# Supplementary material for: Twisted Tin‐Chloride Perovskite Single‐Crystal Heterostructures
Source: Angew Chem Int Ed Engl. 2025 Dec 19;65(5):e20140. doi: 10.1002/anie.202520140 (PMC12851008; doi:10.1002/anie.202520140)
Supplement: Supplementary file 2 — Supporting Information [file ANIE-65-e20140-s001.zip]

Archive with 17 entries (17 files):
- DFT_Pb@Sn_CYS.cif
- DFT_Pb_CYS.cif
- DFT_Sn_CYS.cif
- DFT_Sn_SeCYS.cif
- Pb_CYS.cif
- PDF_Sn_CYS_100K.cif
- Sn_control_100K.cif
- Sn_control_RT.cif
- Sn_CYS_100K.cif
- Sn_CYS_100K_P-1.cif
- Sn_CYS_300K_P-1.cif
- Sn_CYS_80K.cif
- Sn_CYS_Pb_100K.cif
- Sn_SeCYS_100K.cif
- Sn_SeCYS_100K_P-1.cif
- Sn_SeCYS_300K_P-1.cif
- Sn_SeCYS_Pb_100K.cif
