# Supplementary material for: Twisted Tin‐Chloride Perovskite Single‐Crystal Heterostructures
Source: Angew Chem Int Ed Engl. 2025 Dec 19;65(5):e20140. doi: 10.1002/anie.202520140 (PMC12851008; doi:10.1002/anie.202520140)
Supplement: Supplementary file 2 — Supporting Information [file ANIE-65-e20140-s001.zip › DFT_Pb_CYS.cif]

#======================================================================

# CRYSTAL DATA

#----------------------------------------------------------------------

data_VESTA_phase_1


_chemical_name_common                  'CYSPb-MRF Structure'
_cell_length_a                         7.48490
_cell_length_b                         8.80640
_cell_length_c                         26.75500
_cell_angle_alpha                      90
_cell_angle_beta                       90
_cell_angle_gamma                      90
_space_group_name_H-M_alt              'P 1'
_space_group_IT_number                 1

loop_
_space_group_symop_operation_xyz
   'x, y, z'

loop_
   _atom_site_label
   _atom_site_occupancy
   _atom_site_fract_x
   _atom_site_fract_y
   _atom_site_fract_z
   _atom_site_adp_type
   _atom_site_B_iso_or_equiv
   _atom_site_type_symbol
   Pb1        1.0     0.455075      0.505505      0.499979     Biso  1.000000 Pb
   Pb2        1.0     0.062465      0.494264      0.000055     Biso  1.000000 Pb
   Pb3        1.0     0.955076      0.994523      0.499986     Biso  1.000000 Pb
   Pb4        1.0     0.562464      0.005721      0.999985     Biso  1.000000 Pb
   Pb1        1.0     0.028990      0.906601      0.286467     Biso  1.000000 Pb
   Pb2        1.0     0.529006      0.593458      0.286475     Biso  1.000000 Pb
   Pb3        1.0     0.028987      0.906582      0.713468     Biso  1.000000 Pb
   Pb4        1.0     0.528971      0.593358      0.713473     Biso  1.000000 Pb
   Pb5        1.0     0.488883      0.093124      0.214253     Biso  1.000000 Pb
   Pb6        1.0     0.988868      0.406864      0.214278     Biso  1.000000 Pb
   Pb7        1.0     0.988877      0.406923      0.785734     Biso  1.000000 Pb
   Pb8        1.0     0.488870      0.093050      0.785708     Biso  1.000000 Pb
   Cl1        1.0     0.835356      0.215423      0.999970     Biso  1.000000 Cl
   Cl2        1.0     0.817202      0.771894      0.999865     Biso  1.000000 Cl
   Cl3        1.0     0.685199      0.782436      0.499977     Biso  1.000000 Cl
   Cl4        1.0     0.198697      0.272957      0.499980     Biso  1.000000 Cl
   Cl5        1.0     0.185196      0.717604      0.499984     Biso  1.000000 Cl
   Cl6        1.0     0.698689      0.227077      0.499978     Biso  1.000000 Cl
   Cl7        1.0     0.317154      0.728068      0.000256     Biso  1.000000 Cl
   Cl8        1.0     0.335356      0.284509      0.999946     Biso  1.000000 Cl
   Cl1        1.0     0.237508      0.729720      0.216420     Biso  1.000000 Cl
   Cl2        1.0     0.737517      0.770393      0.216431     Biso  1.000000 Cl
   Cl3        1.0     0.737399      0.770278      0.783544     Biso  1.000000 Cl
   Cl4        1.0     0.237414      0.729644      0.783534     Biso  1.000000 Cl
   Cl5        1.0     0.280249      0.270264      0.284348     Biso  1.000000 Cl
   Cl6        1.0     0.280322      0.270144      0.715620     Biso  1.000000 Cl
   Cl7        1.0     0.780208      0.229669      0.284349     Biso  1.000000 Cl
   Cl8        1.0     0.780378      0.229855      0.715623     Biso  1.000000 Cl
   Cl1        1.0     0.069188      0.513181      0.108536     Biso  1.000000 Cl
   Cl2        1.0     0.569357      0.986808      0.108462     Biso  1.000000 Cl
   Cl3        1.0     0.069399      0.513240      0.891585     Biso  1.000000 Cl
   Cl4        1.0     0.569240      0.986784      0.891509     Biso  1.000000 Cl
   Cl5        1.0     0.443602      0.487920      0.608270     Biso  1.000000 Cl
   Cl6        1.0     0.943596      0.012065      0.608278     Biso  1.000000 Cl
   Cl7        1.0     0.443601      0.487941      0.391685     Biso  1.000000 Cl
   Cl8        1.0     0.943590      0.012079      0.391694     Biso  1.000000 Cl
   S21        1.0     0.627532      0.362958      0.178841     Biso  1.000000 S2
   S22        1.0     0.127524      0.137047      0.178855     Biso  1.000000 S2
   S23        1.0     0.127570      0.137063      0.821111     Biso  1.000000 S2
   S24        1.0     0.627560      0.362914      0.821094     Biso  1.000000 S2
   S25        1.0     0.890741      0.636710      0.678134     Biso  1.000000 S2
   S26        1.0     0.390756      0.863250      0.678126     Biso  1.000000 S2
   S27        1.0     0.390800      0.863316      0.321810     Biso  1.000000 S2
   S28        1.0     0.890814      0.636710      0.321818     Biso  1.000000 S2
   C1         1.0     0.423456      0.033402      0.409161     Biso  1.000000 C
   C2         1.0     0.923468      0.466606      0.409167     Biso  1.000000 C
   C3         1.0     0.423470      0.033416      0.590788     Biso  1.000000 C
   C4         1.0     0.592583      0.535149      0.091995     Biso  1.000000 C
   C5         1.0     0.923467      0.466566      0.590795     Biso  1.000000 C
   C6         1.0     0.592586      0.535135      0.907935     Biso  1.000000 C
   C7         1.0     0.581868      0.374441      0.111634     Biso  1.000000 C
   C8         1.0     0.092578      0.964861      0.907955     Biso  1.000000 C
   C9         1.0     0.092566      0.964880      0.092004     Biso  1.000000 C
   C10        1.0     0.938098      0.626280      0.611027     Biso  1.000000 C
   C11        1.0     0.438127      0.873698      0.611019     Biso  1.000000 C
   C12        1.0     0.438124      0.873695      0.388917     Biso  1.000000 C
   C13        1.0     0.938135      0.626314      0.388927     Biso  1.000000 C
   C14        1.0     0.081894      0.125570      0.888315     Biso  1.000000 C
   C15        1.0     0.581923      0.374425      0.888299     Biso  1.000000 C
   C16        1.0     0.081892      0.125579      0.111648     Biso  1.000000 C
   N1         1.0     0.540826      0.138882      0.380665     Biso  1.000000 N
   N2         1.0     0.040829      0.361111      0.380674     Biso  1.000000 N
   N3         1.0     0.040839      0.361091      0.619291     Biso  1.000000 N
   N4         1.0     0.540838      0.138890      0.619288     Biso  1.000000 N
   N5         1.0     0.470039      0.637367      0.120065     Biso  1.000000 N
   N6         1.0     0.970043      0.862636      0.879884     Biso  1.000000 N
   N7         1.0     0.970004      0.862648      0.120061     Biso  1.000000 N
   N8         1.0     0.470024      0.637366      0.879876     Biso  1.000000 N
   H1         1.0     0.511007      0.133354      0.343061     Biso  1.000000 H
   H2         1.0     0.674267      0.109302      0.384827     Biso  1.000000 H
   H3         1.0     0.522175      0.251161      0.391261     Biso  1.000000 H
   H4         1.0     0.011012      0.366651      0.343068     Biso  1.000000 H
   H5         1.0     0.022175      0.248844      0.391268     Biso  1.000000 H
   H6         1.0     0.174276      0.390697      0.384834     Biso  1.000000 H
   H7         1.0     0.011092      0.366728      0.656906     Biso  1.000000 H
   H8         1.0     0.174292      0.390645      0.615107     Biso  1.000000 H
   H9         1.0     0.022137      0.248821      0.608729     Biso  1.000000 H
   H10        1.0     0.511065      0.133288      0.656897     Biso  1.000000 H
   H11        1.0     0.522147      0.251169      0.608714     Biso  1.000000 H
   H12        1.0     0.674288      0.109339      0.615109     Biso  1.000000 H
   H13        1.0     0.337423      0.606014      0.114926     Biso  1.000000 H
   H14        1.0     0.487267      0.750211      0.109913     Biso  1.000000 H
   H15        1.0     0.496614      0.630956      0.157846     Biso  1.000000 H
   H16        1.0     0.837418      0.893990      0.885029     Biso  1.000000 H
   H17        1.0     0.987281      0.749794      0.890046     Biso  1.000000 H
   H18        1.0     0.996607      0.869017      0.842106     Biso  1.000000 H
   H19        1.0     0.837376      0.894077      0.114930     Biso  1.000000 H
   H20        1.0     0.996577      0.868985      0.157842     Biso  1.000000 H
   H21        1.0     0.987175      0.749824      0.109897     Biso  1.000000 H
   H22        1.0     0.337397      0.605928      0.885010     Biso  1.000000 H
   H23        1.0     0.496602      0.631073      0.842098     Biso  1.000000 H
   H24        1.0     0.487196      0.750192      0.890052     Biso  1.000000 H
   H25        1.0     0.286650      0.075849      0.406270     Biso  1.000000 H
   H26        1.0     0.464888      0.037655      0.448402     Biso  1.000000 H
   H27        1.0     0.964896      0.462347      0.448410     Biso  1.000000 H
   H28        1.0     0.786659      0.424157      0.406276     Biso  1.000000 H
   H29        1.0     0.464902      0.037696      0.551546     Biso  1.000000 H
   H30        1.0     0.286662      0.075870      0.593677     Biso  1.000000 H
   H31        1.0     0.727728      0.580645      0.095900     Biso  1.000000 H
   H32        1.0     0.553795      0.539644      0.052536     Biso  1.000000 H
   H33        1.0     0.786660      0.424098      0.593679     Biso  1.000000 H
   H34        1.0     0.964906      0.462291      0.551552     Biso  1.000000 H
   H35        1.0     0.553841      0.539607      0.947395     Biso  1.000000 H
   H36        1.0     0.727734      0.580654      0.904023     Biso  1.000000 H
   H37        1.0     0.448532      0.326872      0.105226     Biso  1.000000 H
   H38        1.0     0.677022      0.304225      0.090896     Biso  1.000000 H
   H39        1.0     0.227731      0.919365      0.904049     Biso  1.000000 H
   H40        1.0     0.053787      0.960381      0.947412     Biso  1.000000 H
   H41        1.0     0.053825      0.960409      0.052543     Biso  1.000000 H
   H42        1.0     0.227707      0.919349      0.095914     Biso  1.000000 H
   H43        1.0     0.073056      0.671057      0.605142     Biso  1.000000 H
   H44        1.0     0.845614      0.699095      0.590359     Biso  1.000000 H
   H45        1.0     0.345657      0.800877      0.590348     Biso  1.000000 H
   H46        1.0     0.573089      0.828938      0.605134     Biso  1.000000 H
   H47        1.0     0.573065      0.828911      0.394811     Biso  1.000000 H
   H48        1.0     0.345605      0.800867      0.409570     Biso  1.000000 H
   H49        1.0     0.845624      0.699139      0.409583     Biso  1.000000 H
   H50        1.0     0.073080      0.671095      0.394822     Biso  1.000000 H
   H51        1.0     0.948570      0.173164      0.894722     Biso  1.000000 H
   H52        1.0     0.177059      0.195768      0.909056     Biso  1.000000 H
   H53        1.0     0.677130      0.304256      0.909035     Biso  1.000000 H
   H54        1.0     0.448618      0.326799      0.894717     Biso  1.000000 H
   H55        1.0     0.177096      0.195764      0.090917     Biso  1.000000 H
   H56        1.0     0.948579      0.173194      0.105231     Biso  1.000000 H
