# Supplementary material for: Twisted Tin‐Chloride Perovskite Single‐Crystal Heterostructures
Source: Angew Chem Int Ed Engl. 2025 Dec 19;65(5):e20140. doi: 10.1002/anie.202520140 (PMC12851008; doi:10.1002/anie.202520140)
Supplement: Supplementary file 2 — Supporting Information [file ANIE-65-e20140-s001.zip › DFT_Sn_CYS.cif]

#======================================================================

# CRYSTAL DATA

#----------------------------------------------------------------------

data_VESTA_phase_1


_chemical_name_common                  'Model: (Sn2Cl2)(CYS)2(SnCl4)  P-1 (SPG'
_cell_length_a                         10.67560
_cell_length_b                         12.36210
_cell_length_c                         14.32450
_cell_angle_alpha                      102.42800
_cell_angle_beta                       105.16100
_cell_angle_gamma                      90.03100
_space_group_name_H-M_alt              'P 1'
_space_group_IT_number                 1

loop_
_space_group_symop_operation_xyz
   'x, y, z'

loop_
   _atom_site_label
   _atom_site_occupancy
   _atom_site_fract_x
   _atom_site_fract_y
   _atom_site_fract_z
   _atom_site_adp_type
   _atom_site_B_iso_or_equiv
   _atom_site_type_symbol
   Sn1        1.0     0.761670      0.718810      0.493870     Biso  1.000000 Sn
   Sn2        1.0     0.238330      0.281190      0.506130     Biso  1.000000 Sn
   Sn3        1.0     0.261880      0.776920      0.493860     Biso  1.000000 Sn
   Sn4        1.0     0.738120      0.223080      0.506140     Biso  1.000000 Sn
   Sn5        1.0     0.418110      0.868910      0.933900     Biso  1.000000 Sn
   Sn6        1.0     0.581890      0.131090      0.066100     Biso  1.000000 Sn
   Sn7        1.0     0.920330      0.847680      0.933270     Biso  1.000000 Sn
   Sn8        1.0     0.079670      0.152320      0.066730     Biso  1.000000 Sn
   Sn9        1.0     0.082790      0.645790      0.072920     Biso  1.000000 Sn
   Sn10       1.0     0.917210      0.354210      0.927080     Biso  1.000000 Sn
   Sn11       1.0     0.580590      0.640810      0.073860     Biso  1.000000 Sn
   Sn12       1.0     0.419410      0.359190      0.926140     Biso  1.000000 Sn
   Cl1        1.0     0.207020      0.585800      0.515090     Biso  1.000000 Cl
   Cl2        1.0     0.792980      0.414200      0.484910     Biso  1.000000 Cl
   Cl3        1.0     0.032950      0.836480      0.502180     Biso  1.000000 Cl
   Cl4        1.0     0.967050      0.163520      0.497820     Biso  1.000000 Cl
   Cl5        1.0     0.532690      0.663670      0.502090     Biso  1.000000 Cl
   Cl6        1.0     0.467310      0.336330      0.497910     Biso  1.000000 Cl
   Cl7        1.0     0.707910      0.920700      0.515110     Biso  1.000000 Cl
   Cl8        1.0     0.292090      0.079300      0.484890     Biso  1.000000 Cl
   Cl9        1.0     0.699970      0.932260      0.933670     Biso  1.000000 Cl
   Cl10       1.0     0.300030      0.067740      0.066330     Biso  1.000000 Cl
   Cl11       1.0     0.198900      0.785250      0.935710     Biso  1.000000 Cl
   Cl12       1.0     0.801100      0.214750      0.064290     Biso  1.000000 Cl
   Cl13       1.0     0.297340      0.560000      0.067960     Biso  1.000000 Cl
   Cl14       1.0     0.702660      0.440000      0.932040     Biso  1.000000 Cl
   Cl15       1.0     0.796140      0.724910      0.070250     Biso  1.000000 Cl
   Cl16       1.0     0.203860      0.275090      0.929750     Biso  1.000000 Cl
   Cl17       1.0     0.825000      0.762390      0.712090     Biso  1.000000 Cl
   Cl18       1.0     0.175000      0.237610      0.287910     Biso  1.000000 Cl
   Cl19       1.0     0.682880      0.700510      0.300980     Biso  1.000000 Cl
   Cl20       1.0     0.317120      0.299490      0.699020     Biso  1.000000 Cl
   Cl21       1.0     0.325590      0.842030      0.712240     Biso  1.000000 Cl
   Cl22       1.0     0.674410      0.157970      0.287760     Biso  1.000000 Cl
   Cl23       1.0     0.182700      0.698240      0.300590     Biso  1.000000 Cl
   Cl24       1.0     0.817300      0.301760      0.699410     Biso  1.000000 Cl
   S1         1.0     0.526770      0.849630      0.127140     Biso  1.000000 S
   S2         1.0     0.473230      0.150370      0.872860     Biso  1.000000 S
   S3         1.0     0.026310      0.461870      0.122510     Biso  1.000000 S
   S4         1.0     0.973690      0.538130      0.877490     Biso  1.000000 S
   S5         1.0     0.960140      0.031000      0.877810     Biso  1.000000 S
   S6         1.0     0.039860      0.969000      0.122190     Biso  1.000000 S
   S7         1.0     0.460840      0.658060      0.882560     Biso  1.000000 S
   S8         1.0     0.539160      0.341940      0.117440     Biso  1.000000 S
   C1         1.0     0.085200      0.002800      0.811200     Biso  1.000000 C
   C2         1.0     0.914800      0.997200      0.188800     Biso  1.000000 C
   C3         1.0     0.397300      0.839500      0.188600     Biso  1.000000 C
   C4         1.0     0.602700      0.160500      0.811400     Biso  1.000000 C
   C5         1.0     0.585200      0.652800      0.815300     Biso  1.000000 C
   C6         1.0     0.414800      0.347200      0.184700     Biso  1.000000 C
   C7         1.0     0.897800      0.502400      0.184100     Biso  1.000000 C
   C8         1.0     0.102200      0.497600      0.815900     Biso  1.000000 C
   C9         1.0     0.540900      0.554700      0.725000     Biso  1.000000 C
   C10        1.0     0.459100      0.445300      0.275000     Biso  1.000000 C
   C11        1.0     0.042400      0.058400      0.723000     Biso  1.000000 C
   C12        1.0     0.957600      0.941600      0.277000     Biso  1.000000 C
   C13        1.0     0.415400      0.912400      0.290500     Biso  1.000000 C
   C14        1.0     0.584600      0.087600      0.709500     Biso  1.000000 C
   C15        1.0     0.916900      0.482600      0.287600     Biso  1.000000 C
   C16        1.0     0.083100      0.517400      0.712400     Biso  1.000000 C
   N1         1.0     0.155100      0.060400      0.678500     Biso  1.000000 N
   N2         1.0     0.844900      0.939600      0.321500     Biso  1.000000 N
   N3         1.0     0.406300      0.032700      0.288800     Biso  1.000000 N
   N4         1.0     0.593700      0.967300      0.711200     Biso  1.000000 N
   N5         1.0     0.653000      0.529300      0.679400     Biso  1.000000 N
   N6         1.0     0.347000      0.470700      0.320600     Biso  1.000000 N
   N7         1.0     0.907000      0.362200      0.287600     Biso  1.000000 N
   N8         1.0     0.093000      0.637800      0.712400     Biso  1.000000 N
   H1         1.0     0.179572      0.038392      0.860479     Biso  1.000000 H
   H2         1.0     0.820428      0.961608      0.139521     Biso  1.000000 H
   H3         1.0     0.089862      0.913239      0.786123     Biso  1.000000 H
   H4         1.0     0.910138      0.086761      0.213877     Biso  1.000000 H
   H5         1.0     0.305151      0.854655      0.138608     Biso  1.000000 H
   H6         1.0     0.694849      0.145345      0.861392     Biso  1.000000 H
   H7         1.0     0.389423      0.753589      0.196019     Biso  1.000000 H
   H8         1.0     0.610577      0.246411      0.803981     Biso  1.000000 H
   H9         1.0     0.591564      0.730722      0.791932     Biso  1.000000 H
   H10        1.0     0.408436      0.269278      0.208068     Biso  1.000000 H
   H11        1.0     0.679144      0.639940      0.864073     Biso  1.000000 H
   H12        1.0     0.320856      0.360060      0.135927     Biso  1.000000 H
   H13        1.0     0.888283      0.591684      0.190200     Biso  1.000000 H
   H14        1.0     0.111717      0.408316      0.809800     Biso  1.000000 H
   H15        1.0     0.805786      0.461020      0.134910     Biso  1.000000 H
   H16        1.0     0.194214      0.538980      0.865090     Biso  1.000000 H
   H17        1.0     0.122783      0.070770      0.606571     Biso  1.000000 H
   H18        1.0     0.877217      0.929230      0.393429     Biso  1.000000 H
   H19        1.0     0.202717      0.987008      0.677789     Biso  1.000000 H
   H20        1.0     0.797283      0.012992      0.322211     Biso  1.000000 H
   H21        1.0     0.221981      0.125811      0.717269     Biso  1.000000 H
   H22        1.0     0.778019      0.874189      0.282731     Biso  1.000000 H
   H23        1.0     0.337969      0.044126      0.225969     Biso  1.000000 H
   H24        1.0     0.662031      0.955874      0.774031     Biso  1.000000 H
   H25        1.0     0.494182      0.069427      0.288285     Biso  1.000000 H
   H26        1.0     0.505818      0.930573      0.711715     Biso  1.000000 H
   H27        1.0     0.378709      0.074423      0.350591     Biso  1.000000 H
   H28        1.0     0.621291      0.925577      0.649409     Biso  1.000000 H
   H29        1.0     0.513879      0.479520      0.745500     Biso  1.000000 H
   H30        1.0     0.486121      0.520480      0.254500     Biso  1.000000 H
   H31        1.0     0.459794      0.575461      0.668275     Biso  1.000000 H
   H32        1.0     0.540206      0.424539      0.331725     Biso  1.000000 H
   H33        1.0     0.960539      0.011263      0.665525     Biso  1.000000 H
   H34        1.0     0.039461      0.988737      0.334475     Biso  1.000000 H
   H35        1.0     0.017409      0.144110      0.745174     Biso  1.000000 H
   H36        1.0     0.982592      0.855890      0.254826     Biso  1.000000 H
   H37        1.0     0.618813      0.484706      0.607008     Biso  1.000000 H
   H38        1.0     0.381187      0.515294      0.392992     Biso  1.000000 H
   H39        1.0     0.718397      0.480966      0.716573     Biso  1.000000 H
   H40        1.0     0.281603      0.519034      0.283427     Biso  1.000000 H
   H41        1.0     0.702546      0.601942      0.679756     Biso  1.000000 H
   H42        1.0     0.297454      0.398058      0.320244     Biso  1.000000 H
   H43        1.0     0.879468      0.352582      0.349799     Biso  1.000000 H
   H44        1.0     0.120532      0.647418      0.650201     Biso  1.000000 H
   H45        1.0     0.994705      0.324697      0.287530     Biso  1.000000 H
   H46        1.0     0.005295      0.675303      0.712470     Biso  1.000000 H
   H47        1.0     0.838423      0.318878      0.225264     Biso  1.000000 H
   H48        1.0     0.161577      0.681122      0.774737     Biso  1.000000 H
   H49        1.0     0.336279      0.889704      0.319723     Biso  1.000000 H
   H50        1.0     0.663721      0.110296      0.680277     Biso  1.000000 H
   H51        1.0     0.508071      0.902650      0.342439     Biso  1.000000 H
   H52        1.0     0.491929      0.097350      0.657561     Biso  1.000000 H
   H53        1.0     0.010008      0.518570      0.338660     Biso  1.000000 H
   H54        1.0     0.989992      0.481430      0.661340     Biso  1.000000 H
   H55        1.0     0.838328      0.521329      0.316590     Biso  1.000000 H
   H56        1.0     0.161672      0.478671      0.683410     Biso  1.000000 H
