# Supplementary material for: Twisted Tin‐Chloride Perovskite Single‐Crystal Heterostructures
Source: Angew Chem Int Ed Engl. 2025 Dec 19;65(5):e20140. doi: 10.1002/anie.202520140 (PMC12851008; doi:10.1002/anie.202520140)
Supplement: Supplementary file 2 — Supporting Information [file ANIE-65-e20140-s001.zip › DFT_Sn_SeCYS.cif]

#======================================================================

# CRYSTAL DATA

#----------------------------------------------------------------------

data_VESTA_phase_1


_chemical_name_common                  'Model: (Sn2Cl2)(SeCYS)2(SnCl4)  P-1 (S'
_cell_length_a                         10.70850
_cell_length_b                         12.47280
_cell_length_c                         14.49430
_cell_angle_alpha                      77.59500
_cell_angle_beta                       74.60300
_cell_angle_gamma                      89.99600
_space_group_name_H-M_alt              'P 1'
_space_group_IT_number                 1

loop_
_space_group_symop_operation_xyz
   'x, y, z'

loop_
   _atom_site_label
   _atom_site_occupancy
   _atom_site_fract_x
   _atom_site_fract_y
   _atom_site_fract_z
   _atom_site_adp_type
   _atom_site_B_iso_or_equiv
   _atom_site_type_symbol
   Sn1        1.0     0.262220      0.718360      0.505370     Biso  1.000000 Sn
   Sn2        1.0     0.737780      0.281640      0.494630     Biso  1.000000 Sn
   Sn3        1.0     0.762280      0.776600      0.505430     Biso  1.000000 Sn
   Sn4        1.0     0.237720      0.223400      0.494570     Biso  1.000000 Sn
   Sn5        1.0     0.084620      0.130020      0.929930     Biso  1.000000 Sn
   Sn6        1.0     0.915380      0.869980      0.070070     Biso  1.000000 Sn
   Sn7        1.0     0.583210      0.155090      0.929560     Biso  1.000000 Sn
   Sn8        1.0     0.416790      0.844910      0.070440     Biso  1.000000 Sn
   Sn9        1.0     0.412340      0.350240      0.074510     Biso  1.000000 Sn
   Sn10       1.0     0.587660      0.649760      0.925490     Biso  1.000000 Sn
   Sn11       1.0     0.913700      0.362200      0.075400     Biso  1.000000 Sn
   Sn12       1.0     0.086300      0.637800      0.924600     Biso  1.000000 Sn
   Cl1        1.0     0.534200      0.835050      0.497520     Biso  1.000000 Cl
   Cl2        1.0     0.465800      0.164950      0.502480     Biso  1.000000 Cl
   Cl3        1.0     0.034100      0.664970      0.497740     Biso  1.000000 Cl
   Cl4        1.0     0.965900      0.335030      0.502260     Biso  1.000000 Cl
   Cl5        1.0     0.709400      0.587630      0.484260     Biso  1.000000 Cl
   Cl6        1.0     0.290600      0.412370      0.515740     Biso  1.000000 Cl
   Cl7        1.0     0.210000      0.918770      0.484660     Biso  1.000000 Cl
   Cl8        1.0     0.790000      0.081230      0.515340     Biso  1.000000 Cl
   Cl9        1.0     0.305180      0.209720      0.935360     Biso  1.000000 Cl
   Cl10       1.0     0.694820      0.790280      0.064640     Biso  1.000000 Cl
   Cl11       1.0     0.196540      0.433160      0.065280     Biso  1.000000 Cl
   Cl12       1.0     0.803460      0.566840      0.934720     Biso  1.000000 Cl
   Cl13       1.0     0.804450      0.072870      0.934220     Biso  1.000000 Cl
   Cl14       1.0     0.195550      0.927130      0.065780     Biso  1.000000 Cl
   Cl15       1.0     0.697170      0.283720      0.066800     Biso  1.000000 Cl
   Cl16       1.0     0.302830      0.716280      0.933200     Biso  1.000000 Cl
   Cl17       1.0     0.828000      0.841400      0.289740     Biso  1.000000 Cl
   Cl18       1.0     0.172000      0.158600      0.710260     Biso  1.000000 Cl
   Cl19       1.0     0.184900      0.699200      0.696500     Biso  1.000000 Cl
   Cl20       1.0     0.815100      0.300800      0.303500     Biso  1.000000 Cl
   Cl21       1.0     0.684300      0.700300      0.697000     Biso  1.000000 Cl
   Cl22       1.0     0.315700      0.299700      0.303000     Biso  1.000000 Cl
   Cl23       1.0     0.327800      0.761800      0.289900     Biso  1.000000 Cl
   Cl24       1.0     0.672200      0.238200      0.710100     Biso  1.000000 Cl
   Se1        1.0     0.462860      0.542320      0.126180     Biso  1.000000 Se
   Se2        1.0     0.537140      0.457680      0.873820     Biso  1.000000 Se
   Se3        1.0     0.961820      0.143930      0.130000     Biso  1.000000 Se
   Se4        1.0     0.038180      0.856070      0.870000     Biso  1.000000 Se
   Se5        1.0     0.046110      0.349980      0.877830     Biso  1.000000 Se
   Se6        1.0     0.953890      0.650020      0.122170     Biso  1.000000 Se
   Se7        1.0     0.547680      0.962500      0.873790     Biso  1.000000 Se
   Se8        1.0     0.452320      0.037500      0.126210     Biso  1.000000 Se
   C1         1.0     0.101700      0.155800      0.193500     Biso  1.000000 C
   C2         1.0     0.898300      0.844200      0.806500     Biso  1.000000 C
   C3         1.0     0.087600      0.083300      0.294000     Biso  1.000000 C
   C4         1.0     0.912400      0.916700      0.706000     Biso  1.000000 C
   C5         1.0     0.910500      0.353900      0.808400     Biso  1.000000 C
   C6         1.0     0.089500      0.646100      0.191600     Biso  1.000000 C
   C7         1.0     0.601500      0.498700      0.191000     Biso  1.000000 C
   C8         1.0     0.398500      0.501300      0.809000     Biso  1.000000 C
   C9         1.0     0.411700      0.992300      0.806000     Biso  1.000000 C
   C10        1.0     0.588300      0.007700      0.194000     Biso  1.000000 C
   C11        1.0     0.585900      0.521300      0.291500     Biso  1.000000 C
   C12        1.0     0.414100      0.478700      0.708500     Biso  1.000000 C
   C13        1.0     0.451200      0.940100      0.717300     Biso  1.000000 C
   C14        1.0     0.548800      0.059900      0.282700     Biso  1.000000 C
   C15        1.0     0.951900      0.449900      0.719800     Biso  1.000000 C
   C16        1.0     0.048100      0.550100      0.280200     Biso  1.000000 C
   N1         1.0     0.595600      0.640600      0.289200     Biso  1.000000 N
   N2         1.0     0.404400      0.359400      0.710800     Biso  1.000000 N
   N3         1.0     0.342300      0.941100      0.671700     Biso  1.000000 N
   N4         1.0     0.657700      0.058900      0.328300     Biso  1.000000 N
   N5         1.0     0.097000      0.963300      0.290300     Biso  1.000000 N
   N6         1.0     0.903000      0.036700      0.709700     Biso  1.000000 N
   N7         1.0     0.844400      0.472400      0.672700     Biso  1.000000 N
   N8         1.0     0.155600      0.527600      0.327300     Biso  1.000000 N
   H1         1.0     0.664374      0.682497      0.227140     Biso  1.000000 H
   H2         1.0     0.335626      0.317503      0.772860     Biso  1.000000 H
   H3         1.0     0.622959      0.652038      0.350073     Biso  1.000000 H
   H4         1.0     0.377041      0.347962      0.649927     Biso  1.000000 H
   H5         1.0     0.508098      0.677676      0.288541     Biso  1.000000 H
   H6         1.0     0.491902      0.322324      0.711459     Biso  1.000000 H
   H7         1.0     0.375844      0.930788      0.600595     Biso  1.000000 H
   H8         1.0     0.624156      0.069212      0.399405     Biso  1.000000 H
   H9         1.0     0.296605      0.014688      0.670410     Biso  1.000000 H
   H10        1.0     0.703395      0.985312      0.329590     Biso  1.000000 H
   H11        1.0     0.273106      0.877538      0.709038     Biso  1.000000 H
   H12        1.0     0.726894      0.122462      0.290962     Biso  1.000000 H
   H13        1.0     0.192466      0.142140      0.141878     Biso  1.000000 H
   H14        1.0     0.807534      0.857860      0.858122     Biso  1.000000 H
   H15        1.0     0.107061      0.241232      0.200347     Biso  1.000000 H
   H16        1.0     0.892939      0.758768      0.799653     Biso  1.000000 H
   H17        1.0     0.165267      0.953619      0.227550     Biso  1.000000 H
   H18        1.0     0.834733      0.046381      0.772450     Biso  1.000000 H
   H19        1.0     0.009145      0.927411      0.289769     Biso  1.000000 H
   H20        1.0     0.990855      0.072589      0.710231     Biso  1.000000 H
   H21        1.0     0.125055      0.921095      0.350675     Biso  1.000000 H
   H22        1.0     0.874945      0.078905      0.649325     Biso  1.000000 H
   H23        1.0    -0.003720      0.091363      0.347633     Biso  1.000000 H
   H24        1.0     1.003720      0.908637      0.652367     Biso  1.000000 H
   H25        1.0     0.168583      0.105329      0.320776     Biso  1.000000 H
   H26        1.0     0.831417      0.894671      0.679224     Biso  1.000000 H
   H27        1.0     0.879982      0.516192      0.601051     Biso  1.000000 H
   H28        1.0     0.120018      0.483808      0.398949     Biso  1.000000 H
   H29        1.0     0.776493      0.519933      0.707929     Biso  1.000000 H
   H30        1.0     0.223507      0.480067      0.292071     Biso  1.000000 H
   H31        1.0     0.796793      0.399775      0.672622     Biso  1.000000 H
   H32        1.0     0.203207      0.600225      0.327378     Biso  1.000000 H
   H33        1.0     0.905195      0.275635      0.786905     Biso  1.000000 H
   H34        1.0     0.094805      0.724365      0.213095     Biso  1.000000 H
   H35        1.0     0.818349      0.365602      0.859270     Biso  1.000000 H
   H36        1.0     0.181651      0.634398      0.140730     Biso  1.000000 H
   H37        1.0     0.606840      0.409855      0.197998     Biso  1.000000 H
   H38        1.0     0.393160      0.590145      0.802002     Biso  1.000000 H
   H39        1.0     0.692515      0.537994      0.139613     Biso  1.000000 H
   H40        1.0     0.307485      0.462006      0.860387     Biso  1.000000 H
   H41        1.0     0.319587      0.955423      0.857105     Biso  1.000000 H
   H42        1.0     0.680413      0.044577      0.142895     Biso  1.000000 H
   H43        1.0     0.405942      0.081227      0.784025     Biso  1.000000 H
   H44        1.0     0.594058      0.918773      0.215975     Biso  1.000000 H
   H45        1.0     0.494174      0.485848      0.344321     Biso  1.000000 H
   H46        1.0     0.505826      0.514152      0.655679     Biso  1.000000 H
   H47        1.0     0.665687      0.484167      0.318986     Biso  1.000000 H
   H48        1.0     0.334313      0.515833      0.681014     Biso  1.000000 H
   H49        1.0     0.534612      0.986352      0.661571     Biso  1.000000 H
   H50        1.0     0.465388      0.013648      0.338429     Biso  1.000000 H
   H51        1.0     0.475369      0.854501      0.737305     Biso  1.000000 H
   H52        1.0     0.524631      0.145499      0.262695     Biso  1.000000 H
   H53        1.0     0.976210      0.525480      0.739783     Biso  1.000000 H
   H54        1.0     0.023790      0.474520      0.260217     Biso  1.000000 H
   H55        1.0     0.035822      0.430857      0.664814     Biso  1.000000 H
   H56        1.0     0.964178      0.569143      0.335187     Biso  1.000000 H
