# Supplementary material for: Twisted Tin‐Chloride Perovskite Single‐Crystal Heterostructures
Source: Angew Chem Int Ed Engl. 2025 Dec 19;65(5):e20140. doi: 10.1002/anie.202520140 (PMC12851008; doi:10.1002/anie.202520140)
Supplement: Supplementary file 2 — Supporting Information [file ANIE-65-e20140-s001.zip › Pb_CYS.cif]

data_pb_cys
_audit_creation_date               2025-06-06
_audit_creation_method
;
Olex2 1.5
(compiled 2025.04.05 svn.rf049d14d for OlexSys, GUI svn.r7224)
;
_shelx_SHELXL_version_number       '2019/3'
_audit_contact_author_address      ?
_audit_contact_author_email        ?
_audit_contact_author_name         ''
_audit_contact_author_phone        ?
_publ_contact_author_id_orcid      ?
_publ_section_references
;
Bruker-AXS (2023). APEX5. Madison, Wisconsin, USA. 

Dolomanov, O.V., Bourhis, L.J., Gildea, R.J, Howard, J.A.K. & Puschmann, H.
 (2009), J. Appl. Cryst. 42, 339-341.

Farrugia, L. J. (1999). J. Appl. Crystallogr. 32. 836-838. 

Hooft, R. W. W.. Straver, L. H. and Spek, A. L. 
 (2010). J. Appl. Cryst.. 43, 665-668.
Hooft, R. W. W.. Straver, L. H. and Spek, A. L.
 (2008). J Appl Crystallogr. 41(Pt 1): 96--103.

Krause, L., Herbst-Irmer, R., Sheldrick, G. M. & Stalke, D.
 (2015). J. Appl. Crystallogr. 48. 3-10. 

Parsons, S., Flack, H. D., & Wagner, T. (2013).69(Pt 3), 249--259.

Sheldrick, G.M. (2008). Acta Cryst. A64, 112-122. 
Sheldrick, G.M. (2015a). Acta Cryst. A71, 3-8. 
Sheldrick, G.M. (2015b). Acta Cryst. C71, 3-8. 
;
_chemical_name_common              ?
_chemical_name_systematic          ?
_chemical_formula_moiety           'C4 H14 Cl6 N2 Pb3 S2'
_chemical_formula_sum              'C4 H14 Cl6 N2 Pb3 S2'
_chemical_formula_weight           988.56
_chemical_melting_point            ?
loop_
  _atom_type_symbol
  _atom_type_description
  _atom_type_scat_dispersion_real
  _atom_type_scat_dispersion_imag
  _atom_type_scat_source
 'C' 'C' 0.0031 0.0016 'Calculated using XDISP in WinGX (Farrugia, 1999)'
 'H' 'H' 0.0000 0.0000 'Calculated using XDISP in WinGX (Farrugia, 1999)'
 'Cl' 'Cl' 0.1491 0.1598 'Calculated using XDISP in WinGX (Farrugia, 1999)'
 'N' 'N' 0.0061 0.0033 'Calculated using XDISP in WinGX (Farrugia, 1999)'
 'Pb' 'Pb' -3.3081 10.1452
 'Calculated using XDISP in WinGX (Farrugia, 1999)'
 'S' 'S' 0.1249 0.1245 'Calculated using XDISP in WinGX (Farrugia, 1999)'

_shelx_space_group_comment
;
The symmetry employed for this shelxl refinement is uniquely defined
by the following loop, which should always be used as a source of
symmetry information in preference to the above space-group names.
They are only intended as comments.
;
_space_group_crystal_system        'orthorhombic'
_space_group_IT_number             62
_space_group_name_H-M_alt          'P n m a'
_space_group_name_Hall             '-P 2ac 2n'
loop_
  _space_group_symop_operation_xyz
 'x, y, z'
 '-x+1/2, -y, z+1/2'
 '-x, y+1/2, -z'
 'x+1/2, -y+1/2, -z+1/2'
 '-x, -y, -z'
 'x-1/2, y, -z-1/2'
 'x, -y-1/2, z'
 '-x-1/2, y-1/2, z-1/2'

_cell_length_a                     7.4999(2)
_cell_length_b                     26.7946(5)
_cell_length_c                     8.8262(2)
_cell_angle_alpha                  90
_cell_angle_beta                   90
_cell_angle_gamma                  90
_cell_volume                       1773.69(7)
_cell_formula_units_Z              4
_cell_measurement_reflns_used      8957
_cell_measurement_temperature      300
_cell_measurement_theta_max        27.101
_cell_measurement_theta_min        2.429
_shelx_estimated_absorpt_T_max     0.387
_shelx_estimated_absorpt_T_min     0.105
_exptl_absorpt_coefficient_mu      29.316
_exptl_absorpt_correction_T_max    0.387
_exptl_absorpt_correction_T_min    0.189
_exptl_absorpt_correction_type     multi-scan
_exptl_absorpt_process_details
;
SADABS-2016/2 (Bruker,2016) was used for absorption correction.
wR2(int) was 0.1520 before and 0.0670 after correction.
The Ratio of minimum to maximum transmission is 0.4893.
The \l/2 correction factor is Not present.
;
_exptl_absorpt_special_details     ?
_exptl_crystal_colour              colourless
_exptl_crystal_colour_primary      colourless
_exptl_crystal_density_diffrn      3.702
_exptl_crystal_density_meas        ?
_exptl_crystal_density_method      'not measured'
_exptl_crystal_description         prism
_exptl_crystal_F_000               1728
_exptl_crystal_size_max            0.14
_exptl_crystal_size_mid            0.1
_exptl_crystal_size_min            0.04
_exptl_transmission_factor_max     ?
_exptl_transmission_factor_min     ?
_diffrn_reflns_av_R_equivalents    0.0563
_diffrn_reflns_av_unetI/netI       0.0272
_diffrn_reflns_Laue_measured_fraction_full  0.997
_diffrn_reflns_Laue_measured_fraction_max  0.998
_diffrn_reflns_limit_h_max         8
_diffrn_reflns_limit_h_min         -9
_diffrn_reflns_limit_k_max         34
_diffrn_reflns_limit_k_min         -33
_diffrn_reflns_limit_l_max         10
_diffrn_reflns_limit_l_min         -11
_diffrn_reflns_number              20229
_diffrn_reflns_point_group_measured_fraction_full  0.997
_diffrn_reflns_point_group_measured_fraction_max  0.998
_diffrn_reflns_theta_full          25.242
_diffrn_reflns_theta_max           27.110
_diffrn_reflns_theta_min           2.430
_diffrn_ambient_temperature        300
_diffrn_measured_fraction_theta_full  0.997
_diffrn_measured_fraction_theta_max  0.998
_diffrn_detector                   'Bruker Photon II'
_diffrn_detector_type              'CMOS area detector'
_diffrn_detector_area_resol_mean   7.3910
_diffrn_measurement_device         'four-circle diffractometer'
_diffrn_measurement_device_type    'D8 Venture'
_diffrn_measurement_method         '\w and \f scans'
_diffrn_radiation_type             MoK\a
_diffrn_radiation_wavelength       0.71073
_diffrn_radiation_collimation      'focusing mirrors'
_diffrn_radiation_monochromator    'mirror optics'
_diffrn_radiation_probe            x-ray
_diffrn_source                     'microfocus sealed X-ray tube'
_diffrn_source_type                'Incoatec I\ms'
_diffrn_source_current             1.0
_diffrn_source_power               0.05
_diffrn_source_voltage             50.0
_diffrn_standards_number           0
_reflns_Friedel_coverage           0.000
_reflns_Friedel_fraction_full      .
_reflns_Friedel_fraction_max       .
_reflns_number_gt                  1869
_reflns_number_total               1996
_reflns_special_details
;
 Reflections were merged by SHELXL according to the crystal
 class for the calculation of statistics and refinement.
 
 _reflns_Friedel_fraction is defined as the number of unique
 Friedel pairs measured divided by the number that would be
 possible theoretically, ignoring centric projections and
 systematic absences.
;
_reflns_threshold_expression       'I > 2\s(I)'
_computing_cell_refinement         'SAINT V8.38A (Bruker, 2018)'
_computing_data_collection         'APEX5 (Bruker, 2023)'
_computing_data_reduction          'SAINT V8.38A (Bruker, 2018)'
_computing_molecular_graphics      'Olex2 1.5 (Dolomanov et al., 2009)'
_computing_publication_material    'Olex2 1.5 (Dolomanov et al., 2009)'
_computing_structure_refinement    'SHELXL 2019/3 (Sheldrick, 2015)'
_computing_structure_solution      'SHELXT 2014/5 (Sheldrick, 2014)'
_refine_diff_density_max           0.802
_refine_diff_density_min           -0.889
_refine_diff_density_rms           0.216
_refine_ls_extinction_coef         0.00236(8)
_refine_ls_extinction_expression  
 'Fc^*^=kFc[1+0.001xFc^2^\l^3^/sin(2\q)]^-1/4^'
_refine_ls_extinction_method       'SHELXL-2019/2 (Sheldrick 2019)'
_refine_ls_goodness_of_fit_ref     1.091
_refine_ls_hydrogen_treatment      constr
_refine_ls_matrix_type             full
_refine_ls_number_parameters       84
_refine_ls_number_reflns           1996
_refine_ls_number_restraints       0
_refine_ls_R_factor_all            0.0227
_refine_ls_R_factor_gt             0.0196
_refine_ls_restrained_S_all        1.091
_refine_ls_shift/su_max            0.001
_refine_ls_shift/su_mean           0.000
_refine_ls_structure_factor_coef   Fsqd
_refine_ls_weighting_details      
 'w=1/[\s^2^(Fo^2^)+(0.0229P)^2^+2.0895P] where P=(Fo^2^+2Fc^2^)/3'
_refine_ls_weighting_scheme        calc
_refine_ls_wR_factor_gt            0.0473
_refine_ls_wR_factor_ref           0.0496
_refine_special_details            ?
_olex2_refinement_description
;
1. Fixed Uiso
 At 1.2 times of:
  All C(H,H) groups, All N(H,H,H) groups
2.a Secondary CH2 refined with riding coordinates:
 C1(H1D,H1E), C2(H2A,H2B)
2.b Idealised Me refined as rotating group:
 N1(H1A,H1B,H1C)
;
_atom_sites_solution_hydrogens     geom
_atom_sites_solution_primary       'dual space'
_atom_sites_solution_secondary     diffmap
loop_
  _atom_site_label
  _atom_site_type_symbol
  _atom_site_fract_x
  _atom_site_fract_y
  _atom_site_fract_z
  _atom_site_U_iso_or_equiv
  _atom_site_adp_type
  _atom_site_occupancy
  _atom_site_site_symmetry_order
  _atom_site_calc_flag
  _atom_site_refinement_flags_posn
  _atom_site_refinement_flags_adp
  _atom_site_refinement_flags_occupancy
  _atom_site_disorder_assembly
  _atom_site_disorder_group
 Pb1 Pb 0.29325(3) 0.250000 0.49170(2) 0.01736(9) Uani 1 2 d S T P . .
 Pb2 Pb 0.22582(3) 0.46344(2) 0.40338(2) 0.02230(8) Uani 1 1 d . . . . .
 Cl1 Cl 0.5618(2) 0.250000 0.2910(2) 0.0337(4) Uani 1 2 d S T P . .
 Cl2 Cl 0.5402(2) 0.250000 0.72267(18) 0.0297(4) Uani 1 2 d S T P . .
 Cl3 Cl 0.30332(15) 0.35807(4) 0.50887(12) 0.0237(2) Uani 1 1 d . . . . .
 Cl4 Cl 0.02139(16) 0.53407(4) 0.22776(14) 0.0295(3) Uani 1 1 d . . . . .
 S1 S 0.36184(16) 0.42890(4) 0.13760(13) 0.0225(2) Uani 1 1 d . . . . .
 N1 N 0.2089(6) 0.36920(17) -0.1371(5) 0.0288(9) Uani 1 1 d . . . . .
 H1A H 0.227710 0.359198 -0.231928 0.035 Uiso 1 1 calc R U . . .
 H1B H 0.229279 0.401843 -0.130179 0.035 Uiso 1 1 calc R U . . .
 H1C H 0.096397 0.362853 -0.111341 0.035 Uiso 1 1 calc R U . . .
 C1 C 0.3159(7) 0.36250(18) 0.1253(6) 0.0276(10) Uani 1 1 d . . . . .
 H1D H 0.399294 0.344693 0.189609 0.033 Uiso 1 1 calc R U . . .
 H1E H 0.196757 0.356192 0.163442 0.033 Uiso 1 1 calc R U . . .
 C2 C 0.3299(7) 0.34228(19) -0.0345(6) 0.0290(11) Uani 1 1 d . . . . .
 H2A H 0.451551 0.345724 -0.070172 0.035 Uiso 1 1 calc R U . . .
 H2B H 0.299926 0.307057 -0.034605 0.035 Uiso 1 1 calc R U . . .

loop_
  _atom_site_aniso_label
  _atom_site_aniso_U_11
  _atom_site_aniso_U_22
  _atom_site_aniso_U_33
  _atom_site_aniso_U_23
  _atom_site_aniso_U_13
  _atom_site_aniso_U_12
 Pb1 0.01884(13) 0.01467(14) 0.01857(13) 0.000 0.00034(8) 0.000
 Pb2 0.02578(12) 0.01891(12) 0.02221(11) -0.00143(6) -0.00126(6) 0.00205(6)
 Cl1 0.0322(9) 0.0316(9) 0.0374(9) 0.000 0.0143(8) 0.000
 Cl2 0.0273(8) 0.0360(10) 0.0259(7) 0.000 -0.0042(7) 0.000
 Cl3 0.0299(6) 0.0170(6) 0.0243(5) 0.0009(4) -0.0009(4) 0.0011(4)
 Cl4 0.0265(6) 0.0187(6) 0.0433(6) 0.0088(5) -0.0053(5) -0.0003(4)
 S1 0.0277(6) 0.0169(5) 0.0229(5) -0.0039(4) 0.0043(5) -0.0038(5)
 N1 0.032(2) 0.033(3) 0.0218(19) -0.0043(18) -0.0013(17) -0.0014(18)
 C1 0.041(3) 0.017(2) 0.025(2) -0.0020(18) -0.007(2) -0.005(2)
 C2 0.032(3) 0.022(3) 0.033(2) -0.009(2) -0.005(2) 0.003(2)

_geom_special_details
;
 All esds (except the esd in the dihedral angle between two l.s. planes)
 are estimated using the full covariance matrix.  The cell esds are taken
 into account individually in the estimation of esds in distances, angles
 and torsion angles; correlations between esds in cell parameters are only
 used when they are defined by crystal symmetry.  An approximate (isotropic)
 treatment of cell esds is used for estimating esds involving l.s. planes.
;
loop_
  _geom_bond_atom_site_label_1
  _geom_bond_atom_site_label_2
  _geom_bond_distance
  _geom_bond_site_symmetry_2
  _geom_bond_publ_flag
 Pb1 Cl1 2.6820(16) . ?
 Pb1 Cl1 3.0398(16) 6_556 ?
 Pb1 Cl2 2.7546(16) . ?
 Pb1 Cl3 2.9007(12) 7_565 ?
 Pb1 Cl3 2.9006(12) . ?
 Pb2 Cl3 3.0293(11) . ?
 Pb2 Cl4 2.8871(11) . ?
 Pb2 S1 2.9049(12) 6_556 ?
 Pb2 S1 2.7204(11) . ?
 S1 C1 1.815(5) . ?
 N1 H1A 0.8900 . ?
 N1 H1B 0.8900 . ?
 N1 H1C 0.8900 . ?
 N1 C2 1.471(7) . ?
 C1 H1D 0.9700 . ?
 C1 H1E 0.9700 . ?
 C1 C2 1.514(7) . ?
 C2 H2A 0.9700 . ?
 C2 H2B 0.9700 . ?

loop_
  _geom_angle_atom_site_label_1
  _geom_angle_atom_site_label_2
  _geom_angle_atom_site_label_3
  _geom_angle
  _geom_angle_site_symmetry_1
  _geom_angle_site_symmetry_3
  _geom_angle_publ_flag
 Cl1 Pb1 Cl1 83.495(11) . 6_556 ?
 Cl1 Pb1 Cl2 89.07(6) . . ?
 Cl1 Pb1 Cl3 90.86(2) . . ?
 Cl1 Pb1 Cl3 90.86(2) . 7_565 ?
 Cl2 Pb1 Cl1 172.57(5) . 6_556 ?
 Cl2 Pb1 Cl3 86.78(2) . 7_565 ?
 Cl2 Pb1 Cl3 86.78(2) . . ?
 Cl3 Pb1 Cl1 93.31(2) . 6_556 ?
 Cl3 Pb1 Cl1 93.31(2) 7_565 6_556 ?
 Cl3 Pb1 Cl3 173.31(4) . 7_565 ?
 Cl4 Pb2 Cl3 151.39(3) . . ?
 Cl4 Pb2 S1 69.08(3) . 6_556 ?
 S1 Pb2 Cl3 82.88(3) . . ?
 S1 Pb2 Cl3 85.51(3) 6_556 . ?
 S1 Pb2 Cl4 87.66(4) . . ?
 S1 Pb2 S1 97.85(3) . 6_556 ?
 Pb1 Cl1 Pb1 166.17(8) . 6_656 ?
 Pb1 Cl3 Pb2 155.42(4) . . ?
 Pb2 S1 Pb2 110.57(4) . 6_656 ?
 C1 S1 Pb2 108.30(17) . . ?
 C1 S1 Pb2 118.88(18) . 6_656 ?
 H1A N1 H1B 109.5 . . ?
 H1A N1 H1C 109.5 . . ?
 H1B N1 H1C 109.5 . . ?
 C2 N1 H1A 109.5 . . ?
 C2 N1 H1B 109.5 . . ?
 C2 N1 H1C 109.5 . . ?
 S1 C1 H1D 108.9 . . ?
 S1 C1 H1E 108.9 . . ?
 H1D C1 H1E 107.8 . . ?
 C2 C1 S1 113.2(4) . . ?
 C2 C1 H1D 108.9 . . ?
 C2 C1 H1E 108.9 . . ?
 N1 C2 C1 110.8(4) . . ?
 N1 C2 H2A 109.5 . . ?
 N1 C2 H2B 109.5 . . ?
 C1 C2 H2A 109.5 . . ?
 C1 C2 H2B 109.5 . . ?
 H2A C2 H2B 108.1 . . ?

loop_
  _geom_torsion_atom_site_label_1
  _geom_torsion_atom_site_label_2
  _geom_torsion_atom_site_label_3
  _geom_torsion_atom_site_label_4
  _geom_torsion
  _geom_torsion_site_symmetry_1
  _geom_torsion_site_symmetry_2
  _geom_torsion_site_symmetry_3
  _geom_torsion_site_symmetry_4
  _geom_torsion_publ_flag
 Pb2 S1 C1 C2 161.4(3) . . . . ?
 Pb2 S1 C1 C2 -71.4(4) 6_656 . . . ?
 S1 C1 C2 N1 -57.1(5) . . . . ?

_shelx_res_file
;
TITL pb_cys_a.res in Pnma
    pb_cys.res
    created by SHELXL-2019/3 at 17:57:55 on 06-Jun-2025
REM Old TITL Pb_CYS in Pnma
REM SHELXT solution in Pnma
REM R1 0.084, Rweak 0.001, Alpha 0.017, Orientation as input
REM Formula found by SHELXT: C2 N2 Cl8 Pb3
CELL 0.71073 7.4999 26.7946 8.8262 90 90 90
ZERR 4 0.0002 0.0005 0.0002 0 0 0
LATT 1
SYMM 0.5-X,-Y,0.5+Z
SYMM -X,0.5+Y,-Z
SYMM 0.5+X,0.5-Y,0.5-Z
SFAC C H Cl N Pb S
DISP C 0.0031 0.0016 11.32
DISP Cl 0.1491 0.1598 668.74
DISP H 0 0 0.67
DISP N 0.0061 0.0033 19.39
DISP Pb -3.3081 10.1452 41613
DISP S 0.1249 0.1245 524.37
UNIT 16 56 24 8 12 8

L.S. 20
PLAN  6
SIZE 0.04 0.1 0.14
TEMP 26.85
CONF
list 4
MORE -1
BOND $H
fmap 2 53
acta
REM <olex2.extras>
REM <HklSrc "%./pb_cys.hkl">
REM </olex2.extras>

WGHT    0.022900    2.089500
EXTI    0.002364
FVAR       0.15263
PB1   5    0.293248    0.250000    0.491698    10.50000    0.01884    0.01467 =
         0.01857    0.00000    0.00034    0.00000
PB2   5    0.225816    0.463441    0.403383    11.00000    0.02578    0.01891 =
         0.02221   -0.00143   -0.00126    0.00205
CL1   3    0.561755    0.250000    0.291007    10.50000    0.03215    0.03158 =
         0.03739    0.00000    0.01427    0.00000
CL2   3    0.540243    0.250000    0.722674    10.50000    0.02733    0.03604 =
         0.02587    0.00000   -0.00420    0.00000
CL3   3    0.303317    0.358068    0.508874    11.00000    0.02993    0.01696 =
         0.02428    0.00091   -0.00092    0.00105
CL4   3    0.021392    0.534073    0.227760    11.00000    0.02646    0.01868 =
         0.04328    0.00875   -0.00531   -0.00031
S1    6    0.361844    0.428899    0.137595    11.00000    0.02770    0.01690 =
         0.02290   -0.00386    0.00427   -0.00382
N1    4    0.208858    0.369202   -0.137118    11.00000    0.03211    0.03258 =
         0.02177   -0.00433   -0.00128   -0.00136
AFIX 137
H1A   2    0.227710    0.359198   -0.231928    11.00000   -1.20000
H1B   2    0.229279    0.401843   -0.130179    11.00000   -1.20000
H1C   2    0.096397    0.362853   -0.111341    11.00000   -1.20000
AFIX   0
C1    1    0.315931    0.362497    0.125274    11.00000    0.04081    0.01689 =
         0.02515   -0.00201   -0.00721   -0.00452
AFIX  23
H1D   2    0.399294    0.344693    0.189609    11.00000   -1.20000
H1E   2    0.196757    0.356192    0.163442    11.00000   -1.20000
AFIX   0
C2    1    0.329858    0.342276   -0.034456    11.00000    0.03156    0.02242 =
         0.03315   -0.00924   -0.00540    0.00306
AFIX  23
H2A   2    0.451551    0.345724   -0.070172    11.00000   -1.20000
H2B   2    0.299926    0.307057   -0.034605    11.00000   -1.20000
AFIX   0
HKLF 4


REM  pb_cys_a.res in Pnma
REM wR2 = 0.0496, GooF = S = 1.091, Restrained GooF = 1.091 for all data
REM R1 = 0.0196 for 1869 Fo > 4sig(Fo) and 0.0227 for all 1996 data
REM 84 parameters refined using 0 restraints

END

WGHT      0.0229      2.0895

REM Highest difference peak  0.802,  deepest hole -0.889,  1-sigma level  0.216
Q1    1   0.3010  0.5007  0.4092  11.00000  0.05    0.80
Q2    1   0.1579  0.3210  0.4769  11.00000  0.05    0.77
Q3    1   0.2335  0.4612 -0.0248  11.00000  0.05    0.74
Q4    1   0.2437  0.4752  0.1842  11.00000  0.05    0.66
Q5    1   0.3403  0.2500  0.0107  10.50000  0.05    0.66
Q6    1   0.3111  0.4621  0.4602  11.00000  0.05    0.65
;
_shelx_res_checksum                1256
_shelx_hkl_file
;
  -1   0   0    0.50    0.70
   1   0   0   -0.80    0.50
  -2   0   0 7850.31  431.26
  -3   0   0   -0.70    1.50
  -4   0   0 4529.25  254.37
  -5   0   0    0.40    2.00
  -5   0   0   -1.20    1.60
  -5   0   0   -3.50    2.40
  -6   0   0  235.78   18.60
  -6   0   0  238.18   19.60
  -6   0   0  267.57   23.20
  -7   0   0    6.30    5.00
  -7   0   0   -3.40    2.40
  -7   0   0   -1.00    2.60
  -8   0   0    9.40    5.40
  -8   0   0   12.00    5.40
  -8   0   0    9.50    6.80
  -9   0   0    4.00    5.10
  -9   0   0   -0.10    6.10
  -9   0   0   -1.50    4.20
   0   0  -1    0.10    0.10
   0   0  -1   -0.30    0.20
   0   0  -1    0.00    0.10
   0   0   1   -0.10    0.30
   0   0   1    0.10    0.20
   0   0   1   -0.50    0.30
  -1   0  -1    5.10    1.50
  -1   0  -1    6.40    1.40
  -1   0  -1    3.90    1.20
   1   0   1    3.00    1.20
  -2   0  -1   12.70    3.10
   2   0   1    8.00    2.40
  -3   0  -1    4.60    2.60
   3   0   1    3.00    2.50
  -4   0  -1   52.99    8.10
  -4   0   1   75.49   11.50
  -4   0  -1   62.39    6.40
   4   0   1   63.09   10.10
  -4   0  -1   38.60    6.00
  -5   0  -1   46.00    8.90
  -5   0  -1   48.50    7.00
  -5   0  -1   52.89    8.00
  -5   0   1   69.79   12.00
  -6   0   1  712.33   42.40
  -6   0   1  660.83   48.80
  -6   0  -1  652.63   42.70
  -6   0  -1  635.64   43.80
  -6   0  -1  681.63   46.90
  -6   0   1  718.13   43.60
  -7   0   1    7.10    4.30
  -7   0   1    5.40    6.70
  -7   0   1    1.30    3.00
  -7   0  -1    1.70    5.10
  -7   0  -1   15.40    5.70
  -7   0  -1    9.00    4.50
  -8   0   1  216.38   20.30
  -8   0  -1  244.98   24.70
  -8   0   1  225.58   27.40
  -8   0  -1  236.28   21.80
  -8   0  -1  220.68   20.10
  -8   0   1  223.88   19.20
  -9   0   1   69.99   10.80
  -9   0   1   71.59   12.10
  -9   0  -1   83.29   16.50
  -9   0  -1   88.49   13.10
  -9   0  -1   78.89   14.40
  -9   0   1   70.99   15.60
   0   0   2 2508.75  148.59
   0   0  -2 2782.72  147.49
   0   0   2 2639.54  147.19
   0   0  -2 2873.51  148.69
   0   0   2 2617.24  147.49
   0   0  -2 2687.03  147.19
  -1   0   2 4216.98  215.48
   1   0   2 3428.76  217.18
  -1   0  -2 4177.68  216.98
  -2   0  -2 6961.20  341.47
   2   0   2 5433.86  340.57
  -3   0  -2 3967.50  222.38
   3   0   2 4314.07  223.98
  -3   0  -2 3995.20  221.58
  -3   0  -2 3746.43  224.38
  -4   0  -2  476.05   31.60
  -4   0  -2  540.95   34.50
   4   0   2  540.65   34.80
  -4   0  -2  476.45   32.50
  -5   0  -2 1927.21  103.89
  -5   0  -2 1721.43  100.09
  -5   0  -2 1643.54  100.99
   5   0   2 1677.03  104.19
  -6   0   2   47.80    6.80
  -6   0  -2   51.19    9.20
  -6   0   2   50.49   12.50
   6   0   2   34.50   10.90
  -6   0  -2   52.19    8.10
  -6   0   2   49.70    7.70
  -6   0  -2   52.49   10.20
  -7   0   2  241.18   19.80
  -7   0  -2  259.37   22.10
  -7   0  -2  234.88   20.30
  -7   0  -2  257.37   24.00
  -7   0   2  230.78   18.40
  -7   0   2  242.08   26.10
  -8   0  -2  124.89   17.20
  -8   0   2  111.59   12.10
  -8   0  -2  118.49   17.70
  -8   0   2  113.89   13.00
  -8   0  -2  122.39   14.30
  -9   0   2    4.60    8.00
  -9   0  -2   -3.10    4.70
  -9   0  -2   -0.90    5.60
  -9   0  -2   13.70    8.50
   0   0   3    1.10    0.90
   0   0   3   -0.90    1.10
   0   0  -3    0.30    0.80
   0   0  -3   -0.60    1.30
   0   0  -3    0.40    0.90
   0   0   3    0.20    0.70
  -1   0   3   91.99    6.30
  -1   0  -3   93.79    8.60
  -1   0  -3  101.79    8.00
  -1   0   3   90.79    6.50
   1   0   3  108.99    9.00
  -1   0   3  104.09    9.20
   1   0  -3  100.19    6.80
  -1   0  -3  107.19    7.70
   1   0  -3   93.79    6.50
  -2   0  -3  107.19    7.80
  -2   0   3   76.39    5.70
  -2   0   3   74.29    5.80
  -2   0  -3   88.09    7.80
   2   0   3   90.39    8.70
  -2   0  -3   83.59    8.50
  -3   0  -3 2419.86  130.59
  -3   0  -3 2173.58  131.99
  -3   0  -3 2417.56  131.49
  -3   0   3 2302.37  129.49
  -3   0   3 2284.77  129.99
   3   0   3 2344.97  132.49
  -4   0  -3  788.62   49.99
   4   0   3  841.72   52.79
  -4   0  -3  828.02   51.29
  -4   0  -3  884.01   52.79
   5   0   3 1255.17   72.59
  -5   0  -3 1092.89   69.39
  -5   0  -3 1182.58   70.99
  -5   0  -3 1082.79   68.19
  -6   0   3  780.82   48.60
  -6   0  -3  859.61   52.79
  -6   0  -3  778.82   53.29
   6   0   3  825.52   55.59
  -6   0  -3  803.42   50.79
  -6   0   3  786.12   47.70
  -7   0   3  585.94   37.40
  -7   0  -3  559.74   42.30
   7   0   3  625.44   45.90
  -7   0  -3  512.35   40.40
  -7   0  -3  618.54   40.00
  -7   0   3  580.64   36.20
  -7   0   3  548.75   47.00
  -8   0   3  725.13   44.40
  -8   0   3  771.92   57.19
  -8   0  -3  671.03   50.79
  -8   0   3  732.63   45.80
  -8   0  -3  690.73   48.10
  -8   0  -3  655.83   49.60
  -9   0   3  232.08   32.10
  -9   0  -3  244.58   24.20
  -9   0   3  290.57   21.40
  -9   0  -3  253.07   27.70
  -9   0  -3  257.27   26.40
  -9   0   3  286.67   22.90
   0   0  -4   54.19    5.00
   0   0   4   37.50    4.40
   0   0  -4   33.60    6.10
   0   0   4   33.90    5.80
   0   0  -4   51.79    4.60
   0   0   4   40.10    4.30
  -1   0  -4 2747.33  156.48
   1   0  -4 2802.02  155.78
   1   0   4 2909.91  159.08
  -1   0  -4 2914.61  159.08
  -1   0   4 2935.31  159.58
   1   0  -4 2751.42  155.38
  -1   0  -4 2726.13  156.98
  -2   0  -4  916.01   56.49
  -2   0   4  948.11   51.99
  -2   0  -4  968.60   54.69
  -2   0   4  922.71   52.19
   2   0   4  891.11   56.19
  -2   0  -4  950.30   55.29
  -3   0  -4 1083.89   58.39
  -3   0  -4  919.01   59.69
  -3   0   4  918.11   55.19
   3   0   4  989.90   60.39
  -3   0   4  941.41   54.99
  -3   0  -4 1072.09   59.39
  -4   0   4   45.30    6.20
   4   0   4   41.90    8.40
  -4   0  -4   27.80    6.60
  -4   0  -4   24.50    5.40
  -4   0   4   33.90    6.00
  -4   0  -4   27.90    6.60
  -5   0  -4  556.74   36.20
  -5   0   4  458.55   30.60
  -5   0   4  440.36   31.30
   5   0   4  492.05   35.70
  -5   0  -4  510.35   34.00
  -5   0  -4  458.55   32.00
  -6   0   4  519.45   32.60
  -6   0  -4  518.05   37.20
  -6   0  -4  506.95   38.40
  -6   0   4  527.15   31.90
   6   0   4  545.65   40.50
  -6   0  -4  523.75   35.80
  -7   0   4   84.39    8.90
  -7   0  -4   70.09   12.50
  -7   0   4   71.69    7.90
  -7   0  -4   79.39   12.00
  -7   0  -4   62.49   13.00
  -8   0  -4  507.35   40.00
  -8   0   4  485.05   31.60
  -8   0  -4  557.14   37.90
  -8   0   4  467.95   32.40
  -8   0  -4  481.75   38.70
  -8   0   4  445.86   42.90
   0   0  -5    2.20    1.60
   0   0   5   -2.40    2.10
   0   0  -5    0.40    1.40
  -1   0   5 1191.38   71.99
   1   0  -5 1311.47   72.29
  -1   0   5 1303.27   76.59
  -1   0   5 1214.58   71.59
  -1   0  -5 1343.27   73.99
   1   0  -5 1293.57   71.89
   1   0   5 1240.28   75.89
  -1   0  -5 1283.07   75.99
  -1   0  -5 1334.27   73.09
  -2   0  -5  193.88   14.90
   2   0  -5  185.88   12.20
  -2   0  -5  200.18   14.30
  -2   0   5  182.48   11.70
  -2   0  -5  174.08   15.80
  -2   0   5  179.88   11.30
  -2   0   5  172.48   16.40
   2   0  -5  189.18   12.70
   2   0   5  169.78   15.70
  -3   0  -5 1920.21  113.49
  -3   0  -5 1987.20  110.79
   3   0   5 1963.80  113.89
  -3   0  -5 2017.80  111.99
  -3   0   5 1815.02  106.39
  -3   0   5 1951.60  106.69
  -4   0  -5   15.20    5.60
   4   0   5   21.30    6.20
  -4   0   5   19.30    2.70
  -4   0   5   20.30    2.60
  -4   0  -5   23.90    5.40
  -4   0  -5   15.60    4.70
  -5   0  -5 3373.46  177.38
  -5   0  -5 3171.48  178.58
  -5   0   5 2874.11  171.18
  -5   0   5 3115.99  174.18
  -5   0   5 2929.61  171.58
  -5   0  -5 3345.67  180.88
  -5   0   5 3104.19  175.28
   5   0   5 3121.69  181.18
   6   0   5    0.30    4.20
  -6   0  -5   -3.40    3.40
  -6   0   5    5.80    3.70
  -6   0  -5   -0.40    4.20
  -6   0   5    1.10    1.60
  -6   0   5    5.60    3.20
  -6   0   5    3.10    2.10
  -7   0   5 1996.20  106.09
  -7   0  -5 2063.29  113.29
  -7   0   5 1614.64  108.49
   7   0   5 1987.80  118.99
  -7   0  -5 1845.52  115.99
  -7   0  -5 2022.30  115.39
  -7   0   5 1997.30  106.79
  -7   0   5 1618.34  109.49
  -8   0   5   12.50    4.20
   8   0   5   14.50   10.30
  -8   0   5    7.70    5.60
  -8   0  -5    9.80    7.30
  -8   0  -5    6.30    6.20
  -8   0   5   13.50    3.70
  -8   0   5   19.40   10.50
  -8   0  -5   11.50    6.60
  -8   0   5    8.10    5.00
   0   0   6  216.58   19.00
  -1   0  -6  221.28   16.80
   1   0  -6  243.88   15.20
  -1   0  -6  229.58   16.10
  -1   0   6  215.58   19.60
   1   0  -6  213.28   15.20
  -1   0  -6  218.78   18.90
   1   0   6  218.98   18.90
   2   0  -6   52.69    6.00
   2   0  -6   47.70    5.50
  -2   0   6   62.39   10.80
  -2   0  -6   55.39    9.80
  -2   0  -6   50.39    7.00
  -2   0  -6   71.59    9.50
  -3   0  -6  286.27   24.30
  -3   0  -6  312.67   23.00
   3   0   6  291.37   24.80
  -3   0  -6  329.57   22.20
  -4   0  -6  726.53   46.00
   4   0   6  733.93   49.80
  -4   0  -6  698.33   47.10
  -4   0  -6  731.13   49.20
  -5   0  -6  449.46   30.30
  -5   0  -6  459.95   37.20
   5   0   6  307.17   30.40
  -5   0  -6  432.56   31.70
  -6   0  -6  341.07   28.60
  -6   0  -6  333.77   27.00
   6   0   6  342.97   31.30
  -6   0  -6  363.46   30.50
  -7   0  -6   36.40    9.20
  -7   0   6   50.09    4.00
   7   0   6   53.79   13.30
  -7   0  -6   54.29   12.00
  -7   0   6   49.30    4.10
  -7   0   6   49.80    3.70
  -7   0   6   53.69    4.00
  -7   0  -6   34.90   10.90
  -8   0  -6  264.77   29.50
  -8   0  -6  309.47   27.60
  -8   0   6  289.27   17.20
  -8   0   6  283.47   17.40
  -8   0  -6  321.17   29.50
   0   0  -7    2.60    2.20
   0   0   7   -1.30    3.00
   0   0  -7    1.30    2.30
  -1   0  -7   15.70    4.60
   1   0   7   14.40    5.50
  -1   0  -7   25.20    7.10
   1   0  -7   20.70    4.10
  -1   0   7    8.60    5.30
  -1   0  -7   13.60    4.00
   1   0  -7   13.90    3.30
   2   0  -7  109.99   10.00
   2   0   7  106.19   14.90
  -2   0   7  118.19   14.00
  -2   0  -7  122.09   13.80
  -2   0  -7  102.49   10.60
  -2   0  -7  103.49   11.50
   2   0  -7  103.39    9.40
  -3   0  -7  963.40   62.39
  -3   0   7  877.51   62.19
   3   0   7  915.21   62.29
  -3   0  -7 1031.70   58.79
  -3   0  -7  984.60   60.09
  -4   0  -7  468.05   35.30
  -4   0  -7  419.96   32.00
  -4   0  -7  413.96   30.80
  -4   0   7  502.45   37.30
  -5   0  -7 1079.29   66.99
   5   0   7 1060.89   71.69
  -5   0  -7 1072.19   70.99
  -5   0  -7 1079.99   68.59
  -6   0  -7  721.23   50.19
   6   0   7  705.03   51.49
  -6   0  -7  594.34   46.20
  -6   0  -7  638.84   45.20
  -7   0  -7  830.02   54.59
  -7   0  -7  852.71   56.99
  -7   0  -7  710.73   57.19
   0   0  -8 1700.23   96.69
   0   0   8 1716.13  102.79
   0   0  -8 1610.34   95.39
  -1   0  -8 1135.39   67.49
   1   0  -8 1156.68   67.09
  -1   0   8 1135.79   73.99
   1   0  -8 1142.59   66.29
  -1   0  -8 1132.79   68.39
  -2   0  -8  750.42   51.89
  -2   0  -8  768.72   47.30
  -2   0  -8  770.62   48.70
   2   0  -8  721.63   44.90
  -2   0   8  705.33   52.29
   2   0  -8  772.02   46.00
  -3   0   8  765.32   53.49
  -3   0  -8  791.32   53.19
  -3   0  -8  707.43   47.90
  -3   0  -8  768.52   49.80
   4   0   8  173.28   20.30
  -4   0  -8  161.68   19.40
  -4   0  -8  166.58   17.20
  -4   0   8  175.48   23.00
  -4   0  -8  153.78   15.80
  -5   0   8  286.37   27.80
  -5   0  -8  245.28   23.20
  -5   0  -8  225.68   21.50
   5   0   8  272.07   27.70
  -5   0  -8  237.08   25.60
  -6   0  -8    7.20    7.40
  -6   0   8    4.10    9.10
  -6   0  -8   10.70    6.80
  -6   0  -8   17.00    6.90
   0   0  -9   -1.90    2.60
   0   0   9    1.80    4.90
   0   0  -9   -0.70    2.80
  -1   0  -9   94.19   11.50
  -1   0  -9   92.49   10.80
   1   0  -9   99.59   10.40
   1   0  -9   96.69    9.80
  -1   0   9  120.39   18.40
   2   0  -9  232.68   18.50
  -2   0   9  267.97   27.10
  -2   0  -9  272.27   22.30
  -2   0  -9  302.77   21.80
  -2   0  -9  299.17   26.90
   2   0  -9  259.57   19.50
   3   0   9    6.30    6.70
  -3   0   9    4.30    6.30
  -3   0  -9   11.00    7.10
  -3   0  -9    2.50    4.10
  -3   0  -9   -5.20    3.80
   4   0   9  327.07   32.30
  -4   0   9  352.36   33.40
  -4   0  -9  353.66   32.10
  -4   0  -9  361.56   28.20
  -4   0  -9  373.56   29.80
  -5   0  -9   33.40    9.90
  -5   0  -9   37.20    9.10
  -5   0   9   39.00   13.00
  -5   0  -9   43.40   11.90
   0   0  10 2026.50  118.09
   0   0 -10 1839.02  108.39
   0   0 -10 1756.32  107.09
  -1   0 -10    9.40    4.30
   1   0  10   19.40    8.60
   1   0 -10    6.80    4.20
  -1   0 -10   12.90    5.40
  -1   0  10   19.70    8.70
   1   0 -10    1.00    3.90
   2   0 -10 1479.35   88.09
  -2   0  10 1720.23  101.79
   2   0  10 1504.25   99.29
  -2   0 -10 1574.04   93.09
  -2   0 -10 1512.95   91.19
   2   0 -10 1458.25   87.29
  -3   0 -10    6.40    7.40
  -3   0 -10   -9.40    4.30
  -3   0  10   -5.50    7.30
  -3   0 -10   -6.90    4.00
  -4   0 -10  737.03   49.80
  -4   0 -10  682.93   69.59
  -4   0 -10  746.93   51.99
   0   0 -11    6.20    4.40
   0   0 -11    4.40    4.70
   1   0 -11   -1.00    4.70
   1   0 -11    5.20    4.80
  -2   0 -11   -1.60    4.80
  -2   0 -11   11.90    6.00
  -1  -1   0    0.50    0.50
  -1  -1   0   -0.40    0.40
   1   1   0    0.60    0.40
  -1   1   0    1.00    0.90
  -1  -1   0    0.80    0.50
   1   1   0    0.50    0.60
  -2  -1   0  668.83   39.50
  -2  -1   0  698.13   41.00
  -2   1   0  702.43   42.10
  -2  -1   0  689.03   39.10
  -3   1   0    1.40    2.20
  -3  -1   0    0.00    1.20
  -3  -1   0   -0.30    1.50
  -3  -1   0    0.50    1.20
  -4   1   0 1540.05   93.59
  -4  -1   0 1603.14   89.19
  -4  -1   0 1556.74   89.99
  -5   1   0    1.70    4.00
  -5  -1   0   -0.80    1.70
  -5  -1   0    2.40    3.10
  -5  -1   0   -0.90    1.60
  -6  -1   0  182.68   16.60
  -6   1   0  209.28   17.30
  -6   1   0  193.98   20.20
  -6  -1   0  198.98   15.90
  -6  -1   0  191.88   19.20
  -6   1   0  198.18   16.00
  -7  -1   0   -1.40    2.80
  -7  -1   0    1.30    2.80
  -7   1   0    1.10    4.70
  -7  -1   0    3.70    5.20
  -7   1   0    6.80    4.10
  -7   1   0    1.50    2.90
  -8  -1   0   90.59   15.70
  -8  -1   0   65.39   11.00
  -8   1   0   89.19   14.50
  -8   1   0   97.29   17.10
  -8  -1   0   66.59   10.70
  -8   1   0   52.49   13.70
  -9   1   0    4.70    4.70
  -9   1   0   23.40   10.00
  -9  -1   0   -0.80    4.40
  -9   1   0    4.50    4.40
  -9  -1   0   -9.00    5.40
  -9  -1   0    3.20    4.80
   0  -1   1  147.99    9.40
   0   1   1  154.88    9.00
   0   1   1  151.98    9.20
   1   1   1 2209.48  134.09
  -1   1  -1 2783.92  135.29
   1   1   1 2349.96  134.49
  -1  -1  -1 2673.03  134.69
   1  -1   1 2099.19  134.69
  -1  -1  -1 2535.15  134.59
  -2   1  -1  244.58   16.50
  -2  -1  -1  246.88   15.50
  -2  -1  -1  255.07   16.00
   2  -1   1  203.18   16.10
  -2  -1  -1  236.58   15.00
   3   1   1 1807.02  104.19
  -3   1  -1 1666.63  103.89
  -3  -1  -1 1875.41  101.99
  -3  -1  -1 1824.82  103.49
  -3  -1  -1 1895.11  102.79
   3  -1   1 1828.32  104.79
   4   1   1    3.60    3.10
  -4  -1   1    6.60    2.40
  -4   1  -1   -1.60    2.30
  -4  -1   1    4.00    1.80
  -4   1   1    4.50    3.60
  -4  -1  -1    3.70    2.50
  -4  -1  -1    4.00    3.10
   4  -1   1    7.40    4.10
  -4  -1  -1    4.70    2.30
  -5  -1   1  190.48   14.90
  -5  -1   1  201.28   15.80
  -5  -1   1  192.48   19.60
  -5   1  -1  196.28   17.00
  -5   1  -1  206.28   16.30
  -5   1  -1  213.28   19.20
  -5   1   1  238.68   22.30
  -5  -1  -1  220.58   17.10
  -5  -1  -1  226.08   16.20
  -5  -1  -1  217.48   18.60
  -6  -1   1   26.80    7.90
  -6  -1   1   25.40    5.60
  -6   1  -1   37.90    8.40
  -6  -1   1   29.80    5.30
  -6   1  -1   21.30    5.60
  -6   1  -1   34.80    8.60
  -6   1   1   33.00    6.70
  -6  -1  -1   20.70    6.80
  -6   1   1   42.10   10.20
  -6  -1  -1   30.60    6.10
  -6  -1  -1   28.90    6.60
  -7   1  -1   24.90    6.90
  -7  -1   1   30.40    6.20
  -7   1  -1   13.70    5.20
  -7  -1   1   42.60   10.50
  -7   1  -1   13.30    6.90
  -7  -1   1   21.90    5.90
  -7  -1  -1   11.20    7.00
  -7   1   1   31.30    6.40
  -7   1   1   32.00    7.30
  -7  -1  -1   25.70    7.50
  -7  -1  -1   12.50    5.00
  -7   1   1   25.80    9.70
  -8   1  -1   -5.10    3.40
  -8  -1   1   -4.80    3.00
  -8  -1   1   -7.30    4.70
  -8   1  -1   -1.40    3.70
  -8  -1   1    2.60    3.60
  -8   1  -1    4.20    6.10
  -8   1   1   -4.40    3.00
  -8   1   1    5.00    6.40
  -8   1   1   -3.50    3.10
  -8  -1  -1    9.10    9.00
  -8  -1  -1    8.70    4.70
  -8  -1  -1    9.20    5.20
  -9  -1   1  173.08   21.90
  -9   1  -1  192.08   20.00
  -9  -1   1  142.89   15.90
  -9  -1   1  171.48   18.10
  -9   1  -1  192.08   22.90
  -9   1  -1  190.68   18.60
  -9   1   1  178.98   18.60
  -9  -1  -1  176.88   18.20
  -9  -1  -1  153.88   18.90
  -9   1   1  156.28   23.80
  -9  -1  -1  187.18   21.80
  -9   1   1  143.19   16.40
   0   1  -2    0.40    0.70
   0  -1  -2    1.40    1.30
   0   1   2   -0.20    0.80
   0   1   2    0.30    0.60
   0  -1  -2    3.10    1.10
   0   1  -2    0.00    0.90
   0   1   2    1.50    0.70
   0   1  -2    0.60    0.60
   0  -1  -2    2.40    1.00
   0  -1   2    1.90    1.30
  -1  -1   2   71.29    4.40
  -1   1  -2   89.39    6.90
   1  -1  -2   73.09    6.10
   1   1   2   68.19    6.20
  -1   1  -2   75.89    6.00
   1  -1  -2   69.79    5.80
  -1  -1   2   67.49    4.40
   1   1   2   75.19    5.80
   1   1   2   86.19    6.40
  -1   1  -2   72.59    5.60
  -1   1   2   72.69    5.40
  -1  -1  -2   81.99    5.90
  -1  -1  -2   78.39    6.10
   1  -1   2   74.89    6.50
  -1   1   2   74.19    5.30
  -2   1  -2 1195.38   66.19
   2   1   2  991.30   65.39
  -2  -1  -2 1218.28   66.09
  -2  -1  -2 1222.88   64.99
  -2  -1  -2 1150.88   65.49
   2  -1   2 1083.19   66.09
  -3   1  -2  141.29   11.20
  -3   1  -2  117.89   12.90
   3   1   2  136.29   11.80
  -3  -1  -2  150.58   11.80
  -3  -1  -2  127.19   10.20
   3  -1   2  123.09   11.70
  -3  -1  -2  126.39   10.80
  -4   1  -2  726.63   45.60
   4   1   2  743.73   47.30
  -4   1  -2  733.23   44.50
  -4   1  -2  770.22   47.40
   4  -1   2  777.92   48.10
  -4  -1  -2  704.53   44.40
  -4  -1  -2  693.83   46.30
  -4  -1  -2  776.32   45.80
  -5   1  -2   94.19   11.10
  -5   1  -2   76.19    9.30
  -5   1  -2   82.49    9.00
   5   1   2   56.09   10.20
   5  -1   2   71.79   12.20
  -5  -1  -2   66.59   10.30
  -5  -1  -2   52.99    8.10
  -5  -1  -2   65.59   10.00
  -6  -1   2 1050.39   66.99
  -6  -1   2  936.51   57.79
   6   1   2 1041.20   70.29
  -6   1  -2  930.81   60.49
  -6  -1   2  972.40   56.89
  -6   1  -2  895.91   58.89
  -6   1  -2  920.81   62.49
   6  -1   2 1002.40   65.69
  -6  -1  -2  970.20   60.59
  -6  -1  -2 1020.20   59.49
  -6  -1  -2  919.01   61.79
  -6   1   2  973.70   67.99
  -7   1  -2    4.70    5.30
  -7  -1   2   12.00    7.20
  -7  -1   2    7.10    4.20
  -7   1  -2   13.60    5.20
  -7   1  -2    9.30    4.80
  -7  -1   2   15.60    4.50
  -7   1   2    9.60    7.60
  -7  -1  -2   -1.30    4.20
  -7   1   2   12.20    4.10
  -7  -1  -2    4.50    4.80
  -7   1   2   14.20    4.70
  -7  -1  -2    6.60    4.10
  -8  -1   2  133.29   13.30
  -8   1  -2  134.79   16.80
  -8   1  -2  162.38   19.40
  -8  -1   2  141.19   21.70
  -8   1  -2  169.88   16.70
  -8  -1   2  135.09   14.20
  -8   1   2  118.39   13.20
  -8  -1  -2  132.59   16.70
  -8   1   2  114.89   13.90
  -8  -1  -2  166.18   16.40
  -8  -1  -2  150.78   18.20
  -8   1   2  160.68   23.30
  -9  -1   2   22.10    9.40
  -9  -1   2   17.10    5.70
  -9   1  -2   16.10    6.90
  -9   1  -2   18.70    8.00
  -9  -1   2   26.90    7.50
  -9   1  -2    2.30    9.30
  -9   1   2   22.20   11.60
  -9   1   2   33.60    7.80
  -9  -1  -2   20.50    8.80
  -9  -1  -2   21.10    7.40
  -9  -1  -2   17.20    7.80
  -9   1   2   26.00    6.90
   0   1  -3  662.63   37.10
   0  -1  -3  662.43   37.40
   0   1  -3  649.14   39.20
   0   1   3  629.34   39.30
   0   1  -3  698.73   37.60
   0  -1  -3  665.13   37.80
   0   1   3  592.24   37.30
   0   1   3  622.54   37.80
   0  -1  -3  656.23   39.30
   0  -1   3  709.43   39.60
   1   1   3 2546.25  140.69
   1  -1  -3 2355.96  138.69
   1  -1  -3 2320.37  138.29
  -1   1  -3 2444.76  140.59
  -1  -1   3 2459.95  137.49
  -1   1  -3 2654.43  139.09
   1   1   3 2405.56  139.79
  -1  -1   3 2741.43  141.29
  -1   1  -3 2485.25  139.39
   1   1   3 2360.86  139.09
  -1  -1   3 2608.34  137.79
  -1   1   3 2577.24  138.49
   1  -1   3 2501.35  140.69
  -1   1   3 2614.34  138.19
   1   1  -3 2550.24  137.69
  -1  -1  -3 2594.94  139.19
  -1  -1  -3 2575.64  140.89
   1   1  -3 2527.65  137.79
  -1  -1  -3 2403.26  139.49
  -2   1  -3  229.18   15.50
  -2   1  -3  231.48   16.20
   2   1   3  259.47   17.30
  -2  -1   3  234.38   13.40
  -2  -1   3  237.38   13.20
  -2  -1  -3  229.28   15.80
   2  -1   3  229.58   17.10
  -2   1   3  217.68   14.60
  -2  -1  -3  230.98   16.80
  -2   1   3  219.88   15.00
  -2  -1  -3  229.58   16.80
  -3   1  -3  371.26   23.30
   3   1   3  371.06   25.10
  -3   1  -3  309.87   24.20
  -3   1  -3  369.66   24.20
  -3  -1  -3  363.96   24.70
  -3   1   3  323.47   23.30
  -3   1   3  322.47   22.60
  -3  -1  -3  376.06   23.30
  -3  -1  -3  372.16   24.20
   3  -1   3  389.96   25.70
  -4   1  -3  184.98   15.20
  -4   1  -3  186.68   14.40
   4   1   3  201.18   16.70
  -4   1  -3  160.98   15.60
   4  -1   3  154.78   15.70
  -4  -1  -3  169.78   14.00
  -4  -1  -3  173.78   15.00
  -4  -1  -3  205.08   16.20
  -5  -1   3   29.00    4.60
  -5   1  -3   34.30    8.00
   5   1   3   18.20    6.60
  -5   1  -3   12.70    4.40
  -5  -1   3   24.80    3.90
  -5   1  -3   25.40    6.30
  -5  -1  -3   15.30    4.80
   5  -1   3   25.10    7.40
  -5  -1  -3   26.60    6.90
  -5  -1  -3   29.50    6.00
  -6   1  -3   10.80    5.60
  -6   1  -3   11.40    5.30
   6   1   3   15.00    6.40
  -6  -1   3    9.60    3.20
  -6   1  -3   10.20    4.40
  -6  -1   3   11.10    3.70
  -6  -1  -3   11.30    5.60
  -6  -1  -3   10.50    5.50
  -6  -1  -3    2.70    3.20
   6  -1   3    7.00    5.20
  -7  -1   3  110.49   11.70
   7   1   3  108.69   17.70
  -7  -1   3  117.49   11.00
  -7  -1   3   90.99   17.50
  -7   1  -3  148.59   14.80
  -7   1  -3  118.19   16.60
  -7   1  -3  121.49   17.90
   7  -1   3  152.18   18.20
  -7  -1  -3  110.99   16.40
  -7   1   3   89.19   18.60
  -7  -1  -3  136.29   15.40
  -7  -1  -3  148.89   14.80
  -7   1   3  126.19   11.60
  -7   1   3  137.09   12.80
  -8   1  -3   -3.30    6.10
  -8  -1   3   22.00   10.60
  -8   1  -3    8.20    5.80
  -8  -1   3    8.10    4.00
  -8  -1   3    6.60    4.20
  -8   1  -3    9.40    6.90
  -8   1   3   11.50    8.70
  -8   1   3    6.50    4.00
  -8  -1  -3   18.00    7.00
  -8  -1  -3   14.30    6.20
  -8  -1  -3    4.10    6.60
  -8   1   3   11.30    5.10
  -9  -1   3  186.48   17.00
  -9   1  -3  177.18   19.90
  -9  -1   3  139.89   22.90
  -9  -1   3  183.48   15.90
  -9   1  -3  152.28   23.30
  -9   1  -3  180.38   24.20
  -9   1   3  179.18   16.30
  -9  -1  -3  180.68   20.80
  -9  -1  -3  171.18   19.20
  -9  -1  -3  139.19   22.00
  -9   1   3  186.98   17.70
  -9   1   3  174.78   26.00
   0   1   4    1.90    1.40
   0  -1  -4    0.90    1.30
   0   1  -4    0.10    1.00
   0  -1  -4    0.90    1.30
   0   1  -4    0.20    1.10
   0   1   4    0.00    1.20
   0   1  -4    1.60    2.10
   0  -1   4    3.40    2.50
   0   1   4    1.50    2.30
   1   1   4   13.00    3.10
  -1   1  -4    7.40    2.30
   1   1   4    6.00    2.30
  -1  -1   4   10.20    1.80
   1   1   4    8.90    3.50
   1  -1  -4   10.20    2.10
   1  -1  -4    8.50    2.10
  -1   1  -4   10.00    3.50
  -1  -1   4    9.90    3.70
  -1   1  -4   13.90    2.80
  -1  -1   4   15.20    2.40
  -1  -1  -4    7.80    2.40
   1   1  -4   11.50    1.80
  -1   1   4    8.80    3.60
   1   1  -4    9.60    2.00
  -1   1   4   14.80    2.70
  -1   1   4    8.00    1.80
  -1  -1  -4   11.10    2.70
  -1  -1  -4   10.70    3.50
   1  -1   4   13.50    3.70
  -2   1  -4  369.66   26.80
  -2  -1   4  379.36   22.30
  -2   1  -4  414.86   25.20
   2   1   4  410.36   27.20
  -2   1  -4  416.96   26.00
  -2  -1   4  388.16   22.20
  -2   1   4  401.06   23.50
  -2  -1  -4  418.76   25.40
  -2  -1  -4  387.96   26.00
   2  -1   4  360.06   26.70
  -2   1   4  420.36   23.20
  -2  -1  -4  387.76   26.80
  -3  -1   4    2.10    0.80
  -3   1  -4   20.40    4.30
   3   1   4    5.00    3.30
  -3   1  -4   22.90    4.70
  -3   1  -4   -3.10    1.90
  -3  -1   4    3.40    1.00
  -3   1   4    2.10    1.80
  -3  -1  -4    1.80    2.20
  -3  -1  -4    3.00    3.00
   3  -1   4    4.40    3.20
  -3  -1  -4    1.50    2.20
  -3   1   4    2.50    1.60
  -4   1  -4 1550.24   86.19
   4   1   4 1596.54   89.29
  -4  -1   4 1331.07   84.29
  -4   1  -4 1554.74   88.99
  -4   1  -4 1443.26   86.89
  -4  -1   4 1624.84   82.29
  -4  -1   4 1380.96   83.79
  -4   1   4 1359.96   85.29
  -4  -1  -4 1470.85   87.09
  -4  -1  -4 1583.74   88.69
   4  -1   4 1510.95   89.09
  -4  -1  -4 1492.25   85.99
  -4   1   4 1350.56   86.29
   5   1   4   11.00    5.80
  -5   1  -4    1.20    3.00
  -5  -1   4    6.00    2.70
  -5   1  -4    9.60    4.70
  -5  -1   4    2.00    1.70
  -5  -1   4    2.50    1.60
  -5   1  -4    2.30    3.50
  -5   1   4    1.40    2.40
  -5  -1  -4    3.30    3.30
  -5  -1  -4    2.90    3.60
   5  -1   4   -6.00    3.20
  -5  -1  -4    7.50    4.30
  -5   1   4    8.30    3.60
  -6  -1   4  868.01   52.69
  -6   1  -4  994.50   61.49
   6   1   4  915.21   61.59
  -6   1  -4  984.20   58.49
  -6   1  -4  907.51   59.79
  -6  -1   4  864.31   53.39
  -6  -1  -4  874.21   58.69
  -6  -1  -4  934.51   57.59
   6  -1   4  972.70   62.49
  -6  -1  -4  910.81   60.29
  -7   1  -4   13.80    5.80
  -7   1  -4   12.30    6.80
  -7   1  -4   14.90    6.50
   7   1   4    3.30    4.80
  -7  -1   4   10.30    3.90
  -7  -1   4   13.80    3.70
  -7  -1  -4   12.90    6.70
  -7   1   4   13.50    3.90
  -7  -1  -4   22.80    7.40
  -7  -1  -4   12.70    5.50
  -7   1   4   15.40    4.30
  -8   1  -4  476.35   37.30
  -8  -1   4  469.05   30.40
   8   1   4  500.35   42.20
  -8   1  -4  420.36   37.40
  -8  -1   4  432.36   40.50
  -8  -1   4  454.05   29.40
  -8   1  -4  474.75   35.40
   8  -1   4  395.46   45.90
  -8   1   4  390.26   29.30
  -8  -1  -4  471.35   35.30
  -8   1   4  424.46   30.70
  -8  -1  -4  484.95   38.00
  -8  -1  -4  555.64   38.90
  -8   1   4  468.35   43.50
   0   1  -5    7.80    3.60
   0  -1  -5    9.40    2.50
   0   1  -5    8.40    2.30
   0   1  -5   10.20    2.70
   0   1   5    6.50    3.50
   0   1   5    2.50    1.90
   0  -1  -5   10.60    2.90
   0   1   5    1.90    1.60
  -1   1  -5  536.75   32.30
   1  -1  -5  524.95   31.30
  -1  -1   5  548.85   35.00
   1  -1  -5  541.85   30.90
  -1   1  -5  540.45   31.70
   1   1   5  498.95   32.70
  -1   1  -5  556.24   34.70
   1   1   5  487.85   34.20
  -1  -1  -5  560.24   32.00
  -1  -1  -5  450.85   33.80
   1   1  -5  517.65   30.20
  -1   1   5  455.45   30.80
  -1   1   5  525.05   35.30
  -1   1   5  481.75   30.40
  -1  -1  -5  561.04   32.80
   1  -1   5  470.95   33.90
   1   1  -5  569.04   30.90
   2  -1  -5   79.99    7.30
  -2   1  -5   75.89    8.60
  -2   1  -5   90.79   10.10
  -2   1  -5   84.99    8.20
  -2  -1   5   77.79    9.90
   2   1   5   80.39    9.70
   2  -1  -5   79.19    6.90
  -2   1   5   78.59    6.50
  -2   1   5   89.49    6.40
  -2  -1  -5   82.89    8.70
  -2  -1  -5   80.29    9.70
  -2   1   5   83.59   10.50
  -2  -1  -5   82.99    8.20
   2  -1   5   79.89    9.90
  -3   1  -5  274.37   21.80
  -3   1  -5  286.47   20.50
   3   1   5  263.17   21.50
  -3   1  -5  275.17   19.30
  -3  -1  -5  271.77   21.70
   3  -1   5  234.58   21.30
  -3  -1  -5  286.17   20.70
  -3   1   5  252.37   16.40
  -3   1   5  263.97   16.20
  -3  -1  -5  286.47   19.70
   4   1   5   29.60    8.20
  -4   1  -5   27.40    6.20
  -4   1  -5   40.20    8.70
  -4   1  -5   31.10    6.30
  -4  -1  -5   26.90    6.60
  -4  -1  -5   34.70    6.30
   4  -1   5   44.40    9.50
  -4  -1  -5   41.20    8.60
  -5  -1   5   55.19    4.60
  -5   1  -5   56.79    8.80
  -5  -1   5   59.59    5.10
  -5  -1   5   57.19    5.30
  -5   1  -5   74.09   11.40
  -5  -1   5   53.39    4.30
   5   1   5   76.19   13.40
  -5   1  -5   50.69   10.20
  -5  -1  -5   59.49   11.20
  -5   1   5   65.39    8.30
  -5  -1  -5   53.19    9.30
  -5  -1  -5   72.29    9.90
  -5   1   5   69.39    7.20
   5  -1   5   57.49   11.80
  -6   1  -5   12.10    7.70
  -6  -1   5   15.90    4.30
  -6  -1   5   15.80    2.90
   6   1   5   17.50    7.20
  -6   1  -5   13.50    5.30
  -6  -1   5   14.70    3.90
  -6  -1   5   16.40    2.70
  -6   1  -5    6.40    5.30
  -6   1   5   16.90    5.40
  -6   1   5   10.80    4.50
  -6   1   5    9.10    2.80
  -6  -1  -5    5.60    4.60
  -6   1   5   14.20    3.40
  -6  -1  -5   14.10    5.30
  -6  -1  -5   12.80    6.00
  -7  -1   5   85.39    7.40
  -7   1  -5   96.29   15.40
  -7   1  -5   91.89   15.40
  -7  -1   5   82.09   10.10
  -7   1  -5  101.89   13.90
   7   1   5   86.89   15.60
  -7  -1   5   85.09   10.40
  -7  -1   5   77.99    7.70
   7  -1   5  103.79   18.20
  -7  -1  -5   75.39   14.10
  -7   1   5   79.99    7.90
  -7   1   5   70.19   12.10
  -7   1   5   77.19   11.60
  -7   1   5   83.29    8.50
  -7  -1  -5   85.29   13.50
  -7  -1  -5  121.19   15.60
   8   1   5    3.30    8.80
  -8  -1   5   10.90    4.70
  -8  -1   5    2.30    8.10
  -8  -1   5    9.70    3.70
  -8  -1   5   12.60    4.50
  -8   1  -5    6.50    5.80
  -8   1  -5   14.50    8.40
  -8   1  -5    7.70    6.50
  -8  -1   5    9.10    3.20
  -8  -1  -5   -2.10    5.20
  -8  -1  -5   -2.50    5.50
  -8   1   5   -2.10    4.60
  -8   1   5  -15.70    8.60
  -8  -1  -5   -0.80    6.90
  -8   1   5    0.30    5.40
  -8   1   5    4.50    3.30
   8  -1   5   15.00    9.90
  -8   1   5    8.90    3.80
   0   1   6    0.40    1.80
   0   1   6    0.60    3.10
   0   1  -6    2.40    1.80
   0  -1  -6    1.90    2.00
   0   1  -6    1.00    2.00
   0   1   6    2.00    2.30
   0  -1  -6    1.20    2.10
   0  -1   6   -1.20    2.60
  -1   1  -6   32.10    7.50
   1  -1  -6   35.40    5.30
  -1   1  -6   42.20    6.40
   1  -1  -6   31.20    4.40
  -1  -1   6   18.30    6.20
   1   1   6   17.80    5.90
  -1   1  -6   34.00    5.30
  -1   1   6   12.50    5.40
   1   1  -6   26.90    4.20
   1   1  -6   29.80    3.90
   1  -1   6   26.10    6.60
  -1  -1  -6   27.50    5.30
  -1   1   6   33.40    5.00
  -1  -1  -6   30.40    5.30
  -1  -1  -6   37.90    7.60
  -1   1   6   28.00    4.00
   2  -1  -6  485.95   30.60
   2  -1  -6  452.55   29.70
  -2   1  -6  502.35   31.10
  -2  -1   6  525.45   35.30
  -2   1  -6  556.24   32.60
  -2   1  -6  480.15   34.20
  -2   1   6  459.15   34.80
   2   1  -6  464.95   28.60
  -2  -1  -6  511.15   32.40
  -2   1   6  469.75   28.80
  -2   1   6  463.95   28.30
  -2  -1  -6  431.66   33.20
   2   1  -6  494.45   29.20
  -2  -1  -6  502.85   31.30
  -3   1  -6  201.88   15.80
   3   1   6  190.18   18.20
  -3  -1   6  203.18   18.80
  -3   1  -6  154.48   17.10
  -3   1  -6  206.48   17.00
  -3  -1  -6  207.18   16.00
  -3  -1  -6  196.58   16.70
  -3  -1  -6  171.28   17.60
  -3   1   6  196.78   19.70
   3  -1   6  193.08   18.70
  -3   1   6  185.28   12.40
  -3   1   6  201.78   12.70
  -4   1  -6  804.32   50.69
  -4   1  -6  802.12   49.20
  -4   1  -6  711.83   51.89
   4   1   6  793.22   52.79
  -4  -1  -6  860.11   52.99
  -4   1   6  693.23   43.50
  -4  -1  -6  890.11   51.59
  -4   1   6  756.62   43.80
   4  -1   6  763.52   52.69
  -4  -1  -6  825.02   49.50
   5   1   6   63.39   11.50
  -5   1  -6   54.09    8.90
  -5   1  -6   50.99    9.90
  -5   1   6   41.50    3.80
  -5   1   6   45.40    4.00
  -5  -1  -6   44.20   10.10
  -5   1   6   45.60    3.80
  -5   1   6   50.19    3.70
  -5  -1  -6   38.90    8.10
  -5  -1  -6   54.09    9.00
   6   1   6  740.63   52.79
  -6   1  -6  672.83   46.30
  -6   1  -6  687.83   48.20
  -6   1  -6  774.32   51.59
  -6   1   6  706.73   39.20
  -6  -1  -6  666.83   46.00
  -6  -1  -6  685.43   47.90
  -6  -1  -6  673.83   49.40
   6  -1   6  686.53   51.19
  -6   1   6  678.73   39.50
  -7   1  -6   25.30   10.20
   7   1   6   65.89   14.20
  -7   1  -6   55.49   11.00
  -7   1  -6   65.89   12.90
  -7   1   6   47.50    5.80
  -7  -1  -6   39.80   10.50
  -7  -1  -6   39.40   10.10
  -7   1   6   51.99    4.80
  -7   1   6   48.20    5.10
  -7  -1  -6   40.10   10.80
  -7   1   6   41.70    5.30
   7  -1   6   77.19   15.90
  -8   1  -6  232.68   22.60
  -8   1  -6  217.88   25.00
  -8   1  -6  225.28   24.30
  -8   1   6  190.38   15.10
  -8   1   6  225.18   14.80
  -8  -1  -6  199.08   23.50
  -8   1   6  206.88   14.80
  -8  -1  -6  223.08   22.60
  -8   1   6  221.88   14.20
  -8  -1  -6  224.58   24.60
   0   1   7   11.50    4.90
   0  -1  -7   13.20    3.60
   0   1  -7   20.00    4.50
   0   1  -7   15.50    3.50
   0  -1  -7    7.20    3.10
   0  -1   7   -0.40    3.90
   1   1   7  363.86   29.80
  -1   1  -7  391.06   26.00
  -1  -1   7  379.86   30.50
  -1   1  -7  402.76   26.90
   1  -1  -7  366.76   25.10
  -1   1  -7  401.36   30.40
   1  -1  -7  375.26   25.80
  -1  -1  -7  422.26   26.40
  -1  -1  -7  398.66   27.10
  -1   1   7  406.76   31.60
   1   1  -7  399.36   24.70
   1  -1   7  392.86   30.10
   1   1  -7  405.46   25.30
  -1  -1  -7  428.16   30.70
  -2   1  -7   29.30    6.30
  -2   1  -7   39.40    6.80
  -2  -1   7   40.50    9.20
   2  -1  -7   40.20    6.20
  -2   1  -7   34.10    8.40
   2   1   7   37.70    9.10
   2  -1  -7   36.10    6.50
  -2   1   7   30.00    8.10
  -2  -1  -7   27.60    7.70
  -2  -1  -7   35.60    6.40
   2   1  -7   46.50    6.10
   2   1  -7   57.49    5.70
   2  -1   7   46.30    9.20
  -2  -1  -7   42.50    7.80
  -3   1  -7   94.49   12.60
  -3   1  -7   72.79   12.50
   3   1   7   66.59   12.00
  -3   1  -7  100.69   10.60
  -3  -1   7   80.39   13.60
  -3  -1  -7   74.89   12.50
  -3  -1  -7   74.89   10.80
  -3  -1  -7   85.89   11.10
  -3   1   7   68.39   12.90
   3  -1   7   80.99   12.60
  -4   1  -7    2.60    3.90
   4   1   7   -1.60    3.20
  -4  -1   7    0.60    4.90
  -4   1  -7    9.60    5.90
  -4   1  -7    0.50    3.40
  -4  -1  -7    1.00    3.10
  -4  -1  -7    0.80    4.30
  -4  -1  -7    4.50    3.70
   4  -1   7    2.90    3.20
  -4   1   7   12.40    7.40
  -5  -1   7   40.80   11.00
  -5   1  -7   40.20    8.60
  -5   1  -7   57.89   12.10
   5   1   7   63.49   13.50
  -5   1  -7   28.10    7.40
   5  -1   7   61.09   12.70
  -5  -1  -7   31.30    7.70
  -5  -1  -7   31.60    7.70
  -5  -1  -7   40.80   10.10
  -6   1  -7   -4.40    3.70
  -6   1  -7    7.60    6.10
  -6   1  -7   -5.10    4.40
   6   1   7    5.90    7.60
   6  -1   7   14.70    8.00
  -6  -1  -7  -10.50    4.40
  -6  -1  -7    7.60    5.40
  -6  -1  -7    0.20    4.40
   7   1   7   82.99   20.40
  -7   1  -7  113.29   16.20
  -7   1  -7   66.99   14.80
  -7   1  -7   91.59   15.30
  -7  -1  -7   60.49   12.50
  -7  -1  -7   78.49   15.20
  -7  -1  -7   71.39   12.70
   0  -1  -8    0.50    2.50
   0   1   8   -3.60    3.00
   0  -1   8   -0.90    4.40
   0   1  -8   -3.40    2.30
   0  -1  -8   -0.60    2.30
   0   1  -8   -3.80    1.80
  -1   1  -8   25.00    5.90
   1  -1  -8    9.00    3.60
  -1   1  -8   20.00    4.70
  -1  -1   8   17.00    6.70
  -1   1  -8   17.80    6.90
   1  -1  -8   14.60    4.40
  -1  -1  -8   19.00    5.50
  -1   1   8   21.50    7.80
  -1  -1  -8   19.90    4.90
  -2   1  -8  230.18   19.60
  -2   1  -8  231.48   22.40
  -2   1  -8  253.37   18.90
   2  -1  -8  238.38   18.30
   2  -1  -8  217.68   17.10
  -2  -1   8  253.57   24.00
  -2  -1  -8  217.88   22.20
   2   1  -8  210.18   16.50
  -2   1   8  265.37   24.70
  -2  -1  -8  239.18   19.80
   2   1  -8  226.28   16.10
  -2  -1  -8  248.18   18.90
  -3   1  -8   50.49   11.10
  -3  -1   8   19.30    8.00
  -3   1  -8   38.00    7.40
  -3   1  -8   46.00    9.20
  -3   1   8   42.30   11.40
  -3  -1  -8   36.50    9.90
  -3  -1  -8   44.60    8.20
  -3  -1  -8   26.30    6.60
   4   1   8  341.97   30.00
  -4   1  -8  344.17   27.30
  -4  -1   8  356.86   30.60
  -4   1  -8  337.17   25.60
  -4   1  -8  336.27   29.80
  -4  -1  -8  334.27   29.40
  -4  -1  -8  326.67   26.90
   4  -1   8  294.17   29.20
  -4   1   8  317.97   30.10
  -4  -1  -8  323.97   25.70
  -5   1  -8  112.19   15.30
  -5   1  -8  128.09   17.80
   5   1   8  162.28   19.90
  -5   1  -8  140.39   20.60
  -5  -1   8  180.58   21.60
  -5  -1  -8  134.79   20.30
  -5  -1  -8  143.89   16.80
  -5  -1  -8  145.49   16.00
  -5   1   8  141.09   21.80
   5  -1   8  160.88   22.90
  -6   1  -8  194.88   21.40
  -6   1  -8  190.78   22.80
  -6  -1   8  246.18   26.30
  -6   1  -8  202.48   20.10
  -6  -1  -8  187.48   19.80
  -6  -1  -8  176.28   20.60
  -6   1   8  209.08   25.70
  -6  -1  -8  180.18   22.80
   0   1  -9   10.10    3.50
   0  -1  -9    0.90    2.80
   0   1   9   11.20    7.60
   0   1  -9    4.50    3.40
   0  -1   9    0.40    5.70
   0  -1  -9    0.60    2.90
   1  -1  -9  545.75   36.00
  -1   1  -9  540.65   37.10
   1  -1  -9  569.84   35.30
  -1   1  -9  581.14   36.40
  -1  -1   9  595.74   43.40
  -1  -1  -9  536.55   37.20
  -1   1   9  563.94   43.70
   1  -1   9  502.85   41.20
  -1  -1  -9  566.14   36.40
   1   1  -9  549.45   35.20
   1   1  -9  533.45   34.30
  -2   1  -9    4.80    5.60
  -2   1  -9    3.60    3.90
   2  -1  -9   -2.90    2.60
  -2  -1   9   -2.90    5.80
  -2   1  -9    4.10    4.30
   2  -1  -9    2.50    3.30
   2   1  -9    5.80    3.20
  -2  -1  -9    5.50    5.20
  -2   1   9    1.20    5.40
  -2  -1  -9    6.50    4.70
  -2  -1  -9    5.00    3.80
   2   1  -9    6.30    2.80
  -3   1  -9  287.87   30.00
  -3   1  -9  371.96   27.70
   3   1   9  400.96   33.20
  -3  -1   9  367.56   33.30
  -3   1  -9  375.06   29.00
  -3   1   9  375.26   34.00
  -3  -1  -9  350.46   27.40
  -3  -1  -9  398.46   32.80
  -3  -1  -9  335.37   28.30
   3  -1   9  406.56   33.80
   4   1   9    6.70    7.60
  -4   1  -9   13.10    8.20
  -4   1  -9   10.10    6.20
  -4   1  -9    7.40    5.70
  -4   1   9   -0.10    7.20
  -4  -1  -9    9.80    5.30
  -4  -1  -9   10.60    7.40
   4  -1   9    0.10    7.70
  -4  -1  -9   11.40    6.00
  -5   1  -9   10.20    7.90
  -5   1  -9    6.30    6.00
  -5   1  -9    9.80    6.80
  -5  -1   9   11.90    9.70
  -5  -1  -9    8.50    5.90
  -5  -1  -9    9.90    8.30
  -5  -1  -9   20.80    7.90
  -5   1   9   12.60    9.90
   0  -1 -10    3.80    3.80
   0  -1  10   -0.40    7.30
   0   1 -10   -3.00    3.50
   0   1  10   -2.20    6.70
   0   1 -10   -4.90    3.20
   0  -1 -10    5.20    4.20
  -1   1 -10    2.70    3.80
  -1   1 -10   -2.80    3.40
  -1  -1  10    4.20    8.00
   1   1  10   -2.00    7.60
   1  -1 -10    3.10    4.20
   1  -1 -10    4.20    3.70
   1   1 -10    0.10    2.90
  -1   1  10    5.20    7.70
   1  -1  10   -1.60    7.50
   1   1 -10   -4.50    3.10
  -1  -1 -10   -0.80    3.20
  -1  -1 -10    1.10    3.50
   2  -1 -10   19.10    6.70
  -2   1 -10   20.00    6.60
  -2   1 -10    8.80    5.40
  -2  -1  10   27.60   11.30
   2  -1 -10   14.50    5.30
   2   1  10   26.00   11.10
  -2  -1 -10   20.30    6.40
  -2  -1 -10   16.90    6.20
   2   1 -10   24.70    4.80
   2   1 -10   22.10    4.10
  -2   1  10   37.60   12.00
   2  -1  10   26.30   10.10
  -3   1 -10   21.70    7.70
  -3  -1  10   26.90   10.60
  -3   1 -10   21.10    9.90
  -3   1 -10   14.70    6.00
  -3  -1 -10   16.00   10.00
  -3  -1 -10   23.90    8.00
  -3   1  10   10.60    9.70
  -3  -1 -10   12.70    6.30
  -4   1 -10  111.99   15.40
  -4   1 -10  125.09   17.60
  -4   1 -10  118.69   29.70
  -4  -1 -10   96.59   14.60
  -4  -1 -10   90.99   15.30
   0  -1 -11   84.99   12.10
   0   1 -11   81.89   11.40
   0   1 -11   69.79    9.80
   0  -1 -11   85.99   11.90
   1  -1 -11  471.55   32.60
  -1   1 -11  494.85   34.00
   1  -1 -11  413.66   30.90
  -1   1 -11  482.25   32.50
   1   1 -11  413.46   30.00
   1   1 -11  407.36   31.00
  -1  -1 -11  471.05   33.90
  -1  -1 -11  459.55   32.50
  -2   1 -11   41.10    9.90
  -2   1 -11   40.80    8.30
  -2  -1 -11   43.70    9.40
  -2  -1 -11   47.50    9.40
  -1  -2   0    0.50    0.40
   1   2   0    0.70    0.60
  -1  -2   0    0.40    0.50
  -1  -2   0    0.40    0.50
   1   2   0    3.40    0.90
  -1   2   0    0.60    1.00
  -2  -2   0  894.21   53.29
  -2  -2   0  923.31   52.19
  -2  -2   0  942.51   52.69
  -2   2   0  964.00   55.99
  -3   2   0   -0.70    1.50
  -3  -2   0    0.30    1.10
  -3  -2   0   -0.10    1.50
  -3  -2   0    0.50    1.20
  -4   2   0 1001.30   62.39
  -4  -2   0  996.00   58.29
  -4  -2   0  922.41   59.09
  -4  -2   0  993.70   59.69
  -5  -2   0    0.40    1.90
  -5  -2   0   -0.20    2.60
  -5  -2   0    2.40    2.10
  -5   2   0   -0.80    3.60
  -6  -2   0  387.06   26.30
  -6  -2   0  373.76   29.70
  -6  -2   0  400.56   27.70
  -6   2   0  365.96   31.80
  -7  -2   0    2.20    2.90
  -7  -2   0    6.20    4.50
  -7   2   0    4.40    5.60
  -7   2   0    2.90    3.30
  -7  -2   0    2.30    3.20
  -7   2   0    4.60    3.60
  -8  -2   0  806.52   54.39
  -8  -2   0  858.81   53.39
  -8  -2   0  821.72   57.49
  -8   2   0  823.42   60.69
  -9   2   0    0.00    7.10
  -9  -2   0   -5.40    4.10
  -9  -2   0   -5.10    6.10
  -9   2   0    2.40    4.90
  -9   2   0    5.00    5.10
  -9  -2   0    0.00    4.30
   0  -2   1    0.60    0.50
   0   2   1    0.50    0.50
   0  -2  -1   -0.20    0.20
   0   2  -1    0.00    0.30
   0   2   1    0.40    0.50
   1   2   1  621.74   38.80
   1   2   1  560.24   38.80
  -1   2  -1  769.92   39.60
  -1  -2   1  692.93   37.50
   1   2   1  657.23   38.60
  -1  -2   1  693.43   37.40
  -1  -2  -1  717.13   38.70
   1  -2   1  626.24   40.20
  -1  -2  -1  754.92   38.90
   1   2  -1  682.13   37.40
  -1   2   1  632.24   39.30
   1   2  -1  665.33   37.30
  -1  -2  -1  755.12   38.60
  -2  -2   1   82.19    5.90
  -2  -2   1   93.99    5.80
   2   2   1   83.99    6.60
  -2   2  -1   81.99    7.90
   2   2   1   77.09    7.00
   2   2   1   85.19    7.10
  -2  -2  -1   78.99    6.90
   2  -2   1   68.39    7.50
  -2  -2  -1   94.39    6.80
  -2  -2  -1   97.59    7.40
  -3  -2   1 2500.95  142.59
  -3   2  -1 2542.15  145.99
  -3  -2   1 2548.15  142.09
   3   2   1 2464.25  144.99
  -3  -2  -1 2551.74  143.79
  -3  -2  -1 2610.14  143.19
   3  -2   1 2758.12  146.89
  -3  -2  -1 2633.44  144.49
  -4   2  -1  191.08   17.20
  -4  -2   1  197.98   14.20
   4   2   1  218.98   17.70
  -4  -2   1  201.78   18.10
  -4  -2   1  206.98   13.70
  -4  -2  -1  185.48   14.30
  -4  -2  -1  184.58   14.90
  -4   2   1  195.08   19.70
   4  -2   1  222.28   18.60
  -4  -2  -1  202.08   16.40
  -5  -2   1 2407.66  145.29
  -5  -2   1 2843.72  152.48
  -5  -2   1 2439.56  146.19
  -5   2  -1 2682.63  151.88
  -5   2   1 2572.44  154.68
  -5  -2  -1 2639.44  149.19
  -5  -2  -1 2688.53  146.79
  -5  -2  -1 2594.44  147.79
  -6   2  -1  784.62   48.50
  -6  -2   1  754.32   52.39
  -6  -2   1  826.92   47.30
  -6  -2   1  859.71   48.70
  -6   2  -1  716.63   52.59
  -6   2  -1  799.22   50.29
  -6   2   1  719.43   55.09
  -6  -2  -1  741.83   47.80
  -6  -2  -1  746.63   49.10
  -6  -2  -1  752.92   50.99
  -7   2  -1 1925.81  113.59
  -7   2  -1 1916.31  111.69
  -7   2  -1 1874.51  117.39
  -7  -2   1 1896.61  109.69
  -7  -2   1 1910.71  111.09
  -7  -2   1 1933.31  116.59
  -7  -2  -1 1769.82  112.19
  -7   2   1 2009.90  121.49
  -7   2   1 1982.00  112.39
  -7  -2  -1 1860.21  110.99
  -7  -2  -1 1858.71  114.59
  -7   2   1 1958.10  110.69
  -8   2  -1  111.99   19.10
  -8  -2   1  141.39   14.70
  -8   2  -1   99.79   15.60
  -8  -2   1  163.48   19.10
  -8   2  -1  100.19   14.30
  -8  -2   1  129.09   13.30
  -8  -2  -1  152.38   16.30
  -8  -2  -1  118.49   17.50
  -8  -2  -1  149.79   14.90
  -8   2   1  120.59   20.70
  -8   2   1  145.29   14.20
  -8   2   1  120.99   14.40
  -9  -2   1  632.64   51.39
  -9   2  -1  727.43   48.90
  -9  -2   1  693.33   48.10
  -9   2  -1  676.03   53.99
  -9  -2   1  771.02   47.20
  -9   2  -1  688.13   50.49
  -9   2   1  733.93   56.89
  -9  -2  -1  703.73   48.10
  -9   2   1  691.83   47.10
  -9  -2  -1  640.24   49.20
  -9   2   1  748.43   49.70
  -9  -2  -1  767.82   53.19
   0   2   2  518.15   31.30
   0  -2   2  557.64   31.80
   0   2  -2  542.35   31.70
   0   2   2  515.75   30.90
   0  -2  -2  569.94   31.30
   0   2   2  535.85   32.10
  -1   2  -2 3167.58  157.78
   1  -2  -2 2436.86  156.68
   1   2   2 2841.12  156.48
   1   2   2 2870.21  156.98
   1  -2  -2 2457.25  157.18
   1   2   2 2620.24  156.98
  -1  -2  -2 3129.59  157.38
   1  -2   2 2948.91  157.58
  -1  -2  -2 2950.10  156.48
  -1  -2  -2 3094.19  157.08
  -1   2   2 2754.72  156.88
  -1   2   2 2793.22  156.48
  -2   2  -2  154.38   12.20
  -2  -2   2  157.28    8.90
  -2  -2   2  154.18    9.10
   2   2   2  162.98   11.60
   2   2   2  165.28   11.10
   2   2   2  146.09   11.50
  -2  -2  -2  160.68   11.60
   2  -2   2  156.78   12.20
  -2  -2  -2  156.28   11.40
  -2   2   2  128.89   10.90
  -2   2   2  135.09   11.50
  -3   2  -2 2442.36  143.59
  -3  -2   2 2411.76  139.39
   3   2   2 2669.73  143.19
  -3  -2   2 2506.05  139.89
   3  -2   2 2499.85  143.99
  -3  -2  -2 2511.55  142.39
  -3  -2  -2 2484.65  141.49
  -3  -2  -2 2771.92  142.99
  -4  -2   2   12.80    2.50
  -4  -2   2   12.40    2.80
  -4   2  -2   12.50    4.90
   4   2   2    5.90    3.80
  -4  -2  -2    7.20    2.80
  -4  -2  -2   10.00    3.10
   4  -2   2   11.30    4.90
  -4  -2  -2   10.10    3.70
  -5   2  -2 1159.18   71.89
  -5   2  -2 1155.58   68.39
  -5  -2   2 1077.59   65.79
  -5   2  -2 1144.39   69.69
  -5  -2   2 1095.19   66.59
  -5  -2   2 1168.58   74.69
   5   2   2 1165.78   71.79
   5  -2   2 1193.98   73.09
  -5  -2  -2 1142.19   69.19
  -5  -2  -2 1153.48   67.99
  -5  -2  -2 1215.98   70.59
  -6   2  -2  288.27   25.10
  -6  -2   2  242.28   25.20
  -6  -2   2  275.77   20.40
   6   2   2  283.87   26.40
  -6   2  -2  293.97   23.30
  -6  -2   2  279.77   19.60
  -6   2  -2  270.67   21.70
  -6  -2  -2  263.07   21.00
  -6   2   2  306.07   29.90
  -6  -2  -2  282.07   22.40
  -6  -2  -2  302.97   24.20
   6  -2   2  345.77   28.60
  -7   2  -2  307.27   25.10
  -7   2  -2  296.97   26.80
  -7   2  -2  292.87   23.10
  -7  -2   2  260.87   20.00
  -7  -2   2  260.07   20.90
  -7  -2   2  300.17   27.40
  -7   2   2  302.57   22.60
  -7   2   2  314.27   30.90
  -7   2   2  287.07   21.00
  -7  -2  -2  219.88   23.10
  -7  -2  -2  251.17   23.10
  -7  -2  -2  301.47   22.70
  -8   2  -2   75.49   12.80
  -8   2  -2   75.79   12.40
  -8  -2   2   73.99   10.20
  -8  -2   2   96.49   17.20
  -8  -2   2   82.19   11.60
  -8   2  -2   77.59   15.40
  -8  -2  -2   73.09   12.20
  -8  -2  -2   81.59   14.50
  -8   2   2   58.09   10.50
  -8  -2  -2  101.99   13.60
  -8   2   2   54.49   14.20
  -8   2   2   73.29   10.30
  -9   2  -2    1.10    7.10
  -9   2  -2    9.60    6.00
  -9  -2   2   12.90    5.00
  -9  -2   2   -0.40    6.90
  -9   2  -2    5.10    5.90
  -9   2   2    2.10    4.60
  -9  -2  -2    5.30    5.10
  -9  -2  -2   -0.10    6.40
  -9  -2  -2    4.20    5.80
  -9   2   2   -6.50    8.00
  -9   2   2    1.70    4.60
   0  -2   3   -0.90    1.20
   0   2  -3    1.10    1.50
   0   2   3    1.30    1.10
   0   2   3    1.70    1.30
   0  -2  -3    0.60    1.00
   0  -2  -3    1.10    1.20
   0   2  -3    1.40    1.00
   0   2   3    1.10    1.70
   0   2  -3    2.20    1.10
  -1   2  -3    1.50    1.20
  -1   2  -3    6.80    2.40
   1   2   3    3.20    2.00
   1  -2  -3    3.10    1.60
  -1   2  -3    2.20    1.30
   1  -2  -3    4.40    1.60
   1   2   3    4.20    2.10
   1   2   3    2.00    1.40
  -1  -2   3    5.30    2.40
   1   2  -3    2.10    0.70
   1  -2   3    3.10    2.10
  -1  -2  -3    3.30    1.90
  -1  -2  -3    5.30    2.10
   1   2  -3    4.80    1.00
  -1  -2  -3    4.80    1.70
  -2   2  -3  220.68   15.80
   2   2   3  241.88   16.70
   2   2   3  255.97   16.50
  -2   2  -3  236.18   15.10
  -2   2  -3  207.38   17.80
   2   2   3  233.98   15.30
  -2   2   3  192.08   15.70
  -2   2   3  182.58   16.10
  -2  -2  -3  210.08   15.90
   2  -2   3  226.28   16.70
  -3   2  -3  200.08   14.50
  -3   2  -3  198.88   15.40
  -3  -2   3  208.78   11.80
  -3  -2   3  200.88   11.90
  -3   2  -3  166.08   15.50
   3   2   3  207.28   16.20
  -3   2   3  208.28   15.60
  -3  -2  -3  208.08   15.90
   3  -2   3  223.68   17.00
  -3  -2  -3  186.48   14.40
  -3  -2  -3  185.98   15.10
  -3   2   3  190.88   14.60
  -4  -2   3 1152.28   63.09
  -4  -2   3 1216.88   63.59
  -4   2  -3 1058.99   68.39
  -4   2  -3 1119.89   67.39
   4   2   3 1222.48   68.89
  -4   2  -3 1105.79   66.19
  -4  -2  -3 1129.99   67.89
  -4  -2  -3 1082.59   66.99
   4  -2   3 1127.69   69.29
  -4  -2  -3 1016.10   65.69
  -5  -2   3  530.45   31.00
  -5   2  -3  529.25   37.30
  -5   2  -3  469.55   35.00
  -5   2  -3  504.85   34.10
  -5  -2   3  524.55   31.60
   5   2   3  505.25   37.00
  -5  -2  -3  549.35   34.30
   5  -2   3  500.65   37.50
  -5  -2  -3  530.05   35.30
  -5  -2  -3  549.15   36.30
  -6   2  -3  797.12   56.29
  -6  -2   3  886.61   50.49
  -6   2  -3  746.03   53.79
   6   2   3  837.42   56.99
  -6   2  -3  770.92   52.59
  -6  -2   3  861.81   49.50
  -6  -2  -3  908.31   55.09
  -6  -2  -3  866.51   55.49
  -6  -2  -3  889.91   53.29
   6  -2   3  871.91   58.49
   7   2   3  175.28   20.30
  -7  -2   3  173.78   13.30
  -7  -2   3  181.08   25.10
  -7  -2   3  165.38   13.90
  -7   2  -3  163.48   16.20
  -7   2  -3  165.48   17.50
  -7   2   3  136.79   23.30
  -7  -2  -3  152.38   17.00
  -7   2   3  152.28   14.60
  -7  -2  -3  160.88   17.80
  -7  -2  -3  140.99   15.30
  -7   2   3  163.98   13.80
  -8  -2   3  986.90   58.49
  -8  -2   3  954.90   57.19
  -8   2  -3  989.50   66.39
  -8  -2   3  903.31   68.29
  -8   2  -3 1015.00   64.79
  -8   2  -3  995.40   62.19
  -8  -2  -3  925.81   63.49
  -8   2   3  959.70   59.49
  -8  -2  -3  880.61   61.09
  -8   2   3  880.01   69.89
  -8   2   3  951.30   58.09
  -8  -2  -3  916.01   63.79
  -9   2  -3   26.50   10.50
  -9  -2   3   47.80   12.80
  -9   2  -3   44.40   10.80
  -9   2  -3   30.90    9.30
  -9  -2   3   33.60    7.00
  -9  -2   3   29.10    6.90
  -9  -2  -3   37.50   10.60
  -9   2   3   35.70    7.30
  -9   2   3   30.00    7.80
  -9   2   3   29.10   12.60
  -9  -2  -3   43.40   11.90
  -9  -2  -3   42.50   10.50
   0   2  -4 6108.19  339.17
   0  -2  -4 6034.20  339.87
   0   2   4 6649.33  339.67
   0   2   4 6668.33  340.37
   0   2  -4 5787.72  341.57
   0  -2   4 6080.29  341.67
   0  -2  -4 5993.70  339.27
   0   2   4 6386.56  342.37
   0   2  -4 5980.70  338.67
   1  -2  -4 1122.59   64.09
   1   2   4 1202.18   64.59
  -1  -2   4 1171.98   66.39
   1  -2  -4 1114.39   63.59
  -1   2  -4 1176.48   63.99
  -1   2  -4 1147.99   64.59
   1   2   4  989.10   65.79
  -1   2  -4 1094.19   66.09
   1   2   4 1114.29   65.09
  -1   2   4 1119.69   67.49
   1   2  -4 1185.58   62.59
   1  -2   4 1092.69   66.09
  -1   2   4 1117.19   63.69
  -1   2   4 1168.68   63.39
  -1  -2  -4 1104.69   66.09
  -1  -2  -4 1085.89   64.69
  -1  -2  -4 1031.30   63.89
   1   2  -4 1139.49   62.29
  -2  -2   4 5345.56  260.57
   2   2   4 4295.77  258.57
   2   2   4 4354.36  257.67
  -2   2  -4 4906.91  257.37
  -2   2  -4 4852.81  258.27
  -2   2  -4 4412.86  259.37
   2   2   4 4764.22  259.67
  -2  -2  -4 4569.64  258.17
  -2   2   4 4917.21  256.37
  -2  -2  -4 4834.82  257.57
   2  -2   4 4107.19  259.07
  -2  -2  -4 4387.56  258.97
  -2   2   4 4830.92  255.87
  -3   2  -4  659.53   40.50
  -3   2  -4  552.84   41.00
   3   2   4  612.04   41.30
  -3   2  -4  675.43   39.60
   3  -2   4  674.53   42.20
  -3  -2  -4  616.94   41.00
  -3   2   4  638.24   38.40
  -3  -2  -4  678.63   40.80
  -3   2   4  612.84   38.80
  -3  -2  -4  709.83   40.00
  -4  -2   4 1123.29   65.89
  -4  -2   4 1086.09   65.69
  -4  -2   4 1224.68   67.79
  -4   2  -4 1230.58   73.39
   4   2   4 1278.77   73.29
  -4   2  -4 1230.98   71.49
  -4  -2   4 1231.78   67.29
  -4   2  -4 1224.28   70.29
  -4  -2  -4 1206.38   72.29
  -4  -2  -4 1229.78   71.49
  -4  -2  -4 1214.38   70.19
  -4   2   4 1098.99   70.29
  -4   2   4 1074.49   71.29
   4  -2   4 1268.57   73.99
  -5   2  -4  343.67   27.20
   5   2   4  399.76   31.80
  -5  -2   4  328.17   20.10
  -5   2  -4  335.57   25.80
  -5   2  -4  366.56   24.80
  -5  -2   4  329.87   20.50
   5  -2   4  309.37   27.10
  -5  -2  -4  339.07   25.60
  -5   2   4  340.87   24.80
  -5  -2  -4  311.17   25.60
  -5   2   4  334.77   23.80
  -5  -2  -4  320.47   24.10
  -6  -2   4  238.38   16.90
  -6  -2   4  255.67   16.40
  -6   2  -4  279.67   22.00
  -6   2  -4  244.28   22.60
  -6   2  -4  244.48   23.20
   6   2   4  274.47   24.40
  -6  -2  -4  247.48   20.60
  -6  -2  -4  252.37   22.50
  -6  -2  -4  245.38   22.10
  -6   2   4  232.78   20.20
   6  -2   4  272.17   25.30
  -7  -2   4   59.79   15.10
  -7   2  -4   50.29   11.90
  -7  -2   4   58.99    7.10
  -7   2  -4   75.99   11.90
  -7   2  -4   60.69   12.20
  -7  -2   4   57.19    6.60
  -7  -2  -4   49.60    9.70
  -7  -2  -4   62.09   12.50
  -7   2   4   65.99    8.30
  -7   2   4   72.59    8.80
  -7  -2  -4   62.69   14.40
  -8   2  -4   24.70    7.80
   8   2   4    8.10    8.80
  -8  -2   4   23.50    5.60
  -8   2  -4   20.40    8.40
  -8   2  -4   -7.60    7.00
  -8  -2   4   20.80    9.80
  -8  -2   4   20.30    4.60
  -8   2   4   14.20    4.30
  -8  -2  -4   33.70    9.00
  -8   2   4   19.50    5.20
   8  -2   4   33.10   12.00
  -8   2   4   13.00    9.60
  -8  -2  -4   10.00    7.60
  -8  -2  -4   11.20    6.50
   0   2   5    2.40    2.80
   0   2  -5   -2.00    2.10
   0   2   5    1.20    1.70
   0   2  -5   -0.40    1.20
   0  -2  -5    1.30    1.80
   0  -2   5    2.30    2.50
   0  -2  -5    0.90    1.70
   0   2  -5   -0.30    1.10
   0   2   5    1.60    1.60
  -1  -2   5    2.60    2.90
  -1   2  -5    2.00    2.60
   1   2   5    4.10    3.20
   1   2   5    7.10    2.60
   1  -2  -5    3.70    2.10
  -1   2  -5    7.00    2.80
   1  -2  -5    4.90    2.00
  -1   2  -5    0.40    1.80
   1   2   5    4.20    2.30
  -1  -2  -5    2.40    2.10
  -1  -2  -5    5.10    2.30
   1   2  -5    4.60    1.60
  -1   2   5    0.70    2.80
   1   2  -5    3.50    1.50
  -1   2   5    3.30    1.70
   1  -2   5    1.10    2.50
  -1   2   5    1.00    1.50
  -1  -2  -5    1.50    2.90
   2   2   5  164.08   14.20
  -2   2  -5  155.38   11.60
   2  -2  -5  132.09   10.50
   2  -2  -5  138.39   11.10
  -2   2  -5  128.69   13.10
  -2   2  -5  151.18   12.40
  -2  -2   5  138.59   13.40
  -2   2   5  131.39    9.90
  -2  -2  -5  137.99   12.10
   2  -2   5  118.19   12.60
  -2  -2  -5  150.58   11.80
  -2   2   5  123.09    9.40
  -2  -2  -5  149.39   13.60
  -3   2  -5    1.00    3.10
  -3   2  -5    0.70    3.00
  -3   2  -5    7.90    3.20
   3   2   5    3.00    3.50
  -3  -2  -5    4.50    3.50
  -3   2   5    4.20    2.00
  -3   2   5    7.50    2.00
   3  -2   5    1.50    3.10
  -3  -2  -5    3.80    3.00
  -3  -2  -5    0.50    2.40
  -4   2  -5   36.00    8.20
  -4   2  -5   35.90    7.00
  -4   2  -5   33.60    6.30
   4   2   5   30.50    7.80
  -4  -2  -5   34.30    7.80
  -4   2   5   41.60    5.70
   4  -2   5   44.50    8.90
  -4  -2  -5   46.60    7.40
  -4   2   5   34.00    4.80
  -4  -2  -5   35.00    6.90
  -5   2  -5   33.30    9.10
  -5   2  -5   39.30    7.70
  -5   2  -5   27.00    6.70
   5   2   5   41.20   10.30
  -5  -2  -5   37.60    8.40
  -5  -2  -5   24.20    6.10
  -5   2   5   36.20    6.50
   5  -2   5   30.20    8.70
  -5   2   5   43.10    6.40
  -5  -2  -5   41.20    8.80
  -6  -2   5   62.69    5.20
  -6   2  -5   56.79    9.90
  -6  -2   5   67.79    5.60
   6   2   5   78.29   13.90
  -6   2  -5   77.49   13.50
  -6   2  -5   67.29   12.10
  -6  -2  -5   62.99   10.60
  -6  -2  -5   69.09   12.40
  -6   2   5   49.60    8.50
  -6   2   5   69.49   10.70
  -6  -2  -5   78.69   11.70
  -7   2  -5    9.90    5.80
  -7   2  -5    2.90    6.00
   7   2   5    5.10    7.20
  -7   2  -5   15.00    7.00
  -7  -2   5    8.20    2.40
  -7  -2   5   14.20    4.30
  -7  -2   5   13.50    4.00
  -7  -2   5    7.10    2.50
   7  -2   5   11.60    7.20
  -7  -2  -5    6.50    5.20
  -7   2   5    6.90    3.40
  -7   2   5    6.80    3.10
  -7   2   5   -6.80    4.00
  -7  -2  -5    5.10    5.60
  -7  -2  -5   13.90    6.50
  -8   2  -5    7.30    7.00
   8   2   5   -1.20    9.10
  -8   2  -5    8.10    7.10
  -8  -2   5    8.00    4.00
  -8  -2   5    5.50    8.80
  -8  -2   5   14.40    4.50
  -8   2  -5    8.30    6.40
  -8  -2   5    9.00    3.80
  -8   2   5   15.50    9.90
  -8   2   5   -1.20    4.90
  -8   2   5    5.60    3.30
  -8   2   5    8.70    4.20
  -8  -2  -5    7.70    6.50
  -8  -2  -5    8.30    6.50
  -8  -2  -5    6.30    7.40
   8  -2   5   -0.40    9.50
  -8   2   5   -1.90    4.90
   0   2   6 4461.45  252.77
   0   2  -6 4616.24  256.87
   0   2  -6 4694.63  252.97
   0  -2  -6 4651.03  253.57
   0   2  -6 4683.83  252.17
   0  -2  -6 4610.14  252.77
   0   2   6 4677.73  258.07
   0   2   6 4364.76  253.57
   0  -2   6 4410.76  256.77
  -1   2  -6  874.91   53.19
  -1  -2   6  853.01   53.29
   1   2   6  808.82   53.19
   1  -2  -6  833.12   49.40
   1   2   6  818.12   50.99
  -1   2  -6  853.91   49.20
  -1   2  -6  853.51   49.99
   1  -2  -6  839.62   48.80
   1   2   6  814.62   49.90
  -1  -2  -6  856.11   49.60
  -1  -2  -6  893.81   50.79
  -1   2   6  852.31   49.10
   1   2  -6  796.52   47.90
  -1   2   6  749.82   53.29
  -1  -2  -6  810.32   52.89
   1   2  -6  818.72   47.50
  -1   2   6  819.02   48.30
   1  -2   6  806.42   52.69
  -2   2  -6 3454.85  186.18
  -2  -2   6 3505.45  188.98
   2  -2  -6 3004.80  184.58
   2  -2  -6 2938.21  183.68
  -2   2  -6 3426.56  188.68
  -2   2  -6 3442.76  184.78
  -2  -2  -6 3447.46  185.08
   2  -2   6 3627.14  198.58
  -2  -2  -6 3516.75  186.48
  -2  -2  -6 3146.09  187.88
  -2   2   6 3253.77  182.38
   2   2  -6 3186.98  181.48
  -2   2   6 3325.87  182.98
   2   2  -6 3154.68  181.78
  -2   2   6 3275.67  190.28
  -3   2  -6  641.04   40.70
  -3   2  -6  626.14   39.40
  -3   2  -6  594.64   42.20
  -3  -2   6  596.74   42.60
   3   2   6  519.95   41.20
  -3   2   6  656.93   36.40
  -3  -2  -6  663.63   39.80
   3  -2   6  611.54   42.80
  -3   2   6  614.34   35.80
  -3  -2  -6  701.83   41.40
  -3  -2  -6  576.64   41.80
   4   2   6 1507.55   98.79
  -4   2  -6 1735.43   97.59
  -4   2  -6 1686.93   95.89
  -4   2  -6 1669.63   99.69
  -4   2   6 1558.34   90.79
  -4  -2  -6 1656.33   97.19
  -4  -2  -6 1684.73   95.89
  -4   2   6 1621.84   91.39
  -4  -2  -6 1642.54   98.89
   4  -2   6 1604.94   99.69
   5   2   6  400.76   30.50
  -5   2  -6  334.77   31.00
  -5   2  -6  341.47   26.00
  -5   2  -6  352.16   27.70
  -5  -2  -6  366.06   26.30
  -5  -2  -6  331.37   28.50
  -5   2   6  325.27   21.40
  -5   2   6  333.77   21.00
  -5  -2  -6  384.16   27.90
  -6   2  -6  165.98   17.10
  -6   2  -6  172.78   19.60
  -6   2  -6  163.78   18.30
  -6   2   6  168.08   11.90
  -6  -2  -6  163.18   18.10
  -6   2   6  174.08   12.30
  -6   2   6  165.28   11.40
   6  -2   6  188.28   21.20
  -6  -2  -6  194.38   20.30
  -6   2   6  174.08   12.70
  -6  -2  -6  175.78   17.00
  -7   2  -6    2.80    5.00
   7   2   6   -5.40    6.80
  -7   2  -6    2.50    5.50
  -7   2  -6   -7.30    5.70
  -7   2   6   -2.60    2.80
  -7   2   6    2.10    2.60
  -7  -2  -6    6.10    5.60
  -7  -2  -6    3.60    5.10
   7  -2   6    3.90    7.20
  -7   2   6    5.80    2.60
  -7  -2  -6    7.70    5.60
  -7   2   6    5.90    2.30
  -8   2  -6    6.90    7.70
  -8   2  -6    4.30    7.10
  -8   2  -6    2.80    7.00
  -8  -2  -6   13.00    7.80
  -8   2   6    3.90    3.10
  -8  -2  -6    4.80    5.90
  -8  -2  -6   11.00    8.10
  -8   2   6    7.10    3.30
  -8   2   6   10.10    3.90
  -8   2   6    1.10    3.70
   0   2  -7   -0.60    2.00
   0   2   7    2.40    3.80
   0  -2  -7    3.20    2.40
   0   2  -7   -0.40    1.80
   0  -2  -7    2.30    2.60
   0   2   7    5.00    2.80
   0  -2   7    1.10    3.80
   1   2   7   21.90    7.10
  -1   2  -7   13.40    6.20
  -1   2  -7   15.70    4.10
  -1   2  -7   28.50    5.90
   1  -2  -7   28.50    5.50
  -1  -2   7   16.10    6.30
   1  -2  -7   17.60    4.00
  -1   2   7   23.60    4.30
  -1   2   7   39.70    9.00
  -1  -2  -7   23.80    5.30
   1  -2   7   18.80    6.60
  -1  -2  -7   25.60    5.10
   1   2  -7   24.00    3.90
   1   2  -7   24.70    4.20
  -1   2   7   22.90    4.50
  -2   2  -7   71.09   11.80
  -2  -2   7   50.59   10.40
   2   2   7   58.69   10.80
   2  -2  -7   68.69    9.30
  -2   2  -7   58.49    9.30
   2  -2  -7   68.29    8.40
  -2   2  -7   60.19    8.30
  -2   2   7   63.49    6.40
  -2   2   7   62.29    6.00
   2   2  -7   66.49    6.30
  -2  -2  -7   71.99    9.40
  -2   2   7   66.89   12.20
   2   2  -7   57.59    5.70
  -2  -2  -7   54.19    8.40
   2  -2   7   69.39   11.60
  -2  -2  -7   56.09   10.40
   3   2   7  133.29   15.90
  -3  -2   7  132.19   16.10
  -3   2  -7  125.69   13.50
  -3   2  -7  134.39   13.00
  -3   2  -7  140.59   16.00
  -3  -2  -7  156.48   13.70
  -3   2   7  132.39    9.50
  -3  -2  -7  127.09   15.40
  -3  -2  -7  144.89   14.40
  -3   2   7  138.39    9.90
  -3   2   7  144.99   17.20
  -4   2  -7   77.89   11.10
  -4   2  -7   79.39   13.70
  -4  -2   7   95.69   15.20
  -4   2  -7   70.79   11.00
  -4   2   7   75.79   14.10
  -4  -2  -7   53.19   14.40
  -4   2   7   74.19    5.80
  -4  -2  -7   66.29   12.60
  -4   2   7   84.89    5.60
  -4  -2  -7   93.89   14.20
  -5   2  -7   76.69   12.40
  -5  -2   7   90.99   15.20
  -5   2  -7   79.49   11.80
  -5   2  -7   81.79   14.80
   5   2   7   89.39   15.30
   5  -2   7  134.69   19.00
  -5  -2  -7   77.99   14.20
  -5  -2  -7   75.09   11.20
  -5  -2  -7   63.29   10.90
  -6   2  -7  215.88   24.00
  -6   2  -7  231.08   22.90
  -6   2  -7  198.18   20.40
   6   2   7  252.07   34.90
   6  -2   7  232.48   25.40
  -6  -2  -7  208.98   23.50
  -6  -2  -7  213.68   20.40
  -6  -2  -7  249.28   22.90
   7   2   7  -10.00    7.50
  -7   2  -7   -6.30    4.80
  -7   2  -7   -8.80    6.40
  -7   2  -7  -12.00    5.10
  -7  -2  -7    0.50    5.40
  -7  -2  -7    5.40    6.00
  -7  -2  -7   -3.80    4.90
   0  -2  -8  109.39   10.50
   0   2  -8  115.89   10.30
   0  -2  -8   98.69   10.90
   0   2  -8  113.19   10.90
   0  -2   8  120.39   14.70
  -1  -2   8 2155.98  120.99
  -1   2  -8 2044.00  119.79
   1  -2  -8 1954.70  113.89
   1  -2  -8 1900.61  112.89
  -1   2  -8 2037.50  113.69
  -1   2  -8 2050.49  114.89
  -1   2   8 2014.80  121.09
  -1  -2  -8 1996.90  114.09
   1   2  -8 1867.61  111.59
  -1  -2  -8 1973.20  115.19
   1   2  -8 1947.61  112.49
   2  -2  -8  184.68   15.40
   2  -2  -8  194.18   16.40
  -2   2  -8  190.98   17.20
  -2   2  -8  196.78   16.20
  -2   2  -8  203.28   20.00
  -2  -2   8  211.88   20.80
  -2  -2  -8  185.88   16.30
  -2  -2  -8  186.68   17.10
   2   2  -8  191.48   13.80
  -2  -2  -8  200.38   20.60
   2   2  -8  179.08   13.20
  -2   2   8  211.98   22.00
  -3  -2   8 1298.67   79.29
  -3   2  -8 1179.18   74.79
  -3   2  -8 1181.28   77.79
  -3   2  -8 1196.18   73.29
  -3  -2  -8 1257.37   75.49
  -3  -2  -8 1308.87   78.89
  -3  -2  -8 1245.38   73.89
  -3   2   8 1080.79   78.49
  -4   2  -8   45.00   10.90
  -4  -2   8   46.30   11.00
   4   2   8   38.90   10.90
  -4   2  -8   38.40    9.10
  -4   2  -8   34.10    7.70
  -4  -2  -8   51.59    9.40
  -4   2   8   38.00   11.60
  -4  -2  -8   41.10   10.20
  -4  -2  -8   21.10    7.40
   4  -2   8   82.89   14.80
  -5   2  -8  233.38   24.30
  -5   2  -8  281.87   27.90
   5   2   8  318.47   29.00
  -5   2  -8  263.07   23.70
  -5  -2   8  290.87   27.90
  -5   2   8  327.37   32.00
  -5  -2  -8  268.87   23.60
  -5  -2  -8  301.77   25.90
   5  -2   8  284.17   29.30
  -5  -2  -8  310.27   28.00
  -6   2  -8    1.30    5.70
   6   2   8   -3.60    9.30
  -6   2  -8    9.60    7.40
  -6   2  -8    5.50    6.00
  -6  -2  -8   13.30    6.80
  -6  -2  -8    6.60    7.40
  -6  -2  -8    9.30    7.50
   0  -2  -9    4.90    3.20
   0  -2  -9    2.50    3.30
   0   2  -9    1.20    2.70
   0   2  -9    1.90    2.50
   0  -2   9    4.00    5.70
   0   2   9   -1.60    3.90
   1  -2  -9   66.19    9.00
  -1  -2   9   78.29   14.80
  -1   2  -9   81.79   11.10
   1  -2  -9   70.29   10.30
  -1   2  -9   87.59    9.90
   1  -2   9  105.29   17.10
  -1  -2  -9   81.49   10.80
  -1   2   9   86.39   16.00
   1   2  -9   83.29    8.40
   1   2  -9   76.99    8.80
  -1  -2  -9   81.29   11.20
   2   2   9   29.80   10.10
  -2   2  -9   22.00    6.80
  -2   2  -9   18.70    8.30
  -2   2  -9   35.40    7.50
   2  -2  -9    8.00    6.70
  -2  -2   9   50.79   11.70
   2  -2  -9   18.70    7.50
  -2  -2  -9   33.20    6.80
  -2  -2  -9   31.70    7.90
   2   2  -9   29.40    4.60
   2   2  -9   23.30    3.90
   2  -2   9   27.00    9.00
  -2   2   9   43.40   12.40
  -3   2  -9  462.45   37.00
   3   2   9  394.96   36.00
  -3  -2   9  447.46   37.00
  -3   2  -9  440.36   31.60
  -3   2  -9  443.06   33.10
   3  -2   9  473.55   37.80
  -3  -2  -9  414.26   31.30
  -3  -2  -9  453.45   36.50
  -3   2   9  474.95   40.70
  -3  -2  -9  393.86   32.30
  -4   2  -9   73.09   15.10
   4   2   9   59.59   14.00
  -4   2  -9   49.00   10.30
  -4  -2   9   83.59   18.20
  -4   2  -9   49.90   10.20
  -4  -2  -9   45.90   10.10
   4  -2   9   59.99   13.50
  -4   2   9   75.69   16.60
  -4  -2  -9   44.20    9.10
  -4  -2  -9   60.19   13.50
  -5   2  -9  505.55   40.20
  -5   2  -9  541.65   39.10
  -5  -2   9  555.04   44.10
  -5   2  -9  531.35   43.60
  -5   2   9  532.65   45.60
  -5  -2  -9  553.64   41.30
  -5  -2  -9  505.95   43.00
  -5  -2  -9  544.65   39.20
   0  -2  10   58.69   13.60
   0   2 -10   54.89    8.60
   0   2  10   79.19   16.10
   0   2 -10   57.29    8.10
   0  -2 -10   59.29    9.60
   0  -2 -10   50.79    8.50
  -1  -2  10  260.07   26.60
  -1   2 -10  250.07   20.50
  -1   2 -10  238.48   19.10
   1  -2 -10  203.88   18.10
   1  -2 -10  225.08   19.40
   1   2  10  221.88   25.70
   1   2 -10  238.08   17.30
  -1   2  10  235.08   26.50
   1   2 -10  227.38   17.80
  -1  -2 -10  230.38   19.30
   1  -2  10  254.67   26.50
  -1  -2 -10  215.28   20.00
  -2   2 -10  214.38   22.90
   2  -2 -10  171.98   15.60
  -2  -2  10  172.68   22.00
  -2   2 -10  168.28   17.30
  -2   2 -10  145.09   15.90
   2   2  10  184.98   23.10
   2  -2 -10  162.98   14.60
   2  -2  10  188.38   22.30
  -2  -2 -10  170.78   16.70
  -2  -2 -10  168.78   17.90
  -2   2  10  212.28   27.90
  -3   2 -10   59.09   10.80
  -3   2 -10   40.40   12.30
  -3  -2  10   54.89   13.60
  -3   2 -10   50.09    9.90
  -3   2  10   66.39   16.10
  -3  -2 -10   49.99    9.90
  -3  -2 -10   39.70    8.90
  -3  -2 -10   60.29   14.80
  -4   2 -10  162.48   26.50
  -4   2 -10  189.28   18.80
  -4  -2  10  242.98   41.40
  -4   2 -10  171.78   19.70
  -4  -2 -10  165.88   19.40
  -4  -2 -10  159.48   18.10
   0   2 -11    2.40    4.20
   0   2 -11   -3.30    3.70
   0  -2 -11    4.20    5.00
   0  -2 -11    2.10    4.50
  -1   2 -11   29.50    6.80
   1  -2 -11   16.90    6.20
  -1   2 -11   24.30    7.30
   1  -2 -11   20.80    7.30
   1   2 -11   31.00    6.80
   1   2 -11   25.90    6.70
  -1  -2 -11   28.90    8.40
  -1  -2 -11   34.30    8.60
   2  -2 -11   24.80    6.40
   2  -2 -11   18.90    5.20
  -2   2 -11   33.10    8.20
  -2   2 -11   28.90    7.40
  -2  -2 -11   11.70    7.10
  -2  -2 -11    8.00    6.50
   0  -3   0    0.00    0.40
   0   3   0    1.60    1.00
   0   3   0    1.60    1.00
   0  -3   0    0.10    0.50
   1   3   0    0.90    0.50
  -1  -3   0   -0.10    0.50
   1   3   0    0.40    0.60
   1   3   0    0.70    0.70
  -1  -3   0    0.60    0.60
  -1  -3   0    0.60    0.40
  -1   3   0   -0.30    1.10
  -2  -3   0   69.59    5.80
  -2   3   0   69.39    8.00
   2   3   0   60.19    6.10
  -2  -3   0   75.19    5.70
   2   3   0   59.69    5.30
   2   3   0   58.09    5.00
  -2  -3   0   74.09    5.40
  -3  -3   0    0.90    1.10
  -3  -3   0    1.60    1.40
  -3   3   0    4.50    3.30
  -3  -3   0    0.50    1.50
  -4  -3   0 3137.99  165.48
  -4  -3   0 2816.72  166.08
  -4  -3   0 2980.00  165.88
  -4   3   0 2815.62  169.48
  -5  -3   0    0.60    2.00
  -5  -3   0    2.80    3.00
  -5  -3   0    0.40    1.70
  -5   3   0   -1.70    3.00
  -6  -3   0 1570.24   98.29
  -6   3   0 1689.73  103.69
  -6  -3   0 1647.64   96.29
  -6  -3   0 1678.23   95.19
  -7   3   0    1.00    3.90
  -7  -3   0   -0.30    3.00
  -7  -3   0   -1.00    3.70
  -7   3   0   -2.50    4.50
  -7  -3   0   -0.30    2.60
  -8  -3   0 1612.04   94.89
  -8  -3   0 1509.25   92.69
  -8   3   0 1402.06  100.59
  -8   3   0 1637.04   96.59
  -8  -3   0 1495.55   96.19
  -8   3   0 1667.83   94.59
  -9  -3   0    1.90    4.60
  -9  -3   0    0.40    5.50
  -9   3   0   -6.50    4.00
  -9   3   0   -2.70    5.30
  -9  -3   0    1.80    4.60
  -9   3   0   11.20    7.80
   0   3   1  798.32   46.00
   0  -3   1  823.12   45.40
   0  -3  -1  850.11   46.00
   0   3   1  768.92   45.60
   0  -3  -1  806.72   45.60
  -1   3  -1    6.90    1.80
   1   3   1    9.00    2.10
   1   3   1    5.70    1.50
   1   3   1    5.30    1.30
  -1  -3   1    6.80    1.10
  -1  -3   1    7.50    1.10
  -1   3   1    5.90    1.70
   1   3  -1    5.80    1.00
  -1  -3  -1    7.90    1.40
  -1  -3  -1    9.60    1.60
   1   3  -1    5.90    0.90
   1  -3   1    3.90    1.70
  -1  -3  -1    8.70    1.80
  -1   3   1    5.20    1.90
   2   3   1  985.80   60.79
  -2   3  -1 1144.09   63.49
   2   3   1  962.60   61.19
  -2  -3   1 1190.88   60.49
   2   3   1 1024.30   61.39
  -2  -3   1 1142.39   60.09
  -2  -3  -1 1053.39   61.49
   2  -3   1 1060.59   63.19
  -2  -3  -1 1087.69   61.29
  -2  -3  -1 1146.99   61.19
  -3  -3   1  134.79    8.60
  -3  -3   1  128.89    8.90
  -3   3  -1   99.29   11.10
   3   3   1  119.29   10.50
  -3  -3  -1  108.59    9.70
   3  -3   1  141.09   12.60
  -3  -3  -1  109.99    9.20
  -3  -3  -1  121.49   10.00
  -4  -3   1   51.59    5.80
   4   3   1   63.59    9.70
  -4  -3   1   57.59    9.20
  -4  -3   1   55.39    5.50
  -4   3  -1   56.49    9.90
   4  -3   1   44.90    8.90
  -4  -3  -1   55.19    6.70
  -4   3   1   65.99   12.20
  -4  -3  -1   59.19    6.30
  -4  -3  -1   50.29    7.70
  -5  -3   1  403.96   26.90
  -5   3  -1  438.16   32.90
  -5  -3   1  411.16   27.80
  -5  -3   1  397.26   31.00
  -5  -3  -1  441.56   30.10
  -5  -3  -1  453.45   28.20
  -5   3   1  453.25   36.00
  -5  -3  -1  445.46   29.20
  -6   3  -1   83.99   14.50
  -6  -3   1   64.29    9.10
  -6  -3   1   50.99   10.10
  -6  -3   1   65.19    8.30
  -6  -3  -1   69.59   10.50
  -6  -3  -1   43.70    7.50
  -6   3   1   69.79   14.70
  -6  -3  -1   66.29   10.60
  -7  -3   1  182.98   16.10
  -7   3  -1  153.98   17.20
  -7   3  -1  171.18   16.50
  -7  -3   1  190.38   15.30
  -7   3  -1  153.78   19.70
  -7  -3   1  157.68   18.30
  -7  -3  -1  188.88   16.40
  -7   3   1  194.78   23.30
  -7  -3  -1  176.28   17.30
  -7  -3  -1  199.98   18.90
  -8   3  -1   66.89   13.00
  -8  -3   1   41.70   10.20
  -8   3  -1   38.20   11.00
  -8   3  -1   42.70    8.70
  -8  -3   1   47.30    8.30
  -8  -3   1   46.50    9.30
  -8  -3  -1   35.60    8.50
  -8   3   1   54.69    9.90
  -8   3   1   36.00   11.70
  -8  -3  -1   57.49   10.50
  -8  -3  -1   49.20   10.50
  -8   3   1   48.10    8.80
  -9   3  -1   92.69   14.20
  -9   3  -1   99.69   18.80
  -9  -3   1  116.89   18.00
  -9  -3   1   96.39   13.30
  -9   3  -1  134.59   18.90
  -9  -3   1  101.79   14.90
  -9   3   1  122.99   17.20
  -9  -3  -1  123.49   15.70
  -9  -3  -1  109.59   17.90
  -9   3   1  111.59   20.20
  -9   3   1   93.09   13.30
  -9  -3  -1  136.29   19.10
   0   3   2    4.70    1.60
   0  -3  -2    1.40    0.90
   0   3   2    2.60    1.20
   0   3  -2    3.30    1.50
   0  -3  -2    0.00    0.80
   0   3   2    0.80    1.40
   0  -3   2    2.30    1.10
   1   3   2  619.74   34.00
  -1   3  -2  604.54   34.30
   1   3   2  567.34   33.70
   1  -3  -2  537.95   33.90
   1   3   2  577.74   33.30
  -1  -3   2  570.14   33.70
   1  -3  -2  576.14   34.70
  -1   3   2  531.75   34.10
   1  -3   2  552.14   34.10
  -1  -3  -2  589.64   33.70
  -1   3   2  535.95   33.60
  -2  -3   2 1045.60   54.89
  -2   3  -2 1031.80   58.89
  -2  -3   2 1103.89   54.79
   2   3   2  935.41   57.39
   2   3   2 1023.70   57.69
   2   3   2  998.00   56.89
  -2  -3  -2  915.81   57.29
  -2   3   2  914.81   57.49
  -2   3   2  910.31   58.09
  -2  -3  -2 1113.09   57.79
  -2  -3  -2  885.61   56.69
   2  -3   2 1020.00   58.69
  -3   3  -2  944.61   59.29
   3   3   2 1037.40   58.39
  -3  -3   2  970.20   55.19
  -3  -3   2  969.30   54.89
  -3  -3  -2  883.71   56.59
  -3  -3  -2 1144.39   58.39
  -3  -3  -2  922.51   57.59
   3  -3   2  991.20   59.79
  -4  -3   2  426.36   25.50
   4   3   2  427.86   29.20
  -4   3  -2  431.16   30.20
  -4  -3   2  402.26   24.90
  -4  -3  -2  421.56   27.00
   4  -3   2  369.46   29.50
  -4  -3  -2  442.86   28.20
  -4  -3  -2  413.26   28.00
  -5  -3   2  589.24   33.70
   5   3   2  580.94   38.60
  -5  -3   2  567.24   32.90
  -5  -3   2  554.94   40.40
  -5   3  -2  524.25   38.50
  -5  -3  -2  504.35   35.70
  -5  -3  -2  505.05   34.60
  -5  -3  -2  527.85   36.40
   5  -3   2  536.65   39.60
   6   3   2 1303.67   79.89
  -6  -3   2 1251.17   72.79
  -6  -3   2 1340.07   80.39
  -6   3  -2 1215.68   74.29
  -6   3  -2 1196.88   78.89
  -6   3  -2 1199.18   75.99
  -6  -3   2 1284.97   71.89
  -6  -3  -2 1242.68   74.29
   6  -3   2 1124.79   79.79
  -6  -3  -2 1245.48   75.59
  -6  -3  -2 1281.47   76.49
  -6   3   2 1184.38   84.19
  -7  -3   2  327.17   28.20
  -7   3  -2  232.68   25.50
  -7   3  -2  287.47   28.10
  -7  -3   2  303.87   22.00
  -7  -3   2  284.17   20.50
  -7   3  -2  361.96   36.00
  -7  -3  -2  253.17   23.50
  -7  -3  -2  274.87   22.40
  -7   3   2  337.37   32.20
  -7  -3  -2  278.77   24.60
  -8   3  -2  246.88   26.00
  -8   3  -2  250.27   23.90
  -8   3  -2  202.88   20.80
  -8  -3   2  201.78   17.80
  -8  -3   2  228.28   23.90
  -8  -3   2  207.58   18.80
  -8  -3  -2  242.98   21.00
  -8   3   2  274.97   30.10
  -8   3   2  231.98   19.40
  -8  -3  -2  262.87   37.80
  -8  -3  -2  260.97   23.20
  -8   3   2  234.88   20.80
  -9   3  -2  236.88   24.20
  -9   3  -2  236.78   30.70
  -9  -3   2  237.38   19.30
  -9  -3   2  208.88   24.30
  -9   3  -2  230.28   22.40
  -9  -3   2  226.28   20.30
  -9   3   2  153.08   26.60
  -9  -3  -2  259.47   24.40
  -9   3   2  227.48   21.20
  -9  -3  -2  206.68   22.60
  -9   3   2  221.88   19.50
  -9  -3  -2  226.28   21.70
   0   3  -3 2540.35  139.69
   0  -3  -3 2514.85  138.39
   0   3  -3 2555.84  137.99
   0   3   3 2532.25  140.59
   0   3   3 2545.55  138.59
   0   3   3 2504.85  139.09
   0  -3  -3 2409.76  138.79
   0   3  -3 2564.24  137.59
   0  -3   3 2336.37  139.39
  -1   3  -3 1129.89   63.29
   1   3   3 1166.08   62.09
   1   3   3 1029.70   62.89
   1   3   3 1173.68   62.89
   1  -3  -3 1045.80   61.69
   1  -3  -3 1044.40   62.29
  -1  -3   3 1046.00   62.49
  -1   3   3 1020.80   61.29
   1   3  -3 1161.88   59.79
  -1  -3  -3 1159.88   61.99
  -1  -3  -3 1177.48   62.69
   1   3  -3 1087.49   59.69
  -1  -3  -3  949.40   62.49
  -1   3   3 1007.20   61.69
   1  -3   3 1079.79   63.19
   2   3   3 1031.80   58.19
  -2   3  -3  926.21   59.29
   2   3   3 1041.10   59.09
   2   3   3 1032.20   59.09
  -2  -3  -3 1002.30   58.09
  -2   3   3  949.51   58.89
  -2  -3  -3 1011.60   58.99
  -2  -3  -3 1001.70   58.89
  -2   3   3  941.71   58.19
   2  -3   3 1093.69   60.19
  -3  -3   3  604.74   33.60
  -3  -3   3  636.24   33.80
   3   3   3  637.24   38.60
  -3   3  -3  568.74   38.90
  -3   3   3  568.74   38.30
  -3  -3  -3  550.54   37.40
  -3  -3  -3  572.44   36.70
  -3   3   3  583.24   37.50
  -3  -3  -3  630.64   38.10
   3  -3   3  673.43   39.90
   4   3   3  579.04   36.90
  -4   3  -3  527.15   37.20
  -4  -3   3  561.94   32.00
  -4  -3   3  566.04   31.50
  -4  -3  -3  507.55   34.20
   4  -3   3  590.84   38.30
  -4  -3  -3  501.75   35.30
  -4  -3  -3  544.95   35.90
   5   3   3  487.15   34.30
  -5   3  -3  474.95   34.40
  -5  -3   3  461.85   28.40
  -5  -3   3  463.65   27.80
  -5   3  -3  443.06   30.90
  -5   3  -3  432.66   32.10
  -5  -3  -3  458.15   30.90
  -5  -3  -3  512.65   33.20
  -5  -3  -3  465.35   32.10
  -6   3  -3  129.29   16.80
  -6   3  -3  171.18   15.60
  -6  -3   3  153.48   11.90
  -6   3  -3  156.88   16.20
   6   3   3  177.58   18.60
  -6  -3   3  159.58   12.80
  -6  -3  -3  161.88   14.80
  -6  -3  -3  168.58   16.50
  -6  -3  -3  167.68   16.40
   6  -3   3  147.19   18.60
   7   3   3   39.90   10.30
  -7  -3   3   32.90    5.40
  -7   3  -3   25.50    7.10
  -7  -3   3   32.40    9.60
  -7  -3   3   41.70    6.90
  -7   3  -3   28.20    7.20
  -7   3  -3   21.90    8.70
  -7  -3  -3   26.70    7.80
  -7   3   3    3.40   10.30
  -7  -3  -3   24.90    7.10
  -7  -3  -3   28.50    8.00
  -8   3  -3   96.79   14.90
  -8  -3   3   93.69   17.50
  -8  -3   3   95.89    9.90
  -8  -3   3   89.59   10.40
  -8   3  -3  101.09   15.00
  -8   3  -3   60.29   14.90
  -8  -3  -3   87.09   15.60
  -8   3   3   86.69   11.50
  -8   3   3   80.89   18.70
  -8  -3  -3   91.59   13.50
  -8   3   3   88.89   12.50
  -8  -3  -3   93.59   14.50
  -9  -3   3   99.19   16.50
  -9   3  -3   73.39   16.90
  -9  -3   3  115.09   11.40
  -9  -3   3  112.89   12.40
  -9   3  -3   70.69   13.00
  -9   3  -3   95.09   17.30
  -9   3   3   93.49   13.30
  -9  -3  -3   66.49   14.20
  -9   3   3   80.69   19.10
  -9  -3  -3   75.49   15.30
  -9   3   3   93.09   12.00
  -9  -3  -3   81.29   14.40
   0   3  -4    1.10    1.20
   0   3   4    1.60    1.60
   0  -3  -4    0.70    1.30
   0  -3   4    3.00    2.30
   0   3  -4    2.80    2.40
   0   3  -4    0.70    1.00
   0  -3  -4    0.50    1.20
   0   3   4    0.50    1.40
   0   3   4   -1.10    1.90
   1  -3  -4    2.60    1.60
   1   3   4   -0.50    1.70
   1   3   4    2.50    1.70
  -1  -3   4    7.70    3.10
  -1   3  -4    1.60    1.70
  -1   3  -4    1.70    2.30
   1  -3  -4    1.40    1.60
  -1   3  -4    1.70    1.50
   1   3   4    1.60    1.60
   1   3  -4    1.90    0.90
   1  -3   4    2.80    2.20
   1   3  -4    2.40    1.00
  -1  -3  -4   -1.20    1.20
  -1   3   4   -1.40    1.80
  -1   3   4    3.70    1.60
  -1  -3  -4    2.00    2.10
  -1   3   4    3.20    1.70
  -1  -3  -4   -0.80    1.20
   2   3   4   74.09    7.70
  -2   3  -4   79.99    7.50
   2   3   4   84.59    9.20
  -2   3  -4   71.19    8.60
   2  -3  -4   88.49    7.90
  -2  -3   4   77.69    8.70
   2  -3  -4   81.09    7.20
   2   3   4   84.19    8.70
  -2   3  -4   79.59    8.00
  -2   3   4   70.69    6.90
  -2   3   4   69.19    6.50
  -2  -3  -4   71.59    8.60
  -2  -3  -4   74.79    7.60
  -2  -3  -4   78.69    8.20
   2  -3   4   76.69    8.90
  -3   3  -4  246.28   17.50
  -3   3  -4  240.48   18.30
  -3   3  -4  215.78   18.80
   3   3   4  238.38   18.90
   3  -3   4  234.38   19.50
  -3   3   4  230.68   17.60
  -3   3   4  237.68   17.10
  -3  -3  -4  234.58   18.80
  -3  -3  -4  254.87   18.50
  -3  -3  -4  278.07   18.00
  -4  -3   4  209.48   13.00
  -4   3  -4  239.98   17.40
  -4  -3   4  221.18   12.40
  -4  -3   4  221.78   12.50
  -4  -3   4  209.18   13.20
  -4   3  -4  233.58   18.30
  -4   3  -4  176.58   18.10
   4   3   4  232.98   18.90
  -4  -3  -4  225.78   17.80
  -4   3   4  180.98   16.90
  -4  -3  -4  205.48   16.60
   4  -3   4  196.38   18.90
  -4   3   4  207.08   18.30
  -4  -3  -4  244.68   18.90
  -5  -3   4  400.56   22.80
  -5   3  -4  398.56   27.20
  -5   3  -4  410.26   28.90
  -5   3  -4  382.66   30.00
  -5  -3   4  382.86   22.30
   5  -3   4  322.37   29.10
  -5   3   4  361.46   27.40
  -5   3   4  368.06   26.40
  -5  -3  -4  360.06   28.00
  -5  -3  -4  380.46   26.80
  -5  -3  -4  363.86   27.70
  -6  -3   4   58.09    5.60
  -6   3  -4   58.19   13.20
   6   3   4   39.90   10.90
  -6   3  -4   55.49   12.10
  -6  -3   4   60.19    6.10
  -6   3  -4   50.69   10.30
  -6  -3  -4   41.70    8.40
  -6   3   4   54.79    9.90
   6  -3   4   54.19   11.80
  -6   3   4   51.69    8.50
  -6  -3  -4   51.69    9.70
  -6  -3  -4   48.60    9.90
  -7   3  -4  307.07   27.80
   7   3   4  259.17   26.40
  -7  -3   4  281.77   19.50
  -7   3  -4  304.37   25.90
  -7   3  -4  303.17   24.50
  -7  -3   4  257.67   28.60
  -7  -3   4  287.27   18.80
  -7  -3  -4  291.97   23.60
   7  -3   4  225.08   37.70
  -7  -3  -4  280.57   24.80
  -7  -3  -4  261.07   27.60
  -8  -3   4    7.60    9.00
  -8  -3   4    3.10    3.10
  -8   3  -4   17.50    9.50
   8   3   4    7.30    7.80
  -8   3  -4    4.80    5.60
  -8  -3   4    3.30    3.30
  -8   3  -4    2.00    5.40
  -8  -3  -4    0.00    5.20
  -8   3   4    9.40    4.00
   8  -3   4   14.80    8.50
  -8   3   4  -13.00    8.00
  -8  -3  -4   -2.80    5.50
  -8  -3  -4   -4.20    4.90
  -8   3   4    4.50    3.40
   0   3  -5  257.27   16.00
   0  -3  -5  238.88   17.20
   0   3  -5  270.77   19.70
   0  -3  -5  250.17   16.70
   0   3  -5  255.07   16.40
   0   3   5  239.38   17.40
   0  -3   5  240.08   18.90
   0   3   5  237.58   19.60
   0   3   5  248.98   16.90
   1   3   5 2911.81  164.88
   1   3   5 2868.91  166.38
   1   3   5 2915.81  163.88
  -1   3  -5 3152.18  166.98
  -1   3  -5 3118.39  163.18
   1  -3  -5 2819.82  162.88
  -1   3  -5 3151.78  164.18
   1  -3  -5 2903.71  163.58
  -1  -3   5 2802.32  165.78
  -1  -3  -5 2973.30  163.58
   1   3  -5 3014.80  161.28
   1  -3   5 2603.84  165.58
  -1  -3  -5 2497.85  165.28
  -1   3   5 3172.28  163.58
  -1   3   5 3201.28  162.88
  -1  -3  -5 2892.71  164.28
   1   3  -5 2995.80  161.68
  -1   3   5 2754.62  167.18
  -2   3  -5    9.00    3.40
   2  -3  -5   11.50    3.40
   2   3   5    3.60    2.90
  -2  -3   5   11.50    4.20
   2  -3  -5    8.80    3.30
   2   3   5    2.00    3.00
  -2   3  -5    3.20    3.00
   2   3   5    4.10    2.60
  -2   3  -5    4.60    2.40
  -2   3   5    9.90    2.60
   2  -3   5   12.10    4.20
  -2  -3  -5    6.20    3.50
  -2  -3  -5    8.90    3.30
  -2  -3  -5    5.10    2.90
  -2   3   5    5.90    1.90
  -3  -3   5 2796.92  159.98
  -3   3  -5 2671.33  160.08
  -3   3  -5 2893.61  157.48
  -3   3  -5 2837.62  158.68
   3   3   5 2819.52  160.08
  -3  -3  -5 2962.50  157.68
  -3   3   5 2656.43  154.88
  -3   3   5 2750.82  155.68
   3  -3   5 2579.24  160.08
  -3  -3  -5 3030.10  159.18
  -3  -3  -5 2762.12  159.68
  -4   3  -5   18.00    6.40
  -4   3  -5   16.70    4.80
   4   3   5   47.70   10.90
  -4   3  -5   19.70    5.80
  -4  -3  -5   11.90    4.20
  -4  -3  -5   13.30    4.60
  -4  -3  -5   20.50    5.90
  -4   3   5   25.70    4.90
   4  -3   5   14.30    5.90
  -4   3   5   24.80    4.40
  -5   3  -5  432.26   29.40
  -5   3  -5  410.26   32.10
  -5   3  -5  439.26   30.90
   5   3   5  418.06   32.20
  -5  -3  -5  421.56   30.50
  -5  -3  -5  393.76   30.90
  -5   3   5  425.16   28.30
   5  -3   5  370.86   31.90
  -5   3   5  401.96   29.00
  -5  -3  -5  391.66   28.90
  -6  -3   5   34.30    3.60
  -6   3  -5   23.00    8.20
  -6  -3   5   31.80    3.20
  -6   3  -5   27.10    6.80
  -6  -3   5   32.30    2.90
  -6   3  -5   31.80    8.60
  -6  -3   5   34.20    3.80
   6   3   5   33.20    9.30
  -6   3   5   16.70    6.50
  -6   3   5   22.50    6.50
  -6  -3  -5   29.30    8.40
  -6  -3  -5   24.90    7.00
  -6  -3  -5   31.70    8.70
  -7  -3   5   77.49    8.10
  -7  -3   5   89.89    6.80
  -7   3  -5   78.19   12.80
  -7  -3   5   66.59    8.50
   7   3   5   65.09   18.30
  -7   3  -5   84.79   16.10
  -7   3  -5   86.09   14.20
  -7  -3   5   88.39    7.10
   7  -3   5   79.89   15.60
  -7  -3  -5   79.19   14.10
  -7  -3  -5   62.19   11.70
  -7   3   5   82.89   13.70
  -7   3   5   69.79   11.70
  -7   3   5   86.09    9.40
  -7  -3  -5   86.79   13.60
  -8   3  -5    5.70    6.40
  -8  -3   5    3.70    7.20
  -8   3  -5    5.50    6.30
  -8   3  -5    2.60    6.30
  -8  -3   5    4.00    2.90
   8   3   5    0.00    8.20
  -8  -3   5    3.50    2.50
  -8   3   5    5.30    3.70
  -8   3   5   15.60   10.60
  -8   3   5   -0.90    5.20
  -8   3   5    5.60    6.10
   8  -3   5   -4.80    8.10
  -8  -3  -5    6.50    6.70
  -8   3   5    5.40    3.30
  -8  -3  -5    4.80    5.20
  -8  -3  -5   -1.30    6.40
   0  -3  -6    3.00    2.20
   0  -3   6    2.30    3.40
   0   3  -6    1.40    1.70
   0  -3  -6    3.10    2.30
   0   3   6    1.20    2.10
   0   3   6    1.30    2.00
   0   3   6   -1.50    2.60
   0   3  -6    3.60    2.20
   0   3  -6   -2.30    2.90
  -1   3  -6    7.60    4.60
  -1   3  -6    5.40    2.70
   1  -3  -6    4.30    2.50
   1   3   6   10.10    4.70
  -1   3  -6    5.70    2.70
   1   3   6    1.90    2.20
  -1  -3   6    2.20    3.40
   1   3   6    8.30    3.40
   1  -3  -6    1.80    2.10
   1   3  -6    4.70    1.90
  -1   3   6    6.30    4.50
   1   3  -6    5.00    1.80
  -1  -3  -6    8.00    4.40
  -1   3   6    3.20    2.30
  -1  -3  -6    7.60    3.00
  -1  -3  -6    9.20    3.30
   1  -3   6    6.70    4.00
  -1   3   6    3.60    2.10
  -2   3  -6    3.30    2.60
   2  -3  -6    0.50    2.20
  -2  -3   6   -2.10    2.60
  -2   3  -6    2.00    3.50
   2  -3  -6    2.70    2.40
  -2   3  -6    5.70    3.10
  -2  -3  -6    1.90    3.30
  -2   3   6   -1.50    4.30
  -2  -3  -6    4.60    3.90
   2  -3   6   -0.70    3.50
  -2  -3  -6   -1.10    2.10
  -2   3   6    1.70    1.80
  -2   3   6   -0.40    1.70
  -3   3  -6   72.79    9.40
  -3   3  -6   73.59   11.90
  -3  -3   6   67.19   10.80
   3   3   6   53.29   10.10
  -3   3  -6   60.49    8.70
  -3   3   6   73.79    6.30
  -3  -3  -6   63.09    9.20
  -3  -3  -6   51.99    9.60
  -3  -3  -6   76.49    9.70
  -3   3   6   72.59    6.70
   3  -3   6   67.29   11.60
  -4   3  -6    6.00    4.10
  -4   3  -6    4.20    3.70
  -4   3  -6   -1.40    3.40
  -4  -3   6   -0.40    3.60
   4   3   6   -1.30    4.60
  -4  -3  -6    4.20    4.00
  -4  -3  -6    1.80    3.30
  -4   3   6   -3.00    1.80
  -4   3   6   -1.90    1.60
   4  -3   6    4.20    4.70
  -4  -3  -6    4.80    3.70
  -5   3  -6   -2.30    3.70
   5   3   6   -0.10    4.30
  -5   3  -6    3.30    5.10
  -5   3  -6    6.90    5.30
  -5   3   6    1.20    2.10
  -5   3   6   -1.10    2.10
  -5  -3  -6    3.20    3.70
   5  -3   6    2.60    3.50
  -5  -3  -6    0.10    3.60
  -5  -3  -6   -2.60    2.90
  -6   3  -6   36.30    8.40
  -6   3  -6   42.70   11.10
  -6   3  -6   47.80   10.30
  -6  -3  -6   34.30    9.50
  -6  -3  -6   34.50    8.10
  -6   3   6   46.10    6.20
  -6  -3  -6   51.09   11.10
   6  -3   6   47.10   12.50
  -6   3   6   45.10    6.70
  -7   3  -6   -6.00    4.50
  -7   3  -6   -4.80    5.70
  -7   3  -6   -1.80    4.70
  -7   3   6    0.20    2.50
  -7   3   6   -2.60    3.20
  -7  -3  -6    1.50    4.80
  -7  -3  -6    5.40    5.60
  -7   3   6    0.90    2.90
  -7  -3  -6   -5.00    5.00
  -7   3   6   -3.40    3.00
   7  -3   6   -3.10    7.40
  -8   3  -6   15.00    8.00
  -8   3  -6   11.10    7.90
  -8   3  -6    8.40    7.40
  -8  -3  -6   12.10    7.00
  -8   3   6    9.60    3.70
  -8   3   6   18.50    4.70
  -8  -3  -6   20.80    7.90
  -8   3   6   11.80    4.30
  -8   3   6   23.20    5.60
  -8  -3  -6   16.90    8.90
   0   3   7 1459.45   85.49
   0  -3  -7 1449.06   85.19
   0   3  -7 1521.55   84.09
   0   3  -7 1497.05   83.29
   0   3   7 1425.76   89.79
   0  -3   7 1398.26   88.59
   0  -3  -7 1480.85   84.29
   0   3   7 1457.25   84.39
   1   3   7 1605.04  101.09
  -1   3  -7 1831.82  100.39
   1   3   7 1625.64  104.29
   1  -3  -7 1668.23   99.59
  -1  -3   7 1599.74  103.59
   1  -3  -7 1709.03   98.99
  -1   3  -7 1758.02  103.79
  -1   3  -7 1789.42   99.19
  -1  -3  -7 1860.21  100.19
  -1   3   7 1828.52   99.69
  -1   3   7 1852.91  106.59
   1   3  -7 1655.73   97.09
   1   3  -7 1740.33   97.79
  -1   3   7 1821.42   98.69
  -1  -3  -7 1737.23  100.99
   1  -3   7 1703.23  103.89
  -2  -3   7 1178.88   70.39
   2  -3  -7 1052.49   65.89
  -2   3  -7 1156.08   66.49
   2  -3  -7 1082.99   64.99
  -2   3  -7 1152.88   69.89
  -2   3  -7 1160.88   65.39
   2   3   7 1018.10   68.99
  -2   3   7 1028.20   70.89
   2   3  -7 1086.69   61.29
  -2   3   7 1025.70   63.49
   2  -3   7 1071.69   69.29
  -2  -3  -7 1150.58   67.09
  -2  -3  -7 1155.48   65.69
  -2   3   7 1010.00   62.69
   2   3  -7 1138.39   61.69
  -2  -3  -7 1108.39   69.39
  -3   3  -7  274.67   20.60
  -3  -3   7  263.67   23.40
  -3   3  -7  254.87   21.30
  -3   3  -7  250.97   23.80
   3   3   7  262.17   23.70
  -3   3   7  270.97   17.70
  -3  -3  -7  229.58   22.50
  -3   3   7  300.17   17.40
  -3  -3  -7  255.47   20.40
  -3   3   7  244.08   24.60
  -3  -3  -7  270.57   21.90
  -4   3  -7  355.76   26.20
  -4   3  -7  350.86   27.50
  -4   3  -7  336.37   29.30
  -4  -3   7  389.26   29.90
  -4   3   7  342.27   21.70
  -4   3   7  351.56   21.30
  -5  -3   7  168.08   19.00
  -5   3  -7  151.28   18.90
  -5   3  -7  130.69   16.00
  -5   3  -7  149.79   15.50
   5   3   7  129.09   21.40
  -5  -3  -7  164.98   18.20
  -5  -3  -7  132.59   16.00
  -5  -3  -7  150.98   15.50
   5  -3   7  165.28   19.80
  -6   3  -7  131.89   19.70
  -6   3  -7   98.49   14.10
  -6  -3   7  102.59   17.40
  -6   3  -7  111.49   17.10
  -6  -3  -7  147.39   16.50
  -6   3   7  103.49    6.90
  -6  -3  -7  118.29   15.50
  -6   3   7   98.29    6.90
   6  -3   7  127.29   19.90
  -6   3   7   92.79    6.60
  -6  -3  -7   88.89   15.70
  -6   3   7   98.59    7.10
  -7   3  -7    9.10    7.30
  -7   3  -7   14.70    8.50
   7   3   7    2.00    8.80
  -7   3  -7   10.40    6.90
  -7  -3  -7   10.40    7.70
  -7  -3  -7   24.20    7.50
  -7  -3  -7   27.20    9.00
   0   3  -8   -2.80    1.80
   0   3  -8   -2.50    1.80
   0  -3  -8   -0.90    2.30
   0  -3  -8    3.90    3.00
   0  -3   8   -9.40    3.40
  -1   3  -8    6.20    5.30
   1  -3  -8   -3.00    2.30
  -1  -3   8    6.30    4.90
  -1   3  -8   -0.80    2.70
  -1   3  -8    4.50    3.30
   1  -3  -8    2.90    3.10
  -1   3   8    2.40    2.60
   1  -3   8   -8.80    4.00
  -1   3   8   -0.30    3.50
  -1  -3  -8   -0.70    2.90
  -1  -3  -8   -3.30    2.40
  -1   3   8    2.70    2.50
   1   3  -8   -1.00    1.70
   1   3  -8    1.70    2.40
   2  -3  -8   28.70    9.20
   2  -3  -8   31.40    9.20
  -2   3  -8   17.30    7.20
  -2   3  -8   25.00    6.30
  -2  -3   8   34.40    9.20
  -2   3  -8   30.90    6.70
   2   3  -8   33.90    4.10
  -2  -3  -8   38.80    7.30
  -2   3   8   29.30    5.50
  -2  -3  -8   21.90    7.50
   2   3  -8   26.40    3.60
  -2   3   8   30.70    9.10
  -2   3   8   37.80    5.30
  -2  -3  -8   29.30    6.60
  -3   3  -8   -4.90    2.90
  -3  -3   8   -1.50    5.10
  -3   3  -8    3.10    4.20
  -3   3  -8   -0.30    4.60
  -3  -3  -8   11.70    6.00
  -3   3   8    4.40    2.40
  -3  -3  -8    0.00    4.00
  -3  -3  -8    4.30    4.20
  -3   3   8   13.40    7.70
  -3   3   8    3.20    2.00
  -4   3  -8  173.08   20.10
  -4   3  -8  146.19   15.50
   4   3   8  141.29   20.30
  -4   3  -8  189.98   18.00
  -4  -3   8  161.18   19.10
  -4  -3  -8  151.68   18.50
  -4   3   8  177.28   21.70
  -4  -3  -8  140.39   16.80
  -4  -3  -8  174.08   16.70
   4  -3   8  194.28   21.30
  -5   3  -8   36.90    8.10
  -5   3  -8   51.69   11.20
   5   3   8   61.99   14.20
  -5   3  -8   40.30   11.60
  -5  -3   8   47.30   11.40
  -5  -3  -8   60.39   13.10
  -5  -3  -8   24.70    7.80
   5  -3   8   49.40   13.30
  -5  -3  -8   29.30    8.50
  -6   3  -8  244.68   22.80
  -6  -3   8  255.07   29.30
  -6   3  -8  236.38   24.20
   6   3   8  216.88   26.70
  -6   3  -8  240.78   26.40
  -6  -3  -8  250.77   26.20
  -6  -3  -8  233.88   22.50
  -6  -3  -8  241.88   24.10
   0   3  -9  459.55   29.80
   0  -3  -9  427.16   30.90
   0  -3  -9  428.26   29.90
   0  -3   9  475.95   36.90
   0   3  -9  449.36   29.00
   1  -3  -9    5.30    3.50
   1  -3  -9   11.10    5.00
  -1  -3   9    6.00    6.50
  -1   3  -9    9.20    3.80
  -1   3  -9    7.70    3.70
   1   3  -9    0.60    2.40
  -1  -3  -9   -1.30    3.30
   1  -3   9   -2.90    5.90
  -1  -3  -9   -0.40    3.30
  -1   3   9    1.30    6.30
   1   3  -9    4.40    3.20
   2   3   9  571.04   42.20
  -2   3  -9  559.24   36.80
  -2   3  -9  507.35   40.00
   2  -3  -9  429.36   33.30
   2  -3  -9  475.65   34.70
  -2   3  -9  540.35   35.30
  -2  -3   9  570.54   41.70
   2   3  -9  522.05   30.20
  -2  -3  -9  534.65   35.70
  -2   3   9  530.45   43.30
   2  -3   9  552.74   40.70
   2   3  -9  498.35   29.80
  -2  -3  -9  492.25   36.50
   3   3   9    2.20    6.00
  -3   3  -9    4.70    4.30
  -3   3  -9    6.70    4.70
  -3  -3   9   -6.60    5.70
  -3   3  -9   10.90    6.60
  -3  -3  -9   -1.20    5.70
  -3  -3  -9   -0.10    4.00
   3  -3   9    7.10    6.60
  -3  -3  -9    0.20    4.20
  -4   3  -9  334.57   28.60
  -4  -3   9  395.96   34.40
  -4   3  -9  337.67   30.20
   4   3   9  374.06   34.20
  -4   3  -9  399.86   34.50
   4  -3   9  397.46   35.90
  -4  -3  -9  405.56   29.80
  -4  -3  -9  387.46   31.30
  -4  -3  -9  420.56   34.60
  -4   3   9  396.06   36.60
  -5  -3   9  103.39   17.40
  -5   3  -9   82.59   14.00
  -5   3  -9  112.99   19.10
  -5  -3  -9   99.59   15.00
  -5  -3  -9   63.69   11.60
  -5   3   9   73.69   18.20
  -5  -3  -9   86.19   16.10
   0  -3  10   -5.20    7.20
   0   3 -10    2.80    3.00
   0   3  10    3.10    7.40
   0   3 -10    3.80    3.40
   0  -3 -10   -0.40    3.50
   0  -3 -10   -1.60    3.60
   1   3  10   18.40    8.70
   1  -3 -10    9.70    5.40
  -1   3 -10   28.30    7.00
   1  -3 -10   13.00    5.60
  -1   3 -10   22.40    5.80
  -1  -3  10   27.60   10.80
   1   3 -10   13.50    4.00
  -1  -3 -10   10.30    5.20
   1   3 -10   13.80    4.20
  -1  -3 -10   10.90    4.90
   1  -3  10   25.10   10.20
  -1   3  10   15.60    9.70
  -2   3 -10  155.08   17.30
  -2   3 -10  143.99   21.00
  -2   3 -10  152.58   18.80
   2  -3 -10  131.59   13.90
  -2  -3  10  185.68   22.40
   2  -3 -10  147.19   15.00
   2   3  10  157.68   23.00
  -2  -3 -10  163.78   17.60
   2  -3  10  151.28   23.00
  -2  -3 -10  167.48   16.30
  -2   3  10  195.28   26.90
  -3  -3  10   66.19   15.50
  -3   3 -10   48.70    9.50
  -3   3 -10   36.10   12.10
  -3   3 -10   50.39   10.70
  -3  -3 -10   54.39   11.60
  -3  -3 -10   37.20    8.40
  -4  -3  10  439.96   37.70
  -4   3 -10  351.06   35.70
  -4   3 -10  366.86   31.60
  -4   3 -10  373.56   29.90
  -4  -3 -10  426.46   31.50
  -4  -3 -10  339.47   30.90
   0  -3 -11    0.80    5.10
   0   3 -11   14.20    5.50
   0   3 -11   15.40    5.10
   0  -3 -11    3.10    5.20
   1  -3 -11   45.20    9.20
  -1   3 -11   62.19    9.30
   1  -3 -11   59.79   10.70
  -1   3 -11   58.09   10.40
   1   3 -11   62.29    8.80
  -1  -3 -11   45.60    9.70
   1   3 -11   56.99    8.00
  -1  -3 -11   46.20    9.60
  -2   3 -11    3.00    4.70
  -2   3 -11   -0.50    5.20
   2  -3 -11   -2.70    4.40
   2  -3 -11   -3.30    4.20
  -2  -3 -11   -2.80    5.00
  -2  -3 -11   -3.50    4.70
   1   4   0    2.70    0.60
  -1  -4   0    1.10    0.40
  -1   4   0    0.20    1.50
  -1  -4   0    0.10    0.70
  -1  -4   0    0.60    0.70
   2   4   0 1342.97   78.39
   2   4   0 1375.96   77.99
  -2  -4   0 1556.64   78.39
  -2   4   0 1435.16   82.89
  -2  -4   0 1432.96   78.29
  -2  -4   0 1438.16   78.69
   2   4   0 1235.88   78.79
  -3   4   0    3.70    2.70
  -3  -4   0    1.00    1.30
  -3  -4   0    1.40    1.20
  -3  -4   0   -0.60    1.00
  -4  -4   0 2562.14  150.98
  -4   4   0 2587.04  156.18
  -4  -4   0 2796.02  150.68
  -4  -4   0 2764.12  149.69
  -5  -4   0    1.80    2.20
  -5  -4   0    3.30    2.60
  -5  -4   0    1.30    2.10
  -5   4   0   -3.80    3.40
  -6  -4   0  379.96   26.20
  -6  -4   0  359.96   28.50
  -6  -4   0  398.16   27.70
  -6   4   0  438.96   35.00
  -7   4   0    7.10    6.20
  -7  -4   0    2.70    2.90
  -7  -4   0    1.20    3.80
  -7  -4   0    0.80    3.20
  -8  -4   0   -2.80    3.70
  -8   4   0   -0.70    4.30
  -8  -4   0    2.10    5.10
  -8   4   0    0.50    6.40
  -8  -4   0   -6.50    3.40
  -8   4   0    1.00    4.60
  -9   4   0    1.80    8.00
  -9   4   0   -0.30    5.00
  -9  -4   0   -1.80    5.30
  -9  -4   0    2.50    4.20
  -9   4   0    1.30    4.50
  -9  -4   0    0.20    4.10
   0  -4   1    1.20    0.80
   0  -4  -1    1.50    1.10
   0  -4  -1    1.30    1.00
   0   4  -1    1.70    0.80
   0   4   1    0.40    1.20
   0   4   1    1.60    1.20
  -1  -4   1   86.59    5.80
   1   4   1   72.59    6.10
   1   4   1   73.29    5.80
   1   4   1   65.29    5.40
  -1  -4   1   69.99    5.00
  -1   4  -1   78.59    6.80
  -1  -4   1   83.99    5.50
   1  -4   1   81.99    6.90
  -1  -4  -1   83.19    5.70
   1   4  -1   70.09    5.00
   1   4  -1   72.69    5.10
  -1  -4  -1   80.69    6.20
   2   4   1  279.47   19.00
  -2  -4   1  314.67   18.50
  -2   4  -1  303.07   21.40
   2   4   1  305.47   19.70
   2   4   1  286.97   19.30
  -2  -4   1  299.17   18.20
   2   4  -1  323.97   18.10
  -2  -4  -1  314.47   19.70
  -2  -4  -1  329.07   19.20
  -2  -4  -1  341.87   19.50
   2   4  -1  320.87   18.40
   2  -4   1  292.57   21.10
   3   4   1    7.90    3.10
   3   4   1    8.50    2.40
  -3   4  -1    7.10    4.00
   3   4   1    9.60    3.00
  -3  -4   1   11.00    3.30
  -3  -4   1    9.40    2.10
  -3  -4   1    7.80    2.10
  -3  -4  -1    9.80    2.60
  -3  -4  -1   10.90    2.90
  -3  -4  -1   13.40    3.00
   3  -4   1    8.60    3.70
  -4  -4   1   90.59    8.40
  -4  -4   1  112.99    8.40
  -4   4  -1  106.89   12.20
   4   4   1  115.29   11.50
  -4  -4   1   86.29   10.20
  -4   4   1   77.49   13.80
  -4  -4  -1  100.39    8.90
  -4  -4  -1  102.49    9.70
  -4  -4  -1  102.59    9.80
   4  -4   1  118.69   13.20
  -5  -4   1    6.50    2.90
  -5  -4   1    2.00    3.20
  -5  -4   1   -0.60    1.80
   5   4   1   13.40    5.80
  -5   4  -1   12.30    5.80
  -5   4   1   29.20    9.50
  -5  -4  -1    9.80    3.90
  -5  -4  -1    5.10    3.50
  -5  -4  -1    5.60    3.00
  -6  -4   1  147.09   13.20
  -6  -4   1  182.68   17.50
  -6  -4   1  167.28   14.50
  -6   4  -1  216.58   21.30
  -6  -4  -1  171.28   14.60
  -6  -4  -1  183.48   16.10
  -6   4   1  154.28   23.70
  -6  -4  -1  167.18   16.00
  -7  -4   1    3.20    3.10
  -7  -4   1   -1.50    2.80
  -7  -4   1    0.00    4.20
  -7   4  -1   -0.20    3.40
  -7   4  -1   -2.10    4.50
  -7   4   1   -6.10    5.10
  -7  -4  -1   -2.50    3.10
  -7  -4  -1   -3.10    3.40
  -7  -4  -1   -2.80    2.70
  -8   4  -1   79.99   16.50
  -8  -4   1   78.59   10.50
  -8  -4   1   73.39   11.60
  -8  -4   1   75.29   13.30
  -8   4  -1   91.59   12.90
  -8   4  -1   79.19   13.40
  -8  -4  -1   69.69   13.10
  -8   4   1   56.59   10.60
  -8   4   1   78.49   17.30
  -8  -4  -1   57.79   10.90
  -8   4   1   66.79   10.60
  -8  -4  -1   97.59   13.30
  -9  -4   1   19.20    8.10
  -9   4  -1    8.70    6.00
  -9  -4   1   18.40    7.20
  -9  -4   1   24.30    6.40
  -9   4  -1    9.30    8.70
  -9   4  -1   24.50    7.30
  -9   4   1   16.50    7.30
  -9   4   1   21.90    6.90
  -9  -4  -1   15.60    6.80
  -9  -4  -1   22.00    8.40
  -9  -4  -1   14.40    6.80
  -9   4   1    2.40    8.80
   0  -4  -2  435.56   26.10
   0   4   2  444.76   25.90
   0   4  -2  432.06   26.00
   0  -4  -2  454.15   25.90
   0  -4   2  400.16   25.70
   0   4   2  433.46   26.30
  -1   4  -2 2437.86  123.79
   1   4   2 1937.11  122.59
   1   4   2 2427.96  122.79
   1  -4  -2 2052.89  123.59
   1   4   2 2239.68  123.19
   1  -4  -2 2059.19  124.29
   1   4  -2 1917.41  120.89
  -1  -4  -2 2278.37  122.99
   1   4  -2 1985.10  121.09
  -1  -4  -2 2283.77  122.49
  -1  -4  -2 2441.26  123.09
  -1   4   2 2320.47  124.59
   1  -4   2 2336.87  123.69
  -1   4   2 2204.48  123.69
   2   4   2 3136.69  162.38
  -2   4  -2 3018.40  163.58
  -2  -4   2 2885.91  159.18
   2   4   2 2792.22  161.58
  -2  -4   2 2970.30  159.48
   2   4   2 3122.79  161.58
   2  -4   2 2969.80  163.38
  -2  -4  -2 3203.58  161.88
  -2  -4  -2 2801.72  161.28
  -2  -4  -2 2959.80  162.08
  -2   4   2 2547.25  162.28
  -2   4   2 2501.45  163.08
  -3  -4   2 1467.75   75.19
  -3   4  -2 1312.87   79.69
  -3  -4   2 1444.66   74.79
   3   4   2 1366.56   77.89
   3   4   2 1240.28   77.49
   3   4   2 1248.28   76.69
   3  -4   2 1169.18   79.09
  -3  -4  -2 1367.76   77.89
  -3  -4  -2 1504.35   77.89
  -3  -4  -2 1287.67   76.79
  -4   4  -2  219.48   20.40
  -4  -4   2  255.17   16.10
   4   4   2  274.27   20.10
  -4  -4   2  268.37   16.60
  -4  -4  -2  266.17   18.40
  -4  -4  -2  231.68   18.50
  -4  -4  -2  245.58   18.80
   4  -4   2  269.47   21.80
  -5  -4   2  334.67   20.80
  -5  -4   2  327.77   21.40
  -5  -4   2  326.97   26.70
   5   4   2  338.57   26.00
  -5   4  -2  339.77   27.20
  -5  -4  -2  298.87   22.50
   5  -4   2  302.87   27.00
  -5  -4  -2  294.87   23.50
  -5  -4  -2  330.37   23.90
  -6  -4   2   89.39    8.20
  -6  -4   2   86.59   13.80
  -6  -4   2   91.39    8.90
  -6   4  -2   91.49   14.40
   6   4   2   82.49   14.30
  -6  -4  -2   51.69    9.70
  -6   4   2   71.79   15.60
  -6  -4  -2   64.79    9.60
  -6  -4  -2   68.99   10.60
  -7  -4   2  110.79   11.00
  -7   4  -2   95.59   16.30
  -7  -4   2   82.69    9.50
  -7  -4   2  103.59   15.20
  -7  -4  -2   80.99   11.50
  -7  -4  -2  102.99   14.60
  -7  -4  -2   92.19   13.60
  -7   4   2  101.39   19.30
  -8   4  -2    2.50    6.30
  -8   4  -2   10.90    6.10
  -8  -4   2    8.20    6.20
  -8  -4   2   17.00    5.10
  -8   4  -2   11.70    6.30
  -8  -4   2   15.40    4.40
  -8   4   2   15.20    5.80
  -8  -4  -2    1.00    4.50
  -8   4   2    9.80    4.20
  -8   4   2    3.80    8.00
  -8  -4  -2    5.10    4.80
  -8  -4  -2   -1.60    3.80
  -9  -4   2   10.10    4.80
  -9   4  -2   16.90    7.40
  -9   4  -2   13.30    6.80
  -9   4  -2   -3.80    8.50
  -9  -4   2    6.60    5.10
  -9  -4   2    6.20    6.40
  -9   4   2    9.90    4.80
  -9  -4  -2    0.10    5.60
  -9   4   2   12.20    5.40
  -9  -4  -2    6.90    5.80
  -9   4   2   18.20   12.00
  -9  -4  -2    6.50    6.30
   0   4   3    2.70    1.40
   0   4   3    3.50    2.20
   0   4  -3    4.30    2.00
   0  -4  -3    4.20    1.70
   0  -4   3    4.80    2.20
   0   4   3    3.50    1.70
   0  -4  -3    2.50    1.70
   1  -4  -3   18.40    3.70
   1   4   3   13.90    3.00
   1   4   3   15.60    3.70
   1   4   3   15.40    3.10
  -1   4  -3   20.90    4.30
   1  -4  -3   22.20    3.70
  -1  -4   3   20.80    3.90
  -1  -4  -3   22.40    4.20
  -1   4   3   22.40    3.60
   1   4  -3   20.40    1.80
   1  -4   3   18.70    4.00
   1   4  -3   22.70    1.80
  -1  -4  -3   20.00    3.60
  -1  -4  -3   12.20    2.70
  -1   4   3   17.60    3.50
   2   4   3   82.29    8.30
   2   4   3   77.39    7.50
   2   4   3   82.19    8.20
  -2   4  -3   82.59    8.70
   2  -4   3   87.39    9.10
  -2   4   3   74.79    8.60
  -2   4   3  100.19    8.90
  -2  -4  -3   89.29    8.30
  -2  -4  -3   84.79    8.20
  -2  -4  -3   80.19    7.50
   3   4   3  588.34   38.90
  -3   4  -3  629.04   41.30
  -3  -4   3  719.43   35.90
  -3  -4   3  709.43   35.70
   3   4   3  698.83   40.80
   3   4   3  570.04   39.60
  -3  -4  -3  568.14   39.40
  -3  -4  -3  695.13   40.20
  -3  -4  -3  573.24   38.70
  -3   4   3  611.94   41.20
   3  -4   3  652.93   41.70
  -3   4   3  618.04   40.30
  -4  -4   3  340.67   19.60
   4   4   3  331.27   24.00
  -4  -4   3  329.87   19.20
  -4   4  -3  301.77   24.70
  -4  -4  -3  300.47   22.90
  -4  -4  -3  304.17   22.10
  -4  -4  -3  325.37   23.30
   4  -4   3  330.37   25.70
   5   4   3  654.13   42.20
  -5   4  -3  551.54   42.20
  -5  -4   3  603.14   35.50
  -5  -4   3  624.04   36.20
  -5  -4  -3  597.84   38.80
  -5  -4  -3  637.94   40.30
  -5  -4  -3  659.33   41.00
   5  -4   3  525.45   42.30
  -6  -4   3  158.58   17.60
  -6   4  -3  176.88   16.60
  -6  -4   3  187.78   20.90
  -6   4  -3  159.68   19.40
  -6   4  -3  188.18   18.10
   6   4   3  186.28   22.10
  -6  -4  -3  190.28   17.50
  -6  -4  -3  198.58   16.60
   6  -4   3  212.98   21.60
  -6  -4  -3  214.28   18.30
   7   4   3  447.16   36.10
  -7  -4   3  428.16   35.20
  -7   4  -3  369.36   31.70
  -7   4  -3  406.96   30.80
  -7  -4   3  405.66   27.40
  -7  -4   3  394.06   26.50
  -7   4  -3  443.86   35.80
  -7   4   3  401.76   44.30
  -7  -4  -3  426.26   30.70
  -7  -4  -3  419.06   32.10
  -7  -4  -3  409.06   31.90
  -8  -4   3  183.78   15.80
  -8   4  -3  243.08   21.20
  -8  -4   3  184.28   16.70
  -8   4  -3  240.68   23.10
  -8   4  -3  210.98   25.00
  -8  -4   3  207.38   23.50
  -8   4   3  218.08   17.50
  -8   4   3  215.08   18.90
  -8   4   3  194.08   28.90
  -8  -4  -3  199.88   20.90
  -8  -4  -3  204.18   19.90
  -8  -4  -3  180.38   20.40
  -9  -4   3  194.88   16.60
  -9   4  -3  122.69   19.60
  -9   4  -3  156.18   20.60
  -9   4  -3  136.09   23.20
  -9  -4   3  143.89   22.20
  -9  -4   3  184.58   15.40
  -9  -4  -3  176.68   20.40
  -9   4   3  122.89   23.40
  -9  -4  -3  174.28   19.10
  -9  -4  -3  202.08   21.70
   0  -4  -4  228.08   15.30
   0   4   4  226.38   15.40
   0   4  -4  219.18   14.60
   0   4  -4  225.68   14.20
   0  -4  -4  226.88   15.80
   0   4  -4  240.38   18.10
   0   4   4  202.18   17.30
   0   4   4  226.58   15.90
   0  -4   4  236.98   16.80
   1   4   4 1338.37   74.99
   1   4   4 1295.87   72.99
   1   4   4 1359.86   74.09
   1  -4  -4 1261.47   73.19
  -1   4  -4 1361.46   72.99
  -1   4  -4 1293.27   71.99
  -1  -4   4 1283.67   73.99
   1  -4  -4 1260.97   72.49
  -1   4  -4 1258.67   74.39
  -1  -4  -4 1278.17   72.89
  -1   4   4 1219.08   72.59
   1  -4   4 1259.27   74.39
   1   4  -4 1261.77   70.39
  -1  -4  -4 1099.99   73.79
  -1  -4  -4 1229.08   73.39
  -1   4   4 1262.57   72.19
   1   4  -4 1283.47   70.19
   2  -4  -4  188.38   15.20
  -2   4  -4  224.68   17.60
   2  -4  -4  227.78   16.50
   2   4   4  214.78   15.90
  -2  -4   4  221.18   16.80
   2   4   4  252.47   17.40
   2   4   4  214.28   17.00
  -2  -4  -4  270.77   17.40
  -2   4   4  209.18   15.60
  -2  -4  -4  242.08   16.00
  -2  -4  -4  209.68   16.70
   2  -4   4  184.18   17.00
  -2   4   4  214.18   15.20
   3   4   4  581.64   39.30
   3   4   4  649.34   40.10
  -3   4  -4  559.14   39.80
  -3   4  -4  667.23   39.40
   3   4   4  604.44   38.20
  -3   4   4  559.54   38.90
  -3  -4  -4  637.74   39.20
   3  -4   4  637.74   40.90
  -3   4   4  573.54   38.20
  -3  -4  -4  595.04   39.20
  -3  -4  -4  670.73   38.40
  -4   4  -4   18.50    5.80
   4   4   4    4.90    3.90
  -4   4  -4    5.10    3.60
  -4   4  -4   14.70    4.20
  -4   4   4   16.60    4.90
   4  -4   4    7.70    4.60
  -4  -4  -4   19.30    5.50
  -4  -4  -4   17.50    5.20
  -4  -4  -4   14.00    4.40
  -4   4   4    6.90    3.80
  -5   4  -4  314.17   22.80
   5   4   4  300.67   25.00
  -5   4  -4  306.37   24.00
  -5   4  -4  308.37   25.80
  -5  -4   4  294.57   18.10
  -5  -4   4  283.37   17.70
  -5  -4  -4  289.77   22.20
  -5  -4  -4  289.97   23.20
  -5  -4  -4  270.27   23.00
  -5   4   4  328.57   24.30
  -5   4   4  338.57   23.40
   5  -4   4  270.97   25.40
  -6   4  -4  187.78   19.50
  -6  -4   4  173.18   12.40
   6   4   4  166.28   18.70
  -6  -4   4  165.78   11.70
  -6   4   4  156.08   16.30
   6  -4   4  175.78   19.80
  -6   4   4  171.68   16.00
  -6  -4  -4  156.98   16.80
  -6  -4  -4  148.39   17.50
  -6  -4  -4  194.08   20.30
  -7  -4   4   16.90    9.20
  -7   4  -4   13.00    5.70
  -7   4  -4   13.30    7.60
   7   4   4   35.40    9.60
  -7   4  -4   20.60    7.50
   7  -4   4   11.80    8.00
  -7  -4  -4   20.00    7.60
  -7   4   4   22.90    6.70
  -7   4   4   15.20    6.30
  -7  -4  -4   10.80    5.90
  -7  -4  -4    6.90    5.00
  -8   4  -4  133.49   17.40
  -8  -4   4  104.59   10.70
   8   4   4  114.99   20.70
  -8  -4   4  111.19   10.10
  -8   4  -4  161.98   23.10
  -8   4  -4  124.49   18.60
  -8  -4   4  108.39   18.60
  -8  -4  -4  104.89   16.50
  -8   4   4  135.49   23.70
  -8   4   4  106.89   12.30
  -8   4   4   97.19   15.40
  -8  -4  -4   73.39   13.70
  -8  -4  -4  113.69   15.10
  -8   4   4  116.19   11.60
   8  -4   4  115.69   20.70
   0  -4   5   -2.50    1.80
   0  -4  -5   -0.30    1.60
   0   4  -5    3.70    2.00
   0   4  -5    1.70    1.50
   0   4  -5    0.40    2.20
   0  -4  -5    1.40    2.30
   0   4   5   -0.30    1.60
   0   4   5    0.50    2.50
   0   4   5    0.50    2.00
  -1  -4   5  463.75   32.00
   1  -4  -5  460.05   29.60
  -1   4  -5  506.85   29.60
   1   4   5  495.85   33.10
  -1   4  -5  483.75   30.10
   1  -4  -5  500.25   30.70
   1   4   5  515.45   31.80
   1   4   5  498.45   30.60
  -1   4  -5  469.75   32.50
   1  -4   5  436.06   31.80
  -1   4   5  467.25   30.10
   1   4  -5  489.55   28.00
  -1   4   5  457.45   29.30
  -1  -4  -5  491.05   30.10
   1   4  -5  495.45   27.70
  -1  -4  -5  499.05   30.90
  -1   4   5  436.76   33.40
  -1  -4  -5  469.65   32.40
   2   4   5   71.89   10.40
  -2   4  -5   86.39    9.10
   2   4   5   81.19    9.40
   2  -4  -5   72.19    8.50
  -2   4  -5   90.09    8.40
  -2  -4   5   81.49    9.60
   2  -4  -5   79.39    8.30
   2   4   5   72.39    8.50
  -2   4  -5   86.19   10.50
  -2   4   5   88.79    7.50
  -2  -4  -5   85.69   10.10
  -2  -4  -5  113.99    9.50
  -2   4   5   82.59    7.80
   2  -4   5   80.89   10.20
  -2  -4  -5  107.29   10.10
  -3  -4   5  438.46   30.70
  -3   4  -5  464.15   29.10
  -3   4  -5  445.76   30.00
  -3   4  -5  457.45   31.80
   3   4   5  452.15   31.10
  -3   4   5  392.16   27.60
  -3  -4  -5  418.66   30.70
  -3   4   5  391.86   27.00
  -3  -4  -5  468.75   30.50
   3  -4   5  422.86   31.50
  -3  -4  -5  484.15   29.50
  -4   4  -5  101.29   11.40
  -4   4  -5  107.59   10.90
  -4   4  -5   68.19   12.00
  -4   4   5   87.19    9.30
   4  -4   5  103.19   12.70
  -4   4   5   84.19    9.70
  -4  -4  -5  100.69   11.70
  -4  -4  -5  122.19   11.20
  -4  -4  -5  102.59   11.50
  -5   4  -5 1197.28   70.19
  -5   4  -5 1152.58   73.79
  -5   4  -5 1234.08   72.09
   5   4   5 1263.37   73.89
  -5   4   5 1102.99   69.29
  -5   4   5 1104.99   70.39
  -5  -4  -5 1163.98   71.59
  -5  -4  -5 1171.28   69.89
  -5  -4  -5  998.00   70.89
   5  -4   5 1159.78   74.29
  -6   4  -5    9.50    5.00
   6   4   5   25.00    8.10
  -6   4  -5   22.90    8.60
  -6   4  -5   35.80    9.50
  -6  -4  -5   30.40    8.00
  -6  -4  -5   14.00    5.70
  -6   4   5   17.10    6.00
  -6  -4  -5   24.50    6.40
  -6   4   5   14.80    6.20
  -7  -4   5  929.21   51.79
  -7  -4   5  923.81   52.09
  -7   4  -5  944.91   60.19
  -7   4  -5  961.90   65.19
  -7   4  -5  879.21   61.69
  -7   4   5  865.31   58.79
  -7  -4  -5  957.60   61.99
  -7  -4  -5  934.71   59.59
  -7   4   5  866.91   60.39
  -7  -4  -5  934.11   61.69
  -8   4  -5    7.20    7.50
  -8   4  -5   -5.70    5.30
  -8  -4   5    9.40    3.80
  -8  -4   5   11.00    2.90
  -8  -4   5   12.00    3.20
  -8  -4   5    7.00    3.30
  -8  -4   5    9.70    8.90
   8   4   5   30.60   10.70
  -8   4  -5    8.30    8.20
  -8   4   5   12.70    4.10
  -8   4   5    1.60    6.50
   8  -4   5   15.30   14.50
  -8  -4  -5    7.10    6.30
  -8   4   5    6.50    6.20
  -8   4   5    8.80    4.70
  -8  -4  -5   18.10    7.90
  -8   4   5    6.80   10.40
  -8  -4  -5    7.50    6.80
   0   4  -6  300.97   19.30
   0  -4  -6  312.87   20.40
   0  -4   6  274.57   22.60
   0   4   6  262.47   23.70
   0   4  -6  321.37   20.00
   0   4  -6  304.97   23.30
   0   4   6  288.57   20.30
   0  -4  -6  318.87   21.40
   0   4   6  296.27   21.30
   1  -4  -6   65.19   10.90
  -1   4  -6   67.89   10.10
   1   4   6   50.99    7.80
   1  -4  -6   66.89   11.40
  -1   4  -6   63.49    6.90
  -1  -4   6   68.99   10.50
  -1   4  -6   46.90    7.00
   1   4   6   67.69    8.60
   1   4   6   50.59    9.20
   1  -4   6   76.39   10.80
  -1  -4  -6   65.09    7.40
   1   4  -6   64.49    5.70
  -1   4   6   57.89    6.80
  -1  -4  -6   71.09    8.30
  -1   4   6   57.59    6.40
  -1   4   6   67.49   11.40
   1   4  -6   62.09    5.30
   2   4   6   26.00    5.60
   2   4   6   42.90    7.10
  -2  -4   6   49.00    8.70
   2  -4  -6   36.50    6.20
  -2   4  -6   32.40    5.80
  -2   4  -6   34.10    6.20
   2  -4  -6   41.80    7.00
  -2   4  -6   31.30    7.40
  -2  -4  -6   28.70    5.70
  -2   4   6   37.80    5.00
  -2  -4  -6   35.60    7.80
  -2  -4  -6   33.80    6.20
   2  -4   6   34.60    7.70
  -2   4   6   36.90    5.70
  -2   4   6   40.70   10.60
  -3   4  -6    8.00    3.70
  -3   4  -6    5.30    3.40
  -3   4  -6    5.10    5.10
   3   4   6    7.10    4.30
  -3  -4   6    8.40    4.60
  -3  -4  -6    6.10    3.80
   3  -4   6    6.40    4.60
  -3  -4  -6   11.50    4.90
  -3  -4  -6    3.40    3.50
  -3   4   6    7.80    2.50
  -3   4   6    8.90    2.90
   4   4   6  200.38   19.30
  -4   4  -6  161.08   16.20
  -4   4  -6  185.88   15.90
  -4   4  -6  194.08   19.10
  -4   4   6  169.68   12.80
  -4  -4  -6  181.18   16.00
   4  -4   6  182.98   19.00
  -4  -4  -6  181.88   17.00
  -4  -4  -6  163.08   17.40
  -4   4   6  156.98   13.10
  -5   4  -6   40.70    8.30
  -5   4  -6   52.19   11.30
   5   4   6   54.79   11.00
  -5   4  -6   39.70    8.90
  -5  -4  -6   29.20    8.40
  -5   4   6   34.80    6.30
  -5  -4  -6   43.90    8.90
  -5   4   6   41.50    6.10
  -5  -4  -6   40.20    8.20
  -6   4  -6   67.99   13.30
  -6   4  -6   46.50   10.80
  -6   4  -6   56.29   10.30
  -6  -4  -6   57.29   11.40
  -6   4   6   70.99    9.70
  -6  -4  -6   48.60    9.50
   6  -4   6   78.69   15.70
  -6  -4  -6   64.69   12.70
  -6   4   6   66.09    8.50
  -7   4  -6   17.50    7.70
  -7   4  -6   14.40    7.30
  -7   4  -6   31.70   10.20
  -7  -4  -6   20.60    8.40
  -7   4   6   21.00    5.60
  -7  -4  -6   36.10   10.00
  -7   4   6   21.10    5.90
  -7  -4  -6   27.20    8.60
   7  -4   6   28.10   11.70
  -8   4  -6   64.29   13.60
   8   4   6   71.69   17.60
  -8   4  -6  111.09   16.90
  -8  -4  -6   79.99   14.80
  -8  -4  -6   87.09   14.30
  -8   4   6  102.89   10.20
  -8   4   6  101.89   11.80
  -8   4   6   86.49    9.10
  -8  -4  -6  107.99   16.90
  -8   4   6   97.49   12.10
   0   4  -7    5.60    4.60
   0   4  -7   -0.20    1.70
   0   4  -7    1.80    2.10
   0   4   7   -0.30    3.40
   0  -4  -7   -3.20    2.20
   0   4   7    2.00    2.60
   0  -4   7   -0.50    3.50
   0   4   7    2.30    3.00
   0  -4  -7   -1.80    2.20
  -1  -4   7    9.50    5.20
   1  -4  -7    2.10    2.90
   1  -4  -7    5.60    3.10
  -1   4  -7   12.50    3.70
   1   4   7   -4.30    3.30
  -1   4  -7   12.70    3.90
   1   4   7    5.00    3.00
  -1   4  -7    2.90    4.20
   1   4   7   13.90    4.80
  -1   4   7    3.40    4.50
  -1   4   7    4.10    2.70
  -1  -4  -7    5.10    3.10
   1   4  -7    9.20    2.50
   1  -4   7   12.50    5.60
   1   4  -7   10.90    3.00
  -1  -4  -7    7.40    4.00
  -1   4   7    2.60    2.90
  -2   4  -7  209.48   17.10
  -2   4  -7  205.28   16.00
   2   4   7  212.48   19.70
  -2  -4   7  232.78   20.20
  -2   4  -7  217.48   19.60
   2  -4   7  176.48   18.40
  -2  -4  -7  215.98   16.80
  -2   4   7  196.58   14.40
  -2  -4  -7  220.88   17.70
  -2  -4  -7  171.18   18.40
  -2   4   7  179.68   20.40
  -2   4   7  191.98   15.00
   3   4   7  420.56   35.50
  -3   4  -7  512.25   37.00
  -3  -4   7  487.75   36.00
  -3   4  -7  507.45   33.10
  -3   4  -7  499.65   34.30
  -3  -4  -7  510.05   33.30
  -3  -4  -7  455.75   35.70
  -3   4   7  479.35   30.30
  -3  -4  -7  504.65   34.50
  -3   4   7  507.55   29.90
  -3   4   7  483.95   39.00
  -4   4  -7  528.85   39.90
  -4   4  -7  536.75   35.90
  -4   4  -7  535.25   37.30
  -4  -4   7  492.25   38.20
  -4  -4  -7  450.25   37.50
  -4   4   7  548.45   31.40
  -4   4   7  523.35   31.90
  -4  -4  -7  543.65   40.80
  -5   4  -7  306.97   27.50
  -5   4  -7  292.77   24.80
   5   4   7  289.17   45.40
  -5  -4   7  273.97   25.50
  -5   4  -7  289.07   23.30
  -5  -4  -7  276.07   22.80
  -5  -4  -7  269.17   24.20
  -5   4   7  273.17   18.10
   5  -4   7  244.08   26.30
  -5  -4  -7  275.37   25.60
  -5   4   7  277.07   17.70
  -6   4  -7  394.36   35.30
  -6  -4   7  414.66   34.50
  -6   4  -7  426.06   31.70
  -6   4  -7  442.86   33.90
  -6   4   7  378.86   24.20
  -6  -4  -7  429.46   34.60
  -6  -4  -7  382.76   30.70
  -6  -4  -7  400.96   32.70
   6  -4   7  433.56   37.30
  -6   4   7  383.16   24.70
  -7   4  -7  241.18   22.20
  -7   4  -7  240.48   23.80
  -7   4  -7  176.58   25.60
   7   4   7  216.58   26.40
  -7  -4  -7  199.38   22.60
  -7   4   7  195.88   13.60
  -7  -4  -7  173.28   21.70
  -7  -4  -7  176.58   20.50
  -7   4   7  210.88   13.50
  -7   4   7  188.78   13.10
  -7   4   7  189.08   12.80
   0   4  -8  254.97   17.50
   0  -4  -8  261.17   19.80
   0   4  -8  254.27   18.20
   0   4   8  245.48   18.80
   0  -4   8  227.28   22.60
   0  -4  -8  249.97   18.80
   0   4   8  231.28   19.50
  -1   4  -8  189.58   15.60
  -1   4  -8  191.88   14.80
  -1  -4   8  218.78   20.10
  -1   4  -8  183.18   18.90
   1  -4  -8  164.28   15.20
   1  -4  -8  170.48   14.70
   1   4  -8  178.38   12.70
  -1   4   8  161.68   14.80
   1  -4   8  170.98   18.60
   1   4  -8  179.58   13.20
  -1   4   8  166.38   14.10
  -1  -4  -8  197.48   15.60
  -1  -4  -8  179.58   16.30
   2  -4  -8  169.48   15.90
  -2   4  -8  192.68   19.20
  -2   4  -8  179.78   16.20
  -2  -4   8  161.28   18.70
   2  -4  -8  152.28   14.60
  -2   4  -8  189.98   15.40
  -2   4   8  170.88   13.80
  -2  -4  -8  183.58   16.80
  -2  -4  -8  170.08   15.50
  -2   4   8  160.88   12.90
  -2   4   8  164.38   20.40
  -3   4  -8  226.38   22.30
  -3   4  -8  220.28   19.40
  -3   4  -8  224.48   18.30
  -3  -4   8  208.68   21.80
  -3  -4  -8  227.18   22.40
  -3  -4  -8  221.38   20.90
  -3  -4  -8  222.98   21.50
  -3   4   8  208.38   14.70
  -3   4   8  201.88   15.30
  -3   4   8  184.48   23.00
  -4  -4   8  127.29   18.50
  -4   4  -8  158.08   16.40
  -4   4  -8  155.88   15.30
  -4   4  -8   97.59   16.90
   4   4   8  150.28   18.70
  -4  -4  -8  122.59   14.00
   4  -4   8  154.18   24.90
  -4  -4  -8  141.59   17.10
  -4   4   8  117.99    9.70
  -4  -4  -8  137.19   15.50
  -4   4   8  131.09   20.40
  -4   4   8  122.19    9.30
  -5   4  -8   95.79   14.40
  -5   4  -8  116.39   18.60
   5   4   8  123.99   18.50
  -5  -4   8   93.89   16.10
  -5   4  -8  108.19   14.80
  -5  -4  -8  110.09   15.50
  -5  -4  -8   83.89   15.70
   5  -4   8  114.09   19.70
  -5   4   8  108.09    7.10
  -5   4   8  111.29    7.40
  -5  -4  -8  124.59   15.60
  -5   4   8  107.99   20.90
  -6   4  -8    8.60    6.10
  -6   4  -8    1.90    6.80
  -6   4  -8   18.90    7.80
  -6  -4   8    1.30    6.80
   6   4   8   -5.70    6.90
  -6  -4  -8    6.10    6.40
  -6  -4  -8    3.30    5.40
  -6  -4  -8    8.80    5.80
   0  -4   9    1.60    5.20
   0  -4  -9    0.90    3.10
   0  -4  -9    3.00    3.40
   0   4  -9    2.20    2.50
   0   4  -9    5.60    3.50
  -1   4  -9   49.80   11.30
  -1   4  -9   46.00    7.30
  -1  -4   9   53.09   11.60
  -1   4  -9   49.00    8.20
   1  -4  -9   56.09    9.10
   1  -4  -9   50.69    8.20
  -1  -4  -9   31.80    7.20
  -1  -4  -9   47.40    9.00
   1  -4   9   38.60   10.70
  -1   4   9   62.49   13.10
  -2  -4   9   73.89   14.30
  -2   4  -9   88.49   12.90
   2   4   9  105.29   17.30
   2  -4  -9   95.19   10.80
   2  -4  -9   93.19   12.30
  -2   4  -9   83.49   11.10
  -2   4  -9   70.99   14.50
  -2  -4  -9   67.79   10.40
  -2  -4  -9  105.39   14.30
  -2   4   9   71.69   16.00
   2  -4   9   85.59   15.30
  -3   4  -9    4.40    4.20
  -3   4  -9    1.80    4.00
   3   4   9    8.60    7.90
  -3  -4   9   18.30    7.80
  -3   4  -9   15.90    7.50
  -3   4   9    3.00    8.10
  -3  -4  -9    2.80    4.50
  -3  -4  -9    8.70    5.10
  -3  -4  -9    2.70    6.90
   3  -4   9    3.50    6.90
  -4   4  -9  172.88   18.00
  -4   4  -9  193.68   22.50
   4   4   9  230.58   24.30
  -4   4  -9  178.28   19.00
  -4  -4   9  166.88   23.10
   4  -4   9  159.18   23.70
  -4   4   9  217.08   29.20
  -4  -4  -9  178.68   21.70
  -4  -4  -9  181.28   18.40
  -4  -4  -9  151.78   18.30
  -5   4  -9   41.90   10.60
  -5  -4   9   26.20   10.10
  -5   4  -9   29.60   10.90
  -5   4  -9   30.40    8.90
  -5  -4  -9   20.70    9.80
  -5  -4  -9   30.70    8.10
  -5  -4  -9   21.40    8.50
   0   4 -10  979.80   61.69
   0   4  10 1134.19   73.89
   0  -4  10 1124.99   71.59
   0  -4 -10  984.80   62.79
   0   4 -10  967.10   60.49
   0  -4 -10 1022.00   64.09
  -1   4 -10   48.00    8.80
   1   4  10   38.50   12.40
  -1   4 -10   41.70    7.40
   1  -4 -10   45.30    7.90
  -1  -4  10   31.60   10.90
   1  -4 -10   34.40    7.80
  -1  -4 -10   31.20    6.90
   1   4 -10   35.70    5.80
   1  -4  10   48.80   12.40
  -1  -4 -10   33.50    8.30
   1   4 -10   53.89    7.50
  -1   4  10   42.00   13.80
   2  -4 -10  622.14   42.80
  -2   4 -10  668.93   49.80
   2  -4 -10  598.14   41.50
  -2  -4  10  651.33   49.50
   2   4  10  687.03   52.69
  -2   4  10  681.93   52.89
  -2  -4 -10  651.23   43.90
   2  -4  10  632.14   49.70
  -2  -4 -10  659.53   45.50
  -3   4 -10   15.80    6.60
  -3  -4  10   18.80   10.50
  -3   4 -10   13.00    9.30
  -3   4 -10   12.30    6.30
  -3  -4 -10    9.30    5.90
  -3  -4 -10   -0.80    5.10
  -4  -4  10  256.17   28.90
  -4   4 -10  234.68   27.50
  -4   4 -10  255.07   23.40
  -4   4 -10  295.57   26.20
  -4  -4 -10  253.57   25.30
  -4  -4 -10  281.47   24.50
   0   4 -11    1.30    3.90
   0  -4 -11    1.50    4.80
   0  -4 -11    5.50    4.90
   0   4 -11   -0.90    4.20
  -1   4 -11    6.80    5.10
   1  -4 -11   19.40    7.20
   1  -4 -11   32.00    7.30
  -1   4 -11    8.40    5.60
  -1  -4 -11   15.20    6.50
   1   4 -11   17.10    5.70
   1   4 -11   13.40    5.00
  -1  -4 -11   21.80    6.90
   0   5   0   -0.50    1.10
   0  -5   0    1.50    1.30
   0  -5   0    0.80    1.40
   0   5   0   -0.70    0.80
  -1   5   0   -0.60    1.20
   1   5   0    0.30    0.80
  -1  -5   0    0.70    0.80
   1   5   0    1.30    0.40
   1   5   0    0.30    0.80
  -1  -5   0    1.50    0.90
  -2   5   0   82.99    9.80
  -2  -5   0   91.79    7.20
  -2  -5   0   96.99    6.90
   2   5   0   95.79    6.80
  -2  -5   0   78.79    6.20
   2   5   0   86.09    7.00
   2   5   0   95.39    7.20
  -3  -5   0    1.00    1.40
   3   5   0    0.70    1.30
  -3   5   0    6.90    4.30
  -3  -5   0    1.60    1.40
   3   5   0    0.80    1.10
  -3  -5   0    3.10    1.60
  -4   5   0   32.40    8.30
  -4  -5   0   64.69    7.10
  -4  -5   0   59.19    6.70
  -4  -5   0   55.99    6.10
  -5   5   0    0.50    4.00
  -5  -5   0    3.00    2.60
  -5  -5   0    1.90    2.40
  -5  -5   0    0.40    1.90
  -6  -5   0  399.26   25.80
  -6  -5   0  355.06   26.30
  -6  -5   0  351.16   27.20
  -6   5   0  390.86   34.10
  -7   5   0   12.00    7.20
  -7  -5   0    1.90    3.10
  -7  -5   0   -1.90    3.60
  -7  -5   0   -4.00    2.40
  -8   5   0  308.97   31.20
  -8   5   0  231.88   22.10
  -8   5   0  259.57   24.20
  -8  -5   0  254.17   23.40
  -8  -5   0  257.37   21.00
  -8  -5   0  268.77   22.70
  -9  -5   0    4.10    5.00
  -9  -5   0   10.10    5.10
  -9  -5   0   10.60    5.90
  -9   5   0    7.00    5.40
  -9   5   0    3.10    8.20
  -9   5   0    4.00    4.70
   0   5   1 1668.13   96.19
   0   5   1 1619.74   96.59
   0   5  -1 1834.12   95.09
   0  -5  -1 1812.92   96.19
   0  -5  -1 1857.71   96.79
   0  -5   1 1514.45   94.89
   1   5   1 4386.46  231.58
   1   5  -1 4308.37  230.68
  -1   5   1 3910.81  233.38
  -1   5   1 4228.98  234.58
   1   5  -1 4217.78  230.98
   2   5   1 2786.52  162.98
  -2  -5   1 2939.81  162.58
   2   5   1 2560.14  163.38
  -2  -5   1 2888.31  162.18
  -2   5  -1 3043.10  166.08
  -2  -5  -1 3105.89  163.98
  -2  -5  -1 3124.09  163.38
  -2  -5  -1 3098.89  162.78
   2   5  -1 2946.01  161.88
   2  -5   1 2884.31  165.68
   2   5  -1 3077.09  162.38
   3   5   1 4621.94  247.58
  -3  -5   1 4444.46  246.18
   3   5   1 4285.67  246.58
  -3  -5   1 4310.07  245.58
  -3   5  -1 4475.25  251.07
   3   5   1 4362.86  247.68
  -3  -5  -1 4472.25  246.78
   3  -5   1 4401.16  251.17
  -3  -5  -1 4629.74  247.68
  -3  -5  -1 4737.43  246.98
  -4   5  -1  143.59   15.90
  -4  -5   1  161.88   12.40
  -4  -5   1  201.18   15.00
  -4  -5   1  153.58   11.80
   4   5   1  172.38   14.90
  -4  -5  -1  175.88   13.60
  -4  -5  -1  175.08   13.10
  -4   5   1  154.48   18.20
  -4  -5  -1  169.48   13.70
   4  -5   1  178.58   17.30
  -5   5  -1 1300.47   82.09
  -5  -5   1 1313.97   77.49
   5   5   1 1338.97   80.09
  -5  -5   1 1274.97   74.09
  -5  -5   1 1214.78   74.69
  -5  -5  -1 1386.56   75.59
  -5  -5  -1 1350.16   76.59
  -5   5   1 1195.18   83.79
  -5  -5  -1 1240.48   76.29
  -6  -5   1  365.66   25.20
  -6  -5   1  319.27   26.80
  -6  -5   1  363.96   24.30
  -6   5  -1  379.66   32.00
  -6  -5  -1  375.86   25.60
  -6  -5  -1  358.26   26.80
  -6   5   1  357.36   34.10
  -6  -5  -1  371.46   26.70
  -7  -5   1   65.99   11.10
  -7  -5   1   63.09    9.90
  -7  -5   1   57.49    8.30
  -7   5  -1   42.90   11.90
  -7  -5  -1   58.39    9.20
  -7  -5  -1   64.49   10.80
  -7  -5  -1   72.89   11.60
  -7   5   1   52.09   13.80
  -8   5  -1   15.40    6.30
  -8   5  -1   14.50    7.30
  -8   5  -1   22.40   10.40
  -8  -5   1    7.50    4.10
  -8  -5   1   27.40    7.00
  -8  -5   1   15.50    6.50
  -8  -5  -1   21.30    6.50
  -8   5   1    8.20    8.40
  -8  -5  -1   10.60    5.90
  -8  -5  -1   10.60    5.00
  -9   5  -1   39.00   13.70
  -9  -5   1   51.69    9.00
  -9  -5   1   39.60   10.00
  -9  -5   1   55.99   10.10
  -9   5  -1   29.50    9.30
  -9   5  -1   24.70    8.90
  -9  -5  -1   60.69   11.60
  -9   5   1   32.30   14.20
  -9   5   1   48.20   10.20
  -9  -5  -1   53.39   11.70
  -9  -5  -1   38.70    8.60
  -9   5   1   56.19   10.20
   0   5   2    0.70    1.10
   0   5   2    0.20    1.10
   0  -5  -2   -0.20    0.90
   0  -5  -2   -0.80    0.90
   0   5  -2    3.10    1.30
   0  -5   2    0.60    1.00
   1  -5  -2  286.27   19.80
   1   5   2  257.67   17.70
   1   5   2  290.87   17.80
   1   5   2  288.27   18.40
   1  -5  -2  274.47   19.10
  -1   5  -2  257.27   18.20
  -1  -5  -2  303.87   17.90
  -1  -5  -2  288.67   17.90
  -1  -5  -2  306.97   18.50
   1   5  -2  270.87   16.60
   1  -5   2  266.77   18.40
  -1   5   2  256.07   19.60
   1   5  -2  275.97   16.90
  -1   5   2  258.67   18.90
   2   5   2   18.50    3.70
   2   5   2   12.30    2.90
  -2  -5   2   15.60    2.20
  -2   5  -2   10.40    3.30
  -2  -5   2   14.40    1.90
   2   5   2    9.90    2.90
  -2   5   2   16.30    4.20
  -2   5   2    9.60    3.20
  -2  -5  -2   10.60    3.10
   2   5  -2   10.20    1.60
  -2  -5  -2   22.30    3.70
  -2  -5  -2   10.80    2.70
   2   5  -2   10.60    1.40
   2  -5   2   13.00    3.80
   3   5   2  496.35   30.40
  -3  -5   2  502.45   27.70
  -3   5  -2  509.95   33.00
   3   5   2  463.65   30.40
   3   5   2  502.95   29.90
  -3  -5   2  491.45   28.00
   3  -5   2  390.66   31.30
  -3  -5  -2  431.86   30.10
  -3  -5  -2  440.26   29.40
  -3  -5  -2  529.85   30.20
  -4  -5   2    6.00    1.80
  -4  -5   2    6.90    2.20
   4   5   2    6.40    3.40
  -4   5  -2    7.80    4.20
  -4  -5  -2    3.60    2.80
  -4  -5  -2   13.30    4.00
   4  -5   2    6.60    3.90
  -4  -5  -2    9.50    3.10
  -5  -5   2  610.64   36.40
  -5  -5   2  613.24   42.20
  -5  -5   2  610.74   37.10
   5   5   2  637.84   41.90
  -5   5  -2  582.04   43.00
   5  -5   2  604.04   43.90
  -5  -5  -2  605.44   39.60
  -5  -5  -2  593.04   39.70
  -5  -5  -2  638.64   39.10
  -6  -5   2   61.99   11.10
   6   5   2   62.19   11.70
  -6  -5   2   75.59    8.30
  -6  -5   2   71.59    7.40
  -6   5  -2   73.29   13.70
  -6   5   2   69.09   15.90
  -6  -5  -2   64.79    9.30
  -6  -5  -2   82.39   11.70
  -6  -5  -2   73.79   11.10
  -7  -5   2  283.07   20.40
  -7   5  -2  340.27   48.00
  -7  -5   2  288.37   25.60
  -7   5  -2  306.17   26.20
  -7  -5   2  275.07   21.20
  -7   5   2  297.37   31.80
  -7  -5  -2  285.97   24.20
  -7  -5  -2  310.37   24.60
  -7  -5  -2  268.37   22.50
  -8  -5   2   21.80    5.60
  -8  -5   2   21.70    6.10
  -8   5  -2   43.00    9.50
  -8   5  -2   15.60    7.00
  -8  -5   2   22.50    7.60
  -8   5  -2   21.90   11.20
  -8  -5  -2   29.50    8.50
  -8  -5  -2   11.60    5.60
  -8  -5  -2   27.80    7.60
  -8   5   2   18.30   11.00
  -9  -5   2  333.47   30.10
  -9  -5   2  344.97   26.70
  -9   5  -2  307.07   30.50
  -9  -5   2  371.76   25.80
  -9   5  -2  355.46   29.60
  -9   5  -2  387.66   36.30
  -9   5   2  377.26   29.20
  -9  -5  -2  331.07   29.80
  -9  -5  -2  271.17   28.10
  -9   5   2  368.76   27.40
  -9  -5  -2  369.46   29.00
  -9   5   2  247.08   36.50
   0   5   3 6385.66  343.47
   0  -5  -3 5710.33  343.07
   0  -5   3 6342.47  343.27
   0   5   3 6264.37  344.67
   0  -5  -3 6052.19  342.67
   0   5  -3 6704.83  343.67
   1   5   3  152.98   11.80
   1   5   3  140.59   11.70
   1  -5  -3  144.09   11.50
  -1  -5   3  138.99   10.90
  -1   5  -3  151.58   12.00
   1  -5  -3  148.99   12.20
   1   5   3  156.98   11.30
  -1  -5  -3  149.88   11.60
  -1  -5  -3  169.08   11.30
   1  -5   3  151.68   11.90
  -1   5   3  135.29   11.60
  -1  -5  -3  143.79   11.60
  -1   5   3  154.18   11.40
  -2   5  -3 2690.73  153.48
   2   5   3 2615.24  152.38
   2   5   3 2785.22  151.78
  -2  -5   3 2935.31  151.98
   2   5   3 2942.41  152.78
   2  -5   3 2835.22  153.68
  -2  -5  -3 2748.72  152.58
  -2   5   3 2338.37  152.88
  -2  -5  -3 2949.51  152.58
  -2  -5  -3 2713.53  151.68
  -2   5   3 2309.87  153.68
   3   5   3   21.00    4.50
   3   5   3   36.50    6.20
   3   5   3   26.60    5.40
  -3  -5   3   30.80    2.60
  -3  -5   3   33.10    2.80
  -3   5  -3   28.30    6.50
  -3   5   3   30.00    6.40
  -3  -5  -3   29.20    5.00
  -3   5   3   38.60    7.00
   3  -5   3   22.00    5.80
  -3  -5  -3   18.60    4.10
  -3  -5  -3   43.80    6.60
  -4   5  -3 2003.50  118.29
   4   5   3 2222.98  116.59
  -4  -5   3 2141.69  111.29
  -4  -5   3 2148.69  110.99
   4  -5   3 1863.11  117.79
  -4  -5  -3 1927.71  114.99
  -4  -5  -3 2027.90  114.39
  -4   5   3 1866.61  114.79
  -4   5   3 1829.52  115.89
  -4  -5  -3 1971.60  115.49
  -5  -5   3   32.60    4.30
  -5  -5   3   28.70    4.40
  -5   5  -3   29.60    7.70
   5   5   3   41.50    8.50
  -5  -5  -3   32.70    7.00
  -5  -5  -3   27.10    5.80
  -5  -5  -3   28.70    6.00
   5  -5   3   19.40    7.30
  -6   5  -3  223.38   23.10
   6   5   3  294.27   34.00
  -6  -5   3  266.57   24.30
  -6   5  -3  252.17   21.90
  -6  -5  -3  231.78   20.20
  -6  -5  -3  218.68   20.10
   6  -5   3  251.17   24.70
  -6  -5  -3  227.38   19.30
  -7  -5   3   51.69   12.10
  -7   5  -3   27.50    7.80
   7   5   3   65.89   13.40
  -7  -5   3   42.60    7.00
  -7   5  -3   36.50   10.70
  -7  -5   3   32.80    5.70
  -7   5  -3   54.49    9.90
  -7  -5  -3   57.89   11.30
  -7   5   3   52.29   15.60
  -7  -5  -3   53.09   10.30
  -7  -5  -3   34.70    7.80
  -8   5  -3  104.09   19.00
  -8   5  -3   67.79   12.50
  -8  -5   3   95.39   10.60
  -8  -5   3   70.89   14.00
  -8  -5   3   98.39    9.90
  -8   5  -3   72.19   13.20
  -8   5   3  128.09   22.70
  -8  -5  -3   98.99   15.10
  -8  -5  -3  123.99   17.60
  -8  -5  -3  100.19   14.30
  -9   5  -3   53.19   12.10
  -9  -5   3   58.39    8.30
  -9  -5   3   45.40   10.90
  -9  -5   3   60.79    9.90
  -9   5  -3   36.00   12.00
  -9   5  -3   55.09   11.60
  -9  -5  -3   56.89   12.50
  -9   5   3   51.29   16.20
  -9  -5  -3   31.20   10.20
  -9  -5  -3   64.19   12.60
  -9   5   3   71.99   10.60
  -9   5   3   56.09   10.70
   0  -5   4    1.80    2.00
   0  -5  -4    2.20    1.70
   0   5   4    1.90    1.80
   0  -5  -4    1.10    1.70
   0   5   4    2.10    2.30
   0   5  -4   -1.00    1.60
   0   5   4    1.80    1.70
   1  -5  -4    8.10    2.80
  -1  -5   4    2.40    2.30
   1   5   4    0.40    1.80
   1   5   4   -0.10    2.00
   1   5   4    0.10    1.50
  -1   5  -4    1.50    2.20
   1  -5  -4   12.60    3.30
  -1  -5  -4   -0.40    1.50
  -1  -5  -4    1.60    2.00
   1   5  -4    1.50    0.80
   1  -5   4    1.80    2.10
  -1   5   4    1.80    1.80
   1   5  -4    0.70    0.90
  -1  -5  -4    1.00    1.60
  -1   5   4    2.00    1.60
  -2   5  -4  186.98   15.70
   2   5   4  208.78   15.80
   2   5   4  187.08   14.50
   2  -5  -4  185.18   14.50
   2   5   4  186.88   15.30
  -2  -5   4  199.98   15.10
   2  -5  -4  199.38   15.50
  -2   5   4  167.08   14.30
  -2  -5  -4  201.58   15.30
   2  -5   4  206.58   16.50
  -2  -5  -4  198.58   14.30
  -2  -5  -4  197.18   15.00
  -2   5   4  165.98   13.90
   3   5   4  181.28   14.90
   3   5   4  193.68   16.10
   3   5   4  195.08   16.10
  -3   5  -4  172.08   16.50
  -3   5   4  183.68   16.40
  -3  -5  -4  173.58   15.30
  -3  -5  -4  219.88   16.30
  -3  -5  -4  190.28   14.90
  -3   5   4  190.88   15.60
   3  -5   4  197.18   17.20
  -4   5  -4 1129.29   72.49
   4   5   4 1230.08   71.69
   4  -5   4 1031.40   75.19
  -4  -5  -4 1198.98   70.79
  -4  -5  -4 1183.08   70.79
  -4   5   4 1146.69   71.29
  -4   5   4 1151.08   72.89
  -4  -5  -4 1266.17   69.89
  -5  -5   4  108.59    7.80
  -5   5  -4  119.09   13.40
  -5  -5   4  103.09    7.40
  -5   5  -4   90.09   14.00
  -5   5  -4  115.89   12.00
   5   5   4  119.79   13.80
  -5  -5  -4  118.99   12.90
   5  -5   4  124.49   15.00
  -5  -5  -4   95.89   12.00
  -5   5   4  101.79   12.10
  -5   5   4  129.29   14.00
  -5  -5  -4  114.79   11.50
  -6  -5   4 1553.24   81.49
  -6   5  -4 1475.75   93.29
  -6   5  -4 1525.05   90.19
  -6   5  -4 1533.35   92.99
  -6  -5   4 1552.14   81.99
   6   5   4 1494.75   90.99
   6  -5   4 1396.86   91.79
  -6  -5  -4 1316.67   87.19
  -6   5   4 1290.37   86.39
  -6   5   4 1318.97   87.99
  -7   5  -4  283.37   27.60
  -7   5  -4  280.47   25.20
  -7  -5   4  260.97   18.80
  -7   5  -4  291.27   24.10
   7   5   4  247.48   25.90
  -7  -5   4  269.47   18.30
   7  -5   4  322.27   30.90
  -7  -5  -4  283.17   23.00
  -7  -5  -4  272.47   23.90
  -7   5   4  233.38   23.40
  -7   5   4  235.28   22.20
  -7  -5  -4  296.77   24.90
   8   5   4  861.11   60.09
  -8  -5   4  768.32   56.69
  -8  -5   4  770.12   46.70
  -8   5  -4  871.01   54.29
  -8   5  -4  818.02   59.09
  -8  -5   4  729.03   47.20
  -8   5  -4  855.41   56.59
  -8   5   4  680.53   62.09
  -8  -5  -4  754.42   53.49
  -8  -5  -4  745.43   54.19
  -8  -5  -4  768.62   52.59
  -8   5   4  756.32   53.79
  -8   5   4  813.32   52.59
   0   5  -5   21.10    3.20
   0   5  -5   22.50    3.80
   0   5   5   19.60    4.40
   0  -5   5   18.20    4.70
   0   5  -5   30.00    6.00
   0  -5  -5   20.90    4.30
   0   5   5   20.30    5.80
   0   5   5   25.10    4.50
   0  -5  -5   27.20    4.60
  -1  -5   5 1256.17   70.49
   1   5   5 1194.48   68.79
  -1   5  -5 1216.98   68.49
   1   5   5 1151.18   70.99
  -1   5  -5 1193.88   70.69
   1  -5  -5 1148.89   68.19
   1  -5  -5 1197.48   69.19
  -1   5  -5 1214.08   67.59
   1   5   5 1203.28   69.79
  -1  -5  -5 1252.17   68.49
   1  -5   5  972.30   69.49
  -1   5   5 1134.59   68.59
   1   5  -5 1227.88   65.59
   1   5  -5 1186.18   65.89
  -1   5   5 1098.69   72.19
  -1  -5  -5 1176.68   69.19
  -1   5   5 1166.18   67.89
  -2   5  -5  411.26   28.60
   2  -5  -5  369.06   26.70
  -2   5  -5  414.56   26.80
   2   5   5  389.76   27.60
  -2  -5   5  410.16   27.70
  -2   5  -5  416.86   25.80
   2  -5  -5  354.66   25.80
   2   5   5  403.56   26.60
   2   5   5  404.06   28.20
  -2   5   5  377.26   24.90
  -2  -5  -5  339.67   27.20
   2  -5   5  350.16   27.90
  -2  -5  -5  450.45   26.50
  -2   5   5  391.16   25.70
  -2  -5  -5  433.06   27.40
   3   5   5  668.83   44.20
  -3   5  -5  692.43   46.70
   3   5   5  752.82   46.30
   3   5   5  727.93   46.50
  -3   5  -5  726.13   44.10
  -3   5  -5  718.93   45.20
  -3  -5   5  774.72   46.20
   3  -5   5  709.73   47.70
  -3  -5  -5  756.02   44.50
  -3  -5  -5  600.54   44.80
  -3   5   5  735.53   43.30
  -3  -5  -5  680.83   45.00
  -3   5   5  707.63   43.90
  -4   5  -5   34.10    8.80
  -4   5  -5   44.30    7.50
  -4   5  -5   21.10    5.80
  -4   5   5   32.90    6.50
  -4  -5  -5   39.00    8.20
  -4   5   5   29.00    6.30
  -4  -5  -5   35.60    7.80
  -4  -5  -5   28.90    6.00
   4  -5   5   47.10    9.60
  -5   5  -5  684.03   46.30
  -5   5  -5  721.83   45.10
   5   5   5  766.92   48.40
  -5   5  -5  627.84   47.60
   5  -5   5  666.03   48.70
  -5  -5  -5  618.24   45.50
  -5  -5  -5  739.53   46.50
  -5   5   5  669.03   44.60
  -5   5   5  636.44   45.50
  -5  -5  -5  745.83   45.10
  -6   5  -5   12.20    5.30
  -6   5  -5   17.70    6.10
  -6   5  -5   15.80    7.80
   6   5   5    8.30    6.70
  -6  -5  -5   13.70    5.80
  -6  -5  -5    7.40    5.30
  -6   5   5   12.90    6.10
  -6   5   5   11.20    5.30
  -6  -5  -5   21.40    6.80
  -7   5  -5  226.08   21.70
  -7  -5   5  226.88   13.60
  -7   5  -5  212.78   22.80
  -7  -5   5  238.18   14.50
  -7  -5   5  239.28   14.20
  -7   5  -5  281.37   27.20
  -7  -5   5  222.18   13.80
  -7  -5  -5  244.28   21.90
  -7  -5  -5  235.18   22.90
  -7  -5  -5  230.38   22.50
   7  -5   5  210.78   31.60
  -7   5   5  250.77   22.40
  -7   5   5  208.48   22.50
   8   5   5   24.00   14.80
  -8  -5   5   35.50   11.80
  -8   5  -5   47.60   12.90
  -8  -5   5   42.90    5.30
  -8  -5   5   46.70    5.00
  -8  -5   5   47.10    5.80
  -8  -5   5   50.29    7.10
  -8   5  -5   45.40   13.00
  -8   5  -5   40.80   10.60
  -8   5   5   51.99   10.70
  -8   5   5   36.00   14.60
  -8   5   5   48.10   11.70
  -8  -5  -5   48.40   10.60
  -8  -5  -5   31.60    9.30
  -8   5   5   35.50    7.60
  -8  -5  -5   38.20   10.10
   0   5  -6    2.00    1.80
   0   5   6    4.30    3.80
   0   5   6    2.30    2.30
   0  -5  -6    2.90    2.50
   0  -5  -6    3.80    2.50
   0   5  -6    1.80    1.80
   0  -5   6    0.10    2.70
   0   5  -6    0.00    2.80
   0   5   6    2.10    2.20
  -1  -5   6    5.10    3.80
  -1   5  -6   16.40    4.10
  -1   5  -6   17.30    3.70
   1   5   6   10.40    4.60
   1   5   6    9.10    3.60
   1  -5  -6   10.00    3.30
  -1   5  -6   19.80    6.00
   1   5   6   14.30    4.10
   1  -5  -6    7.30    3.40
  -1   5   6   12.50    5.70
  -1   5   6   11.60    3.70
   1   5  -6   15.20    2.50
  -1   5   6   10.60    3.30
   1   5  -6   17.80    3.00
  -1  -5  -6   11.90    4.00
  -1  -5  -6   15.50    4.00
   1  -5   6   18.20    5.60
   2  -5  -6  521.05   34.40
  -2   5  -6  526.35   33.80
  -2  -5   6  534.15   37.00
  -2   5  -6  563.74   37.50
  -2   5  -6  524.55   34.70
   2   5   6  523.65   36.00
   2  -5  -6  520.45   35.20
   2   5   6  489.35   34.50
   2  -5   6  478.05   36.50
  -2   5   6  552.64   32.90
  -2  -5  -6  566.94   34.60
  -2  -5  -6  580.34   35.70
  -2   5   6  513.35   39.40
  -2   5   6  539.45   33.60
  -2  -5  -6  564.54   37.20
   3   5   6  358.36   30.30
  -3   5  -6  454.05   32.30
  -3  -5   6  368.56   29.70
  -3   5  -6  443.56   28.60
  -3   5  -6  455.95   30.10
   3  -5   6  405.66   31.50
  -3  -5  -6  449.06   30.10
  -3   5   6  409.06   27.10
  -3  -5  -6  470.55   29.20
  -3   5   6  401.96   26.30
  -3  -5  -6  386.16   30.40
  -4   5  -6 1161.78   71.39
   4   5   6 1146.69   74.69
  -4   5  -6 1172.08   73.09
  -4  -5   6 1183.28   73.99
  -4   5  -6 1163.28   75.39
  -4   5   6 1145.49   69.49
  -4  -5  -6 1188.18   71.69
  -4   5   6 1198.68   68.89
  -4  -5  -6 1226.78   73.29
  -4  -5  -6 1290.67   75.29
  -5   5  -6  139.19   19.20
  -5   5  -6  144.39   14.10
  -5   5  -6  132.39   14.90
  -5  -5   6  125.89   15.00
   5   5   6  142.39   16.40
  -5   5   6  119.79   11.40
  -5  -5  -6  118.29   14.30
  -5  -5  -6  116.49   13.30
  -5  -5  -6  118.79   14.50
  -5   5   6  116.49   11.90
  -6   5  -6 1058.19   72.09
  -6   5  -6 1063.79   67.89
  -6   5  -6 1081.39   70.19
  -6  -5  -6 1088.09   67.79
  -6  -5  -6 1147.59   70.09
  -6   5   6 1109.59   64.89
  -6  -5  -6  941.21   68.79
   6  -5   6 1196.58   75.49
  -6   5   6 1052.79   65.59
  -7   5  -6  253.37   26.10
   7   5   6  235.58   28.60
  -7   5  -6  240.58   23.80
  -7   5  -6  199.58   20.70
  -7   5   6  218.98   18.10
   7  -5   6  183.08   26.50
  -7   5   6  177.48   18.10
  -7  -5  -6  230.48   22.90
  -7  -5  -6  232.08   21.50
  -7  -5  -6  204.78   22.10
  -8   5  -6  544.05   56.29
  -8   5  -6  645.14   47.70
   8   5   6  713.43   54.99
  -8   5  -6  637.14   49.70
  -8   5   6  626.04   44.00
  -8   5   6  677.23   40.80
  -8   5   6  614.64   42.70
  -8  -5  -6  703.03   50.49
  -8  -5  -6  679.13   49.90
  -8   5   6  708.43   42.10
  -8  -5  -6  704.93   47.90
   0   5  -7  509.25   35.30
   0   5   7  463.35   31.20
   0  -5   7  491.45   34.90
   0   5   7  470.65   32.40
   0  -5  -7  475.15   31.30
   0  -5  -7  480.55   32.30
   0   5   7  495.75   36.60
   0   5  -7  485.75   29.90
   0   5  -7  492.15   30.60
   1  -5  -7    8.80    3.50
  -1   5  -7    9.30    3.50
   1   5   7   10.80    4.00
   1  -5  -7   10.40    3.90
  -1  -5   7    8.20    5.10
   1   5   7    7.60    3.70
  -1   5  -7    3.60    2.80
   1   5   7   14.80    6.10
  -1   5  -7   16.30    5.80
  -1   5   7   13.90    4.10
  -1  -5  -7   17.50    5.30
   1   5  -7   18.00    3.10
  -1   5   7   12.10    3.70
  -1   5   7   17.50    6.50
  -1  -5  -7   12.00    4.10
   1  -5   7   10.70    5.50
   1   5  -7   16.40    3.30
   2   5   7  757.92   54.49
   2  -5  -7  862.41   53.19
  -2   5  -7  834.62   55.59
  -2  -5   7  851.51   54.99
   2  -5  -7  832.62   51.79
   2   5   7  746.13   52.99
  -2   5  -7  852.01   51.09
  -2   5  -7  838.42   52.29
   2   5   7  753.72   51.59
  -2  -5  -7  895.91   52.09
   2  -5   7  795.92   54.79
  -2   5   7  864.91   58.09
  -2  -5  -7  758.22   54.29
  -2   5   7  930.41   50.19
  -2   5   7  945.71   51.19
  -2  -5  -7  834.62   52.99
  -3  -5   7    4.90    4.90
  -3   5  -7   10.00    5.50
   3   5   7    2.10    5.00
  -3   5  -7    6.40    3.90
  -3   5  -7   12.40    5.00
  -3   5   7    4.00    2.60
  -3  -5  -7    3.60    4.00
  -3   5   7    9.20    3.40
  -3   5   7    3.50    6.90
  -3  -5  -7   14.30    5.70
  -3  -5  -7    0.50    3.20
  -4  -5   7  402.96   30.10
  -4   5  -7  341.67   28.10
  -4   5  -7  360.36   26.80
  -4   5  -7  375.96   30.80
  -4  -5  -7  341.17   26.50
  -4   5   7  346.37   23.50
  -4  -5  -7  359.56   28.00
  -4   5   7  362.36   23.00
  -5   5  -7   -1.70    3.60
  -5  -5   7    5.50    5.00
  -5   5  -7    4.70    5.40
  -5   5  -7    5.80    4.60
  -5   5   7    8.80    2.60
  -5  -5  -7    1.50    4.60
  -5  -5  -7   -1.10    4.80
  -5  -5  -7    4.00    4.40
   5  -5   7   13.40    7.20
  -5   5   7    6.50    2.60
  -6   5  -7  323.37   30.30
   6   5   7  253.77   31.40
  -6   5  -7  315.07   25.40
  -6   5  -7  294.97   26.60
  -6  -5   7  267.67   26.60
  -6   5   7  279.27   19.80
  -6  -5  -7  318.87   25.30
  -6   5   7  293.17   19.40
  -6  -5  -7  292.67   27.10
   6  -5   7  344.27   31.90
  -6  -5  -7  268.07   25.90
  -7   5  -7   71.29   15.60
  -7   5  -7   50.89   12.40
  -7   5  -7  100.79   17.70
  -7  -5   7   40.10   11.60
   7   5   7   87.69   16.60
  -7   5   7   60.59    7.50
  -7  -5  -7   53.99   12.90
  -7   5   7   58.99    7.00
  -7   5   7   66.69    7.20
  -7  -5  -7   72.89   19.90
  -7  -5  -7   63.19   14.50
   0  -5  -8   -4.90    1.90
   0   5  -8    3.50    2.70
   0   5   8    2.50    2.90
   0  -5   8    1.90    3.80
   0   5  -8    3.90    2.30
   0   5   8    0.50    2.80
   0  -5  -8   -4.20    2.40
  -1   5  -8  121.19   11.80
  -1   5  -8  114.39   10.90
  -1  -5   8  132.29   15.60
   1   5   8  113.79   12.00
   1   5   8  108.49   12.60
  -1   5  -8  113.49   16.30
   1  -5  -8  108.79   12.10
   1  -5  -8  123.99   11.70
   1  -5   8  116.59   16.40
  -1   5   8  104.79   11.30
  -1  -5  -8  133.49   12.20
  -1  -5  -8  121.29   12.70
   1   5  -8  121.09    9.60
  -1   5   8  103.99   10.60
   1   5  -8  116.39    9.10
  -2   5  -8  117.09   17.40
  -2  -5   8  105.19   15.80
  -2   5  -8  111.89   12.30
  -2   5  -8  109.29   11.40
   2  -5  -8  111.09   12.50
   2  -5  -8  110.89   11.70
  -2   5   8  106.49   10.60
  -2  -5  -8  113.09   13.10
   2  -5   8  105.59   15.70
  -2   5   8  101.89    9.80
  -2  -5  -8  106.09   13.10
  -3   5  -8  253.27   22.20
  -3  -5   8  249.58   23.90
  -3   5  -8  261.57   20.80
  -3   5  -8  291.87   26.10
  -3  -5  -8  313.77   31.50
  -3   5   8  252.67   18.30
  -3   5   8  256.47   17.70
  -3  -5  -8  236.28   23.40
  -3   5   8  217.38   26.10
  -4   5  -8   72.09   14.00
  -4   5  -8   55.59   10.40
  -4  -5   8   73.49   14.00
   4   5   8   90.29   15.70
  -4   5  -8   95.69   13.10
  -4  -5  -8   72.29   11.80
  -4   5   8   82.49    7.20
  -4  -5  -8   86.49   14.10
  -4  -5  -8   65.19   11.70
  -4   5   8   78.39    7.70
  -4   5   8   72.49   15.80
  -5   5  -8  929.31   64.09
  -5   5  -8  909.61   60.69
  -5   5  -8  896.91   58.59
   5   5   8  977.30   64.69
  -5  -5   8  909.31   61.39
  -5  -5  -8  906.41   60.49
  -5  -5  -8  878.11   61.99
  -5  -5  -8  889.01   58.29
   5  -5   8  905.11   64.39
  -5   5   8  870.11   51.29
  -5   5   8  890.51   51.79
  -6  -5   8   71.69   13.60
  -6   5  -8   53.19   12.60
  -6   5  -8   55.69   14.10
   6   5   8   47.90   13.40
  -6   5  -8   46.30   10.30
  -6   5   8   53.49    4.90
  -6  -5  -8   37.30    9.60
  -6  -5  -8   45.40   10.60
  -6  -5  -8   63.19   13.50
  -6   5   8   60.19    4.80
   0   5  -9  102.09    9.80
   0  -5  -9  111.39   14.00
   0   5  -9  103.89   10.60
   0  -5  -9  110.59   11.70
   0  -5   9   98.19   16.90
  -1   5  -9 1114.59   63.59
  -1  -5   9  970.80   67.99
  -1   5  -9 1082.29   62.09
  -1   5  -9 1064.59   68.69
   1   5   9 1166.78   72.29
   1  -5  -9  996.90   63.89
   1  -5  -9  994.40   62.69
   1   5  -9 1010.80   59.39
  -1   5   9  956.50   62.59
  -1   5   9 1125.59   72.49
   1  -5   9 1065.89   69.39
  -1  -5  -9 1005.00   62.99
  -1  -5  -9 1013.40   64.29
   1   5  -9  996.50   59.89
  -1   5   9  968.50   61.39
   2  -5  -9   76.69   11.40
  -2  -5   9   85.59   15.20
   2   5   9   66.49   14.00
  -2   5  -9   89.19   12.30
  -2   5  -9   65.49   10.00
   2  -5  -9   71.79   10.40
  -2   5  -9  111.29   16.70
   2  -5   9   90.09   15.60
  -2   5   9  111.99   19.50
  -2   5   9   87.29    9.10
  -2   5   9   86.89    9.70
  -3   5  -9  806.92   55.29
   3   5   9  762.22   55.09
  -3   5  -9  740.53   48.90
  -3  -5   9  748.23   53.99
  -3   5  -9  752.32   50.39
  -3   5   9  794.82   58.29
  -3   5   9  714.73   44.60
  -3  -5  -9  773.92   51.59
  -3  -5  -9  751.82   49.70
   3  -5   9  791.32   55.39
  -3   5   9  716.03   45.40
  -4   5  -9  218.78   24.30
  -4  -5   9  210.08   23.20
  -4   5  -9  227.28   21.90
   4   5   9  236.78   25.50
  -4   5  -9  220.08   20.60
  -4  -5  -9  207.28   23.40
  -4   5   9  265.17   29.10
  -4  -5  -9  239.88   21.00
  -4  -5  -9  194.18   20.90
  -4   5   9  204.08   14.90
  -4   5   9  212.98   14.50
   4  -5   9  256.07   25.90
  -5   5  -9  218.78   25.40
  -5  -5   9  204.98   27.60
  -5   5  -9  185.88   19.80
  -5   5  -9  183.48   21.00
  -5  -5  -9  178.88   20.50
  -5  -5  -9  203.08   19.70
  -5  -5  -9  132.99   21.60
   0  -5 -10    0.60    4.50
   0   5  10    6.20    8.20
   0   5 -10    1.00    3.40
   0  -5  10   -3.70    7.20
   0   5 -10    0.70    3.30
   0  -5 -10   -3.80    3.70
  -1   5 -10   -0.10    3.60
   1  -5 -10    6.90    4.60
  -1   5 -10    0.10    3.50
   1   5  10    0.00    7.90
   1  -5 -10    7.80    5.00
  -1  -5  10   -6.60    6.80
  -1  -5 -10   -6.80    5.20
   1  -5  10    6.60    7.70
  -1  -5 -10   -6.50    6.40
  -1   5  10   21.40    9.60
   2  -5 -10   48.40    9.20
  -2  -5  10   15.00    9.80
   2  -5 -10   42.00    7.90
  -2   5 -10   41.60   11.60
   2   5  10   41.20   14.30
  -2   5  10   47.60   15.50
   2  -5  10   57.09   14.20
  -2  -5 -10   41.70    9.70
  -2  -5 -10   37.80    8.40
  -3   5 -10   91.89   13.00
  -3   5 -10   98.79   17.80
  -3   5 -10   95.59   15.20
  -3  -5  10  111.29   18.60
  -3  -5 -10  104.29   14.10
  -3  -5 -10  126.79   17.60
  -4   5 -10    0.40    6.60
  -4  -5  10   19.00    9.90
  -4   5 -10   15.60    9.10
  -4   5 -10   -6.40    5.10
  -4  -5 -10   19.20    7.90
  -4  -5 -10   10.60    7.30
   0   5 -11  309.87   23.00
   0  -5 -11  324.97   27.00
   0   5 -11  317.17   23.90
   0  -5 -11  367.96   26.60
  -1   5 -11  775.32   51.29
  -1   5 -11  774.42   49.80
   1  -5 -11  742.53   51.49
   1  -5 -11  810.52   53.49
  -1  -5 -11  812.22   51.89
  -1  -5 -11  827.12   53.69
   0  -6   0  952.80   54.79
   0   6   0  885.71   54.39
   0  -6   0  908.91   53.79
   1   6   0    4.20    1.60
  -1  -6   0    3.00    1.30
   1   6   0    2.70    1.30
  -1   6   0    2.90    2.10
  -1  -6   0    1.70    1.20
   1   6   0    1.00    0.40
   2   6   0   10.70    2.20
  -2  -6   0   16.50    1.90
  -2  -6   0   17.40    3.20
   2   6   0   13.90    2.70
   2   6   0   21.00    3.10
  -2   6   0   17.30    5.10
  -2  -6   0   15.10    2.80
   3   6   0    0.90    1.40
  -3  -6   0    0.50    1.10
  -3   6   0    3.90    3.30
  -3  -6   0    0.60    1.40
  -3  -6   0    1.70    1.50
   3   6   0   -0.80    1.00
  -4  -6   0   14.60    3.50
  -4  -6   0   14.10    3.20
  -4   6   0   14.50    6.40
  -4  -6   0   10.20    3.10
  -5   6   0   -3.70    3.50
  -5  -6   0   -0.40    2.20
  -5  -6   0    1.10    2.10
  -5  -6   0   -0.40    1.70
  -6  -6   0    9.60    4.10
  -6  -6   0   13.90    4.40
  -6  -6   0   13.30    4.30
  -6   6   0   17.00    8.90
  -7  -6   0   -1.90    3.40
  -7  -6   0   -0.50    3.00
  -7   6   0   -2.20    5.90
  -7  -6   0   -4.20    2.60
  -8  -6   0  107.09   12.20
  -8  -6   0   88.29   13.70
  -8  -6   0  110.59   13.20
  -8   6   0   82.49   18.60
  -9  -6   0    5.60    6.10
  -9   6   0   19.70   10.10
  -9   6   0    4.20    5.30
  -9  -6   0    1.60    4.80
  -9   6   0    6.70    5.20
   0   6  -1    0.30    1.10
   0  -6  -1    6.50    2.40
   0   6  -1    1.90    1.10
   0   6   1    1.20    1.20
   0  -6  -1    5.80    2.00
   0   6  -1    1.40    1.60
   0   6   1    2.80    1.80
   0  -6   1    0.60    0.80
  -1  -6   1  107.39    8.40
  -1   6  -1  103.59    8.90
  -1  -6   1  118.89    9.00
   1   6   1   98.39    7.20
   1   6   1  102.59    8.40
   1   6   1  106.59    8.00
  -1  -6   1  101.19    6.40
   1   6  -1   92.59    7.30
   1  -6   1  109.49    8.90
  -1   6   1  111.99   10.20
  -1  -6  -1  125.99    8.80
   1   6  -1   89.69    7.50
  -1  -6  -1  109.59    8.00
  -2  -6   1  140.69    9.60
   2   6   1  140.59   10.40
  -2  -6   1  138.49    9.20
   2   6   1  131.19    9.50
   2   6   1  135.19    9.80
  -2   6  -1  142.39   12.40
  -2  -6  -1  118.19    8.90
  -2  -6  -1  123.99   10.10
   2  -6   1  133.19   11.90
   2   6  -1  132.49    8.90
   2   6  -1  134.19    9.30
  -2  -6  -1  136.79    9.90
   3   6   1  497.15   30.60
  -3  -6   1  525.35   30.60
  -3  -6   1  482.15   29.50
   3   6   1  471.25   29.80
   3   6   1  489.15   30.50
  -3  -6   1  466.85   28.90
  -3   6  -1  415.06   33.10
   3   6  -1  500.05   29.30
   3  -6   1  491.75   33.90
   3   6  -1  547.75   29.00
  -3  -6  -1  478.45   29.50
  -4  -6   1   40.70    5.20
  -4   6  -1   26.70    7.00
   4   6   1   40.90    6.50
  -4  -6   1   33.30    5.10
   4   6   1   42.00    7.40
  -4  -6   1   31.70    5.60
  -4   6   1   34.20    9.50
  -4  -6  -1   32.50    5.40
  -4  -6  -1   31.60    5.20
  -4  -6  -1   26.10    5.20
  -5   6  -1  844.92   59.39
  -5  -6   1  909.21   51.89
  -5  -6   1  897.51   52.69
   5   6   1  931.51   57.29
  -5  -6  -1  911.71   54.39
  -5  -6  -1  832.02   53.39
  -5  -6  -1  937.31   53.29
  -5   6   1  735.53   60.19
  -6   6  -1   10.30    5.90
  -6  -6   1    7.60    3.40
  -6  -6   1    8.40    4.40
  -6  -6   1   10.60    3.60
  -6  -6  -1   11.10    4.80
  -6   6   1    6.20    6.30
  -6  -6  -1    9.10    4.40
  -6  -6  -1   17.80    4.80
  -7  -6   1  554.04   41.50
  -7   6  -1  763.22   67.69
  -7  -6   1  594.84   40.00
  -7  -6   1  629.44   39.20
  -7  -6  -1  661.53   42.20
  -7  -6  -1  609.24   40.20
  -7   6   1  583.34   50.49
  -7  -6  -1  597.64   41.60
  -8   6  -1    8.20    5.80
  -8  -6   1    3.30    4.70
  -8  -6   1   -2.80    3.10
  -8  -6   1   -2.60    3.00
  -8   6  -1    5.10    8.00
  -8  -6  -1    5.90    4.90
  -8  -6  -1    5.50    4.90
  -8  -6  -1   -1.10    4.60
  -8   6   1    2.80    8.20
  -9  -6   1  125.09   13.50
  -9  -6   1  116.39   14.00
  -9   6  -1  137.59   20.20
  -9   6  -1  115.89   16.10
  -9   6  -1  139.09   24.20
  -9  -6   1  114.69   18.70
  -9   6   1  110.69   16.30
  -9  -6  -1   96.39   14.90
  -9   6   1  120.69   15.60
  -9   6   1   90.29   21.50
  -9  -6  -1  142.49   16.00
  -9  -6  -1  123.29   17.00
   0   6   2  134.09   10.00
   0  -6  -2  135.99   10.50
   0  -6   2  120.29    9.30
   0   6  -2  116.89    9.20
   0  -6  -2  147.59   10.20
   0   6   2  129.99   10.50
   1   6   2  381.26   23.70
  -1  -6   2  363.36   22.60
   1   6   2  401.16   24.50
   1   6   2  405.66   23.90
   1  -6  -2  402.66   26.30
  -1   6  -2  372.26   24.40
   1  -6  -2  388.46   25.40
  -1  -6  -2  379.26   23.60
   1   6  -2  407.36   23.10
  -1   6   2  319.67   25.00
   1   6  -2  407.16   23.40
  -1  -6  -2  377.76   24.20
   1  -6   2  403.86   24.70
   1   6  -2  381.86   22.90
  -1   6   2  325.67   25.80
  -2  -6   2  630.84   38.20
  -2   6  -2  636.54   41.00
   2   6   2  678.73   39.20
   2   6   2  681.23   39.40
  -2  -6   2  634.14   37.90
   2   6   2  676.53   40.20
  -2  -6  -2  621.44   39.10
  -2  -6  -2  712.73   39.30
  -2   6   2  706.33   42.10
  -2   6   2  738.53   43.40
   2   6  -2  704.53   37.00
   2  -6   2  607.64   40.90
   2   6  -2  659.23   37.20
  -2  -6  -2  575.54   39.50
   3   6   2    6.20    2.80
  -3  -6   2   11.00    2.40
   3   6   2    4.30    2.50
  -3   6  -2    8.70    4.40
  -3  -6   2    9.50    2.00
   3   6   2    4.60    2.30
  -3  -6  -2    6.90    2.70
  -3  -6  -2   10.90    3.00
  -3  -6  -2    5.00    2.20
   3  -6   2    4.90    3.70
  -4  -6   2  134.19    9.30
   4   6   2  119.49   11.70
  -4  -6   2  136.79    9.80
  -4   6  -2  128.29   14.20
   4   6   2  126.79   11.20
   4   6   2  133.29   12.10
  -4  -6  -2  125.89   11.20
   4  -6   2   96.49   12.60
  -4  -6  -2  109.69   11.30
  -4  -6  -2  125.99   11.10
  -5  -6   2    1.90    2.00
  -5  -6   2    2.70    2.30
  -5  -6   2    4.20    3.90
   5   6   2   -3.60    2.60
  -5   6  -2    4.30    4.60
  -5  -6  -2    4.90    3.20
  -5  -6  -2    1.20    2.70
  -5  -6  -2    0.90    2.40
  -6  -6   2   24.30    6.80
  -6  -6   2   15.10    4.20
  -6   6  -2   11.80    7.40
  -6  -6   2   13.00    3.60
   6   6   2   11.80    6.00
  -6  -6  -2    7.20    3.90
  -6   6   2   14.80    9.00
  -6  -6  -2   11.70    4.50
  -6  -6  -2    8.10    4.50
  -7  -6   2   33.50    8.50
  -7  -6   2   48.50    7.70
  -7   6  -2   28.90   10.10
  -7  -6   2   42.20    6.70
  -7  -6  -2   41.30    7.70
  -7  -6  -2   33.90    7.80
  -7  -6  -2   44.20    9.70
  -8  -6   2   29.60    6.80
  -8  -6   2   19.80    7.30
  -8   6  -2   21.10    7.10
  -8  -6   2   39.70    7.20
  -8   6  -2   29.60   10.80
  -8   6  -2   26.80    8.90
  -8   6   2   36.10   13.40
  -8  -6  -2   21.90    7.20
  -8  -6  -2   38.90    8.90
  -8  -6  -2   30.60    8.60
  -9  -6   2   24.10    6.90
  -9   6  -2    6.10   10.60
  -9   6  -2    5.00    7.20
  -9   6  -2    7.30    6.60
  -9  -6   2   13.80    4.80
  -9   6   2    7.10   12.10
  -9  -6  -2   18.70    7.80
  -9  -6  -2   18.40    7.30
  -9   6   2    8.80    6.40
  -9   6   2    8.90    7.00
  -9  -6  -2   20.20    8.10
   0   6   3    2.10    2.40
   0   6   3    6.10    2.50
   0   6   3    5.10    2.50
   0  -6  -3    3.50    2.00
   0   6  -3    4.30    2.20
   0  -6   3    3.40    2.00
   0  -6  -3    6.60    2.40
   1  -6  -3   72.09    7.90
  -1  -6   3   74.19    7.00
   1   6   3   90.69    7.80
   1   6   3   82.49    8.10
   1  -6  -3   74.29    8.40
   1   6   3   96.09    8.50
  -1   6  -3   86.19    8.20
  -1  -6  -3   96.09    7.70
   1   6  -3   79.89    6.40
   1   6  -3   76.99    7.30
   1  -6   3   79.49    8.20
  -1  -6  -3   94.19    8.20
  -1   6   3   87.29    8.70
  -1   6   3   77.59    7.80
   1   6  -3   76.49    6.10
   2   6   3  145.89   12.70
  -2   6  -3  140.79   13.10
   2   6   3  144.09   12.00
  -2  -6   3  150.88   11.70
   2   6   3  168.48   12.70
  -2  -6  -3  147.99   12.50
  -2   6   3  162.88   14.20
   2   6  -3  160.78    8.90
  -2   6   3  181.58   15.40
   2   6  -3  161.18    8.80
  -2  -6  -3  145.79   11.90
   2  -6   3  164.08   13.70
  -2  -6  -3  147.79   12.10
   3   6   3  731.43   44.30
  -3  -6   3  707.43   41.40
   3   6   3  778.92   45.20
   3   6   3  712.73   45.30
  -3  -6   3  743.53   41.20
  -3   6  -3  737.03   47.00
  -3  -6  -3  754.62   44.80
  -3  -6  -3  743.73   45.20
  -3   6   3  707.63   47.90
   3  -6   3  670.93   46.30
  -3  -6  -3  763.72   44.40
  -3   6   3  686.03   46.40
   4   6   3  166.28   14.20
   4   6   3  151.38   14.70
  -4  -6   3  178.18   11.50
   4   6   3  180.08   15.30
  -4   6  -3  177.48   17.20
  -4  -6   3  175.18   11.10
   4  -6   3  153.58   16.10
  -4   6   3  152.18   15.30
  -4  -6  -3  153.58   14.50
  -4  -6  -3  180.68   14.70
  -4  -6  -3  173.58   14.20
  -4   6   3  182.78   15.40
  -5  -6   3  334.67   21.70
   5   6   3  422.76   28.10
  -5  -6   3  357.56   21.40
  -5   6  -3  313.07   28.00
   5  -6   3  345.87   28.90
  -5  -6  -3  347.07   25.80
  -5  -6  -3  337.87   25.00
  -5  -6  -3  320.87   24.30
  -6  -6   3   34.20    5.80
  -6  -6   3   30.70    6.50
  -6  -6   3   26.20    8.60
   6   6   3   34.30    8.80
  -6   6  -3   24.60    8.80
  -6  -6  -3   15.70    5.30
  -6  -6  -3   21.00    6.00
   6  -6   3   36.10   10.60
  -6  -6  -3   40.00    7.50
  -7   6  -3  100.49   17.30
  -7   6  -3   79.29   11.80
  -7  -6   3   73.19    7.90
   7   6   3   65.49   13.70
  -7  -6   3   57.99   12.00
  -7  -6   3   76.59    8.70
  -7   6  -3   84.99   14.40
  -7   6   3   61.29   16.40
  -7  -6  -3   88.79   12.50
  -7  -6  -3   72.19   11.40
  -7  -6  -3   77.69   12.70
  -8  -6   3   54.89   11.80
  -8   6  -3   47.00   12.40
  -8  -6   3   63.59    8.10
  -8  -6   3   52.79    8.40
  -8   6  -3   57.39   11.30
  -8   6  -3   78.69   16.70
  -8  -6  -3   57.29   10.70
  -8  -6  -3   51.59   11.50
  -8   6   3   52.99   14.70
  -9   6  -3   95.79   19.50
  -9   6  -3   71.69   16.40
  -9  -6   3  111.19   10.80
  -9  -6   3   83.89   14.30
  -9  -6   3   96.29   12.20
  -9   6  -3   59.99   14.20
  -9  -6  -3   73.69   13.40
  -9  -6  -3   88.79   14.80
  -9   6   3  118.59   24.70
  -9   6   3   51.19    9.40
  -9   6   3   69.39   12.60
  -9  -6  -3   57.49   12.50
   0  -6   4 1074.49   63.79
   0   6  -4 1057.59   64.39
   0  -6  -4 1086.09   62.89
   0   6   4 1132.39   64.09
   0   6   4 1087.79   63.09
   0   6   4 1089.89   65.59
   0  -6  -4 1089.69   63.79
   1  -6  -4    1.50    2.00
  -1   6  -4    3.80    2.60
   1   6   4    3.10    2.50
   1   6   4   -0.10    1.40
  -1  -6   4   -0.90    1.40
   1   6   4    3.20    2.20
   1  -6  -4    1.60    2.00
  -1  -6  -4    1.20    1.70
  -1   6   4    1.20    1.60
   1  -6   4   -1.60    1.40
  -1  -6  -4    0.20    1.70
  -1   6   4    0.70    1.60
  -2   6  -4  726.23   45.00
   2  -6  -4  677.23   43.40
   2   6   4  713.23   43.20
  -2  -6   4  709.93   43.30
   2   6   4  706.13   44.10
   2  -6  -4  698.53   44.50
   2   6   4  729.03   44.30
  -2  -6  -4  642.64   43.40
  -2  -6  -4  722.93   43.80
  -2   6   4  719.63   43.60
  -2  -6  -4  744.93   43.00
  -2   6   4  703.93   44.30
   2  -6   4  719.73   45.20
   3   6   4   15.20    4.60
   3   6   4    5.80    3.00
   3   6   4    7.40    3.50
  -3   6  -4    8.10    4.00
  -3  -6   4   12.40    4.00
  -3   6   4   15.60    4.50
  -3  -6  -4   10.60    3.70
  -3  -6  -4   10.30    4.20
   3  -6   4   15.30    4.90
  -3  -6  -4   10.40    3.70
  -3   6   4   16.90    5.40
   4   6   4  540.85   43.80
   4   6   4  667.03   40.40
  -4   6  -4  512.75   40.20
  -4   6   4  615.84   40.40
  -4   6   4  545.65   40.90
  -4  -6  -4  607.94   39.20
   4  -6   4  541.15   44.80
  -4  -6  -4  622.34   38.20
  -4  -6  -4  626.64   39.10
   5   6   4   17.20    6.40
  -5   6  -4   13.30    5.90
  -5  -6   4   24.40    3.10
  -5  -6   4   23.10    2.80
  -5  -6  -4   14.20    5.00
  -5  -6  -4   11.90    4.70
  -5   6   4   15.80    6.20
  -5  -6  -4   19.20    5.80
   5  -6   4   10.60    6.10
  -5   6   4   24.90    6.80
  -6  -6   4   53.29    5.90
  -6   6  -4   70.49   12.30
  -6  -6   4   47.10    5.40
  -6   6  -4   67.89   10.20
   6   6   4   75.69   12.60
  -6  -6  -4   53.29    9.60
  -6  -6  -4   48.10   10.50
  -6  -6  -4   65.49   12.30
  -6   6   4   76.69   12.90
  -6   6   4   54.59    9.80
   7   6   4   14.90    7.90
  -7  -6   4   -3.60    6.50
  -7  -6   4    0.80    2.20
  -7  -6   4    0.80    2.50
  -7   6  -4   -0.20    4.70
  -7   6  -4    3.00    5.20
  -7   6  -4    7.00    6.80
  -7   6   4   12.40    5.10
  -7  -6  -4    4.40    4.60
   7  -6   4    1.30    6.50
  -7  -6  -4   -3.00    3.60
  -7   6   4   10.80    5.30
  -7  -6  -4   14.10    6.50
   8   6   4   65.29   17.50
  -8  -6   4   74.99    8.50
  -8   6  -4  103.09   16.00
  -8   6  -4   72.19   16.40
  -8  -6   4   86.19    9.30
  -8   6  -4   83.29   13.40
  -8  -6  -4   74.69   12.40
  -8   6   4  104.29   16.90
  -8   6   4   83.69   13.40
  -8   6   4   84.39   20.60
  -8  -6  -4   82.09   13.90
  -8  -6  -4   89.99   15.00
   0   6  -5    1.50    1.50
   0  -6  -5   -0.90    1.60
   0   6   5    1.10    2.00
   0   6  -5    1.10    1.50
   0  -6   5    1.10    2.30
   0   6  -5    3.70    3.00
   0   6   5    0.60    1.90
   0   6   5   -0.70    2.50
   0  -6  -5   -0.80    1.50
   1   6   5  153.98   14.70
   1   6   5  167.78   13.90
   1   6   5  143.69   12.50
  -1   6  -5  171.08   12.00
  -1  -6   5  154.38   13.60
  -1   6  -5  160.08   12.70
  -1   6  -5  142.39   13.90
   1  -6  -5  170.98   14.70
   1  -6  -5  137.99   15.60
   1   6  -5  152.68   10.00
  -1  -6  -5  170.58   13.60
  -1   6   5  152.48   16.20
   1   6  -5  168.58   10.50
  -1   6   5  143.89   12.70
  -1   6   5  148.39   12.10
  -1  -6  -5  177.18   13.00
   1  -6   5  141.79   13.90
   2   6   5    7.50    3.80
   2   6   5    4.70    3.40
  -2   6  -5    0.40    2.90
  -2  -6   5    3.20    3.00
   2  -6  -5    2.50    2.40
   2  -6  -5    3.10    2.50
   2   6   5    5.30    2.90
  -2   6  -5    2.10    2.70
   2  -6   5   11.90    4.80
  -2  -6  -5    5.60    2.90
  -2   6   5    0.90    2.20
  -2   6   5    4.70    2.80
  -2  -6  -5    1.70    2.80
  -2  -6  -5    2.90    2.50
  -3  -6   5  144.19   14.00
   3   6   5  160.48   15.40
  -3   6  -5  162.28   14.50
   3   6   5  142.29   14.60
   3   6   5  149.49   13.70
  -3   6  -5  159.28   15.60
  -3  -6  -5  133.69   14.10
  -3   6   5  156.08   13.80
  -3   6   5  158.28   13.20
  -3  -6  -5  157.08   14.40
  -3  -6  -5  172.08   13.90
  -4   6  -5   30.90    6.40
  -4  -6   5   35.00    7.70
   4   6   5   42.50    9.70
  -4   6  -5   24.00    7.40
  -4   6  -5   44.70    8.60
  -4  -6  -5   23.10    6.00
  -4  -6  -5   35.40    7.50
  -4   6   5   37.30    7.30
  -4  -6  -5   30.20    6.50
  -4   6   5   31.80    7.10
   4  -6   5   40.00    9.30
  -5   6  -5  139.19   13.90
  -5   6  -5  131.59   16.40
   5   6   5  146.59   16.10
  -5   6  -5  132.69   14.70
   5  -6   5  139.59   16.50
  -5   6   5  104.09   14.00
  -5  -6  -5  143.99   15.10
  -5  -6  -5  135.09   13.50
  -5  -6  -5  115.89   13.80
  -5   6   5  110.89   15.90
  -6   6  -5  151.78   18.70
  -6   6  -5  137.49   16.70
  -6   6  -5  181.48   16.70
   6   6   5  135.09   17.40
  -6   6   5  137.49   16.00
  -6  -6  -5  146.99   16.40
  -6  -6  -5  163.78   15.90
  -6   6   5  139.49   16.60
  -6  -6  -5  136.19   16.40
  -7   6  -5  100.89   15.60
  -7   6  -5  140.69   17.20
  -7   6  -5  105.19   18.00
  -7  -6  -5   83.89   14.30
  -7   6   5  126.49   18.50
  -7   6   5  122.79   16.80
  -7  -6  -5   83.29   14.00
   7  -6   5  131.19   21.30
  -7  -6  -5   82.49   13.60
  -8  -6   5   13.10    2.40
  -8   6  -5   16.50    7.20
  -8   6  -5    4.20    8.60
  -8   6  -5   22.90    9.10
  -8  -6   5   17.10    2.90
  -8   6   5   26.90    9.20
  -8  -6  -5    5.80    6.80
  -8   6   5   25.50    8.50
  -8   6   5   14.60   12.90
  -8  -6  -5   12.60    6.70
  -8  -6  -5   14.20    7.30
   0   6  -6 1067.79   58.39
   0   6   6  900.71   63.89
   0  -6   6  985.40   62.19
   0   6  -6 1085.19   59.09
   0   6   6  992.40   61.09
   0   6  -6 1055.39   62.89
   0  -6  -6  991.90   59.79
   0   6   6  989.70   59.99
   0  -6  -6 1016.70   60.89
   1   6   6  317.47   22.10
  -1  -6   6  289.47   23.20
  -1   6  -6  298.77   23.70
  -1   6  -6  316.27   20.70
   1  -6  -6  316.47   21.50
   1   6   6  329.37   25.20
   1  -6  -6  307.87   22.20
  -1   6  -6  326.67   21.50
   1   6   6  301.47   22.90
   1   6  -6  316.77   18.60
  -1   6   6  279.07   20.70
   1  -6   6  274.27   23.20
  -1   6   6  274.87   21.30
  -1  -6  -6  318.67   22.50
   1   6  -6  310.87   19.00
  -1  -6  -6  316.07   21.50
  -2   6  -6  726.03   43.20
  -2   6  -6  760.02   44.50
   2  -6  -6  716.33   45.30
   2   6   6  695.73   50.09
   2  -6  -6  673.93   43.90
  -2  -6   6  694.73   45.60
  -2   6  -6  752.22   47.10
   2   6   6  666.13   43.90
   2   6   6  660.63   45.20
  -2   6   6  665.83   49.40
   2  -6   6  651.53   46.30
  -2  -6  -6  741.03   44.10
  -2  -6  -6  761.42   45.50
  -2   6   6  653.33   42.20
  -2   6   6  667.83   43.10
  -2  -6  -6  758.62   46.90
   3   6   6   51.29    8.40
   3   6   6   71.89   11.30
  -3  -6   6   67.99   10.50
  -3   6  -6   56.79    8.50
  -3   6  -6   58.29    9.20
  -3   6  -6   62.39   10.60
   3   6   6   50.99    9.80
   3  -6   6   55.49   10.60
  -3  -6  -6   61.69   10.30
  -3   6   6   67.99    7.70
  -3  -6  -6   55.99    9.60
  -3   6   6   60.09    7.00
  -3  -6  -6   52.29    8.20
  -4  -6   6  130.79   14.50
  -4   6  -6  128.59   13.40
   4   6   6  136.49   16.00
  -4   6  -6  150.38   16.70
  -4   6  -6  134.49   14.50
  -4  -6  -6  158.48   15.30
  -4   6   6  123.09   11.50
  -4   6   6  130.29   12.50
  -4  -6  -6  125.29   14.60
  -4  -6  -6  147.69   13.90
  -5   6  -6   12.60    6.70
  -5  -6   6    4.00    4.40
  -5   6  -6    7.70    5.00
   5   6   6   14.60    6.70
  -5   6  -6    5.90    5.30
  -5  -6  -6    4.50    4.50
  -5   6   6    7.00    3.70
  -5   6   6    4.00    3.10
  -5  -6  -6    6.70    4.90
  -5  -6  -6    2.10    3.70
  -6   6  -6   12.00    7.60
  -6   6  -6   10.30    6.20
  -6   6  -6    4.00    5.30
  -6  -6  -6   17.00    7.10
  -6   6   6   11.30    5.30
   6  -6   6    5.80    9.70
  -6  -6  -6   22.40    7.50
  -6   6   6    7.50    4.70
  -6  -6  -6   11.70    6.00
   7   6   6    3.10    7.00
  -7   6  -6   -5.00    4.80
  -7   6  -6   -3.00    7.50
  -7   6  -6   -9.60    4.30
  -7  -6  -6   -1.90    5.20
   7  -6   6    4.00    7.60
  -7  -6  -6    0.80    4.70
  -7  -6  -6   -2.80    4.90
  -7   6   6   -0.50    4.10
  -7   6   6    1.30    4.60
   0   6  -7    0.90    1.90
   0   6   7    0.80    2.80
   0   6   7    0.80    2.90
   0   6  -7    4.50    2.50
   0  -6   7    0.70    3.20
   0   6   7    2.90    4.60
   0  -6  -7    1.20    2.50
   0  -6  -7    2.10    2.70
   0   6  -7    0.60    3.50
  -1   6  -7   17.30    4.70
  -1  -6   7   21.00    6.60
   1   6   7   12.00    5.80
   1   6   7   18.80    6.00
  -1   6  -7   22.20    4.70
  -1   6  -7   16.40    6.20
   1   6   7   16.50    4.70
   1  -6  -7   22.30    5.70
   1  -6  -7   17.10    4.60
  -1  -6  -7   12.90    5.10
   1   6  -7   14.60    3.10
   1   6  -7   17.90    3.00
  -1   6   7   22.00    7.20
  -1   6   7   21.70    5.40
  -1   6   7   14.70    4.10
   1  -6   7   11.40    5.50
  -1  -6  -7   14.20    4.60
  -2   6  -7    0.20    4.10
   2   6   7    7.30    5.40
   2   6   7    8.40    4.70
   2  -6  -7    9.30    5.10
  -2   6  -7    2.30    3.00
   2   6   7    8.10    4.00
  -2   6  -7    4.00    3.80
  -2  -6   7    8.00    4.80
   2  -6  -7    8.80    4.20
  -2  -6  -7    7.80    4.40
  -2   6   7    9.00    3.20
   2  -6   7    6.00    5.00
  -2  -6  -7    6.10    4.00
  -2   6   7    8.10    3.60
   3   6   7   76.19   12.80
  -3   6  -7   95.79   11.20
  -3   6  -7   64.59    9.50
  -3  -6   7   73.19   12.50
  -3   6  -7   66.49   12.00
  -3   6   7   67.29    8.00
  -3  -6  -7   86.19   12.30
  -3  -6  -7   74.79   12.30
  -3   6   7   55.19   13.70
  -3   6   7   65.99    7.60
  -3  -6  -7   71.39   10.00
  -4   6  -7   57.09   12.60
  -4   6  -7   40.30   10.00
  -4   6  -7   48.10    9.60
  -4  -6   7   33.50    8.70
  -4   6   7   33.40    6.40
  -4  -6  -7   34.90    7.60
  -4   6   7   43.60    6.30
  -4  -6  -7   46.40    9.90
  -5   6  -7  204.98   19.80
  -5  -6   7  213.78   21.60
  -5   6  -7  243.98   24.40
  -5   6  -7  235.98   22.20
  -5  -6  -7  254.37   23.10
  -5  -6  -7  214.58   20.00
  -5   6   7  234.58   16.70
  -5  -6  -7  225.98   21.40
   5  -6   7  233.08   24.90
  -5   6   7  218.38   17.00
  -6   6  -7    5.50    5.60
  -6   6  -7   10.90    8.20
  -6  -6   7    2.10    5.60
   6   6   7   15.30    8.80
  -6   6  -7   -0.60    7.10
   6  -6   7   13.90    9.30
  -6   6   7   10.50    3.80
  -6  -6  -7    0.40    6.20
  -6   6   7    8.90    3.90
  -6  -6  -7   16.00    7.10
  -6  -6  -7    8.40    6.50
  -7   6  -7  128.79   21.40
  -7  -6   7  115.89   17.50
   7   6   7  122.39   21.30
  -7   6  -7  108.39   22.40
  -7  -6  -7  101.69   17.20
  -7   6   7  120.99   11.60
  -7   6   7  104.19   10.50
   0   6  -8  334.97   21.30
   0   6   8  261.87   22.70
   0  -6   8  286.67   25.40
   0   6  -8  323.77   20.50
   0   6   8  259.07   21.40
   0  -6  -8  302.97   23.00
   0  -6  -8  303.17   22.20
  -1   6  -8  188.58   15.70
   1   6   8  192.88   16.60
   1  -6  -8  182.98   15.70
   1  -6  -8  181.18   16.50
  -1   6  -8  192.68   19.80
   1   6   8  208.98   18.00
  -1  -6   8  174.38   18.60
  -1   6  -8  176.48   14.70
   1  -6   8  197.38   19.90
   1   6  -8  184.48   13.10
  -1  -6  -8  198.98   17.30
  -1   6   8  180.68   14.90
   1   6  -8  175.58   12.60
  -1   6   8  162.38   15.40
  -1  -6  -8  171.98   15.60
  -2   6  -8  159.08   14.40
   2   6   8  164.18   16.90
  -2  -6   8  145.29   17.10
   2  -6  -8  149.09   14.90
   2  -6  -8  153.78   15.80
  -2   6  -8  150.08   17.60
  -2   6  -8  167.38   15.80
  -2   6   8  155.08   13.90
  -2  -6  -8  173.18   16.20
   2  -6   8  165.98   18.80
  -2   6   8  159.88   13.30
  -2  -6  -8  171.88   15.30
  -3   6  -8  222.98   19.20
  -3   6  -8  210.78   17.90
  -3  -6   8  176.48   20.10
  -3   6  -8  202.78   21.30
  -3   6   8  223.38   25.40
  -3  -6  -8  201.98   19.20
  -3   6   8  179.08   14.60
  -3   6   8  201.48   15.80
  -3  -6  -8  202.18   21.00
  -3  -6  -8  193.48   17.90
  -4   6  -8   12.20    6.10
   4   6   8    4.20    5.70
  -4   6  -8   15.00    7.10
  -4  -6   8    1.40    5.20
  -4   6  -8   17.50    6.10
  -4   6   8   18.20   10.50
  -4   6   8   12.60    3.40
  -4  -6  -8   11.30    5.40
  -4  -6  -8   19.40    6.50
  -4   6   8    9.50    3.50
  -4  -6  -8   11.90    6.80
  -5   6  -8   75.99   13.70
  -5   6  -8   52.29   13.20
   5   6   8   59.09   13.80
  -5  -6   8   81.79   14.10
  -5   6  -8   45.70    9.70
  -5   6   8   52.99    6.60
  -5  -6  -8   63.19   12.50
  -5  -6  -8   48.20   11.50
   5  -6   8   71.39   14.90
  -5   6   8   51.19    6.30
  -5  -6  -8   63.59   10.90
  -6  -6   8   19.40    9.00
   6   6   8    5.00    9.00
  -6   6  -8    6.80    7.80
  -6   6  -8   -3.80    6.40
  -6   6  -8    4.00    6.40
  -6   6   8   11.60    2.80
  -6  -6  -8   25.50    9.20
  -6   6   8   10.00    3.10
  -6  -6  -8    9.20    7.10
  -6  -6  -8    3.30    6.00
   0  -6  -9    1.00    3.50
   0   6   9   -2.80    3.20
   0   6   9    0.80    3.20
   0   6  -9   -0.70    2.20
   0  -6   9   -0.10    5.40
   0   6  -9   -0.60    2.70
   0  -6  -9    3.10    3.90
  -1  -6   9   58.99   12.70
   1  -6  -9   38.30    7.70
  -1   6  -9   59.59    8.90
  -1   6  -9   43.40   11.00
  -1   6  -9   43.70    7.00
   1  -6  -9   45.90    9.30
   1   6   9   53.89   12.60
  -1  -6  -9   47.90    8.60
   1   6  -9   48.30    5.80
   1  -6   9   38.30   10.60
  -1   6   9   39.70    7.20
  -1   6   9   35.00    7.30
   1   6  -9   44.20    6.10
  -1  -6  -9   38.90    8.20
   2  -6  -9  108.59   12.00
  -2   6  -9  114.79   12.80
  -2  -6   9   79.39   14.70
   2  -6  -9   92.99   13.10
   2   6   9   77.39   19.00
  -2   6  -9   76.49   14.80
  -2   6  -9   99.69   11.20
  -2   6   9   92.29    9.90
  -2   6   9   94.89   10.90
  -2  -6  -9   77.59   12.00
  -2  -6  -9   97.09   14.40
   2  -6   9   92.89   17.70
   3   6   9   63.19   14.60
  -3   6  -9   76.29   12.40
  -3   6  -9   66.59   14.70
  -3  -6   9   75.69   14.60
  -3   6  -9   67.49   11.20
  -3   6   9   79.69    8.90
  -3  -6  -9   82.79   13.70
  -3   6   9  119.39   20.70
   3  -6   9   71.79   15.50
  -3   6   9   77.79    8.40
  -3  -6  -9   68.79   11.20
  -4   6  -9   31.60    7.80
  -4   6  -9   19.10    9.70
  -4  -6   9   33.70   11.50
   4   6   9   38.40   11.50
  -4   6  -9   30.20    8.80
  -4   6   9   26.50    4.60
   4  -6   9   23.80   10.10
  -4   6   9   34.00    5.60
  -4  -6  -9   42.10   11.20
  -4  -6  -9   34.70    8.70
  -4   6   9   34.20   11.90
  -4  -6  -9   32.10    8.40
  -5   6  -9  168.08   19.60
  -5   6  -9  141.29   25.90
  -5   6  -9  183.28   18.60
  -5   6   9  149.09   11.00
  -5  -6  -9  145.19   21.20
  -5  -6  -9  172.48   18.60
  -5   6   9  146.89   10.50
  -5  -6  -9  183.98   19.90
   0  -6 -10   39.00    8.40
   0   6 -10   26.20    6.10
   0   6 -10   32.00    5.90
   0   6  10   27.90   11.80
   0  -6  10   69.69   14.30
   0  -6 -10   37.80    7.80
   1  -6 -10   62.79    9.90
  -1  -6  10   74.29   14.60
  -1   6 -10   49.99    8.30
   1   6  10   91.19   17.40
   1  -6 -10   54.69   10.50
  -1   6 -10   54.09    9.40
  -1   6  10   75.39   17.60
  -1  -6 -10   55.49    9.60
   1  -6  10   50.69   14.20
   1   6 -10   57.29    8.00
   1   6 -10   57.49    8.00
  -1  -6 -10   47.80    9.50
  -2  -6  10   15.90    8.70
   2  -6 -10   19.80    6.90
  -2   6 -10   15.90    7.60
   2   6  10   14.70   15.00
   2  -6 -10   23.80    6.70
  -2  -6 -10   11.50    6.30
   2  -6  10   20.00   10.50
  -2  -6 -10    7.70    5.60
  -3  -6  10   28.00   11.30
  -3   6 -10   32.40   11.10
  -3   6 -10   46.80    9.20
  -3   6 -10   37.30    8.90
  -3  -6 -10   33.90    9.10
  -3  -6 -10   38.20    8.90
  -4   6 -10    5.40    6.30
  -4   6 -10   11.60    6.80
  -4   6 -10   23.50   10.50
  -4  -6  10   11.00    9.50
  -4  -6 -10    8.60    6.30
  -4  -6 -10    7.70    6.90
   0   6 -11   -3.60    3.90
   0  -6 -11    2.90    5.80
   0  -6 -11   13.40    6.50
   0   6 -11   -3.90    3.30
   1  -6 -11   30.30    8.50
  -1   6 -11   17.00    6.40
  -1   6 -11   15.20    5.80
   1  -6 -11   21.80    8.60
   1   6 -11   10.90    3.80
  -1  -6 -11   17.40    7.70
   1   6 -11   18.60    5.00
  -1  -6 -11   16.90    6.50
   0   7   0    0.00    1.50
   0  -7   0   -0.30    1.50
   0   7   0   -1.40    1.10
   0  -7   0   -0.70    1.10
  -1  -7   0    2.40    1.60
   1   7   0    1.10    1.20
  -1   7   0    1.40    2.10
  -1  -7   0    0.70    1.10
   1   7   0    0.60    0.40
   1   7   0    0.70    1.00
  -2  -7   0  862.71   44.20
   2   7   0  710.23   42.80
   2   7   0  730.53   43.60
  -2   7   0  732.33   48.70
  -2  -7   0  835.52   44.70
  -2  -7   0  746.23   42.10
   2   7   0  697.93   44.00
   3   7   0    1.10    1.50
   3   7   0    0.80    1.50
  -3  -7   0    1.60    1.10
  -3  -7   0   -0.10    1.30
  -3  -7   0    0.40    1.40
  -3   7   0   -1.70    2.50
  -4  -7   0 4403.16  248.38
  -4  -7   0 4275.77  249.08
   4   7   0 4906.61  249.48
  -4   7   0 4143.79  256.27
  -4  -7   0 4518.85  248.48
   4   7   0 4681.23  248.28
  -5  -7   0    1.50    2.30
  -5  -7   0    2.40    2.40
  -5  -7   0    1.10    2.10
  -5   7   0   14.80    6.60
  -6  -7   0 2080.29  122.99
  -6  -7   0 2159.68  121.79
  -6   7   0 2090.89  133.09
  -6  -7   0 2201.68  123.19
  -7  -7   0   -3.30    2.90
  -7  -7   0   -2.40    2.90
  -7  -7   0   -6.50    2.80
  -8  -7   0 1988.60  130.39
  -8   7   0 2330.17  144.39
  -8  -7   0 2322.17  131.59
  -8  -7   0 2333.07  129.59
  -9   7   0   -1.20    4.40
  -9  -7   0    6.50    5.60
  -9   7   0   16.40   10.50
  -9  -7   0   -1.50    4.70
  -9  -7   0    1.50    4.60
  -9   7   0   -2.30    5.20
   0   7  -1  949.71   55.49
   0  -7  -1  993.50   56.19
   0   7  -1  878.81   54.59
   0   7   1  923.71   55.29
   0  -7   1  897.61   53.49
   0  -7  -1 1007.70   55.39
   0   7   1  901.31   55.99
   0   7  -1  985.10   53.49
  -1   7  -1  735.93   43.60
  -1  -7   1  699.73   40.20
   1   7   1  610.44   42.30
   1  -7  -1  773.12   45.90
  -1  -7   1  773.92   44.20
   1   7   1  736.83   41.20
  -1  -7   1  752.12   43.30
   1   7   1  696.93   42.10
  -1  -7  -1  724.53   42.90
   1   7  -1  711.43   42.00
   1  -7   1  697.03   43.30
   1   7  -1  732.83   42.50
  -1   7   1  709.53   46.20
  -1  -7  -1  803.02   42.70
  -1   7   1  718.83   45.20
   2   7   1 2356.96  140.79
   2   7   1 2575.04  141.99
  -2  -7   1 2660.03  141.29
  -2   7  -1 2713.23  145.69
  -2  -7   1 2731.13  141.89
   2   7   1 2505.65  142.49
  -2  -7  -1 2487.05  142.59
   2  -7   1 2616.74  145.29
   2   7  -1 2508.15  141.19
  -2  -7  -1 2487.45  141.89
   2   7  -1 2669.43  140.89
  -2  -7  -1 2335.87  140.69
   3   7   1  569.84   35.50
  -3  -7   1  551.04   35.00
  -3  -7   1  579.84   34.80
  -3   7  -1  638.54   40.80
   3   7   1  606.44   35.50
  -3  -7   1  572.44   34.60
   3   7   1  610.24   36.30
  -3  -7  -1  545.05   35.30
   3  -7   1  589.04   39.90
  -3  -7  -1  565.34   34.50
   3   7  -1  645.14   34.90
  -3  -7  -1  563.54   36.10
   3   7  -1  609.04   34.30
  -4  -7   1  481.65   31.10
  -4  -7   1  501.65   30.80
  -4  -7   1  504.75   30.20
   4   7   1  513.35   32.90
   4   7   1  506.75   31.90
  -4   7  -1  445.76   35.90
   4   7   1  478.95   30.80
  -4  -7  -1  534.05   31.00
  -4  -7  -1  497.55   31.10
  -4  -7  -1  496.75   32.10
  -4   7   1  432.66   37.70
  -5  -7   1  820.62   48.60
  -5   7  -1  716.13   54.69
  -5  -7   1  803.52   49.50
  -5  -7   1  847.62   47.90
  -5   7   1  638.44   55.59
  -5  -7  -1  812.82   48.90
  -5  -7  -1  867.01   49.20
  -5  -7  -1  843.72   50.29
  -6  -7   1  303.57   22.70
  -6   7  -1  341.87   31.10
  -6  -7   1  351.96   24.60
  -6  -7   1  315.47   21.80
  -6  -7  -1  320.97   23.60
  -6  -7  -1  309.77   23.00
  -6  -7  -1  313.77   24.10
  -6   7   1  284.37   30.70
  -7  -7   1  433.86   30.60
  -7   7  -1  384.36   37.40
  -7  -7   1  446.46   29.50
  -7  -7   1  440.96   28.10
  -7  -7  -1  388.96   28.80
  -7  -7  -1  374.06   29.90
  -7  -7  -1  377.76   29.30
  -8  -7   1   24.10    6.10
  -8  -7   1   36.20    7.70
  -8  -7   1   22.60    6.90
  -8   7  -1   16.40   11.00
  -8  -7  -1   22.60    7.10
  -8  -7  -1   16.60    6.80
  -8  -7  -1   23.00    7.10
  -8   7   1   17.90   11.40
  -9  -7   1  201.28   19.40
  -9   7  -1  224.58   24.00
  -9  -7   1  235.68   22.60
  -9  -7   1  231.98   21.30
  -9   7  -1  258.47   31.80
  -9   7  -1  250.07   22.90
  -9   7   1  300.67   33.70
  -9  -7  -1  248.68   23.50
  -9  -7  -1  229.18   21.80
  -9   7   1  249.48   24.10
  -9   7   1  247.98   22.30
  -9  -7  -1  196.78   23.30
   0   7   2    0.10    1.40
   0   7   2    0.90    1.60
   0  -7  -2   -0.50    1.20
   0  -7  -2    1.30    1.70
   0  -7   2    0.30    1.00
   0   7  -2    0.80    1.00
   1  -7  -2  237.58   17.00
   1  -7  -2  217.58   17.40
   1   7   2  245.58   16.10
   1   7   2  225.18   15.20
   1   7   2  223.88   14.90
  -1   7  -2  230.48   15.90
  -1  -7   2  233.38   13.90
  -1   7   2  205.78   17.70
  -1   7   2  196.98   16.70
  -1  -7  -2  213.08   15.60
   1   7  -2  217.78   14.00
  -1  -7  -2  230.28   15.20
   1  -7   2  227.18   16.00
   1   7  -2  196.58   14.30
   1   7  -2  203.48   14.70
  -2  -7   2 1163.08   67.89
   2   7   2 1252.17   69.59
   2   7   2 1278.17   69.29
  -2  -7   2 1220.08   68.59
   2   7   2 1245.98   70.49
  -2  -7   2 1191.58   69.09
  -2   7  -2 1127.89   73.89
  -2  -7  -2 1069.39   71.89
   2   7  -2 1179.88   67.19
  -2   7   2 1295.87   74.59
  -2   7   2 1220.98   72.79
  -2  -7  -2 1239.88   68.99
   2  -7   2 1257.97   71.89
   2   7  -2 1200.08   67.49
  -3  -7   2  600.04   34.80
  -3  -7   2  571.34   35.10
   3   7   2  674.83   37.10
   3   7   2  640.94   37.00
  -3   7  -2  556.84   39.40
   3   7   2  641.44   37.90
  -3  -7  -2  572.24   36.00
  -3  -7  -2  511.85   36.80
  -3  -7  -2  523.85   36.10
   3   7  -2  637.84   34.30
   3  -7   2  640.34   40.10
  -3   7   2  571.84   39.20
   3   7  -2  634.04   34.70
  -4  -7   2  657.03   37.50
   4   7   2  599.94   39.60
  -4   7  -2  615.64   43.40
  -4  -7   2  659.53   36.90
   4   7   2  696.13   40.30
   4   7   2  580.14   38.50
  -4  -7  -2  600.74   39.70
  -4  -7  -2  626.14   38.70
   4  -7   2  567.34   42.50
  -5   7  -2 1090.99   70.79
   5   7   2 1119.99   67.19
  -5  -7   2 1202.58   62.49
  -5  -7   2 1137.99   63.19
  -5  -7  -2 1035.70   64.29
  -5  -7  -2 1005.90   64.29
  -5  -7  -2  988.20   65.29
   5  -7   2 1039.10   70.19
  -6   7  -2 2005.50  116.19
  -6  -7   2 1891.01  105.49
   6   7   2 1861.31  112.49
  -6  -7   2 1900.11  106.39
  -6  -7   2 1986.00  110.39
  -6  -7  -2 1875.71  109.69
  -6  -7  -2 1820.82  107.99
  -6  -7  -2 1862.51  108.39
  -6   7   2 1489.05  116.79
  -7  -7   2  904.01   58.49
  -7  -7   2  943.71   55.49
  -7   7  -2  887.31   65.09
  -7  -7   2  900.31   54.09
  -7   7   2  867.21   67.79
  -7  -7  -2  913.01   57.39
  -7  -7  -2  910.01   60.39
  -7  -7  -2  858.51   57.89
  -8  -7   2  363.46   25.70
  -8   7  -2  320.07   27.80
  -8   7  -2  355.56   35.00
  -8  -7   2  317.17   27.60
  -8   7  -2  311.37   29.50
  -8  -7   2  381.26   24.80
  -8  -7  -2  343.97   27.10
  -8   7   2  291.17   35.60
  -8  -7  -2  341.77   27.40
  -8  -7  -2  326.47   28.30
  -9   7  -2  510.45   37.40
  -9  -7   2  489.45   36.90
  -9  -7   2  478.45   32.90
  -9   7  -2  490.15   39.40
  -9  -7   2  453.85   33.90
  -9   7  -2  524.35   46.20
  -9   7   2  473.55   36.90
  -9  -7  -2  429.46   35.40
  -9   7   2  403.76   45.10
  -9  -7  -2  476.15   36.40
  -9  -7  -2  480.45   38.10
   0  -7   3 4587.14  261.77
   0  -7  -3 4554.04  261.87
   0   7  -3 4812.52  261.97
   0   7   3 4910.21  262.27
   0  -7  -3 4578.84  262.57
   0   7   3 5026.20  263.27
  -1  -7   3 2886.81  173.18
   1   7   3 3173.48  174.48
   1  -7  -3 2745.83  174.98
   1  -7  -3 2742.33  175.88
  -1   7  -3 3323.47  175.28
   1   7   3 2914.41  174.88
   1   7   3 3187.18  174.88
   1   7  -3 3037.80  172.98
   1   7  -3 3022.30  172.58
  -1   7   3 3504.45  176.98
  -1   7   3 3413.26  175.88
   1   7  -3 3164.08  173.78
   1  -7   3 3416.56  175.58
  -1  -7  -3 3207.68  177.28
  -1  -7  -3 3259.57  176.18
  -2  -7   3 2327.67  125.99
  -2   7  -3 2337.67  128.69
   2   7   3 2282.37  126.99
   2   7   3 2219.08  127.89
   2   7   3 2417.66  127.39
  -2  -7  -3 2281.37  126.69
   2   7  -3 2330.17  123.39
  -2   7   3 1919.11  129.99
   2   7  -3 2306.67  123.59
  -2   7   3 2010.00  129.19
  -2  -7  -3 2212.18  126.79
   2  -7   3 2266.17  128.79
  -2  -7  -3 2309.57  127.59
  -3  -7   3  818.92   49.70
   3   7   3 1000.60   52.99
  -3  -7   3  816.72   49.20
   3   7   3  799.32   52.59
   3   7   3  754.42   51.29
  -3   7  -3 1018.00   55.99
  -3  -7  -3  842.02   52.49
  -3   7   3  934.21   57.29
  -3  -7  -3  856.51   51.69
  -3   7   3  890.51   55.39
  -3  -7  -3  917.91   51.99
   3  -7   3  811.02   54.29
   4   7   3 1989.00  117.69
  -4  -7   3 2244.28  113.29
   4   7   3 2159.08  117.99
   4   7   3 1917.21  116.19
  -4  -7   3 2208.28  113.69
  -4   7  -3 2151.28  121.59
  -4  -7  -3 1902.21  116.19
   4  -7   3 2008.60  120.59
  -4  -7  -3 2072.29  116.59
  -4  -7  -3 1901.41  117.29
  -4   7   3 1943.41  118.19
  -4   7   3 1918.41  119.49
  -5   7  -3  347.87   29.90
  -5  -7   3  377.76   23.40
   5   7   3  393.96   28.30
  -5  -7   3  380.56   22.90
   5  -7   3  350.76   30.10
  -5   7   3  345.87   28.10
  -5  -7  -3  359.16   26.10
  -5  -7  -3  366.86   27.30
  -5  -7  -3  379.06   26.30
  -6   7  -3  465.95   37.60
   6   7   3  467.35   34.80
  -6  -7   3  542.85   36.30
  -6  -7   3  432.16   29.20
  -6  -7   3  412.46   29.90
  -6  -7  -3  452.75   31.70
  -6  -7  -3  446.66   31.80
  -6  -7  -3  451.55   33.20
   6  -7   3  487.05   38.40
  -7  -7   3   34.90    9.40
  -7  -7   3   42.20    6.50
  -7  -7   3   47.40    6.50
  -7   7  -3   37.30   11.30
   7   7   3   24.60    9.40
  -7  -7  -3   42.40    8.80
  -7  -7  -3   30.40    7.60
  -7   7   3   38.50   14.10
  -7  -7  -3   23.60    7.10
  -8   7  -3  129.29   18.90
  -8  -7   3  124.99   11.90
  -8   7  -3  141.79   18.30
  -8  -7   3  130.09   16.30
  -8  -7   3  128.49   12.50
  -8   7  -3  147.99   23.30
  -8   7   3  118.09   23.90
  -8  -7  -3  156.38   17.70
  -8  -7  -3  136.89   15.90
  -8  -7  -3  134.99   16.00
  -9  -7   3   77.39    9.70
  -9  -7   3   69.39   10.70
  -9   7  -3   81.79   20.20
  -9   7   3   41.80   18.10
  -9  -7  -3   49.00   12.40
  -9  -7  -3   55.09   12.60
  -9  -7  -3   55.29   10.70
   0   7   4    0.70    2.60
   0  -7  -4    0.60    1.70
   0  -7  -4   -0.80    1.60
   0   7   4    3.70    2.50
   0   7  -4    0.30    2.00
   0   7   4    5.40    2.40
   0  -7   4   -0.30    1.70
   1   7   4    4.90    2.60
   1   7   4    5.80    2.80
  -1   7  -4    8.20    3.40
   1   7   4    5.00    3.10
   1  -7  -4    6.20    2.80
   1  -7  -4    3.90    2.90
  -1  -7   4    6.60    2.60
   1   7  -4    3.10    2.30
  -1  -7  -4    4.80    2.80
  -1   7   4    7.90    2.90
  -1   7   4    4.80    2.50
   1  -7   4    2.40    2.40
  -1  -7  -4    3.30    2.30
  -2   7  -4    8.50    3.90
   2   7   4   14.50    4.40
   2   7   4    9.70    3.40
   2  -7  -4    2.20    3.60
  -2  -7   4    9.80    3.50
   2   7   4   12.90    3.90
  -2  -7  -4   16.10    4.60
  -2   7   4   12.10    4.00
  -2  -7  -4   12.60    3.90
  -2   7   4    8.20    3.60
   2  -7   4   12.00    4.40
  -2  -7  -4   13.70    3.80
   3   7   4  564.04   35.60
   3   7   4  521.55   34.30
   3   7   4  486.45   35.10
  -3   7  -4  564.64   37.00
  -3  -7   4  538.35   34.10
  -3  -7  -4  580.74   35.60
  -3   7   4  477.85   36.80
  -3  -7  -4  597.74   34.70
  -3   7   4  495.85   35.80
  -3  -7  -4  502.75   34.50
   3  -7   4  546.15   37.10
   4   7   4  105.89   11.40
   4   7   4   96.89   10.20
  -4   7  -4   84.49   13.40
   4   7   4   84.89   10.50
  -4  -7  -4   81.19    9.80
   4  -7   4   69.79   11.90
  -4  -7  -4   81.79   11.30
  -4  -7  -4   63.89    9.20
  -4   7   4   83.19   11.70
  -4   7   4  104.79   14.70
  -5  -7   4  541.95   32.00
  -5   7  -4  517.95   40.20
   5   7   4  582.24   39.10
  -5  -7   4  538.85   31.70
   5  -7   4  509.25   40.50
  -5   7   4  591.44   39.50
  -5  -7  -4  547.75   37.40
  -5  -7  -4  584.54   38.60
  -5   7   4  550.14   40.60
  -5  -7  -4  574.44   36.80
   6   7   4   58.49   11.80
  -6  -7   4   60.69    6.00
  -6  -7   4   52.29    5.60
  -6   7  -4   74.19   13.80
  -6   7   4   74.49   11.80
  -6  -7  -4   76.19   12.40
  -6  -7  -4   60.19   10.30
  -6  -7  -4   55.89    9.60
  -6   7   4   56.39   11.00
  -7  -7   4  497.45   30.70
  -7   7  -4  503.95   41.20
  -7   7  -4  515.45   36.70
  -7   7  -4  482.05   38.10
  -7  -7   4  454.85   38.20
   7   7   4  433.06   38.40
  -7  -7   4  496.85   30.00
  -7  -7  -4  467.35   35.30
  -7  -7  -4  494.85   35.50
  -7  -7  -4  487.35   37.00
   7  -7   4  556.44   43.50
  -8   7  -4    1.90    6.80
  -8  -7   4   -8.20    5.30
  -8   7  -4    1.30    5.10
  -8  -7   4    0.30    2.70
  -8   7  -4    1.80    5.60
  -8  -7   4    3.10    3.40
  -8   7   4   -0.90    8.50
  -8  -7  -4   -1.80    5.10
  -8  -7  -4    7.30    5.70
  -8   7   4   -5.80    6.30
  -8   7   4   -5.70    5.60
  -8  -7  -4    5.30    5.70
   0   7  -5   86.29    9.60
   0  -7  -5   95.59    8.90
   0  -7   5   78.29    9.20
   0   7   5   84.19    8.70
   0   7  -5   98.69    8.10
   0  -7  -5   80.99    9.10
   0   7   5   94.29   11.40
   0   7   5   83.29    9.30
   1  -7  -5 5634.74  319.07
  -1   7  -5 6469.75  320.67
   1  -7  -5 5499.75  317.97
   1   7   5 5516.45  318.97
   1   7   5 5595.44  317.97
  -1  -7   5 5775.12  318.87
  -1  -7  -5 5898.31  318.87
   1   7  -5 6485.45  314.77
   1  -7   5 4885.91  318.57
  -1   7   5 5525.15  318.27
   1   7  -5 6290.77  315.07
  -1   7   5 5413.06  322.37
  -1   7   5 5515.35  317.37
  -1  -7  -5 5924.11  317.77
  -2   7  -5    9.30    4.10
   2  -7  -5    3.40    2.90
   2  -7  -5    9.50    3.60
   2   7   5    7.80    3.50
  -2  -7   5    5.40    3.20
   2   7   5    7.00    3.40
   2   7   5    1.80    2.90
   2  -7   5    3.10    3.00
  -2  -7  -5    3.60    2.80
  -2  -7  -5    3.70    2.80
  -2  -7  -5    2.60    3.00
  -2   7   5    1.30    2.30
  -2   7   5    2.90    2.40
   3   7   5 4767.62  261.87
  -3  -7   5 4905.61  260.37
  -3   7  -5 4807.22  263.07
  -3   7   5 4309.97  259.47
  -3   7   5 4267.27  260.37
  -3  -7  -5 4803.82  261.17
   3  -7   5 4307.27  265.77
  -3  -7  -5 4999.10  261.67
  -3  -7  -5 4760.92  259.67
   4   7   5    4.20    3.90
  -4  -7   5   16.60    5.10
   4   7   5   17.00    5.90
  -4   7  -5   22.30    7.10
   4   7   5    9.20    4.80
  -4   7   5   16.30    5.20
  -4  -7  -5   23.80    6.00
  -4  -7  -5    7.60    4.10
   4  -7   5    5.70    5.30
  -4   7   5   17.30    6.10
  -4  -7  -5   10.70    4.70
   5   7   5  710.33   47.90
  -5   7  -5  691.13   47.30
  -5   7  -5  703.03   45.40
  -5   7  -5  692.33   49.60
  -5  -7  -5  713.93   45.40
  -5  -7  -5  696.33   46.20
  -5   7   5  701.93   48.10
  -5  -7  -5  669.53   46.50
  -5   7   5  672.93   46.20
  -6   7  -5   27.30    8.40
   6   7   5   15.30    7.30
  -6   7  -5   20.20    6.50
  -6   7  -5   19.50    8.50
  -6   7   5   22.10    7.50
  -6  -7  -5   24.30    6.80
   6  -7   5   29.80   10.30
  -6  -7  -5   22.50    6.80
  -6  -7  -5   30.60    7.60
  -6   7   5   15.20    6.80
  -7   7  -5  198.78   19.70
  -7   7  -5  189.98   23.60
  -7   7  -5  196.98   21.20
   7  -7   5  172.18   25.70
  -7  -7  -5  184.68   20.10
  -7   7   5  163.78   19.20
  -7   7   5  181.78   20.90
  -7  -7  -5  174.18   18.70
  -7  -7  -5  193.08   19.30
  -8   7  -5   10.60    8.00
   8   7   5  -10.30    8.80
  -8   7  -5    2.30    7.30
  -8   7  -5   -5.20    5.00
  -8  -7   5  -12.20    5.90
  -8   7   5   -2.20    6.80
  -8  -7  -5    3.30    5.60
  -8   7   5   11.30   11.60
  -8   7   5   -1.00    6.80
  -8  -7  -5    5.30    6.20
  -8  -7  -5    0.70    6.20
   0  -7   6    6.00    3.40
   0   7   6    1.60    2.40
   0  -7  -6    2.10    2.40
   0  -7  -6   -0.70    2.40
   0   7  -6    2.90    2.10
   0   7  -6    0.60    2.70
   0   7  -6    2.00    1.70
   0   7   6    1.00    3.60
   0   7   6    3.90    2.80
   1   7   6   16.50    5.00
   1   7   6   10.80    4.00
   1   7   6    8.20    5.40
  -1  -7   6   12.60    4.60
  -1   7  -6   13.80    3.80
  -1   7  -6   14.10    5.40
  -1   7  -6   18.70    4.10
   1  -7  -6   15.00    4.20
   1  -7  -6   12.70    4.30
   1   7  -6   16.30    2.90
  -1  -7  -6   21.10    5.40
  -1  -7  -6   13.30    4.00
   1   7  -6   14.70    2.50
  -1   7   6    7.70    5.20
  -1   7   6   19.40    5.00
  -1   7   6    8.60    3.20
   1  -7   6   13.20    4.80
  -2   7  -6    0.40    2.40
   2  -7  -6    0.30    3.20
  -2   7  -6    4.50    3.00
   2   7   6   -0.30    2.90
   2   7   6   -1.50    3.80
  -2  -7   6    0.60    3.10
   2  -7  -6   -5.90    2.40
   2   7   6    0.40    2.70
  -2   7  -6    2.50    3.30
   2  -7   6    5.10    4.50
  -2  -7  -6    7.70    3.40
  -2  -7  -6    7.50    3.80
  -2   7   6    4.30    2.70
  -2  -7  -6   -0.10    2.80
  -2   7   6    3.70    2.70
  -3   7  -6   44.50    7.70
  -3   7  -6   55.29   10.20
  -3  -7   6   29.30    7.10
   3   7   6   55.79    9.20
   3   7   6   29.90    7.20
   3   7   6   47.80    9.40
  -3   7  -6   55.29    8.30
  -3   7   6   51.39    8.10
   3  -7   6   57.89   10.60
  -3  -7  -6   48.60    8.90
  -3  -7  -6   60.69   10.00
  -3  -7  -6   45.40    7.60
  -3   7   6   52.29    7.40
  -4  -7   6   22.20    6.50
  -4   7  -6   34.90    8.20
  -4   7  -6   33.50    7.30
   4   7   6   31.90    8.70
  -4   7  -6   22.60    7.80
  -4  -7  -6   26.00    6.50
  -4  -7  -6   38.60    8.50
  -4   7   6   24.60    6.20
  -4  -7  -6   20.90    6.30
  -4   7   6   32.80    6.30
   5   7   6   13.50    6.50
  -5   7  -6   28.30    7.40
  -5  -7   6   11.80    6.60
  -5   7  -6   23.50    8.60
  -5   7  -6    7.10    4.60
  -5  -7  -6   19.90    7.40
  -5  -7  -6   25.70    7.60
  -5   7   6   19.90    5.60
  -5  -7  -6    9.80    5.20
  -5   7   6   15.50    5.80
  -6   7  -6    5.20    4.90
  -6   7  -6    4.20    6.00
  -6  -7   6    4.80    5.20
  -6   7  -6    8.90    7.20
  -6   7   6    4.20    3.90
  -6  -7  -6   -1.10    4.40
  -6  -7  -6    8.10    5.60
  -6   7   6    9.00    4.90
  -6  -7  -6    4.30    5.40
  -7   7  -6   22.00    8.60
  -7   7  -6   24.50    8.30
  -7   7  -6   30.30   10.70
   7   7   6   32.70   11.10
  -7  -7  -6   28.00    8.30
  -7  -7  -6   39.70    9.50
  -7   7   6   28.20    7.70
   7  -7   6   14.00   10.40
  -7  -7  -6   30.80    9.70
  -7   7   6   33.50    8.70
   0   7   7 2118.59  128.89
   0   7   7 2106.09  129.99
   0   7  -7 2515.55  127.99
   0  -7   7 2100.69  131.79
   0  -7  -7 2320.07  129.09
   0   7  -7 2351.86  126.79
   0   7  -7 2319.27  132.49
   0  -7  -7 2184.78  129.69
   0   7   7 2328.67  135.59
  -1  -7   7 1791.42  104.49
   1   7   7 1632.34  103.39
  -1   7  -7 1753.72  104.89
   1  -7  -7 1743.33  102.79
   1  -7  -7 1727.03  101.59
   1   7   7 1703.83  104.69
  -1   7  -7 1875.61  101.49
  -1   7  -7 1769.62   99.99
   1   7   7 1733.73  106.29
  -1   7   7 1684.33  101.89
   1   7  -7 1759.32   97.69
  -1   7   7 1701.33  100.89
  -1   7   7 1853.81  109.09
   1   7  -7 1746.33   98.19
   1  -7   7 1725.33  104.79
  -1  -7  -7 1821.42  101.69
  -1  -7  -7 1789.62  102.99
   2   7   7 1793.32  116.29
   2  -7  -7 1985.40  116.39
   2   7   7 1810.52  114.79
  -2   7  -7 2104.09  119.19
   2  -7  -7 1912.81  114.89
  -2   7  -7 2148.09  115.59
  -2   7  -7 2031.90  113.79
  -2  -7   7 1980.10  117.09
   2   7   7 1865.81  117.79
  -2  -7  -7 2048.59  115.89
  -2  -7  -7 2003.10  114.59
  -2   7   7 2083.49  114.49
  -2   7   7 2039.00  113.09
   2  -7   7 1948.51  118.19
  -3   7  -7  573.24   37.20
  -3  -7   7  600.34   39.90
   3   7   7  542.15   37.90
   3   7   7  578.84   40.20
  -3   7  -7  501.75   40.50
  -3   7  -7  580.74   38.50
   3   7   7  585.94   41.00
  -3  -7  -7  540.35   38.60
  -3  -7  -7  566.94   37.60
  -3   7   7  557.14   36.00
  -3   7   7  570.94   35.20
  -3  -7  -7  503.25   39.00
  -4  -7   7  814.12   52.49
  -4   7  -7  807.42   55.19
  -4  -7  -7  753.92   50.39
  -4   7   7  782.92   48.60
  -4   7   7  775.42   47.60
  -4  -7  -7  782.02   51.99
  -5   7  -7  422.16   35.00
  -5   7  -7  389.56   30.10
  -5   7  -7  364.76   30.80
  -5  -7   7  395.96   31.40
   5  -7   7  419.16   39.40
  -5   7   7  393.26   26.50
  -5  -7  -7  367.06   29.20
  -5   7   7  403.86   27.40
  -5  -7  -7  388.66   31.70
  -5  -7  -7  407.36   31.70
  -6  -7   7  260.37   25.10
  -6   7  -7  309.97   30.20
  -6   7  -7  287.97   26.80
  -6   7  -7  287.47   25.00
   6   7   7  299.27   28.90
  -6  -7  -7  316.47   26.80
  -6   7   7  281.67   20.60
   6  -7   7  271.17   30.00
  -6   7   7  266.47   21.20
  -6  -7  -7  266.07   25.60
  -6  -7  -7  254.37   24.00
  -7  -7   7   23.80    9.10
   7   7   7   23.90   11.10
  -7   7   7   22.90    6.00
  -7   7   7   22.50    5.60
  -7  -7  -7   26.10    9.20
  -7  -7  -7    0.80    6.90
  -7  -7  -7    1.20    7.10
   0  -7  -8    0.30    3.00
   0  -7  -8    3.10    3.40
   0   7  -8    2.40    2.70
   0  -7   8    2.30    5.20
   0   7  -8    1.60    2.20
   1   7   8   56.89    9.50
   1  -7  -8   77.59   11.60
   1  -7  -8   50.29    8.40
  -1   7  -8   53.19    8.30
  -1   7  -8   43.10    9.90
  -1   7  -8   56.69    7.60
  -1  -7   8   43.50    9.80
   1   7   8   73.09   10.30
  -1   7   8   51.39    8.70
   1   7  -8   52.69    5.50
  -1  -7  -8   46.50    7.90
   1  -7   8   56.99   11.50
  -1  -7  -8   71.59   11.10
   1   7  -8   52.29    5.90
  -1   7   8   57.09    8.30
  -2  -7   8  144.79   16.30
  -2   7  -8  128.69   17.80
   2   7   8  140.99   15.60
  -2   7  -8  138.89   13.00
  -2   7  -8  126.29   13.40
   2  -7  -8  142.69   13.90
   2  -7  -8  126.79   14.10
   2   7   8  121.69   13.60
  -2  -7  -8  123.19   14.20
  -2  -7  -8  106.99   12.70
  -2   7   8  121.39   12.50
  -2   7   8  119.19   11.60
   2  -7   8  137.09   16.70
  -3   7  -8   55.39   12.10
  -3  -7   8   92.79   14.50
  -3   7  -8   65.39   10.00
  -3   7  -8   59.69   10.60
  -3  -7  -8   87.89   13.40
  -3   7   8   70.99    9.70
  -3   7   8   69.49   15.10
  -3  -7  -8   64.69   10.40
  -3   7   8   75.79    9.00
   3  -7   8   82.39   14.20
  -3  -7  -8  104.09   15.60
  -4   7  -8  231.78   22.60
  -4   7  -8  278.57   26.70
  -4  -7   8  297.87   25.40
  -4   7  -8  248.08   21.70
   4   7   8  252.97   25.60
  -4   7   8  261.97   18.70
  -4   7   8  327.27   36.10
  -4  -7  -8  290.67   26.00
   4  -7   8  270.37   30.40
  -4   7   8  249.48   19.30
  -4  -7  -8  269.37   22.60
  -4  -7  -8  261.47   23.70
  -5   7  -8  214.98   21.80
  -5   7  -8  188.58   19.60
  -5   7  -8  197.08   23.60
   5   7   8  181.78   22.60
  -5  -7   8  249.58   23.50
  -5  -7  -8  190.08   21.60
  -5   7   8  204.38   15.40
  -5  -7  -8  195.28   19.80
  -5   7   8  218.58   16.20
  -5  -7  -8  223.68   21.60
   5  -7   8  241.58   26.10
  -6   7  -8  227.88   23.40
  -6   7  -8  176.38   20.50
  -6   7  -8  170.38   26.10
   6   7   8  184.38   25.60
  -6  -7   8  251.17   23.10
  -6  -7  -8  237.48   22.80
  -6   7   8  196.28   14.40
  -6  -7  -8  205.58   20.50
  -6   7   8  195.08   15.10
  -6  -7  -8  178.38   22.00
   0   7   9 1048.90   67.29
   0  -7   9 1073.49   71.09
   0   7  -9 1048.50   62.89
   0   7  -9 1050.19   63.89
   0  -7  -9 1067.89   66.09
   0  -7  -9 1108.19   67.69
   0   7   9 1192.98   77.29
   0   7   9 1078.69   65.89
  -1   7  -9   62.09   13.00
   1   7   9   65.49   10.40
   1  -7  -9   88.79   12.30
  -1   7  -9   91.49   10.30
  -1   7  -9   96.19    9.80
   1  -7  -9   78.89   11.10
  -1  -7   9   59.29   12.50
   1   7   9   74.39   12.70
   1   7   9   70.79   15.10
   1   7  -9   83.59    7.30
   1  -7   9   75.59   14.40
  -1  -7  -9   77.59   12.10
  -1  -7  -9   72.49   10.80
   1   7  -9   78.69    7.70
   2  -7  -9  804.82   54.49
  -2  -7   9  872.11   57.89
  -2   7  -9  821.82   52.19
  -2   7  -9  845.42   53.69
  -2   7  -9  836.92   58.49
   2  -7  -9  827.92   53.29
  -2   7   9  807.32   52.09
   2  -7   9  980.90   74.49
  -2  -7  -9  797.92   54.69
  -2   7   9  921.51   64.99
  -2   7   9  806.72   50.89
  -2  -7  -9  807.72   53.29
  -3  -7   9   10.80    7.00
   3   7   9   37.80   11.40
  -3   7  -9   30.70    7.30
  -3   7  -9   29.10    8.50
  -3   7  -9   17.10    8.50
  -3  -7  -9   36.70    8.30
   3  -7   9   24.20    9.70
  -3   7   9   22.30    4.90
  -3  -7  -9   21.10    7.00
  -3   7   9   26.90   11.70
  -3   7   9   33.90    6.50
  -4   7  -9  460.55   38.30
   4   7   9  426.36   36.70
  -4   7  -9  402.16   33.40
  -4  -7   9  444.56   35.90
  -4   7  -9  417.16   31.90
  -4  -7  -9  386.96   31.70
  -4  -7  -9  336.37   33.50
  -4   7   9  435.76   27.00
  -4   7   9  411.16   27.50
  -4  -7  -9  405.66   33.60
  -4   7   9  465.65   42.90
   4  -7   9  508.85   52.79
  -5   7  -9  239.88   22.10
  -5  -7   9  216.78   26.00
  -5   7  -9  223.08   23.40
  -5  -7  -9  211.88   23.70
  -5   7   9  213.48   15.40
  -5  -7  -9  190.48   20.90
  -5   7   9  223.88   14.90
  -5  -7  -9  194.08   22.70
   0   7 -10   -4.30    3.00
   0   7  10   -2.30    7.40
   0   7 -10   -2.10    2.90
   0  -7 -10    5.20    4.80
   0  -7  10    6.00    6.90
   0  -7 -10    0.20    4.20
  -1   7 -10    1.60    3.60
   1  -7 -10    8.20    5.00
   1   7  10    3.00    8.40
  -1   7 -10    9.20    4.30
  -1  -7  10   11.50    8.90
   1  -7 -10    4.90    5.00
   1   7 -10    3.40    2.90
   1   7 -10    3.10    2.40
  -1  -7 -10    4.80    4.50
   1  -7  10    3.50    8.40
  -1   7  10    7.90    4.70
  -1   7  10   15.80    9.30
  -1  -7 -10   11.30    4.80
  -1   7  10    4.20    4.10
  -2  -7  10  246.88   24.30
   2  -7 -10  171.18   18.80
   2  -7 -10  203.68   18.60
  -2   7 -10  201.98   23.50
   2  -7  10  176.38   27.50
  -2   7  10  205.68   17.70
  -2   7  10  211.48   16.60
  -2  -7 -10  185.28   19.50
  -2  -7 -10  160.48   17.80
  -3   7 -10   -2.50    4.30
  -3  -7  10    0.30    8.30
  -3   7 -10   -6.00    4.20
  -3   7 -10   -7.30    7.30
  -3   7  10    2.00    3.10
  -3  -7 -10    7.10    6.00
  -3   7  10    2.80    3.20
  -3  -7 -10    8.50    6.60
  -4   7 -10  606.24   45.70
  -4   7 -10  597.34   49.60
  -4   7 -10  637.04   44.40
  -4  -7  10  671.63   49.60
  -4  -7 -10  629.04   44.80
  -4   7  10  649.74   37.90
  -4   7  10  633.84   38.50
  -4  -7 -10  582.44   45.90
   0   7 -11    3.80    3.90
   0   7 -11    4.90    4.10
   0  -7 -11   15.20    6.10
   0  -7 -11   15.30    5.80
  -1   7 -11   95.09   12.50
   1  -7 -11   93.99   14.60
  -1   7 -11   85.59   11.00
   1  -7 -11   97.19   13.90
   1   7 -11   81.99    9.10
  -1  -7 -11   91.29   13.80
  -1  -7 -11   88.69   13.20
   1   7 -11   85.99    8.50
   0   8   0 1452.25   90.89
   0  -8   0 1706.83   91.99
   0  -8   0 1646.34   90.79
   0   8   0 1469.45   90.09
  -1  -8   0    1.90    1.70
   1   8   0    1.10    1.20
   1   8   0    0.30    1.30
  -1   8   0    0.60    1.50
  -1   8   0    0.90    1.90
  -1  -8   0    3.20    2.10
  -1   8   0    3.50    2.60
  -2  -8   0  303.57   19.50
   2   8   0  278.97   19.00
  -2   8   0  270.87   22.90
   2   8   0  287.27   18.50
  -2  -8   0  299.47   16.70
  -2  -8   0  309.67   19.00
  -3   8   0   -3.20    2.00
  -3  -8   0   -1.10    0.80
  -3  -8   0   -0.60    1.50
   3   8   0   -0.60    1.30
   3   8   0   -0.20    1.20
  -3  -8   0   -1.60    1.20
  -4  -8   0  190.28   15.20
   4   8   0  217.68   14.70
  -4   8   0  168.98   19.80
   4   8   0  199.08   15.00
  -4  -8   0  200.68   14.60
  -4  -8   0  207.18   14.10
  -5  -8   0   -1.20    2.00
  -5   8   0    0.80    4.20
  -5  -8   0   -1.30    2.20
  -5  -8   0    0.70    1.90
  -6   8   0   34.90   11.40
  -6  -8   0   21.60    5.40
  -6  -8   0   27.60    6.00
  -6  -8   0   21.60    5.40
  -7   8   0    5.00    8.00
  -7  -8   0    1.90    3.40
  -7  -8   0    0.00    3.20
  -7  -8   0    0.00    2.90
  -8  -8   0  440.76   34.30
  -8  -8   0  479.35   33.50
  -8   8   0  543.35   47.30
  -8  -8   0  470.85   34.30
  -9  -8   0    8.30    4.90
  -9  -8   0    5.40    4.70
  -9   8   0    5.40    6.00
  -9   8   0   -9.20    8.60
  -9  -8   0    6.30    4.70
   0   8   1   -0.90    1.60
   0  -8  -1    0.90    1.70
   0   8  -1    0.10    1.50
   0   8   1   -0.40    1.40
   0   8  -1    1.80    1.90
   0  -8  -1    0.50    1.50
   0  -8   1    0.80    1.00
   0   8  -1    1.00    1.10
   1   8   1  550.04   37.10
  -1  -8   1  657.13   35.30
   1   8   1  607.54   36.10
   1   8   1  570.84   37.80
  -1   8  -1  638.54   38.70
  -1  -8   1  642.64   39.50
   1  -8  -1  650.93   41.10
  -1  -8   1  671.03   38.80
   1  -8   1  586.94   38.40
  -1   8   1  645.84   40.60
   1   8  -1  622.94   35.00
  -1  -8  -1  678.43   37.70
   1   8  -1  619.74   37.60
   1   8  -1  638.94   37.20
  -1   8   1  610.44   41.50
  -1  -8  -1  666.53   38.30
  -2  -8   1    3.80    1.80
  -2  -8   1    3.90    0.70
   2   8   1    2.20    1.80
  -2  -8   1    3.70    0.90
   2   8   1    1.30    1.50
  -2  -8   1    5.40    1.90
   2   8   1    3.90    1.40
  -2   8  -1    6.00    3.70
  -2  -8  -1    4.40    1.30
   2   8  -1    7.20    1.80
  -2   8   1    7.40    3.40
   2  -8   1    7.50    3.70
   2   8  -1    3.50    1.60
  -2  -8  -1    5.20    2.00
  -2  -8  -1    5.40    1.90
   3   8   1 1760.82  100.79
   3   8   1 1720.53   99.59
  -3   8  -1 1921.31  106.19
  -3  -8   1 1816.72   98.49
  -3  -8   1 1748.82   99.19
  -3  -8   1 1733.23   99.69
   3   8   1 1799.02  100.09
  -3  -8  -1 1678.03   98.69
   3   8  -1 1797.92   98.69
  -3  -8  -1 1740.03  100.79
  -3  -8  -1 1749.92  100.09
   3   8  -1 1819.12   99.29
   3  -8   1 1714.53  104.79
  -4   8  -1   45.70    9.80
   4   8   1   64.09    6.90
   4   8   1   42.30    6.40
   4   8   1   57.69    8.30
  -4  -8   1   44.20    5.80
  -4  -8   1   50.39    6.00
  -4  -8   1   50.69    5.90
   4   8  -1   59.19    5.70
  -4  -8  -1   50.79    5.90
  -4  -8  -1   48.50    7.60
  -4   8   1   62.09   12.80
  -4  -8  -1   49.50    6.90
   4   8  -1   59.39    6.20
  -5  -8   1 1466.95   82.29
  -5  -8   1 1288.97   81.79
  -5   8  -1 1319.87   89.59
  -5  -8   1 1409.16   81.09
  -5  -8  -1 1518.95   84.09
  -5   8   1 1235.48   90.89
  -5  -8  -1 1453.25   82.39
  -5  -8  -1 1586.74   83.09
  -6  -8   1  157.68   13.80
  -6  -8   1  187.58   15.60
  -6   8  -1  183.88   22.30
  -6  -8   1  176.38   14.90
  -6  -8  -1  211.08   16.10
  -6  -8  -1  162.98   14.80
  -6  -8  -1  193.98   16.70
  -6   8   1  153.88   24.90
  -7  -8   1  721.03   45.10
  -7   8  -1  728.23   55.69
  -7  -8   1  762.62   44.30
  -7  -8   1  715.33   46.00
  -7  -8  -1  662.93   45.00
  -7  -8  -1  662.83   46.30
  -7   8   1  706.73   57.79
  -7  -8  -1  651.93   44.90
  -8  -8   1   22.70    7.20
  -8   8  -1   39.10   12.60
  -8  -8   1   29.40    6.50
  -8  -8   1   22.90    6.60
  -8  -8  -1   18.20    6.60
  -8  -8  -1   26.70    7.50
  -8  -8  -1   20.70    6.40
  -8   8   1   24.60   11.70
  -9  -8   1  213.58   20.30
  -9   8  -1  201.68   22.50
  -9  -8   1  186.88   17.80
  -9   8  -1  212.48   20.80
  -9   8  -1  210.98   31.60
  -9  -8   1  189.58   19.00
  -9  -8  -1  182.68   19.60
  -9   8   1  160.58   29.90
  -9  -8  -1  219.38   20.30
  -9  -8  -1  212.58   21.70
   0  -8  -2  889.51   53.39
   0   8   2 1013.00   55.39
   0  -8   2  830.82   52.19
   0   8  -2  907.71   52.29
   0  -8  -2  863.81   54.09
   0   8   2  974.60   54.29
   1  -8  -2   29.80    5.60
   1   8   2   34.10    5.60
   1   8   2   37.80    5.50
   1  -8  -2   53.59    8.20
  -1   8  -2   33.90    5.40
  -1  -8   2   41.20    3.80
   1   8   2   45.00    4.90
  -1  -8  -2   36.90    5.50
   1   8  -2   39.10    5.20
   1   8  -2   32.70    5.00
  -1   8   2   33.20    6.10
  -1   8   2   49.80    8.80
  -1  -8  -2   32.90    5.40
   1  -8   2   41.10    6.10
   1   8  -2   39.00    3.90
   2   8   2 1370.36   75.09
  -2  -8   2 1181.68   73.99
   2   8   2 1310.77   73.99
  -2  -8   2 1132.19   73.19
  -2  -8   2 1148.79   71.59
  -2   8  -2 1299.67   76.69
   2   8   2 1301.87   73.29
  -2  -8  -2 1228.08   73.69
   2   8  -2 1390.76   73.19
  -2  -8  -2 1268.37   74.59
   2   8  -2 1327.57   72.49
  -2  -8  -2 1373.56   73.19
  -2   8   2 1363.46   78.09
   2  -8   2 1309.87   76.09
  -2   8   2 1337.07   79.49
   3   8   2  220.28   16.30
  -3  -8   2  204.68   14.00
  -3   8  -2  222.48   18.70
   3   8   2  221.08   15.20
  -3  -8   2  205.48   13.60
   3   8   2  196.78   15.10
  -3  -8  -2  203.48   14.40
  -3  -8  -2  176.48   15.30
   3   8  -2  218.38   13.00
   3   8  -2  210.78   13.30
  -3   8   2  191.98   16.60
  -3  -8  -2  178.28   14.70
   3  -8   2  201.88   17.80
  -3   8   2  190.08   17.60
  -4  -8   2   63.49    6.30
  -4   8  -2   58.69   11.10
   4   8   2   58.59    7.70
  -4  -8   2   60.59    5.80
   4   8   2   62.89    7.70
   4   8   2   54.09    8.30
  -4  -8  -2   58.59    6.80
  -4  -8  -2   38.80    6.90
   4  -8   2   69.29   12.00
  -4  -8  -2   58.49    8.00
  -5  -8   2  177.58   14.60
  -5  -8   2  150.58   13.60
   5   8   2  158.08   15.30
  -5  -8   2  149.19   12.80
  -5   8  -2  107.39   17.10
  -5  -8  -2  154.88   13.70
   5  -8   2  144.29   17.60
  -5  -8  -2  161.18   13.20
  -5  -8  -2  147.59   14.30
  -6  -8   2   67.29    7.30
   6   8   2   69.09   12.00
  -6  -8   2   60.29    8.10
  -6   8  -2   32.00   10.10
  -6  -8   2   53.29    9.10
  -6  -8  -2   45.10    8.10
  -6  -8  -2   69.79   11.10
  -6  -8  -2   59.79    9.10
  -6   8   2   55.59   15.70
  -7  -8   2   16.30    4.30
  -7  -8   2   16.50    4.70
  -7  -8   2   10.10    5.30
  -7   8  -2   10.20    7.80
  -7   8   2   11.10    8.50
  -7  -8  -2    5.00    4.20
  -8  -8   2   93.79   11.00
  -8  -8   2   88.79   13.60
  -8  -8   2   89.99   10.30
  -8   8  -2  100.09   19.70
  -8  -8  -2  122.79   16.60
  -8   8   2   85.39   20.20
  -8  -8  -2   73.39   12.30
  -8  -8  -2   79.69   12.20
  -9   8  -2    8.00    6.30
  -9   8  -2   -3.30   10.90
  -9  -8   2   14.80    4.90
  -9   8  -2   13.90    7.50
  -9  -8   2   17.00    5.50
  -9  -8   2    4.70    5.40
  -9  -8  -2    5.90    5.50
  -9  -8  -2   -2.40    5.80
  -9  -8  -2    5.80    6.90
  -9   8   2    9.30   11.90
   0  -8   3    2.30    1.80
   0   8   3    5.00    2.70
   0   8  -3    3.90    2.10
   0  -8  -3    3.80    2.30
   0   8   3    3.80    2.30
   0  -8  -3    3.90    2.50
  -1   8  -3   10.00    3.50
   1  -8  -3    3.30    2.50
   1   8   3    4.40    2.50
   1   8   3    5.80    2.50
   1  -8  -3    2.30    2.40
  -1  -8   3    2.10    1.50
   1   8   3    3.00    2.30
  -1  -8  -3    4.00    2.10
  -1  -8  -3    4.90    2.40
   1   8  -3    1.60    1.80
   1   8  -3    5.30    2.60
  -1   8   3    1.80    2.70
   1  -8   3    1.20    2.10
  -1   8   3    1.70    2.20
   1   8  -3    4.90    2.50
   2   8   3   33.30    5.60
   2   8   3   31.20    5.60
   2   8   3   27.70    5.10
  -2   8  -3   31.30    6.30
  -2  -8   3   33.30    4.50
  -2  -8  -3   31.10    5.20
  -2   8   3   51.29    9.70
   2   8  -3   32.30    3.10
  -2  -8  -3   22.50    4.60
   2  -8   3   23.40    5.50
  -2   8   3   20.10    5.50
   2   8  -3   32.30    2.80
  -2  -8  -3   27.30    4.70
   3   8   3  487.55   32.60
  -3  -8   3  487.05   29.60
  -3  -8   3  471.75   30.10
  -3  -8   3  457.15   30.00
  -3   8  -3  541.05   35.10
   3   8   3  496.75   31.60
   3   8   3  515.85   31.80
  -3  -8  -3  475.05   31.20
  -3   8   3  502.75   36.40
  -3  -8  -3  480.25   31.20
   3  -8   3  466.65   34.00
  -3  -8  -3  500.45   32.40
  -3   8   3  520.15   35.10
  -4  -8   3  174.88   11.90
   4   8   3  152.98   14.80
  -4   8  -3  147.09   16.80
   4   8   3  178.58   14.50
   4   8   3  181.28   14.90
  -4  -8   3  169.48   11.50
  -4  -8  -3  169.18   14.90
  -4   8   3  168.78   16.80
  -4  -8  -3  151.88   13.70
  -4   8   3  175.18   15.90
   4  -8   3  141.49   16.20
  -4  -8  -3  167.58   13.90
  -5  -8   3  776.52   47.90
  -5  -8   3  774.42   47.40
   5   8   3  863.61   52.99
  -5   8  -3  862.71   56.69
   5  -8   3  722.63   54.89
  -5   8   3  783.42   53.69
  -5  -8  -3  881.51   52.89
  -5  -8  -3  885.51   51.49
  -5   8   3  821.32   52.49
  -5  -8  -3  843.62   50.99
  -6  -8   3  150.08   15.70
  -6  -8   3  138.99   16.20
   6   8   3  191.18   18.40
  -6   8  -3  162.28   19.90
  -6  -8   3  193.58   17.90
  -6  -8  -3  170.08   15.80
  -6  -8  -3  184.68   17.20
   6  -8   3  153.98   19.50
  -6  -8  -3  158.78   15.30
   7   8   3  364.96   32.90
  -7  -8   3  394.76   25.00
  -7  -8   3  377.16   29.60
  -7  -8   3  378.56   25.80
  -7   8  -3  388.96   35.60
  -7  -8  -3  354.46   28.10
  -7   8   3  347.27   37.40
  -7  -8  -3  367.56   28.60
  -7  -8  -3  405.86   30.60
  -8  -8   3  159.78   17.30
  -8  -8   3  136.89   13.20
  -8   8  -3  151.78   16.90
  -8   8  -3  131.09   22.90
  -8   8  -3  113.49   17.30
  -8  -8   3  145.39   12.60
  -8  -8  -3  143.39   16.20
  -8  -8  -3  125.39   15.10
  -8  -8  -3  137.29   18.90
  -8   8   3  102.09   24.00
   0  -8  -4 3068.19  179.68
   0   8   4 3240.18  179.98
   0   8   4 3394.76  181.18
   0   8   4 3341.27  182.98
   0   8  -4 3254.57  180.28
   0  -8   4 3136.79  180.08
   0  -8  -4 3116.09  180.58
   1   8   4   76.19    8.80
   1   8   4   72.59    8.90
  -1   8  -4   81.69    8.90
  -1  -8   4   84.49    7.90
   1  -8  -4   70.29    8.80
   1   8   4   74.79    8.10
   1  -8  -4   74.79    8.50
  -1  -8  -4   77.29    8.50
  -1   8   4   64.69    8.00
   1   8  -4   92.49    8.60
  -1  -8  -4   88.69    8.30
  -1   8   4   73.89    8.80
   1  -8   4   72.89    8.60
  -2  -8   4 1232.78   71.89
   2  -8  -4 1182.08   74.89
   2  -8  -4 1198.18   73.89
  -2   8  -4 1282.07   74.59
   2   8   4 1224.28   74.09
   2   8   4 1200.78   72.79
   2   8   4 1297.07   73.69
  -2   8   4 1201.28   75.09
  -2  -8  -4 1243.58   73.49
  -2  -8  -4 1269.57   73.29
   2  -8   4 1197.78   74.39
  -2   8   4 1244.58   74.09
  -2  -8  -4 1294.87   72.69
   2   8  -4 1235.18   68.09
   2   8  -4 1295.27   68.29
  -3  -8   4   36.10    5.90
   3   8   4   27.90    5.90
   3   8   4   37.60    6.90
   3   8   4   37.60    6.80
  -3   8  -4   46.00    9.10
  -3  -8  -4   42.80    7.80
  -3  -8  -4   43.40    6.80
  -3   8   4   32.30    7.90
   3  -8   4   22.20    6.60
  -3   8   4   33.50    7.30
  -3  -8  -4   25.70    5.60
   4   8   4  252.97   19.80
   4   8   4  226.28   19.50
   4   8   4  225.88   18.30
  -4  -8   4  219.58   17.40
  -4   8  -4  230.78   21.20
   4  -8   4  237.88   21.40
  -4   8   4  207.68   19.90
  -4  -8  -4  218.38   18.90
  -4   8   4  226.18   21.60
  -4  -8  -4  241.58   18.80
  -4  -8  -4  229.98   18.10
  -5  -8   4    4.40    2.00
  -5   8  -4    7.60    5.90
   5   8   4   12.90    4.90
  -5  -8   4    4.80    1.80
  -5   8   4   11.20    5.40
  -5   8   4    7.40    5.20
  -5  -8  -4    7.40    3.80
  -5  -8  -4   10.50    4.40
   5  -8   4    8.50    5.20
  -5  -8  -4   11.50    4.90
  -6  -8   4   -2.50    1.80
   6   8   4   -3.30    5.30
  -6   8  -4   -6.70    4.60
  -6  -8   4   -1.10    2.00
  -6  -8  -4    0.80    3.70
  -6  -8  -4    1.40    4.30
  -6   8   4    1.60    4.00
  -6   8   4    3.00    4.30
  -6  -8  -4    7.00    4.20
  -7   8  -4    2.70    4.60
  -7   8  -4    9.40    7.10
  -7  -8   4    3.00    2.50
  -7  -8   4    6.40    3.00
  -7  -8   4    0.50    5.50
  -7   8  -4    7.70    5.90
   7   8   4    3.90    6.00
  -7  -8  -4   -0.10    5.10
  -7   8   4   -2.60    5.10
  -7  -8  -4   10.70    5.10
  -7   8   4    3.70    5.70
  -7  -8  -4    2.10    4.90
   7  -8   4   -2.30    7.80
  -8   8  -4   46.40   10.80
  -8  -8   4   49.70    6.80
  -8  -8   4   69.39    8.10
  -8   8  -4   34.30   14.50
  -8  -8   4   36.80    9.50
  -8   8  -4   49.80   12.60
  -8   8   4   60.89   13.30
  -8  -8  -4   42.00   10.10
  -8  -8  -4   50.69   10.50
  -8   8   4   62.69   12.50
  -8   8   4   30.50   15.60
  -8  -8  -4   50.59   10.80
   0   8   5   -3.90    2.90
   0   8  -5   -1.00    2.20
   0  -8   5    0.70    2.20
   0  -8  -5    0.70    1.90
   0   8   5   -0.60    1.90
   0  -8  -5    0.70    2.10
   0   8   5    1.10    2.00
  -1  -8   5  139.39   12.70
   1   8   5  163.88   14.00
   1  -8  -5  145.49   13.00
   1  -8  -5  156.18   13.90
  -1   8  -5  149.09   14.10
   1   8   5  152.28   14.60
   1   8   5  137.59   12.60
   1  -8   5  138.49   13.40
  -1  -8  -5  133.29   13.00
  -1   8   5  141.69   13.20
  -1  -8  -5  149.49   12.60
  -1   8   5  153.18   12.80
   1   8  -5  141.69   10.10
   1   8  -5  159.18    9.90
   1   8  -5  146.39   13.40
  -2   8  -5   98.29   11.40
   2  -8  -5   99.89   11.00
   2  -8  -5   83.99    9.70
   2   8   5   85.69    9.70
   2   8   5   92.09   10.90
  -2  -8   5   93.49    9.80
   2   8   5   84.09   10.40
  -2   8   5  104.79   10.70
   2  -8   5   77.59   11.70
  -2  -8  -5   83.19   10.20
  -2   8   5   94.79    9.60
  -2  -8  -5   85.49   10.10
  -2  -8  -5  103.99    9.90
   3   8   5  142.49   14.40
   3   8   5  143.09   14.40
   3   8   5  144.09   13.40
  -3   8  -5  158.78   15.60
  -3  -8   5  132.19   12.70
  -3   8   5  123.59   13.00
  -3   8   5  122.29   13.80
  -3  -8  -5  142.89   14.00
   3  -8   5  123.29   14.70
  -3  -8  -5  165.08   13.80
  -3  -8  -5  166.98   14.50
   4   8   5   28.30    6.20
  -4  -8   5   14.50    4.80
  -4   8  -5   20.10    7.20
   4   8   5   15.00    5.50
   4   8   5   24.20    5.90
  -4  -8  -5    9.50    4.70
  -4   8   5   21.10    7.00
   4  -8   5   10.30    5.00
  -4  -8  -5   15.50    5.30
  -4  -8  -5   21.80    5.70
  -4   8   5    9.40    5.10
  -5  -8   5  254.97   22.00
   5   8   5  320.07   25.30
  -5   8  -5  252.27   29.10
  -5  -8  -5  285.07   29.20
  -5   8   5  297.87   24.30
  -5   8   5  300.67   25.80
  -5  -8  -5  280.77   23.10
  -5  -8  -5  278.07   26.90
   6   8   5    2.10    5.60
  -6   8  -5   -6.60    3.00
  -6   8  -5   -1.80    3.70
  -6   8  -5   17.90    8.20
  -6  -8  -5   10.70    5.70
  -6   8   5    7.30    6.10
  -6   8   5    5.10    5.10
   6  -8   5   12.80    7.20
  -6  -8  -5    6.30    4.60
  -6  -8  -5    5.70    4.60
  -7   8  -5  216.48   24.90
  -7   8  -5  195.38   20.30
  -7   8  -5  205.08   22.10
  -7  -8  -5  176.78   19.10
   7  -8   5  188.48   26.50
  -7  -8  -5  182.78   20.80
  -7  -8  -5  218.68   20.50
  -8   8  -5   -2.20    8.30
  -8  -8   5   11.40    7.00
   8   8   5    3.90    8.50
  -8   8   5   -2.90   10.90
  -8  -8  -5   14.20    7.70
  -8  -8  -5   -4.60    4.10
  -8  -8  -5   11.00    6.30
  -8   8   5    3.20    8.70
  -8   8   5   -7.10    7.10
   0   8  -6 1546.25   91.79
   0   8  -6 1598.04   87.99
   0  -8  -6 1520.45   89.59
   0  -8   6 1403.26   90.79
   0   8   6 1540.35   90.99
   0  -8  -6 1588.94   90.89
   0   8   6 1598.24   89.89
   0   8  -6 1548.25   87.19
   1   8   6   53.69    7.90
   1  -8  -6   55.49    8.40
  -1   8  -6   47.20    7.20
  -1   8  -6   35.70    5.70
   1   8   6   27.10    6.10
  -1  -8   6   38.10    7.30
  -1   8  -6   37.50    7.80
   1  -8  -6   60.79    8.50
  -1  -8  -6   54.19    8.50
   1   8  -6   40.60    4.10
   1   8  -6   41.50    4.50
  -1  -8  -6   36.00    6.30
  -1   8   6   48.20   10.50
  -1   8   6   36.50    7.40
   1  -8   6   30.50    6.90
  -1   8   6   31.60    6.00
   2  -8  -6 1316.57   78.49
   2   8   6 1314.17   79.19
  -2   8  -6 1297.87   75.39
   2  -8  -6 1302.47   77.09
  -2   8  -6 1302.17   79.29
  -2  -8   6 1333.87   77.69
  -2   8  -6 1388.46   77.19
   2   8   6 1268.67   77.19
   2   8   6 1273.87   78.99
  -2   8   6 1183.78   75.09
  -2   8   6 1144.39   75.89
  -2  -8  -6 1368.76   77.69
  -2  -8  -6 1346.87   76.39
   2  -8   6 1231.48   78.79
  -3   8  -6  123.29   14.80
  -3   8  -6  144.29   14.20
  -3   8  -6  146.49   13.10
   3   8   6  125.79   13.50
   3   8   6  142.59   14.90
  -3  -8   6  142.39   14.00
   3   8   6  132.99   15.20
  -3   8   6  139.39   13.40
  -3  -8  -6  123.49   14.00
  -3  -8  -6  148.59   13.60
  -3  -8  -6  156.18   14.80
   3  -8   6  115.99   14.70
  -3   8   6  129.49   12.20
   4   8   6  378.36   31.70
  -4   8  -6  464.15   30.60
   4   8   6  417.66   32.40
   4   8   6  411.06   30.70
  -4  -8   6  400.06   30.00
  -4   8  -6  409.86   33.20
  -4   8  -6  430.96   31.70
  -4  -8  -6  449.66   31.60
  -4  -8  -6  448.56   30.40
  -4   8   6  448.46   29.90
  -4  -8  -6  341.97   29.90
  -4   8   6  440.66   30.90
  -5   8  -6   77.69   12.90
  -5   8  -6   68.09   13.40
  -5  -8   6   74.09   11.10
  -5   8  -6   70.19   10.90
   5   8   6   64.49   12.70
  -5   8   6   70.59   10.70
  -5  -8  -6   57.39   10.80
  -5   8   6   73.39   12.20
  -5  -8  -6   72.39   11.80
  -5  -8  -6   68.39   10.30
  -6  -8   6    1.40    4.50
  -6   8  -6    1.10    6.10
  -6   8  -6    9.00    6.00
  -6   8  -6   10.10    5.70
  -6  -8  -6    3.90    4.70
  -6   8   6   18.50    6.10
  -6   8   6   14.30    6.10
  -6  -8  -6    4.10    4.70
  -6  -8  -6    9.80    5.30
   6  -8   6   20.30    9.00
  -7   8  -6   12.00    6.80
  -7  -8   6   -4.00    5.00
  -7   8  -6   -0.10    7.30
  -7   8  -6    4.80    6.00
   7   8   6    4.10    7.10
  -7   8   6    5.30    5.50
  -7   8   6    3.70    5.70
  -7  -8  -6    5.80    5.50
  -7  -8  -6    3.90    6.00
  -7  -8  -6   10.30    6.70
   0  -8   7    3.60    4.00
   0   8  -7    2.30    2.20
   0  -8  -7   -4.50    2.10
   0   8   7   -1.00    3.00
   0   8  -7   -2.50    3.00
   0  -8  -7   -0.20    2.80
   0   8   7    1.40    4.90
   0   8   7   -2.00    2.70
   0   8  -7    1.40    2.30
   1  -8  -7   18.50    6.00
  -1   8  -7   25.60    5.60
   1   8   7   31.20    8.50
   1  -8  -7   19.80    5.20
   1   8   7   31.00    6.90
  -1   8  -7   21.90    6.70
   1   8   7   23.10    6.50
  -1   8  -7   36.90    6.10
  -1  -8   7   36.10    8.10
  -1   8   7   38.30    9.80
   1  -8   7   25.60    7.20
  -1   8   7   31.50    6.90
  -1  -8  -7   32.40    7.70
   1   8  -7   26.50    4.10
  -1   8   7   24.30    5.40
   1   8  -7   32.10    4.00
  -1  -8  -7   33.60    6.40
  -2  -8   7    2.00    4.00
   2  -8  -7    7.40    4.40
   2   8   7   -2.20    3.30
  -2   8  -7   -2.00    2.70
   2  -8  -7    7.70    4.00
  -2   8  -7    0.10    4.20
   2   8   7    2.60    4.70
   2   8   7    1.10    4.10
  -2   8  -7   -1.90    2.70
  -2  -8  -7    2.90    3.80
  -2   8   7   -0.80    2.90
  -2   8   7   -2.10    2.40
  -2  -8  -7    2.00    3.40
   2  -8   7    6.30    5.40
  -3  -8   7  584.24   37.30
   3   8   7  461.55   36.40
  -3   8  -7  540.15   35.90
  -3   8  -7  557.94   34.70
   3   8   7  442.86   34.60
   3   8   7  545.75   38.70
  -3  -8  -7  458.55   36.30
  -3  -8  -7  524.55   34.90
  -3  -8  -7  502.05   36.10
   3  -8   7  531.45   38.50
  -3   8   7  492.95   32.60
  -3   8   7  442.66   33.10
  -4   8  -7    5.90    5.70
  -4   8  -7    0.40    3.90
  -4  -8   7    4.10    4.40
  -4   8  -7    7.20    5.30
   4   8   7   -6.20    3.30
  -4  -8  -7    6.50    4.20
  -4   8   7   -2.30    2.90
  -4  -8  -7    7.90    4.90
  -4   8   7   -1.50    3.10
  -5   8  -7  261.17   25.70
  -5   8  -7  289.47   24.60
  -5  -8   7  272.67   23.00
  -5   8  -7  222.48   21.10
  -5  -8  -7  220.68   21.90
  -5  -8  -7  258.97   22.00
  -5   8   7  243.38   19.00
  -5  -8  -7  218.48   22.20
  -5   8   7  238.28   19.80
  -6   8  -7   17.40    7.20
  -6   8  -7   20.20    8.40
  -6   8  -7    0.10    6.90
  -6  -8   7    8.00    6.00
   6   8   7    2.40    7.70
  -6  -8  -7   12.70    6.70
  -6   8   7   12.10    4.50
  -6   8   7   20.30    6.00
  -6  -8  -7    4.50    5.40
  -6  -8  -7   15.40    6.70
   6  -8   7   12.30   10.00
  -7   8  -7   45.50   12.70
   7   8   7   56.09   13.90
  -7   8  -7   65.69   15.90
  -7   8  -7   64.59   13.20
  -7  -8   7   40.90   10.30
  -7  -8  -7   51.59   10.90
  -7   8   7   47.80    9.10
  -7  -8  -7   40.40   11.10
  -7   8   7   47.00    8.20
  -7  -8  -7   48.70   12.00
   0   8   8  343.57   26.40
   0   8  -8  363.36   23.50
   0   8  -8  359.26   22.60
   0  -8   8  309.87   27.50
   0   8  -8  341.87   28.30
   0  -8  -8  321.37   24.90
   0  -8  -8  354.66   26.40
   0   8   8  311.87   24.60
   1   8   8  364.06   28.10
  -1   8  -8  363.56   33.20
  -1   8  -8  390.56   25.00
   1   8   8  351.96   26.60
  -1   8  -8  390.96   26.30
  -1  -8   8  334.97   28.50
   1  -8  -8  337.97   26.40
   1  -8  -8  349.67   27.50
  -1  -8  -8  364.66   26.70
  -1  -8  -8  351.86   27.40
   1  -8   8  345.87   29.20
   1   8  -8  367.36   22.70
  -1   8   8  358.46   26.70
  -1   8   8  350.56   25.50
   1   8  -8  372.66   22.30
  -2   8  -8  349.96   26.20
   2  -8  -8  357.86   27.60
  -2  -8   8  391.06   29.30
   2  -8  -8  364.66   26.60
  -2   8  -8  371.76   25.40
   2   8   8  325.47   27.80
  -2   8  -8  331.77   28.90
   2   8   8  329.47   26.30
  -2   8   8  337.17   24.50
  -2  -8  -8  366.66   27.50
  -2   8   8  328.07   25.30
   2  -8   8  325.47   29.00
  -2  -8  -8  328.57   25.60
  -3   8  -8  160.98   16.10
   3   8   8  129.79   18.60
  -3   8  -8  122.59   13.80
  -3   8  -8  114.79   18.20
   3   8   8  177.38   34.60
  -3  -8   8  142.79   16.60
  -3   8   8  141.89   13.30
  -3   8   8  134.29   12.50
   3  -8   8  161.68   18.60
  -3  -8  -8  124.99   14.20
  -3  -8  -8  134.29   15.50
  -3   8   8  151.28   23.80
  -4   8  -8  102.49   17.80
   4   8   8  128.69   18.90
  -4  -8   8  145.29   17.30
  -4   8  -8  156.28   16.80
  -4   8  -8  142.79   15.00
  -4  -8  -8  129.19   19.00
  -4   8   8  126.59   12.60
  -4   8   8  131.19   29.40
  -4  -8  -8  163.88   16.30
  -4   8   8  124.89   11.90
   4  -8   8  174.28   20.00
  -4  -8  -8  107.69   15.50
  -5   8  -8   19.10    7.50
  -5   8  -8    6.20    5.80
  -5  -8   8   11.60    7.20
  -5   8  -8   10.90    8.10
   5   8   8   18.90    8.80
  -5  -8  -8   16.60    8.20
  -5  -8  -8   27.30    8.90
  -5  -8  -8   17.20    6.60
  -5   8   8   16.40    5.00
  -5   8   8   16.70    4.50
   5  -8   8   15.50    8.80
  -6   8  -8  -12.20    4.80
  -6  -8   8   -1.00    6.10
   6   8   8   10.10    8.90
  -6   8  -8    0.70    6.40
  -6  -8  -8   -1.30    6.50
  -6  -8  -8    5.10    6.30
  -6   8   8    2.20    3.30
  -6   8   8    3.00    3.50
  -6  -8  -8    5.00    7.20
   0   8  -9    1.10    3.10
   0  -8   9    6.80    5.80
   0  -8  -9   -2.10    3.90
   0   8   9   -3.90    3.70
   0   8  -9    0.20    2.50
   0   8   9    0.00    7.80
   0   8   9   -3.00    3.70
   0  -8  -9   -3.80    3.50
   1  -8  -9  112.19   12.70
  -1   8  -9   84.79   10.70
   1   8   9  109.59   19.30
   1   8   9   89.19   12.80
  -1  -8   9   98.69   15.70
  -1   8  -9   83.99   10.70
  -1   8  -9   90.59   15.50
   1   8   9   83.29   13.40
   1  -8  -9  112.89   15.30
   1   8  -9   83.89    8.20
  -1  -8  -9   83.89   13.00
  -1  -8  -9  120.29   13.00
   1   8  -9   99.59    8.00
   1  -8   9  110.09   16.80
  -1   8   9   87.09   12.20
  -1   8   9   82.59   11.30
  -2   8  -9    3.90    4.30
  -2   8  -9    2.60    4.30
   2   8   9   -2.80   10.00
  -2   8  -9   12.10    7.00
  -2  -8   9    4.90    6.00
   2  -8  -9   -2.90    4.40
   2   8   9   12.70    6.70
   2  -8  -9   -5.80    4.00
  -2   8   9    0.30    3.40
  -2   8   9    0.50    3.30
  -2  -8  -9    2.30    4.50
  -2  -8  -9   -1.30    4.30
  -2   8   9   -0.20    7.80
  -3   8  -9  175.48   17.10
   3   8   9  184.68   22.80
  -3  -8   9  168.98   20.60
  -3   8  -9  180.98   18.80
  -3   8  -9  178.18   21.30
   3  -8   9  174.48   21.90
  -3   8   9  172.38   15.80
  -3  -8  -9  178.88   19.10
  -3   8   9  186.18   15.30
  -3  -8  -9  163.68   17.30
  -3   8   9  206.98   29.60
   4   8   9   -3.10    6.90
  -4   8  -9   -0.20    5.00
  -4   8  -9   -4.80    4.30
  -4  -8   9   -6.30    6.40
  -4   8  -9   -1.90    5.90
  -4   8   9    6.70    3.80
  -4   8   9   -3.90   15.80
  -4  -8  -9   12.30    5.90
  -4  -8  -9    9.90    6.90
  -4   8   9   -0.20    3.40
  -5   8  -9  311.77   26.90
  -5  -8   9  368.66   30.20
  -5   8  -9  259.37   31.10
  -5   8  -9  272.57   27.50
  -5  -8  -9  285.57   28.20
  -5   8   9  311.07   21.30
  -5  -8  -9  290.47   28.90
  -5  -8  -9  316.47   27.60
  -5   8   9  293.47   20.20
   0   8  10  183.28   25.90
   0   8  10  176.58   17.70
   0   8 -10  149.99   14.00
   0   8  10  177.68   16.80
   0  -8  10  180.48   21.90
   0   8 -10  154.78   13.30
   0  -8 -10  145.09   15.90
   0  -8 -10  184.68   18.20
   1  -8 -10  130.59   17.00
  -1   8 -10  125.99   13.10
  -1   8 -10  126.49   12.10
   1   8  10  102.19   21.80
   1  -8 -10  110.39   14.70
  -1  -8  10  136.09   20.50
  -1  -8 -10  116.19   13.40
  -1  -8 -10  112.09   15.30
  -1   8  10  120.39   13.20
   1   8 -10  105.09    9.10
  -1   8  10  186.78   42.30
   1   8 -10   97.69    9.40
   1  -8  10  112.09   19.00
  -1   8  10   95.29   14.10
   2  -8 -10   14.10    6.80
  -2   8 -10   18.80    9.00
   2  -8 -10   16.30    6.50
  -2  -8  10   25.50   10.00
  -2   8  10   26.70    6.90
  -2   8  10   28.70    6.70
  -2  -8 -10   15.20    7.30
  -2  -8 -10   14.90    6.40
  -3   8 -10    4.00    5.20
  -3  -8  10   23.30   10.30
  -3   8 -10   17.60    6.10
  -3   8 -10   37.80   11.70
  -3   8  10   27.00    6.50
  -3  -8 -10   15.80    7.60
  -3   8  10   19.20    5.10
  -3  -8 -10   22.90    7.60
   0  -8 -11   -2.50    5.80
   0   8 -11    5.20    3.70
   0  -8 -11    3.90    5.40
   0   8 -11    2.30    3.70
   0  -9   0    1.50    2.30
   0   9   0    2.00    2.30
   0   9   0    0.70    2.00
   0  -9   0   -0.40    1.80
  -1   9   0    1.00    2.00
  -1  -9   0   -2.10    1.10
  -1   9   0    0.50    1.70
   1   9   0   -0.40    1.30
   1   9   0   -0.30    1.60
  -1  -9   0   -0.20    1.20
  -1   9   0   -0.60    1.40
   2   9   0   11.60    3.00
  -2  -9   0    6.10    2.30
  -2   9   0    3.00    5.10
   2   9   0    9.50    2.40
  -2  -9   0   11.10    3.10
   3   9   0    0.80    1.50
  -3  -9   0    5.70    2.50
   3   9   0    3.10    1.90
  -3   9   0    1.30    3.30
  -3  -9   0    6.50    2.70
  -3  -9   0    0.40    0.80
  -4  -9   0   89.49    7.20
   4   9   0   90.29    8.80
   4   9   0   82.49    8.00
  -4  -9   0   73.39    8.40
  -4   9   0   66.09   12.90
  -4  -9   0   86.09    8.20
  -5  -9   0    0.90    1.90
  -5   9   0   -1.80    3.90
  -5  -9   0    3.10    2.70
  -5  -9   0    2.30    2.70
  -6   9   0   -1.30    6.00
  -6  -9   0    8.40    3.80
  -6  -9   0    4.50    3.50
  -6  -9   0    6.30    3.40
  -7  -9   0   -0.60    2.90
  -7  -9   0    0.50    3.20
  -7   9   0    6.30    7.20
  -7  -9   0   -3.70    2.70
  -8  -9   0   97.09   13.00
  -8   9   0   91.99   19.40
  -8  -9   0   85.89   13.40
  -8  -9   0   67.59   10.60
  -9  -9   0    5.00    4.70
  -9  -9   0    4.70    5.40
  -9  -9   0    2.70    4.80
  -9   9   0   12.60   11.00
   0   9  -1  323.27   22.90
   0   9   1  320.67   24.20
   0   9  -1  363.46   21.40
   0   9  -1  293.57   23.10
   0   9   1  364.76   24.00
   0  -9  -1  367.46   23.80
  -1  -9   1 6577.34  352.56
   1   9   1 6770.02  353.36
   1  -9  -1 6805.62  359.36
   1   9   1 6328.07  354.76
   1   9   1 6381.56  355.76
   1   9  -1 6190.78  351.86
  -1  -9  -1 6727.63  355.06
   1  -9   1 7183.88  356.76
   1   9  -1 5970.20  354.36
  -1   9   1 5621.74  359.26
  -1  -9  -1 6758.02  355.86
   1   9  -1 6074.09  355.16
   2   9   1 2103.89  113.99
  -2  -9   1 2090.99  112.79
  -2  -9   1 2190.28  113.69
   2   9   1 1964.20  112.89
  -2   9  -1 1940.51  116.89
   2   9   1 2001.80  111.19
   2   9  -1 2123.89  111.89
   2   9  -1 2123.59  112.49
  -2   9   1 1723.73  115.79
  -2  -9  -1 2018.10  113.99
  -2   9   1 1813.42  114.99
   2  -9   1 1928.11  116.19
  -2  -9  -1 2017.20  113.09
   3   9   1 3838.62  227.28
  -3  -9   1 4406.76  227.78
  -3   9  -1 4253.57  234.48
  -3  -9   1 4405.66  228.38
   3   9   1 4069.09  228.28
  -3  -9   1 3810.62  225.68
   3   9   1 4011.50  229.08
  -3  -9  -1 4090.09  229.38
   3   9  -1 4085.99  227.48
  -3  -9  -1 4177.68  228.48
  -3  -9  -1 3996.30  226.58
   3   9  -1 4331.97  226.98
  -4  -9   1  376.76   26.20
  -4  -9   1  390.76   23.10
  -4   9  -1  321.77   29.30
   4   9   1  398.06   24.40
   4   9   1  344.47   24.70
   4   9   1  321.07   24.50
  -4  -9   1  358.36   25.00
  -4  -9  -1  344.67   22.90
   4   9  -1  415.26   23.30
   4   9  -1  388.56   23.90
  -4   9   1  345.57   31.30
  -4  -9  -1  358.96   25.10
  -4  -9  -1  345.97   24.20
  -5  -9   1  715.43   43.00
  -5   9  -1  696.53   51.59
  -5  -9   1  716.13   43.70
  -5  -9   1  688.63   42.70
  -5  -9  -1  682.83   45.00
  -5  -9  -1  758.92   43.60
  -5   9   1  699.53   53.19
  -5  -9  -1  707.43   44.10
  -6  -9   1  462.15   29.10
  -6   9  -1  408.36   37.00
  -6  -9   1  421.26   27.90
  -6  -9   1  395.66   28.60
  -6   9   1  352.46   36.80
  -6  -9  -1  458.55   29.00
  -6  -9  -1  404.56   30.00
  -6  -9  -1  448.06   29.40
  -7  -9   1   17.40    5.30
  -7   9  -1   17.90   10.20
  -7  -9   1   32.20    6.20
  -7  -9   1   23.60    6.20
  -7  -9  -1   17.90    6.30
  -7  -9  -1   19.90    5.90
  -7  -9  -1   26.80    6.40
  -7   9   1   17.10    9.70
  -8  -9   1    2.60    4.00
  -8  -9   1   -1.60    3.80
  -8  -9   1   -0.10    3.60
  -8   9  -1    7.30    9.00
  -8  -9  -1    7.30    4.10
  -8  -9  -1    6.00    4.10
  -8  -9  -1    6.80    4.30
  -8   9   1   -6.80    9.00
  -9  -9   1   64.89   11.20
  -9   9  -1   43.70   15.20
  -9  -9   1   53.99    9.60
  -9  -9   1   48.70    9.60
  -9   9  -1   54.79   13.20
  -9  -9  -1   81.59   12.20
  -9   9   1   71.39   19.40
  -9  -9  -1   68.19   12.40
  -9  -9  -1   77.89   12.40
   0  -9   2    1.10    1.30
   0   9   2   -0.40    1.60
   0   9  -2    3.50    1.70
   0  -9  -2    0.70    2.00
   0  -9  -2    1.50    1.90
   0   9   2    0.10    1.70
   1   9   2   59.39    6.40
  -1   9  -2   55.59    6.50
   1  -9  -2   63.49    8.90
   1   9   2   59.29    6.00
   1  -9  -2   40.10    7.00
   1   9   2   38.00    6.30
  -1  -9   2   49.10    4.60
  -1  -9  -2   46.60    8.20
   1   9  -2   55.79    5.90
   1   9  -2   52.09    6.10
   1  -9   2   61.29    6.80
   1   9  -2   48.60    4.50
  -1   9   2   55.19    9.90
  -1  -9  -2   50.49    7.70
  -1   9   2   49.90    8.00
  -2  -9   2  541.45   36.20
   2   9   2  518.45   36.60
  -2  -9   2  575.74   37.20
   2   9   2  644.74   35.70
  -2  -9   2  593.44   33.80
  -2   9  -2  667.83   39.40
   2   9   2  522.95   35.90
   2   9  -2  629.44   34.80
   2   9  -2  636.64   34.40
  -2   9   2  668.63   40.90
  -2  -9  -2  528.35   35.10
  -2  -9  -2  555.14   36.80
   2  -9   2  600.94   38.50
  -2   9   2  664.33   42.40
  -2  -9  -2  585.84   36.40
  -3  -9   2  275.37   17.20
  -3  -9   2  283.47   17.80
   3   9   2  268.27   19.40
  -3   9  -2  265.87   22.00
   3   9   2  256.27   18.30
   3   9   2  268.67   18.00
  -3  -9  -2  238.48   17.10
  -3  -9  -2  233.78   18.00
   3  -9   2  234.48   20.80
  -3   9   2  264.07   20.60
  -3  -9  -2  235.58   18.80
   3   9  -2  272.87   16.60
  -3   9   2  244.78   21.20
   3   9  -2  258.77   16.00
  -4  -9   2  496.35   29.90
   4   9   2  467.75   31.50
   4   9   2  492.65   32.10
  -4  -9   2  520.85   31.60
  -4  -9   2  496.35   30.50
  -4   9  -2  501.05   37.00
   4   9   2  464.15   32.50
  -4  -9  -2  491.25   32.90
   4  -9   2  457.45   35.90
  -4  -9  -2  494.65   30.80
  -4  -9  -2  501.55   31.90
  -5  -9   2 1019.30   60.39
   5   9   2 1039.20   62.69
  -5   9  -2  955.20   66.99
   5  -9   2  939.21   66.59
  -5  -9  -2  997.80   61.79
  -5  -9  -2 1019.30   60.69
  -5  -9  -2 1028.40   59.79
  -6  -9   2  341.67   22.00
  -6  -9   2  323.37   23.90
   6   9   2  343.57   27.30
  -6  -9   2  358.36   23.30
  -6   9  -2  319.27   30.50
  -6  -9  -2  316.47   24.00
  -6  -9  -2  286.97   24.70
  -6  -9  -2  312.07   23.20
  -6   9   2  237.88   30.30
  -7   9  -2  705.43   54.19
  -7  -9   2  696.03   43.40
  -7  -9   2  660.13   44.40
  -7  -9   2  711.23   42.40
  -7  -9  -2  689.83   48.20
  -7  -9  -2  643.24   43.70
  -7  -9  -2  734.23   51.09
  -7   9   2  560.84   53.09
  -8  -9   2   67.29   11.50
  -8  -9   2   75.29   10.90
  -8   9  -2   81.89   18.70
  -8  -9   2   67.09    9.40
  -8   9   2   57.79   17.40
  -8  -9  -2   92.99   13.00
  -8  -9  -2   67.89   11.10
  -8  -9  -2   89.59   14.00
  -9  -9   2  334.57   24.40
  -9   9  -2  265.77   28.30
  -9   9  -2  451.45   47.10
  -9   9  -2  308.57   27.50
  -9  -9   2  338.77   25.80
  -9  -9   2  317.27   26.50
  -9  -9  -2  301.07   26.80
  -9   9   2  269.47   39.10
  -9  -9  -2  275.67   27.50
  -9  -9  -2  309.67   26.20
   0   9   3 4151.38  224.68
   0   9   3 4090.09  223.58
   0  -9  -3 3984.80  224.08
   0  -9  -3 3964.90  222.98
   0   9  -3 3980.30  222.18
   0  -9   3 3904.71  222.28
  -1  -9   3  802.32   52.39
   1   9   3  897.11   54.39
   1   9   3  895.41   55.29
   1   9   3  912.91   54.29
   1  -9  -3  859.71   62.09
  -1   9   3  998.10   56.69
  -1  -9  -3  941.51   54.29
   1   9  -3  861.51   52.89
   1   9  -3  903.91   53.19
  -1  -9  -3  914.71   54.99
   1  -9   3  958.30   55.09
  -1   9   3 1027.00   57.99
   1   9  -3  949.51   54.09
  -2  -9   3 1795.72  105.29
   2   9   3 1731.63  107.09
  -2   9  -3 2116.49  110.09
   2   9   3 1595.34  107.79
   2   9   3 2165.38  108.09
  -2   9   3 1819.12  112.49
  -2  -9  -3 1857.41  106.89
  -2  -9  -3 1890.91  107.29
   2   9  -3 1922.81  104.49
   2   9  -3 1962.70  104.19
  -2   9   3 1774.72  110.79
  -2  -9  -3 1869.11  108.19
   2  -9   3 1999.30  109.69
  -3   9  -3  299.87   23.30
   3   9   3  243.68   20.50
   3   9   3  279.77   19.80
   3   9   3  253.27   19.70
  -3  -9   3  289.47   19.20
  -3  -9   3  290.97   18.60
  -3  -9   3  332.07   18.80
  -3  -9  -3  231.28   18.80
   3  -9   3  271.77   22.50
  -3   9   3  332.17   24.70
  -3  -9  -3  250.27   20.40
  -3  -9  -3  258.57   19.70
   3   9  -3  269.17   16.70
   3   9  -3  277.97   16.40
  -3   9   3  343.57   26.40
   4   9   3 2306.37  122.79
   4   9   3 2065.99  123.19
  -4   9  -3 2159.38  126.69
   4   9   3 2059.29  121.69
  -4  -9   3 2148.29  119.39
  -4  -9   3 2155.38  118.79
  -4   9   3 2013.90  124.19
   4  -9   3 2210.78  126.89
  -4  -9  -3 2228.48  123.49
  -4  -9  -3 2085.59  121.09
  -4  -9  -3 2091.69  121.69
  -4   9   3 2026.20  125.79
   5   9   3   20.00    5.80
   5   9   3   15.60    5.40
   5   9   3   12.30    4.50
  -5  -9   3   10.90    3.00
  -5   9  -3   11.80    6.80
  -5  -9   3    9.00    3.10
  -5   9   3    7.10    5.40
  -5  -9  -3    5.30    3.40
  -5  -9  -3    3.90    3.50
   5  -9   3   11.70    7.00
  -5  -9  -3    7.70    4.00
  -5   9   3    5.30    4.40
   6   9   3  272.67   24.30
  -6  -9   3  292.27   23.10
  -6  -9  -3  285.77   22.40
  -6  -9  -3  290.47   23.90
  -6  -9  -3  294.27   22.00
  -6   9   3  218.08   25.90
  -7  -9   3  200.48   16.20
  -7  -9   3  201.68   19.00
   7   9   3  259.47   24.20
  -7   9  -3  235.58   26.10
  -7  -9   3  218.28   15.80
  -7  -9  -3  163.68   17.50
  -7  -9  -3  220.28   20.80
  -7  -9  -3  209.78   19.20
  -7   9   3  203.48   30.20
  -8  -9   3   77.99   11.90
  -8  -9   3   62.19    8.60
  -8   9  -3   59.69   13.00
  -8  -9   3   84.99   11.10
  -8   9  -3  103.89   21.10
  -8   9   3   88.19   20.80
  -8  -9  -3   66.09   11.20
  -8  -9  -3   48.30   10.00
  -8  -9  -3   53.09   11.50
   0  -9  -4   -2.60    1.70
   0   9   4    0.30    2.90
   0  -9  -4   -2.50    1.40
   0  -9   4    0.10    1.80
   0   9   4    2.30    2.60
   0   9   4    0.60    2.10
   0   9  -4    0.10    1.80
   1  -9  -4    1.70    2.50
   1  -9  -4    4.30    3.00
   1   9   4    2.00    2.30
  -1   9  -4    1.60    2.50
   1   9   4    0.30    2.30
   1   9   4    0.10    2.30
  -1  -9   4   -0.20    1.60
   1   9  -4    0.00    2.00
   1   9  -4   -0.50    1.30
  -1   9   4    3.40    2.80
  -1  -9  -4    0.50    2.10
  -1   9   4    4.60    2.80
  -1  -9  -4   -0.10    2.20
   1   9  -4    2.10    1.80
   1  -9   4    2.00    2.10
   2   9   4 1464.85   82.39
   2   9   4 1238.48   82.19
  -2   9  -4 1470.15   83.69
   2  -9  -4 1380.86   82.69
   2  -9  -4 1380.36   83.99
   2   9   4 1286.17   81.29
  -2  -9   4 1386.96   80.19
  -2  -9  -4 1580.74   81.89
   2  -9   4 1357.66   83.19
  -2   9   4 1351.56   84.89
   2   9  -4 1426.96   77.49
  -2   9   4 1374.86   83.59
  -2  -9  -4 1465.65   82.59
   2   9  -4 1405.46   77.19
  -3  -9   4  231.38   17.60
   3   9   4  241.38   19.00
  -3   9  -4  273.37   22.00
   3   9   4  243.98   20.20
   3   9   4  261.07   19.80
  -3  -9  -4  247.18   19.00
  -3  -9  -4  264.87   19.20
  -3  -9  -4  274.57   20.50
  -3   9   4  247.78   22.60
   3  -9   4  246.58   21.20
  -3   9   4  238.88   21.20
   4   9   4 2434.56  136.29
   4   9   4 2431.46  137.99
  -4  -9   4 2411.66  134.69
   4   9   4 2523.55  137.29
  -4   9  -4 2580.74  140.89
  -4   9   4 2310.47  140.89
   4  -9   4 2290.97  140.09
  -4  -9  -4 2302.67  135.49
  -4   9   4 2333.27  139.39
  -4  -9  -4 2292.87  136.79
  -4  -9  -4 2235.38  135.59
  -5   9  -4   61.39   12.40
   5   9   4   67.29   11.50
  -5  -9   4   65.19    6.20
  -5  -9   4   73.79    6.70
   5   9   4   87.09   12.30
  -5  -9  -4   71.59   10.30
  -5  -9  -4   83.39   12.10
  -5  -9  -4   72.89   10.60
  -5   9   4   52.39   10.50
  -5   9   4   75.99   14.40
  -6   9  -4 1616.64   99.89
  -6  -9   4 1530.75   87.19
  -6  -9   4 1521.05   87.79
   6   9   4 1548.55   95.69
  -6  -9  -4 1664.93   93.19
  -6   9   4 1474.75   94.59
  -6  -9  -4 1653.23   94.89
  -6  -9  -4 1539.75   92.49
  -6   9   4 1412.76   96.19
  -7  -9   4  212.38   20.10
  -7  -9   4  210.28   14.00
  -7   9  -4  212.68   25.10
  -7  -9   4  201.68   14.60
   7   9   4  196.68   21.80
  -7   9   4  143.89   21.30
   7  -9   4  207.48   32.30
  -7  -9  -4  200.38   18.70
  -7   9   4  128.69   18.80
  -7  -9  -4  178.78   19.20
  -7  -9  -4  175.58   18.00
  -8   9  -4  814.22   60.29
  -8   9  -4  808.62   55.29
  -8  -9   4  783.72   51.29
  -8   9  -4  739.73   51.69
  -8  -9   4  785.12   44.80
  -8  -9   4  743.63   45.40
  -8   9   4  716.93   51.79
  -8  -9  -4  698.13   52.09
  -8   9   4  774.92   54.99
  -8  -9  -4  674.63   49.99
  -8   9   4  741.93   62.99
  -8  -9  -4  636.44   49.00
   0   9   5   80.19    8.60
   0   9   5   70.89   11.50
   0  -9  -5   82.59    8.80
   0  -9  -5   78.09    9.20
   0  -9   5   71.79    8.60
   0   9  -5   83.59    9.30
   0   9   5   57.69    8.80
  -1  -9   5  238.58   18.00
   1   9   5  261.97   20.50
  -1   9  -5  234.58   19.20
   1   9   5  242.98   19.40
   1   9   5  252.47   18.50
   1  -9  -5  224.78   19.20
   1  -9  -5  231.38   18.40
  -1  -9  -5  242.18   18.10
  -1  -9  -5  255.77   19.20
   1  -9   5  209.58   18.70
  -1   9   5  249.68   19.60
  -1   9   5  239.28   18.40
   1   9  -5  220.08   18.30
  -2   9  -5  264.57   21.60
   2   9   5  263.27   21.20
  -2  -9   5  267.07   19.60
   2   9   5  275.27   20.40
   2   9   5  256.87   21.10
   2  -9  -5  255.07   20.30
   2  -9  -5  262.07   21.50
   2  -9   5  251.07   21.40
  -2   9   5  237.98   20.90
  -2  -9  -5  255.97   20.40
  -2  -9  -5  257.17   19.60
  -2   9   5  261.97   20.40
   2   9  -5  291.37   15.10
   2   9  -5  268.67   14.90
   3   9   5  167.48   16.60
  -3  -9   5  170.28   15.00
   3   9   5  189.68   17.10
  -3   9  -5  185.18   17.80
   3   9   5  180.88   15.90
  -3  -9  -5  196.08   15.90
  -3   9   5  181.98   17.50
  -3  -9  -5  180.18   16.50
   3  -9   5  167.08   17.30
  -3  -9  -5  174.18   16.10
  -3   9   5  195.58   16.80
   4   9   5   15.50    6.00
   4   9   5    4.10    3.40
  -4  -9   5   11.50    4.50
  -4   9  -5   21.60    7.00
   4   9   5    4.60    3.20
  -4  -9  -5    4.30    3.70
  -4   9   5    7.90    5.20
  -4   9   5    9.50    5.70
   4  -9   5   12.10    5.50
  -4  -9  -5   13.60    5.10
  -4  -9  -5   12.00    4.70
  -5  -9   5  451.85   32.60
  -5   9  -5  446.96   41.40
   5   9   5  504.25   35.60
  -5  -9  -5  460.35   37.20
  -5   9   5  486.35   35.80
  -5   9   5  493.25   37.40
  -5  -9  -5  492.95   34.40
  -5  -9  -5  484.05   36.70
  -6   9  -5    4.20    7.70
  -6   9  -5   13.50    6.50
   6   9   5   18.00    7.70
  -6  -9  -5    9.30    5.10
  -6  -9  -5    8.00    5.50
  -6  -9  -5   20.40    6.20
  -6   9   5   13.40    7.00
   6  -9   5   12.30    7.80
  -6   9   5   16.80    7.10
  -7   9  -5  471.95   37.50
  -7  -9   5  482.65   37.40
  -7   9  -5  480.55   35.60
  -7   9  -5  466.85   41.10
   7  -9   5  482.25   41.80
  -7  -9  -5  463.85   36.30
  -7   9   5  420.06   37.40
  -7  -9  -5  414.96   33.60
  -7  -9  -5  465.95   34.60
  -7   9   5  416.56   35.40
  -8   9  -5   10.60    7.40
  -8   9  -5    0.00    6.30
   8   9   5    0.70    8.00
  -8   9  -5    5.30   14.10
  -8  -9   5   10.80    6.00
  -8   9   5   -0.10    7.70
  -8   9   5    8.70   10.90
  -8  -9  -5    1.00    7.00
  -8  -9  -5   -7.70    5.10
  -8   9   5   -7.60    7.00
  -8  -9  -5    1.50    5.20
   0  -9  -6   -1.10    2.10
   0   9   6   -3.60    3.10
   0   9  -6   -4.10    2.20
   0   9   6   -2.40    2.20
   0   9   6   -0.60    2.30
   0  -9   6    6.20    3.40
   0  -9  -6    1.20    2.50
  -1  -9   6    7.50    3.80
   1   9   6    2.60    2.90
   1   9   6    5.50    5.70
   1  -9  -6   10.20    4.20
  -1   9  -6    8.40    4.40
   1   9   6    5.90    4.10
   1  -9  -6   10.90    4.00
   1   9  -6    5.30    2.10
  -1   9   6   -1.60    4.50
   1   9  -6    7.60    2.20
  -1   9   6    4.90    3.10
  -1  -9  -6    7.80    3.50
   1  -9   6    2.20    3.10
  -1   9   6    3.00    3.10
  -1  -9  -6    8.40    4.30
   2   9   6  590.44   38.50
  -2  -9   6  616.14   39.00
   2   9   6  576.44   40.40
   2  -9  -6  595.94   38.80
   2   9   6  592.14   39.90
  -2   9  -6  600.44   40.90
   2  -9  -6  600.44   40.10
  -2  -9  -6  613.14   39.30
   2  -9   6  517.35   39.70
  -2  -9  -6  612.04   38.20
  -2   9   6  549.85   37.50
  -2   9   6  554.24   38.80
  -3   9  -6  210.18   20.50
   3   9   6  176.58   18.90
   3   9   6  195.88   18.20
   3   9   6  227.88   20.40
  -3  -9   6  213.78   18.20
  -3  -9  -6  236.48   18.50
  -3  -9  -6  246.78   19.80
  -3   9   6  225.88   18.00
  -3   9   6  230.18   19.10
   3  -9   6  197.98   20.20
  -3  -9  -6  207.08   19.10
   4   9   6 1791.52  101.89
  -4   9  -6 1613.54  107.09
  -4  -9   6 1667.73   98.89
  -4   9  -6 1729.73  100.99
  -4  -9  -6 1697.53   99.09
  -4  -9  -6 1645.74  101.39
  -4   9   6 1701.93   98.89
  -4   9   6 1650.23   99.89
  -4  -9  -6 1513.05   99.09
  -5   9  -6  174.18   17.60
  -5   9  -6  167.88   20.20
  -5   9  -6  198.88   19.50
   5   9   6  185.68   20.00
  -5  -9   6  188.58   17.70
  -5  -9  -6  213.28   18.40
  -5  -9  -6  192.98   18.70
  -5  -9  -6  183.18   18.00
  -5   9   6  168.18   17.30
  -5   9   6  165.58   18.10
  -6  -9   6 1650.53   96.39
  -6   9  -6 1649.73   97.69
  -6   9  -6 1653.63  103.19
  -6   9  -6 1595.04   99.69
  -6   9   6 1481.25   95.79
   6  -9   6 1778.12  105.19
  -6  -9  -6 1603.14   96.69
  -6  -9  -6 1478.15   96.69
  -6   9   6 1476.15   97.39
  -6  -9  -6 1668.73   99.19
  -7  -9   6  340.87   27.80
  -7   9  -6  321.47   30.40
  -7   9  -6  337.37   29.00
   7   9   6  320.07   31.80
  -7   9  -6  385.66   35.40
  -7  -9  -6  306.97   28.00
  -7  -9  -6  337.57   30.10
  -7  -9  -6  329.37   28.20
   0   9  -7  631.84   37.60
   0   9   7  604.04   44.80
   0   9  -7  642.44   36.80
   0   9   7  572.24   40.00
   0   9   7  578.14   38.90
   0   9  -7  622.44   42.10
   0  -9  -7  595.24   40.40
   0  -9   7  573.14   41.00
   0  -9  -7  597.74   39.30
  -1  -9   7  133.99   14.80
   1  -9  -7  163.38   15.60
  -1   9  -7  157.78   13.70
  -1   9  -7  163.28   12.90
  -1   9  -7  154.48   16.10
   1   9   7  189.78   18.90
   1   9   7  138.79   14.20
   1   9   7  115.79   14.50
   1  -9  -7  160.28   14.80
  -1  -9  -7  152.58   14.40
   1   9  -7  158.88   11.10
  -1   9   7  136.59   13.30
   1  -9   7  142.89   15.50
   1   9  -7  153.88   10.50
  -1   9   7  161.98   19.10
  -1  -9  -7  131.59   14.40
  -1   9   7  140.39   14.20
   2   9   7  941.91   60.49
   2   9   7  863.21   56.89
   2  -9  -7  896.71   57.09
  -2   9  -7  943.11   59.99
   2   9   7  900.81   58.69
  -2  -9   7  943.81   58.69
  -2   9  -7  942.31   55.79
  -2   9  -7  982.90   57.39
   2  -9  -7  856.31   58.19
  -2  -9  -7  927.21   57.99
  -2   9   7  886.21   56.79
   2  -9   7  874.41   59.39
  -2  -9  -7  878.21   56.19
  -2   9   7  909.81   55.59
   3   9   7    9.10    4.90
   3   9   7    9.90    5.70
  -3   9  -7   11.30    5.80
   3   9   7   12.30    6.60
  -3   9  -7   12.40    4.90
  -3  -9   7    8.00    5.10
  -3   9  -7   14.10    7.90
  -3  -9  -7    1.90    3.80
  -3  -9  -7   12.90    5.40
  -3   9   7    8.40    4.50
  -3   9   7    8.40    4.10
   3  -9   7   18.30    7.00
  -4  -9   7  328.57   26.90
  -4   9  -7  308.27   27.30
   4   9   7  340.87   29.40
  -4   9  -7  359.56   30.40
  -4   9  -7  344.17   26.50
  -4   9   7  327.17   25.70
  -4  -9  -7  351.86   28.30
  -4   9   7  357.16   25.10
  -4  -9  -7  378.66   27.20
  -5   9  -7   52.09   11.30
  -5  -9   7   52.99   10.20
  -5   9  -7   55.19    9.90
  -5   9  -7   48.10   12.60
  -5  -9  -7   40.40    9.00
  -5  -9  -7   36.60    9.20
  -5   9   7   50.69    9.50
  -5  -9  -7   66.99   11.00
  -5   9   7   51.09    8.50
   5  -9   7   56.49   13.20
  -6   9  -7  214.98   25.10
  -6  -9   7  205.18   20.00
   6   9   7  229.28   24.20
  -6   9  -7  179.78   19.50
  -6   9  -7  180.68   21.30
  -6  -9  -7  177.78   20.10
  -6  -9  -7  167.78   19.80
  -6   9   7  204.68   18.20
  -6   9   7  191.38   17.40
  -6  -9  -7  167.58   18.90
   6  -9   7  178.28   29.10
  -7   9  -7   57.49   16.70
  -7  -9   7   84.99   13.40
  -7   9  -7  105.99   18.20
   7   9   7   81.89   18.00
  -7   9  -7   77.59   14.30
  -7  -9  -7   78.59   13.80
  -7  -9  -7   82.99   15.90
  -7  -9  -7   66.49   13.10
  -7   9   7   81.39   12.20
  -7   9   7   89.89   11.80
   0  -9   8   -0.90    4.10
   0   9  -8    1.60    2.60
   0   9  -8    3.00    4.70
   0  -9  -8   -3.50    3.20
   0   9   8    5.40    3.80
   0   9  -8    1.50    2.40
   0   9   8    2.40    3.40
   0  -9  -8   -8.40    2.80
  -1  -9   8  191.28   18.30
   1  -9  -8  158.08   15.60
   1   9   8  168.18   16.90
   1  -9  -8  186.58   17.40
  -1   9  -8  170.08   13.70
   1   9   8  146.59   15.00
  -1   9  -8  164.28   14.40
   1   9  -8  147.19   10.80
   1  -9   8  143.09   17.00
  -1  -9  -8  144.69   15.50
  -1   9   8  123.39   13.60
   1   9  -8  144.29   11.20
  -1  -9  -8  166.38   15.20
  -1   9   8  143.29   15.20
   2   9   8   68.79   11.00
  -2   9  -8   52.29    8.80
  -2  -9   8   90.69   13.10
  -2   9  -8   86.09   14.30
  -2   9  -8   90.99   12.40
   2  -9  -8   73.89   12.50
   2  -9  -8   73.19   11.00
   2   9   8   80.19   13.00
  -2   9   8   76.29   11.10
  -2  -9  -8   82.69   11.40
  -2  -9  -8   84.09   12.70
  -2   9   8   77.79   10.00
   2  -9   8   81.99   14.10
   3   9   8  193.08   19.40
  -3   9  -8  243.38   20.70
  -3   9  -8  217.68   22.90
   3   9   8  208.08   21.50
  -3   9  -8  211.88   18.70
  -3  -9   8  219.78   20.90
   3   9   8  205.68   28.90
  -3   9   8  213.48   17.60
   3  -9   8  263.07   24.20
  -3  -9  -8  222.88   19.40
  -3   9   8  214.38   26.90
  -3  -9  -8  248.18   21.30
  -3   9   8  184.48   17.60
  -4  -9   8  212.58   20.50
  -4   9  -8  199.28   19.90
  -4   9  -8  193.08   18.50
   4   9   8  190.68   21.40
  -4   9  -8  193.78   22.30
   4  -9   8  196.98   22.60
  -4  -9  -8  190.58   20.20
  -4  -9  -8  174.58   19.80
  -4  -9  -8  197.98   18.90
  -4   9   8  190.28   17.00
  -4   9   8  202.28   16.30
  -5  -9   8  546.45   38.20
   5   9   8  488.45   40.90
  -5   9  -8  484.65   36.70
  -5   9  -8  429.26   40.10
  -5   9  -8  481.05   38.40
  -5   9   8  457.05   32.00
  -5   9   8  508.15   33.50
  -5  -9  -8  527.95   36.90
  -5  -9  -8  508.45   38.90
  -5  -9  -8  448.46   38.00
   5  -9   8  579.04   47.50
   6   9   8  291.87   29.10
  -6   9  -8  263.87   23.80
  -6  -9   8  251.97   23.70
  -6   9  -8  245.38   25.50
  -6   9  -8  187.38   29.80
  -6  -9  -8  154.88   29.50
  -6  -9  -8  219.48   34.80
  -6   9   8  224.58   18.40
  -6  -9  -8  245.78   24.70
  -6   9   8  220.18   17.70
   0  -9  -9  496.15   33.80
   0  -9   9  533.35   38.50
   0   9  -9  476.25   30.80
   0   9   9  392.56   33.30
   0   9  -9  454.95   29.80
   0   9   9  605.94   62.59
   0   9   9  456.95   33.10
   0  -9  -9  464.05   34.80
  -1  -9   9 1472.15   89.39
  -1   9  -9 1403.66   89.49
  -1   9  -9 1353.66   83.29
   1   9   9 1409.36   85.49
   1   9   9 1399.76   87.39
   1  -9  -9 1391.46   86.89
   1  -9  -9 1368.66   85.09
   1   9   9 1749.72  113.09
  -1   9  -9 1435.66   82.59
   1   9  -9 1328.37   79.19
  -1  -9  -9 1370.86   90.19
  -1   9   9 1426.56   85.69
   1   9  -9 1282.47   79.49
  -1  -9  -9 1360.06   88.19
  -1   9   9 1466.15   84.19
  -1   9   9 1446.66  105.39
   1  -9   9 1548.45   90.69
   2   9   9  212.78   25.60
  -2  -9   9  158.38   19.70
  -2   9  -9  191.88   16.90
  -2   9  -9  177.08   20.30
   2   9   9  177.08   18.10
  -2   9  -9  189.18   17.90
   2  -9  -9  186.38   17.80
   2   9   9  167.38   19.50
   2  -9  -9  190.38   18.80
  -2  -9  -9  194.38   19.30
   2  -9   9  167.48   31.70
  -2   9   9  191.98   27.10
  -2  -9  -9  170.78   17.40
  -3  -9   9  939.41   61.09
  -3   9  -9  890.51   58.49
  -3   9  -9  869.81   62.19
   3   9   9  929.91   63.29
  -3   9  -9  897.51   56.89
  -3   9   9  954.10   69.29
   3  -9   9  907.11   63.39
  -3   9   9  868.31   54.49
  -3  -9  -9  855.01   57.39
  -3  -9  -9  861.11   59.09
  -3   9   9  857.31   55.59
  -4  -9   9   70.09   13.60
  -4   9  -9  112.29   16.70
   4   9   9  101.49   18.30
  -4   9  -9   69.49   15.20
  -4   9  -9   73.49   12.00
  -4  -9  -9   85.89   13.60
  -4  -9  -9   80.09   13.70
  -4   9   9   88.29   10.70
  -4   9   9   81.09   10.00
  -5   9  -9  140.59   22.80
  -5  -9   9  173.38   20.70
  -5   9  -9  148.09   20.50
  -5   9  -9  140.39   17.90
  -5  -9  -9  138.69   20.30
  -5   9   9  141.39   12.50
  -5  -9  -9  148.49   26.50
  -5  -9  -9  149.69   21.20
  -5   9   9  132.29   13.00
   0   9 -10   -1.60    3.00
   0   9 -10   -0.60    2.80
   0   9  10    5.80    5.40
   0   9  10    4.90    5.20
   0  -9  10   -0.70    7.80
   1   9  10   -0.10    5.00
   1   9  10    3.40    5.20
  -1   9 -10    2.50    4.00
   1  -9 -10   10.70    5.30
   1  -9 -10    8.30    5.80
  -1   9 -10    4.00    6.70
  -1   9 -10    1.20    3.30
  -1  -9  10    2.50    7.10
  -1   9  10   -3.30    3.80
  -1  -9 -10    3.90    5.00
  -1  -9 -10    3.10    4.90
  -1   9  10   -2.10    4.10
   1  -9  10   -8.20    6.70
   1   9 -10    1.90    2.80
   1   9 -10    0.00    2.40
  -2  -9  10   23.10    9.50
  -2   9 -10   23.40    9.10
  -2   9 -10   13.70    6.50
  -2   9 -10   11.90    6.60
   2  -9 -10    3.10    5.70
   2  -9 -10   13.00    7.30
  -2  -9 -10   11.60    6.20
  -2  -9 -10   12.70    6.40
  -2   9  10    4.60    4.80
  -2   9  10    9.20    5.30
  -3   9 -10   70.39   12.20
  -3   9 -10   55.89   15.70
  -3  -9  10   89.79   15.30
  -3   9 -10   82.89   12.70
  -3  -9 -10   92.89   14.00
  -3   9  10   67.99   10.40
  -3   9  10   71.49   10.70
  -3  -9 -10   66.19   12.40
   0  10   0 8614.64  499.95
   0 -10   0 9999.00  500.95
   0  10   0 7907.61  500.65
   0 -10   0 9803.52  502.35
  -1  10   0    0.40    2.30
  -1 -10   0    4.30    2.50
   1  10   0   -0.90    1.20
   1  10   0    0.60    1.80
  -1  10   0    0.40    2.20
  -1 -10   0   12.70    4.00
  -1  10   0    0.10    2.20
  -2 -10   0 4600.94  245.08
   2  10   0 4214.68  244.08
  -2 -10   0 4654.63  244.28
   2  10   0 4191.58  243.48
  -3 -10   0    0.20    1.90
   3  10   0   -1.30    1.50
  -3 -10   0   -1.60    1.40
   3  10   0    0.10    1.50
  -3  10   0   -1.20    2.70
  -4 -10   0 2371.46  130.79
  -4 -10   0 2365.76  128.69
  -4 -10   0 2326.67  131.79
   4  10   0 2453.65  130.39
   4  10   0 2343.17  131.19
  -4  10   0 1995.10  138.09
  -5 -10   0   10.40    3.10
  -5 -10   0    2.80    2.40
  -5 -10   0    5.00    2.60
  -5  10   0    2.20    4.40
   5  10   0    1.30    2.40
  -6 -10   0   88.79   10.00
  -6 -10   0   69.89    9.30
  -6  10   0  125.29   21.80
  -6 -10   0   65.99    8.00
  -7  10   0   -3.00    5.80
  -7 -10   0   -3.60    2.50
  -7 -10   0    3.30    2.90
  -7 -10   0   -3.10    3.20
  -8  10   0   85.89   20.30
  -8 -10   0   89.09   10.90
  -9 -10   0   11.80    5.40
  -9  10   0  -11.80    9.60
  -9 -10   0    3.70    4.60
  -9 -10   0    8.70    5.90
   0 -10  -1   -0.20    2.10
   0  10   1   -2.50    1.40
   0  10  -1    1.20    1.90
   0 -10  -1   -0.50    1.90
   0  10   1    2.60    2.40
   0  10  -1    2.00    2.20
   0  10  -1    0.10    1.10
   0 -10   1    0.30    1.30
   1 -10  -1   39.00    7.60
   1  10   1   59.79    6.50
  -1 -10   1   55.59    8.80
  -1 -10   1   43.10    6.90
  -1  10  -1   56.99    8.00
   1  10   1   47.30    7.20
  -1  10   1   43.90    8.50
   1 -10   1   34.50    6.10
  -1 -10  -1   42.50    6.20
  -1 -10  -1   42.20    6.50
   1  10  -1   54.09    6.90
  -1  10   1   50.09    8.70
   1  10  -1   39.50    6.10
   1  10  -1   53.89    3.70
   2  10   1   52.89    5.80
  -2 -10   1   44.40    6.50
  -2 -10   1   52.89    5.90
   2  10   1   43.20    6.40
   2  10   1   43.10    4.20
  -2  10  -1   26.50    7.70
   2  10  -1   52.09    5.10
   2  10  -1   52.09    5.50
  -2  10   1   56.59    8.40
  -2  10   1   50.59    8.90
  -2 -10  -1   29.00    5.20
  -2 -10  -1   40.40    6.00
   3  10   1  107.99    8.70
  -3 -10   1  114.49    6.70
  -3 -10   1  101.99    9.50
   3  10   1  107.59   10.20
  -3 -10   1  111.09    9.10
   3  10   1   98.89    9.40
  -3  10  -1  106.89   13.20
  -3 -10  -1   99.99    9.50
  -3 -10  -1  102.49   10.20
   3  10  -1  114.59    9.10
  -3 -10  -1   90.09    7.70
   3  10  -1  114.79    8.70
  -4 -10   1   34.30    5.60
  -4 -10   1   44.50    6.40
   4  10   1   52.79    7.10
   4  10   1   49.30    7.20
  -4 -10   1   45.90    4.60
   4  10   1   32.40    6.00
  -4  10  -1   51.19   11.50
  -4  10   1   42.00   10.80
  -4 -10  -1   33.80    6.30
  -4 -10  -1   41.10    4.90
  -4 -10  -1   41.10    6.70
   4  10  -1   51.79    5.90
   4  10  -1   48.70    5.40
  -5 -10   1  156.78   12.50
  -5 -10   1  161.18   13.40
  -5 -10   1  143.09   11.50
   5  10   1  141.39   13.00
   5  10   1  160.28   14.30
  -5  10  -1  149.19   18.70
  -5  10   1  150.18   22.50
  -5 -10  -1  142.39   13.00
  -5 -10  -1  150.48   12.00
  -5 -10  -1  161.68   14.20
  -6  10  -1  163.28   24.70
  -6 -10   1  184.08   14.50
  -6 -10   1  164.28   15.00
  -6  10   1  150.98   24.80
  -6 -10  -1  188.98   15.70
  -6 -10  -1  162.58   14.10
  -6 -10  -1  191.18   16.80
  -7 -10   1   36.70    7.20
  -7 -10   1   42.30    8.20
  -7  10  -1   55.79   15.60
  -7 -10   1   49.00    7.60
  -7 -10  -1   52.49    9.10
  -7 -10  -1   44.30    7.80
  -7 -10  -1   61.99   10.70
  -7  10   1   61.69   16.40
  -8 -10   1   65.69   10.40
  -8 -10   1   78.09   11.50
  -8 -10   1   93.49   12.60
  -8  10  -1   58.69   16.70
  -8  10   1  101.79   21.60
  -8 -10  -1   90.09   12.20
  -8 -10  -1  104.79   13.50
  -8 -10  -1   76.29   12.90
  -9 -10   1   10.20    5.20
  -9 -10   1    6.90    5.20
  -9  10  -1    1.50   10.50
  -9 -10   1    3.00    5.10
  -9 -10  -1    6.10    5.80
  -9  10   1   11.90   12.50
  -9 -10  -1    4.50    5.90
  -9 -10  -1   10.50    5.50
   0  10   2 2210.18  127.59
   0  10  -2 2198.78  125.79
   0 -10   2 2003.80  123.69
   0  10  -2 2221.28  123.69
   0  10  -2 2346.77  125.19
   0  10   2 2320.47  126.59
   1  10   2 1730.33   98.89
  -1 -10   2 1600.84   96.39
   1  10   2 1783.02   97.99
   1  10   2 1821.52  100.29
  -1  10  -2 1707.63   99.29
   1  10  -2 1873.91   99.59
  -1  10   2 1581.94  102.89
   1  10  -2 1851.01   98.69
   1  10  -2 1673.13   96.29
   1 -10   2 1666.73   99.29
  -1 -10  -2 1830.02   99.09
  -1  10   2 1643.54  101.79
  -1 -10  -2 1742.83   99.79
   2  10   2 3556.04  201.38
  -2 -10   2 3528.45  200.88
  -2  10  -2 3888.11  203.28
  -2 -10   2 3304.07  197.08
   2  10   2 3370.16  200.18
   2  10   2 3978.40  199.48
  -2 -10   2 3414.56  201.68
  -2  10   2 3725.53  205.48
  -2  10   2 3486.05  206.88
   2  10  -2 3820.42  198.88
   2  10  -2 3742.93  198.28
  -2 -10  -2 3491.75  200.18
  -2 -10  -2 3341.27  200.98
   2 -10   2 3732.23  203.18
  -3 -10   2 1455.55   80.29
   3  10   2 1409.96   80.69
  -3 -10   2 1387.46   79.39
   3  10   2 1443.86   81.99
   3  10   2 1447.46   79.99
  -3  10  -2 1408.06   85.19
  -3 -10   2 1313.57   77.49
   3  10  -2 1432.26   78.69
  -3  10   2 1429.46   83.79
   3  10  -2 1421.26   78.19
  -3 -10  -2 1426.76   79.29
  -3 -10  -2 1363.36   80.69
   3 -10   2 1261.47   83.89
  -3 -10  -2 1320.27   81.49
  -3  10   2 1375.16   84.99
  -4 -10   2  351.06   23.00
   4  10   2  359.46   25.20
  -4  10  -2  342.57   28.70
  -4 -10   2  340.87   22.20
   4  10   2  351.06   24.00
   4  10   2  343.07   23.90
  -4 -10   2  316.27   22.30
  -4 -10  -2  330.57   22.50
  -4 -10  -2  339.97   23.90
  -4  10   2  348.27   27.40
  -4 -10  -2  347.37   24.80
   4 -10   2  321.37   27.90
   4  10  -2  372.66   22.30
   4  10  -2  360.26   21.60
  -5 -10   2  489.55   31.50
  -5 -10   2  513.65   31.00
  -5 -10   2  494.05   31.60
   5  10   2  516.15   34.50
  -5  10  -2  449.06   38.50
   5  10   2  468.15   32.70
   5  10   2  444.96   33.50
  -5 -10  -2  508.55   34.20
  -5 -10  -2  493.75   31.70
  -5 -10  -2  555.74   33.50
  -6 -10   2    4.90    3.10
  -6 -10   2    4.10    3.00
  -6 -10   2    3.70    3.10
  -6  10  -2  -13.00    5.40
   6  10   2    4.70    4.70
  -6 -10  -2    5.10    4.40
  -6  10   2   -5.50    6.70
  -6 -10  -2    3.40    3.80
  -6 -10  -2    3.30    3.20
  -7  10  -2  104.19   19.00
  -7 -10   2   94.89   10.00
  -7 -10   2   83.89   10.30
  -7 -10   2   93.29   10.90
  -7  10   2   68.39   16.40
  -7 -10  -2  118.89   12.60
  -7 -10  -2   74.99   10.70
  -7 -10  -2   76.79   11.80
  -8  10  -2   79.09   18.60
  -8 -10   2  103.89   12.00
  -8 -10   2   93.29   11.70
  -8 -10   2  104.39   11.00
  -8 -10  -2   85.39   13.50
  -8 -10  -2   97.79   11.70
  -8 -10  -2  125.79   13.70
  -8  10   2   77.19   20.30
  -9  10  -2    6.10    7.80
  -9  10  -2    3.80   10.50
  -9  10  -2  -13.50   11.20
  -9 -10   2    3.90    4.00
  -9 -10   2    9.90    5.30
  -9 -10  -2   16.00    6.60
  -9 -10  -2   12.40    6.30
  -9  10   2   14.80   17.40
  -9 -10  -2   15.30    6.60
   0  10   3    0.70    2.30
   0  10  -3    2.70    2.10
   0 -10   3    3.50    2.20
   0  10   3    0.90    2.50
   0 -10  -3    1.10    2.50
   0 -10  -3   -1.70    1.70
   1  10   3   47.20    6.70
   1  10   3   48.10    7.90
   1  10   3   51.09    7.30
   1 -10  -3   33.80    7.10
  -1 -10   3   36.30    4.60
  -1  10  -3   39.20    6.40
   1 -10  -3   47.90    8.10
  -1 -10  -3   54.79    8.10
   1 -10   3   35.60    6.10
   1  10  -3   46.20    6.10
  -1 -10  -3   43.10    6.50
  -1  10   3   35.10    7.10
   1  10  -3   46.70    5.30
   1  10  -3   55.79    7.50
  -1  10   3   67.89    9.80
   2  10   3   59.79    8.90
  -2  10  -3   73.39    9.20
   2  10   3   71.69    7.90
  -2 -10   3   56.89    5.70
   2  10   3   68.79    7.60
  -2  10   3   77.49   13.10
   2  10  -3   70.99    5.90
   2  10  -3   70.79    5.60
   2 -10   3   57.49    8.90
  -2 -10  -3   66.79    7.60
  -2 -10  -3   69.29    8.20
  -2  10   3   54.59   10.00
   3  10   3 1244.88   73.69
  -3 -10   3 1246.78   72.19
  -3 -10   3 1316.77   71.39
   3  10   3 1150.18   74.49
  -3 -10   3 1257.27   73.09
   3  10   3 1351.16   73.89
  -3  10  -3 1374.36   78.19
   3  10  -3 1323.67   69.89
  -3 -10  -3 1169.58   73.29
   3  10  -3 1282.37   70.29
  -3 -10  -3 1101.69   74.09
  -3  10   3 1304.47   78.29
  -3 -10  -3 1219.48   73.09
  -3  10   3 1221.38   79.69
   3 -10   3 1228.48   76.89
  -4 -10   3  304.17   20.40
  -4 -10   3  299.07   20.00
   4  10   3  301.67   24.60
   4  10   3  348.27   23.30
  -4 -10   3  278.77   20.30
  -4  10  -3  311.67   26.60
   4  10   3  294.47   25.60
  -4 -10  -3  327.97   22.70
  -4  10   3  281.17   24.50
  -4 -10  -3  350.36   22.10
  -4 -10  -3  319.27   23.50
  -4  10   3  271.67   25.60
   5  10   3 1051.79   66.29
   5  10   3 1045.00   64.59
  -5 -10   3 1070.99   61.29
  -5 -10   3 1091.49   62.09
  -5 -10   3 1103.99   65.29
  -5  10  -3 1133.19   71.69
   5  10   3 1047.60   65.49
  -5 -10  -3 1097.59   66.19
  -5 -10  -3 1162.68   65.19
  -5 -10  -3  945.81   63.09
   5 -10   3 1054.79   70.59
  -5  10   3 1040.20   66.99
  -5  10   3  987.20   68.09
  -6  10  -3  258.47   27.80
   6  10   3  292.57   24.30
  -6 -10   3  293.97   22.10
  -6 -10   3  262.17   21.10
  -6 -10   3  275.27   21.70
  -6 -10  -3  261.07   22.90
  -6 -10  -3  262.27   21.50
  -6  10   3  237.48   23.90
  -6 -10  -3  267.77   20.90
  -6  10   3  282.87   23.50
   7  10   3  550.24   39.80
  -7 -10   3  460.65   30.70
  -7 -10   3  479.15   31.80
  -7  10  -3  557.24   44.40
  -7 -10   3  479.75   34.10
  -7  10   3  406.36   36.80
  -7  10   3  479.95   45.00
  -7 -10  -3  506.95   35.00
  -7 -10  -3  506.25   36.60
  -7 -10  -3  437.96   33.00
  -8 -10   3  195.28   18.70
  -8  10  -3  251.17   30.40
  -8 -10   3  214.78   17.30
  -8 -10   3  214.58   16.40
  -8 -10  -3  165.18   17.80
  -8 -10  -3  198.78   21.00
  -8  10   3  159.98   28.70
  -8  10   3  179.98   24.00
  -8 -10  -3  202.68   19.50
   0  10   4  274.67   22.10
   0 -10   4  245.28   19.10
   0 -10  -4  278.07   20.80
   0  10  -4  261.37   19.20
   0 -10  -4  276.87   19.80
   0  10   4  286.57   21.50
   0  10   4  275.37   20.20
   1  10   4 1117.39   66.79
  -1 -10   4 1044.50   64.19
   1 -10  -4 1074.09   66.69
   1  10   4 1100.49   65.99
   1  10   4 1026.10   66.79
   1 -10  -4 1090.09   68.09
  -1  10  -4 1139.49   66.39
  -1  10   4 1130.59   68.49
  -1  10   4 1160.68   67.19
   1  10  -4 1082.19   63.49
   1 -10   4 1051.29   66.19
   1  10  -4 1129.59   64.29
   1  10  -4 1165.08   65.09
  -1 -10  -4 1221.28   67.09
  -1 -10  -4 1079.29   65.29
   2 -10  -4   36.60    7.50
   2  10   4   37.10    7.30
   2 -10  -4   44.50    8.00
   2  10   4   60.09    8.70
   2  10   4   30.80    6.20
  -2  10  -4   57.59    9.30
  -2 -10   4   44.00    5.50
  -2  10   4   31.40    7.20
  -2  10   4   46.10    9.80
   2  10  -4   43.00    3.80
   2 -10   4   27.50    6.70
  -2 -10  -4   41.20    6.50
  -2 -10  -4   33.30    6.10
   2  10  -4   40.30    3.80
   3  10   4  456.35   32.00
   3  10   4  464.45   31.00
  -3 -10   4  439.66   28.60
  -3  10  -4  460.15   33.10
   3  10   4  442.86   30.60
  -3  10   4  437.36   33.30
  -3 -10  -4  454.05   30.40
  -3 -10  -4  469.95   30.60
  -3 -10  -4  460.95   31.60
   3 -10   4  466.55   33.50
  -3  10   4  414.36   34.10
   4  10   4    1.10    3.40
   4  10   4    0.80    3.10
  -4  10  -4    0.80    3.90
  -4 -10   4   -2.50    2.00
   4  10   4    1.80    3.50
  -4  10   4    4.30    4.70
  -4 -10  -4    6.10    3.80
  -4 -10  -4    1.00    3.00
  -4 -10  -4    7.30    3.50
   4 -10   4    5.90    4.60
  -4  10   4    3.40    3.90
  -5  10  -4  200.98   21.90
   5  10   4  214.98   19.20
   5  10   4  189.58   17.80
  -5 -10   4  233.98   14.80
  -5 -10   4  230.78   15.30
   5  10   4  158.68   18.10
  -5 -10   4  224.88   16.90
  -5  10   4  181.88   21.20
  -5 -10  -4  202.78   17.70
  -5  10   4  190.88   19.90
  -5 -10  -4  213.38   18.10
  -5 -10  -4  223.88   19.50
  -6 -10   4  206.98   15.10
  -6  10  -4  203.28   23.90
   6  10   4  228.68   21.50
  -6 -10   4  209.58   14.60
  -6 -10  -4  199.58   18.20
  -6 -10  -4  206.48   19.10
  -6 -10  -4  234.48   21.10
  -7 -10   4   19.20    4.10
  -7 -10   4   20.40    7.00
  -7 -10   4   21.40    4.70
   7  10   4   17.00    8.00
  -7  10  -4   25.80   11.40
  -7  10   4   11.20    7.20
  -7  10   4   12.60    7.80
  -7 -10  -4   20.10    6.10
   7 -10   4   13.10    9.70
  -7 -10  -4   20.70    7.20
  -7 -10  -4   32.40    8.00
  -8 -10   4  240.78   18.30
  -8 -10   4  257.37   17.70
  -8  10  -4  281.67   24.60
  -8  10  -4  287.47   31.90
  -8 -10   4  235.48   22.30
  -8  10  -4  240.78   25.30
  -8 -10  -4  209.18   23.90
  -8  10   4  216.68   24.40
  -8  10   4  214.88   28.30
  -8 -10  -4  212.08   22.30
  -8  10   4  231.08   34.30
  -8 -10  -4  273.37   22.50
   0 -10  -5    1.60    2.10
   0  10   5   -1.10    2.20
   0 -10  -5    1.60    2.50
   0  10  -5    1.60    2.80
   0  10   5    0.60    2.60
   0  10   5   -0.80    2.80
   0 -10   5    1.50    2.20
   1 -10  -5  604.24   40.60
  -1 -10   5  571.64   38.00
   1  10   5  655.83   41.50
   1  10   5  617.24   39.10
  -1  10  -5  626.64   40.10
   1 -10  -5  571.14   39.10
   1  10   5  595.94   40.10
   1  10  -5  580.54   36.40
   1 -10   5  570.84   39.40
   1  10  -5  606.94   35.90
   1  10  -5  635.14   39.30
  -1 -10  -5  670.63   40.00
  -1 -10  -5  621.44   38.70
  -1  10   5  568.14   40.10
  -1  10   5  583.14   38.90
   2  10   5   11.60    4.40
  -2 -10   5    6.90    3.40
   2  10   5   16.40    5.70
  -2  10  -5    5.80    4.50
   2 -10  -5   13.30    4.50
   2  10   5    8.90    4.10
   2 -10  -5    9.60    4.50
   2 -10   5   20.40    6.10
   2  10  -5   12.50    1.80
  -2  10   5   10.90    4.20
  -2 -10  -5   15.20    4.80
   2  10  -5   12.40    2.00
  -2  10   5   17.00    5.90
  -2 -10  -5   18.50    5.30
  -3 -10   5 1090.69   64.89
  -3  10  -5 1088.79   68.89
   3  10   5 1162.28   67.89
   3  10   5 1117.29   68.29
   3  10   5 1084.69   66.49
   3 -10   5  991.50   68.49
  -3  10   5 1068.19   67.79
  -3 -10  -5 1067.99   66.49
  -3 -10  -5 1137.59   67.49
  -3  10   5 1080.09   69.19
  -3 -10  -5 1108.19   65.89
   4  10   5   -3.50    1.90
   4  10   5   -3.40    3.00
  -4  10  -5   -6.90    3.60
   4  10   5    0.00    2.60
  -4 -10   5   -2.70    2.30
  -4 -10  -5   -3.70    2.20
  -4 -10  -5    1.80    3.70
  -4  10   5   -3.10    3.60
  -4 -10  -5    0.80    3.20
  -4  10   5   -5.30    3.30
   4 -10   5    0.10    4.00
  -5 -10   5 1770.22  107.99
  -5  10  -5 1825.12  114.59
   5  10   5 1843.62  111.49
  -5  10   5 1841.12  114.19
  -5 -10  -5 2053.79  111.89
  -5  10   5 1796.32  112.09
  -5 -10  -5 1946.51  109.89
  -5 -10  -5 1830.52  109.59
   6  10   5    5.20    5.60
  -6 -10   5   -0.30    3.90
  -6  10  -5    4.10    5.70
  -6  10   5   -3.10    6.10
  -6 -10  -5   -1.50    3.20
  -6 -10  -5    1.60    3.40
  -6 -10  -5   -0.90    4.10
  -6  10   5   -2.90    5.60
  -7 -10   5 1168.58   76.59
  -7  10  -5 1169.78   75.89
  -7  10  -5 1120.99   77.99
  -7  10  -5 1240.78   83.99
  -7  10   5 1285.27   80.79
   7 -10   5 1187.48   83.99
  -7 -10  -5 1203.78   77.39
  -7 -10  -5 1234.58   75.69
  -7 -10  -5 1075.49   77.99
  -7  10   5 1307.57   78.59
  -8  10  -5    3.40    6.60
   8  10   5    5.70   10.10
  -8  10  -5    1.80    6.70
  -8 -10   5  -15.90    5.40
  -8  10  -5    1.20   10.30
  -8 -10  -5    1.50    4.90
  -8  10   5   -0.70    8.10
  -8  10   5   -0.70   10.70
  -8 -10  -5   -8.20    8.10
  -8  10   5   15.70    8.00
   0 -10   6    2.90    3.60
   0  10   6    9.70    3.90
   0  10   6    9.30    4.40
   0  10  -6   -1.00    2.70
   0  10   6    0.00    4.00
   0 -10  -6    5.40    3.40
   0 -10  -6    3.10    3.30
  -1  10  -6   40.10    8.30
   1 -10  -6   46.80    8.50
   1 -10  -6   55.19    9.00
   1  10   6   36.70    7.40
  -1 -10   6   52.99    8.60
   1  10   6   69.89   11.30
   1  10   6   42.60    9.50
   1 -10   6   45.20    9.20
  -1  10   6   69.69   10.60
  -1  10   6   63.49   13.40
   1  10  -6   58.49    5.60
  -1 -10  -6   62.79    9.10
  -1  10   6   44.10    7.50
   1  10  -6   59.39    5.30
  -1 -10  -6   50.19    8.10
  -2  10  -6    8.90    5.30
   2  10   6   16.40    5.80
   2  10   6   22.40    6.10
  -2 -10   6   16.40    5.00
   2 -10  -6   24.30    6.80
   2 -10  -6   18.10    5.00
   2  10   6   18.70    6.30
   2 -10   6   12.80    5.40
  -2  10   6    9.50    4.10
  -2  10   6   24.50    6.60
  -2 -10  -6   12.20    4.50
  -2 -10  -6   15.00    5.10
   3  10   6   55.29   10.40
  -3  10  -6   55.79   10.80
   3  10   6   60.49   10.00
   3  10   6   71.29   12.00
  -3 -10   6   36.80    7.40
   3 -10   6   48.10   10.40
  -3 -10  -6   52.39    8.90
  -3  10   6   49.80    8.80
  -3 -10  -6   47.00    9.30
  -3 -10  -6   57.19    9.20
  -3  10   6   52.19    9.50
  -4  10  -6  109.69   18.90
  -4 -10   6  125.79   13.60
   4  10   6  157.08   16.50
  -4 -10  -6  110.29   17.50
  -4 -10  -6  116.49   14.20
  -4 -10  -6  124.99   17.20
  -4  10   6  140.29   14.70
  -4  10   6  151.68   16.00
  -5  10  -6  105.09   14.20
  -5  10  -6   94.19   16.30
   5  10   6   97.39   15.30
  -5 -10   6   98.09   11.80
  -5  10  -6  146.29   19.00
  -5 -10  -6   93.09   13.00
  -5  10   6   97.19   15.30
  -5 -10  -6  100.29   14.40
  -5  10   6  101.99   14.30
  -5 -10  -6  107.19   15.00
  -6  10  -6  114.39   17.40
  -6  10  -6  124.59   17.20
  -6  10  -6  151.48   23.00
  -6 -10   6  180.18   17.50
  -6  10   6  135.29   16.00
  -6 -10  -6  109.29   16.50
  -6 -10  -6  132.19   15.50
  -6  10   6  149.29   17.60
  -6 -10  -6  157.58   16.90
   6 -10   6  129.29   21.30
  -7  10  -6   18.20    8.20
  -7  10  -6   22.70    9.00
  -7 -10   6   36.40    8.80
   7  10   6   39.10   11.00
  -7  10  -6   28.10   11.60
  -7  10   6   30.90    8.90
  -7  10   6   31.00   10.30
  -7 -10  -6   41.60    9.80
  -7 -10  -6   34.20    9.00
  -7 -10  -6   27.80    8.50
   0  10  -7    0.00    2.00
   0  10  -7   -4.20    3.10
   0 -10  -7    4.40    3.70
   0 -10  -7    0.80    2.80
   0  10   7    3.50    5.40
   0 -10   7   -1.90    2.90
   0  10  -7    5.50    2.60
   1  10   7    5.30    4.40
   1  10   7   -0.60    3.60
   1 -10  -7    1.30    3.20
  -1  10  -7    4.30    2.60
   1 -10  -7    3.20    3.90
  -1  10  -7    4.30    4.10
  -1 -10   7    1.80    3.60
   1  10   7   11.70    6.00
  -1  10  -7    2.30    2.90
   1  10  -7    1.30    1.80
  -1 -10  -7    4.70    3.70
   1 -10   7    2.50    3.60
   1  10  -7    1.60    2.00
  -1  10   7    3.00    3.30
  -1  10   7    8.20    4.50
  -1 -10  -7    2.70    3.70
  -1  10   7   -0.80    5.40
  -2  10  -7   42.60    7.90
   2 -10  -7   60.89   10.60
   2  10   7   44.30    9.00
  -2  10  -7   59.39    8.80
   2  10   7   37.30    8.40
  -2 -10   7   54.49   10.90
   2  10   7   52.99   10.60
   2 -10  -7   46.80    8.50
  -2  10  -7   49.80    9.80
  -2 -10  -7   58.09    9.30
  -2 -10  -7   41.80    8.20
  -2  10   7   65.09   10.30
   2 -10   7   45.60    9.70
  -2  10   7   52.49    8.20
  -3  10  -7  734.73   50.99
  -3  10  -7  755.82   48.40
   3  10   7  726.23   49.80
   3  10   7  740.93   50.49
  -3  10  -7  729.13   46.60
  -3 -10   7  713.83   50.49
   3  10   7  687.53   47.70
  -3  10   7  705.13   47.30
  -3  10   7  712.23   46.10
   3 -10   7  731.63   50.89
   4  10   7  207.98   22.10
  -4 -10   7  270.27   21.40
  -4  10  -7  243.78   20.60
   4  10   7  237.38   21.40
  -4  10  -7  223.08   23.80
  -4  10  -7  228.48   21.50
   4 -10   7  220.18   23.50
  -4 -10  -7  225.38   21.90
  -4 -10  -7  228.28   20.20
  -4  10   7  218.78   20.00
  -4  10   7  222.58   19.10
  -5  10  -7  723.03   52.29
  -5 -10   7  673.93   46.30
  -5  10  -7  677.13   48.70
  -5  10  -7  705.23   47.00
  -5 -10  -7  642.24   47.60
  -5 -10  -7  663.23   46.30
  -5  10   7  673.63   46.30
  -5 -10  -7  686.63   48.30
   5 -10   7  715.03   52.49
  -5  10   7  688.93   45.00
  -6 -10   7  297.37   25.60
  -6  10  -7  307.07   31.10
   6  10   7  343.67   31.30
  -6  10  -7  289.27   27.90
  -6  10  -7  263.37   25.60
  -6 -10  -7  303.67   26.80
  -6  10   7  297.17   24.20
  -6 -10  -7  314.37   26.20
  -6  10   7  315.87   25.70
  -6 -10  -7  281.07   27.00
  -7  10  -7  396.26   39.80
  -7 -10   7  415.86   32.10
  -7  10  -7  434.86   36.20
  -7  10  -7  374.16   32.90
   7  10   7  415.46   38.60
  -7 -10  -7  404.16   33.10
  -7 -10  -7  418.66   34.20
  -7 -10  -7  393.86   34.40
   0  10  -8  859.21   58.29
   0 -10  -8  884.21   56.99
   0  10   8  875.71   56.89
   0  10   8  899.41   55.59
   0  10  -8  882.81   52.89
   0  10  -8  922.01   52.19
   0 -10   8  805.52   57.39
   0 -10  -8  868.81   55.39
   1  10   8  332.97   24.80
   1 -10  -8  330.37   24.90
   1 -10  -8  311.27   25.80
  -1  10  -8  308.77   22.00
  -1 -10   8  294.87   25.60
  -1  10  -8  336.47   23.50
   1  10   8  339.27   26.40
  -1  10   8  270.97   24.00
  -1 -10  -8  300.97   23.80
   1 -10   8  313.67   26.70
   1  10  -8  302.27   19.30
  -1  10   8  263.37   22.80
   1  10  -8  326.37   20.10
  -1 -10  -8  294.77   24.80
   2 -10  -8  466.85   32.90
   2 -10  -8  422.06   33.50
  -2  10  -8  494.35   36.30
  -2  10  -8  493.95   31.40
   2  10   8  460.95   33.40
  -2  10  -8  440.76   32.10
   2  10   8  412.56   34.20
  -2 -10   8  466.15   34.30
   2 -10   8  443.26   35.50
  -2  10   8  429.46   30.80
  -2  10   8  429.76   32.00
  -3  10  -8  258.37   23.00
  -3 -10   8  259.67   23.40
  -3  10  -8  264.37   25.90
   3  10   8  255.27   23.00
   3  10   8  274.77   26.40
  -3  10  -8  245.08   21.60
   3  10   8  257.27   24.60
  -3  10   8  240.28   20.10
   3 -10   8  255.37   25.50
  -3 -10  -8  284.67   22.70
  -3  10   8  269.17   38.40
  -3  10   8  247.68   21.20
  -3 -10  -8  301.37   24.50
   4  10   8  156.28   20.90
  -4  10  -8  134.19   15.20
  -4 -10   8  113.29   16.30
  -4  10  -8  153.58   17.10
  -4  10  -8  125.89   19.50
   4 -10   8  150.78   21.20
  -4 -10  -8  134.19   15.10
  -4  10   8  146.39   14.60
  -4 -10  -8  137.49   18.50
  -4  10   8  127.79   13.20
  -5  10  -8   98.99   15.30
   5  10   8  107.59   18.50
  -5  10  -8  120.69   16.50
  -5 -10   8  108.89   15.50
  -5  10  -8   98.89   18.10
  -5 -10  -8  113.19   17.10
  -5 -10  -8  114.99   16.40
  -5 -10  -8  103.29   15.00
  -5  10   8   98.79   12.30
  -5  10   8  107.79   12.80
  -6  10  -8    6.30    8.80
  -6  10  -8    6.90    6.50
   6  10   8   -3.10    8.60
  -6  10  -8   20.50    9.00
  -6 -10   8   16.90    7.60
  -6 -10  -8    1.40    6.00
  -6  10   8   17.90    5.90
  -6 -10  -8   -6.70    5.70
  -6  10   8   15.70    5.20
  -6 -10  -8    8.60    8.10
   0  10   9   -2.60    3.80
   0 -10  -9    3.10    4.60
   0  10   9    0.00    4.70
   0  10  -9    0.60    2.60
   0  10  -9   -2.40    2.70
   0 -10  -9   -1.70    3.90
   0  10   9    1.80   11.30
   0 -10   9   -1.90    5.20
   1 -10  -9   70.39   11.20
  -1  10  -9   58.59    9.30
  -1  10  -9   79.79    9.80
  -1 -10   9   71.19   13.30
   1 -10  -9   61.09   11.70
   1  10   9   72.39   11.20
  -1  10  -9   68.89   13.60
   1  10   9   77.69   13.70
   1  10  -9   55.09    6.00
  -1 -10  -9   63.29   10.40
  -1 -10  -9   47.00   10.60
   1  10  -9   70.59    6.90
  -1  10   9   71.19   16.40
   1 -10   9   75.69   13.80
  -1  10   9   63.49   11.20
  -1  10   9   73.59   10.80
   2 -10  -9   72.29   12.00
  -2  10  -9   82.39   15.00
  -2  10  -9   97.79   12.30
   2  10   9   82.09   13.20
   2  10   9  115.79   18.50
   2 -10  -9   93.39   14.60
  -2  10  -9  104.39   12.40
   2  10   9  100.29   16.30
  -2 -10   9   48.30   12.20
  -2 -10  -9   92.99   14.00
  -2  10   9   91.29   11.70
  -2  10   9  128.99   22.80
   2 -10   9   89.09   15.60
  -2  10   9   88.79   13.40
  -2 -10  -9   97.89   13.60
  -3  10  -9   19.50    6.80
  -3  10  -9   11.10    7.50
  -3 -10   9   21.70    8.20
   3  10   9   23.50    9.30
  -3  10  -9   18.30    6.20
   3  10   9   16.30    8.40
   3 -10   9   19.20    9.40
  -3 -10  -9   17.80    6.60
  -3  10   9   16.10    8.60
  -3  10   9   15.10    7.70
  -3 -10  -9   16.80    7.10
  -3  10   9    0.20   10.80
  -4  10  -9  141.09   16.10
  -4  10  -9  135.69   21.50
  -4  10  -9  139.29   19.20
   4  10   9  116.09   19.80
  -4 -10   9  148.19   18.10
  -4 -10  -9  156.08   18.60
  -4  10   9  152.58   14.70
  -4  10   9  124.69   13.10
  -4 -10  -9  130.09   17.00
  -5  10  -9   71.49   14.20
  -5  10  -9   68.19   15.80
  -5  10  -9   58.19   11.50
  -5  10   9   75.29    9.30
  -5 -10  -9   33.10   11.00
  -5 -10  -9   26.20   10.90
  -5  10   9   82.39   10.90
   0 -10  10 1280.17   77.69
   0 -10 -10 1053.79   72.49
   0  10 -10 1098.19   66.49
   0  10  10 1161.28   73.19
   0 -10 -10 1124.69   71.39
   0  10  10 1175.08   71.49
   0  10 -10 1118.59   67.59
   1 -10 -10   -6.30    5.30
  -1  10 -10   -8.00    5.00
   1 -10 -10   -5.40    4.70
  -1  10 -10    3.80    3.70
  -1  10 -10    0.30    3.70
   1  10  10   -0.60    6.10
   1  10  10   -0.80    5.30
  -1 -10  10    2.90    7.80
   1 -10  10   -0.80    7.50
   1  10 -10    7.20    2.50
  -1 -10 -10    5.30    5.10
  -1  10  10   -2.20    4.20
   1  10 -10    6.20    2.80
  -1  10  10   -4.70    4.50
  -1 -10 -10    6.80    4.80
   2 -10 -10  770.52   52.29
   2 -10 -10  749.53   53.79
  -2  10 -10  774.92   51.09
  -2  10 -10  780.32   58.19
  -2 -10  10  895.81   58.49
  -2  10 -10  805.72   52.79
  -2 -10 -10  775.12   54.29
  -2 -10 -10  770.52   52.99
  -2  10  10  783.22   52.09
  -2  10  10  838.22   51.09
  -3 -10  10   -1.70    7.00
  -3  10 -10    7.30    5.30
  -3  10 -10    4.00    5.20
  -3 -10 -10    1.50    5.80
  -3 -10 -10    4.90    6.40
  -3  10  10    4.10    5.20
  -3  10  10   -3.20    4.00
   0  11   0   -2.40    1.20
   0 -11   0    1.60    2.60
   0  11   0    3.50    2.70
   0 -11   0    1.60    2.30
   0  11   0    3.10    3.00
   1  11   0   -0.40    1.60
  -1 -11   0    2.10    2.10
   1  11   0    0.40    1.80
  -1  11   0    0.00    2.20
  -1 -11   0    2.20    2.40
  -1  11   0    1.80    2.90
  -1  11   0    0.20    2.30
  -2 -11   0 1401.26   83.49
   2  11   0 1552.44   83.19
  -2  11   0 1401.16   88.79
   2  11   0 1512.15   83.89
  -2 -11   0 1393.76   84.29
  -3 -11   0   -1.00    1.60
   3  11   0    1.50    1.80
  -3  11   0    4.90    4.20
  -3 -11   0    1.00    0.70
  -3 -11   0   -1.70    1.60
   3  11   0    0.50    1.60
  -4 -11   0 3299.97  192.08
  -4 -11   0 3538.85  188.58
  -4 -11   0 3303.57  191.08
   4  11   0 3530.95  190.78
   4  11   0 3618.94  191.98
  -4  11   0 3232.58  199.88
  -5 -11   0    1.70    2.50
   5  11   0   -0.70    2.20
  -5  11   0    1.70    4.80
  -5 -11   0    1.50    1.60
  -5 -11   0   -0.70    2.30
   5  11   0    0.30    2.30
  -6 -11   0  836.62   50.79
  -6 -11   0  811.32   51.89
  -6  11   0  851.41   63.19
  -6 -11   0  798.22   53.99
  -7 -11   0    4.70    3.30
  -7 -11   0   -4.10    2.70
  -7 -11   0   -1.20    3.10
  -7  11   0    6.60    7.40
  -8 -11   0  924.71   60.39
  -8 -11   0  871.11   55.49
  -8 -11   0  901.51   62.29
  -8  11   0  918.81   71.29
  -9 -11   0    3.90    4.70
  -9 -11   0   -2.80    4.00
  -9 -11   0   12.90    4.80
   0 -11  -1   22.00    6.90
   0  11   1   16.70    4.60
   0  11  -1   23.10    6.00
   0  11  -1   20.80    3.80
   0  11  -1   16.90    4.60
   0 -11  -1   13.10    4.80
   0  11   1   21.60    5.60
   1 -11  -1   13.80    5.00
   1  11   1    8.20    2.90
  -1  11  -1    4.60    3.10
  -1  11  -1   14.30    4.40
  -1 -11   1   18.40    4.70
   1  11   1   22.80    4.50
  -1 -11   1   33.60    7.10
  -1  11   1    5.90    4.00
  -1 -11  -1    9.40    4.60
  -1  11   1    8.00    4.00
  -1 -11  -1    7.60    3.90
   1  11  -1   11.40    1.70
   1  11  -1    7.90    2.90
   1  11  -1    8.20    3.50
  -2 -11   1  579.44   36.80
   2  11   1  649.64   36.80
   2  11   1  565.84   37.10
   2  11   1  661.43   34.50
  -2  11  -1  590.74   40.20
  -2 -11   1  591.84   37.70
  -2  11   1  580.04   40.50
   2  11  -1  586.74   36.00
  -2  11   1  581.14   39.20
  -2 -11  -1  545.45   36.50
  -2 -11  -1  533.65   37.00
   2  11  -1  627.94   35.70
  -3 -11   1   11.70    3.40
   3  11   1    0.10    4.20
  -3  11  -1    9.50    5.30
  -3 -11   1   14.00    3.60
   3  11   1   20.20    5.10
   3  11   1   14.60    3.70
   3  11  -1   10.40    2.90
  -3 -11  -1   13.00    4.00
  -3 -11  -1   14.30    3.80
  -3 -11  -1   16.20    2.70
   3  11  -1   19.10    4.10
  -4 -11   1  280.27   19.70
  -4  11  -1  267.17   25.90
  -4 -11   1  294.87   17.40
   4  11   1  275.97   20.90
  -4 -11   1  259.47   20.00
   4  11   1  313.87   20.60
   4  11   1  275.17   20.00
  -4 -11  -1  312.17   21.00
  -4  11   1  297.07   27.30
   4  11  -1  287.87   19.10
   4  11  -1  315.27   20.20
  -4 -11  -1  287.17   18.40
  -4 -11  -1  263.27   21.20
  -5 -11   1   75.19    8.30
   5  11   1   60.59    8.20
  -5 -11   1   70.49    7.70
  -5 -11   1   47.60    5.70
  -5  11  -1   81.39   15.60
   5  11   1   79.59   10.50
  -5  11   1   53.69   12.40
  -5 -11  -1   62.09    6.60
   5  11  -1   63.19    7.70
  -5 -11  -1   66.79    8.80
  -5 -11  -1   39.20    7.40
  -6  11  -1  123.39   20.60
  -6 -11   1  128.59   12.80
  -6 -11   1  139.79   11.30
  -6 -11   1  136.89   12.20
  -6 -11  -1  133.49   13.80
  -6 -11  -1  127.59   11.30
  -6 -11  -1  130.69   13.10
  -6  11   1  103.49   20.50
  -7  11  -1  195.78   28.70
  -7 -11   1  207.68   16.70
  -7 -11   1  220.68   18.20
  -7 -11   1  224.88   17.30
  -7 -11  -1  177.08   16.10
  -7 -11  -1  225.18   19.50
  -7 -11  -1  183.88   17.70
  -7  11   1  207.98   31.10
  -8 -11   1    4.80    4.30
  -8  11  -1    1.30    9.60
  -8 -11   1    2.90    3.50
  -8 -11   1    2.10    3.20
  -8 -11  -1   -3.20    4.10
  -8 -11  -1   -0.40    4.70
  -8 -11  -1   -4.30    3.20
  -8  11   1  -20.60    8.10
  -9 -11   1  287.87   22.40
  -9  11  -1  181.58   51.09
  -9 -11   1  255.37   22.10
  -9 -11   1  284.67   24.30
  -9 -11  -1  251.87   21.80
  -9 -11  -1  250.37   24.60
  -9 -11  -1  298.87   24.60
   0 -11   2    3.70    2.40
   0  11  -2    1.40    2.00
   0  11   2    0.60    2.20
   0 -11  -2    1.40    2.10
   0  11   2    3.40    3.00
   0  11  -2    2.40    1.70
   0 -11  -2    1.10    2.30
   0  11  -2    3.20    2.20
   1  11   2   21.30    4.20
  -1 -11   2   16.10    3.30
   1  11   2   13.30    3.80
   1 -11  -2   17.60    5.10
   1 -11  -2    9.10    3.60
   1  11   2    8.50    3.10
  -1  11  -2   14.00    4.00
   1 -11   2   12.00    3.70
  -1 -11  -2    7.90    3.10
  -1 -11  -2   10.30    3.40
  -1  11   2   19.60    5.40
   1  11  -2   23.20    4.80
   1  11  -2   14.50    3.70
   1  11  -2   11.50    2.40
  -1  11   2   17.30    5.90
  -2 -11   2  910.41   54.39
   2  11   2  990.90   59.19
  -2 -11   2 1029.80   58.99
   2  11   2  919.61   57.69
   2  11   2 1033.00   56.69
  -2  11  -2  977.00   60.59
  -2 -11   2 1035.70   59.99
  -2 -11  -2  950.90   58.89
  -2 -11  -2  913.01   57.79
  -2  11   2 1037.60   62.99
   2 -11   2 1024.20   60.59
   2  11  -2  946.51   55.89
   2  11  -2  977.90   56.59
  -2  11   2  969.80   64.19
  -3 -11   2   73.09    7.60
  -3  11  -2   68.79   12.20
   3  11   2   74.89    8.80
   3  11   2   69.99    7.20
  -3 -11   2   61.79    7.60
   3  11   2   77.69    8.40
  -3 -11   2   66.19    5.00
   3 -11   2   65.49   11.10
  -3 -11  -2   70.59    7.90
   3  11  -2   69.49    6.20
   3  11  -2   80.39    6.90
  -3  11   2   66.39   11.10
  -3 -11  -2   74.89    7.00
  -3  11   2   56.49   10.50
  -3 -11  -2   68.49    8.40
   4  11   2  726.43   41.40
   4  11   2  682.73   40.80
  -4 -11   2  656.23   39.30
  -4 -11   2  667.23   40.10
  -4 -11   2  649.64   38.30
   4  11   2  667.23   42.30
  -4  11  -2  676.33   46.90
  -4 -11  -2  613.64   40.70
   4  11  -2  674.93   38.30
  -4  11   2  639.04   44.70
  -4 -11  -2  631.94   39.10
   4 -11   2  587.44   45.30
   4  11  -2  640.94   38.80
  -4 -11  -2  612.54   41.90
  -4  11   2  596.04   42.70
  -5 -11   2  481.45   30.80
  -5 -11   2  516.15   31.40
   5  11   2  473.25   32.80
   5  11   2  522.75   34.40
  -5 -11   2  507.45   32.10
   5  11   2  442.36   33.50
  -5  11  -2  431.96   38.50
  -5 -11  -2  539.25   33.50
  -5 -11  -2  479.15   31.40
  -5 -11  -2  536.35   34.70
  -6 -11   2 1279.57   80.09
  -6 -11   2 1486.05   80.59
  -6  11  -2 1275.67  108.79
   6  11   2 1570.84   86.49
  -6 -11   2 1452.15   81.59
  -6 -11  -2 1438.86   81.29
  -6  11   2 1304.37   94.99
  -6 -11  -2 1355.36   82.59
  -6 -11  -2 1234.78   83.19
  -7  11  -2  566.54   44.90
  -7 -11   2  470.05   32.30
  -7 -11   2  485.65   31.50
  -7 -11   2  446.76   31.60
  -7 -11  -2  449.26   32.00
  -7 -11  -2  478.35   34.00
  -7 -11  -2  504.25   35.60
  -7  11   2  450.45   43.90
  -8 -11   2  191.08   17.40
  -8  11  -2  216.48   31.50
  -8 -11   2  213.48   18.00
  -8 -11   2  189.18   16.50
  -8 -11  -2  209.98   20.40
  -8  11   2  194.88   31.10
  -8 -11  -2  168.98   16.90
  -8 -11  -2  213.58   19.60
   0 -11  -3 1225.78   69.79
   0  11   3 1129.89   68.79
   0  11  -3 1129.59   66.39
   0 -11   3 1057.99   66.39
   0  11   3 1167.98   70.19
   0 -11  -3 1184.98   68.49
  -1  11  -3 2498.55  138.29
   1  11   3 2281.87  138.69
  -1 -11   3 2206.08  135.49
   1 -11  -3 2299.37  140.99
   1  11   3 2337.97  137.89
   1 -11  -3 2429.76  139.89
   1  11   3 2559.14  138.09
   1  11  -3 2601.94  138.09
   1  11  -3 2426.46  135.89
   1  11  -3 2506.85  136.99
  -1  11   3 2520.75  142.79
   1 -11   3 2400.76  138.29
  -1  11   3 2575.04  141.39
  -1 -11  -3 2418.46  138.89
  -1 -11  -3 2486.55  137.99
   2  11   3  519.25   35.50
  -2 -11   3  488.95   31.50
   2  11   3  573.24   34.20
   2  11   3  477.35   34.10
  -2  11  -3  597.74   36.80
   2  11  -3  548.85   32.10
  -2 -11  -3  544.65   35.30
  -2  11   3  535.85   39.50
  -2 -11  -3  539.35   34.30
  -2  11   3  510.45   37.70
   2 -11   3  524.35   36.20
   2  11  -3  571.84   31.70
   3  11   3  344.17   27.10
  -3 -11   3  427.56   26.70
   3  11   3  361.56   26.30
   3  11   3  403.96   26.20
  -3 -11   3  370.76   23.60
  -3 -11   3  422.96   25.70
  -3  11  -3  390.86   29.80
   3  11  -3  407.56   23.50
   3 -11   3  394.46   29.50
  -3  11   3  385.36   30.20
  -3 -11  -3  349.96   27.00
  -3 -11  -3  394.46   26.60
  -3  11   3  415.06   32.60
  -3 -11  -3  351.76   25.40
   3  11  -3  394.16   23.00
  -4 -11   3  722.53   44.10
   4  11   3  745.83   46.70
   4  11   3  735.63   46.20
  -4  11  -3  742.83   51.29
  -4 -11   3  794.72   43.70
   4  11   3  737.93   48.30
  -4 -11   3  673.63   44.60
   4  11  -3  779.62   42.90
   4 -11   3  645.44   49.60
   4  11  -3  762.12   42.30
  -4 -11  -3  747.13   47.90
  -4  11   3  700.63   50.99
  -4 -11  -3  762.92   45.20
  -4  11   3  698.73   49.40
  -4 -11  -3  743.83   46.50
  -5 -11   3   99.59    9.60
   5  11   3  109.99   11.90
   5  11   3  106.89   12.70
  -5  11  -3  124.69   18.30
  -5 -11   3  107.09   10.90
  -5 -11   3  101.89    9.30
   5  11   3  113.89   12.30
  -5 -11  -3  111.39   10.80
  -5 -11  -3  107.39   12.40
  -5 -11  -3  111.69   11.80
  -5  11   3   91.99   14.00
  -5  11   3   74.39   13.60
  -6 -11   3  167.78   13.90
  -6  11  -3  203.98   23.00
   6  11   3  172.68   17.80
  -6 -11   3  169.88   14.90
  -6 -11   3  172.48   13.40
  -6  11   3  148.19   18.50
  -6 -11  -3  143.29   14.40
  -6 -11  -3  169.48   19.40
  -6  11   3  161.08   17.70
  -6 -11  -3  191.78   19.00
  -7  11  -3   41.20   12.90
   7  11   3   33.00    9.90
  -7 -11   3   29.10    5.60
  -7 -11   3   35.70    6.60
  -7 -11   3   31.00    6.90
  -7 -11  -3   42.70    9.00
  -7 -11  -3   19.90    5.90
  -7  11   3   29.40    8.00
  -7  11   3   29.00   13.00
  -7 -11  -3   47.40   10.00
  -7  11   3   38.70   10.30
  -8 -11   3   45.90    7.20
  -8  11  -3   24.60   12.30
  -8 -11   3   24.50    6.70
  -8 -11   3   40.10    7.60
  -8 -11  -3   39.70   10.10
  -8 -11  -3   14.70    6.60
  -8 -11  -3   24.70    8.40
  -8  11   3   20.50    9.90
  -8  11   3   23.70    8.80
  -8  11   3   35.90   13.50
   0  11   4   -3.70    2.50
   0  11  -4    0.30    2.00
   0 -11  -4    0.60    2.40
   0 -11  -4    2.10    3.30
   0  11   4    1.10    2.50
   0 -11   4    1.60    2.10
   0  11   4    1.10    2.40
   1 -11  -4   19.10    6.00
   1  11   4   15.80    5.10
   1  11   4   14.60    4.40
  -1  11  -4   12.50    4.00
   1 -11  -4   12.80    4.50
   1  11   4   16.20    4.80
  -1 -11   4   11.40    3.30
   1  11  -4   12.40    3.40
   1  11  -4   12.70    3.20
   1 -11   4   12.20    4.10
  -1 -11  -4   19.60    4.50
   1  11  -4   11.30    3.60
  -1  11   4    5.70    3.80
  -1  11   4   18.40    5.70
  -1 -11  -4   19.00    5.20
   2  11   4    4.50    3.40
   2  11   4    9.10    3.70
  -2 -11   4    7.50    2.50
  -2  11  -4    6.30    4.10
   2  11   4    1.00    2.50
   2 -11  -4    6.10    3.60
   2 -11  -4   -0.90    2.50
   2 -11   4    9.60    4.20
   2  11  -4    8.20    2.20
  -2  11   4    5.30    3.60
  -2  11   4    7.60    4.60
  -2 -11  -4    0.70    2.40
   2  11  -4    3.20    1.60
  -2 -11  -4    7.10    3.80
  -3 -11   4  270.27   19.40
  -3  11  -4  286.57   24.20
   3  11   4  290.97   22.00
   3  11  -4  294.87   17.20
  -3  11   4  282.57   24.40
  -3 -11  -4  320.77   22.10
  -3 -11  -4  315.37   23.10
  -3  11   4  297.67   26.20
  -3 -11  -4  270.57   21.10
   3  11  -4  305.47   17.00
   3 -11   4  258.47   23.50
   4  11   4  273.37   22.80
  -4 -11   4  264.97   19.10
  -4  11  -4  290.17   25.30
   4  11   4  298.07   22.60
   4  11   4  246.78   21.30
  -4 -11  -4  294.27   22.00
  -4  11   4  284.27   24.90
  -4 -11  -4  290.97   23.20
  -4  11   4  335.27   27.70
  -4 -11  -4  249.88   20.40
   4 -11   4  294.17   25.60
  -5 -11   4  197.68   14.00
  -5 -11   4  175.58   14.80
   5  11   4  195.88   17.90
  -5 -11   4  183.18   13.30
  -5  11  -4  209.38   22.10
   5  11   4  171.58   17.90
   5  11   4  184.08   16.90
  -5  11   4  194.88   20.40
  -5 -11  -4  159.58   15.50
  -5 -11  -4  192.28   18.00
  -5 -11  -4  192.58   17.00
  -5  11   4  184.28   21.40
   6  11   4   59.29   11.60
  -6 -11   4   64.99    7.00
  -6  11  -4   63.09   14.40
  -6 -11   4   64.29   10.80
  -6 -11   4   57.79    7.20
  -6  11   4   49.00   11.80
  -6 -11  -4   57.79   10.00
  -6 -11  -4   87.39   13.90
  -6  11   4   60.79   13.70
  -6 -11  -4   59.89    9.50
  -7 -11   4  115.49   10.50
  -7  11  -4  159.68   24.40
  -7 -11   4  106.69   13.40
  -7 -11   4  121.19   10.10
   7  11   4  103.59   16.50
  -7  11   4  124.19   17.90
  -7  11   4  111.39   17.90
   7 -11   4  101.79   20.90
  -7 -11  -4   89.19   14.00
  -7 -11  -4  115.29   13.30
  -7 -11  -4  116.99   17.70
  -8  11  -4   52.69   13.50
  -8  11  -4   29.70   13.40
  -8 -11   4   59.19    8.20
  -8 -11   4   52.89    7.20
   8  11   4   38.40   10.90
  -8 -11   4   53.29   10.70
  -8  11   4   43.90   11.50
  -8  11   4   71.89   14.20
  -8 -11  -4   58.09   12.50
  -8  11   4   22.30   14.40
  -8 -11  -4   63.79   12.30
  -8 -11  -4   43.80   10.30
   0 -11  -5   22.40    6.20
   0 -11   5   28.10    5.80
   0  11  -5   22.90    5.40
   0  11   5   23.10    5.70
   0  11   5   25.20    6.90
   0  11   5   16.60    5.10
   0 -11  -5   27.80    6.00
   1  11   5 2955.90  173.48
   1 -11  -5 3038.40  172.88
  -1  11  -5 3159.08  173.08
   1  11   5 3177.18  174.38
   1  11   5 2893.61  171.98
  -1 -11   5 2849.71  170.68
   1 -11  -5 2950.10  173.98
  -1  11   5 3259.17  173.28
   1  11  -5 2980.00  168.98
   1 -11   5 2717.13  172.18
   1  11  -5 3213.88  172.08
  -1  11   5 3260.17  174.58
  -1 -11  -5 3089.89  172.88
   1  11  -5 2971.40  169.68
  -1 -11  -5 3122.39  171.68
   2 -11  -5    7.50    3.70
  -2 -11   5    3.30    2.50
   2 -11  -5    8.90    4.30
   2  11   5    3.20    3.60
  -2  11  -5    3.80    3.70
  -2  11   5   -0.70    3.30
   2 -11   5    2.70    3.50
   2  11  -5    7.30    1.70
   2  11  -5    5.30    1.70
  -2 -11  -5   -0.10    3.30
  -2 -11  -5    1.50    2.90
  -2  11   5   -2.20    3.00
   3  11   5 2091.39  127.09
   3  11   5 2189.88  129.09
   3  11   5 2423.86  129.19
  -3  11  -5 2295.67  130.69
  -3 -11   5 2431.56  125.89
  -3  11   5 2160.28  129.29
  -3 -11  -5 2207.78  126.89
  -3 -11  -5 2218.28  128.39
   3 -11   5 2033.70  129.49
  -3  11   5 2163.08  131.09
  -3 -11  -5 2024.40  126.89
  -4 -11   5   96.09    9.80
  -4  11  -5   84.09   13.90
   4  11   5   99.09   13.60
  -4  11   5   63.09   12.60
  -4 -11  -5   72.89   10.70
  -4  11   5   69.29   12.10
   4 -11   5   79.09   13.10
  -4 -11  -5   69.29   10.50
  -4 -11  -5   72.59   10.60
  -5  11  -5  180.28   20.80
   5  11   5  174.28   18.20
  -5 -11   5  159.78   14.40
  -5 -11  -5  172.18   16.80
  -5  11   5  163.58   19.60
  -5 -11  -5  191.58   18.50
  -5  11   5  162.58   18.50
  -5 -11  -5  159.48   16.00
  -6  11  -5    1.20    6.60
   6  11   5    0.70    5.10
  -6 -11   5    3.30    3.70
  -6  11   5    3.30    5.30
   6 -11   5    2.40    7.80
  -6 -11  -5    1.90    4.10
  -6 -11  -5    6.90    4.90
  -6 -11  -5    5.00    4.00
  -6  11   5    5.50    5.80
  -7  11  -5   34.20   14.00
  -7 -11   5   47.70   10.10
  -7  11  -5   17.50    8.70
   7  11   5   45.90   11.00
  -7 -11   5   31.40    8.20
  -7 -11  -5   45.90   10.40
  -7 -11  -5   43.90   10.90
   7 -11   5   49.50   16.00
  -7  11   5   52.79   11.30
  -7  11   5   60.79   13.60
   8  11   5  -15.40    8.90
  -8 -11   5    4.00    5.60
  -8  11  -5   -4.60   10.00
  -8  11  -5    8.50    6.80
  -8  11  -5    0.20    7.00
  -8 -11   5   10.30    6.00
  -8  11   5    1.70    8.90
  -8 -11  -5    3.50    6.30
  -8 -11  -5    8.20    5.00
  -8  11   5   -0.40    7.40
  -8 -11  -5    3.90    6.60
   0 -11   6    0.00    2.60
   0  11   6    3.80    3.70
   0  11  -6   -0.80    3.00
   0 -11  -6   -2.00    2.80
   0 -11  -6   -5.40    2.20
   0  11   6    1.00    4.80
   0  11   6   -1.80    2.90
   1  11   6   63.19   10.10
  -1  11  -6   62.99   10.20
   1  11   6   39.90    8.20
   1 -11  -6   48.50    9.30
  -1 -11   6   77.69    9.30
   1 -11  -6   68.59   10.10
   1  11   6   78.19   12.10
  -1 -11  -6   74.79   11.10
  -1  11   6   56.39   12.90
  -1  11   6   64.19   10.60
   1  11  -6   62.29    6.90
   1  11  -6   68.49   10.10
  -1 -11  -6   59.09    8.70
  -1  11   6   56.69    8.90
   2  11   6  120.79   13.20
  -2 -11   6  130.19   12.80
   2  11   6  141.89   15.30
   2 -11  -6  116.69   13.30
   2 -11  -6  136.69   14.80
   2  11   6  122.89   14.20
  -2  11  -6  121.29   14.50
  -2 -11  -6  132.19   13.10
  -2 -11  -6  120.39   13.60
   2 -11   6  115.29   13.80
   2  11  -6  129.59    8.40
  -2  11   6  137.09   14.80
   2  11  -6  122.89    8.10
  -2  11   6  121.69   13.30
   2  11  -6  143.99    8.20
   2  11  -6  149.79    8.10
   3  11   6    9.30    5.10
   3  11   6    5.90    4.60
   3  11   6    3.40    3.80
  -3  11  -6   15.90    6.60
  -3 -11   6   12.10    4.20
  -3 -11  -6   15.40    5.00
   3 -11   6   12.20    6.40
  -3 -11  -6    9.80    5.00
  -3  11   6    6.50    4.40
  -3  11   6   12.10    5.80
   4  11   6   91.29   13.60
  -4 -11   6   50.59    8.80
  -4  11  -6   75.69   14.30
  -4 -11  -6   65.29   11.30
  -4  11   6   56.89   10.60
  -4  11   6   51.79   11.30
   4 -11   6   83.09   13.90
  -4 -11  -6   67.29   11.30
  -4 -11  -6   77.89   11.20
   5  11   6    5.60    5.60
  -5  11  -6    5.50    5.80
  -5 -11   6    5.60    4.00
  -5  11   6    3.70    4.90
  -5 -11  -6    0.90    4.10
  -5 -11  -6    8.00    6.10
  -5 -11  -6    1.00    3.90
  -5  11   6    2.70    4.70
  -6  11  -6   47.20   10.10
  -6  11  -6   54.99   14.00
  -6  11  -6   33.00   10.10
  -6 -11   6   51.69    9.20
  -6 -11  -6   48.30   10.90
   6 -11   6   46.40   13.00
  -6  11   6   46.70   11.20
  -6 -11  -6   55.79   10.50
  -6  11   6   40.30    9.80
  -6 -11  -6   52.99   10.10
  -7  11  -6   46.40   14.70
  -7  11  -6   29.30    9.10
  -7  11  -6   26.50   10.30
   7  11   6   38.50   11.90
  -7 -11   6   53.19    9.30
  -7 -11  -6   12.20    8.60
  -7 -11  -6   28.30    8.00
  -7 -11  -6   25.70    8.50
  -7  11   6   36.60    9.90
  -7  11   6   29.50    9.40
   0  11   7  642.94   45.00
   0 -11   7  687.53   46.60
   0 -11  -7  707.93   47.00
   0  11   7  715.13   51.39
   0  11   7  658.73   46.60
   0 -11  -7  727.53   45.70
   0  11  -7  734.63   42.40
   0  11  -7  711.23   43.20
   0  11  -7  746.53   47.60
  -1  11  -7  963.20   55.89
   1  11   7 1065.59   63.79
   1 -11  -7  932.81   58.49
   1 -11  -7  882.31   59.59
  -1  11  -7  957.50   56.99
  -1 -11   7  910.81   58.49
   1  11   7  885.71   59.79
  -1  11  -7  943.11   60.29
   1  11   7  968.10   58.69
  -1  11   7  926.01   65.69
  -1  11   7  826.32   57.29
   1 -11   7  885.61   59.79
   1  11  -7  962.00   53.69
   1  11  -7  943.01   53.09
  -1 -11  -7  960.80   57.99
  -1 -11  -7  929.71   59.09
  -1  11   7  815.52   58.69
  -2  11  -7  650.53   45.90
   2 -11  -7  649.34   43.80
   2 -11  -7  654.13   45.30
  -2  11  -7  705.93   42.20
   2  11   7  665.23   44.00
   2  11   7  679.73   46.90
  -2  11  -7  664.23   43.40
   2  11   7  639.84   45.40
   2 -11   7  631.14   45.60
  -2  11   7  636.64   42.80
  -2  11   7  625.14   44.00
  -2 -11  -7  693.03   43.60
  -2 -11  -7  639.94   44.20
  -3  11  -7  426.26   34.10
  -3  11  -7  376.16   30.40
   3  11   7  412.86   33.10
  -3  11  -7  439.26   29.90
   3  11   7  396.66   30.80
   3  11   7  472.15   34.30
  -3 -11  -7  405.46   31.40
  -3  11   7  399.96   31.00
  -3 -11  -7  419.96   30.20
  -3  11   7  404.76   29.70
   3 -11   7  394.96   33.10
   4  11   7  307.37   29.00
  -4  11  -7  366.46   27.30
  -4  11  -7  344.87   30.70
  -4 -11   7  365.16   27.20
  -4  11  -7  331.47   28.30
   4  11   7  341.07   28.10
  -4 -11  -7  367.86   27.20
  -4  11   7  312.97   26.90
  -4 -11  -7  357.06   28.50
  -4  11   7  303.47   25.50
   4 -11   7  372.96   31.70
  -5  11  -7  306.87   26.60
  -5  11  -7  321.37   28.60
  -5  11  -7  306.37   30.30
  -5 -11   7  343.27   26.20
  -5 -11  -7  287.17   26.70
  -5 -11  -7  328.57   28.30
   5 -11   7  373.46   33.30
  -5 -11  -7  290.37   26.10
  -5  11   7  333.67   27.50
  -5  11   7  353.56   26.20
  -6  11  -7  158.98   23.70
  -6  11  -7  131.79   19.30
  -6  11  -7  149.09   19.40
  -6 -11   7  149.79   16.60
   6  11   7  189.98   22.10
  -6 -11  -7  115.29   17.80
  -6 -11  -7  167.08   20.10
  -6  11   7  153.68   21.80
  -6 -11  -7  125.09   17.80
  -6  11   7  186.98   20.40
   0  11   8   -2.00    3.50
   0  11  -8    4.00    2.80
   0 -11  -8   -2.90    3.50
   0  11  -8    1.70    2.70
   0 -11   8   -2.90    3.90
   0  11  -8    1.80    4.30
   0  11   8   -2.80    3.50
   0 -11  -8    2.50    3.70
   1 -11  -8   26.10    7.80
   1  11   8    4.60    5.40
   1 -11  -8   17.00    6.60
  -1 -11   8   17.30    6.50
  -1  11  -8   31.70   10.20
  -1  11  -8   23.30    5.70
  -1  11  -8   24.60    5.20
   1  11   8   14.90    6.40
  -1  11   8   12.20    5.00
   1 -11   8   25.80    8.00
   1  11  -8   25.40    4.30
  -1  11   8    9.30   12.10
  -1 -11  -8   26.80    7.10
  -1 -11  -8   20.40    6.50
  -1  11   8   22.30    6.30
   1  11  -8   22.50    3.70
  -2  11  -8  246.28   24.40
  -2  11  -8  234.38   20.60
   2  11   8  231.08   21.30
  -2 -11   8  237.18   21.80
   2 -11  -8  249.48   22.40
   2 -11  -8  238.08   21.10
  -2  11  -8  259.67   19.80
   2  11   8  241.58   23.00
  -2 -11  -8  232.68   20.70
  -2  11   8  233.58   20.00
  -2 -11  -8  239.58   22.10
  -2  11   8  235.88   21.20
   2 -11   8  251.37   24.20
  -3 -11   8    5.50    5.60
   3  11   8    9.30    7.50
  -3  11  -8    1.70    5.50
   3  11   8    7.60    6.00
   3  11   8   18.70    8.20
  -3 -11  -8   12.60    5.90
  -3  11   8    9.70    5.50
  -3  11   8   10.30    6.10
   3 -11   8   11.10    7.20
  -3 -11  -8   11.30    6.00
  -4  11  -8  326.27   31.30
   4  11   8  318.07   29.90
  -4  11  -8  369.76   27.50
   4  11   8  356.26   31.90
  -4  11  -8  390.56   29.90
  -4 -11   8  349.67   28.00
   4 -11   8  308.87   30.70
  -4  11   8  304.17   25.60
  -4  11   8  323.77   24.80
  -4 -11  -8  304.67   27.90
  -4 -11  -8  324.67   26.70
   5  11   8   20.70    8.90
  -5 -11   8    8.20    6.50
  -5  11  -8   13.20    6.80
  -5  11  -8   17.40    7.20
  -5  11  -8    6.30    8.20
  -5  11   8   17.90    7.00
  -5 -11  -8    9.00    6.40
  -5  11   8   12.30    5.40
  -5 -11  -8   22.90    7.50
  -5 -11  -8   -0.60    6.60
  -6 -11   8  169.78   19.00
   6  11   8  140.89   22.60
  -6  11  -8  170.78   25.30
  -6 -11  -8  182.28   21.00
  -6 -11  -8  180.48   21.40
  -6 -11  -8  192.88   19.90
  -6  11   8  156.28   20.10
  -6  11   8  172.58   20.80
   0 -11  -9  539.85   40.30
   0  11  -9  544.45   35.40
   0 -11   9  544.65   41.40
   0  11   9  542.55   38.30
   0  11   9  557.14   40.40
   0  11   9  615.54   48.30
   0  11  -9  557.34   34.50
   0 -11  -9  541.55   38.60
  -1 -11   9   18.90    8.60
   1  11   9    5.80    5.10
   1  11   9   10.70    5.60
   1  11   9    6.70    7.80
  -1  11  -9    5.40    3.80
  -1  11  -9   11.60    7.00
  -1  11  -9    9.80    4.60
   1 -11  -9    3.10    5.40
   1 -11  -9    7.40    5.00
   1  11  -9    0.20    2.30
  -1 -11  -9   27.80    7.40
   1  11  -9    4.40    2.70
   1 -11   9    0.50    5.70
  -1  11   9   -1.10    4.50
  -1  11   9    6.90    9.70
  -1 -11  -9   39.50    9.60
  -1  11   9    6.50    5.60
   2  11   9  388.36   31.70
   2  11   9  390.86   33.80
  -2  11  -9  353.06   32.10
  -2  11  -9  345.17   27.40
   2  11   9  357.96   29.10
  -2 -11   9  352.06   30.50
   2 -11  -9  318.77   27.30
   2 -11  -9  390.86   30.30
  -2  11  -9  353.46   26.40
  -2  11   9  348.17   26.40
  -2  11   9  389.26   38.00
  -2 -11  -9  331.57   29.00
   2 -11   9  375.46   32.60
  -2  11   9  341.87   27.40
  -2 -11  -9  359.56   28.20
   3  11   9    5.80    8.40
   3  11   9   18.80    7.40
   3  11   9   20.30    8.40
  -3  11  -9    8.10    7.60
  -3 -11   9   11.80    6.90
  -3  11  -9   17.60    6.10
  -3  11  -9   10.90    5.60
  -3  11   9   16.70   11.30
   3 -11   9    7.20    8.50
  -3 -11  -9   13.40    7.10
  -3 -11  -9   15.90    6.30
  -3  11   9   13.30    5.10
  -3  11   9   25.40    6.90
  -4 -11   9   70.69   12.70
   4  11   9  101.79   17.70
  -4  11  -9   73.59   11.90
  -4  11  -9   72.79   16.00
  -4  11  -9   98.39   15.60
  -4 -11  -9   69.19   12.40
  -4 -11  -9   59.89   11.90
  -4  11   9   78.99   15.00
   0  11 -10   -1.40    2.90
   0 -11  10    0.70    6.70
   0  11  10    7.80    5.30
   0 -11 -10    0.60    5.30
   0  11 -10   -3.40    2.80
   0  11  10   11.40    6.40
   0 -11 -10    4.40    6.10
  -1 -11  10    4.60    8.10
   1  11  10    6.80    5.50
  -1  11 -10    4.80    5.90
  -1  11 -10   -5.60    3.10
   1  11  10    9.90    6.10
  -1  11 -10   -2.90    3.60
   1  11 -10   -5.60    2.70
  -1 -11 -10    2.50    5.30
  -1 -11 -10   -3.70    4.90
   1  11 -10   -2.00    1.90
  -1  11  10   -3.70    4.90
   1  11 -10   -2.10    2.70
   1  11 -10   -1.20    2.20
  -1  11  10   -9.40    4.00
   1 -11  10   -1.50    6.90
  -2  11 -10   49.10   13.30
   2  11  10   49.60   12.50
  -2 -11  10   44.00   12.40
   2  11  10   54.19   11.50
   2 -11 -10   68.39   11.10
  -2  11 -10   67.19   10.60
   2 -11 -10   58.29   11.10
  -2  11 -10   76.09   11.70
  -2 -11 -10   63.19   13.10
  -2  11  10   47.30   10.30
  -2  11  10   52.29    9.50
  -2 -11 -10   56.99   11.00
  -3  11 -10    1.90    5.00
  -3  11 -10    1.90    5.40
  -3 -11  10    0.40    6.60
  -3  11 -10   -9.20   11.00
  -3 -11 -10    0.30    5.80
  -3  11  10   -1.10    4.10
  -3  11  10    1.80    4.70
  -3 -11 -10   -1.70    6.70
   0  12   0  919.21   55.29
   0  12   0  849.02   52.69
   0  12   0  886.71   56.19
   1  12   0    7.50    3.10
  -1 -12   0    1.70    2.40
  -1  12   0    0.30    2.40
  -1  12   0   -1.20    1.90
  -1 -12   0   -0.10    2.00
   1  12   0    6.90    1.90
   1  12   0    4.40    2.30
  -1  12   0    0.50    2.30
   2  12   0 1184.18   67.69
  -2 -12   0 1108.29   67.19
  -2  12   0 1104.09   71.19
  -2 -12   0 1107.09   68.19
  -2  12   0 1181.58   71.09
   2  12   0 1191.58   66.69
   3  12   0    1.80    2.10
   3  12   0    1.60    1.80
  -3  12   0    0.60    3.80
  -3 -12   0   23.50    4.60
  -4 -12   0 1491.15   83.69
  -4 -12   0 1354.66   79.79
   4  12   0 1486.35   83.99
  -4 -12   0 1497.45   84.79
   4  12   0 1440.46   82.79
  -4  12   0 1372.66   91.59
  -5  12   0   -5.90    5.20
   5  12   0   -1.00    2.50
  -5 -12   0   11.00    4.30
  -5 -12   0   -0.20    1.40
  -5 -12   0    3.30    2.80
   5  12   0   -3.10    2.00
  -6 -12   0  323.37   22.40
  -6 -12   0  362.26   26.20
  -6 -12   0  356.66   24.90
  -6  12   0  369.76   35.90
  -7 -12   0    0.30    2.60
  -7 -12   0    4.30    4.00
  -7  12   0   -8.00    6.90
  -7 -12   0   -0.70    3.40
  -8 -12   0  347.67   27.50
  -8  12   0  340.37   37.70
  -8 -12   0  329.27   25.80
  -8 -12   0  326.87   24.10
  -9 -12   0  -11.90    4.80
  -9 -12   0  -11.60    4.00
  -9 -12   0   -0.20    4.30
  -9  12   0   -9.00   10.80
   0  12  -1    2.50    2.70
   0  12  -1    1.20    2.80
   0  12   1   -0.50    2.40
   0 -12  -1    2.30    2.60
   0  12  -1    0.00    1.30
   0  12   1    0.70    2.70
   0 -12  -1    2.10    2.90
  -1 -12   1  198.88   15.70
   1  12   1  167.18   14.10
   1  12   1  170.78   14.90
  -1 -12   1  189.68   16.30
  -1  12  -1  150.98   14.30
  -1  12  -1  165.98   15.50
  -1  12  -1  177.48   14.90
   1  12  -1  168.58   14.50
  -1 -12  -1  159.88   13.90
   1  12  -1  170.88   10.80
  -1  12   1  184.08   16.90
  -1 -12  -1  155.68   14.50
  -1  12   1  219.68   18.90
   1  12  -1  161.48   13.70
   2  12   1  240.68   18.20
   2  12   1  244.98   14.90
  -2  12  -1  199.28   19.60
  -2 -12   1  244.28   18.80
   2  12   1  244.38   17.40
  -2 -12   1  221.38   17.60
   2  12  -1  245.78   17.10
  -2 -12  -1  228.68   18.20
  -2 -12  -1  229.38   17.50
   2  12  -1  233.38   16.40
  -2  12   1  257.87   20.50
  -2  12   1  261.27   21.70
   3  12   1 1289.07   69.79
   3  12   1 1249.68   70.59
   3  12   1 1164.88   67.99
  -3  12  -1 1147.09   75.29
  -3 -12  -1 1145.99   70.39
   3  12  -1 1236.38   69.09
  -3  12   1 1192.18   73.99
  -3 -12  -1 1111.39   69.49
   3  12  -1 1242.98   68.29
  -3  12   1 1076.19   71.79
   4  12   1  168.58   14.00
  -4 -12   1  170.48   14.40
   4  12   1  172.78   15.00
  -4  12  -1  148.69   18.80
  -4 -12   1  173.48   10.50
  -4 -12   1  167.18   13.80
   4  12   1  197.78   14.10
  -4  12   1  166.58   19.60
  -4 -12  -1  166.88   12.10
  -4 -12  -1  199.28   15.90
   4  12  -1  167.68   13.00
   4  12  -1  192.68   14.10
  -4 -12  -1  182.88   14.60
  -5 -12   1 1835.02  108.99
   5  12   1 2076.79  112.79
  -5 -12   1 1970.60  111.99
  -5 -12   1 2003.20  113.19
  -5  12  -1 1915.91  122.09
   5  12   1 2028.30  113.99
   5  12  -1 2060.89  112.39
  -5 -12  -1 1902.21  110.09
   5  12  -1 2062.19  111.29
  -5 -12  -1 1896.21  112.69
  -5 -12  -1 1830.12  113.79
  -5  12   1 1957.90  123.39
  -6  12  -1  365.76   39.00
  -6 -12   1  333.57   23.40
  -6 -12   1  315.47   24.10
  -6 -12   1  354.16   21.80
  -6 -12  -1  302.87   21.90
  -6 -12  -1  323.37   24.50
  -6 -12  -1  336.87   26.00
  -6  12   1  330.77   37.20
  -7 -12   1 1449.46   94.89
  -7 -12   1 1602.94   93.89
  -7 -12   1 1445.86   95.99
  -7  12  -1 1753.72  111.19
  -7 -12  -1 1652.53   94.59
  -7  12   1 1772.72  112.59
  -7 -12  -1 1794.02   97.59
  -7 -12  -1 1742.03   99.09
  -8 -12   1   61.59    8.90
  -8 -12   1   73.19   10.40
  -8 -12   1   77.59   11.50
  -8  12  -1   86.59   19.80
  -8 -12  -1   71.19   12.20
  -8  12   1   44.40   16.10
  -8 -12  -1   65.49   11.10
  -8 -12  -1   57.09    8.90
   0  12  -2  117.99   11.00
   0  12   2  144.29   13.00
   0  12  -2  104.69    9.30
   0 -12  -2  116.39   11.80
   0 -12   2  104.19    9.70
   0  12  -2  134.99   12.10
   0 -12  -2  107.49   12.10
   0  12   2  126.89   13.30
   1  12   2 3441.96  176.58
   1  12   2 2735.43  176.98
  -1  12  -2 3357.36  178.18
   1 -12  -2 3609.84  180.58
   1 -12  -2 3521.15  181.88
   1  12   2 2777.72  178.18
  -1  12   2 2981.40  180.48
   1 -12   2 3122.39  177.88
  -1 -12  -2 3234.98  177.68
  -1  12   2 2878.61  181.98
   1  12  -2 3258.27  177.98
  -1 -12  -2 2905.61  178.18
   1  12  -2 3104.19  174.08
   1  12  -2 3306.67  177.08
   2  12   2   39.20    5.50
  -2  12  -2   30.30    7.20
  -2 -12   2   34.60    7.60
  -2 -12   2   36.00    6.70
  -2 -12   2   44.40    3.60
   2  12   2   54.99    8.00
   2  12   2   39.70    7.00
   2 -12   2   41.70    7.90
  -2  12   2   92.79   14.70
  -2  12   2   56.89   10.20
   2  12  -2   41.40    5.50
  -2 -12  -2   53.49    7.50
   2  12  -2   45.00    5.50
  -2 -12  -2   81.59   10.80
   3  12   2 1506.35   89.99
  -3 -12   2 1605.74   89.89
   3  12   2 1425.36   90.89
   3  12   2 1645.04   88.79
  -3 -12   2 1516.85   85.49
  -3 -12   2 1587.74   85.89
  -3 -12   2 1580.44   90.79
  -3  12  -2 1545.85   94.79
   3  12  -2 1600.74   87.69
  -3  12   2 1560.74   94.09
  -3 -12  -2 1483.25   91.19
   3  12  -2 1630.64   88.49
   3 -12   2 1477.75   94.09
  -3  12   2 1584.84   96.19
  -3 -12  -2 1588.04   90.49
  -4 -12   2   11.50    2.00
  -4 -12   2   10.60    2.30
   4  12   2    5.20    3.30
   4  12   2   12.10    5.00
  -4 -12   2    7.00    2.90
   4  12   2    9.80    3.60
  -4  12  -2    8.80    5.40
  -4 -12   2   13.80    4.00
  -4  12   2    8.70    5.10
  -4 -12  -2   13.00    4.60
   4  12  -2   11.80    3.20
  -4  12   2    4.90    4.20
  -4 -12  -2    7.70    2.80
  -4 -12  -2   10.00    3.90
   4  12  -2   10.00    2.70
  -5 -12   2  622.44   36.30
   5  12   2  572.14   37.50
   5  12   2  560.34   38.70
  -5 -12   2  633.24   37.30
   5  12   2  615.84   38.60
  -5  12  -2  578.94   45.00
  -5 -12   2  537.55   34.20
  -5 -12  -2  507.95   37.40
  -5 -12  -2  573.54   39.30
  -5 -12  -2  567.54   35.70
  -5  12   2  570.94   46.60
  -6 -12   2  180.28   14.60
  -6 -12   2  184.48   15.20
   6  12   2  213.18   18.80
  -6  12  -2  137.09   23.70
  -6 -12   2  194.88   14.10
  -6 -12  -2  172.78   16.30
  -6  12   2  158.68   25.50
  -6 -12  -2  167.78   14.50
  -6 -12  -2  168.28   17.00
  -7  12  -2  271.27   31.50
  -7 -12   2  283.07   20.30
  -7 -12   2  262.57   21.50
  -7 -12   2  297.77   21.10
  -7  12   2  297.57   33.20
  -7 -12  -2  260.97   22.50
  -7 -12  -2  272.77   21.00
  -7 -12  -2  269.97   23.80
  -8  12  -2   79.59   19.40
  -8 -12   2   70.39    9.60
  -8 -12   2   44.60    7.90
  -8 -12   2   60.79    9.90
  -8  12   2   60.39   17.60
  -8 -12  -2   67.79   11.80
  -8 -12  -2   51.79    8.50
  -8 -12  -2   56.79   10.40
   0  12   3    4.50    3.00
   0 -12  -3    4.10    3.20
   0 -12  -3    3.00    2.80
   0  12  -3    0.30    2.10
   0  12   3    1.10    2.70
   0  12  -3    2.60    2.10
   0 -12   3   -1.00    1.50
   0  12  -3    2.10    2.30
   1  12   3   33.80    6.30
   1 -12  -3   39.80    8.70
   1 -12  -3   36.70    8.00
   1  12   3   37.40    7.40
   1  12   3   38.20    6.80
  -1  12  -3   53.89    7.70
  -1 -12   3   38.80    5.10
   1  12  -3   55.29    5.60
   1  12  -3   52.59    6.90
  -1 -12  -3   45.70    7.20
  -1  12   3   45.50    8.70
  -1  12   3   54.79   11.10
  -1 -12  -3   47.30    8.20
   1  12  -3   49.60    7.60
   1 -12   3   42.10    7.10
  -2  12  -3  317.87   23.80
   2  12   3  282.27   22.50
  -2 -12   3  291.47   18.60
   2  12   3  281.27   21.60
   2  12   3  333.67   21.40
   2 -12   3  303.07   23.20
  -2  12   3  305.37   26.50
   2  12  -3  335.07   20.10
  -2 -12  -3  280.27   22.20
   2  12  -3  310.37   19.30
  -2  12   3  282.27   24.80
  -2 -12  -3  253.17   21.00
  -3 -12   3  278.67   19.60
   3  12   3  229.68   19.70
   3  12   3  302.57   20.00
   3  12   3  252.87   21.20
  -3 -12   3  286.27   17.00
  -3  12  -3  252.07   22.70
  -3 -12   3  268.47   20.30
  -3 -12  -3  263.27   21.00
  -3 -12  -3  243.88   19.80
  -3  12   3  283.57   25.50
   3  12  -3  268.27   16.90
   3  12  -3  273.07   17.40
  -3  12   3  289.87   24.20
   3 -12   3  264.97   22.90
   4  12   3  991.20   57.69
  -4 -12   3  893.11   55.89
  -4 -12   3 1002.50   54.29
   4  12   3  823.32   57.09
  -4 -12   3  904.51   56.69
   4  12   3  850.01   58.59
  -4  12  -3 1010.90   63.89
  -4  12   3  968.00   64.39
  -4  12   3  943.31   61.99
  -4 -12  -3  980.90   59.39
   4 -12   3  948.21   62.69
  -4 -12  -3  934.71   57.79
   4  12  -3  988.80   54.39
  -4 -12  -3  958.70   56.39
   4  12  -3  952.10   53.69
   5  12   3  227.68   20.20
  -5 -12   3  244.08   17.30
   5  12   3  226.68   19.20
  -5 -12   3  212.08   16.20
  -5  12  -3  229.28   24.30
   5  12   3  220.68   19.00
  -5 -12   3  231.98   16.00
  -5 -12   3  239.58   17.30
  -5 -12  -3  212.78   17.40
  -5  12   3  230.68   28.30
  -5 -12  -3  228.28   20.40
  -5 -12  -3  239.48   19.40
  -6  12  -3  610.64   46.20
  -6 -12   3  536.45   34.80
   6  12   3  566.74   39.00
  -6 -12   3  526.55   34.00
  -6 -12   3  538.75   34.80
  -6  12   3  505.65   40.90
  -6 -12  -3  588.34   40.20
  -6  12   3  527.85   39.70
  -6 -12  -3  577.84   42.80
  -6 -12  -3  470.75   34.70
  -7 -12   3   26.40    6.10
  -7 -12   3   32.70    7.00
  -7 -12   3   36.90    6.30
   7  12   3   27.50   14.00
  -7  12  -3   24.80   10.70
  -7 -12  -3   35.70    7.50
  -7  12   3   75.49   18.20
  -7 -12  -3   41.90    9.60
  -7  12   3   53.59   13.20
  -7  12   3   38.40    9.60
  -7 -12  -3   37.30    8.50
  -8  12  -3  711.23   57.29
  -8 -12   3  694.63   42.30
  -8 -12   3  661.23   40.90
  -8 -12   3  618.34   41.70
  -8 -12  -3  565.64   45.40
  -8  12   3  608.34   49.50
  -8  12   3  610.94   56.39
  -8 -12  -3  659.13   43.00
  -8 -12  -3  603.24   44.30
  -8  12   3  637.24   47.70
   0 -12  -4 4032.80  224.38
   0  12  -4 4279.57  223.58
   0  12   4 3708.03  224.58
   0  12   4 3905.31  226.48
   0  12   4 4265.17  228.08
   0 -12   4 3640.04  222.78
   0 -12  -4 4198.58  225.98
   1  12   4  599.14   40.80
   1 -12  -4  586.74   42.10
   1 -12  -4  638.94   41.30
   1  12   4  584.14   39.80
  -1 -12   4  604.94   37.60
  -1  12  -4  593.54   39.40
   1  12   4  580.84   39.20
  -1  12   4  532.55   40.50
  -1 -12  -4  653.63   40.80
   1  12  -4  654.83   38.20
   1  12  -4  617.64   38.00
  -1 -12  -4  643.24   39.60
   1 -12   4  660.63   40.20
   1  12  -4  617.64   38.80
  -1  12   4  598.34   42.60
   2  12   4 3208.98  194.58
   2  12   4 3108.19  192.98
   2 -12  -4 3679.43  197.18
   2 -12  -4 3516.75  194.98
   2  12   4 3636.84  193.88
  -2 -12   4 3278.17  190.58
  -2  12  -4 3653.83  195.48
  -2  12   4 3298.07  196.98
   2 -12   4 3503.65  195.28
  -2  12   4 3151.68  198.08
   2  12  -4 3375.66  189.98
   2  12  -4 3495.75  189.48
  -2 -12  -4 3575.84  193.58
  -2 -12  -4 3602.94  194.88
   3  12   4  605.04   40.50
   3  12   4  567.04   38.50
  -3  12  -4  618.24   41.40
   3  12   4  586.54   38.50
  -3 -12   4  556.74   35.30
  -3  12   4  569.24   43.40
  -3  12   4  598.84   42.10
  -3 -12  -4  607.74   38.40
  -3 -12  -4  582.14   39.50
   4  12   4 1311.17   84.49
   4  12   4 1350.46   86.39
   4  12   4 1471.15   85.39
  -4  12  -4 1544.85   90.39
  -4 -12   4 1451.15   81.59
  -4  12   4 1521.75   89.59
  -4 -12  -4 1316.77   84.19
  -4  12   4 1547.05   91.89
  -4 -12  -4 1359.96   83.59
   4 -12   4 1499.95   89.99
  -4 -12  -4 1374.66   85.99
  -5 -12   4  333.97   24.20
  -5 -12   4  365.66   23.60
   5  12   4  403.96   28.20
  -5  12  -4  382.96   36.80
  -5 -12   4  375.46   24.40
   5  12   4  363.36   28.10
   5  12   4  391.56   29.50
  -5  12   4  362.76   34.90
  -5 -12  -4  351.96   26.10
  -5 -12  -4  403.96   29.90
  -5 -12  -4  379.76   27.90
  -5  12   4  344.97   36.50
  -6 -12   4  333.37   21.90
  -6 -12   4  292.67   23.50
  -6  12  -4  326.97   31.10
  -6 -12   4  284.67   20.80
  -6 -12   4  298.37   20.30
  -6  12   4  300.27   29.70
  -6 -12  -4  259.67   22.40
  -6 -12  -4  307.87   25.90
  -6  12   4  296.97   27.90
  -6 -12  -4  290.47   24.20
  -7 -12   4   69.19    8.20
  -7 -12   4   51.09    9.30
   7  12   4   54.29   12.30
  -7 -12   4   57.79    7.50
  -7  12  -4   63.39   16.00
  -7  12   4   36.80   14.20
  -7 -12  -4   53.09   10.90
  -7 -12  -4   51.89   10.30
  -7 -12  -4   50.69    9.10
  -7  12   4   58.89   12.50
  -7  12   4   41.30   11.80
  -8 -12   4   44.70    7.80
  -8 -12   4   55.69    9.30
   8  12   4   32.70   12.60
  -8  12  -4   55.89   18.50
  -8 -12   4   36.00    6.60
  -8  12   4   32.30   10.90
  -8 -12  -4   36.00   10.00
  -8  12   4   41.00   12.60
  -8 -12  -4   25.10    8.80
  -8  12   4   60.59   18.70
  -8 -12  -4   21.20    8.20
   0  12   5   -0.60    2.30
   0 -12  -5   -0.80    2.80
   0 -12  -5   -0.50    2.50
   0 -12   5    0.30    2.20
   0  12  -5    0.00    2.50
   0  12   5    3.80    4.40
   0  12   5   -0.90    2.50
   1 -12  -5    5.30    3.70
   1  12   5    3.90    3.90
   1  12   5   -0.40    2.70
  -1 -12   5    5.50    2.80
  -1  12  -5    4.60    3.50
   1 -12  -5    5.70    3.70
   1  12   5    1.30    3.00
  -1 -12  -5    4.20    3.80
  -1 -12  -5    1.80    3.20
   1 -12   5   -0.10    3.00
   1  12  -5    4.60    2.70
  -1  12   5    2.70    3.90
   1  12  -5    1.70    2.00
  -1  12   5    2.00    3.30
   1  12  -5    3.00    3.00
   2 -12  -5    5.00    4.10
  -2 -12   5   15.40    4.00
  -2  12  -5   21.20    6.20
   2  12   5   11.30    4.90
   2  12   5   17.50    5.30
   2 -12  -5    3.00    3.90
   2  12   5   15.20    5.30
   2 -12   5    6.50    4.50
   2  12  -5   16.40    3.10
  -2  12   5   14.40    6.10
  -2  12   5   13.20    5.60
  -2 -12  -5   18.50    5.10
  -2 -12  -5   11.50    4.50
   2  12  -5   13.80    2.50
  -3  12  -5    6.20    4.90
   3  12   5    6.30    4.80
   3  12   5    3.20    3.90
  -3 -12   5    6.00    3.50
   3  12   5    3.60    4.20
  -3 -12  -5    6.70    4.30
  -3  12   5   10.90    5.80
  -3  12   5    8.40    5.00
  -3 -12  -5    6.30    4.40
   3 -12   5    5.70    4.80
  -4  12  -5   33.70    9.90
  -4 -12   5   52.79    7.40
   4  12   5   46.20    8.90
  -4 -12  -5   30.50    7.40
  -4  12   5   47.00   11.20
  -4  12   5   38.40    9.00
   4 -12   5   31.40    9.00
  -4 -12  -5   37.50    9.00
  -4 -12  -5   39.10    7.40
  -5  12  -5   83.59   15.50
   5  12   5   86.29   14.00
  -5 -12   5   78.29    9.60
  -5 -12  -5   87.79   12.40
  -5 -12  -5   84.89   12.10
  -5 -12  -5  107.79   15.60
   6  12   5  191.38   21.00
  -6  12  -5  166.18   25.10
  -6 -12   5  204.08   17.20
   6 -12   5  272.07   48.30
  -6 -12  -5  192.28   18.40
  -6  12   5  279.37   24.20
  -6 -12  -5  210.48   19.80
  -6 -12  -5  198.78   20.70
  -6  12   5  222.48   23.90
   7  12   5   37.30   10.70
  -7 -12   5   40.80    9.30
  -7  12  -5   34.80   13.10
  -7 -12   5   32.40    7.20
  -7 -12  -5   26.60    8.80
  -7  12   5   16.90    9.40
  -7  12   5   38.60   12.30
  -7 -12  -5   33.00    9.50
  -7 -12  -5   44.20   11.00
   0 -12  -6 3804.52  206.08
   0  12   6 3252.57  206.58
   0  12  -6 3569.94  204.58
   0  12   6 3405.76  207.68
   0 -12  -6 3841.92  204.88
   0 -12   6 3384.26  203.98
   0  12   6 4080.59  210.98
   1  12   6  976.00   62.59
   1  12   6  974.80   64.19
  -1 -12   6 1043.50   62.49
  -1  12  -6 1071.99   64.19
   1 -12  -6  997.90   63.39
   1 -12  -6 1042.70   65.19
   1  12   6 1170.18   67.09
   1  12  -6  973.20   59.09
  -1 -12  -6 1043.90   62.49
  -1  12   6  966.70   69.09
  -1  12   6  888.51   63.49
   1  12  -6 1077.29   63.39
  -1 -12  -6 1062.29   63.89
   1 -12   6 1045.70   67.49
  -1  12   6  959.80   62.79
   1  12  -6 1009.90   59.89
  -2  12  -6 2424.56  140.09
  -2 -12   6 2150.88  135.89
   2 -12  -6 2316.17  137.99
   2  12   6 2326.77  138.09
   2  12   6 2328.47  140.09
   2  12   6 2592.34  140.89
   2 -12  -6 2360.16  139.99
  -2  12   6 2412.56  140.09
   2  12  -6 2428.36  131.39
   2  12  -6 2557.94  131.19
   2  12  -6 2292.57  131.39
   2 -12   6 2274.27  139.49
  -2 -12  -6 2492.25  137.79
  -2  12   6 2387.36  138.49
   2  12  -6 2426.86  131.69
  -2 -12  -6 2415.86  138.89
  -3  12  -6  433.16   31.80
   3  12   6  414.16   30.20
   3  12   6  329.67   27.70
   3  12   6  356.26   29.80
  -3 -12   6  368.96   26.60
   3 -12   6  329.87   29.60
  -3 -12  -6  423.76   28.30
  -3  12   6  371.16   30.30
  -3 -12  -6  386.76   29.00
  -3  12   6  365.66   28.80
  -4 -12   6 1079.79   63.19
   4  12   6 1138.69   67.39
  -4  12  -6 1068.29   69.39
  -4 -12  -6 1142.59   65.29
  -4 -12  -6  900.71   63.79
  -4  12   6  891.31   66.59
   4 -12   6 1045.20   69.09
  -4 -12  -6 1050.29   66.19
  -4  12   6  970.90   65.69
   5  12   6  149.59   17.90
  -5  12  -6  167.78   20.00
  -5 -12   6  142.69   14.00
  -5  12   6  180.08   25.60
  -5 -12  -6  117.49   14.70
   5 -12   6  159.18   19.60
  -5  12   6  142.59   21.50
  -5 -12  -6  148.39   15.70
  -5 -12  -6  135.59   16.70
  -6  12  -6  176.08   22.90
  -6 -12   6  147.89   15.20
  -6  12  -6  128.39   21.40
  -6 -12  -6  129.09   17.20
  -6 -12  -6  165.28   19.30
  -6  12   6  161.48   21.80
   6 -12   6  132.59   22.10
  -6 -12  -6  139.79   16.30
  -6  12   6  162.48   18.50
   7  12   6   19.30    8.70
  -7 -12   6    2.90    4.80
  -7  12  -6  -18.30    9.50
  -7  12  -6   18.60    8.80
  -7  12  -6   14.10    7.60
  -7  12   6  -11.90    6.10
  -7  12   6   -7.40    6.40
  -7 -12  -6    7.10    5.90
  -7 -12  -6    2.40    7.20
  -7 -12  -6  -12.70    4.40
   0  12   7   -5.60    2.60
   0  12   7    1.00    5.40
   0  12  -7    1.30    2.30
   0  12   7   -2.00    2.90
   0  12  -7   -0.40    3.80
   0 -12  -7   -2.90    3.30
   0  12  -7    1.60    2.20
   0 -12   7   -0.50    3.10
   0 -12  -7    1.80    3.80
  -1  12  -7    6.80    5.10
   1  12   7    7.60    4.80
  -1  12  -7    4.10    3.10
   1 -12  -7   13.90    5.80
   1 -12  -7    8.90    4.60
  -1 -12   7    4.70    4.60
   1  12   7    9.30    7.10
   1  12   7    5.30    4.40
   1  12  -7    7.50    2.60
  -1 -12  -7    8.00    4.90
  -1  12   7    5.50    4.80
  -1  12   7   -1.90    3.90
   1  12  -7    4.00    1.90
  -1  12   7   18.90    8.00
  -1 -12  -7   -1.00    3.10
   1  12  -7    7.50    2.80
   1  12  -7    5.40    2.80
   1 -12   7    7.90    5.00
   2  12   7   52.19   10.60
   2 -12  -7   48.70    9.60
   2 -12  -7   63.39   12.00
   2  12   7   51.59   10.90
   2  12   7   53.39    9.50
  -2  12  -7   63.09   11.70
  -2  12   7   31.00   11.60
  -2 -12  -7   53.39    9.30
  -2 -12  -7   71.49   11.20
   2 -12   7   59.09   11.40
   3  12   7    7.00    5.50
  -3 -12   7   13.00    5.70
   3  12   7    7.60    6.20
   3  12   7   -2.00    3.60
  -3  12  -7    6.00    5.50
  -3 -12  -7    0.50    3.80
  -3  12   7    7.40    4.40
  -3 -12  -7    1.70    4.40
  -3  12   7   11.80    4.80
   3 -12   7    1.80    5.20
   4  12   7   80.59   13.50
  -4  12  -7   65.09   11.00
   4  12   7   58.69   11.40
  -4  12  -7   66.39   12.00
  -4  12  -7   52.29   12.20
  -4  12   7   56.69   13.10
  -4  12   7   65.99   13.40
  -4 -12  -7   62.39   12.30
  -4 -12  -7   59.29   10.20
   4 -12   7   81.39   15.00
  -5 -12   7   43.60    9.30
  -5  12  -7   51.59   13.50
  -5  12  -7   64.99   12.50
  -5  12  -7   57.09   10.60
  -5 -12  -7   51.59   11.50
  -5  12   7   62.39   11.00
  -5 -12  -7   38.80    9.20
  -5  12   7   77.19   13.00
  -5 -12  -7   40.40    9.70
   5 -12   7   31.80   11.80
  -6  12  -7  154.28   21.60
  -6  12  -7  141.69   23.00
   6  12   7  192.98   22.50
  -6  12  -7  127.09   18.10
  -6 -12   7  171.78   16.80
  -6  12   7  148.49   18.20
  -6 -12  -7  165.18   21.80
  -6 -12  -7  122.49   17.40
  -6  12   7  148.29   19.30
  -6 -12  -7  128.59   18.50
   0 -12   8  103.09   14.50
   0  12   8   89.49   13.50
   0  12   8   99.19   13.40
   0  12  -8  100.89   10.30
   0 -12  -8  104.29   13.50
   0 -12  -8   99.79   14.30
   0  12  -8   93.79    9.40
   0  12  -8   97.89   14.70
   1 -12  -8 1411.56   89.89
  -1  12  -8 1452.75   90.89
  -1  12  -8 1534.25   86.19
   1  12   8 1533.15   88.39
   1 -12  -8 1424.66   88.39
  -1 -12   8 1395.46   88.79
  -1  12  -8 1492.75   84.69
   1  12   8 1482.25   90.19
   1 -12   8 1467.45   90.19
  -1 -12  -8 1463.35   87.69
  -1  12   8 1269.57   87.69
   1  12  -8 1406.56   82.69
  -1  12   8 1662.03   98.99
   1  12  -8 1462.65   81.69
  -1  12   8 1268.57   85.99
  -1 -12  -8 1475.95   89.29
   1  12  -8 1458.75   82.19
   1  12  -8 1485.25   83.69
  -2 -12   8  113.19   15.50
  -2  12  -8  105.29   11.90
   2  12   8  129.99   14.70
  -2  12  -8  117.59   13.20
   2 -12  -8  111.59   14.60
   2  12   8   92.99   15.10
   2 -12  -8  130.89   17.40
  -2  12  -8   95.09   16.00
   2 -12   8  100.59   16.10
  -2 -12  -8  104.29   13.80
  -2 -12  -8  116.19   15.90
  -2  12   8   79.49   12.80
  -2  12   8  109.39   12.60
  -2  12   8  120.89   21.80
  -3  12  -8 1129.59   75.39
   3  12   8 1220.68   76.79
   3  12   8 1161.28   73.09
  -3  12  -8 1103.99   75.59
  -3 -12   8 1110.79   71.89
  -3  12  -8 1226.18   73.99
   3  12   8 1201.98   75.89
   3 -12   8 1134.79   75.89
  -3  12   8 1120.79   70.39
  -3 -12  -8 1133.99   73.39
  -3  12   8 1285.37   86.19
  -3 -12  -8 1084.29   71.29
  -3  12   8 1098.69   71.89
  -4  12  -8   -3.20    6.00
  -4  12  -8    1.00    5.10
  -4  12  -8   -6.50    4.30
   4  12   8    6.80    6.10
   4  12   8    9.10    6.00
   4  12   8    2.80    5.40
  -4 -12   8   -0.70    4.20
  -4  12   8    7.40    5.60
  -4 -12  -8    0.40    4.90
  -4 -12  -8   -3.00    4.50
  -4  12   8    4.20    4.40
   4 -12   8   -7.80    5.70
   5  12   8  320.67   30.40
  -5  12  -8  255.77   30.00
  -5  12  -8  308.37   26.30
  -5  12  -8  294.07   27.70
  -5 -12   8  312.17   25.80
  -5  12   8  299.97   24.40
  -5  12   8  306.17   26.00
  -5 -12  -8  294.57   25.90
  -5 -12  -8  280.97   27.10
   0 -12  -9    1.10    8.10
   0 -12   9    2.70    5.90
   0  12   9    3.50    4.80
   0  12  -9   -1.70    2.60
   0  12   9    2.70    8.10
   0  12  -9    0.40    2.60
   0  12   9   -2.90    4.70
   1  12   9   71.39   15.30
   1  12   9   49.90   10.70
   1  12   9   57.69   10.50
  -1  12  -9   64.49    9.10
   1 -12  -9   52.09   11.30
  -1  12  -9   65.99    9.80
  -1 -12   9   45.00   11.10
  -1  12  -9   47.20   12.50
   1 -12  -9   59.39   10.80
  -1  12   9   41.40    8.90
  -1  12   9   54.59   16.70
   1  12  -9   57.69    5.60
   1 -12   9   67.69   13.90
   1  12  -9   53.19    7.30
   1  12  -9   59.69    6.20
  -1  12   9   68.89   12.40
   1  12  -9   48.00    6.50
  -1 -12  -9   57.29   10.80
  -1 -12  -9   64.69   11.60
   2 -12  -9    0.40    4.80
   2  12   9   -2.50    4.90
   2  12   9   12.30    6.60
  -2  12  -9    0.40    3.70
  -2  12  -9   -2.70    5.90
  -2 -12   9    3.80    5.60
   2  12   9  -11.20    5.70
  -2  12  -9   -2.80    3.30
   2 -12  -9    4.40    5.10
  -2  12   9   13.90   10.50
  -2  12   9    5.60    4.60
  -2 -12  -9    6.90    5.50
  -2  12   9    7.40    5.10
  -2 -12  -9   11.00    5.90
   2 -12   9   -4.00    6.30
   3  12   9  261.07   28.20
  -3 -12   9  295.87   26.20
  -3  12  -9  298.07   30.10
   3  12   9  324.47   30.70
   3  12   9  287.37   26.60
  -3  12  -9  293.37   24.10
  -3  12  -9  296.37   25.60
  -3 -12  -9  251.97   26.00
  -3  12   9  292.97   24.50
  -3  12   9  308.67   23.60
  -3 -12  -9  254.67   24.70
   3 -12   9  359.96   31.50
  -4  12  -9   17.20   10.40
  -4  12  -9   45.80   11.40
  -4  12  -9   39.50    9.40
  -4 -12   9   36.00    9.80
   4  12   9   55.99   14.20
  -4  12   9   53.49    9.80
  -4 -12  -9   47.20   10.60
  -4 -12  -9   37.40   10.20
  -4  12   9   50.89    9.20
   0  12 -10  123.79   11.70
   0 -12 -10  165.68   18.40
   0 -12 -10  125.79   16.50
   0  12 -10  118.59   12.40
   0  12  10  111.89   15.60
   0  12  10  143.29   17.30
   0 -12  10  148.59   20.30
  -1 -12  10  168.88   20.80
   1 -12 -10  138.79   19.50
  -1  12 -10  148.49   14.90
  -1  12 -10  125.49   20.10
  -1  12 -10  146.19   14.00
   1 -12 -10  157.08   21.70
  -1  12  10  172.48   16.90
  -1  12  10  199.48   18.80
   1  12 -10  126.69   10.70
   1  12 -10  124.39   10.20
  -1 -12 -10  130.59   17.70
  -1 -12 -10  149.59   18.10
   1  12 -10  161.78   11.80
   1  12 -10  165.98   12.40
   1 -12  10  192.18   22.00
   2  12  10  184.88   20.30
   2 -12 -10  178.18   19.00
  -2  12 -10  156.58   16.10
   2 -12 -10  138.09   19.40
  -2  12 -10  150.28   22.20
   2  12  10  186.28   22.30
  -2  12 -10  152.98   16.90
  -2 -12  10  246.98   23.20
  -2 -12 -10  172.68   18.80
  -2 -12 -10  169.98   19.80
  -2  12  10  163.38   17.10
  -2  12  10  156.78   18.00
  -3  12 -10   62.59   11.60
  -3  12 -10   70.79   11.60
  -3 -12  10   56.29   13.90
  -3  12 -10   53.89   15.40
  -3  12  10   53.69   10.80
  -3 -12 -10   68.49   13.60
  -3  12  10   54.39    9.50
  -3 -12 -10   55.99   11.70
   0 -13   0    1.40    3.20
   0  13   0    2.30    3.40
   0 -13   0   -0.80    2.30
   0  13   0    2.80    3.40
   0  13   0    1.40    2.20
  -1  13   0    0.40    2.50
  -1  13   0    5.60    3.50
  -1  13   0    0.50    2.60
  -1 -13   0    0.20    2.20
   1  13   0    0.30    1.80
   1  13   0    0.40    1.20
   1  13   0    0.40    1.90
  -1 -13   0    1.90    2.60
   2  13   0    7.60    3.30
   2  13   0    7.50    2.90
  -2  13   0    4.40    3.70
  -2 -13   0    3.90    2.60
  -2  13   0    5.10    3.40
  -2 -13   0    7.10    3.20
  -2  13   0    6.80    4.20
   3  13   0    0.00    1.90
  -3 -13   0    2.00    2.50
   3  13   0   -0.60    1.80
  -3  13   0    3.00    4.10
  -3 -13   0    0.90    2.00
  -4  13   0  372.06   32.40
  -4 -13   0  359.96   26.00
  -4 -13   0  385.96   25.40
   4  13   0  380.06   24.40
  -4 -13   0  344.67   20.90
   4  13   0  366.06   25.40
  -5  13   0    4.20    5.80
  -5 -13   0    3.20    3.00
   5  13   0    0.40    2.40
   5  13   0    0.10    2.50
  -5 -13   0    2.40    2.80
  -5 -13   0    0.70    1.40
  -6 -13   0  160.98   12.40
  -6  13   0  209.08   39.70
  -6 -13   0  189.28   15.50
  -6 -13   0  169.38   15.90
  -7 -13   0    1.10    3.10
  -7 -13   0    5.60    3.50
  -7  13   0    4.20    7.90
  -7 -13   0   -1.10    2.00
  -8 -13   0   91.19   12.40
  -8 -13   0   96.19   10.30
  -8  13   0  105.29   22.70
  -8 -13   0  112.99   13.40
   0 -13  -1    2.90    3.10
   0  13   1    2.30    3.00
   0  13  -1    2.30    2.60
   0 -13  -1    5.50    3.60
   0  13  -1    3.40    2.60
   0  13  -1    4.10    2.20
   0  13   1    0.80    2.70
  -1  13  -1 1450.15   87.09
  -1  13  -1 1481.45   85.99
   1  13   1 1591.94   86.69
  -1 -13   1 1415.06   90.69
   1  13   1 1466.45   85.19
  -1  13  -1 1345.17   85.29
  -1 -13   1 1551.94   88.89
   1  13  -1 1414.76   84.59
   1  13  -1 1462.65   85.79
   1  13  -1 1441.86   80.79
  -1 -13  -1 1368.46   84.99
  -1  13   1 1511.85   88.39
  -1  13   1 1545.45   90.49
  -1 -13  -1 1334.97   85.89
  -2  13  -1  135.89   15.00
   2  13   1  156.78   12.70
   2  13   1  135.09   12.90
   2  13   1  149.99   10.00
  -2 -13  -1  129.39   13.10
  -2 -13  -1  140.79   12.70
  -2  13   1  147.49   16.00
   2  13  -1  144.89   12.30
  -2  13   1  136.09   14.80
   2  13  -1  163.88   12.10
  -3  13  -1  575.54   44.10
   3  13   1  636.74   36.50
   3  13   1  649.04   39.00
  -3 -13   1  636.24   39.00
  -3 -13   1  665.33   40.20
   3  13   1  630.04   40.00
  -3  13   1  580.44   43.20
   3  13  -1  620.24   37.70
  -3  13   1  545.75   41.30
  -3 -13  -1  670.03   39.80
   3  13  -1  612.34   38.40
  -3 -13  -1  620.44   40.40
  -4  13  -1   11.50    6.30
   4  13   1   17.40    4.80
   4  13   1   17.40    4.50
   4  13   1   19.00    4.00
  -4 -13   1   19.80    5.10
  -4 -13   1   18.10    4.60
  -4 -13  -1   13.60    4.20
   4  13  -1   24.90    4.60
  -4  13   1   17.30    7.70
   4  13  -1   19.80    4.40
  -4 -13  -1   32.00    6.40
  -4 -13  -1   22.90    3.40
  -5  13  -1   48.30   12.50
  -5 -13   1   61.09    5.10
  -5 -13   1   66.59    8.60
  -5 -13   1   75.59   10.30
  -5 -13  -1   57.19    8.80
  -5 -13  -1   56.19    9.10
  -5  13   1   43.80   12.40
   5  13  -1   69.09    7.60
  -5 -13  -1   58.99    6.10
   5  13  -1   85.99    8.80
  -6  13  -1   64.19   16.30
  -6 -13   1   49.80    8.10
  -6 -13   1   51.49    9.10
  -6 -13   1   60.39    6.00
  -6 -13  -1   56.79   10.30
  -6 -13  -1   52.79    8.40
  -6 -13  -1   52.69    9.60
  -6  13   1   40.20   13.50
  -7 -13   1    1.00    3.00
  -7 -13   1    2.00    3.80
  -7  13  -1   -1.70    7.60
  -7 -13  -1    1.10    2.70
  -7 -13  -1   -0.50    4.20
  -7  13   1   -1.00    7.90
  -7 -13  -1    0.40    4.30
  -8 -13   1    5.10    4.50
  -8 -13   1    1.40    2.90
  -8  13  -1    9.60    9.90
  -8 -13   1    5.90    4.70
  -8 -13  -1   -9.00    4.00
  -8  13   1   -6.50    9.70
  -8 -13  -1   -5.00    4.10
  -8 -13  -1   -0.80    3.40
   0  13   2    5.80    3.80
   0 -13  -2   -2.20    2.30
   0  13  -2    1.30    1.70
   0  13   2    1.20    3.00
   0  13  -2    0.10    2.10
   0 -13  -2    1.80    2.90
   0 -13   2    2.60    1.90
   0  13  -2    0.20    1.90
   1 -13  -2   18.80    5.60
  -1 -13   2   25.50    4.10
  -1  13  -2   14.90    5.50
   1  13   2   35.80    7.30
   1  13   2   29.30    5.30
   1  13   2   24.70    5.30
   1 -13  -2   29.30    6.90
   1 -13   2   30.10    6.10
   1  13  -2   34.50    6.50
  -1 -13  -2   17.10    4.80
  -1  13   2   23.60    6.90
   1  13  -2   25.20    3.50
  -1  13   2   21.50    6.70
   1  13  -2   30.40    6.00
  -2 -13   2  255.07   19.20
   2  13   2  246.08   19.40
  -2  13  -2  246.68   20.70
  -2 -13   2  258.17   20.20
  -2 -13   2  248.98   14.40
   2  13   2  230.08   18.20
   2  13   2  249.88   16.70
  -2 -13  -2  212.68   17.90
  -2 -13  -2  223.78   18.80
   2  13  -2  251.47   16.80
  -2  13   2  239.98   21.90
   2 -13   2  206.98   19.70
  -2  13   2  261.77   23.80
   2  13  -2  239.88   17.30
   3  13   2   63.49    8.90
   3  13   2   76.89    9.50
  -3  13  -2   67.49   11.90
   3  13   2   79.19    7.60
  -3 -13   2   82.99    9.40
  -3 -13   2   87.49    9.00
  -3 -13  -2   66.49    9.30
   3  13  -2   74.79    7.10
   3  13  -2   78.59    7.70
   3 -13   2   72.59   12.00
  -3  13   2   79.79   12.50
  -3  13   2   84.49   13.70
  -3 -13  -2   76.89    9.50
  -4 -13   2  141.29   12.20
  -4 -13   2  148.89    8.40
   4  13   2  139.09   12.00
  -4 -13   2  134.09    8.20
  -4  13  -2  110.19   17.30
  -4 -13   2  141.19   12.90
   4  13   2  166.58   14.60
   4  13   2  142.39   13.10
  -4  13   2  125.89   15.90
   4  13  -2  147.09   11.50
  -4  13   2  130.99   15.20
   4  13  -2  145.59   10.80
  -4 -13  -2  121.59   10.70
  -4 -13  -2  135.09   12.90
  -4 -13  -2  144.89   14.20
  -5 -13   2    0.40    2.40
  -5  13  -2    4.50    5.20
  -5 -13   2    3.50    2.80
  -5 -13   2    1.40    1.60
   5  13   2   -2.00    2.70
   5  13   2   -2.00    2.70
   5  13   2    3.20    3.70
  -5  13   2   -5.40    2.90
   5  13  -2    0.00    2.10
   5  13  -2    1.00    2.10
  -5 -13  -2    2.10    3.40
  -5 -13  -2    0.50    2.70
  -5  13   2   -4.10    3.20
  -5  13   2   -8.30    3.90
  -6 -13   2  315.07   22.80
  -6  13  -2  309.27   32.20
   6  13   2  373.16   26.80
  -6 -13   2  325.37   20.90
   6  13   2  370.16   25.60
  -6 -13   2  320.77   23.70
   6  13   2  323.67   26.20
  -6 -13  -2  284.27   24.10
  -6  13   2  350.56   34.40
  -6 -13  -2  305.97   25.70
  -6 -13  -2  299.87   22.20
  -7  13  -2   -6.40    6.70
  -7 -13   2    0.70    2.90
  -7 -13   2    0.90    3.10
  -7 -13   2    2.50    3.30
  -7 -13  -2    3.80    4.20
  -7  13   2    3.40    7.30
  -7 -13  -2    3.40    4.70
  -7 -13  -2    2.00    3.10
  -8 -13   2   94.29   10.70
  -8 -13   2   83.79   11.90
  -8  13  -2   82.09   20.20
  -8 -13   2   91.49    9.70
  -8  13   2   81.59   20.60
  -8 -13  -2   66.69    9.80
  -8 -13  -2   70.59   12.70
  -8 -13  -2   64.79   12.80
   0 -13  -3  266.07   21.00
   0  13  -3  247.18   20.00
   0  13  -3  271.97   19.60
   0  13   3  286.17   23.20
   0  13   3  267.37   21.60
   0 -13  -3  307.17   22.90
   0  13  -3  248.78   18.60
   0 -13   3  276.37   19.30
   1 -13  -3  233.28   19.70
  -1  13  -3  207.08   16.60
   1  13   3  179.68   17.50
  -1 -13   3  186.98   14.10
   1 -13  -3  211.18   18.10
   1  13   3  221.88   16.60
   1  13   3  187.98   16.70
  -1  13   3  205.18   20.30
  -1  13   3  206.28   19.20
   1 -13   3  206.58   16.80
   1  13  -3  185.18   14.00
   1  13  -3  212.38   15.80
  -1 -13  -3  205.28   16.70
   1  13  -3  207.18   16.50
  -1 -13  -3  193.48   17.20
   2  13   3   87.89   10.50
  -2  13  -3   88.19   11.10
   2  13   3   87.19    9.80
  -2 -13   3   70.59    6.60
   2  13   3   75.49    8.60
   2  13  -3   85.69    8.00
   2 -13   3   57.29    9.90
  -2  13   3   70.89   12.90
   2  13  -3   86.59    7.60
  -2  13   3   95.49   14.30
  -2 -13  -3  102.79   10.20
  -2 -13  -3  108.89   10.90
  -3  13  -3   86.89   13.50
   3  13   3   96.29    9.60
  -3 -13   3   94.69    9.90
   3  13   3   88.89   11.60
  -3 -13   3  103.39   10.90
  -3  13   3   75.39   12.80
  -3 -13  -3   98.59   11.30
   3 -13   3   76.19   12.20
   3  13  -3  100.59    8.20
   3  13  -3  101.29    7.70
  -3 -13  -3   85.89    9.90
  -3  13   3   97.79   15.60
   4  13   3  188.98   16.50
  -4 -13   3  176.28   12.40
  -4 -13   3  200.18   16.60
  -4 -13   3  190.58   15.50
  -4  13  -3  178.38   19.80
   4  13   3  218.28   16.50
   4  13   3  172.28   17.10
  -4 -13  -3  207.18   15.20
  -4  13   3  179.68   19.80
  -4 -13  -3  181.98   17.10
   4 -13   3  163.18   19.40
  -4 -13  -3  181.08   16.10
  -4  13   3  190.38   21.40
   4  13  -3  200.78   13.00
   4  13  -3  200.58   13.60
   5  13   3   74.49   11.00
   5  13   3   61.49   10.30
   5  13   3   91.19   11.90
  -5 -13   3   76.79    6.90
  -5 -13   3   67.89    9.60
  -5 -13   3   76.49    8.50
  -5  13  -3   50.09   12.50
  -5 -13   3   72.99    7.60
  -5  13   3   83.79   15.30
  -5 -13  -3   82.09   11.70
  -5 -13  -3   90.59    9.20
  -5 -13  -3   76.49   11.20
  -5  13   3   60.29   11.50
  -6 -13   3    8.80    3.60
   6  13   3    9.40    5.30
  -6 -13   3    6.40    3.60
  -6 -13   3   11.90    3.70
  -6  13  -3   -2.80    6.40
  -6  13   3   14.30    7.70
  -6 -13  -3    8.20    5.00
  -6  13   3    9.40    6.00
  -6 -13  -3    8.80    4.70
  -6 -13  -3    9.30    4.10
  -7 -13   3   13.70    4.20
  -7  13  -3   12.80   10.10
   7  13   3   20.40    8.40
  -7 -13   3   12.40    4.70
  -7 -13   3    8.90    4.10
  -7 -13  -3    6.70    6.10
  -7  13   3   32.30   12.50
  -7  13   3   17.10    7.00
  -7  13   3   18.20    7.70
  -7 -13  -3    5.50    5.70
  -7 -13  -3    8.80    4.70
  -8 -13   3    6.20    4.10
  -8 -13   3    1.00    3.70
  -8 -13   3   -2.80    4.10
  -8  13  -3   22.80   11.40
  -8 -13  -3    5.10    5.50
  -8  13   3    7.10    7.00
  -8  13   3    8.20    8.20
  -8 -13  -3    3.80    5.30
  -8  13   3  -10.50    9.30
  -8 -13  -3    1.60    4.10
   0  13   4    4.70    4.10
   0  13   4    4.90    3.80
   0 -13  -4    3.90    3.40
   0  13  -4   -0.60    2.10
   0 -13   4   -1.00    2.10
   0 -13  -4   -2.30    2.50
   1  13   4    3.70    3.70
   1  13   4   16.60    5.30
  -1  13  -4    2.40    2.90
  -1 -13   4    4.20    2.60
   1 -13  -4   10.00    4.80
   1 -13  -4    6.40    4.80
   1  13   4    8.80    4.30
  -1  13   4    6.70    4.40
   1  13  -4    7.90    3.60
  -1 -13  -4    5.80    3.60
  -1 -13  -4    0.70    2.40
   1  13  -4   12.40    3.90
   1  13  -4    9.80    3.40
  -1  13   4   10.30    5.10
   1 -13   4    7.40    3.50
   2 -13  -4  188.48   18.40
  -2 -13   4  189.38   13.70
  -2  13  -4  203.78   17.80
   2  13   4  151.28   15.30
   2  13   4  165.48   16.90
   2 -13  -4  200.88   17.50
   2  13   4  212.18   16.70
   2  13  -4  186.58   13.40
  -2  13   4  176.28   18.70
   2 -13   4  188.98   17.50
  -2 -13  -4  196.08   16.10
   2  13  -4  178.18   12.90
  -2  13   4  154.88   18.80
  -2 -13  -4  208.88   17.40
  -3  13  -4    5.40    4.70
   3  13   4    3.30    3.60
   3  13   4   -5.10    2.50
  -3 -13   4   -3.10    1.40
   3 -13   4    4.40    3.90
  -3  13   4    0.90    4.00
  -3 -13  -4    4.00    3.60
   3  13  -4    0.20    1.30
  -3  13   4    3.90    4.40
   3  13  -4    0.60    1.50
  -3 -13  -4    0.80    2.70
   4  13   4  545.25   35.10
  -4 -13   4  485.95   30.70
   4  13   4  486.95   34.40
   4  13   4  475.55   35.90
  -4  13  -4  520.55   39.30
  -4  13   4  630.74   40.40
  -4 -13  -4  417.36   32.50
  -4 -13  -4  500.55   35.40
  -4  13   4  546.45   41.00
  -4 -13  -4  484.25   34.00
   4 -13   4  505.45   38.70
  -5 -13   4   44.50    7.00
  -5 -13   4   38.20    6.00
   5  13   4   41.80    8.90
  -5 -13   4   37.60    5.90
  -5  13  -4   18.30    9.90
  -5  13   4   33.50   10.50
  -5  13   4   29.80    9.30
  -5 -13  -4   40.90    7.20
  -6 -13   4  190.28   16.00
   6  13   4  196.08   20.50
  -6  13  -4  204.28   24.40
  -6 -13   4  205.68   15.30
  -6 -13   4  186.18   18.70
  -6 -13   4  192.68   15.20
   6  13   4  178.38   22.20
  -6 -13  -4  219.88   19.20
  -6 -13  -4  177.48   16.70
  -6  13   4  207.18   23.60
  -6  13   4  192.18   21.60
  -6 -13  -4  216.48   20.70
  -7 -13   4   -1.70    3.40
  -7 -13   4   -3.60    2.90
  -7 -13   4    5.90    3.60
  -7  13  -4    7.40    8.70
  -7 -13   4    6.80    3.40
   7  13   4   -0.60    5.70
  -7 -13  -4    8.30    5.40
  -7  13   4   -7.60    6.10
  -7  13   4   -6.70    9.00
  -7 -13  -4    6.80    5.50
  -7  13   4    0.90    6.70
  -7 -13  -4    1.60    3.50
  -8  13  -4  142.89   31.30
   8  13   4  175.78   23.10
  -8 -13   4  152.38   14.20
  -8 -13   4  151.78   14.70
  -8 -13   4  141.49   13.30
  -8 -13   4  132.79   14.00
  -8 -13  -4  122.19   18.80
  -8  13   4  136.79   20.70
  -8  13   4  162.98   36.80
  -8 -13  -4  149.88   16.10
  -8 -13  -4  139.99   19.40
  -8  13   4  161.78   25.60
   0 -13  -5   75.29   10.50
   0  13   5   58.59    9.60
   0  13   5   92.69   13.20
   0 -13  -5   76.59   11.40
   0  13   5   90.79   13.70
   0  13  -5   55.69    8.80
   0 -13   5   67.09    9.80
   1 -13  -5   25.70    7.80
  -1  13  -5   25.20    6.30
  -1 -13   5   33.70    6.10
   1 -13  -5   21.60    6.90
   1  13   5   34.10    8.20
   1  13  -5   35.40    6.60
   1  13  -5   57.19    7.10
  -1 -13  -5   53.09    8.70
  -1 -13  -5   27.60    6.10
  -1  13   5   42.50    9.30
   1 -13   5   29.50    7.00
   1  13  -5   48.30    7.10
  -1  13   5   38.20    7.70
   2  13   5   94.69   14.00
  -2  13  -5   98.79   13.60
   2 -13  -5   58.59   10.90
   2  13   5   95.59   12.60
  -2 -13   5  106.99    9.70
   2 -13  -5   88.69   12.50
   2  13   5   90.49   11.50
   2  13  -5   90.99    7.50
  -2  13   5   68.09   12.60
  -2  13   5  105.09   14.70
  -2 -13  -5   95.39   11.10
  -2 -13  -5  121.79   12.50
   2  13  -5   90.99    7.90
   3  13   5   80.19   12.30
   3  13   5  112.39   12.00
  -3  13  -5  116.39   14.40
  -3 -13   5  102.19    9.70
   3  13   5   89.19   12.60
   3 -13   5   87.29   13.70
  -3  13   5   77.69   13.90
   3  13  -5  100.39    6.00
  -3  13   5   86.49   14.30
  -3 -13  -5  103.59   11.90
   3  13  -5   97.19    6.20
  -3 -13  -5  105.09   12.40
   4  13   5    6.00    4.50
  -4 -13   5    3.50    3.00
  -4  13  -5    7.10    5.50
  -4 -13  -5    2.40    4.00
  -4  13   5    2.10    4.70
  -4  13   5    1.40    4.60
  -4 -13  -5    0.10    3.50
  -4 -13  -5   -4.30    2.10
   4 -13   5   -2.80    4.40
  -5  13  -5    9.30    7.20
   5  13   5    0.40    4.40
  -5 -13   5   -1.70    2.70
  -5 -13  -5    2.80    3.80
  -5  13   5    2.50    5.60
  -5 -13  -5   -4.60    3.90
   5 -13   5  -10.10    3.80
  -5 -13  -5   -1.70    4.30
  -5  13   5    3.70    6.00
   6  13   5    9.20    5.60
  -6  13  -5  -10.00    5.30
  -6 -13   5   -0.50    3.20
   6 -13   5   10.70    7.90
  -6 -13  -5   -2.20    4.10
  -6  13   5   -1.00    6.50
  -6  13   5    0.30    6.60
  -6 -13  -5    1.20    4.10
  -6 -13  -5    2.40    4.70
  -7  13  -5   14.60   10.80
  -7 -13   5    5.10    4.80
  -7 -13   5   17.20    6.30
   7  13   5   33.20    9.10
  -7 -13  -5   22.90    8.20
  -7  13   5   10.80    9.50
  -7 -13  -5   19.20    6.30
  -7  13   5   14.00    8.20
  -7 -13  -5   19.40    8.50
   0  13  -6    0.40    3.20
   0  13   6    4.10    4.30
   0 -13  -6    2.90    4.20
   0 -13   6    1.70    3.40
   0 -13  -6    3.70    4.20
   0  13   6   -9.50    3.80
   0  13   6   -0.20    3.20
   1  13   6   -0.80    3.20
  -1 -13   6    5.10    3.10
   1 -13  -6    4.80    3.90
   1  13   6    4.80    4.20
  -1  13  -6    2.40    3.70
   1  13   6    2.50    4.70
   1 -13  -6   10.40    4.70
  -1 -13  -6    7.00    4.00
  -1  13   6    7.00    4.80
   1  13  -6    6.00    3.20
  -1  13   6    3.30    7.00
   1  13  -6    6.70    4.20
   1  13  -6    0.10    2.10
  -1  13   6    5.80    4.30
  -1 -13  -6    1.70    3.30
   1 -13   6    3.70    3.90
   2 -13  -6   94.49   14.40
   2  13   6   76.09   12.50
  -2 -13   6   96.89   10.40
   2  13   6  100.79   13.40
   2  13   6   61.49   10.90
  -2  13  -6   92.79   13.80
   2 -13  -6   85.59   11.90
  -2  13   6   82.89   12.50
  -2  13   6   78.19   14.20
  -2 -13  -6   81.09   11.20
   2 -13   6   83.09   13.40
  -2 -13  -6  105.89   14.10
  -3 -13   6   29.00    6.30
   3  13   6   33.00    7.80
   3  13   6   36.20    8.30
  -3  13  -6   42.50   10.00
   3  13   6   20.20    7.50
  -3  13   6   27.20    7.70
   3 -13   6   46.20   10.30
  -3 -13  -6   39.90    8.80
  -3 -13  -6   38.10    7.50
  -3  13   6   21.60    7.40
  -4  13  -6  226.68   23.30
   4  13   6  250.57   22.00
  -4 -13   6  227.18   18.00
  -4  13   6  196.88   23.70
  -4 -13  -6  230.98   20.30
  -4  13   6  223.78   25.90
   4 -13   6  172.78   21.30
  -4 -13  -6  206.18   20.60
   5  13   6   24.20   12.30
   5  13   6   25.10    8.70
  -5  13  -6    8.40    8.20
  -5 -13   6   35.80    7.00
   5  13   6   31.00   12.40
  -5 -13  -6   13.30    6.30
  -5 -13  -6   31.30    7.60
  -5  13   6   24.00    9.00
  -5 -13  -6   29.90    8.20
  -5  13   6   17.30    7.80
   5 -13   6   27.10    9.90
  -6  13  -6  321.17   32.70
  -6 -13   6  296.47   23.20
  -6  13   6  272.87   28.30
   6 -13   6  322.67   32.20
  -6 -13  -6  322.07   26.70
  -6  13   6  282.57   27.10
  -6 -13  -6  333.87   27.20
  -6 -13  -6  304.47   28.20
  -7 -13   6   72.39   10.70
  -7 -13   6   81.29   13.20
  -7  13  -6   84.59   22.50
   7  13   6   88.09   16.30
  -7  13   6   73.79   14.40
  -7 -13  -6   68.39   18.60
  -7  13   6   84.79   15.50
  -7 -13  -6   87.19   12.80
   0 -13  -7   59.69    9.90
   0 -13  -7   60.59   11.10
   0  13   7   56.09   10.20
   0 -13   7   46.60    9.20
   0  13  -7   43.30    9.20
   0  13   7   57.89   13.20
   0  13   7   29.10    8.00
  -1 -13   7  315.67   25.20
  -1  13  -7  331.37   27.40
   1 -13  -7  305.17   27.30
   1 -13  -7  320.77   26.30
   1  13   7  357.06   30.50
   1  13   7  317.67   27.50
   1  13   7  335.77   26.50
   1  13  -7  354.86   21.80
  -1 -13  -7  343.97   26.90
  -1  13   7  345.77   27.60
   1 -13   7  301.47   26.20
  -1  13   7  336.67   25.90
   1  13  -7  321.97   22.70
  -1 -13  -7  374.36   26.20
   1  13  -7  298.87   21.70
   1  13  -7  338.17   21.00
  -2  13  -7    5.60    4.90
   2  13   7    6.60    5.30
   2 -13  -7    0.70    3.90
   2 -13  -7    4.40    4.80
   2  13   7    0.40    3.70
   2  13   7   -3.00    4.80
  -2  13   7   -1.70    3.80
  -2 -13  -7    7.70    5.20
  -2  13   7   -2.60    3.50
   2  13  -7    1.40    1.20
  -2 -13  -7    2.40    4.70
   2  13  -7    3.30    0.90
   2 -13   7    2.80    4.60
   2  13  -7    1.30    1.00
   2  13  -7    2.60    1.10
  -3 -13   7   32.20    7.30
  -3  13  -7   27.50    8.70
   3  13   7   35.20    8.40
   3  13   7   40.30   10.40
   3  13   7   36.30    9.10
   3 -13   7   23.90    8.30
  -3  13   7   32.20    7.80
  -3 -13  -7   32.20    7.60
  -3  13   7   44.70   10.20
  -3 -13  -7   31.10    8.40
  -4  13  -7   -4.20    6.00
   4  13   7    0.30    6.20
   4  13   7    3.80    6.50
   4  13   7   -8.20    3.30
  -4 -13   7    2.60    4.10
  -4  13   7    0.20    4.90
  -4 -13  -7   -6.00    3.90
  -4  13   7    0.70    4.90
  -4 -13  -7   -5.90    4.30
   4 -13   7    1.30    6.00
  -5 -13   7   -0.20    4.80
  -5  13  -7   14.30    8.20
   5  13   7   21.00    7.30
   5  13   7   19.80    8.10
  -5  13  -7   16.20    6.90
  -5  13  -7   10.90    7.60
  -5  13   7    7.90    6.60
  -5 -13  -7   10.90    7.50
  -5 -13  -7    8.90    6.30
  -5  13   7    5.00    6.50
   5 -13   7   12.00    8.60
   6  13   7   14.40    9.30
  -6  13  -7    7.60    9.50
  -6 -13   7   20.80    6.20
  -6  13  -7   26.50    9.20
  -6  13  -7   19.70    7.70
  -6 -13  -7   10.10    6.90
  -6 -13  -7   19.80    9.10
  -6  13   7   21.50    8.30
  -6  13   7   19.30    7.80
  -6 -13  -7   13.70    7.20
   0 -13   8   -3.20    4.10
   0  13  -8   -1.30    2.20
   0  13  -8   -4.60    4.00
   0  13   8    4.10    7.40
   0  13   8    4.10    4.90
   0 -13  -8    3.30    4.30
   0  13   8   -4.50    4.10
   0  13  -8   -0.50    2.60
   0 -13  -8   -2.30    3.90
   1  13   8   26.90    8.10
   1  13   8   32.00   19.40
  -1  13  -8   26.30    6.30
  -1 -13   8   37.10    8.50
  -1  13  -8   33.90    9.60
   1 -13  -8   42.20   10.00
   1  13   8   49.40    9.90
   1 -13  -8   37.30    9.80
  -1  13  -8   42.50    7.20
  -1  13   8   14.90   10.60
  -1  13   8   46.40    9.50
  -1 -13  -8   46.40   11.20
   1  13  -8   42.50    5.80
  -1 -13  -8   47.60   10.80
   1  13  -8   50.49    7.20
   1  13  -8   38.50    5.10
  -1  13   8   40.70    8.80
   1 -13   8   49.30   10.40
   1  13  -8   46.60    6.30
   2 -13  -8   17.30    7.00
  -2  13  -8   12.00    5.10
   2  13   8   13.20    6.10
  -2  13  -8   27.00    7.40
   2  13   8   17.90    6.60
   2 -13  -8   20.20    6.80
  -2 -13   8   18.80    6.90
   2  13   8   28.00    9.70
  -2  13  -8    2.30    5.30
  -2 -13  -8   19.70    6.20
  -2  13   8   18.10    6.70
  -2  13   8   20.90   12.90
  -2 -13  -8   18.30    6.50
   2 -13   8   19.40    7.90
  -2  13   8    7.80    5.40
  -3  13  -8   63.69   13.00
   3  13   8   58.29   11.80
  -3 -13   8   61.29   10.90
  -3  13  -8   69.79   12.50
   3  13   8   46.50   12.30
   3  13   8   52.39   12.30
  -3  13  -8   52.79    9.80
  -3 -13  -8   78.49   13.30
  -3  13   8   47.20   10.10
  -3  13   8   63.59   10.90
  -3 -13  -8   62.39   10.80
   3 -13   8   98.29   22.90
  -3  13   8   88.19   19.80
   4  13   8   59.79   13.60
  -4  13  -8   69.59   11.40
  -4  13  -8   72.79   13.70
   4  13   8   71.79   14.10
  -4 -13   8   43.10    9.40
  -4  13  -8   42.90   12.10
   4  13   8   59.29   13.10
  -4 -13  -8   65.39   12.30
  -4 -13  -8   71.09   11.70
   4 -13   8   88.59   16.50
  -4  13   8   79.19   11.70
  -4  13   8   68.49   12.20
  -5  13  -8  122.19   19.10
   5  13   8  138.59   20.70
  -5 -13   8  126.79   15.00
  -5  13  -8  126.19   21.40
  -5  13  -8  127.59   17.20
  -5 -13  -8  105.49   16.90
  -5 -13  -8  121.69   17.10
  -5  13   8  141.19   16.80
  -5  13   8  134.29   16.00
   0 -13   9    9.90    6.70
   0  13   9   20.40    7.80
   0  13   9   26.60   11.40
   0  13  -9   11.00    4.00
   0 -13  -9   27.10    8.20
   0 -13  -9   11.10    6.20
   0  13   9   13.70    6.20
   0  13  -9    9.10    3.60
  -1  13  -9  232.08   19.60
   1 -13  -9  252.77   24.70
   1 -13  -9  233.68   22.80
  -1  13  -9  234.48   18.60
  -1 -13   9  239.28   23.40
   1  13   9  244.68   23.60
   1  13   9  245.68   28.00
   1  13   9  250.67   22.40
  -1  13  -9  230.98   24.30
  -1  13   9  288.67   32.90
   1  13  -9  213.58   15.80
  -1  13   9  257.47   23.20
  -1 -13  -9  236.48   22.90
   1  13  -9  210.78   15.20
   1 -13   9  269.77   25.20
   1  13  -9  233.48   17.50
   1  13  -9  224.88   16.70
  -1  13   9  242.48   21.20
  -1 -13  -9  243.88   21.90
  -2 -13   9   17.70    7.70
  -2  13  -9   28.60   10.30
   2 -13  -9   33.50    9.20
  -2  13  -9   14.40    5.30
   2  13   9   17.20    9.20
  -2  13  -9   28.50    7.30
   2 -13  -9   30.40    7.70
  -2  13   9   29.80    7.60
   2 -13   9   21.80    9.10
  -2 -13  -9   24.40    7.90
  -2  13   9   45.90   16.40
  -2  13   9   33.20    7.90
  -2 -13  -9   49.30   11.50
   3  13   9  175.68   24.30
  -3  13  -9  158.68   22.90
   3  13   9  149.49   19.80
  -3  13  -9  177.88   18.10
  -3 -13   9  163.48   18.50
   3  13   9  124.99   18.90
  -3  13  -9  169.28   16.60
  -3  13   9  130.29   16.90
  -3 -13  -9  159.58   18.10
  -3 -13  -9  181.68   22.80
  -3  13   9  140.69   16.10
   3 -13   9  186.48   22.50
  -4 -13   9   13.90    7.30
  -4  13  -9   12.30    9.70
   4  13   9   21.70   10.00
  -4  13  -9    1.70    6.30
  -4  13  -9   -0.30    6.00
  -4  13   9    3.00    5.40
  -4 -13  -9   10.70    7.20
  -4 -13  -9   18.30    7.60
  -4  13   9    8.80    6.70
   0 -13 -10    1.30    6.60
   0  13 -10    0.50    3.20
   0 -13 -10   -7.00    5.40
   0  13 -10    0.30    3.70
   0 -13  10   -4.50    6.90
   0  13  10    5.80    5.70
   0  13  10   10.00    6.70
  -1  13 -10   -1.40    4.60
  -1 -13  10    1.50    7.30
   1  13  10   -4.60    5.90
  -1  13 -10    8.80    7.50
   1 -13 -10   13.60    7.10
  -1  13 -10    1.60    4.30
   1 -13 -10   13.20    6.90
   1  13  10    1.50    6.30
   1  13 -10    0.80    2.10
   1  13 -10    0.40    3.40
   1 -13  10    4.60    7.90
   1  13 -10   -1.00    2.30
   1  13 -10   -1.30    3.60
  -1 -13 -10    0.60    5.40
  -1  13  10  -10.40    4.60
  -1 -13 -10    5.30    6.20
  -1  13  10   -2.90    6.00
   2  13  10    2.20    7.90
  -2 -13  10   14.20    8.60
   2  13  10   13.70    9.00
  -2  13 -10   11.10    5.90
  -2  13 -10    8.00    6.40
  -2  13 -10   22.50    9.10
   2 -13 -10    8.80    6.80
   2 -13 -10   12.80    7.30
  -2  13  10    6.60    5.90
  -2 -13 -10    7.30    8.30
  -2  13  10    6.50    6.10
  -2 -13 -10   11.10    7.50
   0  14   0 7777.62  413.46
   0  14   0 7298.97  417.26
   0 -14   0 7556.34  416.36
   0 -14   0 7505.95  418.06
   0  14   0 7284.67  415.66
  -1  14   0   12.30    5.00
   1  14   0    0.70    2.30
  -1 -14   0    2.10    2.60
  -1  14   0    6.70    4.10
   1  14   0    4.50    2.10
   1  14   0    1.90    2.60
  -1  14   0    3.20    3.40
  -1 -14   0    0.80    2.60
  -2  14   0 2702.63  166.88
   2  14   0 2926.81  164.08
   2  14   0 2935.01  165.08
  -2 -14   0 3036.60  165.68
  -2 -14   0 3070.99  166.98
  -2  14   0 3190.78  169.68
  -2  14   0 2582.84  167.98
  -3  14   0    5.00    4.60
  -3 -14   0    2.80    2.60
   3  14   0   12.20    3.60
   3  14   0   18.10    4.70
  -3 -14   0    3.20    2.70
   4  14   0 4199.58  227.68
  -4 -14   0 3858.11  229.38
  -4 -14   0 4245.78  228.68
  -4  14   0 4251.07  237.68
   4  14   0 3916.01  228.48
   5  14   0   -2.20    2.60
  -5 -14   0    0.80    2.60
   5  14   0   -1.70    2.40
  -5  14   0    3.90    5.80
  -5 -14   0    0.80    1.20
  -5 -14   0    0.40    2.70
  -6 -14   0  645.14   43.50
  -6 -14   0  649.14   38.70
  -6 -14   0  643.14   42.30
  -6  14   0  685.73   54.29
   6  14   0  687.93   43.70
  -7 -14   0   -6.70    3.10
  -7 -14   0   -2.90    3.60
  -7 -14   0   -2.40    2.40
  -7  14   0    0.80    7.30
  -8  14   0    1.70   11.00
  -8 -14   0    4.20    3.10
  -8 -14   0   -0.30    4.10
  -8 -14   0    2.40    4.40
   0 -14  -1   -2.80    2.00
   0  14  -1   -1.30    2.30
   0  14  -1    0.90    2.70
   0  14   1    3.00    3.20
   0 -14  -1   -2.00    2.00
   0  14   1   -0.20    2.50
   0  14  -1    1.00    1.70
   1  14   1   45.00    8.60
   1  14   1   34.30    6.70
  -1  14  -1   26.90    6.50
  -1 -14   1   30.90    6.70
  -1 -14   1   38.60    8.20
  -1  14  -1   32.70    7.80
  -1  14  -1   48.60    8.60
  -1 -14  -1   46.20    8.00
   1  14  -1   38.90    7.20
   1  14  -1   34.40    3.70
   1  14  -1   39.80    6.80
  -1  14   1   39.20    8.90
  -1  14   1   30.70    8.50
  -1 -14  -1   28.60    6.50
   2  14   1  500.35   28.00
   2  14   1  458.15   32.00
  -2 -14   1  475.55   32.20
   2  14   1  466.25   31.00
  -2  14  -1  484.25   34.50
  -2 -14   1  465.85   33.20
   2  14  -1  483.15   31.00
  -2 -14  -1  466.45   32.50
  -2 -14  -1  413.86   30.80
  -2  14   1  451.15   36.00
   2  14  -1  471.95   30.10
  -2  14   1  488.15   35.10
  -3 -14   1    5.80    3.10
   3  14   1    2.10    2.60
  -3 -14   1   13.00    4.30
   3  14   1    6.00    1.90
   3  14   1    3.50    2.50
  -3  14  -1    8.60    5.20
  -3 -14  -1    5.80    3.60
  -3 -14  -1    3.10    2.80
  -3  14   1    8.20    4.70
   3  14  -1    6.90    2.70
  -3  14   1    6.20    4.50
   3  14  -1    7.90    3.10
   4  14   1  200.28   16.70
  -4  14  -1  191.28   20.90
   4  14   1  205.28   15.90
  -4 -14   1  193.78   15.50
  -4 -14   1  199.08   16.40
  -4 -14  -1  215.78   16.60
  -4 -14  -1  173.28   16.30
  -4  14   1  174.78   20.30
   4  14  -1  178.18   14.80
   4  14  -1  177.88   14.10
  -4  14   1  167.38   20.50
   5  14   1   74.09    9.90
  -5 -14   1   92.79    9.80
   5  14   1   83.89   11.80
  -5 -14   1   85.29    5.20
  -5  14  -1   88.49   17.10
  -5 -14   1   67.29    9.90
  -5 -14  -1   53.39    9.30
  -5 -14  -1   87.29   10.10
  -5 -14  -1   83.19    7.20
   5  14  -1   95.79    9.00
  -5  14   1   72.59   15.30
   5  14  -1   88.19    9.60
  -6 -14   1  248.88   19.80
  -6 -14   1  256.47   19.00
   6  14   1  227.48   19.90
  -6  14  -1  219.88   27.10
  -6 -14   1  226.78   14.80
   6  14   1  244.48   19.00
  -6 -14  -1  217.98   18.90
  -6 -14  -1  203.88   19.60
  -6  14   1  296.57   30.10
  -6 -14  -1  224.48   16.20
  -7  14  -1  147.49   25.60
  -7 -14   1  143.89   13.70
  -7 -14   1  131.39   10.70
  -7 -14   1  144.99   14.70
  -7 -14  -1  128.19   11.70
  -7  14   1  129.39   25.00
  -7 -14  -1  150.68   17.20
  -7 -14  -1  150.48   21.00
  -8 -14   1   85.09    9.00
  -8 -14   1   97.69   12.50
  -8  14  -1   97.49   22.20
  -8 -14   1  101.59   12.40
  -8 -14  -1   96.39   13.70
  -8 -14  -1   86.79   10.20
  -8 -14  -1   80.19   12.90
  -8  14   1   75.59   19.70
   0  14   2  664.83   50.19
   0  14  -2  756.82   45.60
   0  14   2  618.14   48.40
   0  14  -2  809.12   48.50
   0  14  -2  831.92   50.09
   0 -14  -2  841.22   51.79
   0 -14   2  764.22   46.30
   0 -14  -2  813.22   49.99
  -1  14  -2 4253.47  231.58
   1 -14  -2 4797.52  236.38
   1  14   2 4388.66  229.78
  -1  14  -2 3904.71  230.88
   1  14   2 3806.52  231.28
  -1 -14   2 4351.46  227.98
   1  14   2 3584.84  232.18
  -1  14  -2 4062.39  232.58
   1 -14  -2 4625.44  234.08
   1  14  -2 4028.50  226.78
   1  14  -2 4275.87  230.38
  -1 -14  -2 4011.50  231.08
  -1 -14  -2 4100.09  232.48
   1  14  -2 4355.36  231.88
  -1  14   2 3565.54  235.18
  -1  14   2 3905.51  234.48
   1 -14   2 4098.49  231.58
   2  14   2 2816.92  155.68
  -2 -14   2 2737.13  156.48
   2  14   2 2843.82  154.38
   2  14   2 3009.00  152.08
  -2 -14   2 2720.53  154.98
  -2  14  -2 2644.94  156.68
   2  14  -2 2754.32  152.98
  -2 -14  -2 2657.33  155.38
  -2 -14  -2 2759.32  154.48
  -2  14   2 2588.04  158.38
   2 -14   2 2417.46  155.78
   2  14  -2 2764.32  152.18
  -2  14   2 2542.65  160.08
  -3  14  -2 1978.20  119.89
   3  14   2 2091.49  112.69
   3  14   2 1881.81  114.59
   3  14   2 1991.30  116.29
   3  14  -2 2088.49  113.39
  -3 -14  -2 2050.69  115.49
   3  14  -2 2004.10  112.39
   3 -14   2 1964.90  119.69
  -3 -14  -2 1937.01  116.29
  -3  14   2 1968.30  121.99
  -3  14   2 2006.40  119.99
   4  14   2  283.97   21.40
  -4 -14   2  279.77   19.10
  -4  14  -2  223.48   23.50
   4  14   2  241.08   17.90
   4  14   2  228.38   21.00
  -4 -14   2  282.57   20.10
  -4  14   2  224.08   23.00
  -4 -14  -2  233.18   20.30
  -4 -14  -2  233.28   19.40
   4  14  -2  242.48   16.90
   4  14  -2  249.88   17.80
  -4  14   2  243.68   22.40
  -5  14  -2  452.75   39.00
  -5 -14   2  471.45   26.30
  -5 -14   2  516.95   32.40
  -5 -14   2  476.55   26.40
  -5 -14   2  487.85   31.10
   5  14   2  428.76   32.70
   5  14   2  503.55   32.20
   5  14   2  483.95   32.30
  -5  14   2  486.65   40.90
  -5 -14  -2  414.76   32.70
   5  14  -2  487.05   29.50
  -5  14   2  394.16   34.00
   5  14  -2  508.15   30.60
  -5 -14  -2  408.66   31.50
  -5 -14  -2  465.05   29.40
  -5  14   2  397.86   35.70
  -6 -14   2  116.59    9.00
   6  14   2  147.29   13.80
  -6  14  -2  124.29   21.50
  -6 -14   2  140.69   12.60
   6  14   2  145.49   14.90
  -6 -14   2  113.89   12.70
  -6  14   2   96.79   15.30
  -6  14   2  133.59   19.20
  -6 -14  -2  123.79   14.50
  -6 -14  -2  125.09   13.60
  -6 -14  -2  125.79   11.50
  -6  14   2  154.78   24.80
  -7 -14   2  201.78   18.00
  -7 -14   2  253.07   18.00
  -7 -14   2  172.08   13.90
  -7  14  -2  260.27   29.80
  -7 -14  -2  220.28   20.60
  -7  14   2  192.98   30.20
  -7 -14  -2  194.78   16.20
  -7 -14  -2  211.78   19.10
  -8  14  -2    2.70    9.20
  -8 -14   2    3.30    4.80
  -8 -14   2    0.60    4.30
  -8 -14   2    2.70    3.00
  -8  14   2  -14.20    9.20
  -8 -14  -2    7.80    5.10
  -8 -14  -2   11.80    6.60
  -8 -14  -2    7.50    3.90
   0  14   3    5.40    4.00
   0 -14  -3    0.20    2.90
   0 -14   3    0.30    1.90
   0  14  -3   -1.20    1.80
   0 -14  -3   -0.20    2.60
   0  14   3    0.60    3.00
   0  14  -3   -0.20    1.80
   0  14  -3    4.60    3.10
   1  14   3   51.79    9.00
   1  14   3   60.39   10.30
  -1 -14   3   49.40    5.70
   1  14   3   57.09    8.40
   1 -14  -3   33.40    7.50
   1 -14  -3   62.79   11.40
  -1  14  -3   45.70    7.80
   1  14  -3   52.59    5.80
  -1  14   3   45.10    9.70
  -1 -14  -3   44.00    7.50
  -1 -14  -3   48.30    8.70
   1  14  -3   47.70    7.60
   1 -14   3   35.50    6.70
   1  14  -3   41.00    7.20
  -1  14   3   56.49   11.60
  -2  14  -3  275.47   22.30
  -2 -14   3  278.37   17.00
   2  14   3  267.87   19.40
   2  14   3  237.38   21.00
   2  14   3  197.28   19.10
  -2 -14  -3  248.98   20.10
  -2  14   3  297.97   26.10
  -2  14   3  284.07   24.20
   2  14  -3  278.97   18.30
   2 -14   3  249.38   21.60
  -2 -14  -3  264.27   21.20
   2  14  -3  302.57   19.30
  -3  14  -3  313.27   26.60
   3  14   3  343.97   22.50
   3  14   3  264.87   30.60
  -3 -14   3  333.37   23.20
  -3 -14   3  299.07   18.60
   3  14   3  285.37   26.40
  -3 -14   3  359.56   24.70
  -3  14   3  320.77   27.00
  -3 -14  -3  254.87   22.30
   3 -14   3  291.57   25.70
  -3  14   3  310.97   28.40
  -3 -14  -3  292.97   23.90
   3  14  -3  330.37   19.90
   3  14  -3  317.97   20.40
  -4  14  -3  738.23   49.40
   4  14   3  568.14   42.40
  -4 -14   3  730.23   42.90
  -4 -14   3  636.64   38.50
   4  14   3  616.74   44.00
   4  14   3  719.73   42.40
  -4 -14   3  591.64   37.50
  -4 -14   3  714.13   43.90
  -4 -14  -3  696.83   43.30
   4  14  -3  674.23   39.00
   4 -14   3  731.53   49.10
  -4  14   3  591.24   50.59
  -4  14   3  607.44   50.59
  -4 -14  -3  679.43   44.50
   4  14  -3  694.53   39.80
   5  14   3  564.84   36.40
  -5 -14   3  570.24   31.90
  -5  14  -3  545.05   43.50
  -5 -14   3  530.95   43.40
  -5 -14   3  566.54   32.50
  -5 -14   3  542.75   38.60
   5  14   3  479.75   37.10
   5  14   3  497.55   35.90
  -5 -14  -3  518.15   37.50
  -5 -14  -3  474.85   35.70
  -5 -14  -3  544.55   34.30
  -5  14   3  517.65   41.60
  -5  14   3  503.05   39.70
  -6 -14   3  357.76   22.40
  -6 -14   3  342.47   25.20
   6  14   3  381.76   28.40
  -6 -14   3  330.97   24.20
  -6 -14   3  350.46   22.10
  -6  14  -3  344.87   34.30
  -6  14   3  346.77   29.70
  -6  14   3  352.86   31.50
  -6 -14  -3  333.67   26.80
  -6 -14  -3  360.06   28.60
  -6 -14  -3  335.87   24.50
  -6  14   3  351.76   35.90
  -7 -14   3  427.96   32.40
  -7 -14   3  516.85   30.50
   7  14   3  578.24   38.90
  -7 -14   3  481.45   30.40
  -7 -14   3  463.05   32.00
  -7  14  -3  526.05   46.10
  -7 -14  -3  486.95   37.40
  -7 -14  -3  480.55   35.40
  -7  14   3  471.95   40.20
  -7  14   3  443.66   45.30
  -7 -14  -3  447.06   32.50
  -7  14   3  490.85   38.70
  -8 -14   3  435.76   29.70
  -8  14  -3  442.76   44.70
  -8 -14   3  419.06   30.50
  -8 -14   3  365.16   27.30
  -8  14   3  420.76   41.00
  -8 -14  -3  428.26   30.20
  -8 -14  -3  428.26   35.20
  -8  14   3  488.75   44.60
  -8 -14  -3  449.66   33.50
  -8  14   3  467.85   45.00
   0 -14   4    7.90    3.30
   0  14  -4    9.80    4.10
   0  14  -4    9.00    3.40
   0  14   4    7.30    4.80
   0  14  -4    9.10    3.40
   0  14   4    8.20    4.80
   0 -14  -4    4.70    4.00
   0 -14  -4    7.50    4.40
   1 -14  -4 1727.43   99.39
   1 -14  -4 1636.24  100.59
  -1 -14   4 1418.96   94.09
   1  14   4 1619.74   99.19
   1  14   4 1734.83   98.49
  -1  14  -4 1665.43   97.09
   1  14   4 1591.64   97.59
   1  14  -4 1693.73   95.59
  -1  14   4 1560.04   99.89
   1  14  -4 1764.32   96.89
   1  14  -4 1555.24   94.59
  -1 -14  -4 1840.22   99.49
  -1 -14  -4 1745.43   97.59
  -1  14   4 1633.24  102.19
   1 -14   4 1701.63   97.49
   2  14   4  852.41   49.30
   2 -14  -4  782.32   50.29
   2  14   4  762.62   51.09
   2  14   4  736.13   49.20
   2 -14  -4  795.22   51.99
  -2  14  -4  770.12   50.49
  -2 -14   4  701.53   45.30
   2  14  -4  757.82   45.30
   2 -14   4  734.53   50.19
  -2  14   4  704.93   52.19
  -2  14   4  682.93   53.29
  -2 -14  -4  875.31   50.89
  -2 -14  -4  834.42   49.10
   2  14  -4  779.92   46.00
   3  14   4  982.00   60.69
   3  14   4 1056.99   60.19
  -3 -14   4  863.31   55.59
  -3  14  -4 1018.10   63.79
   3  14   4  971.70   62.09
   3  14  -4  965.00   55.69
  -3  14   4 1030.20   65.19
  -3 -14  -4  920.41   60.79
  -3  14   4  975.50   66.59
  -3 -14  -4 1005.20   60.29
   3 -14   4  944.41   62.99
   3  14  -4  980.90   55.19
   4  14   4  293.97   23.20
  -4 -14   4  320.77   19.40
   4  14   4  273.97   23.00
   4  14   4  266.17   24.20
  -4  14  -4  301.67   27.70
   4  14  -4  294.37   18.10
  -4 -14  -4  285.17   22.90
   4 -14   4  286.37   26.60
   4  14  -4  306.57   18.60
  -4 -14  -4  315.47   24.90
  -5 -14   4  537.35   32.70
  -5 -14   4  576.24   34.80
  -5  14  -4  499.35   42.20
  -5 -14   4  558.74   33.90
   5  14   4  482.25   36.70
  -5 -14  -4  480.45   35.10
  -5  14   4  548.45   43.40
  -5  14   4  560.74   41.70
  -5 -14  -4  545.05   37.40
  -5 -14  -4  578.34   39.50
  -6 -14   4  406.66   27.50
   6  14   4  396.36   30.80
  -6  14  -4  377.36   37.40
  -6 -14   4  439.46   27.60
   6  14   4  379.16   32.50
   6  14   4  427.46   32.60
  -6 -14   4  414.56   28.30
  -6 -14   4  452.75   26.60
  -6 -14  -4  408.06   31.10
  -6 -14  -4  335.67   28.10
   6 -14   4  446.76   43.20
  -6 -14  -4  428.06   32.90
  -6  14   4  405.16   37.40
  -6  14   4  434.16   36.20
  -7  14  -4   21.20   11.90
   7  14   4   25.60    8.80
  -7 -14   4   21.50    6.40
  -7 -14   4   34.90    5.80
  -7 -14   4   27.50    6.10
  -7 -14   4   26.40    5.90
  -7 -14  -4   20.40    6.50
  -7  14   4   34.70   14.30
  -7 -14  -4   42.00   11.20
  -7  14   4   42.10   11.20
  -7  14   4   60.79   15.10
  -7 -14  -4   15.10    6.90
  -8 -14   4   88.09   11.50
   8  14   4  114.79   18.00
  -8  14  -4   70.29   20.50
  -8 -14   4   89.59   10.10
  -8 -14   4   86.59   10.50
  -8 -14   4   76.89   10.40
  -8 -14  -4  106.59   16.80
  -8  14   4   98.19   20.10
  -8  14   4   69.89   20.40
  -8 -14  -4   81.19   11.90
  -8 -14  -4   95.29   15.10
  -8  14   4   88.59   17.40
   0  14   5    2.30    4.00
   0  14   5    1.30    4.00
   0  14   5    2.10    3.70
   0 -14   5   -2.10    2.10
   0 -14  -5    5.30    4.20
   0 -14  -5    5.30    3.90
   0  14  -5    6.60    3.60
   1  14   5  377.56   29.70
   1 -14  -5  427.66   32.00
  -1  14  -5  409.06   29.10
  -1 -14   5  364.36   26.60
   1  14   5  373.16   30.10
   1  14   5  382.86   29.00
   1 -14  -5  407.96   30.10
  -1  14   5  391.56   30.00
   1  14  -5  380.46   27.10
  -1 -14  -5  413.06   29.80
  -1  14   5  406.26   31.90
   1 -14   5  379.56   28.50
   1  14  -5  404.06   27.40
  -1 -14  -5  416.76   28.80
   1  14  -5  385.76   26.30
   2  14   5   80.79   12.40
  -2  14  -5  116.29   13.30
   2 -14  -5   92.79   12.80
   2  14   5  116.09   12.90
   2  14   5  120.59   12.90
   2 -14  -5  119.09   13.90
  -2 -14   5  109.69    9.90
   2 -14   5   85.29   13.20
  -2  14   5   71.79   12.50
  -2 -14  -5  104.79   11.60
  -2 -14  -5  109.89   12.50
   2  14  -5   97.89    8.90
  -2  14   5  110.09   17.10
   2  14  -5  105.19    8.50
  -3  14  -5  507.55   36.20
  -3 -14   5  437.66   29.40
   3  14   5  462.55   32.90
   3  14  -5  476.85   26.60
  -3 -14  -5  484.75   33.80
  -3 -14  -5  478.95   32.60
  -3  14   5  420.86   35.30
  -3  14   5  453.25   37.60
   3 -14   5  404.76   34.30
   3  14  -5  451.35   26.20
   4  14   5   66.39   10.70
  -4 -14   5   61.79    7.40
  -4  14  -5   58.69   12.70
  -4 -14  -5   69.29   12.70
  -4  14   5   60.99   13.30
  -4 -14  -5   59.89   11.50
   4 -14   5   85.39   14.80
  -4  14   5   56.19   11.60
   5  14   5 1379.46   96.19
   5  14   5 1547.45   93.09
  -5  14  -5 1504.65   97.99
  -5 -14   5 1609.94   87.59
   5  14   5 1530.85   99.29
  -5 -14  -5 1584.94   93.69
   5 -14   5 1441.06   96.79
  -5  14   5 1408.86   96.39
  -5 -14  -5 1640.54   92.19
  -5  14   5 1513.95   94.99
  -5 -14  -5 1433.86   90.19
  -6 -14   5    6.80    3.40
   6  14   5   10.50    6.10
  -6  14  -5    6.10    7.70
   6  14   5    3.00    5.60
  -6 -14  -5    1.70    3.80
  -6 -14  -5   -6.40    4.30
  -6  14   5   -5.70    6.50
  -6 -14  -5   -3.90    4.50
  -6  14   5   -5.50    6.10
   6 -14   5    0.70    7.40
   7  14   5 1341.17   85.19
  -7  14  -5 1356.36   92.59
  -7 -14   5 1254.27   78.59
  -7 -14   5 1315.27   77.09
  -7 -14  -5 1368.06   83.09
  -7 -14  -5 1270.57   84.69
  -7  14   5 1316.17   85.59
  -7 -14  -5 1336.97   80.79
  -7  14   5 1247.78   87.49
   0  14   6 1024.10   66.69
   0  14   6 1017.60   64.79
   0 -14   6 1007.20   63.69
   0  14   6 1135.29   70.59
   0  14  -6  972.30   63.69
   0 -14  -6 1045.00   64.79
   0 -14  -6 1046.90   66.29
  -1  14  -6  328.47   26.30
   1 -14  -6  341.37   27.40
  -1 -14   6  309.47   24.20
   1  14   6  322.17   27.30
   1 -14  -6  374.56   29.40
   1  14   6  331.77   26.10
   1  14   6  347.37   28.80
  -1  14   6  325.07   26.70
   1  14  -6  324.17   22.90
  -1 -14  -6  395.06   26.70
  -1  14   6  363.86   32.90
  -1  14   6  318.87   28.00
   1 -14   6  298.07   25.70
   1  14  -6  330.07   25.60
  -1 -14  -6  358.36   27.40
   1  14  -6  354.16   24.00
   2  14   6  264.97   24.60
   2  14   6  246.38   22.90
   2 -14  -6  298.67   24.40
   2 -14  -6  305.87   25.80
  -2  14  -6  308.07   25.40
  -2 -14   6  267.67   21.50
   2  14   6  290.07   24.80
  -2 -14  -6  303.17   23.20
  -2  14   6  295.47   26.00
  -2  14   6  319.87   25.10
   2  14  -6  296.97   18.20
  -2 -14  -6  278.27   23.80
   2  14  -6  287.17   18.70
   2 -14   6  281.07   24.60
   3  14   6   34.00    8.70
  -3 -14   6   35.30    7.20
   3  14   6   46.80    9.60
   3  14   6   49.80    9.40
  -3  14  -6   38.10    9.90
  -3  14   6   48.20   10.40
   3 -14   6   41.90    9.90
  -3  14   6   51.69   11.10
  -3 -14  -6   36.50    8.90
  -3 -14  -6   50.39   11.80
  -4 -14   6  406.56   27.50
  -4  14  -6  388.46   33.80
   4  14   6  393.16   31.40
   4 -14   6  400.46   34.60
  -4 -14  -6  374.36   31.00
  -4  14   6  364.66   31.80
  -4  14   6  404.96   33.80
  -4 -14  -6  428.36   30.60
  -5  14  -6   48.80   12.20
   5  14   6   64.69   12.40
   5  14   6   59.49   11.40
  -5 -14   6   61.09    8.80
   5  14   6   77.39   13.30
  -5 -14  -6   54.49   10.90
  -5  14   6   64.49   13.70
  -5 -14  -6   36.40    9.20
  -5  14   6   62.79   12.60
  -6 -14   6  127.59   12.80
  -6  14  -6  137.29   22.70
  -6  14   6  135.39   19.80
  -6 -14  -6  107.49   15.50
   6 -14   6  122.19   20.60
  -6 -14  -6  147.09   20.30
  -6  14   6  100.99   16.30
  -6 -14  -6  103.59   18.00
  -7  14  -6   25.30   13.20
  -7  14  -6   33.40   13.10
  -7 -14   6   51.69   10.10
   7  14   6   38.70   11.90
  -7 -14   6   42.90    7.80
  -7  14   6   56.19   13.60
  -7  14   6   27.40   10.00
  -7 -14  -6   24.20    7.60
  -7 -14  -6   38.90   10.00
  -7 -14  -6   40.10   10.70
   0  14   7    4.30    6.60
   0 -14  -7    2.80    4.60
   0 -14  -7   -2.80    3.60
   0 -14   7   -2.60    3.20
   0  14   7   -1.00    3.60
   0  14  -7    3.00    4.20
   0  14   7    1.50    4.10
   1 -14  -7    2.90    4.60
  -1 -14   7    6.70    4.40
   1  14   7    4.50    4.30
  -1  14  -7    8.60    5.30
   1  14   7    3.80    4.90
   1 -14  -7    2.20    4.70
   1  14   7    9.90    5.90
   1  14  -7    1.60    2.40
   1  14  -7    7.00    3.30
   1  14  -7    3.20    2.30
  -1  14   7    3.90    4.80
  -1  14   7    5.50    5.10
   1  14  -7    7.00    3.60
  -1 -14  -7    0.20    4.50
  -1  14   7   -2.20    4.60
  -1 -14  -7    9.30    5.30
   1 -14   7    4.10    4.60
   2  14   7  279.47   25.20
  -2 -14   7  254.17   24.20
   2  14   7  268.17   25.60
   2  14   7  275.47   23.60
   2 -14  -7  262.57   24.40
   2 -14  -7  270.57   23.40
  -2  14  -7  286.97   25.80
  -2 -14  -7  264.97   22.60
   2 -14   7  269.77   24.80
   2  14  -7  271.27   16.50
   2  14  -7  283.07   16.60
   2  14  -7  280.37   16.30
  -2  14   7  275.97   23.60
  -2  14   7  298.87   25.40
   2  14  -7  279.67   17.00
  -2 -14  -7  286.27   24.30
   3  14   7  708.03   49.60
  -3 -14   7  661.73   45.60
   3  14   7  714.63   48.30
   3  14   7  686.43   49.99
  -3  14  -7  675.83   50.29
  -3 -14  -7  753.72   49.40
  -3  14   7  701.83   49.90
  -3 -14  -7  756.92   47.80
  -3  14   7  691.63   48.10
   3 -14   7  679.63   50.19
  -4  14  -7  649.14   49.30
   4  14   7  478.65   51.89
  -4 -14   7  674.63   42.70
  -4 -14  -7  664.93   46.60
   4 -14   7  679.33   54.09
  -4  14   7  658.43   47.60
  -4 -14  -7  695.23   45.10
  -4  14   7  601.04   44.70
   5  14   7  337.77   29.50
  -5 -14   7  296.17   24.70
   5  14   7  310.97   26.70
  -5  14  -7  283.07   30.40
  -5  14   7  302.97   27.70
   5 -14   7  285.27   30.10
  -5 -14  -7  275.27   26.70
  -5  14   7  264.67   25.70
  -5 -14  -7  268.47   24.90
  -6 -14   7  626.44   39.70
   6  14   7  608.14   46.80
  -6  14  -7  551.04   42.70
  -6  14  -7  566.24   45.30
  -6 -14  -7  552.04   41.90
  -6 -14  -7  665.83   58.39
  -6  14   7  501.95   43.10
  -6  14   7  588.04   42.60
   0  14  -8  179.28   13.80
   0  14   8  146.09   17.90
   0 -14  -8  158.48   17.60
   0  14  -8  153.38   18.00
   0  14   8  173.98   24.60
   0 -14  -8  159.58   18.50
   0  14   8  145.89   16.80
   0 -14   8  181.08   18.50
   0  14  -8  193.88   15.00
  -1  14  -8  438.66   35.50
   1  14   8  470.65   40.00
   1  14   8  443.56   34.30
  -1  14  -8  497.65   32.70
   1 -14  -8  482.05   35.80
   1 -14  -8  451.05   36.80
  -1 -14   8  483.55   34.70
   1  14   8  473.55   36.90
  -1  14  -8  504.75   31.50
   1  14  -8  442.96   30.30
   1  14  -8  450.75   28.10
   1  14  -8  480.75   29.20
  -1  14   8  392.76   34.50
  -1 -14  -8  470.85   34.20
   1  14  -8  447.96   29.40
  -1 -14  -8  455.15   35.30
  -1  14   8  532.15   45.20
  -1  14   8  380.66   32.70
   1 -14   8  476.25   36.10
  -2 -14   8  142.39   16.20
  -2  14  -8  153.68   14.60
   2  14   8  151.18   16.40
  -2  14  -8  145.99   15.60
  -2  14  -8  148.79   18.20
   2 -14  -8  147.09   16.30
   2  14   8  168.08   19.70
   2  14   8  159.98   18.50
   2 -14  -8  159.58   18.00
  -2 -14  -8  115.79   15.40
  -2  14   8  113.89   15.50
  -2 -14  -8  129.89   16.20
  -2  14   8  130.49   18.70
   2 -14   8  133.49   18.70
  -3  14  -8  596.04   42.10
  -3 -14   8  578.44   40.60
   3  14   8  598.94   48.80
   3  14   8  591.44   44.80
   3  14   8  576.94   44.80
  -3  14  -8  618.14   46.00
  -3  14  -8  571.64   40.00
  -3  14   8  587.94   42.40
  -3  14   8  531.25   40.20
  -3 -14  -8  594.94   41.50
  -3 -14  -8  561.54   42.60
  -3  14   8  565.34   52.69
   3 -14   8  566.54   49.50
  -4  14  -8  210.58   20.70
   4  14   8  242.18   25.10
  -4  14  -8  186.18   24.20
   4  14   8  226.58   25.00
  -4  14  -8  232.68   22.90
  -4 -14   8  224.28   20.40
  -4  14   8  219.18   22.30
  -4 -14  -8  212.78   22.60
   4 -14   8  233.78   25.60
  -4 -14  -8  242.08   21.90
  -4  14   8  199.48   20.50
  -5  14  -8  316.57   29.10
  -5 -14   8  297.27   24.40
   5  14   8  251.97   28.70
  -5  14  -8  282.07   31.70
  -5  14  -8  297.67   26.60
  -5  14   8  299.37   26.60
  -5 -14  -8  293.77   28.40
  -5  14   8  271.47   24.50
  -5 -14  -8  282.17   26.60
   0  14   9    8.90    7.20
   0 -14   9   -2.70    5.70
   0  14  -9    2.40    3.40
   0  14  -9    8.80    6.30
   0  14   9   13.60    9.70
   0 -14  -9   -6.10    4.90
   0 -14  -9  -12.40    4.40
   0  14  -9   -1.00    2.50
   0  14   9    2.80    5.10
  -1 -14   9   30.20    9.90
   1  14   9   32.20    8.90
  -1  14  -9   32.20    7.50
   1 -14  -9   31.50    9.30
   1 -14  -9   29.40    9.20
   1  14   9   39.20   12.70
  -1  14  -9   30.00    6.60
   1  14   9   25.60    8.30
  -1  14  -9   21.60    8.70
   1  14  -9   39.80    7.10
  -1 -14  -9   36.30    8.50
   1 -14   9   38.40   11.80
  -1 -14  -9   25.90    8.70
   1  14  -9   29.80    5.10
  -1  14   9   41.00   10.00
  -1  14   9   33.50    8.60
  -1  14   9   42.80   14.80
   1  14  -9   33.00    6.10
   1  14  -9   24.70    4.20
   2  14   9   40.50   12.60
   2  14   9   48.90   10.70
  -2  14  -9   46.10    8.60
  -2  14  -9   38.90   12.40
  -2 -14   9   56.99   11.10
  -2  14  -9   50.39   10.00
   2 -14  -9   61.29   12.70
   2  14   9   45.10   11.20
   2 -14  -9   62.79   11.00
  -2  14   9   59.39   19.80
  -2 -14  -9   37.40    9.80
  -2  14   9   47.50    9.50
   2 -14   9   55.99   13.70
  -2  14   9   61.79   11.90
  -2 -14  -9   30.30    9.30
  -3  14  -9   32.50    7.60
  -3  14  -9   12.70    9.90
  -3  14  -9   16.90    7.30
   3  14   9   27.60   10.80
  -3 -14   9   38.60    8.70
   3  14   9   33.40   11.50
   3  14   9   12.90    7.80
  -3  14   9   21.60    7.10
  -3 -14  -9   26.90    8.80
   3 -14   9   33.30   13.10
  -3  14   9   31.30    8.60
  -3 -14  -9   12.90    6.90
  -4  14  -9  206.78   22.70
  -4  14  -9  208.88   21.40
   4  14   9  176.18   29.80
  -4 -14   9  215.98   21.90
  -4 -14  -9  250.87   25.90
  -4 -14  -9  212.18   25.40
  -4  14   9  221.98   20.40
  -4  14   9  237.08   22.40
   0  14 -10 1285.57   81.59
   0 -14 -10 1400.96   89.09
   0 -14  10 1546.25   93.39
   0  14 -10 1401.86   83.09
   0  14  10 1748.33  109.69
   0 -14 -10 1355.66   90.89
  -1  14 -10   29.60   10.60
[truncated: 255,655 more chars]
