# Supplementary material for: Twisted Tin‐Chloride Perovskite Single‐Crystal Heterostructures
Source: Angew Chem Int Ed Engl. 2025 Dec 19;65(5):e20140. doi: 10.1002/anie.202520140 (PMC12851008; doi:10.1002/anie.202520140)
Supplement: Supplementary file 2 — Supporting Information [file ANIE-65-e20140-s001.zip › PDF_Sn_CYS_100K.cif]

data_
_chemical_name_mineral ??
_cell_length_a 10.65671
_cell_length_b 12.34431
_cell_length_c 14.29276
_cell_angle_alpha 102.333
_cell_angle_beta 105.1628
_cell_angle_gamma 89.75466
_cell_volume 1770.217
_symmetry_space_group_name_H-M P-1
loop_
	_symmetry_equiv_pos_as_xyz
	 'x, y, z '
	 '-x, -y, -z '
loop_
_atom_site_label
_atom_site_type_symbol
_atom_site_symmetry_multiplicity
_atom_site_fract_x
_atom_site_fract_y
_atom_site_fract_z
_atom_site_occupancy
_atom_site_B_iso_or_equiv
Sn1 Sn   2 0.41657 0.87134 0.93342 1 0.7358544
Sn2 Sn   2 0.08119 0.64214 0.07277 1 0.7358544
Sn3 Sn   2 0.91571 0.84927 0.93311 1 0.7358544
Sn4 Sn   2 0.58124 0.64737 1.07988 1 0.7358544
Sn6A Sn   2 0.25835 0.77486 0.49509 1 0.7358544
Sn5A Sn   2 0.75853 0.71882 0.49381 1 0.7358544
S1 S   2 0.46753 0.65619 0.8736 1 1.38765
S2 S   2 0.02722 0.46272 0.12495 1 1.38765
S3 S   2 0.977 1.02425 0.88937 1 1.38765
S4 S   2 0.51939 0.85387 1.11995 1 1.38765
Cl3 Cl   2 0.70486 0.93132 0.94367 1 0.7741036
Cl4 Cl   2 0.79874 0.72055 1.07642 1 0.7741036
Cl2 Cl   2 0.29498 0.5407 0.07285 1 0.7741036
Cl1 Cl   2 0.20575 0.78768 0.93883 1 0.7741036
Cl9A Cl   2 0.20774 0.58484 0.52097 1 0.7741036
Cl7A Cl   2 0.18075 0.70426 0.3061 1 0.7741036
Cl6A Cl   2 0.8338 0.75044 0.70689 1 0.7741036
Cl10 Cl   2 0.51467 0.66954 0.48516 1 0.7741036
Cl11 Cl   2 1.03659 0.86368 0.4937 1 0.7741036
Cl5A Cl   2 0.67909 0.71172 0.29404 1 0.7741036
Cl12 Cl   2 0.71409 0.93036 0.50713 1 0.7741036
Cl8A Cl   2 0.31952 0.84165 0.72438 1 0.7741036
N1A N   2 0.64839 0.52898 0.67784 1 26.47685
N4A N   2 0.3974 1.03135 1.28006 1 26.47685
N2A N   2 -0.09386 0.36498 0.28502 1 26.47685
N3A N   2 1.16426 1.03759 0.67553 1 26.47685
C1 C   2 0.57997 0.66199 0.80727 1 4.896537
C3 C   2 1.10129 1.08697 0.83803 1 4.896537
C4 C   2 0.39286 0.82897 1.18348 1 4.896537
C2 C   2 -0.10251 0.50285 0.17889 1 4.896537
C5A C   2 0.53577 0.56518 0.72295 1 4.896537
C7A C   2 1.05286 1.04197 0.72565 1 4.896537
C8A C   2 0.422 0.91346 1.2856 1 4.896537
C6A C   2 -0.08315 0.48498 0.28335 1 4.896537
