# Supplementary material for: Twisted Tin‐Chloride Perovskite Single‐Crystal Heterostructures
Source: Angew Chem Int Ed Engl. 2025 Dec 19;65(5):e20140. doi: 10.1002/anie.202520140 (PMC12851008; doi:10.1002/anie.202520140)
Supplement: Supplementary file 2 — Supporting Information [file ANIE-65-e20140-s001.zip › Sn_control_100K.cif]

data_sn_control_100k
_audit_creation_date               2025-06-06
_audit_creation_method
;
Olex2 1.5
(compiled 2025.04.05 svn.rf049d14d for OlexSys, GUI svn.r7224)
;
_shelx_SHELXL_version_number       '2019/3'
_audit_contact_author_address      ?
_audit_contact_author_email        ?
_audit_contact_author_name         ''
_audit_contact_author_phone        ?
_publ_contact_author_id_orcid      ?
_publ_section_references
;
Bruker-AXS (2023). APEX5. Madison, Wisconsin, USA. 

Dolomanov, O.V., Bourhis, L.J., Gildea, R.J, Howard, J.A.K. & Puschmann, H.
 (2009), J. Appl. Cryst. 42, 339-341.

Farrugia, L. J. (1999). J. Appl. Crystallogr. 32. 836-838. 

Hooft, R. W. W.. Straver, L. H. and Spek, A. L. 
 (2010). J. Appl. Cryst.. 43, 665-668.
Hooft, R. W. W.. Straver, L. H. and Spek, A. L.
 (2008). J Appl Crystallogr. 41(Pt 1): 96--103.

Krause, L., Herbst-Irmer, R., Sheldrick, G. M. & Stalke, D.
 (2015). J. Appl. Crystallogr. 48. 3-10. 

Parsons, S., Flack, H. D., & Wagner, T. (2013).69(Pt 3), 249--259.

Sheldrick, G.M. (2008). Acta Cryst. A64, 112-122. 
Sheldrick, G.M. (2015a). Acta Cryst. A71, 3-8. 
Sheldrick, G.M. (2015b). Acta Cryst. C71, 3-8. 
;
_chemical_name_common              ?
_chemical_name_systematic          ?
_chemical_formula_moiety           'Cl4 Sn, 2(C6 H14 N S)'
_chemical_formula_sum              'C12 H28 Cl4 N2 S2 Sn'
_chemical_formula_weight           524.97
_chemical_melting_point            ?
loop_
  _atom_type_symbol
  _atom_type_description
  _atom_type_scat_dispersion_real
  _atom_type_scat_dispersion_imag
  _atom_type_scat_source
 'C' 'C' 0.0031 0.0016 'Calculated using XDISP in WinGX (Farrugia, 1999)'
 'H' 'H' 0.0000 0.0000 'Calculated using XDISP in WinGX (Farrugia, 1999)'
 'Cl' 'Cl' 0.1491 0.1598 'Calculated using XDISP in WinGX (Farrugia, 1999)'
 'N' 'N' 0.0061 0.0033 'Calculated using XDISP in WinGX (Farrugia, 1999)'
 'S' 'S' 0.1249 0.1245 'Calculated using XDISP in WinGX (Farrugia, 1999)'
 'Sn' 'Sn' -0.6253 1.4306
 'Calculated using XDISP in WinGX (Farrugia, 1999)'

_shelx_space_group_comment
;
The symmetry employed for this shelxl refinement is uniquely defined
by the following loop, which should always be used as a source of
symmetry information in preference to the above space-group names.
They are only intended as comments.
;
_space_group_crystal_system        'triclinic'
_space_group_IT_number             2
_space_group_name_H-M_alt          'P -1'
_space_group_name_Hall             '-P 1'
loop_
  _space_group_symop_operation_xyz
 'x, y, z'
 '-x, -y, -z'

_cell_length_a                     11.1092(6)
_cell_length_b                     11.1432(6)
_cell_length_c                     16.5539(10)
_cell_angle_alpha                  95.364(2)
_cell_angle_beta                   94.388(2)
_cell_angle_gamma                  90.413(2)
_cell_volume                       2034.1(2)
_cell_formula_units_Z              4
_cell_measurement_reflns_used      9549
_cell_measurement_temperature      100
_cell_measurement_theta_max        27.14
_cell_measurement_theta_min        2.85
_shelx_estimated_absorpt_T_max     0.981
_shelx_estimated_absorpt_T_min     0.785
_exptl_absorpt_coefficient_mu      1.956
_exptl_absorpt_correction_T_max    0.981
_exptl_absorpt_correction_T_min    0.699
_exptl_absorpt_correction_type     multi-scan
_exptl_absorpt_process_details
;
SADABS-2016/2 (Bruker,2016) was used for absorption correction.
wR2(int) was 0.1133 before and 0.0751 after correction.
The Ratio of minimum to maximum transmission is 0.7124.
The \l/2 correction factor is Not present.
;
_exptl_absorpt_special_details     ?
_exptl_crystal_colour              colourless
_exptl_crystal_colour_primary      colourless
_exptl_crystal_density_diffrn      1.714
_exptl_crystal_density_meas        ?
_exptl_crystal_density_method      'not measured'
_exptl_crystal_description         plate
_exptl_crystal_F_000               1056
_exptl_crystal_size_max            0.13
_exptl_crystal_size_mid            0.11
_exptl_crystal_size_min            0.01
_exptl_transmission_factor_max     ?
_exptl_transmission_factor_min     ?
_diffrn_reflns_av_R_equivalents    0.0612
_diffrn_reflns_av_unetI/netI       0.0342
_diffrn_reflns_Laue_measured_fraction_full  0.999
_diffrn_reflns_Laue_measured_fraction_max  0.998
_diffrn_reflns_limit_h_max         14
_diffrn_reflns_limit_h_min         -14
_diffrn_reflns_limit_k_max         14
_diffrn_reflns_limit_k_min         -14
_diffrn_reflns_limit_l_max         21
_diffrn_reflns_limit_l_min         -21
_diffrn_reflns_number              73780
_diffrn_reflns_point_group_measured_fraction_full  0.999
_diffrn_reflns_point_group_measured_fraction_max  0.998
_diffrn_reflns_theta_full          25.242
_diffrn_reflns_theta_max           27.137
_diffrn_reflns_theta_min           2.116
_diffrn_ambient_temperature        100
_diffrn_measured_fraction_theta_full  0.999
_diffrn_measured_fraction_theta_max  0.998
_diffrn_detector                   'Bruker Photon II'
_diffrn_detector_type              'CMOS area detector'
_diffrn_detector_area_resol_mean   7.3910
_diffrn_measurement_device         'four-circle diffractometer'
_diffrn_measurement_device_type    'D8 Venture'
_diffrn_measurement_method         '\w and \f scans'
_diffrn_radiation_type             MoK\a
_diffrn_radiation_wavelength       0.71073
_diffrn_radiation_collimation      'focusing mirrors'
_diffrn_radiation_monochromator    'mirror optics'
_diffrn_radiation_probe            x-ray
_diffrn_source                     'microfocus sealed X-ray tube'
_diffrn_source_type                'Incoatec I\ms'
_diffrn_source_current             1.0
_diffrn_source_power               0.05
_diffrn_source_voltage             50.0
_diffrn_standards_number           0
_reflns_Friedel_coverage           0.000
_reflns_Friedel_fraction_full      .
_reflns_Friedel_fraction_max       .
_reflns_number_gt                  8267
_reflns_number_total               8992
_reflns_special_details
;
 Reflections were merged by SHELXL according to the crystal
 class for the calculation of statistics and refinement.
 
 _reflns_Friedel_fraction is defined as the number of unique
 Friedel pairs measured divided by the number that would be
 possible theoretically, ignoring centric projections and
 systematic absences.
;
_reflns_threshold_expression       'I > 2\s(I)'
_computing_cell_refinement         'SAINT V8.38A (Bruker, 2018)'
_computing_data_collection         'APEX5 (Bruker, 2023)'
_computing_data_reduction          'SAINT V8.38A (Bruker, 2018)'
_computing_molecular_graphics      'Olex2 1.5 (Dolomanov et al., 2009)'
_computing_publication_material    'Olex2 1.5 (Dolomanov et al., 2009)'
_computing_structure_refinement    'SHELXL 2019/3 (Sheldrick, 2015)'
_computing_structure_solution      'SHELXT 2014/5 (Sheldrick, 2014)'
_refine_diff_density_max           0.457
_refine_diff_density_min           -0.592
_refine_diff_density_rms           0.087
_refine_ls_extinction_coef         .
_refine_ls_extinction_method       none
_refine_ls_goodness_of_fit_ref     1.061
_refine_ls_hydrogen_treatment      constr
_refine_ls_matrix_type             full
_refine_ls_number_parameters       411
_refine_ls_number_reflns           8992
_refine_ls_number_restraints       0
_refine_ls_R_factor_all            0.0238
_refine_ls_R_factor_gt             0.0214
_refine_ls_restrained_S_all        1.061
_refine_ls_shift/su_max            0.001
_refine_ls_shift/su_mean           0.000
_refine_ls_structure_factor_coef   Fsqd
_refine_ls_weighting_details      
 'w=1/[\s^2^(Fo^2^)+(0.0119P)^2^+1.4518P] where P=(Fo^2^+2Fc^2^)/3'
_refine_ls_weighting_scheme        calc
_refine_ls_wR_factor_gt            0.0530
_refine_ls_wR_factor_ref           0.0545
_refine_special_details
;
Nitrogen atoms N4 and N5 are disordered, each with 50% occupancy.
Tin atoms Sn1, Sn2, Sn3, and Sn4 are disordered, each with 50% occupancy 
Free refinement of these disordered atoms produces occupancies between 49-53%, 
so the occupancies were set at 50%.
The 0 0 2 and -4 -4 11 reflections were omitted from the refinement due to 
large error values. 
The triclinic unit cell was chosen based on the agreement of the observed reflections
with the reciprocal lattice and the observed peak splitting in experimental powder
X-ray diffraction patterns, indicating triclinic rather than monoclinic symmetry.
;
_olex2_refinement_description
;
1. Fixed Uiso
 At 1.2 times of:
  All C(H) groups, All C(H,H) groups, All C(H,H,H,H) groups, All N(H,H,H) groups
2. Others
 Fixed Sof: Sn1(0.5) Sn2(0.5) Sn3(0.5) Sn4(0.5) N4(0.5) H4A(0.5) H4B(0.5)
 H4C(0.5) N5(0.5) H5A(0.5) H5B(0.5) H5C(0.5) H23A(0.5) H23B(0.5) H23C(0.5)
 H23D(0.5)
3.a Ternary CH refined with riding coordinates:
 C1(H1), C7(H7), C13(H13), C19(H19)
3.b Secondary CH2 refined with riding coordinates:
 C2(H2A,H2B), C3(H3A,H3B), C4(H4D,H4E), C5(H5D,H5E), C6(H6A,H6B), C8(H8A,H8B),
 C9(H9A,H9B), C10(H10A,H10B), C11(H11A,H11B), C12(H12A,H12B), C14(H14A,H14B),
 C15(H15A,H15B), C16(H16A,H16B), C17(H17A,H17B), C18(H18A,H18B), C20(H20A,H20B),
  C21(H21A,H21B), C22(H22A,H22B), C23(H23A,H23B), C23(H23C,H23D), C24(H24A,H24B)
3.c Idealised Me refined as rotating group:
 N1(H1A,H1B,H1C), N2(H2C,H2D,H2E), N3(H3C,H3D,H3E), N4(H4A,H4B,H4C), N5(H5A,
 H5B,H5C)
;
_atom_sites_solution_hydrogens     geom
_atom_sites_solution_primary       'dual space'
_atom_sites_solution_secondary     diffmap
loop_
  _atom_site_label
  _atom_site_type_symbol
  _atom_site_fract_x
  _atom_site_fract_y
  _atom_site_fract_z
  _atom_site_U_iso_or_equiv
  _atom_site_adp_type
  _atom_site_occupancy
  _atom_site_site_symmetry_order
  _atom_site_calc_flag
  _atom_site_refinement_flags_posn
  _atom_site_refinement_flags_adp
  _atom_site_refinement_flags_occupancy
  _atom_site_disorder_assembly
  _atom_site_disorder_group
 Sn1 Sn 0.74435(17) 0.74558(17) 0.50098(7) 0.01056(18) Uani 0.5 1 d . . P . .
 Sn2 Sn 0.24886(19) 0.7556(2) 0.52302(9) 0.00930(19) Uani 0.5 1 d . . P . .
 Sn3 Sn 0.2389(2) 0.7562(2) 0.50574(9) 0.0105(2) Uani 0.5 1 d . . P . .
 Sn4 Sn 0.73936(17) 0.74781(16) 0.51989(7) 0.00930(16) Uani 0.5 1 d . . P . .
 Cl1 Cl 0.46414(4) 0.68929(4) 0.49655(3) 0.01885(9) Uani 1 1 d . . . . .
 Cl2 Cl 0.29780(4) 0.75968(4) 0.67660(2) 0.01610(8) Uani 1 1 d . . . . .
 Cl3 Cl 0.76830(4) 0.80022(4) 0.67455(2) 0.01720(9) Uani 1 1 d . . . . .
 Cl4 Cl 0.96468(4) 0.80844(4) 0.49744(2) 0.01561(8) Uani 1 1 d . . . . .
 Cl5 Cl 0.20608(4) 0.73653(4) 0.33052(3) 0.01772(9) Uani 1 1 d . . . . .
 Cl6 Cl 0.18074(4) 0.53262(4) 0.50815(3) 0.01733(9) Uani 1 1 d . . . . .
 Cl7 Cl 0.68186(4) 0.96785(4) 0.50080(3) 0.02078(9) Uani 1 1 d . . . . .
 Cl8 Cl 0.72555(5) 0.70534(4) 0.32772(3) 0.02203(10) Uani 1 1 d . . . . .
 S1 S -0.10781(5) 0.38879(4) 0.03446(3) 0.02046(10) Uani 1 1 d . . . . .
 N1 N -0.01845(15) 0.56892(13) 0.35725(9) 0.0181(3) Uani 1 1 d . . . . .
 H1A H 0.033560 0.622053 0.339209 0.022 Uiso 1 1 calc R U . . .
 H1B H -0.001361 0.564331 0.411514 0.022 Uiso 1 1 calc R U . . .
 H1C H -0.095522 0.594394 0.348188 0.022 Uiso 1 1 calc R U . . .
 C1 C -0.07681(15) 0.43549(14) 0.22989(9) 0.0119(3) Uani 1 1 d . . . . .
 H1 H -0.164478 0.440187 0.239587 0.014 Uiso 1 1 calc R U . . .
 C2 C -0.00527(16) 0.44684(15) 0.31247(10) 0.0149(3) Uani 1 1 d . . . . .
 H2A H -0.033697 0.384340 0.345590 0.018 Uiso 1 1 calc R U . . .
 H2B H 0.081124 0.432577 0.304731 0.018 Uiso 1 1 calc R U . . .
 C3 C -0.05458(15) 0.31011(15) 0.18726(10) 0.0138(3) Uani 1 1 d . . . . .
 H3A H 0.031332 0.304560 0.175449 0.017 Uiso 1 1 calc R U . . .
 H3B H -0.070566 0.248356 0.224528 0.017 Uiso 1 1 calc R U . . .
 C4 C -0.04802(16) 0.53617(15) 0.17698(10) 0.0138(3) Uani 1 1 d . . . . .
 H4D H -0.059453 0.615346 0.207665 0.017 Uiso 1 1 calc R U . . .
 H4E H 0.037588 0.531065 0.164390 0.017 Uiso 1 1 calc R U . . .
 C5 C -0.12858(16) 0.52736(15) 0.09768(10) 0.0157(3) Uani 1 1 d . . . . .
 H5D H -0.110635 0.596595 0.066960 0.019 Uiso 1 1 calc R U . . .
 H5E H -0.214089 0.532575 0.110497 0.019 Uiso 1 1 calc R U . . .
 C6 C -0.13358(16) 0.28296(15) 0.10815(10) 0.0173(3) Uani 1 1 d . . . . .
 H6A H -0.219520 0.285490 0.120153 0.021 Uiso 1 1 calc R U . . .
 H6B H -0.116939 0.200458 0.084389 0.021 Uiso 1 1 calc R U . . .
 S2 S -0.10838(4) 0.89498(5) 0.03521(3) 0.01996(10) Uani 1 1 d . . . . .
 N2 N 0.06190(13) 0.98050(13) 0.35889(8) 0.0135(3) Uani 1 1 d . . . . .
 H2C H 0.115562 1.029831 0.338798 0.016 Uiso 1 1 calc R U . . .
 H2D H 0.086909 0.902908 0.351749 0.016 Uiso 1 1 calc R U . . .
 H2E H 0.057197 1.002344 0.412905 0.016 Uiso 1 1 calc R U . . .
 C7 C -0.06819(14) 0.92129(15) 0.23108(9) 0.0116(3) Uani 1 1 d . . . . .
 H7 H -0.063705 0.833526 0.239031 0.014 Uiso 1 1 calc R U . . .
 C8 C -0.05972(15) 0.99103(15) 0.31487(10) 0.0137(3) Uani 1 1 d . . . . .
 H8A H -0.076236 1.077087 0.308957 0.016 Uiso 1 1 calc R U . . .
 H8B H -0.122119 0.960082 0.347511 0.016 Uiso 1 1 calc R U . . .
 C9 C 0.03492(14) 0.95129(15) 0.17916(10) 0.0123(3) Uani 1 1 d . . . . .
 H9A H 0.030436 1.037102 0.168363 0.015 Uiso 1 1 calc R U . . .
 H9B H 0.113338 0.939211 0.209736 0.015 Uiso 1 1 calc R U . . .
 C10 C -0.19256(15) 0.94360(15) 0.18846(10) 0.0139(3) Uani 1 1 d . . . . .
 H10A H -0.255776 0.926455 0.224997 0.017 Uiso 1 1 calc R U . . .
 H10B H -0.198011 1.029678 0.178462 0.017 Uiso 1 1 calc R U . . .
 C11 C 0.02831(15) 0.87236(16) 0.09845(10) 0.0149(3) Uani 1 1 d . . . . .
 H11A H 0.032448 0.786638 0.109503 0.018 Uiso 1 1 calc R U . . .
 H11B H 0.099032 0.890558 0.068503 0.018 Uiso 1 1 calc R U . . .
 C12 C -0.21693(15) 0.86631(17) 0.10790(10) 0.0174(3) Uani 1 1 d . . . . .
 H12A H -0.299101 0.882742 0.084358 0.021 Uiso 1 1 calc R U . . .
 H12B H -0.214180 0.780160 0.118013 0.021 Uiso 1 1 calc R U . . .
 S3 S 0.39072(4) 0.39223(5) 0.03309(3) 0.02063(10) Uani 1 1 d . . . . .
 N3 N 0.55675(13) 0.48617(14) 0.35723(8) 0.0154(3) Uani 1 1 d . . . . .
 H3C H 0.608090 0.540529 0.339824 0.018 Uiso 1 1 calc R U . . .
 H3D H 0.586149 0.410577 0.347684 0.018 Uiso 1 1 calc R U . . .
 H3E H 0.549846 0.503026 0.411520 0.018 Uiso 1 1 calc R U . . .
 C13 C 0.42896(15) 0.42224(15) 0.22881(9) 0.0123(3) Uani 1 1 d . . . . .
 H13 H 0.434679 0.334749 0.237388 0.015 Uiso 1 1 calc R U . . .
 C14 C 0.53188(15) 0.45321(15) 0.17734(10) 0.0129(3) Uani 1 1 d . . . . .
 H14A H 0.525942 0.538644 0.165816 0.016 Uiso 1 1 calc R U . . .
 H14B H 0.610261 0.443015 0.208456 0.016 Uiso 1 1 calc R U . . .
 C15 C 0.43515(15) 0.49335(16) 0.31220(10) 0.0153(3) Uani 1 1 d . . . . .
 H15A H 0.416839 0.578830 0.305481 0.018 Uiso 1 1 calc R U . . .
 H15B H 0.373014 0.461628 0.344716 0.018 Uiso 1 1 calc R U . . .
 C16 C 0.30454(15) 0.44241(16) 0.18566(10) 0.0149(3) Uani 1 1 d . . . . .
 H16A H 0.241305 0.424809 0.222071 0.018 Uiso 1 1 calc R U . . .
 H16B H 0.297960 0.528217 0.175136 0.018 Uiso 1 1 calc R U . . .
 C17 C 0.52742(15) 0.37294(16) 0.09716(10) 0.0155(3) Uani 1 1 d . . . . .
 H17A H 0.532983 0.287587 0.108931 0.019 Uiso 1 1 calc R U . . .
 H17B H 0.598097 0.391894 0.067392 0.019 Uiso 1 1 calc R U . . .
 C18 C 0.28182(16) 0.36382(17) 0.10533(10) 0.0177(3) Uani 1 1 d . . . . .
 H18A H 0.199710 0.379181 0.081198 0.021 Uiso 1 1 calc R U . . .
 H18B H 0.285193 0.277931 0.116042 0.021 Uiso 1 1 calc R U . . .
 S4 S 0.39061(5) 0.89070(4) 0.03122(3) 0.02137(10) Uani 1 1 d . . . . .
 N4 N 0.4803(2) 0.8701(2) 0.35995(15) 0.0090(5) Uani 0.5 1 d . . P A 1
 H4A H 0.532927 0.809645 0.348975 0.011 Uiso 0.5 1 calc R U P A 1
 H4B H 0.403458 0.839897 0.353805 0.011 Uiso 0.5 1 calc R U P A 1
 H4C H 0.496604 0.903332 0.412006 0.011 Uiso 0.5 1 calc R U P A 1
 N5 N 0.4861(3) 1.0583(3) 0.35667(17) 0.0143(6) Uani 0.5 1 d . . P A 2
 H5A H 0.539817 1.112465 0.341564 0.017 Uiso 0.5 1 calc R U P A 2
 H5B H 0.504604 1.044858 0.409537 0.017 Uiso 0.5 1 calc R U P A 2
 H5C H 0.410213 1.088131 0.351064 0.017 Uiso 0.5 1 calc R U P A 2
 C19 C 0.42110(15) 0.93535(15) 0.22674(10) 0.0133(3) Uani 1 1 d . . . . .
 H19 H 0.333290 0.937627 0.236230 0.016 Uiso 1 1 calc R U . . .
 C20 C 0.44699(16) 1.03707(16) 0.17438(10) 0.0176(4) Uani 1 1 d . . . . .
 H20A H 0.433709 1.115512 0.205472 0.021 Uiso 1 1 calc R U . . .
 H20B H 0.532738 1.034305 0.161943 0.021 Uiso 1 1 calc R U . . .
 C21 C 0.44630(16) 0.81103(16) 0.18347(10) 0.0173(3) Uani 1 1 d . . . . .
 H21A H 0.532231 0.807783 0.171485 0.021 Uiso 1 1 calc R U . . .
 H21B H 0.432036 0.748264 0.220351 0.021 Uiso 1 1 calc R U . . .
 C22 C 0.36714(17) 1.02807(16) 0.09505(10) 0.0182(4) Uani 1 1 d . . . . .
 H22A H 0.384114 1.098104 0.064833 0.022 Uiso 1 1 calc R U . . .
 H22B H 0.281451 1.031585 0.107587 0.022 Uiso 1 1 calc R U . . .
 C23 C 0.49170(17) 0.9539(2) 0.30901(11) 0.0292(5) Uani 1 1 d . . . . .
 H23A H 0.578321 0.961132 0.299714 0.035 Uiso 0.5 1 calc R U P A 1
 H23B H 0.467591 1.031860 0.336315 0.035 Uiso 0.5 1 calc R U P A 1
 H23C H 0.466586 0.888683 0.341135 0.035 Uiso 0.5 1 calc R U P A 2
 H23D H 0.577762 0.940642 0.299662 0.035 Uiso 0.5 1 calc R U P A 2
 C24 C 0.36714(17) 0.78354(16) 0.10430(10) 0.0187(4) Uani 1 1 d . . . . .
 H24A H 0.281260 0.784442 0.116476 0.022 Uiso 1 1 calc R U . . .
 H24B H 0.385004 0.701594 0.080093 0.022 Uiso 1 1 calc R U . . .

loop_
  _atom_site_aniso_label
  _atom_site_aniso_U_11
  _atom_site_aniso_U_22
  _atom_site_aniso_U_33
  _atom_site_aniso_U_23
  _atom_site_aniso_U_13
  _atom_site_aniso_U_12
 Sn1 0.0075(2) 0.00810(17) 0.0163(5) 0.0005(4) 0.0029(4) 0.00205(12)
 Sn2 0.0069(3) 0.00772(17) 0.0137(5) 0.0027(4) 0.0012(4) 0.00190(19)
 Sn3 0.0077(3) 0.00800(18) 0.0161(6) 0.0024(4) -0.0001(4) 0.00112(17)
 Sn4 0.0067(2) 0.00714(16) 0.0142(5) 0.0002(3) 0.0025(3) 0.00140(12)
 Cl1 0.01001(18) 0.0267(2) 0.0190(2) -0.00428(16) 0.00330(15) 0.00131(16)
 Cl2 0.01659(19) 0.0168(2) 0.01465(19) -0.00157(14) 0.00309(15) 0.00313(15)
 Cl3 0.0185(2) 0.0185(2) 0.01506(19) 0.00248(15) 0.00308(15) -0.00016(16)
 Cl4 0.01127(18) 0.01734(19) 0.01759(19) -0.00301(15) 0.00281(15) -0.00016(14)
 Cl5 0.0201(2) 0.01322(19) 0.0195(2) 0.00103(15) -0.00071(16) 0.00411(15)
 Cl6 0.01541(19) 0.01080(18) 0.0259(2) 0.00463(15) -0.00123(16) -0.00035(15)
 Cl7 0.0188(2) 0.01006(19) 0.0318(2) 0.00108(16) -0.00819(17) 0.00283(15)
 Cl8 0.0351(3) 0.01296(19) 0.0192(2) 0.00255(15) 0.00816(18) 0.00329(17)
 S1 0.0322(3) 0.0173(2) 0.01071(19) -0.00269(16) -0.00132(17) 0.00318(19)
 N1 0.0299(8) 0.0141(7) 0.0097(7) 0.0007(5) -0.0015(6) -0.0015(6)
 C1 0.0136(8) 0.0111(8) 0.0106(7) -0.0005(6) 0.0003(6) 0.0004(6)
 C2 0.0218(9) 0.0120(8) 0.0108(8) 0.0010(6) 0.0000(6) 0.0021(6)
 C3 0.0160(8) 0.0111(8) 0.0142(8) 0.0006(6) 0.0018(6) 0.0008(6)
 C4 0.0175(8) 0.0112(8) 0.0124(8) 0.0011(6) -0.0001(6) 0.0001(6)
 C5 0.0202(9) 0.0131(8) 0.0135(8) 0.0007(6) -0.0012(7) 0.0036(7)
 C6 0.0203(9) 0.0127(8) 0.0178(8) -0.0028(6) -0.0009(7) -0.0004(7)
 S2 0.0155(2) 0.0325(3) 0.01105(19) -0.00077(17) -0.00140(16) 0.00272(18)
 N2 0.0152(7) 0.0147(7) 0.0101(6) -0.0004(5) 0.0003(5) 0.0000(5)
 C7 0.0122(8) 0.0115(8) 0.0106(7) -0.0006(6) 0.0003(6) 0.0015(6)
 C8 0.0127(8) 0.0151(8) 0.0129(8) -0.0007(6) 0.0017(6) 0.0039(6)
 C9 0.0095(7) 0.0154(8) 0.0115(7) -0.0011(6) -0.0004(6) 0.0010(6)
 C10 0.0103(8) 0.0170(8) 0.0145(8) 0.0015(6) 0.0016(6) 0.0020(6)
 C11 0.0124(8) 0.0182(8) 0.0134(8) -0.0020(6) 0.0009(6) 0.0032(6)
 C12 0.0120(8) 0.0217(9) 0.0178(8) 0.0005(7) -0.0018(6) -0.0006(7)
 S3 0.0171(2) 0.0331(3) 0.0108(2) -0.00081(17) -0.00132(16) 0.00331(19)
 N3 0.0156(7) 0.0182(7) 0.0119(7) -0.0022(5) 0.0017(5) 0.0005(6)
 C13 0.0127(8) 0.0134(8) 0.0101(7) -0.0013(6) 0.0003(6) 0.0000(6)
 C14 0.0111(7) 0.0159(8) 0.0115(7) -0.0008(6) 0.0010(6) 0.0003(6)
 C15 0.0133(8) 0.0201(9) 0.0120(8) -0.0013(6) 0.0008(6) 0.0024(6)
 C16 0.0104(8) 0.0197(8) 0.0144(8) 0.0008(6) 0.0010(6) 0.0010(6)
 C17 0.0132(8) 0.0196(9) 0.0130(8) -0.0022(6) 0.0003(6) 0.0036(6)
 C18 0.0146(8) 0.0203(9) 0.0171(8) -0.0002(7) -0.0028(7) -0.0010(7)
 S4 0.0332(3) 0.0187(2) 0.0111(2) -0.00265(16) -0.00065(18) 0.00318(19)
 N4 0.0110(12) 0.0094(12) 0.0068(12) 0.0016(9) 0.0004(10) 0.0027(10)
 N5 0.0155(14) 0.0144(14) 0.0127(13) -0.0003(10) 0.0014(11) 0.0026(11)
 C19 0.0103(8) 0.0165(8) 0.0121(8) -0.0027(6) 0.0007(6) 0.0018(6)
 C20 0.0203(9) 0.0178(9) 0.0141(8) -0.0036(6) 0.0047(7) -0.0047(7)
 C21 0.0208(9) 0.0167(8) 0.0136(8) -0.0017(6) -0.0003(7) 0.0073(7)
 C22 0.0231(9) 0.0148(8) 0.0166(8) 0.0003(6) 0.0024(7) 0.0021(7)
 C23 0.0133(9) 0.0584(15) 0.0130(9) -0.0110(9) 0.0007(7) -0.0004(9)
 C24 0.0247(9) 0.0148(8) 0.0155(8) -0.0023(6) -0.0018(7) 0.0015(7)

_geom_special_details
;
 All esds (except the esd in the dihedral angle between two l.s. planes)
 are estimated using the full covariance matrix.  The cell esds are taken
 into account individually in the estimation of esds in distances, angles
 and torsion angles; correlations between esds in cell parameters are only
 used when they are defined by crystal symmetry.  An approximate (isotropic)
 treatment of cell esds is used for estimating esds involving l.s. planes.
;
loop_
  _geom_bond_atom_site_label_1
  _geom_bond_atom_site_label_2
  _geom_bond_distance
  _geom_bond_site_symmetry_2
  _geom_bond_publ_flag
 Sn1 Cl3 2.8724(12) . ?
 Sn1 Cl4 2.5476(19) . ?
 Sn1 Cl7 2.5773(19) . ?
 Sn1 Cl8 2.8527(12) . ?
 Sn2 Cl1 2.566(2) . ?
 Sn2 Cl2 2.5549(14) . ?
 Sn2 Cl6 2.576(2) . ?
 Sn3 Cl1 2.628(2) . ?
 Sn3 Cl2 2.8505(14) . ?
 Sn3 Cl5 2.8831(15) . ?
 Sn3 Cl6 2.573(2) . ?
 Sn4 Cl3 2.5673(12) . ?
 Sn4 Cl4 2.6505(18) . ?
 Sn4 Cl7 2.5801(19) . ?
 S1 C5 1.8091(17) . ?
 S1 C6 1.8106(19) . ?
 N1 H1A 0.9100 . ?
 N1 H1B 0.9100 . ?
 N1 H1C 0.9100 . ?
 N1 C2 1.501(2) . ?
 C1 H1 1.0000 . ?
 C1 C2 1.522(2) . ?
 C1 C3 1.536(2) . ?
 C1 C4 1.533(2) . ?
 C2 H2A 0.9900 . ?
 C2 H2B 0.9900 . ?
 C3 H3A 0.9900 . ?
 C3 H3B 0.9900 . ?
 C3 C6 1.524(2) . ?
 C4 H4D 0.9900 . ?
 C4 H4E 0.9900 . ?
 C4 C5 1.526(2) . ?
 C5 H5D 0.9900 . ?
 C5 H5E 0.9900 . ?
 C6 H6A 0.9900 . ?
 C6 H6B 0.9900 . ?
 S2 C11 1.8103(18) . ?
 S2 C12 1.8145(18) . ?
 N2 H2C 0.9100 . ?
 N2 H2D 0.9100 . ?
 N2 H2E 0.9100 . ?
 N2 C8 1.496(2) . ?
 C7 H7 1.0000 . ?
 C7 C8 1.521(2) . ?
 C7 C9 1.537(2) . ?
 C7 C10 1.535(2) . ?
 C8 H8A 0.9900 . ?
 C8 H8B 0.9900 . ?
 C9 H9A 0.9900 . ?
 C9 H9B 0.9900 . ?
 C9 C11 1.526(2) . ?
 C10 H10A 0.9900 . ?
 C10 H10B 0.9900 . ?
 C10 C12 1.523(2) . ?
 C11 H11A 0.9900 . ?
 C11 H11B 0.9900 . ?
 C12 H12A 0.9900 . ?
 C12 H12B 0.9900 . ?
 S3 C17 1.8106(18) . ?
 S3 C18 1.8112(18) . ?
 N3 H3C 0.9100 . ?
 N3 H3D 0.9100 . ?
 N3 H3E 0.9100 . ?
 N3 C15 1.498(2) . ?
 C13 H13 1.0000 . ?
 C13 C14 1.533(2) . ?
 C13 C15 1.523(2) . ?
 C13 C16 1.535(2) . ?
 C14 H14A 0.9900 . ?
 C14 H14B 0.9900 . ?
 C14 C17 1.527(2) . ?
 C15 H15A 0.9900 . ?
 C15 H15B 0.9900 . ?
 C16 H16A 0.9900 . ?
 C16 H16B 0.9900 . ?
 C16 C18 1.525(2) . ?
 C17 H17A 0.9900 . ?
 C17 H17B 0.9900 . ?
 C18 H18A 0.9900 . ?
 C18 H18B 0.9900 . ?
 S4 C22 1.8091(18) . ?
 S4 C24 1.8087(19) . ?
 N4 H4A 0.9100 . ?
 N4 H4B 0.9100 . ?
 N4 H4C 0.9100 . ?
 N4 C23 1.327(3) . ?
 N5 H5A 0.9100 . ?
 N5 H5B 0.9100 . ?
 N5 H5C 0.9100 . ?
 N5 C23 1.348(3) . ?
 C19 H19 1.0000 . ?
 C19 C20 1.528(2) . ?
 C19 C21 1.537(2) . ?
 C19 C23 1.515(2) . ?
 C20 H20A 0.9900 . ?
 C20 H20B 0.9900 . ?
 C20 C22 1.522(2) . ?
 C21 H21A 0.9900 . ?
 C21 H21B 0.9900 . ?
 C21 C24 1.526(2) . ?
 C22 H22A 0.9900 . ?
 C22 H22B 0.9900 . ?
 C23 H23A 0.9900 . ?
 C23 H23B 0.9900 . ?
 C23 H23C 0.9900 . ?
 C23 H23D 0.9900 . ?
 C24 H24A 0.9900 . ?
 C24 H24B 0.9900 . ?

loop_
  _geom_angle_atom_site_label_1
  _geom_angle_atom_site_label_2
  _geom_angle_atom_site_label_3
  _geom_angle
  _geom_angle_site_symmetry_1
  _geom_angle_site_symmetry_3
  _geom_angle_publ_flag
 Cl4 Sn1 Cl3 88.63(5) . . ?
 Cl4 Sn1 Cl7 89.94(6) . . ?
 Cl4 Sn1 Cl8 89.42(4) . . ?
 Cl7 Sn1 Cl3 83.79(4) . . ?
 Cl7 Sn1 Cl8 93.46(5) . . ?
 Cl8 Sn1 Cl3 176.63(7) . . ?
 Cl1 Sn2 Cl6 89.37(7) . . ?
 Cl2 Sn2 Cl1 91.00(6) . . ?
 Cl2 Sn2 Cl6 93.41(6) . . ?
 Cl1 Sn3 Cl2 83.52(5) . . ?
 Cl1 Sn3 Cl5 89.69(6) . . ?
 Cl2 Sn3 Cl5 173.00(9) . . ?
 Cl6 Sn3 Cl1 88.07(7) . . ?
 Cl6 Sn3 Cl2 86.87(6) . . ?
 Cl6 Sn3 Cl5 91.24(6) . . ?
 Cl3 Sn4 Cl4 93.26(6) . . ?
 Cl3 Sn4 Cl7 90.19(5) . . ?
 Cl7 Sn4 Cl4 87.64(5) . . ?
 Sn2 Cl1 Sn3 6.47(6) . . ?
 Sn2 Cl2 Sn3 1.02(10) . . ?
 Sn4 Cl3 Sn1 2.09(8) . . ?
 Sn1 Cl4 Sn4 6.70(5) . . ?
 Sn3 Cl6 Sn2 6.67(6) . . ?
 Sn1 Cl7 Sn4 7.13(4) . . ?
 C5 S1 C6 98.66(8) . . ?
 H1A N1 H1B 109.5 . . ?
 H1A N1 H1C 109.5 . . ?
 H1B N1 H1C 109.5 . . ?
 C2 N1 H1A 109.5 . . ?
 C2 N1 H1B 109.5 . . ?
 C2 N1 H1C 109.5 . . ?
 C2 C1 H1 107.7 . . ?
 C2 C1 C3 108.29(13) . . ?
 C2 C1 C4 113.25(13) . . ?
 C3 C1 H1 107.7 . . ?
 C4 C1 H1 107.7 . . ?
 C4 C1 C3 111.84(13) . . ?
 N1 C2 C1 111.83(14) . . ?
 N1 C2 H2A 109.3 . . ?
 N1 C2 H2B 109.3 . . ?
 C1 C2 H2A 109.3 . . ?
 C1 C2 H2B 109.3 . . ?
 H2A C2 H2B 107.9 . . ?
 C1 C3 H3A 109.0 . . ?
 C1 C3 H3B 109.0 . . ?
 H3A C3 H3B 107.8 . . ?
 C6 C3 C1 112.83(14) . . ?
 C6 C3 H3A 109.0 . . ?
 C6 C3 H3B 109.0 . . ?
 C1 C4 H4D 109.3 . . ?
 C1 C4 H4E 109.3 . . ?
 H4D C4 H4E 108.0 . . ?
 C5 C4 C1 111.64(14) . . ?
 C5 C4 H4D 109.3 . . ?
 C5 C4 H4E 109.3 . . ?
 S1 C5 H5D 109.1 . . ?
 S1 C5 H5E 109.1 . . ?
 C4 C5 S1 112.61(12) . . ?
 C4 C5 H5D 109.1 . . ?
 C4 C5 H5E 109.1 . . ?
 H5D C5 H5E 107.8 . . ?
 S1 C6 H6A 109.1 . . ?
 S1 C6 H6B 109.1 . . ?
 C3 C6 S1 112.46(12) . . ?
 C3 C6 H6A 109.1 . . ?
 C3 C6 H6B 109.1 . . ?
 H6A C6 H6B 107.8 . . ?
 C11 S2 C12 98.29(8) . . ?
 H2C N2 H2D 109.5 . . ?
 H2C N2 H2E 109.5 . . ?
 H2D N2 H2E 109.5 . . ?
 C8 N2 H2C 109.5 . . ?
 C8 N2 H2D 109.5 . . ?
 C8 N2 H2E 109.5 . . ?
 C8 C7 H7 107.7 . . ?
 C8 C7 C9 113.38(13) . . ?
 C8 C7 C10 108.39(13) . . ?
 C9 C7 H7 107.7 . . ?
 C10 C7 H7 107.7 . . ?
 C10 C7 C9 111.88(13) . . ?
 N2 C8 C7 112.01(13) . . ?
 N2 C8 H8A 109.2 . . ?
 N2 C8 H8B 109.2 . . ?
 C7 C8 H8A 109.2 . . ?
 C7 C8 H8B 109.2 . . ?
 H8A C8 H8B 107.9 . . ?
 C7 C9 H9A 109.3 . . ?
 C7 C9 H9B 109.3 . . ?
 H9A C9 H9B 108.0 . . ?
 C11 C9 C7 111.54(13) . . ?
 C11 C9 H9A 109.3 . . ?
 C11 C9 H9B 109.3 . . ?
 C7 C10 H10A 109.0 . . ?
 C7 C10 H10B 109.0 . . ?
 H10A C10 H10B 107.8 . . ?
 C12 C10 C7 112.93(14) . . ?
 C12 C10 H10A 109.0 . . ?
 C12 C10 H10B 109.0 . . ?
 S2 C11 H11A 109.1 . . ?
 S2 C11 H11B 109.1 . . ?
 C9 C11 S2 112.64(11) . . ?
 C9 C11 H11A 109.1 . . ?
 C9 C11 H11B 109.1 . . ?
 H11A C11 H11B 107.8 . . ?
 S2 C12 H12A 109.1 . . ?
 S2 C12 H12B 109.1 . . ?
 C10 C12 S2 112.38(12) . . ?
 C10 C12 H12A 109.1 . . ?
 C10 C12 H12B 109.1 . . ?
 H12A C12 H12B 107.9 . . ?
 C17 S3 C18 98.50(8) . . ?
 H3C N3 H3D 109.5 . . ?
 H3C N3 H3E 109.5 . . ?
 H3D N3 H3E 109.5 . . ?
 C15 N3 H3C 109.5 . . ?
 C15 N3 H3D 109.5 . . ?
 C15 N3 H3E 109.5 . . ?
 C14 C13 H13 107.8 . . ?
 C14 C13 C16 111.95(13) . . ?
 C15 C13 H13 107.8 . . ?
 C15 C13 C14 113.43(13) . . ?
 C15 C13 C16 107.98(13) . . ?
 C16 C13 H13 107.8 . . ?
 C13 C14 H14A 109.3 . . ?
 C13 C14 H14B 109.3 . . ?
 H14A C14 H14B 108.0 . . ?
 C17 C14 C13 111.49(13) . . ?
 C17 C14 H14A 109.3 . . ?
 C17 C14 H14B 109.3 . . ?
 N3 C15 C13 112.12(13) . . ?
 N3 C15 H15A 109.2 . . ?
 N3 C15 H15B 109.2 . . ?
 C13 C15 H15A 109.2 . . ?
 C13 C15 H15B 109.2 . . ?
 H15A C15 H15B 107.9 . . ?
 C13 C16 H16A 109.0 . . ?
 C13 C16 H16B 109.0 . . ?
 H16A C16 H16B 107.8 . . ?
 C18 C16 C13 112.84(14) . . ?
 C18 C16 H16A 109.0 . . ?
 C18 C16 H16B 109.0 . . ?
 S3 C17 H17A 109.1 . . ?
 S3 C17 H17B 109.1 . . ?
 C14 C17 S3 112.56(12) . . ?
 C14 C17 H17A 109.1 . . ?
 C14 C17 H17B 109.1 . . ?
 H17A C17 H17B 107.8 . . ?
 S3 C18 H18A 109.1 . . ?
 S3 C18 H18B 109.1 . . ?
 C16 C18 S3 112.50(12) . . ?
 C16 C18 H18A 109.1 . . ?
 C16 C18 H18B 109.1 . . ?
 H18A C18 H18B 107.8 . . ?
 C24 S4 C22 98.63(8) . . ?
 H4A N4 H4B 109.5 . . ?
 H4A N4 H4C 109.5 . . ?
 H4B N4 H4C 109.5 . . ?
 C23 N4 H4A 109.5 . . ?
 C23 N4 H4B 109.5 . . ?
 C23 N4 H4C 109.5 . . ?
 H5A N5 H5B 109.5 . . ?
 H5A N5 H5C 109.5 . . ?
 H5B N5 H5C 109.5 . . ?
 C23 N5 H5A 109.5 . . ?
 C23 N5 H5B 109.5 . . ?
 C23 N5 H5C 109.5 . . ?
 C20 C19 H19 107.6 . . ?
 C20 C19 C21 111.75(14) . . ?
 C21 C19 H19 107.6 . . ?
 C23 C19 H19 107.6 . . ?
 C23 C19 C20 111.10(15) . . ?
 C23 C19 C21 110.89(15) . . ?
 C19 C20 H20A 109.2 . . ?
 C19 C20 H20B 109.2 . . ?
 H20A C20 H20B 107.9 . . ?
 C22 C20 C19 112.17(14) . . ?
 C22 C20 H20A 109.2 . . ?
 C22 C20 H20B 109.2 . . ?
 C19 C21 H21A 109.1 . . ?
 C19 C21 H21B 109.1 . . ?
 H21A C21 H21B 107.8 . . ?
 C24 C21 C19 112.52(14) . . ?
 C24 C21 H21A 109.1 . . ?
 C24 C21 H21B 109.1 . . ?
 S4 C22 H22A 109.1 . . ?
 S4 C22 H22B 109.1 . . ?
 C20 C22 S4 112.57(13) . . ?
 C20 C22 H22A 109.1 . . ?
 C20 C22 H22B 109.1 . . ?
 H22A C22 H22B 107.8 . . ?
 N4 C23 C19 117.5(2) . . ?
 N4 C23 H23A 107.9 . . ?
 N4 C23 H23B 107.9 . . ?
 N5 C23 C19 121.1(2) . . ?
 N5 C23 H23C 107.1 . . ?
 N5 C23 H23D 107.1 . . ?
 C19 C23 H23A 107.9 . . ?
 C19 C23 H23B 107.9 . . ?
 C19 C23 H23C 107.1 . . ?
 C19 C23 H23D 107.1 . . ?
 H23A C23 H23B 107.2 . . ?
 H23C C23 H23D 106.8 . . ?
 S4 C24 H24A 109.1 . . ?
 S4 C24 H24B 109.1 . . ?
 C21 C24 S4 112.46(13) . . ?
 C21 C24 H24A 109.1 . . ?
 C21 C24 H24B 109.1 . . ?
 H24A C24 H24B 107.8 . . ?

loop_
  _geom_torsion_atom_site_label_1
  _geom_torsion_atom_site_label_2
  _geom_torsion_atom_site_label_3
  _geom_torsion_atom_site_label_4
  _geom_torsion
  _geom_torsion_site_symmetry_1
  _geom_torsion_site_symmetry_2
  _geom_torsion_site_symmetry_3
  _geom_torsion_site_symmetry_4
  _geom_torsion_publ_flag
 C1 C3 C6 S1 60.39(17) . . . . ?
 C1 C4 C5 S1 -62.21(17) . . . . ?
 C2 C1 C3 C6 173.15(14) . . . . ?
 C2 C1 C4 C5 -175.45(14) . . . . ?
 C3 C1 C2 N1 177.98(14) . . . . ?
 C3 C1 C4 C5 61.85(18) . . . . ?
 C4 C1 C2 N1 53.34(19) . . . . ?
 C4 C1 C3 C6 -61.37(18) . . . . ?
 C5 S1 C6 C3 -52.93(14) . . . . ?
 C6 S1 C5 C4 54.17(14) . . . . ?
 C7 C9 C11 S2 62.51(17) . . . . ?
 C7 C10 C12 S2 -60.64(17) . . . . ?
 C8 C7 C9 C11 175.55(14) . . . . ?
 C8 C7 C10 C12 -173.18(14) . . . . ?
 C9 C7 C8 N2 -51.63(19) . . . . ?
 C9 C7 C10 C12 61.09(18) . . . . ?
 C10 C7 C8 N2 -176.48(13) . . . . ?
 C10 C7 C9 C11 -61.49(18) . . . . ?
 C11 S2 C12 C10 53.44(14) . . . . ?
 C12 S2 C11 C9 -54.81(14) . . . . ?
 C13 C14 C17 S3 62.49(17) . . . . ?
 C13 C16 C18 S3 -60.29(17) . . . . ?
 C14 C13 C15 N3 -51.50(19) . . . . ?
 C14 C13 C16 C18 61.22(19) . . . . ?
 C15 C13 C14 C17 175.59(14) . . . . ?
 C15 C13 C16 C18 -173.21(14) . . . . ?
 C16 C13 C14 C17 -61.90(18) . . . . ?
 C16 C13 C15 N3 -176.18(14) . . . . ?
 C17 S3 C18 C16 53.04(14) . . . . ?
 C18 S3 C17 C14 -54.50(14) . . . . ?
 C19 C20 C22 S4 -61.86(17) . . . . ?
 C19 C21 C24 S4 60.79(18) . . . . ?
 C20 C19 C21 C24 -61.36(19) . . . . ?
 C20 C19 C23 N4 -178.17(19) . . . . ?
 C20 C19 C23 N5 53.1(3) . . . . ?
 C21 C19 C20 C22 61.74(19) . . . . ?
 C21 C19 C23 N4 -53.2(2) . . . . ?
 C21 C19 C23 N5 178.0(2) . . . . ?
 C22 S4 C24 C21 -53.21(14) . . . . ?
 C23 C19 C20 C22 -173.81(14) . . . . ?
 C23 C19 C21 C24 174.08(15) . . . . ?
 C24 S4 C22 C20 53.83(14) . . . . ?

_shelx_res_file
;
TITL 2_100k_a.res in P-1
    sn_control_100k.res
    created by SHELXL-2019/3 at 17:36:45 on 06-Jun-2025
REM Old TITL 2_100K in P-1
REM SHELXT solution in P-1
REM R1 0.147, Rweak 0.004, Alpha 0.037, Orientation as input
REM Formula found by SHELXT: C25 N4 S4 Cl8 Sn2
CELL 0.71073 11.1092 11.1432 16.5539 95.364 94.388 90.413
ZERR 4 0.0006 0.0006 0.001 0.002 0.002 0.002
LATT 1
SFAC C H Cl N S Sn
DISP C 0.0031 0.0016 11.32
DISP Cl 0.1491 0.1598 668.74
DISP H 0 0 0.67
DISP N 0.0061 0.0033 19.39
DISP S 0.1249 0.1245 524.37
DISP Sn -0.6253 1.4306 6027.46
UNIT 48 112 16 8 8 4

L.S. 20
PLAN  22
SIZE 0.01 0.11 0.13
TEMP -173.15
CONF
list 4
MORE -1
BOND $H
fmap 2 53
acta
OMIT -4 -4 11
OMIT 0 0 2
REM <olex2.extras>
REM <HklSrc "%./sn_control_100k.hkl">
REM </olex2.extras>

WGHT    0.011900    1.451800
FVAR       0.25270
SN1   6    0.744349    0.745581    0.500984    10.50000    0.00751    0.00810 =
         0.01628    0.00050    0.00286    0.00205
SN2   6    0.248862    0.755576    0.523015    10.50000    0.00688    0.00772 =
         0.01370    0.00267    0.00121    0.00190
SN3   6    0.238857    0.756156    0.505736    10.50000    0.00767    0.00800 =
         0.01606    0.00239   -0.00015    0.00112
SN4   6    0.739356    0.747806    0.519894    10.50000    0.00668    0.00714 =
         0.01420    0.00021    0.00245    0.00140
CL1   3    0.464142    0.689295    0.496550    11.00000    0.01001    0.02671 =
         0.01896   -0.00428    0.00330    0.00131
CL2   3    0.297799    0.759676    0.676596    11.00000    0.01659    0.01681 =
         0.01465   -0.00157    0.00309    0.00313
CL3   3    0.768298    0.800216    0.674552    11.00000    0.01847    0.01849 =
         0.01506    0.00248    0.00308   -0.00016
CL4   3    0.964676    0.808440    0.497439    11.00000    0.01127    0.01734 =
         0.01759   -0.00301    0.00281   -0.00016
CL5   3    0.206079    0.736534    0.330517    11.00000    0.02006    0.01322 =
         0.01948    0.00103   -0.00071    0.00411
CL6   3    0.180736    0.532619    0.508154    11.00000    0.01541    0.01080 =
         0.02588    0.00463   -0.00123   -0.00035
CL7   3    0.681865    0.967855    0.500805    11.00000    0.01876    0.01006 =
         0.03181    0.00108   -0.00819    0.00283
CL8   3    0.725546    0.705337    0.327719    11.00000    0.03514    0.01296 =
         0.01915    0.00255    0.00816    0.00329
S1    5   -0.107808    0.388789    0.034456    11.00000    0.03220    0.01728 =
         0.01071   -0.00269   -0.00132    0.00318
N1    4   -0.018445    0.568919    0.357253    11.00000    0.02994    0.01408 =
         0.00972    0.00070   -0.00148   -0.00148
AFIX 137
H1A   2    0.033560    0.622053    0.339209    11.00000   -1.20000
H1B   2   -0.001361    0.564331    0.411514    11.00000   -1.20000
H1C   2   -0.095522    0.594394    0.348188    11.00000   -1.20000
AFIX   0
C1    1   -0.076815    0.435485    0.229893    11.00000    0.01360    0.01109 =
         0.01057   -0.00050    0.00025    0.00042
AFIX  13
H1    2   -0.164478    0.440187    0.239587    11.00000   -1.20000
AFIX   0
C2    1   -0.005272    0.446845    0.312472    11.00000    0.02175    0.01203 =
         0.01084    0.00097   -0.00004    0.00214
AFIX  23
H2A   2   -0.033697    0.384340    0.345590    11.00000   -1.20000
H2B   2    0.081124    0.432577    0.304731    11.00000   -1.20000
AFIX   0
C3    1   -0.054580    0.310113    0.187260    11.00000    0.01599    0.01110 =
         0.01418    0.00059    0.00180    0.00082
AFIX  23
H3A   2    0.031332    0.304560    0.175449    11.00000   -1.20000
H3B   2   -0.070566    0.248356    0.224528    11.00000   -1.20000
AFIX   0
C4    1   -0.048021    0.536175    0.176984    11.00000    0.01753    0.01121 =
         0.01236    0.00109   -0.00012    0.00005
AFIX  23
H4D   2   -0.059453    0.615346    0.207665    11.00000   -1.20000
H4E   2    0.037588    0.531065    0.164390    11.00000   -1.20000
AFIX   0
C5    1   -0.128582    0.527362    0.097675    11.00000    0.02022    0.01312 =
         0.01346    0.00069   -0.00125    0.00358
AFIX  23
H5D   2   -0.110635    0.596595    0.066960    11.00000   -1.20000
H5E   2   -0.214089    0.532575    0.110497    11.00000   -1.20000
AFIX   0
C6    1   -0.133584    0.282964    0.108147    11.00000    0.02034    0.01271 =
         0.01778   -0.00284   -0.00092   -0.00035
AFIX  23
H6A   2   -0.219520    0.285490    0.120153    11.00000   -1.20000
H6B   2   -0.116939    0.200458    0.084389    11.00000   -1.20000
AFIX   0

S2    5   -0.108384    0.894977    0.035213    11.00000    0.01549    0.03245 =
         0.01105   -0.00077   -0.00140    0.00272
N2    4    0.061895    0.980497    0.358891    11.00000    0.01524    0.01466 =
         0.01010   -0.00044    0.00033    0.00002
AFIX 137
H2C   2    0.115562    1.029831    0.338798    11.00000   -1.20000
H2D   2    0.086909    0.902908    0.351749    11.00000   -1.20000
H2E   2    0.057197    1.002344    0.412905    11.00000   -1.20000
AFIX   0
C7    1   -0.068189    0.921290    0.231078    11.00000    0.01218    0.01152 =
         0.01061   -0.00056    0.00032    0.00146
AFIX  13
H7    2   -0.063705    0.833526    0.239031    11.00000   -1.20000
AFIX   0
C8    1   -0.059724    0.991032    0.314870    11.00000    0.01274    0.01511 =
         0.01292   -0.00074    0.00167    0.00390
AFIX  23
H8A   2   -0.076236    1.077087    0.308957    11.00000   -1.20000
H8B   2   -0.122119    0.960082    0.347511    11.00000   -1.20000
AFIX   0
C9    1    0.034923    0.951288    0.179161    11.00000    0.00945    0.01538 =
         0.01150   -0.00107   -0.00045    0.00100
AFIX  23
H9A   2    0.030436    1.037102    0.168363    11.00000   -1.20000
H9B   2    0.113338    0.939211    0.209736    11.00000   -1.20000
AFIX   0
C10   1   -0.192565    0.943599    0.188460    11.00000    0.01030    0.01696 =
         0.01454    0.00146    0.00157    0.00195
AFIX  23
H10A  2   -0.255776    0.926455    0.224997    11.00000   -1.20000
H10B  2   -0.198011    1.029678    0.178462    11.00000   -1.20000
AFIX   0
C11   1    0.028315    0.872361    0.098447    11.00000    0.01245    0.01821 =
         0.01341   -0.00200    0.00091    0.00318
AFIX  23
H11A  2    0.032448    0.786638    0.109503    11.00000   -1.20000
H11B  2    0.099032    0.890558    0.068503    11.00000   -1.20000
AFIX   0
C12   1   -0.216930    0.866306    0.107904    11.00000    0.01203    0.02170 =
         0.01776    0.00054   -0.00177   -0.00055
AFIX  23
H12A  2   -0.299101    0.882742    0.084358    11.00000   -1.20000
H12B  2   -0.214180    0.780160    0.118013    11.00000   -1.20000
AFIX   0

S3    5    0.390719    0.392227    0.033088    11.00000    0.01714    0.03305 =
         0.01082   -0.00081   -0.00132    0.00331
N3    4    0.556747    0.486166    0.357228    11.00000    0.01561    0.01817 =
         0.01186   -0.00224    0.00171    0.00047
AFIX 137
H3C   2    0.608090    0.540529    0.339824    11.00000   -1.20000
H3D   2    0.586149    0.410577    0.347684    11.00000   -1.20000
H3E   2    0.549846    0.503026    0.411520    11.00000   -1.20000
AFIX   0
C13   1    0.428960    0.422236    0.228809    11.00000    0.01274    0.01343 =
         0.01011   -0.00130    0.00033   -0.00003
AFIX  13
H13   2    0.434679    0.334749    0.237388    11.00000   -1.20000
AFIX   0
C14   1    0.531881    0.453206    0.177341    11.00000    0.01106    0.01589 =
         0.01149   -0.00082    0.00097    0.00028
AFIX  23
H14A  2    0.525942    0.538644    0.165816    11.00000   -1.20000
H14B  2    0.610261    0.443015    0.208456    11.00000   -1.20000
AFIX   0
C15   1    0.435149    0.493354    0.312201    11.00000    0.01326    0.02007 =
         0.01196   -0.00135    0.00078    0.00237
AFIX  23
H15A  2    0.416839    0.578830    0.305481    11.00000   -1.20000
H15B  2    0.373014    0.461628    0.344716    11.00000   -1.20000
AFIX   0
C16   1    0.304535    0.442412    0.185660    11.00000    0.01038    0.01969 =
         0.01440    0.00081    0.00100    0.00100
AFIX  23
H16A  2    0.241305    0.424809    0.222071    11.00000   -1.20000
H16B  2    0.297960    0.528217    0.175136    11.00000   -1.20000
AFIX   0
C17   1    0.527421    0.372941    0.097156    11.00000    0.01318    0.01959 =
         0.01302   -0.00225    0.00028    0.00359
AFIX  23
H17A  2    0.532983    0.287587    0.108931    11.00000   -1.20000
H17B  2    0.598097    0.391894    0.067392    11.00000   -1.20000
AFIX   0
C18   1    0.281816    0.363820    0.105326    11.00000    0.01462    0.02030 =
         0.01709   -0.00024   -0.00282   -0.00097
AFIX  23
H18A  2    0.199710    0.379181    0.081198    11.00000   -1.20000
H18B  2    0.285193    0.277931    0.116042    11.00000   -1.20000
AFIX   0

S4    5    0.390612    0.890704    0.031223    11.00000    0.03322    0.01873 =
         0.01107   -0.00265   -0.00065    0.00318
PART 1
N4    4    0.480275    0.870107    0.359948    10.50000    0.01099    0.00942 =
         0.00682    0.00158    0.00038    0.00270
AFIX 137
H4A   2    0.532927    0.809645    0.348975    10.50000   -1.20000
H4B   2    0.403458    0.839897    0.353805    10.50000   -1.20000
H4C   2    0.496604    0.903332    0.412006    10.50000   -1.20000
AFIX   0
PART 2
N5    4    0.486131    1.058318    0.356666    10.50000    0.01548    0.01442 =
         0.01270   -0.00025    0.00137    0.00261
AFIX 137
H5A   2    0.539817    1.112465    0.341564    10.50000   -1.20000
H5B   2    0.504604    1.044858    0.409537    10.50000   -1.20000
H5C   2    0.410213    1.088131    0.351064    10.50000   -1.20000
AFIX   0
PART 0
C19   1    0.421101    0.935352    0.226740    11.00000    0.01033    0.01653 =
         0.01213   -0.00274    0.00068    0.00175
AFIX  13
H19   2    0.333290    0.937627    0.236230    11.00000   -1.20000
AFIX   0
C20   1    0.446987    1.037066    0.174383    11.00000    0.02028    0.01776 =
         0.01414   -0.00357    0.00469   -0.00470
AFIX  23
H20A  2    0.433709    1.115512    0.205472    11.00000   -1.20000
H20B  2    0.532738    1.034305    0.161943    11.00000   -1.20000
AFIX   0
C21   1    0.446302    0.811033    0.183471    11.00000    0.02082    0.01667 =
         0.01357   -0.00170   -0.00027    0.00730
AFIX  23
H21A  2    0.532231    0.807783    0.171485    11.00000   -1.20000
H21B  2    0.432036    0.748264    0.220351    11.00000   -1.20000
AFIX   0
C22   1    0.367143    1.028069    0.095051    11.00000    0.02313    0.01481 =
         0.01658    0.00034    0.00243    0.00213
AFIX  23
H22A  2    0.384114    1.098104    0.064833    11.00000   -1.20000
H22B  2    0.281451    1.031585    0.107587    11.00000   -1.20000
AFIX   0
C23   1    0.491700    0.953854    0.309006    11.00000    0.01331    0.05841 =
         0.01302   -0.01101    0.00070   -0.00041
PART 1
AFIX  23
H23A  2    0.578321    0.961132    0.299714    10.50000   -1.20000
H23B  2    0.467591    1.031860    0.336315    10.50000   -1.20000
AFIX  23
PART 2
H23C  2    0.466586    0.888683    0.341135    10.50000   -1.20000
H23D  2    0.577762    0.940642    0.299662    10.50000   -1.20000
AFIX   0
PART 0
C24   1    0.367137    0.783537    0.104299    11.00000    0.02465    0.01477 =
         0.01555   -0.00232   -0.00177    0.00151
AFIX  23
H24A  2    0.281260    0.784442    0.116476    11.00000   -1.20000
H24B  2    0.385004    0.701594    0.080093    11.00000   -1.20000
AFIX   0
HKLF 4


REM  2_100k_a.res in P-1
REM wR2 = 0.0545, GooF = S = 1.061, Restrained GooF = 1.061 for all data
REM R1 = 0.0214 for 8267 Fo > 4sig(Fo) and 0.0238 for all 8992 data
REM 411 parameters refined using 0 restraints

END

WGHT      0.0119      1.4518

REM Highest difference peak  0.457,  deepest hole -0.592,  1-sigma level  0.087
Q1    1   0.5382  0.6757  0.5079  11.00000  0.05    0.46
Q2    1   0.1884  0.4533  0.4918  11.00000  0.05    0.45
Q3    1   1.0479  0.8084  0.5017  11.00000  0.05    0.44
Q4    1   0.3231  0.7114  0.5277  11.00000  0.05    0.42
Q5    1  -0.0896  0.5400  0.1365  11.00000  0.05    0.39
Q6    1  -0.0626  0.9574  0.2724  11.00000  0.05    0.36
Q7    1   0.6857  1.0406  0.5103  11.00000  0.05    0.36
Q8    1   0.8154  0.6976  0.5189  11.00000  0.05    0.35
Q9    1  -0.0862  0.2939  0.1514  11.00000  0.05    0.35
Q10   1   0.2936  0.4091  0.1425  11.00000  0.05    0.35
Q11   1   0.4059  1.0354  0.1381  11.00000  0.05    0.35
Q12   1   0.4355  0.4569  0.2696  11.00000  0.05    0.35
Q13   1  -0.2058  0.9174  0.1394  11.00000  0.05    0.34
Q14   1   0.1494  0.7937  0.5026  11.00000  0.05    0.34
Q15   1   0.6732  0.9043  0.4580  11.00000  0.05    0.34
Q16   1   0.8693  0.7304  0.5276  11.00000  0.05    0.33
Q17   1   0.4109  0.7955  0.1463  11.00000  0.05    0.33
Q18   1   0.6196  0.7670  0.3209  11.00000  0.05    0.32
Q19   1   0.1759  0.7996  0.4852  11.00000  0.05    0.32
Q20   1   0.6860  0.9192  0.2968  11.00000  0.05    0.32
Q21   1   0.1851  0.8564  0.5367  11.00000  0.05    0.31
Q22   1   0.5262  0.4158  0.1384  11.00000  0.05    0.31
;
_shelx_res_checksum                849
_shelx_hkl_file
;
  -2   0   0  543.75   41.40
  -2   0   0  564.04   41.50
  -2   0   0  544.55   41.40
   2   0   0  597.94   41.50
   2   0   0  573.04   41.40
   2   0   0  588.44   41.50
   2   0   0  616.34   41.60
  -3   0   0    3.40    0.90
  -3   0   0    3.70    0.70
  -3   0   0    4.10    0.60
  -3   0   0    4.00    0.80
  -3   0   0    3.30    0.70
   3   0   0    3.80    0.90
   3   0   0    3.30    0.80
   3   0   0    3.00    0.70
   3   0   0    3.00    0.80
   3   0   0    4.60    0.80
   4   0   0 2328.47  167.48
  -5   0   0    5.80    1.00
  -5   0   0    6.10    1.30
  -5   0   0    6.60    1.40
  -5   0   0    4.80    1.00
  -5   0   0    6.40    0.90
  -5   0   0    5.70    1.10
   5   0   0    5.60    1.30
   5   0   0    5.60    0.90
   5   0   0    5.50    1.20
   5   0   0    5.10    1.10
   5   0   0    5.40    1.20
  -6   0   0 1911.61  128.69
  -6   0   0 1715.03  127.99
  -6   0   0 1728.73  128.09
  -6   0   0 1966.70  128.69
  -6   0   0 1820.22  128.19
  -6   0   0 1829.82  128.09
   6   0   0 1728.73  128.09
   6   0   0 1670.63  128.49
   6   0   0 1696.73  128.29
   6   0   0 1740.83  128.39
  -7   0   0    1.40    0.60
  -7   0   0    0.80    0.70
  -7   0   0    0.90    1.00
  -7   0   0    2.30    1.00
  -7   0   0    1.40    0.60
  -7   0   0    1.30    0.70
   7   0   0    1.10    0.70
   7   0   0    2.60    1.10
   7   0   0    0.70    0.70
   7   0   0    1.30    0.90
  -8   0   0  361.16   26.60
  -8   0   0  385.06   27.40
  -8   0   0  380.66   26.80
  -8   0   0  370.56   26.50
  -8   0   0  392.16   27.50
   8   0   0  346.67   26.70
   8   0   0  346.77   27.30
   8   0   0  337.47   27.20
   8   0   0  345.37   26.90
   8   0   0  390.56   27.50
   8   0   0  351.36   27.70
  -9   0   0    2.80    0.80
  -9   0   0    0.70    1.10
  -9   0   0    3.40    1.30
  -9   0   0    1.10    0.80
   9   0   0    0.70    1.00
   9   0   0    0.40    1.10
   9   0   0    3.50    1.10
   9   0   0    2.00    0.80
   9   0   0    1.10    1.20
   9   0   0    2.20    1.50
 -10   0   0  163.38   12.80
 -10   0   0  175.18   13.60
 -10   0   0  173.28   13.50
 -10   0   0  173.38   12.60
  10   0   0  154.08   13.40
  10   0   0  163.28   12.80
  10   0   0  173.28   13.60
  10   0   0  162.68   14.00
  10   0   0  171.28   13.70
  10   0   0  168.58   13.20
 -11   0   0    0.30    0.90
 -11   0   0    0.40    1.10
 -11   0   0    1.30    0.70
  11   0   0    1.50    0.90
  11   0   0    1.40    1.20
  11   0   0    2.80    1.80
  11   0   0    0.50    1.20
  11   0   0    1.20    1.00
  11   0   0    0.70    1.50
 -12   0   0   11.50    1.90
 -12   0   0   12.40    1.60
 -12   0   0    9.90    2.20
 -12   0   0   11.80    2.40
  12   0   0   12.70    2.80
  12   0   0   10.40    2.30
  12   0   0   11.70    3.10
  12   0   0   11.30    2.70
 -13   0   0    0.20    0.80
 -13   0   0    0.90    1.30
 -13   0   0    0.50    1.10
 -13   0   0    0.40    0.60
  13   0   0   15.60    3.40
  13   0   0    2.70    1.80
  13   0   0    3.30    1.60
  13   0   0    1.90    1.70
 -14   0   0  421.06   33.90
 -14   0   0  424.16   33.80
  14   0   0  510.15   34.80
  14   0   0  515.45   35.70
  14   0   0  420.86   34.50
  14   0   0  425.76   36.40
  14  -1   0   67.19    7.30
  14  -1   0   86.39    8.60
  14  -1   0   85.59    7.80
  14  -1   0   65.49    7.40
 -14   1   0   64.29    6.90
 -14   1   0   80.49    8.20
 -14   1   0   64.99    5.90
 -14   1   0   72.39    5.70
  13  -1   0    5.50    2.40
  13  -1   0    5.10    2.30
  13  -1   0    3.20    1.90
 -13   1   0    3.50    0.90
 -13   1   0    4.40    1.80
 -13   1   0    1.40    1.40
 -13   1   0    1.60    0.90
  12  -1   0  193.38   14.50
  12  -1   0  134.19   13.20
  12  -1   0  182.68   13.70
  12  -1   0  149.29   13.60
 -12   1   0  158.28   12.10
 -12   1   0  152.28   12.30
 -12   1   0  163.68   13.30
  11  -1   0  239.48   17.40
  11  -1   0  195.18   17.20
  11  -1   0  212.68   17.50
  11  -1   0  234.08   18.00
 -11   1   0  224.88   17.50
 -11   1   0  215.48   16.40
 -11   1   0  218.98   16.00
 -11   1   0  213.38   16.20
 -11   1   0  207.68   17.20
  10  -1   0   19.80    3.50
  10  -1   0   29.30    3.80
  10  -1   0   23.70    3.60
  10  -1   0   24.50    3.80
 -10   1   0   17.40    2.50
 -10   1   0   23.20    3.20
 -10   1   0   19.60    2.40
 -10   1   0   20.30    2.20
 -10   1   0   26.90    3.30
 -10   1   0   24.90    2.40
   9  -1   0   28.70    3.60
   9  -1   0   22.80    3.70
   9  -1   0   33.90    4.50
   9  -1   0   31.10    3.80
  -9   1   0   33.80    3.80
  -9   1   0   34.60    3.20
  -9   1   0   28.60    3.00
  -9   1   0   30.70    2.80
  -9   1   0   31.30    3.80
  -9   1   0   34.20    3.30
   8  -1   0  351.46   25.50
   8  -1   0  322.37   25.20
   8  -1   0  338.67   25.10
   8  -1   0  331.67   24.40
   8  -1   0  285.97   24.90
  -8   1   0  351.26   24.70
  -8   1   0  331.97   24.30
  -8   1   0  336.57   24.60
  -8   1   0  346.97   25.30
  -8   1   0  330.87   25.30
  -8   1   0  330.97   24.50
   7  -1   0  399.26   31.20
   7  -1   0  413.86   30.90
   7  -1   0  403.96   30.70
   7  -1   0  429.56   31.50
   7  -1   0  356.96   31.20
   7  -1   0  406.26   31.60
  -7   1   0  462.35   31.10
  -7   1   0  443.46   31.00
  -7   1   0  434.86   30.70
  -7   1   0  443.16   31.60
  -7   1   0  435.56   31.60
  -7   1   0  428.46   30.80
   6  -1   0    5.40    0.90
   6  -1   0    2.30    1.20
   6  -1   0    4.00    1.30
   6  -1   0    4.40    1.00
  -6   1   0    5.50    1.00
  -6   1   0    4.60    1.20
  -6   1   0    6.20    1.60
  -6   1   0    6.50    1.60
  -6   1   0    5.00    1.20
  -6   1   0    5.60    0.90
   5  -1   0    1.60    1.00
   5  -1   0    2.50    1.10
   5  -1   0    2.70    0.80
  -5   1   0    3.30    1.00
  -5   1   0    1.20    0.90
  -5   1   0    2.80    1.10
  -5   1   0    2.70    0.80
  -5   1   0    3.60    0.70
  -5   1   0    2.50    1.00
   4  -1   0  318.57   27.30
   4  -1   0  342.17   27.10
   4  -1   0  340.77   27.00
   4  -1   0  378.76   27.50
  -4   1   0  393.16   27.40
  -4   1   0  394.76   27.10
  -4   1   0  400.56   27.40
  -4   1   0  398.16   27.70
  -4   1   0  381.36   27.20
  -4   1   0  387.56   27.60
   3  -1   0    7.30    1.40
   3  -1   0   11.10    1.60
  -3   1   0   12.10    1.50
  -3   1   0    7.30    1.40
  -3   1   0   10.30    1.50
  -3   1   0   11.70    1.70
   2  -1   0    2.50    0.80
   2  -1   0    1.30    0.70
  -2   1   0    0.90    0.60
  -2   1   0    1.80    0.50
  -2   1   0    2.10    0.70
  -2   1   0    2.60    0.60
  -2   1   0    2.00    0.90
  -2   1   0    1.90    0.70
   1  -1   0   -0.30    0.10
   1  -1   0    0.10    0.50
   1  -1   0   -0.30    0.20
   1  -1   0    0.30    0.40
   1  -1   0   -0.30    0.50
  -1   1   0   -0.30    0.20
  -1   1   0   -0.50    0.30
  -1   1   0    0.10    0.40
  -1  -1   0   -0.10    0.30
  -1  -1   0    0.10    0.20
   1   1   0    0.10    0.20
   1   1   0    0.10    0.30
   1   1   0    0.10    0.30
  -2  -1   0    0.30    0.40
  -2  -1   0    0.50    0.40
  -2  -1   0    0.80    0.50
   2   1   0    0.50    0.50
   2   1   0    1.00    0.40
   2   1   0    0.50    0.40
  -3  -1   0  846.42   55.09
  -3  -1   0  652.83   55.09
  -3  -1   0  653.63   54.99
   3   1   0  851.11   55.09
   3   1   0  767.22   54.99
   3   1   0  791.82   55.19
   3   1   0  711.73   54.99
   3   1   0  842.02   55.19
  -4  -1   0  396.76   25.90
  -4  -1   0  355.56   25.80
  -4  -1   0  365.06   25.60
   4   1   0  337.37   25.70
   4   1   0  335.77   25.80
   4   1   0  358.56   25.80
   4   1   0  325.37   25.80
  -5  -1   0  132.49    9.50
  -5  -1   0  146.79    9.80
  -5  -1   0  123.89    9.60
   5   1   0  116.39    9.60
   5   1   0  136.29    9.70
   5   1   0  116.69    9.50
   5   1   0  120.09    9.70
   5   1   0  121.29    9.70
  -6  -1   0    0.20    0.50
  -6  -1   0    0.50    0.60
  -6  -1   0    0.60    0.80
  -6  -1   0   -0.70    0.30
   6   1   0   -0.40    0.60
   6   1   0    0.20    0.60
   6   1   0    1.20    0.80
   6   1   0    0.90    0.70
   6   1   0   -0.30    0.70
  -7  -1   0    0.90    0.60
  -7  -1   0    0.00    0.70
  -7  -1   0    0.50    0.50
  -7  -1   0    0.90    0.70
   7   1   0    0.90    0.80
   7   1   0    1.40    0.90
   7   1   0    0.20    0.60
   7   1   0    0.00    0.70
  -8  -1   0  309.77   21.60
  -8  -1   0  280.17   21.10
  -8  -1   0  294.87   21.30
  -8  -1   0  303.87   21.60
   8   1   0  261.47   21.50
   8   1   0  293.97   21.70
   8   1   0  269.37   21.50
   8   1   0  279.87   21.30
  -9  -1   0    2.90    0.90
  -9  -1   0    4.90    1.10
  -9  -1   0    4.50    1.30
  -9  -1   0    4.70    1.30
   9   1   0    3.00    1.30
   9   1   0    3.50    1.30
   9   1   0    3.20    1.40
   9   1   0    2.40    1.40
   9   1   0    2.70    1.00
   9   1   0    0.30    1.30
 -10  -1   0   13.20    2.10
 -10  -1   0   14.10    2.40
 -10  -1   0   13.30    1.70
 -10  -1   0   11.30    1.80
  10   1   0   12.90    2.00
  10   1   0   11.30    2.20
  10   1   0   14.50    2.60
  10   1   0   13.30    2.50
  10   1   0   12.80    2.20
  10   1   0   19.80    3.40
 -11  -1   0   33.90    3.30
 -11  -1   0   28.90    3.40
 -11  -1   0   28.00    3.00
 -11  -1   0   27.60    2.80
  11   1   0   29.80    3.10
  11   1   0   31.60    3.90
  11   1   0   25.30    3.20
  11   1   0   33.10    4.80
  11   1   0   30.40    4.10
 -12  -1   0  131.19   10.30
 -12  -1   0  128.69   10.00
 -12  -1   0  127.49   10.70
  12   1   0  104.69   10.70
  12   1   0  129.69   11.20
  12   1   0  135.29   10.70
  12   1   0  155.28   12.20
  12   1   0  128.59   10.30
  12   1   0  144.89   11.40
 -13  -1   0    7.80    2.00
  13   1   0    6.60    2.00
  13   1   0   12.20    1.90
  13   1   0   15.10    3.60
  13   1   0   13.40    2.90
  13   1   0   13.50    2.80
 -14  -1   0   72.09    6.60
 -14  -1   0   71.59    6.50
  14   1   0   70.59    7.50
  14   1   0   73.99   10.80
  14   1   0   70.59    7.10
  14   1   0   67.59    8.10
  14  -2   0   95.79   10.20
  14  -2   0   92.09    9.80
  14  -2   0  101.99   12.10
  14  -2   0  101.59    9.70
 -14   2   0   95.49    8.00
 -14   2   0  112.59    7.80
 -14   2   0   95.29    9.50
  13  -2   0   -0.40    1.50
  13  -2   0   -0.30    1.60
  13  -2   0   -3.20    1.40
 -13   2   0    2.60    1.50
 -13   2   0    1.40    0.70
 -13   2   0   -0.30    1.10
 -13   2   0    1.10    0.70
 -13   2   0    1.40    0.80
  12  -2   0   24.90    3.80
  12  -2   0   21.30    3.70
  12  -2   0   22.60    3.80
  12  -2   0   20.40    3.90
 -12   2   0   20.10    2.60
 -12   2   0   24.10    4.00
 -12   2   0   21.20    2.20
 -12   2   0   19.40    2.60
 -12   2   0   20.20    2.40
  11  -2   0    3.00    1.60
  11  -2   0    3.30    1.80
  11  -2   0    4.00    2.20
  11  -2   0    1.50    1.60
 -11   2   0    3.00    0.90
 -11   2   0    1.70    1.20
 -11   2   0    2.90    1.00
 -11   2   0    3.20    1.70
 -11   2   0   -0.30    0.90
 -11   2   0    2.50    1.30
  10  -2   0  702.83   57.29
  10  -2   0  651.63   56.99
  10  -2   0  837.32   57.59
  10  -2   0  849.32   57.09
 -10   2   0  765.42   55.99
 -10   2   0  804.72   57.49
 -10   2   0  807.52   56.59
 -10   2   0  757.82   56.19
 -10   2   0  810.02   57.59
 -10   2   0  755.62   56.59
   9  -2   0    3.20    1.50
   9  -2   0    1.50    1.60
   9  -2   0    2.30    1.40
   9  -2   0    0.30    1.10
  -9   2   0    2.10    0.90
  -9   2   0    1.40    1.20
  -9   2   0    4.30    1.40
  -9   2   0    0.90    1.20
  -9   2   0    1.60    1.40
  -9   2   0    1.30    0.70
   8  -2   0 2829.32  187.38
   8  -2   0 2351.16  187.38
   8  -2   0 2762.92  187.78
   8  -2   0 2431.06  187.48
  -8   2   0 2824.42  187.88
  -8   2   0 2676.63  187.18
  -8   2   0 2548.05  186.78
  -8   2   0 2212.28  187.58
  -8   2   0 2602.14  186.58
  -8   2   0 2730.33  187.18
   7  -2   0   57.19    5.60
   7  -2   0   64.49    5.80
   7  -2   0   58.49    5.30
   7  -2   0   48.10    5.30
  -7   2   0   62.89    5.80
  -7   2   0   53.89    5.70
  -7   2   0   67.69    5.70
  -7   2   0   64.69    5.50
  -7   2   0   60.19    5.10
  -7   2   0   62.69    4.90
   6  -2   0 1096.79   72.09
   6  -2   0  867.71   71.79
   6  -2   0 1065.09   71.69
   6  -2   0  847.92   71.79
  -6   2   0  963.20   71.39
  -6   2   0  994.40   71.19
  -6   2   0 1054.09   72.19
  -6   2   0  945.31   72.09
  -6   2   0 1025.10   71.79
  -6   2   0 1019.90   71.79
   5  -2   0   13.00    2.20
   5  -2   0   16.40    2.50
  -5   2   0   18.50    2.80
  -5   2   0   20.00    2.60
  -5   2   0   18.90    2.70
  -5   2   0   15.70    2.20
  -5   2   0   19.10    1.80
  -5   2   0   16.50    1.90
   4  -2   0 3078.59  263.47
   4  -2   0 3395.66  262.57
   3  -2   0   11.70    1.70
   3  -2   0   10.60    1.70
   3  -2   0   15.00    1.50
   3  -2   0   13.10    1.70
  -3   2   0   12.40    1.90
  -3   2   0   14.80    1.80
  -3   2   0    7.30    1.60
  -3   2   0   11.00    1.70
   2  -2   0 8660.23  658.73
   2  -2   0 9146.38  661.83
   1  -2   0   40.60    3.80
   1  -2   0   44.60    3.60
   1  -2   0   38.70    3.60
   1  -2   0   48.90    3.40
   1  -2   0   47.70    3.40
  -1   2   0   50.09    3.80
  -1   2   0   42.70    3.40
  -1   2   0   39.80    3.60
  -1   2   0   40.80    3.40
  -1   2   0   44.50    3.80
   0  -2   0  845.12   53.99
   0  -2   0  688.23   54.09
   0  -2   0  738.53   53.99
   0   2   0  738.43   53.99
   0   2   0  768.02   54.09
   0   2   0  737.73   53.99
   0   2   0  729.13   53.79
  -1  -2   0    9.30    0.90
   1   2   0   10.90    1.20
   1   2   0   13.20    1.00
   1   2   0   10.30    1.10
  -2  -2   0 1478.95  110.79
   2   2   0 1411.46  110.69
   2   2   0 1742.63  111.09
  -3  -2   0   31.20    2.90
  -3  -2   0   37.10    2.70
  -3  -2   0   27.00    2.90
   3   2   0   34.70    2.80
   3   2   0   38.00    2.90
   3   2   0   39.70    3.10
   4   2   0 3076.59  220.78
  -5  -2   0    0.20    0.60
  -5  -2   0    0.10    0.50
  -5  -2   0   -0.50    0.50
  -5  -2   0   -0.90    0.40
   5   2   0    0.50    0.50
   5   2   0    0.00    0.60
   5   2   0    0.00    0.50
   5   2   0    0.20    0.60
  -6  -2   0 2075.69  139.19
  -6  -2   0 1917.21  139.29
  -6  -2   0 2044.40  139.19
  -6  -2   0 1886.31  139.09
   6   2   0 1807.42  139.19
   6   2   0 2001.00  139.29
   6   2   0 1747.63  139.29
   6   2   0 1907.61  139.29
   6   2   0 2025.10  139.59
  -7  -2   0  117.19    8.90
  -7  -2   0  102.49    8.50
  -7  -2   0  114.89    8.80
  -7  -2   0  120.79    8.80
   7   2   0   98.79    8.70
   7   2   0  112.49    9.00
   7   2   0  124.49    8.90
   7   2   0  109.59    8.70
  -8  -2   0  193.68   16.70
  -8  -2   0  211.08   16.30
  -8  -2   0  221.58   16.10
  -8  -2   0  216.38   16.20
   8   2   0  201.58   16.30
   8   2   0  239.18   16.60
   8   2   0  233.28   16.40
   8   2   0  212.58   16.60
  -9  -2   0    0.20    0.60
  -9  -2   0   -0.10    0.70
  -9  -2   0   -0.40    0.70
  -9  -2   0    0.40    0.70
   9   2   0   -0.50    0.70
   9   2   0    0.00    1.10
   9   2   0    1.10    1.00
   9   2   0    1.00    0.90
   9   2   0   -0.40    1.00
   9   2   0   -0.80    0.80
 -10  -2   0  332.57   23.90
 -10  -2   0  323.17   24.00
 -10  -2   0  330.37   24.00
 -10  -2   0  312.97   23.70
  10   2   0  333.67   24.40
  10   2   0  332.07   24.10
  10   2   0  316.27   24.40
  10   2   0  306.67   24.50
  10   2   0  317.47   25.00
  10   2   0  302.87   24.10
 -11  -2   0    8.70    1.60
 -11  -2   0    9.10    1.70
  11   2   0    6.60    1.50
  11   2   0    5.50    1.60
  11   2   0    9.40    2.50
  11   2   0    8.70    2.70
  11   2   0    6.60    1.80
  11   2   0    6.30    1.90
 -12  -2   0   91.49    7.40
 -12  -2   0   83.69    7.20
  12   2   0   79.19    7.60
  12   2   0   89.29    8.80
  12   2   0   84.89    8.00
  12   2   0   84.99    7.70
  12   2   0   87.19    7.30
  12   2   0  106.89    8.50
 -13  -2   0    3.60    1.10
 -13  -2   0    2.00    1.00
  13   2   0    4.20    1.50
  13   2   0    2.90    1.90
  13   2   0    3.30    2.10
  13   2   0    0.40    1.30
  13   2   0    3.70    1.20
  13   2   0    1.60    1.30
 -14  -2   0  105.79    8.80
 -14  -2   0  105.39    8.90
  14   2   0  127.19   11.40
  14   2   0  106.69   10.20
  14   2   0  117.59   10.60
  14   2   0  109.29    9.80
  14   2   0  118.89    9.60
  14   2   0  126.19    9.20
  13  -3   0   17.30    3.80
  13  -3   0   21.00    4.20
  13  -3   0   20.30    3.70
  13  -3   0   17.40    3.70
 -13   3   0   16.20    2.00
 -13   3   0   20.60    2.90
 -13   3   0   19.00    2.60
 -13   3   0   18.70    2.30
 -13   3   0   19.80    3.80
  12  -3   0  225.78   16.60
  12  -3   0  162.98   16.20
  12  -3   0  215.28   17.10
  12  -3   0  235.68   17.30
 -12   3   0  187.48   16.60
 -12   3   0  203.28   15.70
 -12   3   0  198.38   15.30
 -12   3   0  197.18   15.80
 -12   3   0  205.78   15.10
 -12   3   0  187.88   16.70
  11  -3   0   72.29    7.80
  11  -3   0   85.99    7.60
  11  -3   0   65.49    7.40
  11  -3   0   81.39    8.00
 -11   3   0   81.09    6.70
 -11   3   0   83.09    6.40
 -11   3   0   77.59    7.10
 -11   3   0   85.19    8.00
 -11   3   0   76.49    7.10
  10  -3   0  161.98   16.20
  10  -3   0  216.08   16.80
  10  -3   0  225.68   16.90
  10  -3   0  222.18   16.30
 -10   3   0  205.28   16.70
 -10   3   0  194.38   15.20
 -10   3   0  199.88   15.50
 -10   3   0  219.38   16.20
 -10   3   0  201.48   16.80
 -10   3   0  201.38   16.00
   9  -3   0  129.49   12.10
   9  -3   0  151.68   12.40
   9  -3   0  142.09   12.30
   9  -3   0  166.98   12.10
  -9   3   0  146.39   11.50
  -9   3   0  130.89   12.30
  -9   3   0  167.38   12.70
  -9   3   0  146.89   11.90
  -9   3   0  140.49   11.20
  -9   3   0  149.19   11.90
   8  -3   0  268.97   20.40
   8  -3   0  285.37   20.40
   8  -3   0  287.77   20.00
   8  -3   0  231.18   20.60
  -8   3   0  245.78   19.30
  -8   3   0  254.87   19.90
  -8   3   0  268.97   20.00
  -8   3   0  242.78   19.50
   7  -3   0   12.20    2.10
   7  -3   0    9.40    2.10
   7  -3   0    7.80    2.10
   7  -3   0   12.00    2.40
  -7   3   0    7.70    2.20
  -7   3   0   14.40    2.40
  -7   3   0   12.80    2.20
  -7   3   0   13.80    1.70
  -7   3   0   12.80    1.90
  -7   3   0   12.30    2.50
   6  -3   0   19.00    2.70
   6  -3   0   13.60    2.40
   6  -3   0   21.10    2.40
   6  -3   0   20.00    2.80
  -6   3   0   19.90    1.90
  -6   3   0   12.90    2.40
  -6   3   0   19.20    2.10
  -6   3   0   10.40    2.20
  -6   3   0   17.80    2.60
  -6   3   0   19.40    2.60
   5  -3   0  486.95   43.00
   5  -3   0  634.04   42.90
   5  -3   0  518.45   43.10
   5  -3   0  632.14   43.20
  -5   3   0  569.34   43.50
  -5   3   0  562.04   43.00
  -5   3   0  621.34   42.80
  -5   3   0  620.54   42.60
  -5   3   0  632.54   43.60
   4  -3   0   32.50    3.50
   4  -3   0   27.20    3.40
   4  -3   0   41.10    3.60
   4  -3   0   36.90    3.30
  -4   3   0   39.20    3.70
  -4   3   0   43.40    4.10
  -4   3   0   36.90    3.60
  -4   3   0   36.00    3.90
   3  -3   0    9.40    1.80
   3  -3   0   10.40    1.80
   3  -3   0   12.70    1.70
   3  -3   0   11.20    1.50
  -3   3   0   15.00    2.10
  -3   3   0   14.60    2.10
  -3   3   0   15.00    2.30
  -3   3   0   14.50    2.30
   2  -3   0   19.90    2.00
   2  -3   0   18.20    1.70
   2  -3   0   13.30    1.90
   2  -3   0   16.60    1.60
  -2   3   0   13.80    2.00
  -2   3   0   14.40    2.00
  -2   3   0   10.90    2.00
   1  -3   0   25.10    2.40
   1  -3   0   26.10    2.10
   1  -3   0   21.70    2.60
   1  -3   0   27.40    2.00
   1  -3   0   22.80    2.40
  -1   3   0   20.50    2.40
  -1   3   0   23.80    2.00
  -1   3   0   24.90    2.70
  -1   3   0   23.00    2.10
  -1   3   0   27.60    2.70
   0  -3   0    2.20    0.30
   0  -3   0    3.00    0.30
   0  -3   0    2.40    0.90
   0  -3   0    2.10    0.70
   0  -3   0    1.90    0.80
   0   3   0    1.20    0.70
   0   3   0    2.00    0.90
   0   3   0    3.30    0.90
   0   3   0    1.80    0.40
   0   3   0    1.80    0.40
  -1  -3   0  870.21   56.19
  -1  -3   0  739.53   56.19
  -1  -3   0  691.53   56.29
   1   3   0  772.12   56.39
   1   3   0  834.92   56.39
   1   3   0  772.62   56.29
  -2  -3   0   11.60    1.30
   2   3   0   10.30    1.60
   2   3   0   14.00    1.50
   2   3   0   11.30    1.10
   2   3   0   11.40    1.20
   2   3   0   11.40    1.30
  -3  -3   0   34.30    2.50
   3   3   0   28.90    2.40
   3   3   0   32.20    2.40
   3   3   0   33.20    2.90
   3   3   0   30.70    2.60
   3   3   0   28.80    3.00
  -4  -3   0    2.30    0.40
   4   3   0    2.10    0.90
   4   3   0    1.60    0.70
   4   3   0    2.00    0.30
   4   3   0    1.80    0.30
   4   3   0    2.00    0.60
  -5  -3   0  148.39   10.40
   5   3   0  157.68   10.50
   5   3   0  131.39   11.00
   5   3   0  136.99   10.80
   5   3   0  138.29   10.60
   5   3   0  135.79   10.40
  -6  -3   0    6.90    1.40
  -6  -3   0    6.40    1.10
  -6  -3   0    6.10    0.80
   6   3   0    7.20    1.20
   6   3   0    6.40    0.90
   6   3   0    6.10    1.10
   6   3   0    6.60    1.40
   6   3   0    5.30    1.10
  -7  -3   0   10.90    1.20
  -7  -3   0   12.90    1.90
  -7  -3   0   10.50    1.50
   7   3   0   11.80    1.50
   7   3   0   10.10    1.50
   7   3   0    9.10    1.50
  -8  -3   0  138.89   10.30
  -8  -3   0  143.39   10.20
   8   3   0  144.79   11.00
   8   3   0  142.99   10.70
   8   3   0  127.69   10.60
   8   3   0  119.79   10.40
  -9  -3   0   18.90    1.80
  -9  -3   0   16.50    1.90
   9   3   0   16.00    2.70
   9   3   0   19.60    2.60
   9   3   0   17.60    2.40
   9   3   0   23.10    3.20
   9   3   0   21.50    3.40
   9   3   0   19.20    2.50
 -10  -3   0  109.69    8.60
 -10  -3   0  111.29    8.60
  10   3   0  117.09   10.20
  10   3   0  132.39    9.90
  10   3   0  133.59    9.40
  10   3   0  104.39    9.60
  10   3   0   98.29    9.00
 -11  -3   0    7.80    1.10
 -11  -3   0    7.30    1.10
  11   3   0    9.40    3.10
  11   3   0    3.70    1.60
  11   3   0    6.70    1.60
  11   3   0    5.40    2.20
  11   3   0    6.00    1.60
  11   3   0    7.40    1.90
 -12  -3   0  113.49    8.70
 -12  -3   0  115.59    8.70
  12   3   0  121.19   11.00
  12   3   0  115.59    9.70
  12   3   0  111.39   11.20
  12   3   0  139.99   10.30
  12   3   0  119.99   10.20
  12   3   0  122.19   10.40
  13   3   0   69.19    6.40
  13   3   0   60.99    5.70
  13   3   0   53.19    6.80
  13   3   0   54.99    6.40
  13   3   0   63.19    6.10
  13   3   0   65.89    6.10
  13  -4   0    0.40    1.90
  13  -4   0    1.70    1.80
  13  -4   0    2.40    2.20
 -13   4   0    0.60    1.60
 -13   4   0    0.60    0.70
 -13   4   0    2.80    1.00
 -13   4   0    1.60    1.80
 -13   4   0    1.50    1.60
  12  -4   0  522.95   35.00
  12  -4   0  495.45   35.50
  12  -4   0  388.16   35.00
 -12   4   0  463.65   34.40
 -12   4   0  473.55   33.50
 -12   4   0  417.36   35.20
 -12   4   0  420.96   35.40
 -12   4   0  456.35   34.50
 -12   4   0  470.55   33.80
  11  -4   0   25.40    3.80
  11  -4   0   16.20    3.50
  11  -4   0   22.50    4.00
 -11   4   0   27.50    7.30
 -11   4   0   23.70    3.50
 -11   4   0   24.50    2.50
 -11   4   0   24.80    4.30
 -11   4   0   23.60    3.60
 -11   4   0   22.00    2.90
  10  -4   0 1203.18   81.39
  10  -4   0  953.90   80.99
  10  -4   0 1030.40   81.19
  10  -4   0 1234.48   80.89
 -10   4   0 1083.19   80.19
 -10   4   0 1102.89   80.79
 -10   4   0 1130.69   81.59
 -10   4   0 1086.69   79.89
 -10   4   0 1112.69   80.79
   9  -4   0   72.49    7.70
   9  -4   0   81.99    7.90
   9  -4   0   91.99    8.00
   9  -4   0  105.49    7.80
  -9   4   0   86.09    6.80
  -9   4   0   77.99    7.10
  -9   4   0   90.49    7.70
  -9   4   0   83.99    8.20
  -9   4   0   63.29    7.70
  -9   4   0   91.59    8.40
   8  -4   0   34.30    4.90
   8  -4   0   30.20    4.20
   8  -4   0   40.30    4.60
   8  -4   0   42.80    4.30
  -8   4   0   44.00    4.00
  -8   4   0   43.50    5.00
  -8   4   0   41.10    3.70
  -8   4   0   31.90    4.60
  -8   4   0   38.50    4.40
  -8   4   0   45.40    4.50
   7  -4   0    6.30    2.10
   7  -4   0    6.30    1.90
   7  -4   0    3.00    1.30
   7  -4   0    4.00    1.50
  -7   4   0    5.00    1.80
  -7   4   0    5.70    1.40
  -7   4   0    7.10    1.30
  -7   4   0    8.60    2.40
  -7   4   0    6.50    1.80
  -7   4   0    5.10    1.60
   6  -4   0 1210.88   82.59
   6  -4   0 1050.99   82.99
   6  -4   0 1206.28   82.89
  -6   4   0 1065.19   82.89
  -6   4   0 1194.38   82.59
  -6   4   0 1213.88   83.59
  -6   4   0 1198.18   82.29
  -6   4   0  939.51   83.19
  -6   4   0 1170.08   82.99
   5  -4   0  113.69   10.30
   5  -4   0  138.79   10.30
   5  -4   0  107.99   10.20
   5  -4   0  150.48   10.10
  -5   4   0  112.89   10.60
  -5   4   0  123.09   10.30
  -5   4   0  148.09   10.60
   4  -4   0 2779.62  216.08
   4  -4   0 3008.60  216.08
  -4   4   0 3006.00  216.48
  -4   4   0 3030.90  216.18
  -4   4   0 3171.58  216.18
   3  -4   0  112.59    9.50
   3  -4   0  132.69    9.30
   3  -4   0  127.59    9.10
   3  -4   0  103.99    9.40
  -3   4   0  111.39    9.50
  -3   4   0  110.89    9.60
  -3   4   0  116.29    9.90
  -3   4   0  139.69   10.10
   2  -4   0 3277.17  223.98
  -2   4   0 2946.01  223.98
   1  -4   0   78.69    6.40
   1  -4   0   87.29    6.80
   1  -4   0   82.79    6.00
   1  -4   0   84.39    6.50
   1  -4   0   81.89    6.00
  -1   4   0   66.99    6.60
  -1   4   0   79.09    6.60
  -1   4   0   80.39    6.60
   0  -4   0 3156.48  219.08
   0   4   0 2939.21  219.18
  -1  -4   0   96.19    6.70
  -1  -4   0   96.09    6.70
  -1  -4   0   83.69    7.00
   1   4   0   93.39    6.50
   1   4   0   71.29    6.90
   1   4   0   81.19    6.90
   1   4   0   95.59    6.60
   1   4   0   85.59    6.90
  -2  -4   0 3067.49  203.78
   2   4   0 2869.81  203.88
   2   4   0 2717.13  203.78
   2   4   0 2810.62  203.68
   2   4   0 2707.43  204.08
  -3  -4   0  211.28   14.40
   3   4   0  194.98   14.50
   3   4   0  182.88   14.30
   3   4   0  212.28   14.40
   3   4   0  188.98   14.60
   3   4   0  178.98   14.90
  -4  -4   0 2212.68  139.09
   4   4   0 1880.71  139.59
   4   4   0 1848.22  139.09
   4   4   0 1887.21  139.09
   4   4   0 1866.61  139.29
   4   4   0 1923.51  139.89
   5   4   0   65.49    4.90
   5   4   0   63.89    5.00
   5   4   0   65.69    4.90
   6   4   0   35.00    3.00
   6   4   0   42.70    3.50
   6   4   0   36.90    3.70
   6   4   0   33.80    3.00
   7   4   0   44.10    3.80
   7   4   0   44.00    3.60
   7   4   0   44.40    4.30
   7   4   0   43.80    4.00
   7   4   0   42.30    3.60
   8   4   0   85.19    7.00
   8   4   0   95.79    7.80
   8   4   0   89.99    7.40
   8   4   0   91.89    7.20
   9   4   0   46.60    4.30
   9   4   0   40.70    4.80
   9   4   0   41.80    4.50
   9   4   0   42.50    4.50
   9   4   0   47.70    4.10
   9   4   0   41.20    3.90
  10   4   0  253.47   20.00
  10   4   0  295.57   20.20
  10   4   0  262.67   20.40
  10   4   0  246.98   20.80
  10   4   0  282.87   20.70
  10   4   0  247.58   19.80
  11   4   0   31.80    5.40
  11   4   0   36.40    5.40
  11   4   0   37.70    3.90
  11   4   0   37.60    4.30
  11   4   0   29.80    3.50
  11   4   0   38.10    3.90
  12   4   0   55.89    5.30
  12   4   0   56.69    6.40
  12   4   0   52.59    5.70
  12   4   0   47.40    5.00
  12   4   0   62.79    6.00
  12   4   0   54.79    5.40
  13   4   0    8.70    2.80
  13   4   0   11.40    2.40
  13   4   0   16.90    2.60
  13   4   0   13.80    3.00
  13   4   0   12.10    2.50
  13   4   0   10.50    2.50
  13  -5   0   33.70    5.80
  13  -5   0   55.99    6.20
  13  -5   0   49.10    5.60
 -13   5   0   43.10    5.10
 -13   5   0   31.70    5.50
 -13   5   0   47.30    4.00
 -13   5   0   35.20    5.20
 -13   5   0   48.70    4.40
  12  -5   0   89.49    8.50
  12  -5   0   70.99    8.00
  12  -5   0   76.39    8.10
  12  -5   0   80.09    7.60
 -12   5   0   80.69    7.70
 -12   5   0   78.09    6.50
 -12   5   0   77.69    6.80
 -12   5   0   73.69    7.50
 -12   5   0   74.99    8.30
  11  -5   0  192.18   14.40
  11  -5   0  163.28   14.90
  11  -5   0  179.98   14.90
 -11   5   0  162.38   14.20
 -11   5   0  169.08   13.60
 -11   5   0  165.48   15.10
 -11   5   0  174.78   14.30
 -11   5   0  166.78   15.00
 -11   5   0  174.78   13.30
  10  -5   0   77.49    7.50
  10  -5   0   67.59    8.00
  10  -5   0   57.09    7.20
  10  -5   0   91.19    8.50
 -10   5   0   66.69    7.00
 -10   5   0   69.49    6.50
 -10   5   0   81.49    7.30
 -10   5   0   81.29    8.00
 -10   5   0   76.39    6.30
   9  -5   0   55.19    6.30
   9  -5   0   69.99    6.50
   9  -5   0   66.69    6.00
   9  -5   0   52.89    6.30
  -9   5   0   65.09    5.40
  -9   5   0   63.29    5.70
  -9   5   0   61.79    6.30
  -9   5   0   59.99    6.80
  -9   5   0   65.79    6.30
   8  -5   0   72.79    6.10
   8  -5   0   54.69    6.40
   8  -5   0   71.29    6.50
   8  -5   0   57.39    6.40
  -8   5   0   67.19    6.50
  -8   5   0   63.29    6.90
  -8   5   0   69.29    6.50
  -8   5   0   67.09    5.60
  -8   5   0   64.69    5.90
  -8   5   0   65.29    7.00
   7  -5   0   51.29    4.50
   7  -5   0   43.00    4.80
   7  -5   0   50.19    4.70
   7  -5   0   45.60    4.90
  -7   5   0   49.99    5.40
  -7   5   0   36.70    5.00
  -7   5   0   48.00    4.20
  -7   5   0   37.30    4.50
  -7   5   0   43.30    4.40
  -7   5   0   48.30    5.00
   6  -5   0  222.28   20.30
   6  -5   0  269.87   19.60
   6  -5   0  224.68   19.70
   6  -5   0  275.77   19.30
  -6   5   0  232.38   19.70
  -6   5   0  299.37   20.70
  -6   5   0  273.47   20.00
  -6   5   0  240.08   21.90
   5  -5   0    7.60    1.90
   5  -5   0    8.70    1.80
   5  -5   0    9.20    1.60
   5  -5   0    7.60    1.80
  -5   5   0   13.70    2.40
  -5   5   0   10.30    2.40
  -5   5   0   12.70    2.50
  -5   5   0    7.60    2.00
   4  -5   0  171.18   14.60
   4  -5   0  174.58   14.60
   4  -5   0  195.78   14.30
   4  -5   0  201.18   14.10
  -4   5   0  225.88   15.40
  -4   5   0  160.18   14.60
  -4   5   0  202.88   14.90
  -4   5   0  174.08   15.10
   3  -5   0  548.95   39.70
   3  -5   0  544.95   39.00
   3  -5   0  541.05   39.20
   3  -5   0  519.15   39.60
  -3   5   0  534.25   40.10
  -3   5   0  551.24   39.90
  -3   5   0  592.34   40.20
  -3   5   0  471.65   39.60
   2  -5   0  117.99    9.60
   2  -5   0  126.39    9.10
   2  -5   0  126.99    9.00
   2  -5   0  120.49    9.50
  -2   5   0  104.69   10.00
  -2   5   0  114.79    9.90
  -2   5   0  124.99    9.80
   1  -5   0    1.00    0.90
   1  -5   0    1.10    0.40
   1  -5   0    0.30    0.90
   1  -5   0   -0.90    0.70
   1  -5   0    0.60    0.40
  -1   5   0    1.10    1.00
  -1   5   0    1.40    1.00
  -1   5   0   -0.10    0.90
   0  -5   0    3.50    0.50
   0  -5   0    3.40    0.90
   0  -5   0    1.60    0.90
   0  -5   0    3.40    0.50
   0  -5   0    3.60    1.00
   0   5   0    3.00    0.50
   0   5   0    3.00    1.20
   0   5   0    1.90    1.00
   0   5   0    3.30    0.50
   0   5   0    3.10    1.10
  -1  -5   0  215.38   15.40
  -1  -5   0  209.98   15.30
  -1  -5   0  208.88   15.80
   1   5   0  201.28   15.10
   1   5   0  201.18   15.80
   1   5   0  203.58   15.10
   1   5   0  216.48   15.70
   1   5   0  210.88   15.60
  -2  -5   0  106.19    7.90
  -2  -5   0  116.99    8.50
  -2  -5   0  109.89    7.90
   2   5   0  111.69    8.30
   2   5   0  108.89    8.10
   2   5   0  100.69    8.50
   2   5   0  102.29    8.40
  -3  -5   0   56.39    4.30
   3   5   0   47.80    4.80
   3   5   0   50.59    4.40
   3   5   0   52.79    4.20
   3   5   0   51.99    4.50
   3   5   0   49.30    4.30
   4   5   0   86.49    7.40
   4   5   0   88.09    6.60
   4   5   0   88.39    6.80
   4   5   0   83.19    6.70
   4   5   0   91.89    7.10
   5   5   0   12.00    2.10
   5   5   0   10.90    1.30
   5   5   0   10.70    1.80
   5   5   0   14.60    1.50
   5   5   0   12.50    1.30
   6   5   0  145.49   11.00
   6   5   0  145.19   11.60
   6   5   0  154.98   11.00
   6   5   0  144.39   11.90
   6   5   0  150.18   11.10
   7   5   0   19.70    2.50
   7   5   0   17.40    1.90
   7   5   0   21.80    3.10
   7   5   0   18.60    1.80
   8   5   0   15.20    2.10
   8   5   0   13.90    1.60
   8   5   0    9.80    2.20
   8   5   0   14.20    2.30
   9   5   0    6.70    1.90
   9   5   0    8.00    1.30
   9   5   0    7.70    1.60
   9   5   0    9.30    1.70
   9   5   0    9.30    2.20
   9   5   0    5.80    1.70
  10   5   0   23.80    3.10
  10   5   0   23.10    2.40
  10   5   0   22.40    2.60
  10   5   0   19.70    3.10
  10   5   0   19.50    3.20
  10   5   0   17.40    3.40
  11   5   0   53.99    4.80
  11   5   0   45.20    5.10
  11   5   0   58.39    6.20
  11   5   0   38.30    4.20
  11   5   0   51.99    5.60
  12   5   0   18.80    2.80
  12   5   0   20.30    3.80
  12   5   0   22.80    3.60
  12   5   0   26.40    3.10
  12   5   0   23.50    3.40
  12   5   0   23.20    3.90
  13   5   0    3.10    1.90
  13   5   0    2.80    1.50
  13   5   0    3.10    1.80
  13   5   0    6.30    2.10
  13   5   0    1.60    1.40
  12  -6   0  486.95   34.90
  12  -6   0  506.35   34.30
  12  -6   0  398.76   34.60
 -12   6   0  429.86   34.10
 -12   6   0  468.55   35.30
 -12   6   0  383.66   33.80
  11  -6   0   16.50    3.40
  11  -6   0   13.00    3.30
  11  -6   0    8.80    2.50
  11  -6   0   11.10    3.20
 -11   6   0   17.60    3.30
 -11   6   0   15.00    3.90
 -11   6   0   11.90    2.50
 -11   6   0   13.50    3.00
 -11   6   0   10.70    2.00
 -11   6   0   12.80    3.30
  10  -6   0    6.20    2.30
  10  -6   0    9.40    2.80
  10  -6   0    9.00    2.10
  10  -6   0    3.30    2.30
 -10   6   0    7.40    1.90
 -10   6   0    6.60    1.70
 -10   6   0    7.00    2.80
 -10   6   0    7.80    2.40
 -10   6   0    9.10    2.60
   9  -6   0    0.40    1.50
   9  -6   0    0.40    1.40
   9  -6   0   -1.40    1.10
   9  -6   0    0.30    1.30
  -9   6   0    0.30    1.50
  -9   6   0    1.10    1.60
  -9   6   0    2.00    1.00
  -9   6   0    0.70    1.20
  -9   6   0    0.90    1.60
   8  -6   0  837.42   57.79
   8  -6   0  703.33   57.89
   8  -6   0  830.42   57.39
   8  -6   0  699.23   57.89
  -8   6   0  837.62   58.79
  -8   6   0  766.32   57.89
  -8   6   0  797.22   56.89
  -8   6   0  764.72   57.29
  -8   6   0  793.82   57.99
   7  -6   0  209.18   15.30
   7  -6   0  162.38   15.40
   7  -6   0  163.18   15.40
   7  -6   0  209.98   15.00
  -7   6   0  200.88   15.10
  -7   6   0  155.88   15.20
  -7   6   0  217.08   15.90
  -7   6   0  177.78   16.10
  -7   6   0  218.98   16.50
  -7   6   0  207.98   14.70
   6  -6   0 1738.63  145.09
   6  -6   0 2202.88  144.59
   6  -6   0 1749.03  145.09
   6  -6   0 2246.18  144.89
  -6   6   0 1848.22  145.79
  -6   6   0 2268.47  146.09
  -6   6   0 1815.42  145.09
  -6   6   0 2153.88  145.49
   5  -6   0    8.00    2.00
   5  -6   0    9.10    1.50
   5  -6   0    7.10    1.90
   5  -6   0    8.80    1.60
  -5   6   0    9.00    2.20
  -5   6   0    8.00    2.50
  -5   6   0    7.90    2.00
   4  -6   0 1050.99   85.09
   4  -6   0 1250.17   84.69
   4  -6   0 1253.07   85.19
   4  -6   0 1252.17   84.49
  -4   6   0 1298.97   85.99
  -4   6   0 1078.59   85.29
  -4   6   0 1044.70   85.19
  -4   6   0 1121.89   85.79
   3  -6   0   17.70    1.70
   3  -6   0   13.20    2.30
   3  -6   0   15.30    2.40
   3  -6   0   16.00    1.90
  -3   6   0   15.40    2.70
  -3   6   0   12.60    2.40
  -3   6   0   17.80    2.90
  -3   6   0   22.20    3.50
   2  -6   0 1056.39   76.19
   2  -6   0 1070.99   76.99
   2  -6   0 1082.99   76.29
   2  -6   0 1150.18   76.89
  -2   6   0 1062.89   77.39
  -2   6   0  977.30   77.09
  -2   6   0 1020.70   77.09
  -2   6   0 1041.40   77.49
   1  -6   0    7.20    1.60
   1  -6   0    7.90    0.90
   1  -6   0    7.30    1.50
   1  -6   0    7.50    0.90
  -1   6   0    4.70    1.50
  -1   6   0    8.10    2.00
  -1   6   0    7.40    1.70
   0  -6   0 2027.70  135.39
   0  -6   0 2034.40  135.29
   0   6   0 1814.42  134.79
   0   6   0 1713.03  135.69
   0   6   0 1944.31  135.69
   0   6   0 1810.12  135.69
   0   6   0 1803.62  134.79
  -1  -6   0   32.50    3.60
  -1  -6   0   36.60    3.20
  -1  -6   0   37.80    3.10
   1   6   0   31.20    3.60
   1   6   0   37.40    3.60
   1   6   0   37.40    2.80
   1   6   0   37.80    2.80
   1   6   0   35.10    3.50
  -2  -6   0 2185.38  149.39
  -2  -6   0 2067.69  148.69
  -2  -6   0 2132.39  148.69
   2   6   0 2004.50  149.39
   2   6   0 2066.39  149.29
   2   6   0 1968.50  149.19
   3   6   0   92.79    7.80
   3   6   0   91.69    7.80
   3   6   0   92.29    7.10
   3   6   0   83.69    7.10
   3   6   0   87.89    7.30
   4   6   0   67.79    5.70
   4   6   0   68.69    6.40
   4   6   0   79.69    5.70
   4   6   0   73.69    6.10
   4   6   0   64.59    6.10
   5   6   0   16.30    1.70
   5   6   0   13.60    2.50
   5   6   0   16.20    1.80
   5   6   0   16.50    1.90
   5   6   0   14.40    2.20
   6   6   0  289.27   21.40
   6   6   0  258.67   20.20
   6   6   0  287.87   20.90
   6   6   0  279.47   20.20
   6   6   0  272.17   20.30
   7   6   0  280.17   21.00
   7   6   0  291.37   21.70
   7   6   0  286.87   22.20
   7   6   0  289.97   21.20
   8   6   0  611.34   46.30
   8   6   0  656.93   47.00
   8   6   0  655.43   47.50
   8   6   0  632.04   46.20
   9   6   0   11.90    2.50
   9   6   0   10.20    2.30
   9   6   0    7.10    1.70
   9   6   0    8.20    1.60
   9   6   0    9.00    1.40
   9   6   0   12.00    2.20
  10   6   0   39.70    4.90
  10   6   0   42.00    4.20
  10   6   0   45.00    4.60
  10   6   0   45.00    4.70
  10   6   0   48.40    4.00
  10   6   0   47.60    5.10
  11   6   0   32.50    4.70
  11   6   0   35.80    4.90
  11   6   0   32.00    3.20
  11   6   0   35.10    4.10
  11   6   0   28.20    3.90
  11   6   0   33.80    3.50
  12   6   0   69.89    6.30
  12   6   0   73.19    6.70
  12   6   0   84.89    7.20
  12   6   0   83.69    7.80
  12   6   0   77.39    7.30
  12   6   0   74.29    7.80
  12  -7   0  166.98   14.90
  12  -7   0  181.18   14.80
  12  -7   0  163.78   13.90
 -12   7   0  180.48   15.60
 -12   7   0  164.38   13.50
 -12   7   0  154.48   14.20
 -12   7   0  160.28   13.10
 -12   7   0  158.48   14.30
  11  -7   0   63.69    7.90
  11  -7   0   89.29    7.60
  11  -7   0   77.39    8.00
 -11   7   0   79.89    8.80
 -11   7   0   81.09    6.80
 -11   7   0   73.29    7.90
 -11   7   0   85.29    7.40
 -11   7   0   64.19    8.20
  10  -7   0  442.26   31.90
  10  -7   0  344.17   31.10
  10  -7   0  422.96   30.60
  10  -7   0  425.86   31.20
 -10   7   0  396.26   32.30
 -10   7   0  396.46   30.00
 -10   7   0  387.26   30.40
 -10   7   0  406.86   31.30
 -10   7   0  410.76   32.20
   9  -7   0   30.60    4.30
   9  -7   0   30.00    4.90
   9  -7   0   29.30    4.00
  -9   7   0   29.50    3.30
  -9   7   0   29.70    4.00
  -9   7   0   31.80    4.90
  -9   7   0   34.80    5.60
   8  -7   0   51.19    5.50
   8  -7   0   48.80    5.90
   8  -7   0   55.99    5.30
  -8   7   0   60.09    6.30
  -8   7   0   57.49    6.00
  -8   7   0   52.79    6.70
   7  -7   0   12.10    2.30
   7  -7   0   10.20    2.60
   7  -7   0   12.20    2.00
  -7   7   0    7.50    2.40
  -7   7   0   14.40    3.00
  -7   7   0   11.20    3.20
  -7   7   0   13.10    3.40
   6  -7   0  136.59   10.20
   6  -7   0  141.59   11.30
   6  -7   0  140.39   10.60
   6  -7   0   98.69   10.70
  -6   7   0  140.99   11.50
  -6   7   0  138.69   11.80
  -6   7   0  123.29   11.80
  -6   7   0  114.89   11.00
   5  -7   0    7.40    2.00
   5  -7   0    3.80    1.20
   5  -7   0    4.90    1.10
   5  -7   0    4.60    1.70
  -5   7   0    7.20    2.00
  -5   7   0    4.70    2.00
  -5   7   0    7.60    2.40
  -5   7   0    4.00    2.00
   4  -7   0   74.19    6.20
   4  -7   0   50.29    5.90
   4  -7   0   70.29    5.60
   4  -7   0   69.89    5.40
  -4   7   0   62.39    6.30
  -4   7   0   58.39    6.70
  -4   7   0   61.69    6.30
  -4   7   0   72.09    6.90
   3  -7   0   19.90    2.80
   3  -7   0   17.50    2.70
   3  -7   0   17.10    1.80
   3  -7   0   16.60    1.90
  -3   7   0   21.90    3.70
  -3   7   0   20.30    3.40
  -3   7   0   15.20    2.90
  -3   7   0   15.40    2.90
   2  -7   0    1.00    0.50
   2  -7   0   -0.40    0.90
   2  -7   0    0.60    0.50
   2  -7   0    1.40    0.90
  -2   7   0   -0.20    0.90
  -2   7   0    0.10    1.10
  -2   7   0   -0.60    0.90
  -2   7   0    0.20    1.10
   1  -7   0  234.68   16.40
   1  -7   0  225.38   17.10
   1  -7   0  237.38   16.30
   1  -7   0  228.38   16.90
  -1   7   0  218.98   17.50
  -1   7   0  209.28   17.60
  -1   7   0  195.38   17.40
  -1   7   0  234.38   17.50
   0  -7   0    0.80    0.70
   0  -7   0    0.10    0.80
   0   7   0    0.40    0.80
   0   7   0    1.40    1.10
   0   7   0    1.00    1.10
  -1  -7   0   96.69    7.30
  -1  -7   0   96.79    7.40
   1   7   0   93.09    6.90
   1   7   0   79.89    7.90
   1   7   0  106.49    8.60
   1   7   0   99.69    7.90
   1   7   0   95.19    6.90
  -2  -7   0    8.80    1.10
   2   7   0   10.90    1.10
   2   7   0    9.20    1.80
   2   7   0    7.70    1.60
   2   7   0   10.80    1.00
   2   7   0    9.10    1.90
   2   7   0    9.70    1.70
   3   7   0   82.39    7.60
   3   7   0   99.39    7.10
   3   7   0   95.69    7.00
   3   7   0   93.39    7.70
   3   7   0   82.49    7.90
   3   7   0   90.79    7.50
   3   7   0   91.59    7.40
   4   7   0   48.60    5.10
   4   7   0   48.00    4.30
   4   7   0   56.29    4.80
   4   7   0   47.60    4.40
   4   7   0   52.09    4.60
   5   7   0    8.10    1.40
   5   7   0    9.00    1.90
   5   7   0   13.40    1.90
   5   7   0    9.40    1.50
   5   7   0    9.50    2.20
   6   7   0   31.30    3.00
   6   7   0   32.60    4.40
   6   7   0   34.40    3.00
   6   7   0   31.80    3.10
   6   7   0   34.20    3.60
   7   7   0    3.10    0.90
   7   7   0    2.60    1.40
   7   7   0    2.60    1.50
   7   7   0    3.40    1.00
   8   7   0   12.50    1.70
   8   7   0   10.70    2.60
   8   7   0   14.90    1.90
   8   7   0   13.60    2.30
   8   7   0   10.10    2.10
   8   7   0   11.60    2.00
   9   7   0    0.40    1.30
   9   7   0    2.30    1.20
   9   7   0    3.40    1.50
   9   7   0    1.00    1.10
  10   7   0  246.88   17.00
  10   7   0  237.98   18.50
  10   7   0  212.98   18.10
  10   7   0  226.88   17.70
  10   7   0  211.08   17.20
  10   7   0  218.98   17.80
  11   7   0    0.40    0.80
  11   7   0    0.20    1.30
  11   7   0   -0.70    0.80
  11   7   0    0.80    1.00
  11   7   0   -0.80    0.90
  11   7   0    0.30    1.20
  12   7   0   90.79    8.10
  12   7   0   87.59    8.00
  12   7   0   88.09    7.20
  12   7   0   85.39    8.60
  12   7   0   90.69    7.50
  12   7   0   80.59    8.50
  11  -8   0    8.40    2.20
  11  -8   0    5.70    2.70
  11  -8   0    6.30    2.50
 -11   8   0    8.60    2.90
 -11   8   0    6.30    2.10
 -11   8   0    4.40    2.10
 -11   8   0    2.80    1.50
 -11   8   0    3.90    2.90
  10  -8   0  190.78   14.90
  10  -8   0  181.98   15.30
  10  -8   0  192.28   16.00
 -10   8   0  175.48   15.50
 -10   8   0  182.58   14.80
 -10   8   0  177.88   14.30
 -10   8   0  190.48   16.80
 -10   8   0  173.78   15.60
   9  -8   0    5.40    2.30
   9  -8   0    5.90    2.00
   9  -8   0    3.30    1.80
   9  -8   0    2.10    1.40
  -9   8   0    1.90    2.20
  -9   8   0    2.70    2.00
  -9   8   0    2.40    1.20
  -9   8   0    1.60    2.10
  -9   8   0    1.40    2.00
  -9   8   0    1.90    1.40
   8  -8   0  869.11   65.29
   8  -8   0  925.81   65.79
   8  -8   0  898.61   66.49
  -8   8   0  929.81   67.39
  -8   8   0  946.31   66.79
  -8   8   0  889.71   65.69
  -8   8   0  848.62   67.49
  -8   8   0  850.01   65.19
   7  -8   0    0.80    1.10
   7  -8   0    1.60    1.70
   7  -8   0   -0.20    1.00
  -7   8   0    1.80    1.90
  -7   8   0    5.00    2.00
  -7   8   0   -0.10    1.70
  -7   8   0   -0.60    1.50
   6  -8   0  721.63   51.99
   6  -8   0  723.03   51.29
   6  -8   0  612.94   51.79
   6  -8   0  723.33   50.99
  -6   8   0  650.13   52.89
  -6   8   0  625.74   52.09
  -6   8   0  759.42   52.99
  -6   8   0  772.02   52.59
   5  -8   0    3.90    1.80
   5  -8   0    3.40    1.00
   5  -8   0    3.90    1.20
   5  -8   0    3.40    1.60
  -5   8   0    4.40    2.20
  -5   8   0    4.00    2.20
  -5   8   0    1.70    1.60
  -5   8   0    7.50    2.40
   4  -8   0  130.99    9.90
   4  -8   0  137.49   10.40
   4  -8   0   97.99   10.10
   4  -8   0  119.39    9.60
  -4   8   0  135.59   11.20
  -4   8   0  110.29   10.60
  -4   8   0  119.89   10.70
  -4   8   0  127.59   11.30
   3  -8   0  103.79    8.30
   3  -8   0   88.99    8.20
   3  -8   0   95.29    7.50
   3  -8   0   96.19    7.30
  -3   8   0  103.39    9.10
  -3   8   0   85.89    8.90
  -3   8   0   91.59    8.60
  -3   8   0  100.69    8.80
   2  -8   0 2913.61  202.28
   2  -8   0 2885.01  202.18
   2  -8   0 2880.61  203.18
   2  -8   0 2835.22  202.98
  -2   8   0 2700.43  203.58
  -2   8   0 2597.14  203.48
  -2   8   0 2603.74  203.88
  -2   8   0 3099.09  204.08
   1  -8   0  118.79    9.80
   1  -8   0  127.79    9.10
   1  -8   0  127.29    9.20
   1  -8   0  129.89   10.10
  -1   8   0  121.59   10.70
  -1   8   0  104.39   10.40
  -1   8   0  119.89   10.50
  -1   8   0  141.59   10.80
   0  -8   0  662.33   46.20
   0  -8   0  678.63   46.40
   0   8   0  612.14   47.10
   0   8   0  634.64   46.90
   0   8   0  584.34   47.00
   0   8   0  625.64   46.80
  -1  -8   0  255.37   18.10
  -1  -8   0  247.58   18.00
   1   8   0  240.58   18.70
   1   8   0  234.88   18.80
   1   8   0  230.18   18.80
  -2  -8   0  304.17   22.70
  -2  -8   0  310.87   22.70
   2   8   0  307.17   23.50
   2   8   0  297.47   22.50
   2   8   0  326.67   23.60
   2   8   0  294.37   22.40
   2   8   0  313.67   23.60
   2   8   0  336.67   23.80
   2   8   0  333.87   24.20
   3   8   0   68.79    5.20
   3   8   0   69.09    6.10
   3   8   0   72.29    6.00
   3   8   0   64.69    6.40
   3   8   0   64.59    6.10
   3   8   0   75.19    6.80
   3   8   0   67.09    5.30
   4   8   0  169.18   15.40
   4   8   0  189.28   14.90
   4   8   0  219.38   14.80
   4   8   0  197.98   15.10
   4   8   0  190.78   14.20
   4   8   0  188.88   14.40
   4   8   0  187.78   14.80
   5   8   0    8.30    1.70
   5   8   0   10.20    2.20
   5   8   0   11.00    1.80
   5   8   0   10.30    2.40
   5   8   0   10.80    1.90
   6   8   0  604.14   42.80
   6   8   0  554.84   41.60
   6   8   0  566.34   41.50
   6   8   0  584.14   42.10
   6   8   0  537.75   41.30
   6   8   0  570.44   41.50
   7   8   0   -0.80    0.80
   7   8   0   -0.60    1.10
   7   8   0    0.10    1.30
   7   8   0   -0.60    0.60
   7   8   0   -0.10    0.60
   7   8   0   -0.40    0.40
   7   8   0   -0.20    0.80
   7   8   0    0.20    0.40
   8   8   0  187.48   15.70
   8   8   0  222.58   16.30
   8   8   0  224.88   16.10
   8   8   0  194.48   16.60
   8   8   0  226.78   16.60
   8   8   0  214.38   17.20
   9   8   0    1.20    1.50
   9   8   0   -1.30    1.00
   9   8   0    2.10    1.20
   9   8   0    1.00    0.80
   9   8   0    1.70    1.10
   9   8   0    0.60    0.80
  10   8   0    3.30    1.00
  10   8   0    0.00    1.00
  10   8   0    0.50    1.10
  10   8   0    0.50    0.90
  10   8   0   -1.40    1.20
  10   8   0   -0.40    1.40
  11   8   0   27.30    2.90
  11   8   0   31.10    3.70
  11   8   0   27.10    3.90
  11   8   0   31.60    3.30
  11   8   0   28.20    4.70
  11   8   0   40.00    4.40
  11  -9   0   36.00    6.20
  11  -9   0   32.70    4.40
  11  -9   0   32.70    5.10
 -11   9   0   29.70    3.80
 -11   9   0   23.70    5.70
 -11   9   0   34.90    4.50
 -11   9   0   29.60    5.30
  10  -9   0   80.39    8.80
  10  -9   0   77.39    7.60
  10  -9   0   97.19    8.40
 -10   9   0   83.59    7.40
 -10   9   0   80.19    7.80
 -10   9   0   87.79    9.10
 -10   9   0   87.49    9.70
   9  -9   0    4.50    1.70
   9  -9   0    7.20    2.50
   9  -9   0    1.10    1.60
   9  -9   0    5.60    2.60
  -9   9   0    6.90    3.30
  -9   9   0    4.30    2.30
  -9   9   0    1.90    1.90
  -9   9   0    1.90    1.30
  -9   9   0    3.50    1.70
  -9   9   0    5.30    2.90
   8  -9   0   12.20    2.40
   8  -9   0    9.30    2.80
   8  -9   0   11.60    2.20
   8  -9   0   14.10    3.20
  -8   9   0    8.60    3.10
  -8   9   0    5.70    2.60
  -8   9   0    6.30    2.70
   7  -9   0   15.50    3.10
   7  -9   0   10.00    2.70
   7  -9   0   12.10    2.10
   7  -9   0   14.60    2.50
  -7   9   0   14.50    3.50
  -7   9   0    8.20    4.10
  -7   9   0   15.00    3.60
  -7   9   0   12.90    3.90
   6  -9   0  170.48   14.10
   6  -9   0  189.18   14.50
   6  -9   0  195.08   15.30
  -6   9   0  181.58   16.50
  -6   9   0  194.58   16.40
   5  -9   0   28.80    2.80
   5  -9   0   24.60    3.90
   5  -9   0   28.00    4.00
   5  -9   0   28.30    3.00
  -5   9   0   28.90    4.50
  -5   9   0   19.20    4.20
  -5   9   0   38.10    5.00
   4  -9   0   46.80    4.90
   4  -9   0   54.99    5.10
  -4   9   0   43.70    5.80
  -4   9   0   40.40    5.20
  -4   9   0   32.30    5.30
  -4   9   0   55.09    6.10
   3  -9   0  135.79   11.10
   3  -9   0  134.79   10.10
   3  -9   0  137.49   10.90
   3  -9   0  132.39    9.90
  -3   9   0  141.29   11.70
  -3   9   0  143.59   12.00
  -3   9   0  114.79   11.30
  -3   9   0  102.39   13.70
   2  -9   0  103.29    8.40
   2  -9   0   98.39    7.60
   2  -9   0  104.79    7.50
  -2   9   0   96.99    9.20
  -2   9   0   86.99    9.20
  -2   9   0  111.19    9.30
  -2   9   0   90.99    8.90
   1  -9   0   36.10    3.70
   1  -9   0   40.60    4.00
  -1   9   0   35.20    4.80
  -1   9   0   38.10    4.50
  -1   9   0   38.10    5.00
  -1   9   0   34.10    4.40
   0  -9   0    2.70    1.10
   0  -9   0    1.20    0.90
   0   9   0    2.70    1.50
   0   9   0    1.70    1.50
   0   9   0    1.20    1.50
   0   9   0    0.50    1.10
  -1  -9   0  115.59    8.50
  -1  -9   0  113.19    8.60
   1   9   0   98.89    9.40
   1   9   0  122.09    9.50
   1   9   0   98.99    9.50
   1   9   0  103.99    9.40
  -2  -9   0  114.59    8.60
  -2  -9   0  114.39    8.60
   2   9   0  115.69    9.60
   2   9   0  119.99    9.60
   2   9   0  113.99   10.10
   2   9   0  110.09    9.80
   2   9   0  111.39    9.80
   2   9   0  115.69    9.70
   3   9   0   10.10    2.00
   3   9   0    7.10    0.80
   3   9   0   10.90    2.10
   3   9   0    8.10    0.80
   3   9   0    8.50    0.90
   3   9   0    6.20    2.00
   3   9   0    6.90    1.90
   3   9   0    7.30    0.80
   3   9   0    6.50    1.90
   3   9   0    7.70    1.90
   4   9   0   11.50    1.50
   4   9   0   12.00    1.40
   4   9   0   11.00    2.40
   4   9   0   13.80    2.90
   4   9   0   12.80    2.30
   4   9   0   13.90    2.50
   4   9   0   12.30    2.20
   4   9   0   14.40    1.40
   4   9   0   12.60    2.30
   4   9   0   13.60    1.60
   5   9   0   36.70    4.20
   5   9   0   51.79    4.00
   5   9   0   48.10    3.80
   5   9   0   45.40    3.90
   5   9   0   40.20    5.00
   5   9   0   41.80    4.60
   5   9   0   39.70    4.20
   5   9   0   44.90    3.70
   5   9   0   44.00    4.30
   5   9   0   41.90    4.20
   6   9   0  157.68   12.20
   6   9   0  163.48   12.00
   6   9   0  166.18   12.30
   6   9   0  149.79   13.30
   6   9   0  148.79   12.40
   6   9   0  147.89   12.10
   6   9   0  162.38   12.90
   6   9   0  154.78   12.20
   7   9   0   -0.80    0.80
   7   9   0    2.40    0.70
   7   9   0    0.80    0.90
   7   9   0    1.70    1.20
   7   9   0    1.70    1.00
   7   9   0    2.90    1.60
   7   9   0    0.70    1.50
   7   9   0    1.70    0.60
   8   9   0   -0.30    1.00
   8   9   0    0.10    1.20
   8   9   0    0.60    0.80
   8   9   0    0.20    0.80
   8   9   0    0.40    1.60
   8   9   0    1.30    1.00
   9   9   0    2.60    1.40
   9   9   0   -0.30    1.00
   9   9   0    0.50    1.00
   9   9   0    1.60    1.70
   9   9   0    1.20    0.80
   9   9   0    1.60    1.00
  10   9   0   34.10    5.20
  10   9   0   30.90    4.50
  10   9   0   35.50    3.30
  10   9   0   38.70    4.30
  10   9   0   36.10    3.90
  10 -10   0  220.68   19.30
  10 -10   0  235.78   18.10
  10 -10   0  228.98   18.50
 -10  10   0  235.88   20.60
 -10  10   0  219.48   19.60
   9 -10   0   93.59    8.80
   9 -10   0   86.69    8.00
   9 -10   0   86.39    8.90
  -9  10   0   86.19   10.10
  -9  10   0   96.49    9.50
   8 -10   0  213.08   17.40
   8 -10   0  216.88   19.50
   8 -10   0  239.58   18.90
   8 -10   0  220.08   17.70
  -8  10   0  240.18   19.50
  -8  10   0  211.38   20.00
  -8  10   0  246.38   19.50
  -8  10   0  225.68   19.80
   7 -10   0   54.99    6.20
   7 -10   0   58.49    6.40
   7 -10   0   49.00    5.00
   7 -10   0   61.99    5.50
  -7  10   0   57.79    7.10
  -7  10   0   56.49    6.70
  -7  10   0   55.59    7.10
   6 -10   0   30.40    4.60
   6 -10   0   30.10    3.30
   6 -10   0   26.20    4.40
   6 -10   0   27.40    2.90
  -6  10   0   20.10    4.20
  -6  10   0   29.30    5.30
  -6  10   0   36.90    6.30
   5 -10   0  130.19   10.50
   5 -10   0  129.69   10.20
   5 -10   0  126.49   11.50
  -5  10   0  155.48   12.90
  -5  10   0  138.09   12.30
  -5  10   0  125.99   12.70
   4 -10   0 1081.49   76.29
   4 -10   0  918.71   75.89
   4 -10   0 1081.99   76.09
  -4  10   0 1174.68   78.59
  -4  10   0  987.40   76.89
  -4  10   0  990.90   77.39
   3 -10   0   11.00    1.30
   3 -10   0   11.10    2.30
   3 -10   0    8.40    2.30
   3 -10   0    8.80    1.40
  -3  10   0   10.50    3.30
  -3  10   0   10.10    3.10
  -3  10   0    9.00    2.70
  -3  10   0   11.60    3.00
   2 -10   0 1010.10   73.29
   2 -10   0 1026.40   73.39
   2 -10   0 1038.10   74.59
   2 -10   0 1046.80   74.39
  -2  10   0  990.80   75.29
  -2  10   0 1120.39   75.79
  -2  10   0  952.90   75.59
  -2  10   0  961.90   75.19
   1 -10   0    5.70    1.70
   1 -10   0    4.00    1.40
  -1  10   0    4.10    1.80
  -1  10   0    3.20    2.00
  -1  10   0    3.10    1.90
  -1  10   0    2.60    1.90
   0 -10   0  207.38   15.90
   0 -10   0  212.38   15.80
   0  10   0  208.28   17.20
   0  10   0  205.78   16.80
   0  10   0  215.38   16.90
   0  10   0  193.68   16.90
  -1 -10   0   10.90    1.70
  -1 -10   0    6.20    1.50
   1  10   0    5.50    2.00
   1  10   0    7.20    2.10
   1  10   0    9.10    2.40
   1  10   0    6.80    2.20
  -2 -10   0  567.34   42.10
   2  10   0  624.24   43.40
   2  10   0  571.34   43.60
   2  10   0  587.04   43.50
   2  10   0  568.24   43.70
   2  10   0  558.34   43.70
   2  10   0  617.74   44.10
   3  10   0   12.20    2.60
   3  10   0   13.00    2.60
   3  10   0   11.70    2.40
   3  10   0   15.40    2.70
   3  10   0    9.80    2.70
   4  10   0  361.26   26.40
   4  10   0  346.97   25.60
   4  10   0  320.77   24.00
   4  10   0  327.47   24.00
   4  10   0  332.07   25.40
   4  10   0  341.77   24.10
   4  10   0  351.16   24.10
   4  10   0  330.07   25.30
   4  10   0  274.97   27.00
   4  10   0  329.97   25.30
   5  10   0  151.68   11.20
   5  10   0  144.69   11.10
   5  10   0  154.78   12.10
   5  10   0  145.29   11.10
   5  10   0  143.89   12.30
   5  10   0  147.79   12.00
   5  10   0  147.29   11.20
   5  10   0  147.99   13.00
   5  10   0  154.28   12.00
   5  10   0  148.19   12.10
   6  10   0   88.09    7.80
   6  10   0   81.79    7.60
   6  10   0   89.19    7.40
   6  10   0   85.39    8.80
   6  10   0   89.99    7.20
   6  10   0   86.29    8.30
   6  10   0   84.69    7.90
   6  10   0   98.89    7.80
   6  10   0  104.49    7.30
   6  10   0  103.79    7.60
   7  10   0   78.09    8.20
   7  10   0   73.59    6.40
   7  10   0   71.29    6.30
   7  10   0   84.69    6.80
   7  10   0   77.19    6.30
   7  10   0   80.09    6.50
   7  10   0   77.39    7.00
   7  10   0   81.79    6.70
   7  10   0   82.69    7.60
   7  10   0   87.89    6.80
   8  10   0    9.70    1.90
   8  10   0   11.80    2.20
   8  10   0    9.60    1.90
   8  10   0    9.90    2.40
   8  10   0    9.30    3.00
   8  10   0    9.40    1.80
   9  10   0  115.39   10.30
   9  10   0  105.79   10.70
   9  10   0  114.09    9.50
   9  10   0  124.39    9.90
   9  10   0  115.39    9.40
   9  10   0  113.79    9.20
   9 -11   0   31.40    4.20
   9 -11   0   37.20    3.80
   9 -11   0   22.80    4.90
  -9  11   0   32.90    5.80
  -9  11   0   24.80    3.90
  -9  11   0   31.50    4.70
  -9  11   0   26.10    6.00
   8 -11   0   26.40    3.00
   8 -11   0   21.60    3.30
   8 -11   0   18.00    4.00
  -8  11   0   19.00    4.50
  -8  11   0   33.00    5.60
   7 -11   0    7.50    1.70
   7 -11   0    8.40    1.80
   7 -11   0    3.30    2.00
   7 -11   0    9.00    3.20
  -7  11   0    8.40    3.40
  -7  11   0    7.40    3.30
  -7  11   0    7.10    3.10
   6 -11   0   23.10    4.10
   6 -11   0   23.50    2.60
   6 -11   0   22.60    3.00
   6 -11   0   26.10    4.50
  -6  11   0   25.20    5.10
  -6  11   0   27.80    5.30
  -6  11   0   46.30    6.30
  -6  11   0   19.00    4.60
   5 -11   0   40.90    3.70
   5 -11   0   37.40    4.80
   5 -11   0   43.20    3.90
   5 -11   0   32.80    5.00
  -5  11   0   34.30    5.90
  -5  11   0   51.69    7.60
  -5  11   0   36.90    6.10
  -5  11   0   50.09    6.30
   4 -11   0    5.80    2.10
   4 -11   0   10.40    2.50
   4 -11   0    6.70    1.30
   4 -11   0    9.20    1.30
  -4  11   0   15.30    3.70
  -4  11   0    4.30    2.40
  -4  11   0    9.90    3.10
   3 -11   0  112.49    9.30
   3 -11   0  111.09    8.10
   3 -11   0   97.59    9.30
   3 -11   0  111.09    8.20
  -3  11   0   92.79   10.40
  -3  11   0  123.19   10.90
  -3  11   0   94.49    9.90
  -3  11   0   96.19   10.00
   2 -11   0    1.50    1.20
   2 -11   0    1.50    1.30
  -2  11   0   -0.40    1.50
  -2  11   0    0.80    1.60
  -2  11   0    1.50    1.90
  -2  11   0   -0.60    1.20
   1 -11   0  254.47   19.80
   1 -11   0  247.88   20.00
  -1  11   0  235.58   21.30
  -1  11   0  271.17   21.20
  -1  11   0  280.87   21.30
  -1  11   0  285.07   21.60
   0 -11   0    2.00    1.20
   0 -11   0   -0.10    0.80
   0  11   0    1.00    1.60
   0  11   0   -0.20    1.50
   0  11   0    0.50    1.40
   0  11   0    1.00    2.00
  -1 -11   0    6.40    1.40
   1  11   0    6.00    2.10
   1  11   0    6.00    2.20
   1  11   0    4.10    2.10
   1  11   0    8.70    2.40
   1  11   0    5.60    2.00
   1  11   0    3.60    2.20
  -2 -11   0    3.60    0.70
   2  11   0    0.80    1.40
   2  11   0    0.80    1.40
   2  11   0    1.60    1.50
   2  11   0    5.10    2.10
   2  11   0    4.60    1.80
   2  11   0    1.60    1.80
   3  11   0   27.70    4.30
   3  11   0   36.50    4.30
   3  11   0   24.60    3.90
   3  11   0   25.70    4.20
   3  11   0   33.20    4.70
   3  11   0   29.00    4.20
   4  11   0   16.50    3.10
   4  11   0   19.80    3.30
   4  11   0   27.80    4.40
   4  11   0   20.40    3.40
   4  11   0   19.80    3.40
   4  11   0   19.50    3.50
   5  11   0   -1.00    1.10
   5  11   0   -1.10    0.90
   5  11   0   -0.30    0.90
   5  11   0    1.30    1.70
   5  11   0   -0.30    1.00
   5  11   0    0.20    1.60
   6  11   0   16.10    1.70
   6  11   0   17.00    2.70
   6  11   0   20.60    3.20
   6  11   0   17.60    1.80
   6  11   0   17.20    2.60
   6  11   0   17.10    3.70
   6  11   0   16.90    1.70
   6  11   0   15.20    2.00
   6  11   0   14.90    2.80
   6  11   0   20.50    3.50
   7  11   0    0.80    1.50
   7  11   0    3.00    1.90
   7  11   0    0.10    0.80
   7  11   0    0.60    0.80
   7  11   0    2.00    1.50
   7  11   0    0.60    0.80
   7  11   0    1.60    0.90
   7  11   0    1.50    0.80
   7  11   0    0.10    0.60
   8  11   0   15.60    2.40
   8  11   0   17.20    2.80
   8  11   0   14.60    2.10
   8  11   0   19.30    2.50
   8  11   0   13.20    3.10
   8  11   0   18.10    2.10
   8  11   0   12.80    2.40
   8  11   0    9.10    3.10
   7 -12   0    2.60    2.30
   7 -12   0    3.90    1.20
   7 -12   0    2.40    1.30
  -7  12   0   -0.40    2.20
  -7  12   0    2.60    2.80
   6 -12   0  645.94   50.29
   6 -12   0  621.94   49.00
   6 -12   0  638.14   48.80
  -6  12   0  719.13   52.79
  -6  12   0  705.43   51.69
  -6  12   0  726.73   52.39
   5 -12   0   75.69    7.50
   5 -12   0   88.49    7.70
   5 -12   0   65.79    5.90
   5 -12   0   68.79    6.20
  -5  12   0   75.49    9.40
  -5  12   0   88.69    9.00
  -5  12   0   83.79    9.10
   4 -12   0  513.05   38.80
   4 -12   0  509.15   38.70
   4 -12   0  507.05   40.30
   4 -12   0  513.45   40.00
  -4  12   0  576.04   41.90
  -4  12   0  484.55   41.80
  -4  12   0  613.54   42.00
  -4  12   0  590.44   41.70
   3 -12   0   30.20    4.00
   3 -12   0   22.00    3.40
   3 -12   0   23.10    2.00
  -3  12   0   22.70    5.00
  -3  12   0   19.00    4.40
  -3  12   0   23.70    4.70
  -3  12   0   31.90    5.30
   2 -12   0  193.38   16.30
   2 -12   0  208.88   16.20
  -2  12   0  211.78   17.60
  -2  12   0  222.48   18.00
  -2  12   0  194.98   17.90
  -2  12   0  200.28   17.60
   1 -12   0  111.29    9.40
   1 -12   0  112.29    9.60
  -1  12   0  110.79   11.20
  -1  12   0  123.29   11.20
  -1  12   0  110.79   10.80
  -1  12   0  120.99   11.00
   0 -12   0   29.50    3.30
   0 -12   0   29.00    3.50
   0  12   0   33.00    5.20
   0  12   0   36.00    4.50
   0  12   0   28.90    4.70
   0  12   0   32.10    5.20
   0  12   0   44.90    6.00
  -1 -12   0  134.09   10.50
   1  12   0  150.88   11.80
   1  12   0  143.19   12.50
   1  12   0  116.59   11.80
   1  12   0  132.59   12.20
   1  12   0  155.08   12.60
   1  12   0  127.79   12.00
   2  12   0  306.57   25.80
   2  12   0  369.26   25.70
   2  12   0  303.17   25.70
   2  12   0  376.26   26.60
   2  12   0  297.67   25.80
   2  12   0  337.17   26.20
   3  12   0   34.20    4.80
   3  12   0   32.90    5.30
   3  12   0   30.70    4.90
   3  12   0   38.50    4.90
   3  12   0   35.00    4.90
   3  12   0   32.70    4.50
   4  12   0  101.69    9.30
   4  12   0   84.89    8.10
   4  12   0   79.09    8.20
   4  12   0   77.19    8.10
   4  12   0   97.49    8.40
   4  12   0   93.99    8.50
   5  12   0   83.19    8.80
   5  12   0   80.39    7.90
   5  12   0   84.89    7.90
   5  12   0   86.59    8.20
   5  12   0   86.39    7.90
   6  12   0  171.58   14.80
   6  12   0  173.68   13.70
   6  12   0  165.48   13.90
   6  12   0  166.78   13.70
   6  12   0  157.28   13.20
   6  12   0  156.78   13.20
   7  12   0    1.20    1.40
   7  12   0    1.50    0.40
   7  12   0    0.40    1.50
   7  12   0   -0.60    0.40
   7  12   0    0.50    0.50
   7  12   0    1.80    2.00
   7  12   0   -0.20    0.80
   7  12   0   -0.10    0.70
   7  12   0    1.70    1.70
   5 -13   0   53.69    5.80
   5 -13   0   41.30    6.50
  -5  13   0   57.59    8.60
  -5  13   0   57.59    8.00
  -5  13   0   47.90    7.70
   4 -13   0   22.20    3.70
   4 -13   0   22.70    2.00
   4 -13   0   21.00    3.70
   4 -13   0   23.40    2.10
  -4  13   0   24.10    4.90
  -4  13   0   21.40    4.80
  -4  13   0   26.70    5.40
   3 -13   0    8.80    2.30
  -3  13   0   14.50    4.10
  -3  13   0   13.90    4.20
  -3  13   0   11.60    3.30
   2 -13   0    9.30    2.30
   2 -13   0   11.50    2.20
  -2  13   0    8.10    3.30
  -2  13   0    8.70    4.20
  -2  13   0    9.20    3.10
  -2  13   0    8.70    3.30
   1 -13   0   14.50    2.80
   1 -13   0   15.70    2.50
  -1  13   0   18.40    4.20
  -1  13   0   11.10    3.30
  -1  13   0   15.80    4.20
  -1  13   0   19.50    4.10
  -1  13   0   15.20    3.50
  -1  13   0   20.30    3.40
   0 -13   0    0.40    1.20
   0 -13   0   -0.30    0.90
   0  13   0    1.20    1.90
   0  13   0   -0.20    1.80
   0  13   0    2.70    1.90
   0  13   0   -0.70    1.90
   0  13   0    0.20    1.50
   0  13   0    2.60    2.10
  -1 -13   0   28.60    2.70
  -1 -13   0   29.80    2.90
   1  13   0   23.70    4.60
   1  13   0   25.90    4.70
   1  13   0   20.00    4.20
   1  13   0   28.20    5.40
   1  13   0   35.60    4.60
   2  13   0    0.70    1.80
   2  13   0   -1.10    1.30
   2  13   0   -1.90    1.40
   2  13   0   -2.40    1.50
   2  13   0   -1.10    1.40
   2  13   0    0.40    1.70
   3  13   0  126.89   11.50
   3  13   0  120.69   11.60
   3  13   0  156.18   11.80
   3  13   0  116.29   11.70
   3  13   0  137.79   12.40
   4  13   0   39.90    5.10
   4  13   0   31.90    4.80
   4  13   0   31.40    5.10
   4  13   0   21.80    4.20
   4  13   0   27.30    4.50
   4  13   0   24.10    4.30
   5  13   0   -1.10    1.50
   5  13   0    2.00    1.60
   5  13   0   -0.50    1.40
   5  13   0    1.10    1.60
   5  13   0    0.70    1.40
   5  13   0    1.90    2.30
  -2  14   0  186.88   18.40
  -2  14   0  216.38   16.90
  -2  14   0  192.98   18.00
  -2  14   0  202.58   18.00
  -2  14   0  215.18   18.00
   1 -14   0   27.80    3.90
   1 -14   0   30.20    3.70
  -1  14   0   29.70    5.60
  -1  14   0   34.70    6.30
  -1  14   0   33.00    5.60
  -1  14   0   34.10    4.90
  -1  14   0   35.50    6.00
   0 -14   0  602.14   44.10
   0 -14   0  578.44   44.00
   0  14   0  581.24   46.70
   0  14   0  543.25   46.10
   0  14   0  698.23   45.70
   0  14   0  700.03   46.90
   0  14   0  535.55   45.90
  -1 -14   0   27.00    3.10
  -1 -14   0   34.20    2.80
   1  14   0   36.00    5.70
   1  14   0   46.50    6.70
   1  14   0   39.40    5.80
   1  14   0   48.50    5.10
   2  14   0  240.68   21.90
   2  14   0  276.67   22.00
   2  14   0  246.18   21.60
   2  14   0  342.87   25.90
   2  14  -1  411.46   30.20
   2  14  -1  414.76   29.70
   2  14  -1  412.86   29.50
   2  14  -1  333.67   28.90
   2  14  -1  341.97   29.10
   2  14  -1  322.07   29.20
   1  14  -1   34.50    6.10
   1  14  -1   38.60    5.90
   1  14  -1   34.60    5.50
   1  14  -1   39.20    6.10
   1  14  -1   30.20    4.50
   1  14  -1   19.00    4.50
   0  14  -1  324.47   27.40
   0  14  -1  335.87   27.30
   0  14  -1  336.17   27.80
   0  14  -1  379.86   27.90
   0  14  -1  374.96   26.70
   0 -14   1  330.47   25.10
   0 -14   1  309.97   25.00
  -1  14  -1   31.00    5.60
  -1  14  -1   42.50    6.90
  -1  14  -1   55.69    5.60
  -1  14  -1   41.10    6.50
   1 -14   1   37.20    4.30
   1 -14   1   39.30    4.20
  -2  14  -1  384.06   30.60
  -2  14  -1  347.57   30.90
  -2  14  -1  405.16   31.10
   2 -14   1  367.26   28.70
   2 -14   1  386.06   28.80
   5  13  -1   65.19    7.30
   5  13  -1   74.89    8.30
   5  13  -1   78.69    7.50
   5  13  -1   71.09    7.10
   5  13  -1   80.59    7.20
   5  13  -1   72.09    7.40
   4  13  -1   32.80    4.50
   4  13  -1   27.00    4.60
   4  13  -1   44.80    6.10
   4  13  -1   34.80    4.80
   4  13  -1   42.40    4.80
   4  13  -1   31.10    4.40
   3  13  -1   66.09    7.00
   3  13  -1   59.49    6.80
   3  13  -1   53.49    6.50
   3  13  -1   65.09    7.50
   3  13  -1   70.29    6.80
   3  13  -1   73.39    7.70
   2  13  -1   15.70    3.70
   2  13  -1   17.50    3.20
   2  13  -1   16.30    3.50
   2  13  -1   16.70    3.60
   2  13  -1   19.90    4.10
   2  13  -1   11.40    3.10
   1  13  -1  100.89    8.50
   1  13  -1   86.59    8.80
   1  13  -1   83.49    8.80
   1  13  -1   99.59    9.50
   1  13  -1   83.49    9.00
  -1 -13   1   77.99    6.70
  -1 -13   1   87.79    6.70
   0  13  -1    4.20    2.00
   0  13  -1    3.90    2.40
   0  13  -1    1.40    1.80
   0  13  -1    0.40    1.90
   0 -13   1    3.00    1.30
   0 -13   1    6.30    1.40
  -1  13  -1  120.89   11.70
  -1  13  -1  101.29   11.00
  -1  13  -1  116.29   11.10
  -1  13  -1  132.49   11.30
   1 -13   1  113.59    9.60
   1 -13   1  104.49    9.30
  -2  13  -1   17.60    4.20
  -2  13  -1   11.90    3.40
  -2  13  -1    8.30    3.20
  -2  13  -1   14.10    3.60
   2 -13   1    9.00    2.10
   2 -13   1   10.00    2.40
  -3  13  -1   68.89    7.80
  -3  13  -1   65.49    7.80
  -3  13  -1   59.39    7.90
   3 -13   1   61.29    6.10
  -4  13  -1   18.90    4.80
  -4  13  -1   26.90    5.40
  -4  13  -1    9.20    3.80
   4 -13   1   17.40    3.20
   4 -13   1   17.40    3.30
  -5  13  -1    7.50    3.40
  -5  13  -1    7.80    3.50
  -5  13  -1   15.20    4.40
   5 -13   1    9.80    1.40
   5 -13   1    8.60    2.50
   5 -13   1    8.70    1.20
   5 -13   1    5.10    2.20
  -6  13  -1   20.10    5.30
   6 -13   1   20.50    2.60
   6 -13   1   26.50    4.30
   6 -13   1   27.70    2.50
   7  12  -1    1.40    1.50
   7  12  -1    0.00    1.40
   7  12  -1    1.90    1.30
   7  12  -1    0.00    0.70
   7  12  -1    0.50    1.80
   6  12  -1  374.76   29.10
   6  12  -1  362.66   29.10
   6  12  -1  423.16   30.20
   6  12  -1  378.26   29.60
   6  12  -1  391.36   29.50
   6  12  -1  428.36   31.20
   5  12  -1   65.99    7.10
   5  12  -1   55.39    6.20
   5  12  -1   59.09    6.00
   5  12  -1   57.09    5.80
   5  12  -1   58.39    5.90
   5  12  -1   60.79    6.10
   4  12  -1  365.76   30.80
   4  12  -1  357.26   29.60
   4  12  -1  452.45   31.00
   4  12  -1  367.66   29.70
   4  12  -1  443.56   30.00
   4  12  -1  361.06   29.60
   3  12  -1   26.10    4.30
   3  12  -1   28.00    4.30
   3  12  -1   35.50    4.60
   3  12  -1   24.10    4.50
   3  12  -1   30.80    4.70
   3  12  -1   33.80    4.30
   2  12  -1  102.79    9.00
   2  12  -1   90.49    9.10
   2  12  -1  102.39    9.50
   2  12  -1   90.49    8.90
   2  12  -1   83.99    8.90
   2  12  -1  113.19    9.90
   1  12  -1  123.89   11.10
   1  12  -1  110.69   11.00
   1  12  -1  154.98   11.10
   1  12  -1  117.29   11.50
   1  12  -1  122.59   11.30
  -1 -12   1  126.29    9.60
  -1 -12   1  118.19    9.50
   0  12  -1  378.16   32.30
   0  12  -1  383.86   32.50
   0  12  -1  444.46   32.40
   0  12  -1  416.36   32.10
   0 -12   1  429.66   30.50
   0 -12   1  407.66   30.60
  -1  12  -1  112.09   11.00
  -1  12  -1  107.29   10.90
  -1  12  -1  124.29   11.50
  -1  12  -1  114.49   11.50
   1 -12   1  124.69   10.00
   1 -12   1  125.19    9.80
  -2  12  -1  419.16   29.30
  -2  12  -1  339.87   29.20
  -2  12  -1  307.77   29.80
  -2  12  -1  394.36   29.50
   2 -12   1  355.16   27.60
   2 -12   1  360.66   27.40
  -3  12  -1   39.40    5.90
  -3  12  -1   37.00    6.40
  -3  12  -1   28.60    5.00
  -3  12  -1   28.90    5.40
   3 -12   1   38.50    4.20
   3 -12   1   30.00    4.20
  -4  12  -1   80.39    9.40
  -4  12  -1   87.29    9.10
  -4  12  -1   99.69    9.60
  -4  12  -1   95.19    9.50
   4 -12   1   78.09    7.70
   4 -12   1   82.29    6.30
   4 -12   1   79.19    6.50
   4 -12   1   71.69    8.50
  -5  12  -1   46.40    7.70
  -5  12  -1   57.79    7.00
  -5  12  -1   60.49    7.50
   5 -12   1   62.59    6.30
   5 -12   1   59.99    6.20
   5 -12   1   51.59    4.70
   5 -12   1   55.09    4.60
  -6  12  -1  338.07   28.00
  -6  12  -1  372.56   27.90
  -6  12  -1  368.46   27.40
   6 -12   1  307.77   26.40
   6 -12   1  325.67   25.90
   6 -12   1  308.77   24.20
   6 -12   1  307.97   24.50
  -7  12  -1    1.60    2.20
  -7  12  -1    1.60    2.50
   7 -12   1   -0.20    1.00
   7 -12   1    0.50    1.00
   7 -12   1   -1.10    1.60
   8  11  -1   18.00    2.90
   8  11  -1   15.60    3.60
   8  11  -1   15.90    2.30
   8  11  -1   16.30    2.20
   8  11  -1   15.20    3.30
   8  11  -1   18.10    2.00
   8  11  -1   16.00    2.50
   8  11  -1   16.60    2.40
   7  11  -1   18.80    3.80
   7  11  -1   16.70    1.90
   7  11  -1   15.00    1.80
   7  11  -1   17.00    2.80
   7  11  -1   17.40    2.70
   7  11  -1   16.80    1.70
   7  11  -1   16.20    2.00
   7  11  -1   23.20    3.70
   7  11  -1   18.20    2.20
   6  11  -1   27.70    4.60
   6  11  -1   23.80    2.00
   6  11  -1   25.70    3.50
   6  11  -1   19.70    2.70
   6  11  -1   25.40    3.90
   6  11  -1   25.10    3.40
   6  11  -1   21.90    2.80
   6  11  -1   22.40    2.00
   5  11  -1   -0.40    1.50
   5  11  -1   -0.10    1.00
   5  11  -1   -0.40    0.80
   5  11  -1    1.40    1.30
   5  11  -1    1.20    1.50
   5  11  -1   -0.60    1.40
   4  11  -1    1.40    1.40
   4  11  -1    1.30    1.50
   4  11  -1    3.40    1.90
   4  11  -1    1.50    1.40
   4  11  -1    2.60    1.50
   3  11  -1  239.08   19.70
   3  11  -1  227.88   19.40
   3  11  -1  250.17   20.20
   3  11  -1  254.17   19.60
   3  11  -1  236.08   19.60
   3  11  -1  282.87   19.70
   2  11  -1    0.90    1.60
   2  11  -1   -0.60    1.20
   2  11  -1   -1.60    1.20
   2  11  -1    1.10    1.40
   2  11  -1   -0.10    1.20
   2  11  -1   -0.20    1.30
   1  11  -1    1.50    1.50
   1  11  -1    5.40    2.10
   1  11  -1    2.20    1.90
   1  11  -1    2.70    1.80
  -1 -11   1    1.40    0.90
  -1 -11   1    2.60    1.00
   0  11  -1    0.90    1.50
   0  11  -1    0.90    1.50
   0  11  -1    1.30    1.50
   0  11  -1   -0.50    1.30
   0 -11   1    0.70    0.90
   0 -11   1    0.10    1.00
  -1  11  -1  218.98   18.80
  -1  11  -1  213.88   18.70
  -1  11  -1  247.78   20.20
  -1  11  -1  229.18   19.40
   1 -11   1  227.98   17.70
   1 -11   1  247.18   18.30
  -2  11  -1    1.30    1.50
  -2  11  -1    3.10    2.20
  -2  11  -1    0.30    1.40
  -2  11  -1    4.50    2.30
   2 -11   1    3.30    1.50
   2 -11   1    3.40    1.50
  -3  11  -1    8.70    3.00
  -3  11  -1    7.50    2.70
  -3  11  -1    5.90    2.60
  -3  11  -1    6.20    2.30
   3 -11   1    8.90    1.20
   3 -11   1    4.80    1.90
   3 -11   1    9.70    1.10
   3 -11   1    5.70    1.90
  -4  11  -1   15.70    3.70
  -4  11  -1   10.00    3.20
  -4  11  -1   11.00    3.20
   4 -11   1   11.10    2.60
   4 -11   1   13.60    1.70
   4 -11   1   13.10    1.50
   4 -11   1   11.70    2.60
  -5  11  -1    4.40    2.50
  -5  11  -1    1.40    1.80
  -5  11  -1    0.30    1.90
  -5  11  -1    1.00    1.90
   5 -11   1    1.90    1.60
   5 -11   1    2.10    1.70
   5 -11   1    1.90    0.80
   5 -11   1    3.30    1.00
  -6  11  -1   44.60    7.60
  -6  11  -1   40.60    6.10
  -6  11  -1   27.90    5.20
  -6  11  -1   32.40    5.70
   6 -11   1   35.00    4.90
   6 -11   1   31.70    3.50
   6 -11   1   31.60    4.90
   6 -11   1   32.70    3.30
  -7  11  -1    4.00    2.80
  -7  11  -1    8.10    2.90
  -7  11  -1    6.80    3.00
   7 -11   1    5.20    1.40
   7 -11   1    6.80    2.70
   7 -11   1    4.70    2.10
   7 -11   1    4.10    1.40
  -8  11  -1   56.99    7.60
  -8  11  -1   60.99    7.20
   8 -11   1   51.09    6.30
   8 -11   1   55.79    5.10
   8 -11   1   47.30    5.30
  -9  11  -1  213.48   18.10
  -9  11  -1  221.68   19.90
  -9  11  -1  209.98   17.50
  -9  11  -1  220.88   19.40
   9 -11   1  230.98   17.70
   9 -11   1  223.98   17.20
   9 -11   1  215.48   18.60
  10  10  -1   15.20    2.10
  10  10  -1   17.70    2.70
  10  10  -1   17.00    3.10
  10  10  -1   17.70    4.00
  10  10  -1   20.30    2.40
  10  10  -1   17.70    2.90
   9  10  -1   91.79    7.90
   9  10  -1   91.29    7.90
   9  10  -1  101.69    8.90
   9  10  -1   94.89    9.30
   9  10  -1   96.69    7.70
   9  10  -1   99.69    8.30
   8  10  -1  258.07   21.20
   8  10  -1  247.88   19.70
   8  10  -1  277.67   20.60
   8  10  -1  271.67   19.60
   8  10  -1  243.98   19.40
   7  10  -1   75.49    6.60
   7  10  -1   60.29    5.70
   7  10  -1   63.59    5.30
   7  10  -1   60.99    6.60
   7  10  -1   64.09    5.60
   7  10  -1   58.19    5.50
   7  10  -1   69.89    7.10
   6  10  -1  152.88   13.30
   6  10  -1  163.48   14.60
   6  10  -1  176.98   14.00
   6  10  -1  176.88   12.90
   6  10  -1  160.98   13.10
   6  10  -1  156.88   13.10
   6  10  -1  179.68   12.90
   6  10  -1  171.58   13.30
   6  10  -1  184.28   12.80
   6  10  -1  170.58   12.70
   5  10  -1  155.48   11.10
   5  10  -1  145.59   11.80
   5  10  -1  138.59   11.80
   5  10  -1  151.98   11.00
   5  10  -1  144.89   10.90
   5  10  -1  140.09   11.90
   5  10  -1  154.48   11.00
   5  10  -1  145.69   11.90
   4  10  -1   38.40    5.50
   4  10  -1   45.40    4.70
   4  10  -1   41.70    4.50
   4  10  -1   42.50    4.50
   4  10  -1   44.60    4.60
   4  10  -1   41.40    4.60
   3  10  -1    5.70    1.80
   3  10  -1   10.20    2.30
   3  10  -1   11.00    2.30
   3  10  -1    8.90    2.10
   3  10  -1    9.10    2.30
   3  10  -1    3.20    1.90
   2  10  -1 1087.29   81.09
   2  10  -1 1125.49   80.99
   2  10  -1 1108.19   81.19
   2  10  -1 1154.38   80.99
  -2 -10   1 1061.79   79.39
   1  10  -1    4.30    1.80
   1  10  -1    3.80    1.90
   1  10  -1    3.90    1.80
   1  10  -1    5.50    2.00
  -1 -10   1    5.50    1.20
  -1 -10   1    6.10    1.20
   0  10  -1 1070.49   75.89
   0  10  -1  979.20   76.09
   0  10  -1  953.50   75.79
   0  10  -1 1046.00   75.79
   0 -10   1 1070.59   74.89
   0 -10   1 1057.29   74.69
  -1  10  -1    2.60    1.70
  -1  10  -1    0.90    1.50
  -1  10  -1    2.40    1.70
  -1  10  -1   -0.70    1.50
   1 -10   1    3.10    1.30
   1 -10   1    2.60    1.30
  -2  10  -1  715.83   49.20
  -2  10  -1  617.74   48.70
  -2  10  -1  611.24   48.60
  -2  10  -1  628.64   49.20
   2 -10   1  670.03   47.80
   2 -10   1  646.84   46.70
   2 -10   1  658.53   46.60
   2 -10   1  629.54   47.90
  -3  10  -1    1.00    1.60
  -3  10  -1    1.60    1.70
  -3  10  -1    2.10    1.90
  -3  10  -1    4.70    2.40
   3 -10   1    5.10    1.90
   3 -10   1    4.80    0.90
   3 -10   1    5.00    0.80
   3 -10   1    5.80    1.90
  -4  10  -1  214.28   17.30
  -4  10  -1  198.58   16.90
  -4  10  -1  154.58   15.70
   4 -10   1  191.18   15.50
   4 -10   1  191.48   14.30
   4 -10   1  192.68   15.40
   4 -10   1  188.98   14.10
  -5  10  -1  127.59   11.80
  -5  10  -1  124.19   12.50
  -5  10  -1  137.79   12.40
   5 -10   1  128.89   10.10
   5 -10   1  123.99   11.10
   5 -10   1  126.59    9.90
  -6  10  -1  784.92   68.19
  -6  10  -1  961.90   68.49
  -6  10  -1  985.70   67.99
   6 -10   1  940.71   65.79
   6 -10   1  868.31   66.99
   6 -10   1  855.51   66.99
   6 -10   1  936.41   66.09
  -7  10  -1   46.80    6.70
  -7  10  -1   54.29    6.90
  -7  10  -1   48.30    6.80
   7 -10   1   42.80    4.40
   7 -10   1   47.60    5.60
   7 -10   1   40.10    4.60
   7 -10   1   57.69    5.90
  -8  10  -1  187.68   17.20
  -8  10  -1  196.58   17.30
  -8  10  -1  212.68   18.20
  -8  10  -1  219.48   18.60
   8 -10   1  201.08   16.80
   8 -10   1  191.78   15.80
   8 -10   1  186.68   15.40
  -9  10  -1   81.09    9.60
  -9  10  -1   86.69    9.10
   9 -10   1   79.39    8.50
 -10  10  -1   30.90    6.40
 -10  10  -1   21.40    4.80
 -10  10  -1   23.40    4.10
 -10  10  -1   27.10    3.70
  10 -10   1   32.10    4.60
  10 -10   1   32.40    4.10
  10 -10   1   35.40    5.60
  10   9  -1   38.80    3.50
  10   9  -1   39.90    4.60
  10   9  -1   37.40    4.10
  10   9  -1   40.60    5.60
  10   9  -1   41.40    4.60
   9   9  -1    7.90    1.50
   9   9  -1    8.10    1.70
   9   9  -1    8.40    1.90
   9   9  -1    7.80    2.10
   9   9  -1    6.60    1.30
   9   9  -1    6.30    2.30
   8   9  -1    1.00    0.90
   8   9  -1    1.70    0.90
   8   9  -1    0.10    0.60
   8   9  -1    0.80    0.90
   7   9  -1   24.20    2.90
   7   9  -1   28.00    4.20
   7   9  -1   26.10    2.90
   7   9  -1   25.10    2.70
   7   9  -1   25.90    3.60
   7   9  -1   27.40    2.80
   6   9  -1  220.38   17.20
   6   9  -1  226.18   18.10
   6   9  -1  240.28   17.50
   6   9  -1  227.18   17.60
   6   9  -1  229.88   17.30
   6   9  -1  237.68   17.40
   6   9  -1  234.48   18.90
   6   9  -1  234.08   17.40
   5   9  -1  148.79   11.30
   5   9  -1  154.28   13.00
   5   9  -1  150.18   11.30
   5   9  -1  158.08   11.90
   5   9  -1  160.48   12.40
   5   9  -1  148.59   11.80
   5   9  -1  149.39   11.40
   5   9  -1  140.99   11.80
   5   9  -1  153.88   11.50
   4   9  -1   38.90    3.20
   4   9  -1   42.50    4.80
   4   9  -1   38.20    4.10
   4   9  -1   45.20    4.40
   4   9  -1   42.80    4.20
   4   9  -1   43.30    4.10
   4   9  -1   35.60    4.10
   4   9  -1   42.30    3.20
   3   9  -1   78.19    7.30
   3   9  -1   76.09    7.20
   3   9  -1   93.59    7.30
   3   9  -1   78.49    7.20
   3   9  -1   78.29    7.10
   3   9  -1   88.89    8.00
   2   9  -1  124.79   10.90
   2   9  -1  134.19   10.80
   2   9  -1  129.29   10.80
   2   9  -1  131.29   11.00
  -2  -9   1  131.69    9.60
   1   9  -1  238.68   20.00
   1   9  -1  247.38   20.20
   1   9  -1  259.97   20.40
   1   9  -1  263.87   20.00
  -1  -9   1  265.97   19.10
  -1  -9   1  264.57   19.20
   0   9  -1    0.40    1.40
   0   9  -1    2.20    1.70
   0   9  -1    0.90    1.20
   0   9  -1   -0.50    1.20
   0  -9   1   -0.20    0.80
   0  -9   1    0.90    0.80
  -1   9  -1    3.40    1.80
  -1   9  -1    1.00    1.30
  -1   9  -1    1.70    1.70
  -1   9  -1    1.20    1.40
   1  -9   1    1.70    1.10
   1  -9   1    2.30    1.20
  -2   9  -1   57.69    6.50
  -2   9  -1   62.59    6.50
  -2   9  -1   71.59    6.80
  -2   9  -1   60.09    6.80
   2  -9   1   62.29    7.60
   2  -9   1   62.59    5.90
   2  -9   1   65.49    5.00
   2  -9   1   68.69    4.90
  -3   9  -1   44.50    6.00
  -3   9  -1   44.70    5.30
  -3   9  -1   46.00    5.80
  -3   9  -1   44.10    5.50
   3  -9   1   47.50    5.00
   3  -9   1   49.20    3.90
   3  -9   1   51.19    5.00
   3  -9   1   50.59    4.00
  -4   9  -1   55.19    6.20
  -4   9  -1   46.40    5.60
  -4   9  -1   42.00    5.40
  -4   9  -1   43.70    6.00
   4  -9   1   51.69    4.40
   4  -9   1   51.19    5.20
   4  -9   1   49.99    4.20
   4  -9   1   52.89    5.20
  -5   9  -1    9.40    2.80
  -5   9  -1    3.10    2.10
  -5   9  -1    4.90    2.60
   5  -9   1    4.20    1.90
   5  -9   1    9.40    2.20
   5  -9   1    4.50    1.30
   5  -9   1    5.40    1.20
  -6   9  -1  329.87   24.90
  -6   9  -1  281.47   24.70
   6  -9   1  287.67   23.50
   6  -9   1  304.77   22.80
   6  -9   1  300.97   22.50
  -7   9  -1  167.58   15.70
  -7   9  -1  175.08   15.00
  -7   9  -1  174.28   15.10
   7  -9   1  179.48   13.50
   7  -9   1  175.38   13.80
   7  -9   1  172.28   14.60
   7  -9   1  160.28   14.40
  -8   9  -1    6.50    2.20
  -8   9  -1    2.40    1.40
  -8   9  -1    9.50    3.10
  -8   9  -1   10.20    3.40
  -8   9  -1    4.50    2.70
  -8   9  -1    9.30    2.90
   8  -9   1    7.30    2.60
   8  -9   1    7.90    2.00
   8  -9   1    5.50    2.40
   8  -9   1    6.80    1.70
  -9   9  -1   55.39    8.20
  -9   9  -1   35.10    5.90
  -9   9  -1   28.70    5.40
  -9   9  -1   40.60    4.70
  -9   9  -1   37.00    4.20
  -9   9  -1   36.20    5.70
   9  -9   1   41.70    8.80
   9  -9   1   39.10    5.10
   9  -9   1   49.70    6.40
   9  -9   1   38.80    4.30
 -10   9  -1   84.69    8.10
 -10   9  -1   90.29   10.10
 -10   9  -1   82.09    7.60
 -10   9  -1   76.99    9.00
  10  -9   1   94.79    8.00
  10  -9   1   87.89    9.20
  10  -9   1   95.09    8.50
 -11   9  -1   77.89    8.70
 -11   9  -1   82.09    9.60
  11  -9   1   80.19    7.50
  11  -9   1   79.19    9.70
  11  -9   1   78.19    8.00
  11   8  -1   14.80    1.80
  11   8  -1   15.40    2.20
  11   8  -1   19.30    3.20
  11   8  -1   18.00    3.50
  10   8  -1  143.19   11.50
  10   8  -1  139.69   11.60
  10   8  -1  138.39   10.80
  10   8  -1  142.19   12.10
  10   8  -1  133.29   10.40
  10   8  -1  129.39   11.10
   9   8  -1    0.70    0.90
   9   8  -1    0.70    1.40
   9   8  -1    0.90    1.20
   9   8  -1    0.50    0.60
   9   8  -1    1.60    0.80
   9   8  -1    1.80    1.10
   8   8  -1  102.29    9.10
   8   8  -1  103.19    8.10
   8   8  -1   97.09    8.50
   8   8  -1  106.09    8.50
   8   8  -1   91.99    7.50
   8   8  -1   92.59    7.70
   7   8  -1    1.10    1.00
   7   8  -1    0.00    1.30
   7   8  -1   -0.80    0.50
   7   8  -1    2.30    1.30
   7   8  -1    1.10    0.80
   7   8  -1    0.30    0.70
   6   8  -1  208.38   16.80
   6   8  -1  213.98   17.00
   6   8  -1  254.57   17.70
   6   8  -1  215.88   16.60
   6   8  -1  234.38   16.80
   6   8  -1  220.88   16.70
   6   8  -1  250.67   18.30
   6   8  -1  219.38   16.80
   5   8  -1    4.50    1.00
   5   8  -1    7.70    1.40
   5   8  -1    5.20    1.30
   5   8  -1    7.70    1.80
   5   8  -1    5.20    1.30
   5   8  -1    6.60    1.30
   5   8  -1    8.60    1.50
   5   8  -1    3.10    1.70
   4   8  -1  764.12   59.19
   4   8  -1  823.42   60.09
   4   8  -1  854.91   58.59
   4   8  -1  765.52   59.29
   4   8  -1  800.32   59.49
   4   8  -1  905.41   59.19
   4   8  -1  799.62   59.19
   4   8  -1  784.62   58.69
   4   8  -1  840.02   58.79
   4   8  -1  790.12   58.59
   3   8  -1   50.19    3.70
   3   8  -1   49.90    3.70
   3   8  -1   49.60    4.80
   3   8  -1   46.10    5.20
   3   8  -1   48.10    4.60
   3   8  -1   63.09    4.90
   3   8  -1   48.00    3.70
   3   8  -1   47.80    3.70
   3   8  -1   49.20    4.80
   3   8  -1   46.00    4.70
   2   8  -1 3115.69  216.08
   2   8  -1 3187.58  216.18
   2   8  -1 2929.91  216.18
   2   8  -1 2882.91  215.88
  -2  -8   1 2868.01  214.98
   1   8  -1  174.08   14.30
   1   8  -1  173.48   14.10
   1   8  -1  189.68   14.10
   1   8  -1  154.88   14.00
  -1  -8   1  183.28   13.40
  -1  -8   1  187.48   13.30
   0   8  -1  321.47   25.20
   0   8  -1  347.27   25.60
   0   8  -1  316.57   25.30
   0   8  -1  323.47   25.20
   0  -8   1  344.27   24.60
  -1   8  -1  128.89   10.70
  -1   8  -1  113.19   10.70
  -1   8  -1  114.59   10.80
  -1   8  -1  121.19   10.60
   1  -8   1  124.39   10.00
   1  -8   1  132.19    9.20
   1  -8   1  134.29    9.20
   1  -8   1  125.09   10.20
  -2   8  -1  730.03   54.79
  -2   8  -1  713.93   54.19
  -2   8  -1  709.23   54.19
  -2   8  -1  699.33   54.39
   2  -8   1  759.02   53.59
   2  -8   1  748.33   52.79
   2  -8   1  753.42   52.89
   2  -8   1  732.53   53.79
  -3   8  -1   62.39    6.90
  -3   8  -1   62.89    6.50
  -3   8  -1   60.89    6.50
  -3   8  -1   71.09    7.00
   3  -8   1   68.79    5.20
   3  -8   1   61.09    6.00
   3  -8   1   67.79    5.30
   3  -8   1   70.19    6.80
  -4   8  -1 1743.63  133.99
  -4   8  -1 1825.02  135.29
  -4   8  -1 2128.69  134.89
  -4   8  -1 1687.13  133.99
   4  -8   1 1901.71  133.69
   4  -8   1 1640.74  133.59
   4  -8   1 1906.81  132.69
   4  -8   1 1902.31  132.89
  -5   8  -1   -1.50    1.00
  -5   8  -1    0.30    1.40
  -5   8  -1   -0.10    1.60
  -5   8  -1    1.30    1.80
   5  -8   1    1.10    1.30
   5  -8   1    1.60    0.90
   5  -8   1    2.00    1.60
   5  -8   1    0.50    0.90
  -6   8  -1  673.43   54.19
  -6   8  -1  736.43   53.59
  -6   8  -1  649.14   53.29
  -6   8  -1  784.32   54.39
   6  -8   1  749.92   52.19
   6  -8   1  647.14   52.99
   6  -8   1  709.63   53.19
   6  -8   1  765.92   52.59
  -7   8  -1    5.50    2.40
  -7   8  -1    5.50    2.70
  -7   8  -1   10.10    2.60
  -7   8  -1    6.10    2.50
   7  -8   1    5.40    1.70
   7  -8   1    6.10    1.60
   7  -8   1    1.40    1.80
  -8   8  -1  115.09   10.50
  -8   8  -1  105.29    9.20
  -8   8  -1  120.19   11.30
  -8   8  -1  115.09    9.70
  -8   8  -1  103.49   11.10
   8  -8   1  125.49   10.60
   8  -8   1  106.29    9.60
   8  -8   1  108.89    9.30
  -9   8  -1    6.60    2.70
  -9   8  -1    3.30    2.30
  -9   8  -1    3.70    2.40
  -9   8  -1    3.00    1.60
  -9   8  -1    5.00    1.60
  -9   8  -1    2.40    2.30
   9  -8   1    3.30    1.50
   9  -8   1    6.70    2.00
   9  -8   1    5.60    2.10
   9  -8   1    6.50    2.70
 -10   8  -1  290.47   25.00
 -10   8  -1  304.37   25.80
 -10   8  -1  291.07   24.90
 -10   8  -1  306.67   24.20
 -10   8  -1  315.17   23.80
  10  -8   1  322.07   24.10
  10  -8   1  333.87   24.70
  10  -8   1  340.07   25.60
 -11   8  -1    3.80    3.00
 -11   8  -1    2.80    2.00
 -11   8  -1    3.30    1.80
 -11   8  -1    2.00    1.40
 -11   8  -1    2.90    2.10
  11  -8   1    2.90    1.70
  11  -8   1    3.30    2.30
  12   7  -1   95.99    8.30
  12   7  -1   96.09    9.20
  12   7  -1  118.29    9.30
  12   7  -1  107.99    8.60
  12   7  -1  121.79   10.00
  12   7  -1  101.29    9.70
  11   7  -1    1.30    0.80
  11   7  -1    1.40    0.90
  11   7  -1    1.60    1.30
  11   7  -1    3.40    1.60
  10   7  -1  214.68   15.60
  10   7  -1  202.58   15.30
  10   7  -1  195.28   16.60
  10   7  -1  200.68   16.20
  10   7  -1  210.08   16.70
  10   7  -1  206.58   16.20
   9   7  -1    2.80    1.20
   9   7  -1    3.00    0.80
   9   7  -1    6.20    1.90
   9   7  -1    3.00    1.30
   9   7  -1    1.50    1.20
   8   7  -1   43.50    3.90
   8   7  -1   42.60    4.20
   8   7  -1   37.10    4.40
   8   7  -1   39.80    4.10
   8   7  -1   36.80    3.30
   8   7  -1   35.20    3.20
   7   7  -1   16.60    1.70
   7   7  -1   15.20    2.50
   7   7  -1   16.30    1.80
   7   7  -1   18.70    2.40
   7   7  -1   18.60    3.10
   7   7  -1   15.20    2.50
   6   7  -1   68.29    5.30
   6   7  -1   70.99    6.30
   6   7  -1   64.69    5.60
   6   7  -1   72.99    5.30
   6   7  -1   77.59    6.90
   6   7  -1   68.09    5.50
   5   7  -1   94.19    7.40
   5   7  -1   94.69    7.60
   5   7  -1   91.29    7.40
   5   7  -1   95.99    7.90
   5   7  -1  100.89    7.40
   5   7  -1   90.39    7.40
   5   7  -1   89.89    7.40
   5   7  -1  103.79    8.50
   4   7  -1   35.90    3.40
   4   7  -1   40.70    4.20
   4   7  -1   34.10    3.00
   4   7  -1   36.20    3.70
   4   7  -1   32.70    3.10
   4   7  -1   38.30    3.30
   4   7  -1   33.50    3.30
   4   7  -1   31.90    3.30
   3   7  -1   99.09    8.30
   3   7  -1  101.59    7.90
   3   7  -1  106.59    8.50
   3   7  -1  110.39    8.60
   3   7  -1  115.99    8.60
   3   7  -1  102.89    7.80
   3   7  -1  103.79    8.60
   2   7  -1    0.40    0.80
   2   7  -1   -1.00    0.60
   2   7  -1   -0.20    0.80
   2   7  -1   -0.20    0.60
  -2  -7   1    0.30    0.30
  -2  -7   1    0.40    0.30
   1   7  -1    6.50    1.70
   1   7  -1    3.20    1.80
   1   7  -1    4.60    1.30
   1   7  -1    5.00    1.50
  -1  -7   1    5.00    1.00
  -1  -7   1    5.80    1.10
   0   7  -1    3.00    1.40
   0   7  -1    3.50    1.40
   0   7  -1    3.20    1.40
   0   7  -1    3.10    1.40
   0  -7   1    3.80    1.00
   0  -7   1    4.70    1.20
  -1   7  -1    4.60    1.60
  -1   7  -1    5.40    1.70
  -1   7  -1    5.80    1.60
  -1   7  -1    4.60    1.70
   1  -7   1    6.30    1.40
   1  -7   1    7.60    1.60
   1  -7   1    5.50    0.70
   1  -7   1    6.60    0.80
  -2   7  -1   -0.30    0.90
  -2   7  -1   -0.30    0.90
  -2   7  -1   -1.50    1.00
  -2   7  -1    0.60    1.00
   2  -7   1    0.70    1.00
   2  -7   1    0.60    0.40
   2  -7   1    0.70    0.50
   2  -7   1   -0.30    0.80
  -3   7  -1    1.80    1.40
  -3   7  -1    2.00    1.30
  -3   7  -1    3.50    1.60
  -3   7  -1    3.10    1.70
   3  -7   1    1.80    1.20
   3  -7   1    2.20    0.70
   3  -7   1    3.90    1.50
   3  -7   1    3.00    0.80
  -4   7  -1   26.70    3.70
  -4   7  -1   24.60    3.70
  -4   7  -1   27.90    3.80
  -4   7  -1   16.20    3.30
   4  -7   1   24.80    2.60
   4  -7   1   22.70    3.20
   4  -7   1   20.20    3.30
   4  -7   1   25.80    2.40
  -5   7  -1  186.28   17.60
  -5   7  -1  211.38   17.20
  -5   7  -1  183.68   17.00
  -5   7  -1  242.28   17.90
   5  -7   1  223.48   16.20
   5  -7   1  214.68   17.00
   5  -7   1  233.78   16.50
  -6   7  -1   85.19    7.60
  -6   7  -1   69.99    7.10
  -6   7  -1   76.59    7.90
  -6   7  -1   64.09    7.70
   6  -7   1   76.99    6.30
   6  -7   1   80.79    7.30
   6  -7   1   61.19    6.80
   6  -7   1   83.59    6.70
  -7   7  -1  142.19   12.20
  -7   7  -1  168.98   13.10
  -7   7  -1  126.59   12.50
  -7   7  -1  147.09   13.40
  -7   7  -1  127.99   13.10
   7  -7   1  160.68   11.90
   7  -7   1  162.58   12.90
   7  -7   1  157.78   12.20
  -8   7  -1   61.29    6.70
  -8   7  -1   44.60    7.60
  -8   7  -1   61.69    6.00
  -8   7  -1   61.09    5.60
  -8   7  -1   66.39    7.40
  -8   7  -1   56.49    6.50
   8  -7   1   72.39    5.90
   8  -7   1   56.89    6.40
   8  -7   1   66.19    6.20
  -9   7  -1  199.48   16.20
  -9   7  -1  216.08   16.70
  -9   7  -1  190.08   17.40
  -9   7  -1  211.08   18.20
   9  -7   1  218.18   17.10
   9  -7   1  221.68   17.60
   9  -7   1  218.28   16.60
 -10   7  -1  327.17   26.40
 -10   7  -1  318.07   25.20
 -10   7  -1  327.57   27.40
 -10   7  -1  309.87   25.60
 -10   7  -1  363.96   27.60
  10  -7   1  353.16   25.80
  10  -7   1  359.96   27.00
  10  -7   1  305.17   26.30
  10  -7   1  363.56   26.40
 -11   7  -1  100.39    8.80
 -11   7  -1  113.89   10.90
 -11   7  -1  100.49    9.30
 -11   7  -1  103.49    9.90
  11  -7   1  103.09    9.40
  11  -7   1  110.39   10.50
  11  -7   1  109.19   10.00
 -12   7  -1  159.58   14.00
 -12   7  -1  151.98   13.10
 -12   7  -1  167.28   15.10
 -12   7  -1  149.09   12.70
  12  -7   1  141.29   14.20
  12  -7   1  180.78   14.40
  12  -7   1  165.88   13.60
  12   6  -1  204.28   16.20
  12   6  -1  202.28   17.00
  12   6  -1  210.58   15.80
  12   6  -1  207.78   15.50
  12   6  -1  195.18   16.40
  12   6  -1  199.28   16.70
  11   6  -1   33.60    3.30
  11   6  -1   30.90    4.30
  11   6  -1   30.00    3.60
  11   6  -1   30.70    3.00
  10   6  -1  109.69    9.90
  10   6  -1  128.79   10.00
  10   6  -1  124.09    9.40
  10   6  -1  124.09   10.40
  10   6  -1  119.29   10.50
  10   6  -1  114.39    9.10
   9   6  -1    6.40    1.80
   9   6  -1   10.60    1.50
   9   6  -1   10.00    2.00
   9   6  -1    7.60    1.10
   9   6  -1    9.60    2.30
   9   6  -1    5.60    1.60
   8   6  -1  263.97   19.60
   8   6  -1  249.08   19.70
   8   6  -1  251.07   19.20
   8   6  -1  245.58   19.20
   8   6  -1  260.07   18.60
   8   6  -1  245.48   18.50
   7   6  -1  268.67   19.00
   7   6  -1  257.67   19.50
   7   6  -1  248.18   18.90
   7   6  -1  265.07   20.20
   7   6  -1  262.27   19.80
   7   6  -1  255.77   19.70
   6   6  -1 1239.18   88.99
   6   6  -1 1227.98   89.19
   6   6  -1 1208.78   88.49
   6   6  -1 1261.57   88.59
   6   6  -1 1203.68   89.59
   6   6  -1 1237.68   89.19
   5   6  -1   13.50    1.90
   5   6  -1   10.40    1.20
   5   6  -1    9.50    1.50
   5   6  -1   11.90    1.20
   5   6  -1   10.30    1.70
   5   6  -1   12.30    2.10
   5   6  -1   11.00    1.30
   5   6  -1    8.90    1.30
   4   6  -1 2290.07  174.38
   4   6  -1 2496.45  174.88
   4   6  -1 2480.05  174.48
   4   6  -1 2388.46  174.28
   4   6  -1 2431.86  174.48
   4   6  -1 2472.25  175.28
   3   6  -1   60.29    4.80
   3   6  -1   53.99    4.90
   3   6  -1   59.49    4.60
   3   6  -1   64.99    5.00
   3   6  -1   54.39    4.80
   3   6  -1   57.29    4.50
   2   6  -1 1471.35  102.19
   2   6  -1 1514.75  102.49
   2   6  -1 1389.26  101.69
   2   6  -1 1351.86  101.59
   2   6  -1 1390.06  101.59
   2   6  -1 1362.26  101.59
   2   6  -1 1265.37  102.69
   2   6  -1 1587.44  102.39
   1   6  -1   23.70    2.80
   1   6  -1   23.10    2.80
   1   6  -1   24.80    3.00
   1   6  -1   25.60    2.80
  -1  -6   1   29.40    2.40
  -1  -6   1   26.40    2.40
   0   6  -1  716.43   49.50
   0   6  -1  692.63   49.10
   0   6  -1  622.84   49.10
   0   6  -1  629.44   49.20
   0  -6   1  673.33   48.70
   0  -6   1  689.43   48.80
  -1   6  -1   33.20    3.70
  -1   6  -1   30.70    3.80
  -1   6  -1   33.60    3.80
  -1   6  -1   32.90    3.90
   1  -6   1   39.10    3.50
   1  -6   1   36.20    3.50
   1  -6   1   37.20    2.80
   1  -6   1   36.00    2.70
  -2   6  -1 4551.04  323.27
  -2   6  -1 4269.37  322.77
  -2   6  -1 4357.16  322.97
   2  -6   1 4765.72  322.67
  -3   6  -1   27.40    4.10
  -3   6  -1   28.20    3.70
  -3   6  -1   29.10    3.70
  -3   6  -1   28.30    3.40
   3  -6   1   28.00    3.10
   3  -6   1   19.70    3.00
   3  -6   1   26.00    2.50
   3  -6   1   26.30    2.40
  -4   6  -1 1514.65   96.69
  -4   6  -1 1272.67   95.99
  -4   6  -1 1167.48   95.79
  -4   6  -1 1202.98   96.39
   4  -6   1 1450.25   95.39
   4  -6   1 1104.99   95.59
   4  -6   1 1421.26   95.09
   4  -6   1 1406.16   95.89
  -5   6  -1    2.90    1.50
  -5   6  -1    1.00    1.50
  -5   6  -1    2.30    1.30
  -5   6  -1    0.90    1.50
   5  -6   1    2.70    1.40
   5  -6   1    1.00    0.90
   5  -6   1    1.60    0.80
   5  -6   1    0.80    1.10
  -6   6  -1  274.67   20.90
  -6   6  -1  234.18   21.20
  -6   6  -1  235.38   20.60
  -6   6  -1  285.67   21.50
   6  -6   1  254.27   20.70
   6  -6   1  298.07   20.10
   6  -6   1  239.08   20.60
   6  -6   1  300.77   20.40
  -7   6  -1  221.78   16.10
  -7   6  -1  171.88   16.80
  -7   6  -1  221.08   15.70
  -7   6  -1  220.68   17.20
  -7   6  -1  164.58   16.10
  -7   6  -1  222.98   16.60
   7  -6   1  218.38   16.10
   7  -6   1  202.48   15.70
   7  -6   1  191.38   16.40
  -8   6  -1 1464.75  104.29
  -8   6  -1 1437.06  102.89
  -8   6  -1 1439.16  102.49
  -8   6  -1 1437.86  103.59
  -8   6  -1 1344.67  103.39
   8  -6   1 1436.66  103.19
   8  -6   1 1444.76  102.79
   8  -6   1 1318.17  103.49
  -9   6  -1    5.00    1.40
  -9   6  -1    5.50    2.20
  -9   6  -1    7.80    2.70
  -9   6  -1    4.40    2.00
  -9   6  -1    5.70    1.90
   9  -6   1    3.80    2.10
   9  -6   1    4.50    2.20
   9  -6   1    3.10    1.60
   9  -6   1    5.30    2.20
 -10   6  -1  508.75   34.80
 -10   6  -1  458.65   36.10
 -10   6  -1  424.86   35.00
 -10   6  -1  484.25   34.80
 -10   6  -1  460.55   35.30
  10  -6   1  367.46   37.30
  10  -6   1  478.05   34.90
  10  -6   1  492.95   35.50
  10  -6   1  447.26   35.60
 -11   6  -1   27.90    4.90
 -11   6  -1   25.00    3.20
 -11   6  -1   26.60    3.60
 -11   6  -1   25.70    4.70
 -11   6  -1   19.70    4.00
  11  -6   1   22.50    4.30
  11  -6   1   19.80    3.50
  11  -6   1   20.70    3.90
  11  -6   1   21.40    3.90
 -12   6  -1  117.49   11.50
 -12   6  -1  142.39   12.90
 -12   6  -1  130.29   10.60
 -12   6  -1  121.99   10.90
  12  -6   1  128.09   12.30
  12  -6   1  145.79   12.40
  12  -6   1  143.29   11.70
  13   5  -1   20.80    3.10
  13   5  -1   26.30    2.90
  13   5  -1   25.80    3.50
  13   5  -1   14.20    3.10
  13   5  -1   19.80    3.40
  13   5  -1   19.80    4.00
  12   5  -1   27.90    4.60
  12   5  -1   25.20    2.90
  12   5  -1   28.10    3.20
  12   5  -1   24.60    3.40
  12   5  -1   23.80    4.00
  12   5  -1   26.00    4.00
  11   5  -1  103.79    9.50
  11   5  -1  119.89    8.80
  11   5  -1  116.49    9.00
  11   5  -1   95.49    9.00
  10   5  -1   36.70    3.50
  10   5  -1   43.10    4.70
  10   5  -1   40.30    4.00
  10   5  -1   34.70    3.60
  10   5  -1   41.50    4.30
  10   5  -1   46.60    4.50
   9   5  -1   24.90    2.90
   9   5  -1   14.30    1.80
   9   5  -1   18.30    2.10
   9   5  -1   17.80    2.80
   9   5  -1   20.20    2.90
   9   5  -1   21.50    3.30
   8   5  -1   26.80    2.90
   8   5  -1   27.30    3.20
   8   5  -1   28.80    3.10
   8   5  -1   25.50    2.30
   8   5  -1   22.70    2.50
   8   5  -1   29.40    3.40
   7   5  -1   11.00    1.20
   7   5  -1   12.60    2.30
   7   5  -1    9.70    1.90
   7   5  -1   11.10    1.90
   7   5  -1   11.20    1.80
   7   5  -1   10.40    1.10
   6   5  -1  185.78   13.50
   6   5  -1  174.68   12.70
   6   5  -1  168.68   13.60
   6   5  -1  176.58   13.80
   6   5  -1  174.48   13.30
   6   5  -1  170.68   12.70
   5   5  -1    6.60    0.80
   5   5  -1    7.70    0.80
   5   5  -1   12.70    1.80
   5   5  -1    7.20    0.80
   5   5  -1    7.90    1.70
   5   5  -1    9.20    0.80
   4   5  -1  151.28   10.80
   4   5  -1  148.39   10.80
   4   5  -1  145.69   11.30
   4   5  -1  136.19   10.90
   4   5  -1  153.58   11.70
   3   5  -1  176.88   13.10
   3   5  -1  189.38   13.40
   3   5  -1  171.78   12.90
   3   5  -1  165.38   13.00
   2   5  -1  190.38   13.50
   2   5  -1  188.38   13.60
   2   5  -1  164.68   13.60
   1   5  -1  446.46   33.50
   1   5  -1  483.75   33.50
   1   5  -1  406.76   33.60
  -1  -5   1  483.95   33.20
  -1  -5   1  466.15   33.20
   0   5  -1    0.80    0.90
   0   5  -1    0.90    0.80
   0   5  -1    0.60    0.90
   0   5  -1    0.90    0.90
   0  -5   1    0.70    0.70
   0  -5   1    0.80    0.80
  -1   5  -1 1023.20   77.19
  -1   5  -1  927.11   77.29
  -1   5  -1 1062.49   77.19
  -1   5  -1 1084.39   77.49
   1  -5   1 1087.89   76.39
   1  -5   1 1135.59   77.09
   1  -5   1 1095.59   76.99
   1  -5   1 1090.99   76.49
  -2   5  -1  101.99    9.80
  -2   5  -1  113.89    9.60
  -2   5  -1  108.09    9.80
   2  -5   1  124.99    9.00
   2  -5   1  122.89    9.40
   2  -5   1  129.99    8.90
   2  -5   1  121.89    9.50
  -3   5  -1   23.20    3.10
  -3   5  -1   16.90    2.70
  -3   5  -1   13.70    2.60
  -3   5  -1   20.90    3.00
   3  -5   1   26.40    2.80
   3  -5   1   21.70    2.60
   3  -5   1   22.10    2.20
   3  -5   1   24.20    2.10
  -4   5  -1  117.99   10.40
  -4   5  -1  124.09   10.50
  -4   5  -1  136.29   11.00
  -4   5  -1  127.29   11.00
   4  -5   1  135.99    9.90
   4  -5   1  136.19   10.10
   4  -5   1  125.89   10.40
   4  -5   1  119.29   10.40
  -5   5  -1  191.68   17.90
  -5   5  -1  198.18   17.40
  -5   5  -1  269.47   18.00
  -5   5  -1  254.07   18.30
   5  -5   1  212.28   17.60
   5  -5   1  189.58   17.40
   5  -5   1  251.47   17.30
   5  -5   1  247.88   17.00
  -6   5  -1  267.37   18.50
  -6   5  -1  248.68   17.90
  -6   5  -1  249.18   18.90
  -6   5  -1  196.28   19.30
  -6   5  -1  220.78   18.10
  -6   5  -1  248.98   17.60
   6  -5   1  247.78   17.70
   6  -5   1  192.38   18.10
   6  -5   1  250.37   18.00
   6  -5   1  203.88   18.10
  -7   5  -1  229.18   17.50
  -7   5  -1  196.38   17.80
  -7   5  -1  213.48   16.50
  -7   5  -1  227.18   16.90
  -7   5  -1  234.98   18.10
  -7   5  -1  203.58   17.20
   7  -5   1  234.88   16.90
   7  -5   1  223.68   17.50
   7  -5   1  188.48   17.20
   7  -5   1  243.18   17.30
  -8   5  -1   36.40    5.00
  -8   5  -1   40.30    4.70
  -8   5  -1   44.30    4.30
  -8   5  -1   44.20    4.00
  -8   5  -1   38.00    5.10
  -8   5  -1   42.00    4.80
   8  -5   1   33.00    4.40
   8  -5   1   35.30    4.60
   8  -5   1   50.09    4.50
   8  -5   1   47.90    4.90
  -9   5  -1   49.50    5.90
  -9   5  -1   47.90    4.80
  -9   5  -1   50.09    5.30
  -9   5  -1   48.70    4.50
  -9   5  -1   48.70    5.30
   9  -5   1   45.60    5.30
   9  -5   1   43.80    5.50
   9  -5   1   48.70    5.00
   9  -5   1   49.50    5.50
 -10   5  -1   49.90    6.30
 -10   5  -1   58.29    5.50
 -10   5  -1   56.39    5.00
 -10   5  -1   49.30    5.70
 -10   5  -1   54.59    7.20
 -10   5  -1   57.49    5.90
  10  -5   1   56.79    8.00
  10  -5   1   60.19    6.50
  10  -5   1   51.49    6.00
 -11   5  -1  307.27   26.20
 -11   5  -1  334.57   25.50
 -11   5  -1  317.47   24.90
 -11   5  -1  336.27   26.40
 -11   5  -1  340.57   25.50
 -11   5  -1  326.37   24.50
  11  -5   1  367.76   25.60
  11  -5   1  353.96   26.10
  11  -5   1  317.47   26.10
  11  -5   1  273.37   26.40
 -12   5  -1   18.30    3.90
 -12   5  -1   13.80    2.90
  12  -5   1   16.60    3.50
  12  -5   1   13.20    3.60
  12  -5   1   18.80    3.80
  12  -5   1   16.00    3.20
 -13   5  -1   53.29    4.80
 -13   5  -1   45.60    6.50
 -13   5  -1   52.59    5.00
 -13   5  -1   43.30    5.50
 -13   5  -1   50.99    5.70
  13  -5   1   51.29    6.00
  13  -5   1   57.29    7.60
  13  -5   1   56.39    7.30
  13   4  -1    3.70    1.50
  13   4  -1    3.00    2.20
  13   4  -1    2.50    1.40
  13   4  -1    1.50    1.50
  13   4  -1    4.70    1.50
  12   4  -1  211.18   18.60
  12   4  -1  259.27   19.70
  12   4  -1  242.88   18.50
  12   4  -1  224.28   18.20
  12   4  -1  228.88   18.30
  12   4  -1  274.77   19.20
  11   4  -1   47.10    5.00
  11   4  -1   47.10    4.60
  11   4  -1   45.90    4.30
  10   4  -1   34.60    3.40
  10   4  -1   34.30    4.00
  10   4  -1   32.60    3.60
  10   4  -1   37.50    3.70
  10   4  -1   39.30    4.20
  10   4  -1   41.90    5.20
   9   4  -1   36.30    3.80
   9   4  -1   33.20    3.30
   9   4  -1   33.90    3.10
   9   4  -1   29.60    3.30
   9   4  -1   37.50    3.90
   9   4  -1   33.80    4.10
   8   4  -1  481.25   37.30
   8   4  -1  497.95   37.70
   8   4  -1  487.25   37.00
   8   4  -1  560.94   37.80
   8   4  -1  536.35   38.10
   8   4  -1  501.95   37.10
   7   4  -1   47.80    4.00
   7   4  -1   44.50    4.40
   7   4  -1   42.90    4.20
   7   4  -1   43.70    4.10
   7   4  -1   40.40    3.60
   6   4  -1 2371.96  163.48
   6   4  -1 2322.57  164.98
   6   4  -1 2151.48  163.48
   6   4  -1 2275.97  164.58
   5   4  -1   59.39    4.80
   5   4  -1   53.09    5.00
   4   4  -1 1680.73  118.99
   4   4  -1 1643.34  119.29
   4   4  -1 1629.04  118.59
   3   4  -1  155.38   12.40
   3   4  -1  166.88   11.70
   3   4  -1  163.88   11.90
   3   4  -1  151.78   11.70
   3   4  -1  166.88   12.20
   2   4  -1 3328.77  218.08
   2   4  -1 2744.53  218.08
   1   4  -1   55.99    4.70
   1   4  -1   51.59    4.80
   1   4  -1   65.59    4.80
   1   4  -1   53.59    4.90
  -1  -4   1   64.89    4.50
   0  -4   1 8438.16  645.04
  -1   4  -1   61.89    5.70
  -1   4  -1   61.69    5.70
  -1   4  -1   59.69    5.50
  -1   4  -1   64.39    5.60
   1  -4   1   69.49    4.90
   1  -4   1   66.19    5.40
   1  -4   1   71.69    5.50
   1  -4   1   67.29    5.00
  -2   4  -1 3233.68  207.58
  -2   4  -1 2570.74  207.08
  -2   4  -1 2817.42  207.48
  -2   4  -1 2766.12  207.18
   2  -4   1 3002.00  207.18
  -3   4  -1  147.89   10.60
  -3   4  -1  108.09    9.90
  -3   4  -1  122.99   10.40
  -3   4  -1  109.39   10.00
   3  -4   1  139.09    9.70
   3  -4   1  144.89    9.60
   3  -4   1  113.19    9.90
   3  -4   1  118.19   10.00
  -4   4  -1  696.23   54.79
  -4   4  -1  660.93   54.39
  -4   4  -1  848.02   55.09
  -4   4  -1  699.43   54.39
   4  -4   1  643.74   54.29
   4  -4   1  849.81   54.09
   4  -4   1  852.61   54.29
   4  -4   1  702.13   54.39
  -5   4  -1  117.89   10.40
  -5   4  -1  122.29    9.50
  -5   4  -1   94.39    9.20
  -5   4  -1  103.29    9.70
  -5   4  -1  129.09    8.90
  -5   4  -1  124.89    9.20
   5  -4   1   96.59    9.20
   5  -4   1  126.89    9.00
   5  -4   1   94.99    9.30
   5  -4   1  125.79    9.30
  -6   4  -1 1248.68   87.19
  -6   4  -1  996.00   87.79
  -6   4  -1 1353.56   88.29
  -6   4  -1 1262.47   87.69
  -6   4  -1 1232.98   86.89
  -6   4  -1 1150.08   87.49
   6  -4   1 1261.87   87.19
   6  -4   1 1068.19   87.59
   6  -4   1 1254.47   87.49
  -7   4  -1   29.70    4.00
  -7   4  -1   32.50    3.60
  -7   4  -1   30.50    3.30
  -7   4  -1   28.90    3.00
  -7   4  -1   30.30    3.60
   7  -4   1   24.30    3.80
   7  -4   1   30.90    3.70
   7  -4   1   29.80    3.70
   7  -4   1   35.00    3.50
  -8   4  -1  433.26   32.30
  -8   4  -1  376.76   32.70
  -8   4  -1  452.85   31.60
  -8   4  -1  442.46   31.90
  -8   4  -1  467.95   33.10
  -8   4  -1  432.16   32.30
   8  -4   1  366.06   32.20
   8  -4   1  473.15   32.60
   8  -4   1  445.26   32.10
   8  -4   1  402.06   32.50
  -9   4  -1   87.79    7.50
  -9   4  -1   77.49    6.90
  -9   4  -1   85.39    8.00
  -9   4  -1   62.39    7.40
  -9   4  -1   80.19    6.60
  -9   4  -1   80.09    7.30
   9  -4   1   72.49    7.40
   9  -4   1   85.29    7.70
   9  -4   1   74.79    7.60
   9  -4   1   88.99    7.30
 -10   4  -1   32.40    5.00
 -10   4  -1   30.30    4.10
 -10   4  -1   28.00    2.90
 -10   4  -1   29.50    3.30
 -10   4  -1   24.20    3.80
  10  -4   1   28.00    4.40
  10  -4   1   25.30    3.70
  10  -4   1   20.00    3.80
  10  -4   1   21.00    4.00
 -11   4  -1   24.10    2.70
 -11   4  -1   24.00    3.70
 -11   4  -1   21.20    3.50
 -11   4  -1   22.60    3.20
 -11   4  -1   26.40    4.40
  11  -4   1   33.20    4.40
  11  -4   1   25.00    4.50
  11  -4   1   35.30    4.80
  11  -4   1   24.10    4.20
 -12   4  -1  166.68   15.30
 -12   4  -1  169.88   14.20
 -12   4  -1  172.68   15.20
 -12   4  -1  174.88   13.40
 -12   4  -1  159.78   14.20
 -12   4  -1  178.18   13.80
  12  -4   1  175.38   15.30
  12  -4   1  200.58   14.90
  12  -4   1  154.78   14.80
  12  -4   1  208.08   15.60
 -13   4  -1    6.60    2.00
 -13   4  -1    3.50    1.90
 -13   4  -1    4.50    1.50
 -13   4  -1    5.50    1.30
 -13   4  -1    6.90    2.70
  13  -4   1    5.10    2.10
  13  -4   1    0.20    1.90
  13  -4   1    3.10    2.50
  13   3  -1   18.40    3.80
  13   3  -1   19.10    2.60
  13   3  -1   16.40    2.80
  13   3  -1   18.10    3.00
  13   3  -1   18.40    3.40
  13   3  -1   20.40    3.30
  12   3  -1  145.49   12.00
  12   3  -1  146.69   12.60
  12   3  -1  149.49   12.20
  12   3  -1  156.28   12.30
  12   3  -1  144.79   13.20
  12   3  -1  153.68   11.90
  11   3  -1   76.69    6.60
  11   3  -1   82.39    7.00
  11   3  -1   78.69    6.80
  11   3  -1   71.49    6.60
  10   3  -1  140.99   10.70
  10   3  -1  138.29   10.80
  10   3  -1  138.79   11.70
  10   3  -1  138.79   11.10
  10   3  -1  115.39   10.50
  10   3  -1  140.69   11.30
   9   3  -1   18.50    2.70
   9   3  -1   16.00    2.20
   9   3  -1   19.10    2.80
   9   3  -1   16.30    2.30
   9   3  -1   21.10    2.40
   9   3  -1   18.80    3.20
  -9  -3   1   17.40    1.50
  -9  -3   1   17.60    1.50
   8   3  -1  221.18   17.00
   8   3  -1  228.88   16.70
   8   3  -1  217.28   16.20
   8   3  -1  199.78   16.00
   7   3  -1   68.79    5.30
   7   3  -1   67.79    5.80
   7   3  -1   70.19    6.20
   7   3  -1   63.59    5.30
   7   3  -1   70.09    5.50
   7   3  -1   62.69    5.80
   6   3  -1   22.80    1.90
   6   3  -1   22.30    2.20
   6   3  -1   19.40    1.80
   6   3  -1   22.00    2.40
   5   3  -1  212.78   15.80
   5   3  -1  211.18   16.00
   4   3  -1   40.80    3.60
   4   3  -1   37.60    3.30
   3   3  -1   12.90    1.50
   3   3  -1   11.40    1.00
   3   3  -1    8.50    1.40
   2   3  -1    5.70    0.60
   2   3  -1    4.90    0.60
   2   3  -1    5.80    0.90
   1   3  -1  165.88   12.90
   1   3  -1  155.38   13.00
   1   3  -1  171.28   13.10
   1   3  -1  171.28   12.70
   1   3  -1  188.68   13.10
   1   3  -1  169.08   12.70
  -1  -3   1  204.68   12.80
  -1  -3   1  178.18   12.80
   0   3  -1    6.30    1.20
   0   3  -1    6.60    1.30
   0   3  -1    7.20    1.20
   0   3  -1    7.90    1.30
   0  -3   1    6.80    1.10
   0  -3   1   10.50    1.20
  -1   3  -1   65.29    5.90
  -1   3  -1   74.79    6.00
  -1   3  -1   84.09    5.90
  -1   3  -1   63.29    5.70
   1  -3   1   73.99    5.30
   1  -3   1   75.29    5.40
   1  -3   1   59.49    5.60
   1  -3   1   71.59    5.70
  -2   3  -1   19.00    2.20
  -2   3  -1   17.40    2.40
  -2   3  -1   16.40    2.10
   2  -3   1   16.50    2.30
   2  -3   1   17.00    2.20
  -3   3  -1  265.17   18.10
  -3   3  -1  227.38   18.00
  -3   3  -1  268.97   18.50
  -3   3  -1  238.68   18.30
   3  -3   1  222.48   18.00
   3  -3   1  218.38   18.00
  -4   3  -1    5.00    1.50
  -4   3  -1    3.90    1.40
  -4   3  -1    7.50    1.40
  -4   3  -1    4.30    1.50
  -4   3  -1    5.00    1.00
  -4   3  -1    4.60    1.40
   4  -3   1    6.60    1.50
   4  -3   1    4.70    1.40
  -5   3  -1  414.16   28.50
  -5   3  -1  404.06   29.60
  -5   3  -1  415.66   28.70
  -5   3  -1  355.96   29.30
  -5   3  -1  432.36   29.50
  -5   3  -1  398.06   29.00
   5  -3   1  355.96   29.00
   5  -3   1  340.17   28.90
  -6   3  -1    8.80    1.40
  -6   3  -1    4.80    1.70
  -6   3  -1    7.50    1.80
  -6   3  -1    4.90    1.60
  -6   3  -1    9.90    1.60
  -6   3  -1    8.30    2.00
   6  -3   1   10.50    2.00
   6  -3   1    6.60    1.70
  -7   3  -1   69.29    8.20
  -7   3  -1   90.49    7.40
  -7   3  -1   81.49    7.80
  -7   3  -1   88.29    7.50
  -7   3  -1   88.79    7.10
  -7   3  -1   87.09    6.80
   7  -3   1   81.39    7.50
   7  -3   1   94.99    7.30
   7  -3   1   80.19    7.50
   7  -3   1   88.19    7.60
  -8   3  -1  192.78   15.30
  -8   3  -1  180.78   14.00
  -8   3  -1  190.68   14.60
  -8   3  -1  159.98   14.90
  -8   3  -1  189.98   14.60
  -8   3  -1  181.98   14.30
   8  -3   1  172.58   14.80
   8  -3   1  162.68   14.60
   8  -3   1  212.48   14.60
   8  -3   1  202.28   15.00
  -9   3  -1    4.40    1.20
  -9   3  -1    3.80    1.70
  -9   3  -1    4.30    1.40
  -9   3  -1    2.60    1.60
  -9   3  -1    4.60    1.80
  -9   3  -1    4.90    1.60
   9  -3   1    5.90    1.80
   9  -3   1    5.50    2.10
   9  -3   1    2.50    1.70
   9  -3   1    3.20    1.60
 -10   3  -1  109.19    9.60
 -10   3  -1   99.49    8.20
 -10   3  -1   93.69    9.40
 -10   3  -1  102.99    8.50
 -10   3  -1  100.89    8.80
 -10   3  -1  105.69    9.00
  10  -3   1   91.99    9.10
  10  -3   1  117.69    9.30
  10  -3   1   98.99    9.50
  10  -3   1  117.49    9.80
 -11   3  -1    4.50    1.30
 -11   3  -1    5.80    1.80
 -11   3  -1    3.90    1.60
 -11   3  -1    2.70    1.00
 -11   3  -1    5.70    2.10
  11  -3   1    4.10    2.20
  11  -3   1    4.10    1.80
  11  -3   1    4.80    2.10
  11  -3   1    2.70    1.80
 -12   3  -1  159.28   12.50
 -12   3  -1  153.08   12.10
 -12   3  -1  158.58   12.60
 -12   3  -1  152.48   13.50
 -12   3  -1  148.89   11.80
 -12   3  -1  155.38   13.40
  12  -3   1  167.28   13.20
  12  -3   1  124.19   12.90
  12  -3   1  166.58   13.90
  12  -3   1  151.08   13.50
 -13   3  -1   27.40    3.50
 -13   3  -1   34.00    3.50
 -13   3  -1   33.20    5.20
 -13   3  -1   28.40    3.80
 -13   3  -1   30.90    3.00
  13  -3   1   30.20    5.10
  13  -3   1   29.00    5.10
  13  -3   1   33.60    5.30
  13  -3   1   32.80    5.00
  14   2  -1  103.29    9.20
  14   2  -1  101.39    9.30
  14   2  -1  104.49    9.60
  14   2  -1  114.89   10.40
 -14  -2   1  101.49    7.80
 -14  -2   1   95.09    7.80
  13   2  -1   -1.60    1.10
  13   2  -1    0.00    0.80
  13   2  -1   -0.90    1.50
  13   2  -1   -0.10    0.90
  13   2  -1   -1.70    1.00
  13   2  -1   -1.10    1.20
 -13  -2   1    1.00    0.70
 -13  -2   1    1.00    0.80
  12   2  -1    2.80    1.50
  12   2  -1    6.60    1.40
  12   2  -1    8.50    2.80
  12   2  -1    9.30    2.30
  12   2  -1    9.40    1.80
  12   2  -1    5.30    1.80
 -12  -2   1    8.70    1.70
 -12  -2   1    7.80    1.50
  11   2  -1   16.90    2.20
  11   2  -1   15.70    2.40
  11   2  -1   14.20    2.60
  11   2  -1    8.90    2.10
 -11  -2   1   16.60    2.20
 -11  -2   1   14.50    1.90
  10   2  -1  793.82   56.59
  10   2  -1  683.43   56.09
  10   2  -1  760.02   56.09
  10   2  -1  719.53   55.19
  10   2  -1  762.32   55.39
  10   2  -1  762.32   55.59
 -10  -2   1  762.72   54.79
 -10  -2   1  784.12   54.89
   9   2  -1    0.90    1.20
   9   2  -1    0.50    0.90
   9   2  -1   -0.40    0.60
   9   2  -1   -1.30    0.70
   9   2  -1    0.30    1.20
  -9  -2   1    0.40    0.60
  -9  -2   1   -0.70    0.60
   8   2  -1 3107.09  218.48
   8   2  -1 2916.81  218.88
   8   2  -1 3046.60  218.68
   8   2  -1 2886.81  219.18
   8   2  -1 3083.29  218.78
   8   2  -1 2859.01  218.48
  -8  -2   1 3228.18  218.48
  -8  -2   1 3165.28  218.38
   7   2  -1  128.99   10.70
   7   2  -1  135.49   10.30
   7   2  -1  132.09   11.00
   7   2  -1  134.29   10.50
   7   2  -1  136.39   10.30
   7   2  -1  130.59   10.40
  -7  -2   1  133.39   10.20
  -7  -2   1  146.19   10.30
  -7  -2   1  136.19   10.40
  -7  -2   1  135.09   10.20
   6   2  -1 1383.16  105.09
   6   2  -1 1566.64  105.49
   6   2  -1 1400.76  105.19
   6   2  -1 1375.56  105.79
   6   2  -1 1342.37  105.49
   6   2  -1 1566.74  105.29
  -6  -2   1 1459.35  105.09
  -6  -2   1 1497.85  105.09
  -6  -2   1 1436.76  105.29
  -6  -2   1 1571.14  105.19
   5   2  -1    0.50    0.60
   5   2  -1    0.50    0.50
   5   2  -1    0.00    0.40
   5   2  -1    0.60    0.50
  -5  -2   1    0.70    0.50
  -5  -2   1    0.40    0.40
   4   2  -1 3089.89  231.68
   4   2  -1 3219.98  232.28
   3   2  -1   61.59    4.60
   3   2  -1   56.79    4.70
   1   2  -1   38.30    2.80
   1   2  -1   40.00    2.90
   1   2  -1   37.90    2.90
   1   2  -1   37.20    2.90
   1   2  -1   35.50    3.00
   0   2  -1  899.01   65.59
   0   2  -1  946.21   65.49
   0   2  -1  905.31   65.49
   0  -2   1  888.31   65.49
  -1   2  -1   30.40    2.60
  -1   2  -1   27.70    2.70
   1  -2   1   33.50    2.70
   1  -2   1   24.80    2.60
   1  -2   1   29.50    2.80
  -2   2  -1  301.27   24.90
  -2   2  -1  329.77   25.10
  -2   2  -1  353.76   25.00
   2  -2   1  315.57   24.90
   2  -2   1  380.66   25.00
   2  -2   1  357.96   25.10
  -3   2  -1    7.50    1.70
  -3   2  -1    7.20    1.10
  -3   2  -1    6.00    1.30
  -3   2  -1    5.50    1.30
  -3   2  -1    7.30    1.30
   3  -2   1    7.00    1.50
   3  -2   1    9.80    1.60
   3  -2   1    4.90    1.30
  -4   2  -1 2102.59  136.79
  -4   2  -1 1994.40  136.29
  -4   2  -1 1951.00  136.29
   4  -2   1 1836.22  136.39
   4  -2   1 1618.84  136.19
   4  -2   1 1840.52  136.49
  -5   2  -1    1.70    1.20
  -5   2  -1    0.80    0.90
  -5   2  -1    0.80    0.70
  -5   2  -1   -0.20    0.70
  -5   2  -1    0.30    0.90
  -5   2  -1    2.30    1.20
   5  -2   1    1.10    1.00
   5  -2   1    0.80    0.90
   5  -2   1    0.70    1.10
  -6   2  -1 1748.13  117.29
  -6   2  -1 1623.84  117.29
  -6   2  -1 1579.94  116.49
  -6   2  -1 1745.53  116.89
  -6   2  -1 1558.24  116.29
  -6   2  -1 1698.53  116.79
   6  -2   1 1510.15  116.99
   6  -2   1 1459.15  116.89
  -7   2  -1   72.89    6.40
  -7   2  -1   65.49    5.40
  -7   2  -1   62.79    6.30
  -7   2  -1   70.49    6.40
  -7   2  -1   65.99    5.70
  -7   2  -1   71.19    6.00
   7  -2   1   64.79    6.20
   7  -2   1   63.69    6.10
  -8   2  -1  241.38   17.80
  -8   2  -1  235.28   16.90
  -8   2  -1  181.98   17.40
  -8   2  -1  244.18   17.20
  -8   2  -1  229.28   16.60
  -8   2  -1  244.78   17.30
   8  -2   1  245.88   17.40
   8  -2   1  195.18   17.40
   8  -2   1  190.18   17.20
  -9   2  -1    1.40    0.90
  -9   2  -1   -0.50    0.90
  -9   2  -1   -1.00    0.90
  -9   2  -1   -0.40    0.60
  -9   2  -1    1.40    1.10
  -9   2  -1   -0.20    1.10
   9  -2   1   -0.50    1.30
   9  -2   1    0.60    1.20
   9  -2   1   -0.90    0.80
   9  -2   1    0.40    1.30
 -10   2  -1  384.66   28.20
 -10   2  -1  372.16   27.10
 -10   2  -1  382.76   28.30
 -10   2  -1  378.86   26.90
 -10   2  -1  355.86   27.30
 -10   2  -1  355.46   27.30
  10  -2   1  318.77   27.90
  10  -2   1  300.27   27.60
  10  -2   1  416.76   28.50
  10  -2   1  383.56   27.80
 -11   2  -1    5.70    1.20
 -11   2  -1    8.00    1.70
 -11   2  -1    6.60    1.80
 -11   2  -1    6.10    1.40
  11  -2   1    8.10    2.50
  11  -2   1    2.90    2.00
  11  -2   1    6.10    2.00
  11  -2   1    3.30    1.70
 -12   2  -1  184.48   14.60
 -12   2  -1  185.98   15.70
 -12   2  -1  189.78   14.60
 -12   2  -1  186.68   14.30
  12  -2   1  176.68   15.50
  12  -2   1  214.48   16.40
  12  -2   1  212.98   15.70
  12  -2   1  167.38   15.80
 -13   2  -1    3.50    1.80
 -13   2  -1    0.30    0.70
 -13   2  -1    1.90    1.60
 -13   2  -1    0.80    0.90
 -13   2  -1    0.60    0.80
  13  -2   1    3.60    2.10
  13  -2   1    2.00    1.70
  13  -2   1    0.40    1.80
  13  -2   1    2.70    2.00
 -14   2  -1  290.57   23.40
 -14   2  -1  291.67   21.80
 -14   2  -1  305.37   22.10
  14  -2   1  279.27   23.80
  14   1  -1  109.69    9.90
  14   1  -1   99.99    9.60
  14   1  -1  105.79   10.70
  14   1  -1  109.19   10.10
 -14  -1   1  111.89    9.00
  13   1  -1   25.80    4.70
  13   1  -1   21.90    3.70
  13   1  -1   27.20    4.20
  13   1  -1   28.10    4.40
 -13  -1   1   30.30    3.30
  12   1  -1  143.69   14.00
  12   1  -1  208.08   14.90
  12   1  -1  206.98   15.50
  12   1  -1  169.58   14.40
 -12  -1   1  175.98   14.00
  11   1  -1   24.60    3.60
  11   1  -1   26.20    4.10
  11   1  -1   22.90    2.50
  11   1  -1   21.20    2.90
  11   1  -1   25.80    5.10
  11   1  -1   21.40    3.30
 -11  -1   1   27.30    3.00
  10   1  -1   40.90    4.60
  10   1  -1   45.50    4.00
  10   1  -1   47.30    4.30
  10   1  -1   55.59    5.50
  10   1  -1   39.10    4.40
  10   1  -1   50.99    4.90
 -10  -1   1   43.40    4.00
 -10  -1   1   48.60    3.90
 -10  -1   1   45.60    4.40
   9   1  -1  206.28   15.40
   9   1  -1  205.48   15.60
   9   1  -1  193.78   16.20
   9   1  -1  198.58   15.80
   9   1  -1  206.28   15.80
   9   1  -1  194.58   15.10
  -9  -1   1  208.68   15.60
  -9  -1   1  200.88   14.90
  -9  -1   1  198.48   15.10
   8   1  -1  330.27   25.00
   8   1  -1  319.67   25.40
   8   1  -1  364.46   24.90
   8   1  -1  368.46   24.60
   8   1  -1  300.77   24.80
   8   1  -1  298.67   25.00
  -8  -1   1  358.66   25.00
  -8  -1   1  325.57   24.30
  -8  -1   1  332.27   24.50
   7   1  -1   36.20    4.00
   7   1  -1   42.20    3.70
   7   1  -1   37.30    3.60
   7   1  -1   34.30    3.50
   7   1  -1   34.50    3.30
   7   1  -1   39.20    3.80
  -7  -1   1   38.40    3.30
  -7  -1   1   44.80    3.70
  -7  -1   1   38.80    3.20
   6   1  -1   17.70    1.90
   6   1  -1   21.60    2.10
   6   1  -1   19.60    2.10
   6   1  -1   18.00    2.00
   6   1  -1   15.10    2.40
   6   1  -1   17.60    2.40
  -6  -1   1   20.10    1.90
  -6  -1   1   17.90    1.70
  -6  -1   1   21.50    2.20
   5   1  -1  363.16   26.80
   5   1  -1  357.16   26.50
   5   1  -1  381.86   27.00
   5   1  -1  347.37   26.40
   5   1  -1  334.57   26.50
   5   1  -1  371.46   26.60
  -5  -1   1  386.56   26.30
  -5  -1   1  366.36   26.40
   4   1  -1  401.96   30.50
   4   1  -1  397.06   30.40
   4   1  -1  403.26   30.40
   4   1  -1  387.56   30.40
   4   1  -1  445.26   30.70
  -4  -1   1  431.06   30.30
  -4  -1   1  432.36   30.40
  -4  -1   1  462.95   30.60
   3   1  -1  181.18   13.50
   3   1  -1  204.58   14.00
   3   1  -1  209.78   13.80
   3   1  -1  179.08   13.50
   3   1  -1  179.88   13.60
   3   1  -1  172.58   13.50
  -3  -1   1  172.38   13.60
  -3  -1   1  192.58   13.60
  -3  -1   1  191.68   13.50
   2   1  -1   18.80    1.60
   2   1  -1   21.50    1.80
   2   1  -1   19.70    1.70
   2   1  -1   18.10    1.60
   2   1  -1   20.10    1.90
  -2  -1   1   21.50    1.60
  -2  -1   1   19.80    1.60
   1   1  -1    5.30    0.60
   1   1  -1    4.60    0.50
   1   1  -1    5.50    0.60
  -1  -1   1    3.90    0.60
  -1  -1   1    4.60    0.60
   0   1  -1    1.80    0.60
   0   1  -1    2.10    0.50
   0  -1   1    1.70    0.30
   0  -1   1    1.40    0.20
   0  -1   1    2.00    0.40
  -1   1  -1   30.50    2.60
  -1   1  -1   27.70    2.50
   1  -1   1   32.80    2.50
   1  -1   1   27.10    2.40
  -2   1  -1   23.40    2.50
  -2   1  -1   26.10    2.30
  -2   1  -1   23.70    2.40
  -2   1  -1   25.60    2.40
  -2   1  -1   21.80    2.40
   2  -1   1   29.30    2.30
   2  -1   1   25.60    2.40
   2  -1   1   22.70    2.40
   2  -1   1   27.20    2.20
  -3   1  -1  656.73   47.10
  -3   1  -1  648.44   46.80
  -3   1  -1  580.94   47.20
  -3   1  -1  670.83   46.90
   3  -1   1  725.13   47.20
   3  -1   1  576.94   47.00
   3  -1   1  624.94   46.90
   3  -1   1  744.43   47.40
   3  -1   1  614.44   46.80
  -4   1  -1  330.07   23.90
  -4   1  -1  319.57   23.30
  -4   1  -1  345.47   23.60
  -4   1  -1  351.46   23.70
  -4   1  -1  306.37   23.40
   4  -1   1  284.87   23.60
   4  -1   1  307.67   23.30
   4  -1   1  340.17   23.80
   4  -1   1  310.97   23.50
   4  -1   1  303.77   23.80
  -5   1  -1    4.50    1.00
  -5   1  -1    3.20    1.30
  -5   1  -1    5.60    0.90
  -5   1  -1    3.40    1.20
  -5   1  -1    4.20    1.10
   5  -1   1    4.40    1.20
   5  -1   1    2.80    1.30
   5  -1   1    2.40    0.80
   5  -1   1    2.40    0.90
   5  -1   1    3.50    1.20
  -6   1  -1   -1.10    0.50
  -6   1  -1    1.30    1.10
  -6   1  -1    2.50    0.70
  -6   1  -1    0.40    0.80
  -6   1  -1    0.70    1.00
  -6   1  -1    2.60    1.30
   6  -1   1    0.30    0.90
   6  -1   1    0.00    0.80
   6  -1   1    0.50    0.80
   6  -1   1    1.50    0.70
   6  -1   1    0.40    0.70
  -7   1  -1   29.20    3.00
  -7   1  -1   25.10    2.60
  -7   1  -1   28.80    3.30
  -7   1  -1   29.50    2.80
  -7   1  -1   30.10    2.90
  -7   1  -1   30.50    3.40
   7  -1   1   27.70    2.90
   7  -1   1   30.10    2.70
   7  -1   1   25.60    3.20
   7  -1   1   28.10    3.30
   7  -1   1   23.50    3.30
  -8   1  -1  222.28   17.40
  -8   1  -1  214.58   16.10
  -8   1  -1  227.08   16.60
  -8   1  -1  226.18   17.10
  -8   1  -1  228.98   16.50
  -8   1  -1  211.78   16.30
   8  -1   1  193.48   16.70
   8  -1   1  223.58   17.10
   8  -1   1  205.28   16.20
   8  -1   1  219.38   16.50
  -9   1  -1  142.39   11.10
  -9   1  -1  155.98   12.20
  -9   1  -1  149.79   11.50
  -9   1  -1  158.38   12.30
  -9   1  -1  143.89   11.40
  -9   1  -1  148.19   11.40
   9  -1   1  138.49   12.10
   9  -1   1  149.19   12.00
   9  -1   1  133.79   11.80
 -10   1  -1    4.30    1.20
 -10   1  -1    4.70    1.20
 -10   1  -1    4.60    1.40
 -10   1  -1    6.40    1.90
 -10   1  -1    2.90    1.40
 -10   1  -1    4.30    1.10
  10  -1   1    3.10    1.70
  10  -1   1    5.00    1.90
  10  -1   1    4.80    2.00
  10  -1   1    4.20    1.80
 -11   1  -1   85.49    6.80
 -11   1  -1   82.39    6.60
 -11   1  -1   83.69    7.90
 -11   1  -1   86.09    7.80
 -11   1  -1   90.89    7.10
  11  -1   1   68.69    7.50
  11  -1   1   93.69    8.00
  11  -1   1   88.39    8.40
  11  -1   1   77.49    7.90
 -12   1  -1   84.99    6.90
 -12   1  -1   78.29    7.60
 -12   1  -1   77.49    6.50
  12  -1   1   91.29    8.10
  12  -1   1   78.79    7.90
  12  -1   1   89.89    8.60
  12  -1   1   68.59    7.50
 -13   1  -1    1.30    1.20
 -13   1  -1   -1.90    0.80
 -13   1  -1    1.00    1.40
 -13   1  -1    1.20    0.80
  13  -1   1    0.70    1.60
  13  -1   1   -0.90    1.70
  13  -1   1   -0.40    1.50
  13  -1   1   -0.60    1.20
 -14   1  -1   53.09    4.90
 -14   1  -1   49.90    4.60
 -14   1  -1   54.69    5.80
  14  -1   1   51.09    6.00
  14  -1   1   42.80    6.60
  14  -1   1   68.79    7.40
  14  -1   1   66.59    7.40
  14   0  -1  271.97   20.90
  14   0  -1  234.08   19.60
  14   0  -1  232.58   19.80
  14   0  -1  283.27   20.20
 -14   0   1  225.78   19.20
 -14   0   1  238.78   19.10
  13   0  -1   -1.10    1.80
  13   0  -1   -1.00    1.10
  13   0  -1    2.00    1.70
  13   0  -1    2.00    1.80
 -13   0   1    0.80    1.10
  12   0  -1  309.07   26.10
  12   0  -1  387.76   26.50
  12   0  -1  293.57   25.80
  12   0  -1  394.76   27.20
 -12   0   1  328.77   25.70
 -12   0   1  339.67   25.90
 -12   0   1  341.27   25.00
 -12   0   1  334.37   24.70
  11   0  -1    5.50    2.00
  11   0  -1    7.90    2.60
  11   0  -1    1.70    1.50
  11   0  -1    2.20    1.40
 -11   0   1    2.80    1.40
 -11   0   1    3.00    1.40
 -11   0   1    3.70    0.80
 -11   0   1    2.90    0.90
  10   0  -1 1319.37   91.39
  10   0  -1 1066.59   91.69
  10   0  -1 1336.87   92.19
  10   0  -1 1232.08   91.99
  10   0  -1 1269.37   92.49
  10   0  -1 1262.47   91.09
 -10   0   1 1281.17   91.19
 -10   0   1 1350.36   92.09
 -10   0   1 1232.38   90.99
 -10   0   1 1275.07   91.89
   9   0  -1    6.10    1.10
   9   0  -1    6.20    1.70
   9   0  -1    4.00    1.50
   9   0  -1    5.50    1.80
   9   0  -1    5.60    1.20
   9   0  -1    3.00    1.30
  -9   0   1    4.30    1.00
  -9   0   1    6.50    1.50
  -9   0   1    5.30    0.90
   8   0  -1  126.59   10.20
   8   0  -1  128.19   10.80
   8   0  -1  131.39   10.40
   8   0  -1  142.99   11.30
   8   0  -1  118.59   11.20
   8   0  -1  131.79   10.90
  -8   0   1  136.09   10.00
  -8   0   1  145.49   11.00
  -8   0   1  148.49   10.90
  -8   0   1  141.39   10.30
  -8   0   1  132.99   10.00
  -8   0   1  137.39   10.10
   7   0  -1   14.90    1.50
   7   0  -1   14.10    2.10
   7   0  -1   13.00    2.30
   7   0  -1   13.40    2.10
   7   0  -1   13.20    1.60
   7   0  -1   12.50    2.10
  -7   0   1   12.60    1.40
  -7   0   1   13.60    1.50
  -7   0   1   17.60    2.20
  -7   0   1   14.30    1.40
  -7   0   1   13.60    2.20
   6   0  -1  671.23   49.60
   6   0  -1  670.03   49.30
   6   0  -1  678.73   49.90
   6   0  -1  629.24   49.50
   6   0  -1  666.83   49.60
   6   0  -1  667.83   49.10
  -6   0   1  678.83   49.10
  -6   0   1  677.13   49.10
  -6   0   1  721.43   49.40
  -6   0   1  665.23   49.10
  -6   0   1  700.93   49.70
  -6   0   1  736.03   49.80
   5   0  -1    3.50    1.00
   5   0  -1    4.20    1.10
   5   0  -1    6.00    0.80
   5   0  -1    3.70    1.20
   5   0  -1    5.10    0.90
   5   0  -1    2.50    0.90
  -5   0   1    6.00    0.90
  -5   0   1    4.00    0.60
  -5   0   1    5.60    1.20
  -5   0   1    5.20    0.80
  -5   0   1    5.50    1.20
   4   0  -1 9368.56  700.83
   4   0  -1 9580.94  697.83
   3   0  -1    0.70    0.70
   3   0  -1    0.40    0.30
   3   0  -1   -0.20    0.50
   3   0  -1    0.00    0.50
   3   0  -1    0.40    0.40
   3   0  -1    0.90    0.80
  -3   0   1    0.00    0.20
  -3   0   1   -0.10    0.30
  -3   0   1    0.10    0.50
  -3   0   1   -0.40    0.50
  -3   0   1   -0.10    0.50
  -3   0   1    1.30    0.50
   2   0  -1  902.51   64.89
   1   0  -1   -0.20    0.20
   1   0  -1    1.10    0.50
   1   0  -1    0.10    0.30
   1   0  -1   -0.20    0.10
   1   0  -1    0.10    0.40
  -1   0   1    0.50    0.20
  -1   0   1    0.00    0.10
  -1   0   1    0.00    0.10
  -1   0   1    0.00    0.20
  -1   0   1    0.00    0.20
  -1   0  -1   -0.10    0.10
  -1   0  -1    0.20    0.30
  -1   0  -1    0.60    0.40
  -1   0  -1    0.40    0.30
  -1   0  -1    0.30    0.40
   1   0   1    0.60    0.30
   1   0   1    0.50    0.30
   1   0   1   -0.20    0.20
   1   0   1    0.50    0.40
   1   0   1    0.50    0.40
  -2   0  -1 5606.44  384.06
   2   0   1 4743.33  382.06
  -3   0  -1    0.50    0.70
  -3   0  -1    0.50    0.40
  -3   0  -1    0.40    0.50
  -3   0  -1    1.00    0.60
   3   0   1    0.50    0.60
   3   0   1    0.70    0.70
   3   0   1   -0.30    0.60
   3   0   1    0.20    0.70
   3   0   1    0.20    0.60
  -4   0  -1 2675.83  212.58
   4   0   1 2681.33  212.78
  -5   0  -1    0.80    0.60
  -5   0  -1   -0.40    0.50
  -5   0  -1    0.90    0.90
  -5   0  -1    0.50    0.70
  -5   0  -1    1.00    0.70
   5   0   1    0.10    0.80
   5   0   1    0.50    0.80
   5   0   1    1.00    0.90
   5   0   1   -0.10    0.60
   5   0   1    0.00    0.70
  -6   0  -1   31.70    2.50
  -6   0  -1   29.10    2.60
  -6   0  -1   26.80    2.90
  -6   0  -1   25.90    2.40
  -6   0  -1   27.10    2.60
   6   0   1   24.00    2.70
   6   0   1   25.80    2.90
   6   0   1   20.40    2.80
   6   0   1   23.90    2.70
   6   0   1   22.30    2.50
  -7   0  -1   -0.50    0.60
  -7   0  -1   -0.50    0.60
  -7   0  -1   -0.70    0.70
  -7   0  -1    0.40    0.80
  -7   0  -1    0.40    0.50
  -7   0  -1   -0.20    0.70
   7   0   1    0.60    0.90
   7   0   1   -0.20    0.70
   7   0   1   -0.60    0.60
   7   0   1    0.00    0.60
  -8   0  -1   15.10    2.40
  -8   0  -1    9.70    1.70
  -8   0  -1   13.90    1.80
  -8   0  -1   12.70    1.50
  -8   0  -1   13.70    2.40
  -8   0  -1   11.40    1.60
   8   0   1   13.20    2.10
   8   0   1    9.80    2.00
   8   0   1   11.60    1.80
   8   0   1   14.70    2.50
  -9   0  -1    1.10    0.60
  -9   0  -1   -0.60    0.60
  -9   0  -1    1.00    0.70
  -9   0  -1    0.50    1.00
  -9   0  -1   -0.30    0.90
   9   0   1   -1.30    0.80
   9   0   1    1.30    1.10
   9   0   1   -0.40    0.80
   9   0   1   -0.60    0.70
 -10   0  -1  475.45   36.20
 -10   0  -1  506.25   36.90
 -10   0  -1  499.55   36.90
 -10   0  -1  492.55   36.00
  10   0   1  472.65   36.20
  10   0   1  504.45   37.20
  10   0   1  492.15   37.50
  10   0   1  481.75   36.50
  10   0   1  515.05   37.00
 -11   0  -1    0.30    1.10
 -11   0  -1   -0.10    0.60
 -11   0  -1    0.10    0.80
 -11   0  -1   -0.10    0.90
  11   0   1   -0.70    0.90
  11   0   1   -0.40    0.80
  11   0   1    0.60    1.20
  11   0   1    0.00    1.20
  11   0   1    1.10    1.60
  11   0   1    1.00    1.40
 -12   0  -1  347.17   26.70
 -12   0  -1  340.57   27.20
 -12   0  -1  359.26   26.40
  12   0   1  363.76   26.70
  12   0   1  405.26   27.90
  12   0   1  347.67   27.80
  12   0   1  434.46   28.80
  12   0   1  300.97   27.20
 -13   0  -1   -0.70    0.60
 -13   0  -1    0.10    0.90
 -13   0  -1   -1.30    0.90
 -13   0  -1   -0.40    1.00
  13   0   1   -2.40    1.10
  13   0   1    1.20    1.40
  13   0   1   -1.20    1.60
  13   0   1   -0.70    1.40
 -14   0  -1  150.78   12.20
 -14   0  -1  150.58   12.80
 -14   0  -1  150.48   11.70
 -14   0  -1  147.19   12.80
  14   0   1  139.49   15.30
  14   0   1  144.59   13.30
  14   0   1  180.08   14.60
  14   0   1  168.88   13.70
  14  -1  -1  105.19   10.20
  14  -1  -1  121.29   11.30
  14  -1  -1  135.79   10.70
  14  -1  -1  121.29   10.80
 -14   1   1  101.89    9.80
 -14   1   1  101.99    9.90
  13  -1  -1   74.59    6.80
  13  -1  -1   58.19    6.30
  13  -1  -1   72.69    7.20
  13  -1  -1   53.89    7.50
 -13   1   1   58.59    6.10
 -13   1   1   56.09    4.90
 -13   1   1   59.29    6.20
  12  -1  -1  215.48   17.60
  12  -1  -1  249.18   17.80
  12  -1  -1  243.18   18.40
  12  -1  -1  190.58   17.50
 -12   1   1  211.58   16.10
 -12   1   1  221.48   17.50
 -12   1   1  212.38   16.30
  11  -1  -1  307.97   24.50
  11  -1  -1  363.16   24.70
  11  -1  -1  344.67   25.10
  11  -1  -1  267.57   24.20
 -11   1   1  313.57   24.40
 -11   1   1  324.87   23.40
 -11   1   1  314.27   23.10
 -11   1   1  325.17   24.60
 -11   1   1  302.17   22.90
  10  -1  -1   36.10    4.60
  10  -1  -1   35.00    4.40
  10  -1  -1   50.09    5.30
  10  -1  -1   47.40    4.70
 -10   1   1   44.10    4.70
 -10   1   1   41.10    3.60
 -10   1   1   43.10    4.60
 -10   1   1   42.90    3.70
 -10   1   1   39.90    3.40
 -10   1   1   39.30    3.70
   9  -1  -1    0.00    1.00
   9  -1  -1    0.90    1.20
   9  -1  -1   -0.30    1.30
   9  -1  -1    1.60    1.20
  -9   1   1    1.60    0.90
  -9   1   1    0.70    1.10
  -9   1   1    0.50    1.00
  -9   1   1    1.10    0.90
  -9   1   1    1.50    0.70
  -9   1   1    1.40    0.60
   8  -1  -1  469.45   32.20
   8  -1  -1  397.16   32.20
   8  -1  -1  447.86   32.60
   8  -1  -1  404.36   32.20
  -8   1   1  448.66   31.80
  -8   1   1  405.36   31.40
  -8   1   1  430.96   32.40
  -8   1   1  452.25   32.40
  -8   1   1  454.55   31.70
  -8   1   1  413.76   31.30
   7  -1  -1   20.70    2.60
   7  -1  -1   21.80    2.60
   7  -1  -1   22.00    3.30
   7  -1  -1   20.20    3.10
  -7   1   1   18.40    2.60
  -7   1   1   24.60    2.50
  -7   1   1   17.90    2.20
  -7   1   1   20.80    2.00
  -7   1   1   21.20    1.90
  -7   1   1   20.80    2.70
   6  -1  -1   23.70    2.90
   6  -1  -1   34.30    3.10
   6  -1  -1   27.30    3.00
   6  -1  -1   32.10    3.30
  -6   1   1   28.50    2.90
  -6   1   1   23.20    3.00
  -6   1   1   29.50    2.40
  -6   1   1   26.80    2.50
  -6   1   1   27.50    2.80
  -6   1   1   30.40    3.20
   5  -1  -1  787.12   61.09
   5  -1  -1  778.22   61.29
   5  -1  -1  779.02   61.09
   5  -1  -1  749.82   60.99
  -5   1   1  854.91   60.59
  -5   1   1  851.51   60.69
  -5   1   1  972.60   61.49
  -5   1   1  853.91   61.29
  -5   1   1  917.41   61.09
  -5   1   1  872.51   60.99
   4  -1  -1  460.75   36.00
   4  -1  -1  415.76   35.90
   4  -1  -1  552.84   36.30
   4  -1  -1  543.25   36.00
  -4   1   1  491.35   35.70
  -4   1   1  477.15   36.10
  -4   1   1  498.65   36.00
  -4   1   1  481.85   35.60
  -4   1   1  506.85   36.00
  -4   1   1  514.05   36.20
   3  -1  -1   52.39    4.20
   3  -1  -1   55.09    4.20
   3  -1  -1   41.20    4.00
   3  -1  -1   55.89    4.10
   3  -1  -1   45.30    4.50
  -3   1   1   58.19    4.20
  -3   1   1   46.70    3.70
  -3   1   1   56.19    4.30
  -3   1   1   43.40    3.80
  -3   1   1   47.20    4.10
   2  -1  -1   33.40    3.50
   2  -1  -1   44.30    3.60
   2  -1  -1   51.19    3.40
   2  -1  -1   36.50    3.50
   2  -1  -1   45.90    3.50
  -2   1   1   44.10    3.40
  -2   1   1   42.20    3.50
  -2   1   1   42.60    3.60
  -2   1   1   41.60    3.50
  -2   1   1   42.50    3.50
  -1   1   1   22.40    2.00
   0  -1  -1    2.00    0.40
   0  -1  -1    2.10    0.50
   0  -1  -1    0.90    0.40
   0  -1  -1    1.70    0.50
   0   1   1    1.00    0.40
   0   1   1    2.70    0.40
   0   1   1    1.60    0.30
   0   1   1    2.20    0.50
  -1  -1  -1    4.40    0.70
  -1  -1  -1    3.80    0.60
  -1  -1  -1    3.30    0.60
  -1  -1  -1    3.50    0.60
   1   1   1    5.20    0.60
   1   1   1    4.50    0.60
   1   1   1    4.10    0.70
   1   1   1    4.60    0.70
   1   1   1    5.00    0.60
  -2  -1  -1   30.60    2.50
  -2  -1  -1   32.40    2.60
  -2  -1  -1   27.60    2.30
  -2  -1  -1   25.70    2.30
  -2  -1  -1   27.00    2.60
   2   1   1   31.40    2.60
   2   1   1   26.70    2.40
   2   1   1   33.80    2.50
   2   1   1   33.50    2.60
   2   1   1   35.40    2.50
  -3  -1  -1  517.75   37.20
  -3  -1  -1  478.45   37.40
  -3  -1  -1  483.35   37.40
  -3  -1  -1  544.55   37.20
  -3  -1  -1  504.45   37.30
   3   1   1  580.84   37.60
   3   1   1  538.95   37.50
   3   1   1  525.05   37.40
   3   1   1  475.45   37.40
  -4  -1  -1  254.57   19.00
  -4  -1  -1  265.07   19.10
  -4  -1  -1  246.88   18.90
  -4  -1  -1  270.57   18.70
  -4  -1  -1  266.37   18.70
   4   1   1  246.38   19.20
   4   1   1  220.28   18.90
   4   1   1  246.88   19.00
   4   1   1  289.17   19.20
   4   1   1  279.97   19.00
  -5  -1  -1  309.67   23.30
  -5  -1  -1  311.57   23.10
  -5  -1  -1  343.67   23.40
  -5  -1  -1  330.87   22.90
  -5  -1  -1  324.37   22.90
   5   1   1  316.77   23.30
   5   1   1  315.37   23.40
   5   1   1  306.97   23.50
   5   1   1  312.47   23.50
   5   1   1  290.77   23.20
  -6  -1  -1    7.00    1.30
  -6  -1  -1   10.20    1.60
  -6  -1  -1   11.40    1.30
   6   1   1    7.60    1.40
   6   1   1    8.00    1.90
   6   1   1    8.40    1.50
   6   1   1    8.20    1.60
   6   1   1   12.30    1.60
  -7  -1  -1   40.50    3.70
  -7  -1  -1   42.70    3.80
  -7  -1  -1   36.00    3.40
  -7  -1  -1   41.20    3.30
   7   1   1   35.70    3.80
   7   1   1   33.10    3.50
   7   1   1   36.20    3.70
   7   1   1   42.60    3.80
   7   1   1   31.90    3.50
  -8  -1  -1  223.18   16.00
  -8  -1  -1  206.88   15.40
  -8  -1  -1  223.08   15.90
  -8  -1  -1  211.98   15.60
   8   1   1  192.28   15.80
   8   1   1  188.68   16.40
   8   1   1  199.68   16.00
   8   1   1  193.28   16.00
   8   1   1  212.48   16.10
  -9  -1  -1    2.10    1.10
  -9  -1  -1    3.00    1.30
  -9  -1  -1    1.00    0.70
  -9  -1  -1    3.80    1.10
   9   1   1    1.80    1.10
   9   1   1    1.80    1.00
   9   1   1    2.70    1.40
   9   1   1    2.30    1.20
 -10  -1  -1    1.50    1.20
 -10  -1  -1    1.50    0.80
 -10  -1  -1    2.80    1.10
 -10  -1  -1    2.30    1.20
  10   1   1    1.00    1.30
  10   1   1    1.20    1.20
  10   1   1    0.80    1.10
  10   1   1    3.30    1.60
  10   1   1    0.80    1.00
 -11  -1  -1  102.49    8.50
 -11  -1  -1  102.09    8.90
 -11  -1  -1  105.79    8.80
 -11  -1  -1  102.99    8.20
  11   1   1   85.39    8.70
  11   1   1  108.89    8.60
  11   1   1  127.99   10.20
  11   1   1  122.59    9.50
  11   1   1  106.69    9.30
  11   1   1   99.49    8.90
 -12  -1  -1   92.49    7.10
 -12  -1  -1   83.89    7.60
 -12  -1  -1   87.09    7.40
 -12  -1  -1   94.29    7.70
  12   1   1   80.09    7.30
  12   1   1   81.49    7.70
  12   1   1   93.79    8.40
  12   1   1  100.59    9.10
  12   1   1   89.49    8.30
  12   1   1   76.89    7.70
 -13  -1  -1   72.39    6.70
 -13  -1  -1   57.79    7.60
  13   1   1  101.79    8.10
  13   1   1   75.79    7.00
  13   1   1   92.89    8.70
  13   1   1   76.79    7.60
  13   1   1   69.89    7.20
  13   1   1   75.59    6.60
  14   1   1   50.19    7.30
  14   1   1   52.29    5.90
  14   1   1   62.59    6.60
  14   1   1   57.59    7.60
  14  -2  -1  252.77   20.20
  14  -2  -1  279.97   21.50
  14  -2  -1  221.08   19.40
  14  -2  -1  215.78   19.50
  13  -2  -1    4.70    2.30
  13  -2  -1    6.20    2.80
  13  -2  -1    8.10    2.80
  13  -2  -1    9.00    2.60
 -13   2   1    9.10    1.40
 -13   2   1   10.30    1.20
 -13   2   1   11.90    3.00
  12  -2  -1  204.38   14.90
  12  -2  -1  147.09   14.60
  12  -2  -1  209.98   15.70
  12  -2  -1  171.18   14.90
 -12   2   1  176.28   13.20
 -12   2   1  177.58   13.50
 -12   2   1  179.98   13.40
 -12   2   1  179.18   13.60
 -12   2   1  172.68   14.80
 -12   2   1  174.28   15.00
  11  -2  -1    3.80    2.10
  11  -2  -1    3.70    1.80
  11  -2  -1    2.20    1.50
  11  -2  -1    2.80    1.60
 -11   2   1    2.10    0.70
 -11   2   1    1.10    1.20
 -11   2   1    4.70    1.30
 -11   2   1    1.50    1.40
 -11   2   1    2.20    0.80
  10  -2  -1  391.66   28.20
  10  -2  -1  307.77   27.60
  10  -2  -1  344.07   27.80
  10  -2  -1  388.76   27.70
 -10   2   1  357.36   26.60
 -10   2   1  348.87   27.10
 -10   2   1  374.56   28.00
 -10   2   1  359.56   26.50
 -10   2   1  378.06   27.90
 -10   2   1  382.86   27.20
   9  -2  -1   28.50    3.60
   9  -2  -1   17.80    3.20
   9  -2  -1   23.60    3.70
   9  -2  -1   20.90    3.40
  -9   2   1   21.50    2.40
  -9   2   1   26.70    2.30
  -9   2   1   24.80    3.00
  -9   2   1   30.30    3.60
  -9   2   1   24.70    2.90
  -9   2   1   22.40    3.70
   8  -2  -1  790.12   62.19
   8  -2  -1  927.61   62.49
   8  -2  -1  736.73   62.09
   8  -2  -1  935.31   62.09
  -8   2   1  753.72   62.29
  -8   2   1  844.32   61.19
  -8   2   1  861.61   61.39
  -8   2   1  898.21   61.89
  -8   2   1  893.81   62.49
   7  -2  -1   80.09    7.40
   7  -2  -1   92.09    7.30
   7  -2  -1   88.19    7.60
   7  -2  -1   92.19    7.50
  -7   2   1   85.19    7.20
  -7   2   1   69.99    7.40
  -7   2   1   81.69    6.70
  -7   2   1   91.19    7.20
  -7   2   1   87.59    6.60
  -7   2   1   92.99    7.70
   6  -2  -1 4085.49  293.97
   5  -2  -1   22.50    2.80
   5  -2  -1   24.80    2.90
  -5   2   1   29.20    2.40
  -5   2   1   21.30    3.00
  -5   2   1   30.70    3.00
  -5   2   1   31.80    2.50
  -5   2   1   24.90    3.10
  -5   2   1   25.40    2.80
   4  -2  -1 3029.60  245.58
   3  -2  -1   44.80    3.50
   3  -2  -1   32.20    3.40
   3  -2  -1   32.70    3.60
   3  -2  -1   42.10    3.50
   3  -2  -1   44.30    3.30
  -3   2   1   33.80    3.40
  -3   2   1   41.60    3.60
   2  -2  -1  277.07   23.60
   2  -2  -1  358.76   23.40
   2  -2  -1  280.87   23.70
   2  -2  -1  351.66   23.50
   2  -2  -1  348.07   23.70
  -2   2   1  298.27   23.60
  -2   2   1  316.77   23.40
  -2   2   1  362.56   23.80
  -2   2   1  306.57   23.50
   1  -2  -1   51.49    3.60
   1  -2  -1   50.89    3.80
   1  -2  -1   38.80    3.90
   1  -2  -1   50.89    3.50
   1  -2  -1   41.90    3.80
  -1   2   1   49.90    3.90
  -1   2   1   41.90    3.60
  -1   2   1   40.50    3.60
  -1   2   1   47.30    3.90
  -1   2   1   49.00    4.00
   0  -2  -1 6152.88  432.16
   0   2   1 5495.55  431.96
  -1  -2  -1    2.40    0.60
  -1  -2  -1    3.90    0.80
  -1  -2  -1    2.60    0.90
  -1  -2  -1    4.20    0.60
  -1  -2  -1    4.60    0.80
   1   2   1    4.90    0.80
   1   2   1    5.00    1.00
   1   2   1    2.80    0.70
   1   2   1    4.60    0.70
   1   2   1    2.80    0.80
  -2  -2  -1  950.60   71.99
  -2  -2  -1  962.50   72.09
  -2  -2  -1 1109.79   71.99
   2   2   1  950.20   71.89
   2   2   1  992.00   71.89
   2   2   1 1031.50   72.09
  -3  -2  -1   18.50    2.00
  -3  -2  -1   17.20    2.10
  -3  -2  -1   24.40    2.10
   3   2   1   21.90    2.00
   3   2   1   20.20    1.90
   3   2   1   23.80    2.10
   3   2   1   25.30    2.30
   3   2   1   25.40    2.20
  -4  -2  -1  412.66   30.00
  -4  -2  -1  413.06   30.20
  -4  -2  -1  450.75   30.10
   4   2   1  408.66   30.10
   4   2   1  405.26   30.30
   4   2   1  367.96   30.30
   4   2   1  428.26   30.20
  -5  -2  -1    0.50    0.70
  -5  -2  -1    0.10    0.60
  -5  -2  -1   -0.30    0.50
   5   2   1    0.60    0.60
   5   2   1    0.40    0.70
   5   2   1    0.70    0.60
   5   2   1    0.20    0.60
   5   2   1    0.80    0.80
  -6  -2  -1  216.58   16.00
  -6  -2  -1  218.28   15.80
  -6  -2  -1  227.48   15.90
   6   2   1  214.88   15.90
   6   2   1  207.68   15.90
   6   2   1  193.58   16.00
   6   2   1  223.18   16.20
   6   2   1  198.88   15.80
  -7  -2  -1  115.19    8.20
  -7  -2  -1   96.59    7.80
  -7  -2  -1  110.09    8.10
   7   2   1   97.89    8.10
   7   2   1  102.79    8.10
   7   2   1   82.79    7.90
   7   2   1   99.69    8.40
   7   2   1  106.99    8.30
  -8  -2  -1  860.11   62.09
  -8  -2  -1  926.41   62.39
  -8  -2  -1  887.01   62.39
   8   2   1  836.92   62.49
   8   2   1  866.41   62.39
   8   2   1  818.92   62.49
   8   2   1  801.62   62.29
   8   2   1  859.91   62.79
  -9  -2  -1    1.10    0.90
  -9  -2  -1    0.00    0.80
  -9  -2  -1    0.50    0.70
   9   2   1    0.30    0.90
   9   2   1    0.80    1.10
   9   2   1    1.20    1.00
   9   2   1    0.70    1.20
 -10  -2  -1  416.86   29.60
 -10  -2  -1  382.76   29.40
 -10  -2  -1  381.26   29.10
  10   2   1  428.86   29.60
  10   2   1  342.57   29.40
  10   2   1  417.36   30.00
  10   2   1  406.86   29.90
 -11  -2  -1   16.80    2.40
 -11  -2  -1   22.50    2.30
 -11  -2  -1   16.90    2.60
  11   2   1   22.60    3.40
  11   2   1   18.30    2.70
  11   2   1   15.10    2.60
  11   2   1   23.00    3.40
  11   2   1   17.00    3.00
  11   2   1   23.30    3.80
 -12  -2  -1    3.90    1.30
 -12  -2  -1    1.40    1.00
  12   2   1    3.10    1.40
  12   2   1    3.70    2.10
  12   2   1    2.40    1.50
  12   2   1    0.60    1.40
  12   2   1    1.60    1.50
  12   2   1    1.30    1.20
 -13  -2  -1    0.70    1.00
  13   2   1   -1.50    0.80
  13   2   1    1.10    1.40
  13   2   1   -0.20    1.20
  13   2   1   -0.90    1.30
  13   2   1   -1.50    1.40
  13   2   1    1.50    1.60
  13  -3  -1   19.90    3.80
  13  -3  -1   21.70    3.90
  13  -3  -1   19.90    4.10
  13  -3  -1   18.40    3.90
 -13   3   1   16.70    5.10
 -13   3   1   22.80    2.70
 -13   3   1   18.50    3.80
 -13   3   1   16.00    2.00
 -13   3   1   19.80    1.90
 -13   3   1   18.70    2.80
  12  -3  -1  323.97   24.10
  12  -3  -1  309.57   23.80
  12  -3  -1  347.27   23.60
 -12   3   1  286.17   23.70
 -12   3   1  288.67   22.00
 -12   3   1  294.87   23.60
 -12   3   1  299.47   22.60
 -12   3   1  267.37   22.50
 -12   3   1  288.57   21.80
  11  -3  -1   35.20    4.90
  11  -3  -1   28.90    4.60
  11  -3  -1   43.30    4.50
  11  -3  -1   29.00    4.60
 -11   3   1   36.10    3.90
 -11   3   1   32.30    3.20
 -11   3   1   33.90    3.00
 -11   3   1   34.30    4.50
 -11   3   1   33.80    3.90
  10  -3  -1  183.48   17.30
  10  -3  -1  217.98   17.60
  10  -3  -1  240.88   17.30
  10  -3  -1  239.38   17.80
 -10   3   1  221.08   16.20
 -10   3   1  222.98   17.80
 -10   3   1  200.28   17.60
 -10   3   1  212.38   16.30
 -10   3   1  225.78   17.00
 -10   3   1  215.98   17.00
   9  -3  -1   24.30    3.50
   9  -3  -1   27.00    3.40
   9  -3  -1   22.00    3.50
   9  -3  -1   16.60    3.10
  -9   3   1   18.90    3.10
  -9   3   1   17.20    3.20
  -9   3   1   21.40    2.10
  -9   3   1   24.30    2.40
  -9   3   1   12.90    2.80
  -9   3   1   23.00    3.20
   8  -3  -1  260.37   24.90
   8  -3  -1  351.96   23.10
   8  -3  -1  343.77   23.40
   8  -3  -1  305.07   23.30
  -8   3   1  294.37   24.10
  -8   3   1  246.28   23.10
  -8   3   1  316.67   23.00
  -8   3   1  288.67   22.40
  -8   3   1  309.27   22.90
  -8   3   1  299.17   22.20
   7  -3  -1    0.60    1.10
   7  -3  -1    1.50    1.20
   7  -3  -1    2.20    1.10
   7  -3  -1    1.40    1.10
  -7   3   1    1.10    1.20
  -7   3   1    0.90    1.20
  -7   3   1   -0.30    0.60
  -7   3   1    1.80    0.70
  -7   3   1    0.70    1.10
  -7   3   1    1.50    1.20
   6  -3  -1   32.20    3.30
   6  -3  -1   27.50    3.30
   6  -3  -1   33.60    3.50
   6  -3  -1   25.80    3.70
  -6   3   1   29.60    3.70
  -6   3   1   33.80    2.80
  -6   3   1   32.30    3.50
  -6   3   1   34.80    3.00
  -6   3   1   32.50    3.40
  -6   3   1   28.10    3.60
   5  -3  -1   32.80    3.30
   5  -3  -1   33.00    3.10
   5  -3  -1   29.40    3.40
   5  -3  -1   29.00    3.40
  -5   3   1   33.40    2.80
  -5   3   1   34.70    3.90
  -5   3   1   34.30    3.70
  -5   3   1   28.00    3.30
  -5   3   1   27.60    3.50
   4  -3  -1   71.99    5.30
   4  -3  -1   58.39    5.70
   4  -3  -1   55.29    5.40
   4  -3  -1   68.79    5.50
   4  -3  -1   60.79    5.60
  -4   3   1   62.59    5.60
  -4   3   1   71.69    5.70
  -4   3   1   65.69    5.90
  -4   3   1   59.69    5.80
   3  -3  -1   97.69    9.20
   3  -3  -1  110.59    9.30
   3  -3  -1  131.49    9.20
   3  -3  -1  120.99    9.00
   3  -3  -1  111.09    9.50
  -3   3   1  126.19    9.40
  -3   3   1  131.29    9.70
  -3   3   1  120.99    9.40
   2  -3  -1   11.00    1.70
   2  -3  -1   13.80    1.30
   2  -3  -1   11.70    1.70
   2  -3  -1   12.10    1.40
   2  -3  -1    7.30    1.60
  -2   3   1    8.20    1.20
  -2   3   1    8.90    1.30
  -2   3   1    9.20    1.60
  -2   3   1   13.60    1.80
  -2   3   1   11.50    1.70
   1  -3  -1  556.04   44.10
   1  -3  -1  658.43   43.60
   1  -3  -1  525.45   43.90
   1  -3  -1  660.83   43.70
   1  -3  -1  632.34   43.90
  -1   3   1  577.14   43.60
  -1   3   1  582.34   43.70
  -1   3   1  616.34   44.00
  -1   3   1  637.14   44.10
   0  -3  -1   51.49    3.60
   0  -3  -1   50.39    3.80
   0  -3  -1   52.39    3.50
   0  -3  -1   36.00    3.80
   0  -3  -1   46.00    3.80
   0   3   1   46.00    3.90
   0   3   1   43.10    3.50
   0   3   1   42.50    3.50
   0   3   1   46.00    4.00
   0   3   1   40.30    3.80
  -1  -3  -1  494.95   36.70
  -1  -3  -1  570.24   36.50
   1   3   1  456.45   36.50
   1   3   1  565.94   36.90
   1   3   1  454.35   36.40
   1   3   1  548.15   36.90
   1   3   1  461.85   36.60
   1   3   1  547.55   36.70
   1   3   1  456.25   36.60
  -2  -3  -1   33.80    3.10
  -2  -3  -1   37.20    2.80
   2   3   1   42.00    3.30
   2   3   1   36.60    3.10
   2   3   1   34.80    3.20
   2   3   1   47.90    3.60
   2   3   1   36.60    3.20
  -3  -3  -1   27.40    2.20
  -3  -3  -1   27.00    2.60
  -3  -3  -1   24.40    2.40
   3   3   1   22.70    2.60
   3   3   1   23.20    2.20
   3   3   1   24.30    2.40
   3   3   1   21.90    2.30
   3   3   1   24.40    2.20
  -4  -3  -1    2.20    0.90
  -4  -3  -1    0.60    0.70
  -4  -3  -1    1.60    0.60
   4   3   1    1.90    0.80
   4   3   1    2.30    0.70
   4   3   1    1.60    0.70
   4   3   1    3.00    1.00
  -5  -3  -1  152.48   10.30
  -5  -3  -1  145.79   10.70
  -5  -3  -1  144.19   10.50
   5   3   1  132.09   10.40
   5   3   1  130.19   10.30
   5   3   1  128.89   10.80
   5   3   1  136.69   10.30
   5   3   1  127.59   10.50
  -6  -3  -1    0.00    0.50
  -6  -3  -1    0.80    0.60
  -6  -3  -1    1.20    0.80
   6   3   1    0.00    0.50
   6   3   1    0.30    0.60
   6   3   1    0.00    0.70
  -7  -3  -1    1.60    0.70
  -7  -3  -1    1.10    0.70
  -7  -3  -1    1.40    0.90
   7   3   1    1.50    0.80
   7   3   1    0.60    0.90
   7   3   1    0.10    0.80
   7   3   1    0.60    0.70
   7   3   1    0.80    0.70
  -8  -3  -1   95.49    7.30
  -8  -3  -1   99.39    7.40
  -8  -3  -1   94.89    7.50
  -8  -3  -1   94.19    7.70
   8   3   1   89.89    8.00
   8   3   1   93.19    7.70
   8   3   1   89.39    7.50
   8   3   1   87.89    7.60
   8   3   1   94.99    7.70
  -9  -3  -1   40.30    3.90
  -9  -3  -1   42.90    4.20
  -9  -3  -1   42.80    3.90
  -9  -3  -1   44.00    3.80
   9   3   1   43.40    4.30
   9   3   1   46.60    4.10
   9   3   1   40.20    4.50
   9   3   1   46.70    4.40
 -10  -3  -1   75.29    5.90
 -10  -3  -1   72.49    6.30
 -10  -3  -1   61.89    5.90
  10   3   1   63.69    6.10
  10   3   1   73.59    6.50
  10   3   1   75.49    6.40
  10   3   1   75.79    6.90
 -11  -3  -1   40.60    3.50
  11   3   1   42.80    4.70
  11   3   1   37.30    4.50
  11   3   1   35.50    5.20
  11   3   1   36.40    4.00
  11   3   1   37.90    4.30
  11   3   1   40.90    4.20
 -12  -3  -1  116.29    9.30
 -12  -3  -1  118.39    9.40
  12   3   1  124.19   10.20
  12   3   1  113.49   10.60
  12   3   1  126.99   11.30
  12   3   1  122.89   10.60
  12   3   1  119.69   10.10
  12   3   1  146.59   10.80
 -13  -3  -1   10.40    1.20
  13   3   1   14.90    3.30
  13   3   1   14.30    3.30
  13   3   1    9.60    2.20
  13   3   1   10.40    2.40
  13   3   1   12.10    2.30
  13  -4  -1    1.10    2.30
  13  -4  -1    1.20    1.80
  13  -4  -1   -2.70    1.30
  13  -4  -1   -1.10    1.60
 -13   4   1   -0.90    1.30
 -13   4   1    1.70    1.70
 -13   4   1   -0.40    0.50
 -13   4   1   -0.60    0.70
 -13   4   1   -0.20    1.60
  12  -4  -1   46.80    5.30
  12  -4  -1   42.10    6.00
  12  -4  -1   53.49    6.10
  12  -4  -1   40.70    6.00
 -12   4   1   43.50    3.90
 -12   4   1   48.40    5.10
 -12   4   1   43.80    4.10
 -12   4   1   42.30    5.70
 -12   4   1   48.80    5.80
 -12   4   1   49.10    5.10
  11  -4  -1    8.40    2.50
  11  -4  -1    6.80    2.10
  11  -4  -1    5.80    2.30
 -11   4   1    6.40    2.20
 -11   4   1    6.70    1.40
 -11   4   1    7.10    2.10
 -11   4   1    7.50    1.30
 -11   4   1    9.00    2.30
 -11   4   1    5.30    2.30
  10  -4  -1  281.87   24.10
  10  -4  -1  295.37   24.30
  10  -4  -1  336.97   23.90
  10  -4  -1  326.17   24.40
 -10   4   1  321.97   24.60
 -10   4   1  307.07   23.80
 -10   4   1  304.97   23.10
 -10   4   1  298.77   23.80
 -10   4   1  311.87   22.90
   9  -4  -1   61.39    6.80
   9  -4  -1   68.59    7.00
   9  -4  -1   79.29    7.20
   9  -4  -1   86.39    6.80
  -9   4   1   77.39    7.40
  -9   4   1   75.29    6.20
  -9   4   1   71.49    5.90
  -9   4   1   58.49    7.00
  -9   4   1   79.09    6.90
   8  -4  -1 1458.65  121.49
   8  -4  -1 1391.66  121.39
   8  -4  -1 1783.42  121.29
   8  -4  -1 1742.53  121.59
  -8   4   1 1755.52  120.59
  -8   4   1 1756.12  122.19
  -8   4   1 1742.43  120.89
  -8   4   1 1725.13  121.49
  -8   4   1 1699.03  121.49
   7  -4  -1    7.80    1.80
   7  -4  -1    5.50    2.70
   7  -4  -1    6.00    1.90
   7  -4  -1    5.90    1.50
  -7   4   1    5.30    1.70
  -7   4   1    6.60    1.20
  -7   4   1    8.00    1.50
  -7   4   1    5.40    1.80
  -7   4   1    4.20    1.70
  -7   4   1    7.00    1.80
   6  -4  -1 1466.65  102.09
   6  -4  -1 1487.35  101.79
   6  -4  -1 1173.28  102.09
  -6   4   1 1465.15  101.49
  -6   4   1 1470.85  102.79
  -6   4   1 1377.36  102.19
  -6   4   1 1495.95  102.29
  -6   4   1 1478.35  101.69
  -6   4   1 1248.78  102.59
   5  -4  -1   94.09    7.20
   5  -4  -1   95.89    7.00
   5  -4  -1   78.29    7.20
   5  -4  -1   74.59    7.20
  -5   4   1   78.09    7.60
  -5   4   1   80.79    7.30
  -5   4   1   92.19    7.40
   4  -4  -1  836.82   53.39
   4  -4  -1  832.42   53.59
   4  -4  -1  630.74   53.99
   4  -4  -1  623.34   53.59
   4  -4  -1  639.84   53.69
  -4   4   1  781.62   53.99
  -4   4   1  801.92   54.29
  -4   4   1  761.02   53.79
  -4   4   1  710.33   54.09
   3  -4  -1  102.49    9.80
   3  -4  -1  113.49   10.00
   3  -4  -1  118.49   10.30
   3  -4  -1  141.49    9.60
   3  -4  -1  146.99    9.80
  -3   4   1  122.59   10.10
  -3   4   1  116.19   10.10
  -3   4   1  148.89   10.60
   2  -4  -1 2113.89  147.89
   2  -4  -1 2185.78  147.69
   2  -4  -1 1917.71  147.99
  -2   4   1 2004.70  147.29
  -2   4   1 2009.30  147.79
  -2   4   1 2222.18  148.09
  -2   4   1 1942.61  147.89
  -2   4   1 2004.00  147.49
   1  -4  -1  111.89    9.10
   1  -4  -1  117.29    8.60
   1  -4  -1  128.19    9.10
   1  -4  -1  119.39    8.70
   1  -4  -1  118.39    9.40
  -1   4   1  108.99    9.30
  -1   4   1  114.19    8.80
  -1   4   1  121.19    9.30
  -1   4   1  116.29    9.20
  -1   4   1  116.49    8.70
   0  -4  -1 3187.08  262.27
   0   4   1 3032.60  247.58
  -1  -4  -1  115.49    8.40
  -1  -4  -1  130.89    8.40
  -1  -4  -1  112.69    8.70
   1   4   1   98.19    8.50
   1   4   1  116.19    8.50
   1   4   1  107.99    8.70
   1   4   1   98.09    8.70
   1   4   1  101.49    8.50
  -2  -4  -1  376.96   26.10
  -2  -4  -1  373.16   26.50
  -2  -4  -1  380.36   26.10
   2   4   1  332.47   26.50
   2   4   1  336.07   26.40
   2   4   1  357.76   26.70
   2   4   1  365.36   26.30
   2   4   1  362.96   26.50
  -3  -4  -1  256.87   17.10
   3   4   1  234.78   17.60
   3   4   1  221.48   17.00
   3   4   1  231.88   17.30
   3   4   1  217.48   17.00
   3   4   1  225.88   17.20
  -4  -4  -1  197.08   13.70
   4   4   1  182.28   13.70
   4   4   1  176.08   13.90
   4   4   1  180.68   13.60
  -5  -4  -1   59.89    4.60
   5   4   1   59.19    5.30
   5   4   1   56.79    4.60
   5   4   1   59.49    4.90
   5   4   1   55.19    4.70
   5   4   1   64.09    5.10
  -6  -4  -1  402.66   28.10
   6   4   1  370.56   28.30
   6   4   1  372.06   28.40
   6   4   1  392.16   28.60
   6   4   1  390.16   29.00
   6   4   1  393.26   28.20
  -7  -4  -1   36.30    2.80
   7   4   1   34.30    3.40
   7   4   1   31.60    3.00
   7   4   1   33.40    3.20
   7   4   1   33.70    3.40
   7   4   1   32.90    3.70
  -8  -4  -1   63.59    4.60
  -8  -4  -1   61.39    4.60
   8   4   1   58.59    5.30
   8   4   1   58.09    5.70
   8   4   1   58.39    5.10
   8   4   1   57.69    5.10
   8   4   1   62.99    5.40
  -9  -4  -1   24.80    2.00
  -9  -4  -1   25.70    2.00
   9   4   1   29.20    3.10
   9   4   1   27.90    3.10
   9   4   1   27.80    2.80
   9   4   1   22.90    3.40
  10   4   1   64.19    6.40
  10   4   1   66.19    5.60
  10   4   1   60.89    5.90
  11   4   1   51.89    5.00
  11   4   1   55.09    5.40
  11   4   1   45.80    5.30
  11   4   1   46.90    4.90
  11   4   1   47.90    4.60
  11   4   1   44.50    5.50
  12   4   1  211.38   18.30
  12   4   1  249.28   18.60
  12   4   1  225.38   18.90
  12   4   1  265.97   19.10
  12   4   1  217.18   18.60
  12   4   1  259.77   19.70
  13   4   1   19.00    3.90
  13   4   1   21.00    3.10
  13   4   1   22.20    3.40
  13   4   1   19.40    3.50
  13   4   1   21.40    3.70
  13   4   1   27.80    3.70
  13  -5  -1   52.69    5.70
  13  -5  -1   43.50    6.30
  13  -5  -1   37.60    6.20
 -13   5   1   44.20    4.00
 -13   5   1   48.90    5.50
 -13   5   1   50.79    4.30
 -13   5   1   46.90    6.30
 -13   5   1   48.70    5.50
  12  -5  -1   77.99    7.20
  12  -5  -1   72.79    7.60
  12  -5  -1   55.99    7.20
  12  -5  -1   67.59    7.60
 -12   5   1   70.39    5.70
 -12   5   1   72.29    6.00
 -12   5   1   67.59    7.60
 -12   5   1   70.59    6.90
 -12   5   1   59.59    6.70
  11  -5  -1   87.39    8.50
  11  -5  -1   82.09    7.80
  11  -5  -1   78.09    8.20
 -11   5   1   82.09    6.80
 -11   5   1   87.19    7.10
 -11   5   1   85.19    8.80
 -11   5   1   92.29    8.00
 -11   5   1   74.39    7.70
 -11   5   1   80.79    8.50
  10  -5  -1   67.29    7.50
  10  -5  -1   76.39    7.80
  10  -5  -1   94.19    9.10
  10  -5  -1   81.99    8.90
 -10   5   1   69.49    7.20
 -10   5   1   74.79    6.60
 -10   5   1   72.99    6.30
 -10   5   1   79.29    8.00
 -10   5   1   79.59    7.30
   9  -5  -1   10.20    2.70
   9  -5  -1   10.00    2.20
   9  -5  -1    8.90    2.50
   9  -5  -1   14.30    2.90
  -9   5   1    6.70    2.30
  -9   5   1    9.70    2.40
  -9   5   1   14.80    2.00
  -9   5   1   11.60    2.00
  -9   5   1   10.00    2.60
   8  -5  -1   80.89    6.90
   8  -5  -1   65.89    7.20
   8  -5  -1   81.59    7.30
   8  -5  -1   70.99    7.40
  -8   5   1   86.09    6.80
  -8   5   1   89.99    6.50
  -8   5   1   65.19    7.60
  -8   5   1   78.39    7.30
  -8   5   1   74.09    7.20
  -8   5   1   86.09    8.00
   7  -5  -1   42.00    5.00
   7  -5  -1   38.10    4.90
   7  -5  -1   49.80    4.90
   7  -5  -1   51.69    4.50
  -7   5   1   41.70    5.30
  -7   5   1   46.40    4.90
  -7   5   1   47.00    4.40
  -7   5   1   53.49    4.20
  -7   5   1   52.39    5.60
  -7   5   1   44.70    4.90
   6  -5  -1  192.78   17.20
   6  -5  -1  183.48   17.70
   6  -5  -1  233.18   16.80
   6  -5  -1  241.88   17.10
  -6   5   1  241.48   17.50
  -6   5   1  252.77   18.00
  -6   5   1  219.68   17.30
  -6   5   1  192.88   17.90
   5  -5  -1  141.39   10.10
   5  -5  -1  113.19   10.50
   5  -5  -1  113.69   10.40
   5  -5  -1  137.19   10.30
  -5   5   1  144.59   11.20
  -5   5   1  115.39   10.90
  -5   5   1  123.89   10.60
  -5   5   1  143.09   10.80
   4  -5  -1  213.28   14.90
   4  -5  -1  209.18   15.10
   4  -5  -1  181.98   15.40
   4  -5  -1  188.08   15.30
  -4   5   1  186.38   15.90
  -4   5   1  235.18   16.20
  -4   5   1  170.28   15.40
  -4   5   1  205.68   15.70
   3  -5  -1  319.17   27.40
   3  -5  -1  392.46   26.80
   3  -5  -1  383.86   26.60
   3  -5  -1  384.06   27.30
   3  -5  -1  311.77   27.00
  -3   5   1  416.46   27.80
  -3   5   1  338.97   27.30
  -3   5   1  364.56   27.30
   2  -5  -1  163.18   14.90
   2  -5  -1  193.28   14.80
   2  -5  -1  192.48   15.00
   2  -5  -1  195.68   14.10
   2  -5  -1  197.38   14.20
  -2   5   1  206.98   14.20
  -2   5   1  174.58   15.00
  -2   5   1  163.38   15.10
  -2   5   1  221.88   15.00
  -2   5   1  203.58   14.40
   1  -5  -1   23.70    2.80
   1  -5  -1   24.80    2.60
   1  -5  -1   26.00    2.10
   1  -5  -1   27.30    2.20
   1  -5  -1   24.00    3.00
  -1   5   1   27.90    2.90
  -1   5   1   25.40    2.20
  -1   5   1   25.20    2.30
  -1   5   1   19.90    3.30
  -1   5   1   26.10    2.90
   0  -5  -1   21.40    2.70
   0  -5  -1   26.80    2.00
   0  -5  -1   26.10    2.60
   0  -5  -1   25.70    2.50
   0  -5  -1   26.50    2.10
   0   5   1   20.60    2.10
   0   5   1   23.40    2.00
   0   5   1   23.90    2.80
   0   5   1   22.30    2.60
   0   5   1   23.40    2.70
  -1  -5  -1  600.14   40.60
  -1  -5  -1  577.64   41.00
  -1  -5  -1  599.24   40.70
   1   5   1  528.25   40.30
   1   5   1  549.25   40.80
   1   5   1  519.25   40.80
   1   5   1  553.34   41.00
   1   5   1  546.05   40.40
  -2  -5  -1   82.99    5.90
  -2  -5  -1   83.29    6.40
   2   5   1   71.79    6.30
   2   5   1   72.09    6.60
   2   5   1   77.89    6.40
   2   5   1   76.59    6.10
   2   5   1   79.59    6.00
   2   5   1   76.59    6.20
   2   5   1   80.69    6.50
  -3  -5  -1  185.78   12.90
   3   5   1  156.88   12.80
   3   5   1  185.48   12.80
   3   5   1  164.58   13.00
   3   5   1  166.08   13.30
   3   5   1  159.28   13.00
  -4  -5  -1   51.09    4.10
   4   5   1   48.10    4.40
   4   5   1   48.90    4.30
   4   5   1   48.30    4.70
   4   5   1   49.60    4.10
   4   5   1   49.70    4.20
  -5  -5  -1    0.20    0.40
   5   5   1   -0.10    0.50
   5   5   1    0.90    0.90
   5   5   1    0.30    0.60
   5   5   1    0.60    0.70
   5   5   1   -0.30    0.80
  -6  -5  -1  103.19    7.20
   6   5   1   98.19    7.40
   6   5   1   91.29    8.20
   6   5   1   96.89    7.90
   6   5   1   84.99    7.50
   6   5   1   99.69    7.60
   7   5   1    5.70    1.10
   7   5   1    6.10    1.50
   7   5   1    4.70    1.00
   7   5   1    4.30    1.10
   7   5   1    7.70    1.90
   8   5   1    9.00    1.40
   8   5   1    9.10    1.90
   8   5   1   12.60    2.00
   8   5   1    8.50    2.00
   8   5   1    9.70    1.50
   9   5   1   13.40    2.30
   9   5   1   17.90    3.10
   9   5   1   19.40    2.60
   9   5   1   15.90    2.00
  10   5   1   17.80    2.80
  10   5   1   16.00    2.30
  10   5   1   22.00    2.90
  10   5   1   25.40    3.70
  11   5   1  118.19   10.50
  11   5   1  121.09    9.80
  11   5   1  132.49   10.50
  11   5   1  116.59   10.80
  11   5   1  118.09   10.10
  11   5   1  136.59   11.30
  12   5   1   16.00    3.50
  12   5   1   16.40    2.60
  12   5   1    8.10    2.40
  12   5   1    8.90    2.00
  12   5   1   11.90    2.50
  12   5   1   11.10    2.50
  13   5   1   -0.90    1.30
  13   5   1   -1.70    1.10
  13   5   1    1.80    1.40
  13   5   1   -1.70    1.20
  13   5   1    1.00    1.50
  13   5   1   -0.80    1.10
  12  -6  -1  271.97   18.90
  12  -6  -1  247.28   19.40
  12  -6  -1  191.98   19.00
 -12   6   1  236.88   17.50
 -12   6   1  224.08   19.70
 -12   6   1  223.38   17.80
 -12   6   1  227.98   18.90
  11  -6  -1   15.00    3.50
  11  -6  -1    8.40    2.70
  11  -6  -1   13.90    2.80
  11  -6  -1   11.80    3.20
 -11   6   1   17.70    2.60
 -11   6   1   13.30    2.10
 -11   6   1   12.90    3.00
 -11   6   1   16.30    3.70
 -11   6   1   16.70    4.00
 -11   6   1   15.90    3.10
  10  -6  -1  691.73   56.89
  10  -6  -1  821.62   56.29
  10  -6  -1  846.52   56.99
  10  -6  -1  701.63   57.09
 -10   6   1  769.52   55.49
 -10   6   1  776.82   57.49
 -10   6   1  742.53   56.69
 -10   6   1  734.93   56.59
 -10   6   1  764.62   55.89
   9  -6  -1    1.90    1.80
   9  -6  -1   -0.40    1.20
   9  -6  -1    2.50    1.40
  -9   6   1    0.60    1.60
  -9   6   1    0.20    1.00
  -9   6   1    2.80    1.10
  -9   6   1    0.80    1.70
  -9   6   1    0.80    1.50
   8  -6  -1  661.03   55.89
   8  -6  -1  624.44   55.79
   8  -6  -1  792.62   55.79
   8  -6  -1  777.22   55.39
  -8   6   1  814.62   54.99
  -8   6   1  766.72   56.69
  -8   6   1  757.92   55.99
  -8   6   1  773.22   56.09
  -8   6   1  810.82   55.39
   7  -6  -1  178.98   15.90
   7  -6  -1  184.18   15.90
   7  -6  -1  232.68   15.90
   7  -6  -1  207.38   15.30
  -7   6   1  181.28   16.60
  -7   6   1  226.28   16.30
  -7   6   1  170.18   15.80
  -7   6   1  208.08   16.60
   6  -6  -1  336.17   22.60
   6  -6  -1  340.57   23.00
   6  -6  -1  259.77   23.10
   6  -6  -1  254.77   23.10
  -6   6   1  359.36   23.80
  -6   6   1  332.67   24.00
  -6   6   1  256.07   23.10
  -6   6   1  281.17   23.80
   5  -6  -1   18.00    2.20
   5  -6  -1   23.60    3.20
   5  -6  -1   20.70    2.60
   5  -6  -1   17.40    3.00
  -5   6   1   17.60    3.30
  -5   6   1   15.20    2.90
  -5   6   1   20.80    3.20
  -5   6   1   18.20    3.60
   4  -6  -1 1206.28  104.19
   4  -6  -1 1558.04  103.69
   4  -6  -1 1500.55  104.29
   4  -6  -1 1548.15  103.89
  -4   6   1 1322.47  104.39
  -4   6   1 1410.46  104.89
  -4   6   1 1334.07  104.49
  -4   6   1 1606.54  105.09
   3  -6  -1   37.00    3.70
   3  -6  -1   35.60    3.00
   3  -6  -1   29.10    3.90
   3  -6  -1   37.60    3.20
   3  -6  -1   29.90    3.70
  -3   6   1   31.90    3.80
  -3   6   1   41.70    4.40
  -3   6   1   37.70    4.00
   2  -6  -1 1687.63  110.89
   2  -6  -1 1535.85  110.99
   2  -6  -1 1632.94  110.19
   2  -6  -1 1346.07  111.29
   2  -6  -1 1600.94  110.39
  -2   6   1 1548.45  111.39
  -2   6   1 1463.65  111.09
  -2   6   1 1420.36  111.09
  -2   6   1 1532.75  110.49
  -2   6   1 1546.15  110.29
   1  -6  -1    0.00    0.40
   1  -6  -1   -0.20    0.80
   1  -6  -1    0.60    0.50
   1  -6  -1    0.70    1.00
  -1   6   1   -0.40    0.70
  -1   6   1    0.90    0.50
  -1   6   1    0.20    0.40
  -1   6   1   -1.00    0.90
  -1   6   1    0.80    1.10
   0  -6  -1   86.09    7.40
   0  -6  -1   89.59    6.50
   0  -6  -1   94.59    6.50
   0  -6  -1   85.09    7.00
   0  -6  -1   85.29    6.90
   0   6   1   77.49    7.30
   0   6   1   87.19    7.70
   0   6   1   82.79    6.50
   0   6   1   84.49    6.60
   0   6   1   85.59    7.30
  -1  -6  -1   18.10    2.40
  -1  -6  -1   18.10    2.10
  -1  -6  -1   20.30    2.10
   1   6   1   22.40    1.90
   1   6   1   16.20    2.30
   1   6   1   18.90    2.50
   1   6   1   19.90    2.50
   1   6   1   17.40    2.50
   1   6   1   21.40    1.70
  -2  -6  -1  224.98   15.80
  -2  -6  -1  232.38   16.40
  -2  -6  -1  221.68   15.80
   2   6   1  210.48   16.20
   2   6   1  202.48   15.90
   2   6   1  228.98   16.40
   2   6   1  197.68   16.20
   2   6   1  203.78   15.80
   2   6   1  204.38   16.60
   2   6   1  222.68   16.50
  -3  -6  -1   94.69    7.60
   3   6   1   91.39    7.70
   3   6   1   91.99    7.70
   3   6   1   86.19    7.50
   3   6   1   97.69    7.40
   3   6   1   90.29    8.10
   3   6   1  100.99    7.20
   3   6   1   97.29    7.50
  -4  -6  -1  540.35   37.40
   4   6   1  497.85   38.10
   4   6   1  494.75   37.40
   4   6   1  506.05   37.30
   4   6   1  533.25   37.60
   4   6   1  493.35   37.70
  -5  -6  -1   16.70    1.80
   5   6   1   14.40    2.50
   5   6   1   16.20    1.90
   5   6   1   17.80    2.20
   5   6   1   16.90    2.00
   5   6   1   15.80    2.40
   6   6   1  339.17   26.20
   6   6   1  339.27   26.30
   6   6   1  398.06   27.30
   6   6   1  385.76   26.80
   6   6   1  339.77   26.30
   7   6   1  280.37   21.90
   7   6   1  311.97   22.90
   7   6   1  311.27   22.40
   7   6   1  285.07   21.80
   7   6   1  296.07   21.80
   8   6   1   43.20    3.30
   8   6   1   36.60    4.50
   8   6   1   37.40    4.10
   8   6   1   36.00    3.50
   9   6   1   30.10    3.00
   9   6   1   35.50    4.20
   9   6   1   31.00    3.40
   9   6   1   30.60    3.60
  10   6   1  152.28   12.00
  10   6   1  128.49   11.20
  10   6   1  146.99   12.00
  10   6   1  149.59   12.50
  10   6   1  153.28   11.70
  10   6   1  152.38   12.60
  11   6   1   41.00    5.20
  11   6   1   40.20    4.50
  11   6   1   54.69    5.60
  11   6   1   43.80    4.90
  11   6   1   51.59    5.10
  11   6   1   51.29    4.40
  12   6   1  406.76   34.60
  12   6   1  528.05   34.50
  12   6   1  442.26   33.90
  12   6   1  421.96   35.30
  12   6   1  494.45   35.50
  12  -7  -1  144.69   14.00
  12  -7  -1  161.48   13.30
  12  -7  -1  172.98   14.10
 -12   7   1  141.79   13.50
 -12   7   1  168.38   15.00
 -12   7   1  153.28   13.60
  11  -7  -1   31.80    5.40
  11  -7  -1   41.10    4.50
  11  -7  -1   31.40    4.80
 -11   7   1   37.00    6.30
 -11   7   1   42.30    5.40
 -11   7   1   26.50    5.20
 -11   7   1   35.70    5.30
  10  -7  -1  452.55   32.00
  10  -7  -1  358.76   32.10
  10  -7  -1  461.65   31.50
  10  -7  -1  438.86   32.40
 -10   7   1  355.26   31.60
 -10   7   1  415.96   32.90
 -10   7   1  401.96   32.00
 -10   7   1  421.96   33.30
   9  -7  -1   32.40    3.90
   9  -7  -1   40.40    5.30
   9  -7  -1   39.90    4.50
  -9   7   1   28.40    3.70
  -9   7   1   30.40    3.40
  -9   7   1   38.40    5.90
  -9   7   1   29.50    4.70
   8  -7  -1   16.70    3.10
   8  -7  -1   20.90    3.70
   8  -7  -1   25.10    3.20
  -8   7   1   18.50    3.70
  -8   7   1   26.40    4.20
  -8   7   1   24.30    3.20
  -8   7   1   24.50    2.80
  -8   7   1   26.40    4.10
   7  -7  -1   61.59    6.70
   7  -7  -1   63.89    6.40
   7  -7  -1   78.69    6.20
  -7   7   1   68.69    6.90
  -7   7   1   74.19    7.20
  -7   7   1   73.99    7.70
  -7   7   1   65.69    7.60
   6  -7  -1  134.59   11.40
   6  -7  -1  136.39   10.90
   6  -7  -1  138.49   10.60
   6  -7  -1  126.59   11.40
  -6   7   1  157.08   12.00
  -6   7   1  147.09   12.30
  -6   7   1  123.79   11.50
  -6   7   1  117.39   12.00
   5  -7  -1   71.29    7.60
   5  -7  -1   89.19    6.90
   5  -7  -1   87.39    7.20
   5  -7  -1   88.29    7.80
  -5   7   1   75.99    8.20
  -5   7   1   90.19    8.10
  -5   7   1  107.59    8.80
  -5   7   1   78.49    7.90
   4  -7  -1   39.80    4.10
   4  -7  -1   31.60    3.90
  -4   7   1   36.20    4.20
  -4   7   1   33.70    4.60
  -4   7   1   45.00    4.90
  -4   7   1   37.20    4.40
   3  -7  -1  143.49   10.90
   3  -7  -1  135.29   11.70
   3  -7  -1  150.18   11.10
   3  -7  -1  158.88   11.70
  -3   7   1  147.09   12.30
  -3   7   1  146.69   12.40
  -3   7   1  132.09   11.90
   2  -7  -1    5.30    0.90
   2  -7  -1    3.50    1.20
   2  -7  -1    3.30    1.40
   2  -7  -1    2.00    1.20
   2  -7  -1    4.10    0.70
  -2   7   1    1.90    1.20
  -2   7   1    4.90    1.60
  -2   7   1    4.90    1.70
   1  -7  -1   23.70    2.80
   1  -7  -1   23.60    2.60
   1  -7  -1   23.70    2.00
   1  -7  -1   23.40    2.20
   1  -7  -1   22.60    3.10
  -1   7   1   22.70    2.10
  -1   7   1   25.80    3.50
  -1   7   1   21.70    2.20
  -1   7   1   21.30    3.30
  -1   7   1   27.40    3.60
   0  -7  -1    0.40    0.90
   0  -7  -1    0.50    0.70
   0  -7  -1    2.10    1.20
   0   7   1    0.80    0.50
   0   7   1    0.60    1.00
   0   7   1    1.20    0.50
   0   7   1    1.40    1.20
   0   7   1    0.10    0.80
  -1  -7  -1   72.79    5.60
  -1  -7  -1   72.29    5.70
  -1  -7  -1   69.89    6.20
   1   7   1   60.29    6.20
   1   7   1   56.59    5.80
   1   7   1   61.99    6.20
   1   7   1   72.29    5.20
   1   7   1   79.89    5.40
   1   7   1   61.49    6.00
   1   7   1   68.49    6.10
  -2  -7  -1   25.50    2.20
  -2  -7  -1   24.10    2.20
  -2  -7  -1   24.30    2.80
   2   7   1   23.10    2.10
   2   7   1   19.60    2.90
   2   7   1   20.60    2.80
   2   7   1   25.80    2.80
   2   7   1   19.10    3.00
   2   7   1   23.40    2.00
   2   7   1   22.10    2.60
  -3  -7  -1    3.10    1.10
   3   7   1    4.60    1.20
   3   7   1    3.80    0.90
   3   7   1    2.80    0.70
   3   7   1    2.30    1.30
   3   7   1    1.30    1.00
   3   7   1    2.40    1.10
   3   7   1    2.50    1.10
  -4  -7  -1  114.49    8.80
   4   7   1  110.59    8.90
   4   7   1  109.39    9.10
   4   7   1  112.79    8.80
   4   7   1  109.89    8.60
   4   7   1  106.49    9.50
   4   7   1  114.69    9.10
   5   7   1   16.20    2.30
   5   7   1   16.50    3.00
   5   7   1   16.20    2.50
   5   7   1   15.40    2.20
   5   7   1   15.20    1.90
   6   7   1   39.10    3.60
   6   7   1   35.50    3.40
   6   7   1   38.70    4.00
   6   7   1   39.00    4.40
   6   7   1   34.60    3.50
   7   7   1   -0.10    0.90
   7   7   1   -0.10    1.40
   7   7   1   -1.70    0.90
   7   7   1    0.40    0.80
   7   7   1    0.20    0.60
   8   7   1    7.20    2.30
   8   7   1    5.80    1.40
   8   7   1    5.20    1.60
   8   7   1    4.20    1.10
   8   7   1    5.90    0.90
   9   7   1    2.60    1.80
   9   7   1    2.30    1.40
   9   7   1    2.40    1.00
   9   7   1    1.30    1.30
  10   7   1  181.08   15.00
  10   7   1  182.38   15.70
  10   7   1  189.08   14.80
  10   7   1  193.98   15.50
  10   7   1  192.48   15.20
  10   7   1  190.88   14.40
  11   7   1   29.00    4.30
  11   7   1   25.20    4.30
  11   7   1   29.20    3.40
  11   7   1   31.60    4.20
  11   7   1   26.90    3.80
  11   7   1   24.50    2.90
  12   7   1   88.29    7.50
  12   7   1   83.49    7.80
  12   7   1   78.79    7.00
  12   7   1   87.89    7.90
  12   7   1   83.89    8.30
  12   7   1   81.99    8.50
  11  -8  -1   17.80    3.40
  11  -8  -1   16.30    3.10
  11  -8  -1   14.80    3.60
 -11   8   1   14.70    3.30
 -11   8   1    9.50    3.40
 -11   8   1   15.50    2.70
 -11   8   1   12.50    2.20
  10  -8  -1  141.79   12.40
  10  -8  -1  138.09   11.80
  10  -8  -1  145.49   11.40
 -10   8   1  121.29   12.00
 -10   8   1  126.69   11.10
 -10   8   1  125.69   11.90
 -10   8   1  135.39   13.00
 -10   8   1  132.69   10.70
   9  -8  -1    2.60    1.50
   9  -8  -1   -0.40    1.20
   9  -8  -1    2.80    1.80
   9  -8  -1    1.70    1.80
  -9   8   1    1.20    2.20
  -9   8   1    0.90    2.00
  -9   8   1    1.30    1.20
  -9   8   1   -0.10    1.80
  -9   8   1    2.40    2.10
  -9   8   1    1.50    1.40
   8  -8  -1  135.69   11.20
   8  -8  -1  142.29   11.70
   8  -8  -1  135.49   12.10
  -8   8   1  142.49   13.30
  -8   8   1  134.59   12.80
  -8   8   1  137.39   12.40
   7  -8  -1   -0.30    1.20
   7  -8  -1    2.10    1.30
   7  -8  -1    1.30    1.00
  -7   8   1    1.00    1.90
  -7   8   1   -0.30    1.60
  -7   8   1    1.50    2.00
  -7   8   1    2.00    1.60
   6  -8  -1 1373.16  106.79
   6  -8  -1 1489.05  106.09
   6  -8  -1 1488.65  106.79
   6  -8  -1 1494.45  105.79
  -6   8   1 1469.35  107.19
  -6   8   1 1351.66  107.79
  -6   8   1 1520.95  107.69
  -6   8   1 1514.05  107.29
   5  -8  -1    0.40    1.20
   5  -8  -1    0.00    0.70
   5  -8  -1   -1.40    0.70
   5  -8  -1    1.20    1.30
  -5   8   1   -0.60    1.10
  -5   8   1   -0.20    1.40
  -5   8   1    0.90    1.40
  -5   8   1    1.60    1.80
   4  -8  -1  517.85   37.00
   4  -8  -1  514.65   36.10
   4  -8  -1  429.16   37.00
   4  -8  -1  509.55   36.30
  -4   8   1  476.05   37.50
  -4   8   1  544.85   38.00
  -4   8   1  482.65   38.00
  -4   8   1  481.35   37.50
   3  -8  -1  104.29    8.10
   3  -8  -1  111.09    8.90
   3  -8  -1   95.59    8.90
   3  -8  -1  106.79    8.00
  -3   8   1  106.19    9.40
  -3   8   1  100.49    9.60
  -3   8   1  102.29    9.60
  -3   8   1  106.59    9.40
   2  -8  -1  444.16   33.20
   2  -8  -1  464.05   33.50
   2  -8  -1  449.66   32.40
   2  -8  -1  442.16   32.60
  -2   8   1  416.06   33.70
  -2   8   1  465.85   34.10
  -2   8   1  444.96   33.80
   1  -8  -1  158.88   12.20
   1  -8  -1  176.88   13.10
   1  -8  -1  162.88   12.10
   1  -8  -1  150.18   13.40
   1  -8  -1  165.18   12.70
  -1   8   1  160.48   13.40
  -1   8   1  166.28   13.50
  -1   8   1  170.58   13.50
   0  -8  -1   50.09    4.20
   0  -8  -1   42.50    4.80
   0  -8  -1   54.19    4.50
   0   8   1   46.90    4.80
   0   8   1   45.30    4.80
   0   8   1   45.30    3.80
   0   8   1   48.40    3.70
   0   8   1   42.30    4.90
  -1  -8  -1  262.87   18.80
  -1  -8  -1  270.07   19.00
   1   8   1  257.77   19.90
   1   8   1  249.08   19.50
   1   8   1  240.48   18.50
   1   8   1  233.08   19.60
   1   8   1  257.47   19.30
   1   8   1  262.87   18.90
   1   8   1  241.38   19.50
  -2  -8  -1 1053.99   75.69
  -2  -8  -1 1068.09   75.69
  -2  -8  -1 1047.70   76.49
   2   8   1  939.41   76.79
   2   8   1 1012.90   76.49
   2   8   1  978.70   76.29
   2   8   1 1088.99   75.49
   2   8   1 1154.58   76.89
   2   8   1 1099.99   75.59
   2   8   1 1030.50   76.39
  -3  -8  -1   86.19    7.20
   3   8   1   80.29    7.70
   3   8   1   82.19    7.10
   3   8   1   78.09    7.20
   3   8   1   90.09    6.60
   3   8   1   80.09    7.40
   3   8   1   87.69    7.30
   3   8   1   84.79    6.50
   4   8   1  105.79    8.90
   4   8   1  102.39    9.30
   4   8   1  106.79    8.90
   4   8   1  114.19    8.70
   4   8   1  105.49    8.20
   4   8   1  100.09   10.00
   4   8   1  103.89    8.30
   5   8   1    9.70    2.50
   5   8   1   14.60    2.30
   5   8   1   13.80    2.00
   5   8   1   11.60    1.70
   5   8   1   12.60    2.20
   5   8   1   11.80    2.30
   6   8   1   19.40    2.90
   6   8   1   21.10    3.20
   6   8   1   23.10    3.90
   6   8   1   24.50    2.60
   6   8   1   25.00    2.80
   7   8   1    4.20    2.10
   7   8   1    4.30    1.30
   7   8   1    5.00    1.20
   7   8   1    5.00    1.10
   7   8   1    4.90    1.80
   8   8   1  217.38   17.40
   8   8   1  239.18   17.00
   8   8   1  197.28   17.80
   8   8   1  220.98   16.60
   9   8   1    1.80    1.10
   9   8   1   -0.20    0.70
   9   8   1    1.00    1.00
   9   8   1    2.90    1.20
  10   8   1  571.14   43.20
  10   8   1  579.14   42.10
  10   8   1  543.85   42.70
  10   8   1  588.64   43.80
  10   8   1  596.84   43.10
  11   8   1   21.40    4.00
  11   8   1   30.70    4.00
  11   8   1   26.90    4.20
  11   8   1   30.40    3.50
  11   8   1   23.70    2.80
  11   8   1   29.50    4.40
  11  -9  -1   38.40    4.80
  11  -9  -1   30.90    4.70
  11  -9  -1   33.20    5.50
 -11   9   1   36.00    3.80
 -11   9   1   27.30    4.90
 -11   9   1   25.00    5.60
 -11   9   1   26.50    3.90
  10  -9  -1   57.69    6.70
  10  -9  -1   61.29    6.00
  10  -9  -1   52.79    5.40
 -10   9   1   39.90    6.40
 -10   9   1   48.90    5.00
 -10   9   1   53.19    7.30
 -10   9   1   52.39    5.50
   9  -9  -1   11.70    3.00
  -9   9   1    6.00    2.90
  -9   9   1    6.50    1.80
  -9   9   1    4.20    1.80
  -9   9   1    9.50    3.10
  -9   9   1   11.50    3.70
  -9   9   1    9.20    3.10
   8  -9  -1    3.60    1.60
   8  -9  -1    3.70    1.40
   8  -9  -1    7.00    2.40
   8  -9  -1    0.00    1.50
  -8   9   1    4.50    2.70
  -8   9   1    2.30    2.30
  -8   9   1    4.30    2.50
  -8   9   1    1.60    2.20
   7  -9  -1  121.19    9.50
   7  -9  -1  118.09   10.60
   7  -9  -1  120.39    9.80
   7  -9  -1  115.99   10.50
  -7   9   1  111.59   13.90
  -7   9   1  119.69   11.10
  -7   9   1  113.29   11.00
  -7   9   1  101.29   11.40
   6  -9  -1  201.78   16.20
   6  -9  -1  192.38   15.10
   6  -9  -1  203.58   14.90
  -6   9   1  176.48   16.90
   5  -9  -1   36.20    3.60
   5  -9  -1   45.00    4.70
   5  -9  -1   38.50    4.70
   5  -9  -1   42.50    3.90
  -5   9   1   35.80    5.40
  -5   9   1   40.90    5.50
  -5   9   1   33.10    5.50
   4  -9  -1   62.19    6.20
   4  -9  -1   63.29    5.30
   4  -9  -1   69.79    6.50
   4  -9  -1   63.19    5.50
  -4   9   1   60.39    7.10
  -4   9   1   70.79    7.30
  -4   9   1   65.99    6.90
   3  -9  -1   32.00    3.00
   3  -9  -1   31.80    3.10
   3  -9  -1   35.80    3.90
   3  -9  -1   36.40    4.10
  -3   9   1   34.30    4.90
  -3   9   1   47.90    7.20
  -3   9   1   35.60    5.00
  -3   9   1   36.20    4.80
   2  -9  -1  134.09    9.40
   2  -9  -1  124.79    9.20
   2  -9  -1  119.19   10.20
   2  -9  -1  116.79    9.90
  -2   9   1  112.59   10.60
  -2   9   1  126.59   10.80
  -2   9   1  120.89   11.10
  -2   9   1  111.59   10.80
   1  -9  -1   88.29    7.40
   1  -9  -1   96.09    6.80
   1  -9  -1   96.49    6.70
   1  -9  -1   85.39    7.60
  -1   9   1   74.99    8.10
  -1   9   1   87.29    8.20
  -1   9   1   80.89    8.10
   0  -9  -1   18.00    2.30
   0  -9  -1   18.20    2.50
   0   9   1   15.40    3.00
   0   9   1   14.90    2.90
   0   9   1   11.80    2.60
  -1  -9  -1    5.00    1.30
  -1  -9  -1    7.60    1.50
   1   9   1    4.80    1.70
   1   9   1    5.80    0.70
   1   9   1    3.90    1.70
   1   9   1    6.40    1.80
   1   9   1    6.10    0.80
   1   9   1    5.50    2.00
  -2  -9  -1   40.10    3.40
  -2  -9  -1   39.30    3.40
   2   9   1   41.40    4.40
   2   9   1   38.20    4.60
   2   9   1   38.00    4.50
   2   9   1   42.40    4.30
   2   9   1   37.10    4.10
   3   9   1   11.70    1.40
   3   9   1   10.40    2.30
   3   9   1   12.00    2.80
   3   9   1   17.40    3.00
   3   9   1   11.50    1.30
   3   9   1   13.10    2.30
   3   9   1   11.70    2.20
   4   9   1    7.80    1.40
   4   9   1    9.40    1.30
   4   9   1    8.70    2.10
   4   9   1    5.00    1.70
   4   9   1   10.90    2.60
   4   9   1    6.50    1.60
   4   9   1    7.60    1.90
   5   9   1   28.60    2.80
   5   9   1   28.50    3.20
   5   9   1   33.10    3.60
   5   9   1   35.70    4.90
   5   9   1   31.90    3.10
   5   9   1   26.90    3.40
   5   9   1   26.30    3.80
   6   9   1  120.89   10.20
   6   9   1  121.79   10.70
   6   9   1  128.19   10.10
   6   9   1  127.39   11.30
   6   9   1  127.69   10.10
   6   9   1  124.59   10.40
   6   9   1  131.49    9.90
   7   9   1   36.90    3.60
   7   9   1   41.90    4.00
   7   9   1   32.10    5.30
   7   9   1   35.50    3.30
   7   9   1   34.30    3.40
   7   9   1   36.90    6.10
   8   9   1    4.00    1.20
   8   9   1    6.50    2.40
   8   9   1    3.80    1.70
   8   9   1    3.80    1.20
   8   9   1    0.90    1.20
   8   9   1    2.50    1.30
   9   9   1    0.10    1.00
   9   9   1    0.30    0.80
   9   9   1    0.00    0.80
   9   9   1    1.00    1.50
   9   9   1   14.30    3.10
   9   9   1    0.00    0.90
  10   9   1   18.20    3.10
  10   9   1   20.30    3.40
  10   9   1   16.00    3.50
  10   9   1   18.70    2.90
  10   9   1   19.30    3.20
  10   9   1   17.30    2.40
  10 -10  -1   26.80    3.70
  10 -10  -1   24.50    4.00
  10 -10  -1   25.80    5.00
 -10  10   1   31.90    6.30
 -10  10   1   36.20    6.00
   9 -10  -1   75.89    7.30
   9 -10  -1   91.39    8.00
   9 -10  -1   75.59    8.50
  -9  10   1   91.99    9.30
  -9  10   1   85.99    9.80
   8 -10  -1  346.47   27.40
   8 -10  -1  361.96   28.80
   8 -10  -1  342.97   27.70
  -8  10   1  372.96   29.30
  -8  10   1  391.96   30.20
  -8  10   1  380.46   30.60
  -8  10   1  379.86   29.60
   7 -10  -1   63.39    6.80
   7 -10  -1   56.09    6.50
   7 -10  -1   59.29    5.50
   7 -10  -1   70.59    6.00
  -7  10   1   63.79    7.80
  -7  10   1   48.10    8.40
  -7  10   1   81.79    7.90
  -7  10   1   56.49    7.00
   6 -10  -1  470.25   37.10
   6 -10  -1  485.95   36.30
   6 -10  -1  461.35   37.20
   6 -10  -1  500.95   36.00
  -6  10   1  445.76   38.50
  -6  10   1  529.05   38.60
  -6  10   1  534.95   38.20
   5 -10  -1  111.29   11.90
   5 -10  -1  109.69    9.20
   5 -10  -1  109.09    8.90
  -5  10   1  103.49   11.20
  -5  10   1  127.99   11.10
  -5  10   1  132.99   11.60
   4 -10  -1   53.49    5.50
   4 -10  -1   56.49    4.60
   4 -10  -1   45.40    5.60
   4 -10  -1   59.69    4.80
  -4  10   1   60.79    7.00
  -4  10   1   46.60    7.40
   3 -10  -1   17.20    3.10
   3 -10  -1   17.20    1.90
   3 -10  -1   19.10    3.00
   3 -10  -1   20.40    2.20
  -3  10   1   19.90    4.00
  -3  10   1   17.10    3.60
  -3  10   1   17.50    3.60
  -3  10   1   19.00    3.70
   2 -10  -1  447.26   33.30
   2 -10  -1  434.46   32.90
   2 -10  -1  436.36   32.00
   2 -10  -1  445.26   32.20
  -2  10   1  449.66   34.00
  -2  10   1  443.06   33.90
  -2  10   1  432.76   34.10
   1 -10  -1    3.30    1.30
  -1  10   1    5.60    2.20
  -1  10   1    1.80    1.90
  -1  10   1    2.70    1.60
  -1  10   1    4.30    1.90
   0 -10  -1  561.54   39.60
   0 -10  -1  501.85   39.20
   0  10   1  531.05   40.50
   0  10   1  579.74   39.90
   0  10   1  505.75   40.20
   0  10   1  578.74   40.60
   0  10   1  503.35   40.60
   0  10   1  523.85   40.40
  -1 -10  -1   11.00    1.70
  -1 -10  -1    9.50    1.70
   1  10   1    8.80    2.50
   1  10   1   14.00    2.80
   1  10   1   12.70    2.70
   1  10   1    8.70    2.10
   1  10   1   10.30    2.70
  -2 -10  -1  474.55   37.60
  -2 -10  -1  500.15   37.60
   2  10   1  568.74   38.80
   2  10   1  560.54   39.50
   2  10   1  554.44   39.00
   2  10   1  540.95   39.20
   2  10   1  457.05   38.80
   3  10   1   11.30    2.30
   3  10   1   12.10    1.40
   3  10   1    8.90    2.60
   3  10   1   10.40    2.40
   3  10   1   12.50    2.60
   3  10   1   14.10    2.60
   3  10   1   12.10    1.40
   4  10   1   74.09    5.40
   4  10   1   74.29    5.50
   4  10   1   66.09    6.50
   4  10   1   57.99    6.50
   5  10   1  137.09   11.80
   5  10   1  148.09   12.70
   5  10   1  138.79   12.00
   5  10   1  147.39   11.90
   5  10   1  143.59   11.10
   5  10   1  140.69   10.80
   5  10   1  159.08   11.80
   5  10   1  136.49   11.70
   6  10   1  147.29   11.50
   6  10   1  150.38   11.80
   6  10   1  148.59   13.00
   6  10   1  137.39   11.70
   6  10   1  155.58   12.40
   6  10   1  143.29   11.90
   6  10   1  144.09   12.00
   6  10   1  151.18   11.30
   7  10   1   67.19    5.50
   7  10   1   61.49    5.40
   7  10   1   64.49    5.80
   7  10   1   64.19    7.10
   7  10   1   56.69    5.40
   7  10   1   68.79    5.60
   7  10   1   64.79    5.70
   7  10   1   62.49    6.40
   7  10   1   61.39    6.00
   7  10   1   60.79    5.70
   8  10   1  741.93   54.99
   8  10   1  784.92   56.39
   8  10   1  646.14   55.69
   8  10   1  753.72   54.89
   8  10   1  765.22   54.69
   8  10   1  757.22   54.59
   8  10   1  766.92   55.49
   9  10   1  107.59    9.20
   9  10   1  110.49    9.60
   9  10   1  107.19    9.10
   9  10   1  132.19    9.70
   9  10   1  118.59   10.90
   9  10   1   95.09    9.90
   9 -11  -1   12.20    2.50
   9 -11  -1   10.70    3.20
   9 -11  -1    8.10    2.00
  -9  11   1    7.50    2.60
  -9  11   1    7.30    3.20
  -9  11   1   10.70    3.80
   8 -11  -1   35.80    3.90
   8 -11  -1   38.20    5.50
   8 -11  -1   35.50    4.10
  -8  11   1   31.30    5.70
  -8  11   1   38.60    6.20
   7 -11  -1   37.50    5.40
   7 -11  -1   37.20    3.90
   7 -11  -1   35.70    4.20
  -7  11   1   50.99    7.90
  -7  11   1   45.70    7.60
  -7  11   1   43.60    6.80
   6 -11  -1   40.40    4.90
   6 -11  -1   43.40    4.10
   6 -11  -1   32.40    5.10
   6 -11  -1   38.00    3.70
  -6  11   1   42.50    6.70
  -6  11   1   39.60    6.40
  -6  11   1   37.40    6.20
   5 -11  -1  274.37   23.60
   5 -11  -1  292.87   23.90
   5 -11  -1  295.97   22.40
   5 -11  -1  297.77   22.70
  -5  11   1  320.57   24.90
  -5  11   1  304.67   25.40
  -5  11   1  323.57   25.00
  -5  11   1  335.77   25.40
   4 -11  -1    1.60    0.80
   4 -11  -1    3.40    1.10
  -4  11   1    2.50    2.30
  -4  11   1    1.60    2.30
  -4  11   1    2.20    2.10
  -4  11   1    1.60    2.00
   3 -11  -1    4.20    1.80
   3 -11  -1    2.10    1.40
   3 -11  -1    2.60    0.80
   3 -11  -1    2.70    0.90
  -3  11   1    3.40    2.10
  -3  11   1    1.30    2.00
  -3  11   1    0.30    1.60
  -3  11   1    3.70    2.20
   2 -11  -1    2.00    1.50
   2 -11  -1    1.50    1.40
  -2  11   1    3.60    2.10
  -2  11   1    1.30    1.60
  -2  11   1    1.60    2.00
   1 -11  -1   68.49    6.50
   1 -11  -1   78.49    7.00
  -1  11   1   77.59    7.80
  -1  11   1   89.19    8.30
  -1  11   1   81.49    7.90
  -1  11   1   65.89    7.90
   0 -11  -1   16.30    2.60
   0 -11  -1   15.40    2.40
   0  11   1   27.20    4.20
   0  11   1   21.90    4.00
   0  11   1   19.30    3.20
   0  11   1   21.50    4.10
   0  11   1   23.70    3.90
  -1 -11  -1   55.49    4.90
  -1 -11  -1   58.09    5.00
   1  11   1   65.69    6.00
   1  11   1   67.69    6.60
   1  11   1   43.70    5.80
   1  11   1   56.59    6.40
   1  11   1   59.69    6.50
   1  11   1   57.09    6.20
  -2 -11  -1   12.10    1.50
  -2 -11  -1   10.20    1.30
   2  11   1   17.20    2.90
   2  11   1    9.90    2.50
   2  11   1   13.40    3.00
   2  11   1   11.30    2.70
   2  11   1   13.20    2.70
   2  11   1   13.20    3.00
   3  11   1   89.79    8.60
   3  11   1   82.59    8.00
   3  11   1   77.89    7.90
   3  11   1   94.59    7.90
   3  11   1   71.69    7.80
   3  11   1   97.59    8.10
   4  11   1   38.80    4.50
   4  11   1   42.70    4.80
   4  11   1   41.70    5.60
   4  11   1   36.40    4.40
   4  11   1   37.90    4.60
   4  11   1   36.20    4.50
   5  11   1  175.18   14.10
   5  11   1  173.58   14.00
   5  11   1  176.58   12.70
   5  11   1  161.38   14.00
   5  11   1  165.88   12.80
   5  11   1  175.28   12.80
   5  11   1  172.98   12.70
   5  11   1  165.68   14.20
   5  11   1  168.28   14.90
   5  11   1  183.08   14.00
   6  11   1    1.50    0.90
   6  11   1    0.10    1.10
   6  11   1    0.60    1.10
   6  11   1    3.50    1.90
   6  11   1    0.60    1.10
   6  11   1    1.40    1.80
   6  11   1    2.40    0.80
   6  11   1   -0.30    0.60
   6  11   1    1.00    0.70
   6  11   1   -0.60    1.30
   7  11   1   39.20    3.90
   7  11   1   31.50    3.70
   7  11   1   39.90    3.60
   7  11   1   45.50    4.40
   7  11   1   41.30    4.50
   7  11   1   39.40    3.50
   7  11   1   35.90    3.70
   7  11   1   37.10    3.70
   7  11   1   36.70    5.10
   7  11   1   31.90    5.40
   8  11   1    3.30    2.40
   8  11   1    2.20    1.40
   8  11   1    3.20    1.20
   8  11   1    3.70    1.10
   8  11   1    1.50    1.80
   8  11   1    3.40    1.70
   8  11   1    6.20    1.50
   8  11   1    0.70    1.30
   7 -12  -1    5.20    1.60
   7 -12  -1    8.00    1.90
   7 -12  -1   18.10    3.50
  -7  12   1   16.30    4.50
   6 -12  -1  216.68   17.20
   6 -12  -1  220.08   16.90
   6 -12  -1  216.78   18.30
  -6  12   1  246.98   20.80
  -6  12   1  220.38   19.90
  -6  12   1  244.18   19.80
   5 -12  -1   69.89    7.10
   5 -12  -1   60.99    5.40
   5 -12  -1   73.29    7.00
   5 -12  -1   61.69    5.60
  -5  12   1   73.29    7.90
  -5  12   1   65.19    8.10
   4 -12  -1  206.98   17.50
   4 -12  -1  221.08   16.50
   4 -12  -1  206.68   17.30
   4 -12  -1  218.18   16.40
  -4  12   1  184.08   18.80
  -4  12   1  251.67   19.30
  -4  12   1  230.58   19.10
   3 -12  -1   11.90    1.40
   3 -12  -1    9.00    2.60
   3 -12  -1   15.20    1.60
   3 -12  -1   12.20    3.00
  -3  12   1   16.70    3.70
  -3  12   1   13.10    3.60
  -3  12   1   22.10    4.80
  -3  12   1   11.50    3.40
   2 -12  -1  448.06   35.20
   2 -12  -1  482.15   35.60
  -2  12   1  448.26   36.60
  -2  12   1  428.66   36.90
  -2  12   1  541.65   35.90
  -2  12   1  441.16   36.50
  -2  12   1  511.75   37.20
   1 -12  -1  104.09    9.20
   1 -12  -1  102.29    8.90
  -1  12   1  109.69   11.10
  -1  12   1  115.49   10.50
  -1  12   1  113.29   10.60
  -1  12   1   98.89   10.30
  -1  12   1  124.19    9.80
  -1  12   1  100.39   10.60
   0 -12  -1  322.17   24.60
   0 -12  -1  335.17   24.90
   0  12   1  351.96   25.50
   0  12   1  355.66   26.40
   0  12   1  301.17   26.10
   0  12   1  327.17   26.30
   0  12   1  309.77   26.40
   0  12   1  337.17   26.30
  -1 -12  -1  113.29    9.70
  -1 -12  -1  127.99    9.80
   1  12   1  117.59   11.40
   1  12   1  125.19   11.60
   1  12   1  141.69   11.00
   1  12   1  156.08   12.00
   1  12   1  109.49   11.10
   1  12   1  124.69   11.30
   2  12   1   61.19    6.90
   2  12   1   72.69    6.60
   2  12   1   70.99    7.20
   2  12   1   55.09    6.70
   2  12   1   67.29    6.80
   2  12   1   55.69    6.60
   3  12   1   22.60    4.00
   3  12   1   23.70    4.10
   3  12   1   28.60    4.70
   3  12   1   36.00    4.60
   3  12   1   29.70    4.80
   3  12   1   25.70    4.30
   4  12   1  255.07   17.80
   4  12   1  195.88   17.40
   4  12   1  205.38   17.50
   4  12   1  210.88   17.40
   4  12   1  247.38   18.60
   4  12   1  197.98   17.40
   5  12   1   64.99    7.70
   5  12   1   76.39    7.10
   5  12   1   65.19    7.00
   5  12   1   66.59    6.90
   5  12   1   64.59    6.90
   5  12   1   87.09    7.40
   6  12   1  519.75   39.70
   6  12   1  492.35   39.00
   6  12   1  535.35   39.60
   6  12   1  524.35   37.80
   6  12   1  532.65   37.70
   6  12   1  522.65   40.50
   6  12   1  533.25   39.40
   7  12   1   -1.20    0.70
   7  12   1   -0.10    0.70
   7  12   1   -2.00    1.80
   7  12   1    0.70    1.60
   7  12   1    0.70    1.00
   7  12   1   -0.70    0.70
   7  12   1   -0.70    1.50
   7  12   1    0.20    1.30
   7  12   1    0.00    0.50
   7  12   1    1.00    0.80
   5 -13  -1   53.39    4.60
   5 -13  -1   57.39    6.10
   5 -13  -1   48.50    4.70
  -5  13   1   52.49    8.10
  -5  13   1   66.39    7.80
  -5  13   1   71.79    8.70
   4 -13  -1   47.90    5.60
   4 -13  -1   50.39    3.90
   4 -13  -1   48.10    5.40
   4 -13  -1   45.20    4.00
  -4  13   1   49.99    6.90
  -4  13   1   38.10    6.90
   3 -13  -1   34.90    4.00
   3 -13  -1   28.60    4.30
  -3  13   1   33.30    4.40
  -3  13   1   26.00    4.90
  -3  13   1   29.60    5.30
  -3  13   1   21.20    5.20
  -3  13   1   25.90    5.00
   2 -13  -1   70.49    6.60
   2 -13  -1   63.59    6.60
  -2  13   1   73.19    8.10
  -2  13   1   74.69    8.30
  -2  13   1   73.19    7.10
  -2  13   1   71.39    8.00
  -2  13   1   70.69    8.50
   1 -13  -1    1.00    1.20
   1 -13  -1    1.40    1.40
  -1  13   1    0.60    1.80
  -1  13   1   -1.10    1.50
  -1  13   1   -0.70    1.60
  -1  13   1   -0.10    1.50
  -1  13   1    0.50    2.00
  -1  13   1    0.10    1.80
   0 -13  -1    4.50    1.30
   0  13   1    2.40    2.30
   0  13   1    1.60    1.90
   0  13   1    0.80    2.00
   0  13   1    1.60    2.20
   0  13   1    1.10    1.80
   0  13   1    1.40    1.70
  -1 -13  -1  124.29    9.70
   1  13   1  110.39   11.80
   1  13   1  128.99   11.80
   1  13   1  138.39   11.80
   1  13   1  139.79   11.90
   1  13   1  106.69   11.40
   1  13   1  138.79   11.10
   2  13   1    4.20    2.10
   2  13   1    1.90    2.00
   2  13   1    5.40    2.20
   2  13   1    6.10    2.50
   2  13   1    5.40    2.40
   3  13   1    3.40    2.50
   3  13   1   -0.30    1.50
   3  13   1    0.50    1.50
   3  13   1   -2.90    1.30
   3  13   1   -0.10    1.50
   3  13   1    3.10    1.90
   4  13   1    3.30    1.90
   4  13   1    4.50    2.90
   4  13   1    1.50    1.60
   4  13   1    2.70    1.90
   4  13   1    5.30    2.40
   5  13   1    4.20    2.00
   5  13   1    5.60    2.50
   5  13   1    6.60    3.00
   5  13   1    8.10    2.50
   5  13   1    9.50    3.00
   2 -14  -1  415.96   34.30
  -2  14   1  496.45   35.20
  -2  14   1  422.46   36.10
  -2  14   1  489.15   37.10
  -2  14   1  439.46   37.00
  -2  14   1  496.35   36.20
   1 -14  -1   21.50    3.50
   1 -14  -1   21.20    3.10
  -1  14   1   19.80    4.60
  -1  14   1   32.50    5.40
  -1  14   1   19.70    5.10
  -1  14   1   29.70    4.20
  -1  14   1   24.00    4.70
   0 -14  -1  143.79   12.10
   0  14   1  183.88   14.60
   0  14   1  142.89   14.20
   0  14   1  144.49   14.10
   0  14   1  161.08   14.90
   0  14   1  175.18   13.60
  -1 -14  -1   37.00    3.30
  -1 -14  -1   42.20    3.30
   1  14   1   40.80    6.00
   1  14   1   35.50    5.80
   1  14   1   34.00    5.90
   1  14   1   40.60    6.80
   1  14   1   31.30    5.50
   2  14  -2  504.15   34.90
   2  14  -2  496.75   33.90
   2  14  -2  372.96   33.40
   2  14  -2  481.95   34.10
   2  14  -2  391.66   33.60
   2  14  -2  387.36   33.80
   1  14  -2   34.20    6.20
   1  14  -2   39.70    6.00
   1  14  -2   45.90    5.70
   1  14  -2   39.30    6.00
   1  14  -2   58.89    6.40
   1  14  -2   29.30    5.20
   0  14  -2  485.45   40.50
   0  14  -2  541.05   40.70
   0  14  -2  545.45   41.20
   0 -14   2  515.95   38.30
   0 -14   2  526.75   38.20
  -1  14  -2   40.40    6.40
  -1  14  -2   34.30    5.90
  -1  14  -2   35.30    6.00
   1 -14   2   30.40    3.70
   1 -14   2   40.50    4.20
  -2  14  -2  175.48   16.40
  -2  14  -2  187.48   17.30
  -2  14  -2  198.18   17.10
   2 -14   2  187.58   15.00
   2 -14   2  179.48   14.80
   5  13  -2  125.19   12.10
   5  13  -2  149.79   11.70
   5  13  -2  124.39   11.30
   5  13  -2  142.99   11.50
   5  13  -2  113.39   10.90
   5  13  -2  127.19   11.00
   4  13  -2   60.59    7.40
   4  13  -2   67.59    6.90
   4  13  -2   73.09    7.10
   4  13  -2   67.19    6.90
   4  13  -2   61.19    6.70
   4  13  -2   66.89    6.80
   3  13  -2  240.48   20.50
   3  13  -2  244.58   20.40
   3  13  -2  294.97   21.60
   3  13  -2  310.87   20.70
   3  13  -2  236.28   20.30
   3  13  -2  215.78   20.10
   2  13  -2   15.90    4.50
   2  13  -2   21.60    3.70
   2  13  -2   26.10    4.30
   2  13  -2   26.20    4.80
   2  13  -2   24.30    4.40
   2  13  -2   20.60    4.00
   1  13  -2    3.80    2.10
   1  13  -2    7.30    2.80
   1  13  -2    6.00    2.50
   1  13  -2    3.10    2.20
  -1 -13   2    3.90    0.80
  -1 -13   2    3.70    0.80
   0  13  -2   -0.90    1.80
   0  13  -2    5.00    3.20
   0  13  -2    3.00    2.00
   0  13  -2    3.80    2.30
   0 -13   2    3.40    1.20
   0 -13   2    3.70    1.30
  -1  13  -2    2.00    2.30
  -1  13  -2   -0.30    2.00
  -1  13  -2    1.50    2.00
  -1  13  -2   -2.10    1.20
   1 -13   2   -0.60    1.10
   1 -13   2   -0.30    1.00
  -2  13  -2    1.10    2.20
  -2  13  -2    8.80    3.40
  -2  13  -2    9.70    3.20
  -2  13  -2    4.10    2.60
   2 -13   2    6.90    1.90
   2 -13   2    5.10    1.80
  -3  13  -2  102.09   10.70
  -3  13  -2   82.39    9.60
  -3  13  -2  102.59   10.30
   3 -13   2   92.09    8.40
  -4  13  -2   33.80    6.60
  -4  13  -2   29.30    5.60
  -4  13  -2   41.20    6.60
   4 -13   2   29.00    4.40
   4 -13   2   33.30    4.70
  -5  13  -2  108.79   12.80
  -5  13  -2  135.99   13.20
  -5  13  -2  160.38   13.30
   5 -13   2  120.39    9.50
   5 -13   2  119.99    9.40
   5 -13   2  141.59   11.40
   5 -13   2  120.29   11.20
  -6  13  -2   48.70    8.50
   7  12  -2   -0.20    1.50
   7  12  -2    1.50    1.40
   7  12  -2    0.00    1.70
   7  12  -2   -0.10    1.30
   6  12  -2  201.68   16.30
   6  12  -2  214.38   17.30
   6  12  -2  210.98   18.10
   6  12  -2  219.18   17.00
   6  12  -2  200.18   16.80
   6  12  -2  225.98   16.50
   5  12  -2   43.90    4.80
   5  12  -2   63.49    6.60
   5  12  -2   37.10    4.90
   5  12  -2   43.00    5.00
   5  12  -2   44.60    4.80
   5  12  -2   60.19    5.70
   4  12  -2  506.75   37.40
   4  12  -2  530.55   38.30
   4  12  -2  459.15   37.40
   4  12  -2  496.95   37.30
   4  12  -2  524.15   38.30
   4  12  -2  450.35   37.20
   3  12  -2   20.90    3.90
   3  12  -2   27.00    4.30
   3  12  -2   26.20    4.10
   3  12  -2   34.10    4.30
   3  12  -2   27.00    4.70
   3  12  -2   31.50    4.40
   2  12  -2  669.33   46.80
   2  12  -2  579.14   46.10
   2  12  -2  685.53   46.10
   2  12  -2  617.14   46.20
   2  12  -2  527.05   46.00
   1  12  -2  101.79    9.70
   1  12  -2   93.29    9.70
   1  12  -2  104.39    9.60
   1  12  -2   99.89    9.50
  -1 -12   2   99.29    7.80
  -1 -12   2  105.99    7.90
   0  12  -2  219.68   19.90
   0  12  -2  258.87   20.00
   0  12  -2  249.58   19.90
   0  12  -2  236.58   19.60
   0 -12   2  242.18   18.10
   0 -12   2  233.58   18.20
  -1  12  -2  111.29   11.30
  -1  12  -2  131.19   11.70
  -1  12  -2  116.69   12.00
  -1  12  -2  138.29   12.00
   1 -12   2  117.89   10.10
   1 -12   2  136.29   10.50
  -2  12  -2  176.08   17.00
  -2  12  -2  192.08   16.60
  -2  12  -2  217.58   17.30
   2 -12   2  193.08   15.50
   2 -12   2  193.08   15.30
  -3  12  -2   35.00    5.60
  -3  12  -2   33.90    5.40
  -3  12  -2   41.10    6.10
  -3  12  -2   28.00    5.50
   3 -12   2   27.70    4.10
   3 -12   2   27.40    4.00
  -4  12  -2  649.34   56.99
  -4  12  -2  838.12   57.09
  -4  12  -2  817.22   57.29
  -4  12  -2  803.92   56.89
   4 -12   2  723.43   53.79
   4 -12   2  721.43   55.19
   4 -12   2  705.23   53.69
  -5  12  -2   44.70    6.90
  -5  12  -2   50.09    6.80
  -5  12  -2   42.80    7.10
   5 -12   2   47.20    5.40
   5 -12   2   35.10    5.40
  -6  12  -2  292.27   25.70
  -6  12  -2  316.17   25.10
  -6  12  -2  351.96   26.00
   6 -12   2  278.97   22.10
   6 -12   2  289.37   22.30
   6 -12   2  289.37   23.70
  -7  12  -2    2.30    2.60
  -7  12  -2    1.90    2.60
   7 -12   2    1.70    1.20
   7 -12   2    5.80    1.30
   7 -12   2   -0.90    1.60
   8  11  -2   31.60    2.90
   8  11  -2   26.00    3.00
   8  11  -2   26.00    3.20
   8  11  -2   21.20    4.10
   8  11  -2   32.50    3.50
   8  11  -2   27.80    4.90
   7  11  -2   22.40    2.30
   7  11  -2   29.10    4.80
   7  11  -2   21.20    3.10
   7  11  -2   26.40    2.50
   7  11  -2   25.50    2.20
   7  11  -2   24.40    2.30
   7  11  -2   22.10    3.30
   7  11  -2   24.40    3.80
   6  11  -2   51.39    5.00
   6  11  -2   52.59    6.10
   6  11  -2   45.70    4.50
   6  11  -2   48.70    4.50
   6  11  -2   46.80    5.30
   6  11  -2   50.19    4.90
   5  11  -2   23.50    3.00
   5  11  -2   18.40    3.20
   5  11  -2   19.10    3.80
   5  11  -2   21.10    2.80
   5  11  -2   22.70    4.80
   5  11  -2   21.70    3.60
   4  11  -2    3.30    2.20
   4  11  -2    2.90    1.50
   4  11  -2    4.30    1.60
   4  11  -2    0.50    1.30
   4  11  -2    3.40    1.60
   4  11  -2    1.90    1.60
   3  11  -2    0.80    1.40
   3  11  -2   -1.60    1.40
   3  11  -2    1.70    1.50
   3  11  -2    1.30    1.30
   3  11  -2    3.40    1.60
   3  11  -2    1.60    1.50
   2  11  -2    1.80    1.50
   2  11  -2    1.10    1.30
   2  11  -2   -0.30    1.10
   2  11  -2    0.70    1.40
   1  11  -2   15.70    3.20
   1  11  -2   16.10    3.30
   1  11  -2   13.70    3.00
   1  11  -2   16.30    3.60
  -1 -11   2   15.00    1.80
  -1 -11   2   13.30    1.70
   0  11  -2    2.60    1.80
   0  11  -2    1.90    1.90
   0  11  -2    5.20    2.10
   0  11  -2    6.00    2.30
   0 -11   2    4.10    1.30
   0 -11   2    3.60    1.10
  -1  11  -2   -1.50    1.40
  -1  11  -2    0.80    1.70
  -1  11  -2    4.20    2.70
  -1  11  -2   -1.40    1.30
   1 -11   2    2.50    1.20
  -2  11  -2    0.30    1.80
  -2  11  -2   -0.20    1.50
  -2  11  -2    0.60    1.50
  -2  11  -2    1.40    1.70
   2 -11   2    0.70    1.20
   2 -11   2   -0.70    1.00
  -3  11  -2   34.00    5.30
  -3  11  -2   26.20    4.70
  -3  11  -2   37.00    6.20
  -3  11  -2   35.00    5.40
   3 -11   2   31.20    4.20
   3 -11   2   31.70    2.70
   3 -11   2   33.60    2.60
   3 -11   2   34.10    4.50
  -4  11  -2    3.30    2.20
  -4  11  -2    1.90    2.00
  -4  11  -2    4.40    2.20
   4 -11   2    3.80    1.80
   4 -11   2    6.40    2.00
   4 -11   2    4.30    0.90
   4 -11   2    3.40    0.90
  -5  11  -2   53.39    8.30
  -5  11  -2   61.79    6.90
  -5  11  -2   52.19    6.90
  -5  11  -2   55.59    7.60
   5 -11   2   51.49    4.50
   5 -11   2   57.39    6.10
   5 -11   2   55.29    4.80
   5 -11   2   53.89    5.90
  -6  11  -2   30.30    5.90
  -6  11  -2   27.20    5.50
  -6  11  -2   40.80    6.20
  -6  11  -2   37.80    5.80
   6 -11   2   31.20    3.30
   6 -11   2   27.80    3.00
   6 -11   2   26.70    4.40
   6 -11   2   35.50    5.00
  -7  11  -2  114.09   11.30
  -7  11  -2  117.49   11.80
  -7  11  -2  111.09   10.70
   7 -11   2   99.29    8.30
   7 -11   2   94.19    8.60
   7 -11   2   91.39   10.00
   7 -11   2  102.69    9.80
  -8  11  -2   44.60    5.50
  -8  11  -2   23.80    5.20
  -8  11  -2   35.50    4.40
  -8  11  -2   36.80    5.90
   8 -11   2   29.00    4.00
   8 -11   2   29.20    3.50
   8 -11   2   33.40    5.50
  -9  11  -2   78.39    8.00
  -9  11  -2   88.19    9.70
  -9  11  -2   75.49    8.40
  -9  11  -2   99.39   10.60
   9 -11   2   88.39    7.60
   9 -11   2   87.89    8.00
   9 -11   2   91.89    9.20
  10  10  -2  115.99    9.70
  10  10  -2  122.99   11.20
  10  10  -2  119.79   10.10
  10  10  -2  120.59    9.40
  10  10  -2  103.69   10.20
  10  10  -2  123.89    9.20
   9  10  -2   85.59    7.30
   9  10  -2   87.79    7.20
   9  10  -2   88.19    7.60
   9  10  -2   97.69    9.10
   9  10  -2   93.09    8.30
   9  10  -2   82.49    7.10
   8  10  -2  165.58   13.60
   8  10  -2  179.28   13.70
   8  10  -2  182.58   15.20
   8  10  -2  181.08   13.60
   8  10  -2  187.38   14.60
   8  10  -2  167.28   13.40
   7  10  -2   61.69    4.90
   7  10  -2   44.90    4.80
   7  10  -2   49.00    5.60
   7  10  -2   58.19    4.60
   7  10  -2   61.79    6.40
   6  10  -2  540.05   38.00
   6  10  -2  530.05   38.20
   6  10  -2  524.75   38.80
   6  10  -2  535.35   38.00
   6  10  -2  504.15   38.40
   6  10  -2  533.85   38.70
   6  10  -2  518.85   40.10
   6  10  -2  502.55   38.40
   6  10  -2  534.75   38.10
   6  10  -2  512.75   39.30
   5  10  -2  118.59    9.80
   5  10  -2  118.19    9.90
   5  10  -2  119.29   11.40
   5  10  -2  126.59   10.60
   5  10  -2  121.99    9.80
   5  10  -2  115.99    9.80
   4  10  -2 1225.68   88.09
   4  10  -2 1232.98   88.09
   4  10  -2 1196.68   87.89
   4  10  -2 1169.78   87.99
   4  10  -2 1182.38   88.79
   4  10  -2 1231.38   87.99
   3  10  -2    1.70    1.30
   3  10  -2    1.80    1.30
   3  10  -2    2.20    1.50
   3  10  -2    4.70    1.60
   3  10  -2    3.80    1.60
   2  10  -2  865.61   64.89
   2  10  -2  839.42   64.49
   2  10  -2  929.91   64.39
   2  10  -2  859.61   64.39
   1  10  -2    5.30    1.90
   1  10  -2    4.20    1.70
   1  10  -2    3.10    1.70
   1  10  -2    4.00    1.80
  -1 -10   2    1.90    0.90
  -1 -10   2    5.20    1.10
   0  10  -2  201.98   18.00
   0  10  -2  228.08   18.20
   0  10  -2  254.97   18.90
   0  10  -2  218.38   18.30
   0 -10   2  219.68   17.00
   0 -10   2  234.28   17.20
  -1  10  -2   -0.60    1.30
  -1  10  -2    1.20    1.50
  -1  10  -2    1.00    1.60
  -1  10  -2    0.60    1.60
   1 -10   2   -0.10    1.00
   1 -10   2    2.20    1.10
  -2  10  -2 2251.67  169.18
  -2  10  -2 2537.95  169.18
  -2  10  -2 2177.58  168.58
  -2  10  -2 2357.16  168.68
   2 -10   2 2292.27  167.78
   2 -10   2 2308.07  167.68
  -3  10  -2    5.70    2.50
  -3  10  -2    8.60    2.90
  -3  10  -2    3.90    2.10
  -3  10  -2    9.30    2.90
   3 -10   2    7.90    1.00
   3 -10   2    6.50    2.00
   3 -10   2    4.20    1.80
   3 -10   2    7.50    1.10
  -4  10  -2  203.38   20.50
  -4  10  -2  321.27   24.10
  -4  10  -2  249.38   21.60
  -4  10  -2  240.58   20.90
   4 -10   2  269.97   20.30
   4 -10   2  267.77   20.30
   4 -10   2  267.07   19.10
   4 -10   2  255.47   19.00
  -5  10  -2   83.09   10.10
  -5  10  -2  112.19   10.60
  -5  10  -2  100.49    9.90
   5 -10   2   97.09    8.20
   5 -10   2  107.19    8.10
   5 -10   2  114.99    9.50
  -6  10  -2  162.58   14.00
  -6  10  -2  192.58   14.00
  -6  10  -2  130.39   13.80
   6 -10   2  141.39   11.60
   6 -10   2  154.38   12.90
   6 -10   2  132.69   12.50
   6 -10   2  137.89   11.30
  -7  10  -2   44.90    6.40
  -7  10  -2   45.40    7.00
  -7  10  -2   37.00    5.80
   7 -10   2   30.00    5.10
   7 -10   2   33.80    3.70
   7 -10   2   33.00    3.90
   7 -10   2   33.70    5.10
  -8  10  -2  383.96   29.80
  -8  10  -2  373.86   29.90
  -8  10  -2  356.66   28.80
  -8  10  -2  371.86   30.00
   8 -10   2  341.67   26.90
   8 -10   2  331.67   28.80
   8 -10   2  365.96   28.50
   8 -10   2  349.77   27.30
  -9  10  -2   81.09    7.30
  -9  10  -2   78.89    9.30
  -9  10  -2   87.29    9.10
  -9  10  -2   68.79    7.70
   9 -10   2   75.89    8.40
 -10  10  -2  339.97   27.80
 -10  10  -2  373.06   30.50
 -10  10  -2  345.67   28.40
  10 -10   2  384.76   29.60
  10 -10   2  376.46   28.30
  10 -10   2  369.66   27.80
  10   9  -2   49.60    5.70
  10   9  -2   56.69    5.80
  10   9  -2   59.79    5.50
  10   9  -2   56.39    6.40
  10   9  -2   59.89    4.70
   9   9  -2   16.30    2.90
   9   9  -2   23.30    3.70
   9   9  -2   21.30    2.10
   9   9  -2   31.80    4.40
   9   9  -2   17.90    2.70
   9   9  -2   19.50    2.20
   8   9  -2    2.60    1.40
   8   9  -2    0.70    0.80
   8   9  -2    2.80    1.00
   8   9  -2    8.20    1.30
   8   9  -2    1.70    1.70
   8   9  -2    2.10    1.10
   7   9  -2   48.50    4.10
   7   9  -2   47.50    4.20
   7   9  -2   48.20    4.30
   7   9  -2   47.90    5.50
   7   9  -2   44.50    4.80
   7   9  -2   41.10    4.10
   6   9  -2  222.68   16.70
   6   9  -2  210.98   16.90
   6   9  -2  234.58   16.60
   6   9  -2  221.08   16.80
   6   9  -2  219.68   17.50
   6   9  -2  232.58   18.20
   6   9  -2  216.98   16.50
   6   9  -2  224.08   16.60
   5   9  -2   19.20    1.80
   5   9  -2   20.60    1.90
   5   9  -2   20.00    2.40
   5   9  -2   21.60    3.20
   5   9  -2   17.10    3.40
   5   9  -2   20.30    2.00
   5   9  -2   20.10    2.50
   5   9  -2   17.50    2.60
   5   9  -2   19.20    2.40
   4   9  -2   70.69    7.00
   4   9  -2   68.89    6.20
   4   9  -2   64.79    6.20
   4   9  -2   68.99    6.40
   4   9  -2   78.69    6.30
   4   9  -2   67.69    6.20
   3   9  -2   24.50    3.10
   3   9  -2   24.90    3.30
   3   9  -2   20.50    3.10
   3   9  -2   24.60    4.40
   2   9  -2  160.58   13.10
   2   9  -2  163.08   13.40
   2   9  -2  180.48   13.20
   2   9  -2  149.79   13.10
   1   9  -2   73.29    6.80
   1   9  -2   71.99    6.80
   1   9  -2   78.09    7.20
   1   9  -2   68.79    6.70
  -1  -9   2   72.69    5.80
  -1  -9   2   69.29    5.80
   0   9  -2    0.90    1.10
   0   9  -2    0.70    1.40
   0   9  -2    2.10    1.40
   0   9  -2    3.30    2.50
   0  -9   2    2.40    1.10
   0  -9   2    1.70    0.90
  -1   9  -2    1.10    1.40
  -1   9  -2    2.30    1.60
  -1   9  -2    1.60    1.50
  -1   9  -2    2.60    1.90
   1  -9   2   -0.10    1.00
   1  -9   2    2.50    1.20
  -2   9  -2  117.19   10.90
  -2   9  -2  109.19   10.30
  -2   9  -2  116.69   10.70
  -2   9  -2  119.49   10.50
   2  -9   2  120.99    8.70
   2  -9   2  110.09    9.60
   2  -9   2  122.39    8.70
   2  -9   2  116.59   10.10
  -3   9  -2  305.97   24.70
  -3   9  -2  283.67   24.60
  -3   9  -2  373.96   25.50
  -3   9  -2  307.17   25.40
   3  -9   2  302.17   24.00
   3  -9   2  314.77   23.10
   3  -9   2  317.07   22.90
   3  -9   2  314.27   24.00
  -4   9  -2   36.70    5.20
  -4   9  -2   39.00    6.00
  -4   9  -2   35.70    5.10
  -4   9  -2   40.40    5.30
   4  -9   2   32.50    4.00
   4  -9   2   37.10    3.20
   4  -9   2   32.00    3.30
   4  -9   2   33.90    4.10
  -5   9  -2  204.28   17.20
  -5   9  -2  224.28   17.90
  -5   9  -2  188.38   17.60
   5  -9   2  216.48   16.80
   5  -9   2  205.68   16.70
   5  -9   2  209.08   15.60
   5  -9   2  199.18   15.70
  -6   9  -2  256.67   22.10
  -6   9  -2  274.67   22.00
   6  -9   2  259.87   20.00
   6  -9   2  267.77   21.00
   6  -9   2  256.17   19.70
  -7   9  -2  191.28   14.20
  -7   9  -2  144.69   14.30
  -7   9  -2  130.49   16.80
  -7   9  -2  163.38   13.70
   7  -9   2  136.79   13.00
   7  -9   2  157.28   13.50
   7  -9   2  156.48   12.50
   7  -9   2  149.29   12.10
  -8   9  -2   -1.20    1.60
  -8   9  -2    3.20    2.20
  -8   9  -2    1.50    1.50
  -8   9  -2    4.20    2.30
  -8   9  -2    1.80    1.30
  -8   9  -2    1.60    2.20
   8  -9   2    2.10    1.30
   8  -9   2    0.80    1.70
   8  -9   2    1.00    1.10
   8  -9   2   -0.40    1.70
  -9   9  -2   31.50    5.30
  -9   9  -2   35.40    6.20
  -9   9  -2   25.70    3.90
  -9   9  -2   23.30    5.00
  -9   9  -2   30.90    5.10
  -9   9  -2   31.90    3.60
   9  -9   2   32.10    3.70
   9  -9   2   29.80    4.30
   9  -9   2   35.50    5.40
 -10   9  -2   52.59    7.50
 -10   9  -2   53.99    6.60
  10  -9   2   49.10    7.10
  10  -9   2   53.69    5.50
  10  -9   2   56.79    6.00
 -11   9  -2    0.80    2.10
 -11   9  -2    0.40    2.20
  11  -9   2    0.00    1.50
  11  -9   2   -2.00    1.60
  11   8  -2   15.10    1.70
  11   8  -2   15.90    2.90
  11   8  -2   14.70    1.60
  11   8  -2   15.50    3.30
  10   8  -2   91.79    7.00
  10   8  -2   93.39    7.70
  10   8  -2   91.49    8.40
  10   8  -2   82.69    6.70
  10   8  -2   80.39    7.80
  10   8  -2   92.39    8.10
   9   8  -2    0.70    0.80
   9   8  -2   -0.20    1.00
   9   8  -2    1.30    1.10
   9   8  -2    0.60    1.20
   9   8  -2   -0.10    0.40
   9   8  -2   -1.00    0.50
   8   8  -2  700.93   49.30
   8   8  -2  694.03   50.19
   8   8  -2  649.54   49.10
   8   8  -2  665.33   50.69
   8   8  -2  672.63   49.70
   8   8  -2  694.63   50.09
   7   8  -2    0.60    0.70
   7   8  -2    0.70    0.90
   7   8  -2    0.80    0.80
   7   8  -2    0.40    0.60
   7   8  -2    1.50    1.40
   7   8  -2    0.40    1.10
   6   8  -2 1758.12  133.19
   6   8  -2 2095.19  134.59
   6   8  -2 1739.03  133.09
   6   8  -2 1790.02  132.99
   6   8  -2 1744.43  132.99
   6   8  -2 1816.32  132.69
   6   8  -2 2021.60  133.89
   5   8  -2   -0.40    0.60
   5   8  -2    0.30    0.50
   5   8  -2    0.90    0.60
   5   8  -2    0.20    1.00
   5   8  -2    1.50    1.40
   5   8  -2   -0.40    0.60
   5   8  -2   -0.30    0.70
   5   8  -2   -0.20    0.60
   4   8  -2  479.45   36.10
   4   8  -2  529.65   36.30
   4   8  -2  497.55   36.20
   4   8  -2  484.25   36.50
   4   8  -2  474.65   37.00
   4   8  -2  484.85   35.50
   4   8  -2  482.65   35.60
   3   8  -2   59.89    5.20
   3   8  -2   57.49    5.20
   3   8  -2   54.09    5.30
   3   8  -2   57.49    5.30
   2   8  -2  865.01   62.89
   2   8  -2  853.61   63.09
   2   8  -2  869.51   62.79
   2   8  -2  931.01   63.09
  -2  -8   2  790.72   61.79
   1   8  -2  101.29    9.20
   1   8  -2  103.79    9.40
   1   8  -2  114.69    9.20
   1   8  -2  109.39    9.20
  -1  -8   2  114.49    8.50
  -1  -8   2  112.19    8.40
   0   8  -2 3064.49  218.28
   0   8  -2 3075.29  217.88
   0   8  -2 2799.12  217.88
   0   8  -2 2948.21  217.78
   0  -8   2 3200.18  217.28
  -1   8  -2  180.18   15.50
  -1   8  -2  195.78   15.40
  -1   8  -2  169.68   15.60
  -1   8  -2  191.38   15.30
   1  -8   2  199.68   14.70
   1  -8   2  208.98   14.90
  -2   8  -2 1216.78   85.29
  -2   8  -2 1105.19   85.59
  -2   8  -2 1156.98   85.19
  -2   8  -2 1085.09   85.29
   2  -8   2 1189.28   84.59
   2  -8   2 1208.78   83.79
   2  -8   2 1196.78   83.69
   2  -8   2 1141.29   84.59
  -3   8  -2   38.30    5.20
  -3   8  -2   39.30    5.00
  -3   8  -2   38.80    4.70
  -3   8  -2   43.00    4.80
   3  -8   2   39.90    4.90
   3  -8   2   43.30    3.60
   3  -8   2   47.10    4.50
   3  -8   2   42.10    3.50
  -4   8  -2  107.39   10.10
  -4   8  -2  107.99   11.40
  -4   8  -2  111.49   10.20
  -4   8  -2  133.19   11.00
   4  -8   2  117.39    9.90
   4  -8   2  116.29    9.10
   4  -8   2   92.69    9.60
   4  -8   2  129.09    8.90
  -5   8  -2    0.90    1.50
  -5   8  -2    1.30    1.60
  -5   8  -2    0.90    1.50
  -5   8  -2    0.00    1.30
   5  -8   2   -0.30    1.00
   5  -8   2   -0.60    1.40
   5  -8   2    0.20    0.80
   5  -8   2    0.00    0.80
  -6   8  -2  711.53   51.89
  -6   8  -2  633.84   51.89
  -6   8  -2  799.52   51.69
  -6   8  -2  593.84   50.89
   6  -8   2  647.74   50.79
   6  -8   2  682.93   50.99
   6  -8   2  701.33   50.19
   6  -8   2  697.63   49.90
  -7   8  -2    2.30    1.40
  -7   8  -2    3.60    1.80
  -7   8  -2    7.60    2.70
  -7   8  -2    3.80    2.30
  -7   8  -2    4.40    2.20
   7  -8   2    3.10    1.50
   7  -8   2    5.30    1.40
   7  -8   2    5.40    2.30
  -8   8  -2  753.52   58.39
  -8   8  -2  805.32   59.39
  -8   8  -2  681.03   58.99
  -8   8  -2  790.82   57.79
  -8   8  -2  782.22   57.19
   8  -8   2  826.02   58.59
   8  -8   2  789.02   57.59
   8  -8   2  809.92   57.29
  -9   8  -2    2.20    1.50
  -9   8  -2    2.20    2.00
  -9   8  -2    1.40    1.20
  -9   8  -2    1.40    2.20
  -9   8  -2    5.50    4.00
   9  -8   2    1.40    2.10
   9  -8   2    2.80    1.70
   9  -8   2    4.50    1.60
   9  -8   2    2.90    1.70
 -10   8  -2  148.79   13.80
 -10   8  -2  127.09   11.30
 -10   8  -2  124.39   12.40
 -10   8  -2  129.19   11.70
 -10   8  -2  130.09   12.50
  10  -8   2  153.38   12.30
  10  -8   2  157.88   13.20
  10  -8   2  149.49   11.80
 -11   8  -2    2.20    1.60
 -11   8  -2    2.20    2.60
 -11   8  -2    3.30    1.40
 -11   8  -2   -1.80    1.70
 -11   8  -2    1.30    2.30
  11  -8   2    0.90    1.70
  11  -8   2    0.20    1.50
  11  -8   2   -1.30    1.70
  12   7  -2  122.59   10.90
  12   7  -2  136.89    9.60
  12   7  -2  119.49   10.90
  12   7  -2  111.29   10.30
  12   7  -2  125.69   10.40
  12   7  -2  114.39    9.40
  11   7  -2   20.60    3.50
  11   7  -2   17.50    3.60
  11   7  -2   17.80    2.70
  11   7  -2   15.00    3.20
  11   7  -2   12.20    1.60
  11   7  -2   17.40    1.90
  10   7  -2  274.97   21.20
  10   7  -2  279.07   19.70
  10   7  -2  268.27   19.90
  10   7  -2  263.27   20.60
  10   7  -2  252.07   20.60
  10   7  -2  273.67   21.20
   9   7  -2   17.10    2.80
   9   7  -2   18.00    2.70
   9   7  -2   16.30    1.60
   9   7  -2   17.20    2.90
   9   7  -2   17.20    2.70
   8   7  -2   38.40    3.90
   8   7  -2   49.99    4.80
   8   7  -2   35.70    3.20
   8   7  -2   41.70    3.30
   8   7  -2   40.40    4.20
   8   7  -2   44.10    4.30
   7   7  -2    8.20    2.10
   7   7  -2    6.30    1.40
   7   7  -2    7.10    1.00
   7   7  -2    7.30    1.70
   7   7  -2    7.90    1.00
   7   7  -2    7.90    1.70
   6   7  -2  131.69    9.90
   6   7  -2  146.09   11.30
   6   7  -2  144.39   10.70
   6   7  -2  130.49   10.20
   6   7  -2  127.29   10.40
   6   7  -2  122.39    9.90
   5   7  -2   29.00    2.70
   5   7  -2   27.90    2.60
   5   7  -2   28.60    2.80
   5   7  -2   29.60    2.70
   5   7  -2   30.90    3.20
   5   7  -2   26.80    2.60
   5   7  -2   27.20    3.80
   5   7  -2   27.10    2.60
   4   7  -2   17.90    1.60
   4   7  -2   17.60    2.00
   4   7  -2   15.20    1.90
   4   7  -2   11.20    2.50
   4   7  -2   12.90    1.90
   4   7  -2   14.00    2.30
   4   7  -2   13.90    1.80
   4   7  -2   15.50    1.70
   3   7  -2   15.90    1.40
   3   7  -2   16.20    1.30
   3   7  -2   14.60    2.10
   3   7  -2   14.40    2.10
   3   7  -2   14.30    2.30
   3   7  -2   17.50    2.20
   2   7  -2    7.00    1.40
   2   7  -2    5.60    1.40
   2   7  -2    6.30    1.90
   2   7  -2    6.50    1.50
   1   7  -2    8.90    2.00
   1   7  -2   11.20    2.30
   1   7  -2    8.20    1.80
   1   7  -2   10.90    2.00
  -1  -7   2   11.60    1.40
  -1  -7   2   11.50    1.50
   0   7  -2    0.60    0.90
   0   7  -2    1.30    1.10
   0   7  -2   -0.20    0.90
   0   7  -2   -0.80    0.70
   0  -7   2    0.20    0.60
   0  -7   2    0.30    0.80
  -1   7  -2  185.28   16.80
  -1   7  -2  199.88   17.10
  -1   7  -2  229.68   16.90
  -1   7  -2  218.98   16.80
   1  -7   2  225.88   16.30
   1  -7   2  220.78   15.50
   1  -7   2  214.18   16.30
   1  -7   2  217.08   15.50
  -2   7  -2    8.70    2.10
  -2   7  -2   15.80    2.70
  -2   7  -2   11.10    2.30
  -2   7  -2   19.30    3.40
   2  -7   2   15.70    2.40
   2  -7   2   13.30    1.30
   2  -7   2   14.40    1.50
   2  -7   2   14.60    2.20
  -3   7  -2  250.47   21.10
  -3   7  -2  255.77   21.50
  -3   7  -2  287.67   21.60
  -3   7  -2  253.37   21.00
   3  -7   2  285.77   19.90
   3  -7   2  281.07   20.90
   3  -7   2  267.57   20.80
   3  -7   2  281.57   20.10
  -4   7  -2   39.20    4.90
  -4   7  -2   42.00    5.30
  -4   7  -2   49.40    5.50
  -4   7  -2   45.10    5.10
   4  -7   2   37.30    4.60
   4  -7   2   56.39    5.00
   4  -7   2   47.10    4.00
   4  -7   2   54.99    4.30
  -5   7  -2  127.89   11.40
  -5   7  -2  146.89   12.20
  -5   7  -2  122.59   12.00
  -5   7  -2  137.39   11.70
   5  -7   2  152.48   11.60
   5  -7   2  142.89   10.80
   5  -7   2  110.59   11.00
   5  -7   2  139.59   10.50
  -6   7  -2   43.50    5.20
  -6   7  -2   44.10    5.70
  -6   7  -2   53.59    5.90
  -6   7  -2   36.30    4.70
   6  -7   2   43.90    5.00
   6  -7   2   36.80    4.60
   6  -7   2   45.10    4.40
   6  -7   2   46.90    4.20
  -7   7  -2   51.39    4.90
  -7   7  -2   57.09    5.40
  -7   7  -2   52.49    5.70
  -7   7  -2   50.59    6.40
  -7   7  -2   48.90    6.40
  -7   7  -2   49.10    5.90
   7  -7   2   52.79    5.30
   7  -7   2   54.19    5.00
   7  -7   2   53.69    5.80
  -8   7  -2   43.70    4.40
  -8   7  -2   32.00    5.40
  -8   7  -2   34.10    5.10
  -8   7  -2   42.00    6.40
  -8   7  -2   38.40    3.90
  -8   7  -2   39.00    5.30
   8  -7   2   36.90    4.80
   8  -7   2   32.10    5.20
   8  -7   2   39.50    4.10
  -9   7  -2   11.90    2.50
  -9   7  -2   14.30    3.90
  -9   7  -2   11.50    2.20
   9  -7   2    9.40    2.60
   9  -7   2   10.10    2.20
   9  -7   2   16.40    3.50
 -10   7  -2  169.18   13.90
 -10   7  -2  155.68   15.30
 -10   7  -2  179.88   13.50
 -10   7  -2  146.99   15.10
 -10   7  -2  170.88   15.40
 -10   7  -2  150.38   14.30
  10  -7   2  187.38   15.10
  10  -7   2  191.68   14.00
  10  -7   2  179.58   14.40
  10  -7   2  152.08   14.40
 -11   7  -2   -1.60    1.40
 -11   7  -2    0.10    1.90
 -11   7  -2   -1.00    1.10
 -11   7  -2    1.40    1.20
 -11   7  -2    9.40    5.00
  11  -7   2    1.20    1.90
  11  -7   2    1.90    2.00
  11  -7   2   -0.10    1.40
 -12   7  -2   70.49    8.80
 -12   7  -2   75.19    7.90
 -12   7  -2   72.19    7.40
 -12   7  -2   75.79    6.90
 -12   7  -2   73.19    7.90
  12  -7   2   73.09    8.50
  12  -7   2   89.69    7.90
  12  -7   2   77.39    8.20
  12   6  -2   96.69    8.60
  12   6  -2  102.69    8.30
  12   6  -2  102.29    8.80
  12   6  -2   96.39    9.10
  12   6  -2   84.19    7.40
  12   6  -2   91.49    7.70
  11   6  -2   31.70    3.40
  11   6  -2   28.50    2.80
  11   6  -2   26.20    2.60
  11   6  -2   26.50    3.80
  11   6  -2   33.30    4.80
  11   6  -2   21.90    4.60
  10   6  -2  410.16   30.30
  10   6  -2  428.26   31.20
  10   6  -2  376.16   30.10
  10   6  -2  403.76   31.30
  10   6  -2  417.86   30.90
  10   6  -2  468.55   31.80
   9   6  -2   10.70    1.40
   9   6  -2   10.60    1.20
   9   6  -2    8.20    1.80
   9   6  -2   12.20    2.40
   9   6  -2    9.30    1.80
   9   6  -2   11.10    2.30
   8   6  -2 2258.67  154.18
   8   6  -2 2107.29  153.68
   8   6  -2 2184.78  153.68
   8   6  -2 2029.00  152.78
   8   6  -2 2075.79  152.88
   8   6  -2 2129.79  154.18
   7   6  -2  213.48   16.30
   7   6  -2  236.78   17.20
   7   6  -2  216.78   16.30
   7   6  -2  238.08   17.70
   7   6  -2  231.38   17.30
   7   6  -2  231.98   17.50
   6   6  -2  780.92   57.69
   6   6  -2  816.22   58.59
   6   6  -2  831.82   58.99
   6   6  -2  789.52   57.79
   5   6  -2   20.30    2.50
   5   6  -2   16.50    1.50
   5   6  -2   17.90    2.10
   5   6  -2   14.20    2.50
   5   6  -2   15.70    1.60
   5   6  -2   17.60    1.90
   5   6  -2   16.80    1.50
   4   6  -2 1242.78   92.09
   4   6  -2 1218.18   91.89
   4   6  -2 1263.97   92.89
   4   6  -2 1324.17   91.99
   4   6  -2 1388.56   92.09
   4   6  -2 1292.97   92.49
   4   6  -2 1290.97   91.89
   4   6  -2 1190.48   92.09
   3   6  -2   33.80    2.90
   3   6  -2   24.40    2.90
   3   6  -2   30.70    2.90
   3   6  -2   32.80    2.90
   3   6  -2   33.40    2.50
   3   6  -2   30.10    2.60
   2   6  -2 4126.49  288.77
   2   6  -2 3876.71  288.87
   2   6  -2 4048.50  288.77
   1   6  -2    6.90    1.40
   1   6  -2    8.40    1.90
   1   6  -2    5.50    1.40
   1   6  -2    6.70    1.50
  -1  -6   2    5.90    1.00
  -1  -6   2    6.50    1.00
   0   6  -2  720.13   56.29
   0   6  -2  745.13   56.09
   0   6  -2  744.03   56.09
   0   6  -2  782.72   56.49
   0  -6   2  807.12   55.69
   0  -6   2  807.92   55.79
  -1   6  -2   61.79    5.60
  -1   6  -2   55.29    5.70
  -1   6  -2   53.89    5.40
  -1   6  -2   66.09    6.00
   1  -6   2   64.59    4.50
   1  -6   2   61.89    4.60
   1  -6   2   57.09    5.20
   1  -6   2   58.19    5.20
  -2   6  -2  406.06   30.20
  -2   6  -2  366.16   29.60
  -2   6  -2  392.86   30.00
  -2   6  -2  364.76   29.70
   2  -6   2  400.46   28.80
   2  -6   2  410.36   29.50
   2  -6   2  423.46   29.50
   2  -6   2  403.16   28.70
  -3   6  -2   49.50    5.40
  -3   6  -2   57.29    5.60
  -3   6  -2   54.19    5.90
  -3   6  -2   61.79    6.10
   3  -6   2   67.39    5.60
   3  -6   2   48.80    5.20
   3  -6   2   62.69    4.90
   3  -6   2   63.19    4.70
  -4   6  -2  528.45   42.80
  -4   6  -2  638.04   43.10
  -4   6  -2  595.64   42.50
  -4   6  -2  506.65   42.20
   4  -6   2  601.34   42.40
   4  -6   2  602.04   41.50
   4  -6   2  495.15   42.00
   4  -6   2  595.34   41.70
  -5   6  -2    3.10    1.80
  -5   6  -2    2.50    1.50
  -5   6  -2    3.10    1.90
  -5   6  -2    6.20    1.90
   5  -6   2    5.60    1.80
   5  -6   2    5.10    1.10
   5  -6   2    4.70    1.40
   5  -6   2    3.80    1.70
  -6   6  -2 1239.28  105.39
  -6   6  -2 1532.55  105.69
  -6   6  -2 1443.56  104.49
  -6   6  -2 1438.76  104.09
  -6   6  -2 1496.35  105.09
   6  -6   2 1305.87  104.89
   6  -6   2 1537.45  104.19
   6  -6   2 1518.85  104.49
  -7   6  -2  246.58   18.40
  -7   6  -2  258.37   18.00
  -7   6  -2  208.98   19.20
  -7   6  -2  252.37   19.60
  -7   6  -2  249.88   18.90
  -7   6  -2  205.48   18.50
   7  -6   2  194.58   18.40
   7  -6   2  230.28   18.80
   7  -6   2  251.37   18.10
   7  -6   2  253.37   18.40
  -8   6  -2  194.68   16.50
  -8   6  -2  202.48   15.90
  -8   6  -2  170.48   15.60
  -8   6  -2  201.18   15.40
   8  -6   2  204.68   15.20
   8  -6   2  216.48   15.70
   8  -6   2  160.18   15.70
  -9   6  -2    4.10    2.30
  -9   6  -2    0.50    1.10
  -9   6  -2    3.70    2.10
  -9   6  -2    3.10    2.00
  -9   6  -2    1.60    1.40
   9  -6   2    0.80    1.30
   9  -6   2    4.40    1.80
   9  -6   2   -0.10    1.40
 -10   6  -2  268.17   21.10
 -10   6  -2  276.17   20.70
 -10   6  -2  282.17   22.60
 -10   6  -2  249.18   21.40
 -10   6  -2  273.37   21.60
  10  -6   2  234.18   21.80
  10  -6   2  288.87   21.80
  10  -6   2  288.97   21.20
 -11   6  -2   19.70    3.40
 -11   6  -2   25.90    5.20
 -11   6  -2   28.00    5.30
 -11   6  -2   26.90    5.10
 -11   6  -2   19.50    3.00
  11  -6   2   27.20    4.80
  11  -6   2   21.90    4.20
  11  -6   2   21.90    3.80
  11  -6   2   22.80    4.20
 -12   6  -2  499.75   39.50
 -12   6  -2  490.95   39.10
 -12   6  -2  512.05   40.10
 -12   6  -2  549.85   41.40
  12  -6   2  583.54   41.00
  12  -6   2  489.85   40.90
  12  -6   2  589.14   40.30
  13   5  -2   23.80    3.10
  13   5  -2   19.40    2.80
  13   5  -2   16.80    2.60
  13   5  -2   16.80    3.00
  13   5  -2   19.50    3.60
  13   5  -2   15.20    3.50
  12   5  -2   48.90    5.30
  12   5  -2   50.29    5.80
  12   5  -2   45.80    5.10
  12   5  -2   46.10    4.70
  12   5  -2   50.09    4.40
  11   5  -2   61.69    4.90
  11   5  -2   45.40    6.30
  11   5  -2   53.09    5.10
  11   5  -2   41.90    7.10
  11   5  -2   57.59    4.90
  11   5  -2   55.79    5.50
  10   5  -2   56.89    6.20
  10   5  -2   64.49    5.60
  10   5  -2   57.99    5.00
  10   5  -2   64.79    5.20
  10   5  -2   59.29    5.90
  10   5  -2   64.49    6.00
   9   5  -2    0.60    0.50
   9   5  -2   -0.20    0.50
   9   5  -2    1.00    0.90
   9   5  -2    0.90    0.80
   9   5  -2   -0.70    0.80
   9   5  -2    0.70    1.10
   8   5  -2   54.99    4.30
   8   5  -2   50.29    4.20
   8   5  -2   57.29    4.90
   8   5  -2   58.89    5.10
   8   5  -2   58.89    5.30
   8   5  -2   58.49    5.50
   7   5  -2    5.90    1.30
   7   5  -2    4.50    1.20
   7   5  -2    4.20    1.30
   7   5  -2    5.20    1.50
   6   5  -2  276.57   21.00
   6   5  -2  279.87   21.40
   6   5  -2  279.97   20.90
   6   5  -2  288.57   21.20
   5   5  -2    2.70    0.80
   5   5  -2    2.70    0.90
   5   5  -2    3.70    1.00
   5   5  -2    1.00    0.90
   4   5  -2  238.78   17.00
   4   5  -2  229.48   17.60
   4   5  -2  226.78   16.80
   4   5  -2  239.78   16.70
   4   5  -2  229.38   17.20
   4   5  -2  214.58   16.60
   4   5  -2  216.78   16.50
   4   5  -2  233.48   16.70
   3   5  -2  196.88   15.70
   3   5  -2  215.48   15.60
   3   5  -2  222.88   15.60
   3   5  -2  203.18   15.70
   3   5  -2  211.88   15.50
   3   5  -2  221.28   15.50
   2   5  -2  185.38   15.10
   2   5  -2  197.78   14.90
   2   5  -2  192.68   15.10
   2   5  -2  212.68   14.60
   2   5  -2  210.88   14.60
   2   5  -2  202.08   15.00
   1   5  -2   20.80    2.40
   1   5  -2   28.40    2.60
   1   5  -2   20.60    3.30
   1   5  -2   20.10    2.60
  -1  -5   2   24.80    2.10
  -1  -5   2   22.90    2.10
   0   5  -2   18.90    2.50
   0   5  -2   18.70    2.50
   0   5  -2   23.00    2.70
   0   5  -2   18.20    2.50
   0  -5   2   16.60    2.00
   0  -5   2   23.10    2.20
  -1   5  -2  165.38   12.90
  -1   5  -2  161.48   13.10
  -1   5  -2  146.69   13.00
  -1   5  -2  156.18   12.80
   1  -5   2  173.68   12.00
   1  -5   2  170.98   12.10
   1  -5   2  174.78   12.70
   1  -5   2  167.18   12.60
  -2   5  -2   62.59    6.30
  -2   5  -2   64.49    6.20
  -2   5  -2   63.49    5.90
   2  -5   2   66.49    5.80
   2  -5   2   67.89    5.90
   2  -5   2   73.29    5.30
   2  -5   2   73.09    5.40
  -3   5  -2    7.40    1.90
  -3   5  -2   13.50    2.40
  -3   5  -2    9.10    2.00
  -3   5  -2   15.80    2.90
   3  -5   2   10.00    1.90
   3  -5   2   13.10    1.50
   3  -5   2   12.20    1.60
   3  -5   2   14.00    2.20
  -4   5  -2   80.69    7.90
  -4   5  -2   86.19    7.60
  -4   5  -2   98.09    8.10
  -4   5  -2   70.59    7.30
   4  -5   2   98.29    7.00
   4  -5   2   80.39    7.50
   4  -5   2   95.59    7.20
   4  -5   2   80.19    7.40
  -5   5  -2  165.88   12.10
  -5   5  -2  137.89   12.30
  -5   5  -2  160.38   12.50
  -5   5  -2  124.29   11.60
   5  -5   2  123.19   11.60
   5  -5   2  160.08   11.60
   5  -5   2  166.08   11.30
   5  -5   2  124.09   11.70
  -6   5  -2  129.49   13.10
  -6   5  -2  141.89   12.70
  -6   5  -2  168.88   12.50
  -6   5  -2  157.98   12.90
  -6   5  -2  171.18   12.20
  -6   5  -2  188.58   13.70
   6  -5   2  166.68   12.60
   6  -5   2  144.49   12.80
   6  -5   2  166.98   12.30
   6  -5   2  131.89   12.50
  -7   5  -2   67.69    5.80
  -7   5  -2   54.09    6.30
  -7   5  -2   65.69    5.40
  -7   5  -2   65.99    6.20
  -7   5  -2   55.69    5.90
  -7   5  -2   60.49    6.60
   7  -5   2   63.99    5.60
   7  -5   2   67.79    6.00
   7  -5   2   52.69    5.90
   7  -5   2   60.39    6.20
  -8   5  -2    3.00    1.80
  -8   5  -2    2.00    1.40
  -8   5  -2    0.80    1.40
  -8   5  -2    0.20    0.90
  -8   5  -2    1.70    1.60
  -8   5  -2    1.90    1.50
   8  -5   2    3.70    1.80
   8  -5   2    3.00    1.70
   8  -5   2    0.60    1.10
   8  -5   2    1.90    1.50
  -9   5  -2    1.20    1.10
  -9   5  -2    2.90    1.90
  -9   5  -2    1.10    1.60
  -9   5  -2    2.70    1.40
  -9   5  -2   -0.30    1.40
   9  -5   2   -1.00    1.20
   9  -5   2   -0.40    1.40
   9  -5   2    1.80    1.70
   9  -5   2    0.00    1.20
 -10   5  -2   12.60    2.90
 -10   5  -2   16.40    3.30
 -10   5  -2   10.30    2.80
 -10   5  -2   13.50    3.00
  10  -5   2   12.90    3.60
  10  -5   2   14.10    3.10
 -11   5  -2   28.00    3.80
 -11   5  -2   29.90    4.50
 -11   5  -2   20.20    4.20
 -11   5  -2   41.10    6.20
 -11   5  -2   27.60    4.20
 -11   5  -2   27.70    3.50
  11  -5   2   37.30    4.70
  11  -5   2   24.80    4.70
  11  -5   2   28.40    4.80
  11  -5   2   30.40    4.80
 -12   5  -2    5.70    1.70
 -12   5  -2    1.80    2.00
 -12   5  -2    0.20    1.60
 -12   5  -2    3.90    1.30
 -12   5  -2   15.50    3.90
  12  -5   2    4.00    2.00
  12  -5   2    2.20    1.90
  12  -5   2    3.10    2.50
  12  -5   2    5.00    2.40
 -13   5  -2    0.30    1.30
 -13   5  -2   -0.30    1.00
 -13   5  -2    2.30    1.80
 -13   5  -2    0.10    1.70
 -13   5  -2   -2.10    1.60
  13  -5   2    4.00    2.30
  13  -5   2    2.30    1.80
  13  -5   2    1.90    2.20
  13   4  -2   12.30    2.40
  13   4  -2   12.10    2.00
  13   4  -2   10.30    2.20
  13   4  -2   10.50    2.60
  13   4  -2   10.70    2.90
  13   4  -2   11.20    2.20
  12   4  -2  383.96   28.50
  12   4  -2  367.26   29.00
  12   4  -2  367.56   27.80
  12   4  -2  357.26   27.70
  12   4  -2  369.36   28.20
  12   4  -2  380.86   27.80
  11   4  -2   62.59    8.20
  11   4  -2   44.50    4.60
  11   4  -2   52.49    4.80
  11   4  -2   50.89    4.80
  11   4  -2   55.49    5.20
  10   4  -2 1444.86  105.59
  10   4  -2 1466.35  106.19
  10   4  -2 1478.45  105.69
  10   4  -2 1514.75  105.09
  10   4  -2 1367.66  104.89
  10   4  -2 1452.45  105.19
   9   4  -2   26.90    3.70
   9   4  -2   22.50    2.40
   9   4  -2   25.50    3.40
   9   4  -2   27.60    2.80
   9   4  -2   28.70    3.10
   9   4  -2   26.10    2.60
   8   4  -2  320.77   25.00
   8   4  -2  371.26   25.40
   8   4  -2  327.77   25.30
   8   4  -2  307.97   24.60
   8   4  -2  342.37   24.70
   8   4  -2  370.76   25.80
   7   4  -2   46.80    3.60
   7   4  -2   47.40    3.50
   7   4  -2   45.20    4.50
   7   4  -2   47.20    4.30
   7   4  -2   43.60    4.70
   7   4  -2   43.30    4.30
   6   4  -2 1090.99   76.99
   6   4  -2 1020.10   76.79
   6   4  -2 1051.69   77.09
   6   4  -2 1088.39   77.29
   5   4  -2   50.39    4.90
   5   4  -2   53.79    4.70
   5   4  -2   59.79    5.00
   5   4  -2   62.59    4.80
   4   4  -2 2680.63  195.28
   4   4  -2 2689.43  194.88
   4   4  -2 2724.73  195.08
   4   4  -2 2753.92  195.08
   3   4  -2  127.59    8.90
   3   4  -2  116.49    9.00
   3   4  -2  122.89    9.10
   3   4  -2  126.79    8.90
   3   4  -2  113.09    9.10
   3   4  -2  124.39    9.20
   2   4  -2 3648.14  262.07
   1   4  -2   65.59    5.40
   1   4  -2   73.69    5.50
   1   4  -2   64.79    5.60
   1   4  -2   61.29    5.50
  -1  -4   2   74.69    5.20
   0   4  -2  942.81   69.39
   0   4  -2  930.31   69.09
   0   4  -2 1038.90   69.19
   0  -4   2 1033.70   68.99
   0  -4   2  865.41   68.59
   0  -4   2  851.61   68.59
   0  -4   2 1037.20   68.99
  -1   4  -2   86.39    7.30
  -1   4  -2   94.39    7.10
  -1   4  -2   74.39    7.00
   1  -4   2   88.19    6.90
   1  -4   2   89.99    6.90
  -2   4  -2 1639.14  124.89
  -2   4  -2 1506.05  124.49
  -2   4  -2 1751.22  124.69
   2  -4   2 1713.33  124.49
   2  -4   2 1896.11  124.89
   2  -4   2 1849.61  124.59
  -3   4  -2  141.39   12.10
  -3   4  -2  150.08   12.40
  -3   4  -2  134.09   12.00
   3  -4   2  169.48   12.10
   3  -4   2  178.38   12.20
  -4   4  -2 1704.93  116.49
  -4   4  -2 1718.63  115.59
  -4   4  -2 1521.05  115.49
  -4   4  -2 1556.44  115.89
   4  -4   2 1583.24  115.49
   4  -4   2 1487.65  115.39
  -5   4  -2   66.59    6.50
  -5   4  -2   78.99    6.20
  -5   4  -2   80.69    6.80
  -5   4  -2   85.99    7.30
  -5   4  -2   63.99    6.90
  -5   4  -2   85.09    6.50
   5  -4   2   63.09    6.40
   5  -4   2   79.09    6.80
  -6   4  -2   90.19    8.00
  -6   4  -2  105.49    7.50
  -6   4  -2   96.99    8.10
  -6   4  -2   79.89    8.20
  -6   4  -2   99.99    7.80
  -6   4  -2  101.19    8.60
   6  -4   2   80.49    7.80
   6  -4   2   82.49    8.00
  -7   4  -2   37.10    4.30
  -7   4  -2   32.80    3.10
  -7   4  -2   33.60    3.80
  -7   4  -2   30.20    3.70
  -7   4  -2   20.50    3.60
  -7   4  -2   27.70    3.30
   7  -4   2   30.90    3.70
   7  -4   2   30.50    4.20
  -8   4  -2  248.28   18.50
  -8   4  -2  248.68   19.20
  -8   4  -2  247.98   18.80
  -8   4  -2  262.27   19.90
   8  -4   2  221.58   19.30
   8  -4   2  257.47   19.40
   8  -4   2  200.28   19.00
   8  -4   2  270.67   19.00
  -9   4  -2   56.29    5.50
  -9   4  -2   54.69    4.80
  -9   4  -2   46.80    5.00
  -9   4  -2   52.39    6.00
  -9   4  -2   59.59    5.60
  -9   4  -2   41.50    5.50
   9  -4   2   63.39    5.40
   9  -4   2   39.90    5.10
   9  -4   2   54.89    5.70
   9  -4   2   49.90    5.60
 -10   4  -2  562.94   43.20
 -10   4  -2  554.04   42.40
 -10   4  -2  582.64   42.30
 -10   4  -2  544.15   41.50
 -10   4  -2  542.85   41.90
  10  -4   2  501.25   42.80
  10  -4   2  637.14   42.50
  10  -4   2  612.24   43.00
 -11   4  -2   23.90    4.70
 -11   4  -2   20.10    2.90
 -11   4  -2   20.00    4.10
 -11   4  -2   24.50    3.70
 -11   4  -2   20.40    3.70
  11  -4   2   29.20    4.50
  11  -4   2   25.00    3.70
  11  -4   2   15.20    3.40
  11  -4   2   17.00    3.60
 -12   4  -2  431.46   31.80
 -12   4  -2  389.96   32.40
 -12   4  -2  406.56   33.40
 -12   4  -2  405.56   33.50
 -12   4  -2  419.86   32.10
 -12   4  -2  402.46   32.40
  12  -4   2  491.95   34.00
  12  -4   2  491.55   33.10
  12  -4   2  379.86   32.90
  12  -4   2  506.95   33.90
 -13   4  -2    4.70    2.40
 -13   4  -2    1.50    1.90
 -13   4  -2    2.90    1.70
 -13   4  -2    6.80    1.60
  13  -4   2    3.80    2.40
  13  -4   2    0.20    2.00
  13  -4   2    5.70    2.70
  13   3  -2   97.59    8.30
  13   3  -2   95.59    8.40
  13   3  -2   95.49    8.00
  13   3  -2   95.49    7.70
  13   3  -2   94.79    8.80
  13   3  -2   82.79    9.20
  12   3  -2  203.18   16.60
  12   3  -2  198.98   16.70
  12   3  -2  219.68   16.70
  12   3  -2  221.68   16.40
  12   3  -2  233.08   17.40
  12   3  -2  219.98   17.90
  11   3  -2    2.30    1.20
  11   3  -2    3.80    1.30
  11   3  -2    2.60    1.20
  11   3  -2    1.30    1.00
  10   3  -2  157.28   12.60
  10   3  -2  174.28   13.70
  10   3  -2  164.08   12.80
  10   3  -2  147.69   12.40
  10   3  -2  175.88   13.20
  10   3  -2  156.48   12.40
   9   3  -2   19.40    2.60
   9   3  -2   15.90    2.20
   9   3  -2   14.60    2.10
   9   3  -2   13.30    2.80
   9   3  -2   16.40    2.80
   9   3  -2   16.70    2.00
   8   3  -2  357.86   26.90
   8   3  -2  361.66   27.00
   8   3  -2  367.06   27.30
   8   3  -2  382.06   27.50
   8   3  -2  397.26   27.90
   8   3  -2  345.07   26.90
   7   3  -2   19.80    2.40
   7   3  -2   22.70    3.00
   7   3  -2   22.60    2.00
   7   3  -2   20.70    2.50
   7   3  -2   20.60    2.20
   7   3  -2   20.90    2.00
   6   3  -2   49.99    4.60
   6   3  -2   50.29    4.30
   6   3  -2   45.00    3.60
   6   3  -2   47.90    4.20
   6   3  -2   47.60    4.00
   6   3  -2   47.50    3.60
   5   3  -2  167.08   12.90
   5   3  -2  168.28   13.00
   5   3  -2  174.28   13.20
   5   3  -2  173.78   12.80
   4   3  -2  123.79    9.30
   4   3  -2  118.09    9.10
   4   3  -2  117.69    9.30
   4   3  -2  120.19    9.10
   3   3  -2    1.70    0.40
   3   3  -2    1.10    0.60
   3   3  -2    1.10    0.30
   3   3  -2    0.50    0.50
   2   3  -2    0.10    0.40
   2   3  -2    0.20    0.40
   2   3  -2    0.50    0.50
   2   3  -2    0.10    0.30
   2   3  -2   -0.10    0.30
   1   3  -2  594.14   46.60
   1   3  -2  617.84   46.20
   1   3  -2  624.94   46.20
   1   3  -2  537.95   46.80
   1   3  -2  682.53   46.50
  -1  -3   2  621.24   46.30
  -1  -3   2  693.53   46.20
  -1  -3   2  693.83   46.20
  -1  -3   2  712.33   46.30
   0   3  -2   45.30    4.40
   0   3  -2   50.69    4.40
   0   3  -2   44.90    4.60
   0  -3   2   62.79    4.60
   0  -3   2   57.59    4.30
   0  -3   2   59.89    4.30
   0  -3   2   53.99    4.00
   0  -3   2   54.79    4.00
  -1   3  -2 2012.00  154.18
  -1   3  -2 2272.97  154.48
  -2   3  -2   28.40    2.90
  -2   3  -2   28.50    3.00
  -2   3  -2   24.30    3.10
   2  -3   2   31.70    3.00
   2  -3   2   32.20    3.10
   2  -3   2   31.90    3.30
  -3   3  -2  320.27   23.50
  -3   3  -2  300.87   23.70
  -3   3  -2  337.97   23.50
   3  -3   2  285.07   23.40
   3  -3   2  325.47   23.70
   3  -3   2  318.57   23.40
  -4   3  -2    0.30    0.90
  -4   3  -2    1.20    0.90
  -4   3  -2    1.50    1.10
  -4   3  -2    1.70    1.00
  -4   3  -2    2.00    1.20
   4  -3   2    0.40    0.90
   4  -3   2    0.90    1.10
   4  -3   2    0.30    1.00
  -5   3  -2  373.76   33.40
  -5   3  -2  486.25   32.70
  -5   3  -2  478.25   33.00
  -5   3  -2  438.06   33.20
  -5   3  -2  489.45   33.30
   5  -3   2  447.96   33.60
   5  -3   2  435.56   33.20
   5  -3   2  428.46   33.30
  -6   3  -2    5.10    1.50
  -6   3  -2    5.30    1.60
  -6   3  -2    6.00    1.20
  -6   3  -2    4.20    1.60
  -6   3  -2    6.60    1.40
  -6   3  -2    5.10    1.70
   6  -3   2    4.90    1.70
   6  -3   2    3.50    1.50
   6  -3   2    4.90    1.40
  -7   3  -2   19.80    4.00
  -7   3  -2   22.70    3.20
  -7   3  -2   27.20    3.50
  -7   3  -2   25.20    2.60
  -7   3  -2   26.60    2.90
   7  -3   2   19.60    3.10
   7  -3   2   24.00    3.50
  -8   3  -2  103.89    9.00
  -8   3  -2   94.99    7.70
  -8   3  -2   81.99    8.50
  -8   3  -2  106.99    8.40
  -8   3  -2   89.79    8.20
  -8   3  -2   99.79    8.10
   8  -3   2   84.89    8.30
   8  -3   2  103.49    8.70
  -9   3  -2  110.29    9.10
  -9   3  -2  111.09    9.20
  -9   3  -2  123.49   10.10
  -9   3  -2  105.59    8.50
  -9   3  -2  107.09    8.80
  -9   3  -2   86.39    9.30
   9  -3   2  120.89    9.80
   9  -3   2   99.69    9.50
   9  -3   2  122.99    9.30
   9  -3   2   86.69    9.00
 -10   3  -2   37.70    3.80
 -10   3  -2   36.40    4.90
 -10   3  -2   37.70    4.40
 -10   3  -2   40.50    5.00
 -10   3  -2   41.70    4.50
 -10   3  -2   44.60    4.20
  10  -3   2   41.10    4.60
  10  -3   2   32.70    4.80
  10  -3   2   51.39    5.40
  10  -3   2   41.80    5.10
 -11   3  -2    2.10    1.50
 -11   3  -2    0.60    1.00
 -11   3  -2   -0.20    0.70
 -11   3  -2   -0.70    1.10
 -11   3  -2    0.70    1.40
 -11   3  -2    2.30    1.50
  11  -3   2    0.20    1.30
  11  -3   2   -0.20    1.50
  11  -3   2    0.70    1.40
  11  -3   2    0.10    1.40
 -12   3  -2   78.09    7.30
 -12   3  -2   79.69    8.20
 -12   3  -2   82.89    7.50
 -12   3  -2   78.79    8.40
  12  -3   2   93.49    8.20
  12  -3   2   80.39    8.50
  12  -3   2   79.29    8.50
 -13   3  -2  322.37   27.00
 -13   3  -2  323.97   26.00
 -13   3  -2  338.17   25.50
 -13   3  -2  340.47   25.80
 -13   3  -2  350.56   25.90
  13  -3   2  351.16   27.10
  13  -3   2  383.06   27.80
  13  -3   2  378.16   27.00
  13  -3   2  303.67   27.20
  14   2  -2  220.58   17.10
  14   2  -2  203.28   17.30
  14   2  -2  220.78   18.10
  14   2  -2  197.18   16.80
  13   2  -2    0.80    1.30
  13   2  -2    3.10    1.70
  13   2  -2    0.90    1.80
  13   2  -2    0.30    1.20
  13   2  -2   -0.30    0.80
  13   2  -2   -1.40    0.40
 -13  -2   2    0.30    0.70
 -13  -2   2   -0.30    0.60
  12   2  -2  310.87   25.60
  12   2  -2  330.97   26.60
  12   2  -2  304.77   25.90
  12   2  -2  386.26   25.00
  12   2  -2  378.96   25.30
 -12  -2   2  324.97   24.90
 -12  -2   2  316.17   24.80
  11   2  -2   26.70    3.20
  11   2  -2   26.60    3.30
  11   2  -2   30.20    2.80
  11   2  -2   27.40    3.00
 -11  -2   2   25.10    3.60
  10   2  -2  651.83   47.30
  10   2  -2  640.74   47.50
  10   2  -2  636.04   48.50
  10   2  -2  622.94   47.60
  10   2  -2  624.04   48.00
  10   2  -2  636.14   47.70
 -10  -2   2  695.33   47.30
 -10  -2   2  673.33   47.20
   9   2  -2   -0.40    0.80
   9   2  -2   -0.10    0.70
   9   2  -2    1.80    1.00
   9   2  -2    2.30    1.50
   9   2  -2    1.80    1.30
   9   2  -2    0.50    0.70
  -9  -2   2    1.40    0.80
  -9  -2   2    0.40    0.60
   8   2  -2  800.32   61.29
   8   2  -2  895.31   61.29
   8   2  -2  882.71   61.49
   8   2  -2  794.22   61.99
   8   2  -2  840.72   61.29
   8   2  -2  760.82   61.59
  -8  -2   2  914.81   61.19
  -8  -2   2  858.61   61.09
   7   2  -2  145.59   10.80
   7   2  -2  136.99   10.80
   7   2  -2  141.39   10.90
   7   2  -2  139.69   11.00
   7   2  -2  141.99   11.20
   7   2  -2  139.29   11.50
  -7  -2   2  143.39   10.70
  -7  -2   2  150.18   10.70
   6   2  -2 4477.75  316.67
   6   2  -2 3974.10  315.07
   5   2  -2    8.40    1.00
   5   2  -2    9.90    1.20
   5   2  -2    9.80    1.50
   5   2  -2    8.90    1.30
   5   2  -2    7.60    1.50
   5   2  -2    8.90    1.00
  -5  -2   2    8.60    1.00
  -5  -2   2    9.00    1.00
   4   2  -2 3881.11  279.37
   4   2  -2 3769.92  279.17
   3   2  -2   72.49    5.70
   3   2  -2   74.89    5.50
   3   2  -2   68.19    5.20
   2   2  -2    7.30    0.90
   2   2  -2    7.20    1.00
   2   2  -2    8.20    0.90
  -2  -2   2    4.40    0.80
  -2  -2   2    4.90    0.80
  -2  -2   2    8.90    0.80
   1   2  -2   50.49    4.00
   1   2  -2   57.59    3.90
   1   2  -2   44.70    3.80
   1   2  -2   51.29    3.80
   1   2  -2   55.79    3.80
  -1  -2   2   45.20    3.70
  -1  -2   2   45.60    3.80
  -1  -2   2   52.59    3.70
   0   2  -2 5195.48  386.66
  -1   2  -2    2.70    0.90
  -1   2  -2    5.10    1.00
  -1   2  -2    3.50    1.10
   1  -2   2    3.90    1.10
   1  -2   2    2.30    0.80
   1  -2   2    4.30    1.20
  -2   2  -2  296.17   22.30
  -2   2  -2  278.37   22.00
  -2   2  -2  290.57   22.20
  -2   2  -2  289.77   22.50
   2  -2   2  352.06   22.50
   2  -2   2  296.27   22.20
   2  -2   2  317.17   22.60
  -3   2  -2   21.20    2.00
  -3   2  -2   16.50    2.30
  -3   2  -2   21.50    2.20
  -3   2  -2   18.00    2.20
   3  -2   2   16.80    2.10
   3  -2   2   21.50    2.40
   3  -2   2   19.40    2.60
  -4   2  -2  896.01   60.29
  -4   2  -2  893.51   60.49
  -4   2  -2  773.12   60.89
  -4   2  -2  860.71   60.69
  -4   2  -2  901.81   60.69
   4  -2   2  778.02   60.89
   4  -2   2  780.82   60.69
   4  -2   2  787.12   60.59
  -5   2  -2   -1.20    0.60
  -5   2  -2    0.20    1.10
  -5   2  -2    0.70    0.90
  -5   2  -2   -0.40    0.90
  -5   2  -2    0.00    0.80
   5  -2   2   -0.40    0.80
   5  -2   2    1.00    1.20
   5  -2   2    0.20    1.00
  -6   2  -2  163.18   12.10
  -6   2  -2  166.78   11.90
  -6   2  -2  135.89   12.50
  -6   2  -2  171.58   12.40
  -6   2  -2  172.28   12.80
   6  -2   2  142.29   12.20
   6  -2   2  142.49   12.40
   6  -2   2  155.38   12.70
  -7   2  -2   77.39    6.20
  -7   2  -2   74.79    6.70
  -7   2  -2   71.89    5.80
  -7   2  -2   70.09    6.10
  -7   2  -2   62.49    6.50
  -7   2  -2   79.29    6.40
   7  -2   2   67.49    6.40
   7  -2   2   68.99    6.50
   7  -2   2   62.49    6.50
  -8   2  -2 1028.80   71.39
  -8   2  -2  974.60   71.19
  -8   2  -2  981.80   70.89
  -8   2  -2 1050.39   71.49
  -8   2  -2  895.71   71.89
  -8   2  -2 1057.19   72.09
   8  -2   2 1000.80   71.89
   8  -2   2  843.92   71.39
  -9   2  -2    1.40    0.90
  -9   2  -2    1.60    1.30
  -9   2  -2    1.90    1.20
  -9   2  -2    0.20    0.90
  -9   2  -2    2.20    1.40
  -9   2  -2   -0.50    1.00
   9  -2   2    0.40    1.10
   9  -2   2    2.10    1.60
 -10   2  -2  700.33   53.39
 -10   2  -2  681.93   52.99
 -10   2  -2  720.13   53.49
 -10   2  -2  725.13   54.39
 -10   2  -2  720.83   53.59
  10  -2   2  810.42   54.79
  10  -2   2  776.82   54.09
  10  -2   2  720.13   54.39
 -11   2  -2    6.40    1.30
 -11   2  -2    7.00    1.70
 -11   2  -2    5.00    2.00
 -11   2  -2    6.70    1.80
 -11   2  -2    7.60    1.70
  11  -2   2    5.50    2.00
  11  -2   2    5.90    2.30
  11  -2   2    8.20    2.70
  11  -2   2    5.20    2.10
 -12   2  -2    6.40    1.70
 -12   2  -2    6.50    1.80
 -12   2  -2   11.40    2.80
 -12   2  -2    9.00    1.60
 -12   2  -2    8.40    2.40
 -12   2  -2    6.30    1.70
  12  -2   2   15.50    3.20
  12  -2   2    5.40    2.00
  12  -2   2    7.60    2.70
 -13   2  -2   20.40    2.20
 -13   2  -2   17.00    2.40
 -13   2  -2   25.80    4.30
 -13   2  -2   19.00    3.50
 -13   2  -2   19.10    2.90
  13  -2   2   22.80    4.40
  13  -2   2   13.80    3.20
  13  -2   2   23.70    3.90
  13  -2   2   22.10    4.10
  14   1  -2  157.38   13.70
  14   1  -2  147.79   12.80
  14   1  -2  171.78   13.30
  14   1  -2  128.89   12.40
  13   1  -2    1.70    1.30
  13   1  -2    0.70    1.40
  13   1  -2    0.60    1.70
  13   1  -2    1.60    1.80
 -13  -1   2    5.30    1.40
 -13  -1   2    2.50    1.10
  12   1  -2  235.28   18.00
  12   1  -2  234.58   17.40
  12   1  -2  198.48   16.90
  12   1  -2  198.98   16.90
 -12  -1   2  212.38   16.50
  11   1  -2   50.89    4.30
  11   1  -2   62.99    7.90
  11   1  -2   47.80    5.10
  11   1  -2   51.79    4.60
  11   1  -2   51.59    6.00
  11   1  -2   48.50    5.20
 -11  -1   2   55.19    5.00
  10   1  -2  106.09    8.60
  10   1  -2   77.79    7.00
  10   1  -2   81.79    7.50
  10   1  -2   97.19    8.00
  10   1  -2   80.49    6.80
  10   1  -2   94.59    7.70
 -10  -1   2   92.89    7.50
   9   1  -2  100.49    7.70
   9   1  -2   89.99    7.90
   9   1  -2   97.59    8.50
   9   1  -2  113.49    9.10
   9   1  -2  100.99    9.80
   9   1  -2   99.09    8.30
  -9  -1   2  107.19    8.30
   8   1  -2  386.16   29.20
   8   1  -2  375.16   28.60
   8   1  -2  379.96   28.20
   8   1  -2  381.06   28.30
   8   1  -2  385.96   28.90
   8   1  -2  376.46   28.60
  -8  -1   2  416.76   28.70
   7   1  -2    0.00    0.50
   7   1  -2    0.70    0.70
   7   1  -2    0.60    0.80
   7   1  -2    0.30    0.70
   7   1  -2    0.60    1.00
   7   1  -2    0.10    0.50
  -7  -1   2    0.00    0.60
  -7  -1   2   -0.60    0.20
   6   1  -2   52.89    4.40
   6   1  -2   51.19    4.60
   6   1  -2   50.79    4.80
   6   1  -2   50.39    4.20
   6   1  -2   49.30    4.10
   6   1  -2   50.49    4.40
  -6  -1   2   56.49    4.50
   5   1  -2   59.59    5.10
   5   1  -2   59.59    4.90
   5   1  -2   60.39    4.70
   5   1  -2   59.49    4.80
   5   1  -2   55.79    4.80
   5   1  -2   56.59    5.30
  -5  -1   2   70.59    5.00
   4   1  -2  442.46   35.40
   4   1  -2  501.85   35.30
   4   1  -2  518.25   35.60
   4   1  -2  458.15   35.30
   4   1  -2  486.75   35.30
   4   1  -2  494.75   35.20
   4   1  -2  509.35   35.80
  -4  -1   2  496.25   35.40
   3   1  -2  770.22   51.69
   3   1  -2  690.93   51.29
   3   1  -2  693.63   51.39
   3   1  -2  758.52   51.59
   3   1  -2  682.33   51.29
   3   1  -2  680.33   51.49
   3   1  -2  710.53   51.29
  -3  -1   2  728.13   51.49
   2   1  -2   64.49    4.80
   2   1  -2   62.49    4.70
   2   1  -2   60.59    4.70
   2   1  -2   76.69    4.90
   2   1  -2   71.89    5.00
  -2  -1   2   57.79    4.80
  -2  -1   2   53.99    4.90
   1   1  -2   12.80    1.30
   1   1  -2   12.40    1.10
   1   1  -2   12.90    1.20
   1   1  -2   12.60    1.10
   1   1  -2   12.70    1.20
  -1  -1   2   11.50    1.20
  -1  -1   2   10.70    1.10
  -1  -1   2   10.90    1.00
  -1  -1   2   13.50    1.10
   0   1  -2    7.70    1.10
   0   1  -2    8.10    1.00
   0   1  -2    9.40    1.00
   0   1  -2    8.70    0.90
   0  -1   2    9.50    1.00
   0  -1   2    9.60    0.90
   0  -1   2    8.90    0.90
  -1   1  -2   14.90    2.20
  -1   1  -2   16.70    1.80
  -1   1  -2   20.30    1.80
  -1   1  -2   15.70    1.90
  -1   1  -2   18.70    1.70
   1  -1   2   19.30    1.80
   1  -1   2   20.00    1.70
   1  -1   2   18.80    2.00
   1  -1   2   16.60    1.80
   1  -1   2   19.00    1.80
  -2   1  -2   65.39    5.80
  -2   1  -2   73.89    6.20
  -2   1  -2   63.09    5.90
  -2   1  -2   80.09    5.90
  -2   1  -2   70.09    5.70
   2  -1   2   81.99    6.00
   2  -1   2   81.29    6.20
   2  -1   2   85.79    5.80
   2  -1   2   76.19    5.90
  -3   1  -2   23.40    2.30
  -3   1  -2   21.90    2.40
  -3   1  -2   24.40    2.20
  -3   1  -2   18.60    2.30
  -3   1  -2   22.60    2.60
   3  -1   2   24.40    2.40
   3  -1   2   25.70    2.20
   3  -1   2   18.30    2.30
   3  -1   2   24.20    2.60
   3  -1   2   24.30    2.70
  -4   1  -2  166.18   12.40
  -4   1  -2  182.98   12.80
  -4   1  -2  173.28   12.60
  -4   1  -2  163.48   12.60
  -4   1  -2  172.68   13.00
   4  -1   2  150.88   12.90
   4  -1   2  174.58   12.60
   4  -1   2  151.78   12.70
   4  -1   2  154.98   12.60
   4  -1   2  171.98   12.40
  -5   1  -2   82.89    6.10
  -5   1  -2   74.49    6.30
  -5   1  -2   83.29    6.80
  -5   1  -2   81.89    6.50
  -5   1  -2   87.59    6.40
   5  -1   2   68.29    6.20
   5  -1   2   73.19    6.10
   5  -1   2   70.19    6.50
   5  -1   2   68.39    6.30
  -6   1  -2   12.10    1.70
  -6   1  -2   15.80    2.10
  -6   1  -2   15.70    2.60
  -6   1  -2   14.20    2.00
  -6   1  -2   16.30    2.20
   6  -1   2   15.50    2.70
   6  -1   2   12.10    2.10
   6  -1   2   11.20    2.30
   6  -1   2   16.70    1.80
   6  -1   2   14.30    2.10
  -7   1  -2   51.89    5.20
  -7   1  -2   54.69    4.40
  -7   1  -2   55.69    4.60
  -7   1  -2   55.59    4.80
  -7   1  -2   54.99    4.70
   7  -1   2   46.40    4.40
   7  -1   2   51.49    5.20
   7  -1   2   50.69    4.70
   7  -1   2   47.30    4.80
   7  -1   2   48.80    5.00
  -8   1  -2  142.69   11.00
  -8   1  -2  136.69   10.60
  -8   1  -2  129.79   10.80
  -8   1  -2  159.58   11.00
  -8   1  -2  145.99   11.70
  -8   1  -2  146.69   11.60
   8  -1   2  135.29   10.80
   8  -1   2  123.49   11.40
   8  -1   2  124.39   11.10
   8  -1   2  135.09   11.40
   8  -1   2  142.59   11.10
  -9   1  -2   33.80    3.40
  -9   1  -2   28.70    3.20
  -9   1  -2   27.80    3.70
  -9   1  -2   31.40    3.20
  -9   1  -2   32.50    3.90
  -9   1  -2   27.00    2.90
   9  -1   2   27.10    4.10
   9  -1   2   33.90    3.20
   9  -1   2   29.40    3.40
 -10   1  -2   -0.40    0.70
 -10   1  -2    2.00    1.20
 -10   1  -2    1.10    1.00
 -10   1  -2   -0.90    0.90
 -10   1  -2    0.10    0.80
 -10   1  -2    1.90    1.40
  10  -1   2   -0.10    0.80
  10  -1   2    0.60    1.60
  10  -1   2   -0.50    1.10
  10  -1   2    1.10    1.20
 -11   1  -2    7.30    2.00
 -11   1  -2    4.20    1.70
 -11   1  -2    1.80    1.00
 -11   1  -2    5.30    1.20
 -11   1  -2    5.90    1.50
  11  -1   2    0.90    1.60
  11  -1   2    4.20    1.70
  11  -1   2    3.00    1.80
  11  -1   2    6.20    2.30
 -12   1  -2   47.80    5.30
 -12   1  -2   49.00    4.70
 -12   1  -2   42.60    4.20
 -12   1  -2   49.40    5.50
 -12   1  -2   45.60    3.60
  12  -1   2   44.40    5.10
  12  -1   2   40.70    5.90
  12  -1   2   54.29    6.10
  12  -1   2   53.39    5.70
 -13   1  -2    8.60    1.90
 -13   1  -2    2.60    1.50
 -13   1  -2    5.60    1.30
 -13   1  -2    5.90    2.10
  13  -1   2    4.90    1.90
  13  -1   2    1.20    2.00
  13  -1   2    5.80    2.20
  13  -1   2    4.00    2.30
 -14   1  -2   36.70    4.00
 -14   1  -2   34.90    3.60
 -14   1  -2   39.80    4.70
  14  -1   2   30.90    5.20
  14  -1   2   39.30    5.30
  14   0  -2  637.44   41.50
  14   0  -2  547.65   41.10
  14   0  -2  526.05   41.20
  14   0  -2  599.44   42.10
 -14   0   2  510.65   40.30
 -14   0   2  471.95   40.30
  13   0  -2    1.70    2.10
  13   0  -2    3.70    1.90
  13   0  -2    4.80    1.90
  13   0  -2    8.40    2.40
 -13   0   2    6.50    1.70
  12   0  -2  288.67   20.60
  12   0  -2  224.38   20.20
  12   0  -2  288.17   21.30
  12   0  -2  245.48   20.40
 -12   0   2  264.07   20.20
 -12   0   2  254.87   20.00
  11   0  -2   13.70    2.80
  11   0  -2    7.30    2.10
  11   0  -2   12.20    2.50
  11   0  -2   12.50    2.90
 -11   0   2    8.90    2.00
 -11   0   2   11.20    2.30
  10   0  -2  368.56   28.80
  10   0  -2  367.26   29.20
  10   0  -2  356.06   28.70
  10   0  -2  401.36   28.90
 -10   0   2  373.86   27.80
 -10   0   2  385.46   28.60
 -10   0   2  409.26   28.80
   9   0  -2    3.40    1.40
   9   0  -2    2.60    1.40
   9   0  -2    3.50    1.60
   9   0  -2    6.30    1.60
  -9   0   2    4.00    1.40
  -9   0   2    4.20    0.70
  -9   0   2    4.50    0.90
   8   0  -2 2929.81  211.88
   8   0  -2 2842.42  211.08
   8   0  -2 2851.91  211.18
   8   0  -2 2959.70  212.28
   8   0  -2 2775.92  211.78
  -8   0   2 2984.80  211.08
  -8   0   2 2962.60  210.98
  -8   0   2 3120.89  211.88
  -8   0   2 3025.00  211.88
   7   0  -2    4.40    1.30
   7   0  -2    6.20    1.00
   7   0  -2    4.60    1.30
   7   0  -2    6.10    0.80
   7   0  -2    6.50    1.60
   7   0  -2    3.80    1.20
  -7   0   2    4.70    0.70
  -7   0   2    4.10    1.10
  -7   0   2    5.90    1.50
  -7   0   2    4.00    0.80
  -7   0   2    5.30    0.80
  -7   0   2    5.80    1.00
   6   0  -2  641.24   50.09
   6   0  -2  672.53   49.60
   6   0  -2  676.43   50.19
   6   0  -2  679.23   50.29
   6   0  -2  695.03   50.59
   6   0  -2  675.03   49.70
  -6   0   2  731.13   50.29
  -6   0   2  682.83   49.70
  -6   0   2  750.52   50.39
   5   0  -2    0.00    0.70
   5   0  -2    0.10    0.90
   5   0  -2    0.60    0.70
   5   0  -2    0.70    0.40
   5   0  -2    0.50    0.70
   5   0  -2    0.10    0.70
   5   0  -2    0.70    0.40
  -5   0   2    0.80    0.80
  -5   0   2    0.60    0.30
  -5   0   2    1.10    0.60
  -5   0   2    0.30    0.30
  -5   0   2    0.60    0.70
   4   0  -2  706.73   55.29
   4   0  -2  828.32   55.99
   4   0  -2  803.12   55.79
   4   0  -2  714.83   55.39
   4   0  -2  852.31   55.79
   4   0  -2  685.53   55.79
   4   0  -2  707.73   55.69
  -4   0   2  794.72   55.29
  -4   0   2  828.92   55.69
  -4   0   2  782.72   55.79
  -4   0   2  779.82   55.29
  -4   0   2  767.82   55.49
   3   0  -2    0.30    0.60
   3   0  -2    0.20    0.60
   3   0  -2    0.60    0.60
   3   0  -2    0.90    0.70
   3   0  -2    1.00    0.70
  -3   0   2    0.90    0.60
  -3   0   2    1.20    0.60
  -3   0   2    0.50    0.70
  -3   0   2    0.00    0.60
  -3   0   2    1.30    0.60
   1   0  -2    1.00    0.50
   1   0  -2    1.10    0.40
   1   0  -2    0.80    0.30
   1   0  -2    1.30    0.30
   1   0  -2    0.30    0.40
   1   0  -2    0.30    0.50
   1   0  -2    0.90    0.50
  -1   0   2   -0.30    0.30
  -1   0   2    0.40    0.40
  -1   0   2    0.20    0.30
  -1   0   2   -0.90    0.30
  -1   0   2    0.90    0.40
   0   0   2   -0.40    0.20
   0   0   2   -0.20    0.20
   0   0   2   -0.60    0.40
   0   0   2    0.10    0.20
  -1   0  -2    3.30    0.90
  -1   0  -2    1.70    0.50
   1   0   2    2.40    0.80
   1   0   2    1.80    0.70
   1   0   2    1.60    0.60
   1   0   2    1.70    0.70
   1   0   2    3.00    0.70
  -2   0  -2    9.90    1.20
  -2   0  -2   10.20    1.50
  -2   0  -2    8.00    1.30
  -2   0  -2   11.60    1.50
  -2   0  -2    8.40    1.20
   2   0   2    8.00    1.20
   2   0   2   11.50    1.50
   2   0   2   10.10    1.50
   2   0   2   11.00    1.40
   2   0   2    9.40    1.40
  -3   0  -2    1.80    0.80
  -3   0  -2    2.70    0.90
  -3   0  -2    0.40    0.70
  -3   0  -2    1.20    0.60
  -3   0  -2    1.60    0.80
   3   0   2    1.60    1.00
   3   0   2    0.90    0.90
   3   0   2    1.50    0.80
   3   0   2    2.10    0.90
   3   0   2    0.10    0.60
  -4   0  -2   14.10    1.90
  -4   0  -2   16.30    1.80
  -4   0  -2   13.80    1.60
  -4   0  -2   15.30    2.10
  -4   0  -2   17.40    2.10
   4   0   2   15.60    1.90
   4   0   2   14.10    1.90
   4   0   2    9.40    1.60
   4   0   2   13.30    2.00
   4   0   2   16.30    2.30
  -5   0  -2    0.30    0.60
  -5   0  -2    0.80    0.90
  -5   0  -2    0.40    0.80
  -5   0  -2    0.70    0.80
  -5   0  -2    1.80    0.80
   5   0   2    1.40    0.90
   5   0   2    0.30    0.80
   5   0   2    1.70    1.00
   5   0   2    0.60    0.80
   5   0   2    0.40    1.00
  -6   0  -2  383.36   27.40
  -6   0  -2  393.96   27.10
  -6   0  -2  408.86   26.90
  -6   0  -2  369.56   26.80
  -6   0  -2  369.46   27.00
   6   0   2  345.17   26.90
   6   0   2  345.67   27.40
   6   0   2  355.86   27.20
   6   0   2  337.57   27.20
   6   0   2  345.37   27.10
  -7   0  -2    0.50    0.60
  -7   0  -2   -0.70    0.80
  -7   0  -2    0.30    0.70
  -7   0  -2   -0.20    0.80
  -7   0  -2   -0.40    0.70
   7   0   2    0.00    0.90
   7   0   2    0.70    0.70
   7   0   2   -0.20    0.70
   7   0   2   -0.40    0.70
  -8   0  -2  251.77   19.30
  -8   0  -2  262.27   19.20
  -8   0  -2  249.38   19.00
  -8   0  -2  267.27   19.80
  -8   0  -2  284.67   19.90
  -8   0  -2  264.87   19.00
   8   0   2  257.07   19.60
   8   0   2  260.07   19.80
   8   0   2  254.77   19.30
   8   0   2  224.88   19.50
   8   0   2  246.08   19.90
  -9   0  -2    0.80    1.10
  -9   0  -2    0.80    0.70
  -9   0  -2    0.30    0.70
  -9   0  -2    0.50    0.90
  -9   0  -2    2.20    1.20
  -9   0  -2    1.90    0.80
   9   0   2    0.80    0.80
   9   0   2    1.70    1.40
   9   0   2    2.40    1.30
   9   0   2    1.70    1.20
   9   0   2    1.60    1.20
 -10   0  -2  135.39   10.10
 -10   0  -2  142.89   11.50
 -10   0  -2  136.49   10.60
 -10   0  -2  134.59   10.90
 -10   0  -2  142.59   11.50
  10   0   2  138.69   11.20
  10   0   2  129.09   10.80
  10   0   2  146.59   11.70
  10   0   2  122.19   11.10
 -11   0  -2   17.10    2.50
 -11   0  -2   13.40    2.60
 -11   0  -2   19.70    3.10
 -11   0  -2   17.00    2.10
  11   0   2   12.60    2.30
  11   0   2   12.10    2.50
  11   0   2   16.10    3.10
  11   0   2   14.00    2.90
  11   0   2   15.10    2.80
 -12   0  -2   64.79    6.40
  12   0   2   70.29    7.10
  12   0   2   64.09    5.90
  12   0   2   59.09    6.40
  12   0   2   66.39    6.80
  12   0   2   65.79    6.30
  12   0   2   76.99    7.60
 -13   0  -2    2.30    1.50
 -13   0  -2    2.80    1.20
 -13   0  -2    2.60    1.10
 -13   0  -2    1.50    1.40
  13   0   2    3.50    2.20
  13   0   2    1.20    2.10
  13   0   2    2.50    2.10
  13   0   2    6.30    2.00
 -14   0  -2 1215.78   91.19
 -14   0  -2 1251.37   91.09
 -14   0  -2 1286.67   90.59
 -14   0  -2 1243.08   90.09
  14   0   2 1241.48   91.89
  14   0   2 1222.88   91.49
  14  -1  -2  160.58   14.00
  14  -1  -2  144.49   13.70
  14  -1  -2  185.18   14.90
  14  -1  -2  180.18   14.20
 -14   1   2  153.78   13.50
 -14   1   2  156.98   13.40
  13  -1  -2    1.20    1.70
  13  -1  -2    3.60    2.20
  13  -1  -2    2.80    1.60
  13  -1  -2    1.70    1.70
 -13   1   2    2.20    1.90
 -13   1   2    1.80    1.30
  12  -1  -2  205.98   17.70
  12  -1  -2  247.28   17.90
  12  -1  -2  206.48   17.70
 -12   1   2  222.38   17.50
  11  -1  -2   29.10    3.70
  11  -1  -2   20.60    3.40
  11  -1  -2   24.90    4.00
  11  -1  -2   18.30    3.30
 -11   1   2   21.30    1.90
 -11   1   2   19.90    3.20
 -11   1   2   21.10    2.00
 -11   1   2   24.10    3.70
  10  -1  -2   49.00    5.30
  10  -1  -2   57.49    5.90
  10  -1  -2   42.50    5.10
  10  -1  -2   56.99    5.40
 -10   1   2   47.30    4.30
 -10   1   2   52.69    4.00
 -10   1   2   53.79    4.20
 -10   1   2   48.60    5.30
 -10   1   2   51.99    4.30
 -10   1   2   56.09    5.30
   9  -1  -2   47.60    5.00
   9  -1  -2   37.90    4.50
   9  -1  -2   48.40    4.60
   9  -1  -2   37.30    4.50
  -9   1   2   49.20    4.70
  -9   1   2   45.20    4.00
  -9   1   2   46.00    3.60
  -9   1   2   44.20    4.70
  -9   1   2   45.90    4.00
  -9   1   2   45.90    3.70
   8  -1  -2  446.36   33.80
   8  -1  -2  396.66   33.70
   8  -1  -2  478.05   34.30
   8  -1  -2  481.75   33.80
  -8   1   2  472.35   33.90
  -8   1   2  453.35   33.30
  -8   1   2  442.16   32.90
  -8   1   2  458.25   34.00
  -8   1   2  476.25   33.40
  -8   1   2  445.16   32.80
   7  -1  -2   74.69    6.70
   7  -1  -2   82.39    7.00
   7  -1  -2   82.09    6.70
   7  -1  -2   71.09    7.00
  -7   1   2   82.09    6.80
  -7   1   2   76.39    5.90
  -7   1   2   75.39    6.80
  -7   1   2   85.49    6.40
  -7   1   2   74.49    5.80
  -7   1   2   80.69    6.40
   6  -1  -2   46.70    4.50
   6  -1  -2   49.90    4.80
   6  -1  -2   48.80    4.50
   6  -1  -2   46.30    4.40
  -6   1   2   55.29    4.10
  -6   1   2   52.99    4.40
  -6   1   2   52.79    3.80
  -6   1   2   52.69    4.70
  -6   1   2   39.00    4.50
  -6   1   2   47.30    4.20
   5  -1  -2   62.59    5.90
   5  -1  -2   56.29    5.70
   5  -1  -2   69.79    5.90
   5  -1  -2   74.39    7.20
   5  -1  -2   66.59    6.30
  -5   1   2   68.89    5.90
  -5   1   2   67.09    5.60
  -5   1   2   71.79    5.90
  -5   1   2   78.29    5.70
  -5   1   2   73.29    5.20
  -5   1   2   73.29    5.20
   4  -1  -2  476.25   40.00
   4  -1  -2  600.94   39.90
   4  -1  -2  601.04   40.10
   4  -1  -2  550.74   39.90
   4  -1  -2  482.75   39.90
  -4   1   2  547.05   39.80
  -4   1   2  563.54   39.40
  -4   1   2  553.64   39.80
  -4   1   2  554.14   40.00
  -4   1   2  545.05   39.30
   3  -1  -2 1984.90  164.38
   2  -1  -2   97.89    7.90
   2  -1  -2  116.69    8.00
   2  -1  -2  115.99    7.80
   2  -1  -2  115.09    8.00
  -2   1   2  101.79    7.60
  -2   1   2  103.19    7.90
  -2   1   2  100.19    7.60
  -2   1   2   85.49    7.80
  -2   1   2  103.39    8.00
  -2   1   2  109.99    8.00
  -2   1   2  100.09    7.80
   1  -1  -2   36.50    2.90
   1  -1  -2   34.30    2.90
   1  -1  -2   35.70    3.50
   1  -1  -2   37.60    3.10
   1  -1  -2   35.20    3.00
   1  -1  -2   39.30    3.20
   1  -1  -2   34.70    2.80
  -1   1   2   37.40    3.10
  -1   1   2   46.50    3.30
  -1   1   2   40.60    2.90
  -1   1   2   42.50    2.90
  -1   1   2   33.50    2.90
  -1   1   2   36.10    3.10
  -1   1   2   35.30    3.10
   0  -1  -2   13.10    1.30
   0  -1  -2   14.20    1.40
   0  -1  -2   13.70    1.40
   0  -1  -2   15.20    1.30
   0  -1  -2   15.60    1.50
   0  -1  -2   13.50    1.70
   0   1   2   14.60    1.30
   0   1   2   14.80    1.60
   0   1   2   16.20    1.40
   0   1   2   13.10    1.40
   0   1   2   17.40    1.60
   0   1   2   14.10    1.50
  -1  -1  -2    5.80    0.90
  -1  -1  -2    6.20    0.80
  -1  -1  -2    3.30    0.80
  -1  -1  -2    5.70    1.00
  -1  -1  -2    6.00    0.90
   1   1   2    7.00    1.00
   1   1   2    4.00    0.80
   1   1   2    5.20    0.80
   1   1   2    5.40    0.90
  -2  -1  -2   46.80    4.40
  -2  -1  -2   56.59    4.50
  -2  -1  -2   47.70    4.50
  -2  -1  -2   51.59    4.70
  -2  -1  -2   66.39    4.50
   2   1   2   63.29    4.70
   2   1   2   57.29    4.50
   2   1   2   67.79    4.80
   2   1   2   64.89    4.60
  -3  -1  -2  234.28   17.50
  -3  -1  -2  252.67   17.70
  -3  -1  -2  198.68   17.30
  -3  -1  -2  257.67   17.30
  -3  -1  -2  195.88   17.40
   3   1   2  274.47   17.70
   3   1   2  254.47   17.40
   3   1   2  209.38   17.50
   3   1   2  258.67   17.60
   3   1   2  233.88   17.40
  -4  -1  -2  201.08   14.50
  -4  -1  -2  201.08   14.40
  -4  -1  -2  197.28   14.70
  -4  -1  -2  191.78   14.70
   4   1   2  219.38   15.00
   4   1   2  169.28   14.50
   4   1   2  188.68   14.70
   4   1   2  199.68   14.60
   4   1   2  197.78   14.80
  -5  -1  -2    0.50    0.60
  -5  -1  -2   -0.40    0.70
  -5  -1  -2    0.30    0.50
  -5  -1  -2   -0.40    0.70
   5   1   2    0.80    0.90
   5   1   2    1.30    0.90
   5   1   2    2.50    0.90
   5   1   2   -0.40    0.60
   5   1   2   -0.90    0.70
  -6  -1  -2   22.20    2.20
  -6  -1  -2   22.50    2.40
  -6  -1  -2   22.70    2.60
  -6  -1  -2   23.60    2.00
   6   1   2   21.70    2.40
   6   1   2   20.20    2.60
   6   1   2   22.00    2.40
   6   1   2   22.40    2.60
   6   1   2   17.20    2.60
  -7  -1  -2    1.10    0.80
  -7  -1  -2    0.10    0.40
  -7  -1  -2    0.50    0.40
  -7  -1  -2    0.20    0.80
  -7  -1  -2   -0.30    0.50
   7   1   2    0.20    0.80
   7   1   2    0.80    0.80
   7   1   2    0.90    1.00
  -8  -1  -2  134.09   10.40
  -8  -1  -2  140.59   11.00
  -8  -1  -2  136.29   10.70
   8   1   2  147.59   11.10
   8   1   2  121.79   10.70
   8   1   2  125.69   11.10
   8   1   2  146.79   11.20
   8   1   2  143.49   10.80
  -9  -1  -2   86.69    7.30
  -9  -1  -2   85.89    6.80
  -9  -1  -2   90.19    7.40
  -9  -1  -2   82.89    7.00
   9   1   2   73.29    7.10
   9   1   2   86.59    7.50
   9   1   2   83.09    7.10
   9   1   2   79.39    7.40
   9   1   2   80.79    7.50
 -10  -1  -2    0.30    1.00
 -10  -1  -2    0.00    1.00
 -10  -1  -2    0.10    0.90
 -10  -1  -2   -0.10    0.80
  10   1   2   -0.70    0.80
  10   1   2    0.60    1.20
  10   1   2   -0.10    1.00
  10   1   2   -0.50    1.10
 -11  -1  -2  112.49    9.00
 -11  -1  -2  108.59    9.30
 -11  -1  -2  116.09    9.70
 -11  -1  -2  115.39    9.60
  11   1   2  105.39    9.60
  11   1   2  117.29   10.10
  11   1   2  115.19    9.30
  11   1   2  118.69    9.80
 -12  -1  -2   59.69    5.60
 -12  -1  -2   57.79    5.80
 -12  -1  -2   59.89    5.30
 -12  -1  -2   59.19    5.80
  12   1   2   59.59    6.10
  12   1   2   62.29    5.60
  12   1   2   56.89    6.00
  12   1   2   77.69    6.80
  12   1   2   66.49    7.00
  12   1   2   58.49    6.30
 -13  -1  -2   45.60    4.40
 -13  -1  -2   43.50    4.70
 -13  -1  -2   48.60    5.00
  13   1   2   57.29    5.90
  13   1   2   44.00    5.10
  13   1   2   56.29    6.50
  13   1   2   57.59    6.00
  13   1   2   49.60    4.90
  13   1   2   43.50    5.10
  14  -2  -2   85.09    8.60
  14  -2  -2   76.89    8.60
  14  -2  -2  103.09    9.30
  14  -2  -2  103.99   10.40
 -14   2   2   75.69    8.60
  13  -2  -2   27.10    4.20
  13  -2  -2   18.80    3.80
  13  -2  -2   19.60    3.90
  13  -2  -2   17.60    3.50
 -13   2   2   16.30    3.40
 -13   2   2   17.30    3.30
  12  -2  -2   78.39    8.20
  12  -2  -2   81.49    8.20
  12  -2  -2   99.99    8.30
  12  -2  -2   86.49    8.60
 -12   2   2   86.79    7.00
 -12   2   2   83.99    6.60
 -12   2   2   82.59    8.20
 -12   2   2   86.49    6.40
 -12   2   2   85.49    6.80
 -12   2   2   92.09    8.30
  11  -2  -2    1.50    1.50
  11  -2  -2    5.00    1.90
  11  -2  -2    4.40    1.90
  11  -2  -2    4.20    2.10
 -11   2   2    4.50    1.30
 -11   2   2    3.60    1.60
 -11   2   2    2.80    1.60
 -11   2   2    4.00    0.80
 -11   2   2    4.00    1.40
 -11   2   2    3.70    0.70
  10  -2  -2 1777.82  143.19
  10  -2  -2 1736.93  143.19
  10  -2  -2 2109.49  143.09
  10  -2  -2 2126.29  143.69
 -10   2   2 2053.29  143.39
 -10   2   2 1978.70  143.39
 -10   2   2 2019.00  141.99
 -10   2   2 2002.80  142.59
 -10   2   2 1964.00  141.89
   9  -2  -2   14.20    2.80
   9  -2  -2   12.40    2.60
   9  -2  -2   15.60    2.60
   9  -2  -2   15.10    2.80
  -9   2   2   13.50    1.50
  -9   2   2   14.80    1.40
  -9   2   2   13.90    2.80
  -9   2   2   13.80    2.30
  -9   2   2   14.50    2.60
  -9   2   2   11.10    2.40
   8  -2  -2 1179.58   80.59
   8  -2  -2  982.10   80.29
   8  -2  -2 1152.88   80.09
   8  -2  -2 1037.10   80.29
  -8   2   2 1116.89   79.99
  -8   2   2 1107.19   79.19
  -8   2   2 1135.69   80.49
  -8   2   2 1095.39   79.29
   7  -2  -2  111.09    9.90
   7  -2  -2  112.89   10.00
   7  -2  -2  129.29    9.90
   7  -2  -2  132.79   10.20
  -7   2   2  126.79    9.10
  -7   2   2  121.89    9.20
  -7   2   2  103.29   10.10
  -7   2   2  120.59    9.80
  -7   2   2  133.69    9.90
  -7   2   2  132.79   10.30
   6  -2  -2  605.14   38.40
   6  -2  -2  490.75   38.50
   6  -2  -2  449.46   38.40
   6  -2  -2  564.54   38.70
  -6   2   2  510.75   38.30
  -6   2   2  510.95   37.70
  -6   2   2  541.65   38.40
  -6   2   2  516.15   37.80
  -6   2   2  492.65   38.60
  -6   2   2  545.25   38.80
   5  -2  -2    9.00    1.70
   5  -2  -2    7.60    1.70
   5  -2  -2    8.60    1.90
   5  -2  -2   10.20    1.60
   5  -2  -2    6.70    1.60
  -5   2   2    7.70    1.60
  -5   2   2    9.80    1.00
  -5   2   2    9.80    1.70
  -5   2   2    4.80    1.40
  -5   2   2    9.50    1.80
  -5   2   2   10.40    1.20
   4  -2  -2 2026.90  146.29
   4  -2  -2 1932.41  146.49
  -4   2   2 1987.00  145.99
  -4   2   2 1983.80  146.19
  -4   2   2 2213.38  146.29
   3  -2  -2   94.89    6.60
   3  -2  -2   77.99    7.00
   3  -2  -2   91.59    6.80
   3  -2  -2   80.69    6.90
   3  -2  -2   87.29    6.80
  -3   2   2   91.69    7.10
  -3   2   2   81.69    6.80
  -3   2   2   91.39    6.90
  -3   2   2   77.49    6.60
  -3   2   2   77.59    6.70
   2  -2  -2  246.58   16.60
   2  -2  -2  199.48   16.80
   2  -2  -2  238.18   16.50
   2  -2  -2  235.48   16.70
   2  -2  -2  213.68   16.70
  -2   2   2  203.08   16.40
  -2   2   2  241.08   16.70
  -2   2   2  235.88   16.80
  -2   2   2  230.68   16.90
  -2   2   2  204.88   16.60
   1  -2  -2   33.00    3.30
   1  -2  -2   43.10    3.10
   1  -2  -2   40.10    3.60
   1  -2  -2   44.20    3.20
   1  -2  -2   46.30    3.40
  -1   2   2   38.20    3.20
  -1   2   2   42.90    3.40
  -1   2   2   36.40    3.00
  -1   2   2   33.30    3.00
  -1   2   2   36.00    3.50
  -1   2   2   33.40    3.10
  -1   2   2   35.90    3.30
   0  -2  -2   48.90    3.20
   0  -2  -2   32.00    3.50
   0  -2  -2   35.40    3.40
   0  -2  -2   40.30    3.30
   0  -2  -2   46.00    3.30
   0  -2  -2   42.30    3.30
   0  -2  -2   34.90    3.30
   0   2   2   44.20    3.40
   0   2   2   43.80    3.30
   0   2   2   36.50    3.30
   0   2   2   45.00    3.70
   0   2   2   39.50    3.50
   0   2   2   36.90    3.20
  -1  -2  -2    2.00    0.70
  -1  -2  -2    1.90    0.70
  -1  -2  -2    3.20    0.70
  -1  -2  -2    2.70    0.70
  -1  -2  -2    2.10    0.80
   1   2   2    2.00    0.70
   1   2   2    2.80    0.90
   1   2   2    2.80    0.70
   1   2   2    2.60    0.80
   1   2   2    3.30    0.80
   1   2   2    3.30    0.80
   1   2   2    2.00    0.60
  -2  -2  -2  374.86   26.70
  -2  -2  -2  358.56   26.90
  -2  -2  -2  338.77   27.00
  -2  -2  -2  334.37   26.80
  -2  -2  -2  392.46   26.70
   2   2   2  327.57   26.70
   2   2   2  390.56   27.00
   2   2   2  393.96   26.90
   2   2   2  372.36   26.90
   2   2   2  403.26   27.10
  -3  -2  -2   35.00    2.70
  -3  -2  -2   36.80    3.10
  -3  -2  -2   33.20    3.10
  -3  -2  -2   31.20    2.90
  -3  -2  -2   34.60    2.70
   3   2   2   35.30    3.20
   3   2   2   34.80    3.20
   3   2   2   30.20    2.90
   3   2   2   30.70    2.80
   3   2   2   36.40    3.00
  -4  -2  -2 1069.79   78.19
  -4  -2  -2 1022.10   77.89
  -4  -2  -2 1209.48   78.29
   4   2   2 1085.79   78.29
   4   2   2 1097.09   77.99
   4   2   2 1063.29   78.09
   4   2   2 1019.50   78.19
  -5  -2  -2    3.90    1.00
  -5  -2  -2    2.20    0.90
  -5  -2  -2    1.90    0.80
   5   2   2    1.70    0.90
   5   2   2    2.90    1.10
   5   2   2    2.20    0.80
   5   2   2    1.30    1.00
   5   2   2    3.40    0.90
  -6  -2  -2 1107.09   82.79
  -6  -2  -2 1257.27   82.89
  -6  -2  -2 1136.99   82.59
   6   2   2 1138.09   83.09
   6   2   2 1113.69   82.79
   6   2   2 1090.69   82.59
   6   2   2 1117.19   83.39
   6   2   2 1184.28   82.89
  -7  -2  -2  160.28   11.60
  -7  -2  -2  150.08   11.30
  -7  -2  -2  146.39   11.50
   7   2   2  153.58   11.90
   7   2   2  147.69   11.60
   7   2   2  142.29   11.40
   7   2   2  147.79   11.70
   7   2   2  138.39   11.90
  -8  -2  -2  203.58   15.80
  -8  -2  -2  204.88   15.80
  -8  -2  -2  207.88   15.50
   8   2   2  233.28   16.10
   8   2   2  182.98   15.60
   8   2   2  214.28   15.90
   8   2   2  200.28   16.00
   8   2   2  209.38   16.20
  -9  -2  -2    2.90    1.20
  -9  -2  -2    0.90    0.70
  -9  -2  -2    2.80    1.00
  -9  -2  -2    3.30    1.20
   9   2   2    3.60    1.30
   9   2   2    2.00    1.20
   9   2   2    3.50    1.30
   9   2   2    3.20    1.50
   9   2   2    4.10    1.50
 -10  -2  -2  517.05   37.60
 -10  -2  -2  500.25   37.20
 -10  -2  -2  509.85   37.60
  10   2   2  452.55   37.60
  10   2   2  505.45   38.10
  10   2   2  573.24   38.20
  10   2   2  523.05   37.70
  10   2   2  489.75   37.90
 -11  -2  -2   37.80    3.90
 -11  -2  -2   36.10    3.80
 -11  -2  -2   34.80    3.50
  11   2   2   31.90    4.50
  11   2   2   33.00    3.90
  11   2   2   34.50    3.90
  11   2   2   39.00    4.40
 -12  -2  -2  665.03   48.50
 -12  -2  -2  639.64   48.40
 -12  -2  -2  650.93   48.10
  12   2   2  597.74   48.60
  12   2   2  649.93   49.20
  12   2   2  692.63   48.60
  12   2   2  699.43   49.99
  12   2   2  674.23   49.30
  12   2   2  659.53   49.00
 -13  -2  -2    6.90    1.60
 -13  -2  -2    5.20    1.50
 -13  -2  -2    3.90    1.60
 -13  -2  -2    6.70    1.50
  13   2   2    5.60    2.00
  13   2   2    6.60    1.80
  13   2   2    6.10    2.10
  13   2   2    1.70    2.10
  13   2   2    3.30    2.10
  13   2   2    3.80    1.90
  13  -3  -2   30.00    5.10
  13  -3  -2   32.90    5.30
  13  -3  -2   44.20    5.70
  13  -3  -2   48.40    6.20
 -13   3   2   40.40    4.00
 -13   3   2   34.70    6.60
 -13   3   2   33.60    3.80
 -13   3   2   38.90    5.00
  12  -3  -2  264.67   22.90
  12  -3  -2  347.47   23.00
  12  -3  -2  273.67   23.00
 -12   3   2  280.57   22.00
 -12   3   2  261.97   23.00
 -12   3   2  288.47   21.10
 -12   3   2  294.67   21.00
 -12   3   2  312.37   22.00
 -12   3   2  277.97   22.90
  11  -3  -2    2.00    1.70
  11  -3  -2    1.30    1.50
  11  -3  -2    2.00    1.70
  11  -3  -2    0.70    1.60
 -11   3   2    3.80    0.90
 -11   3   2    2.70    1.40
 -11   3   2    1.80    1.40
 -11   3   2    3.60    0.70
 -11   3   2    0.70    1.40
  10  -3  -2  177.88   16.50
  10  -3  -2  234.08   16.50
  10  -3  -2  185.08   16.60
  10  -3  -2  228.38   17.00
 -10   3   2  214.48   16.90
 -10   3   2  216.28   15.20
 -10   3   2  203.68   15.30
 -10   3   2  203.78   16.10
 -10   3   2  200.68   16.10
 -10   3   2  189.78   16.70
   9  -3  -2  290.57   24.30
   9  -3  -2  288.07   24.20
   9  -3  -2  331.17   24.50
   9  -3  -2  354.16   24.20
  -9   3   2  305.17   23.90
  -9   3   2  336.47   24.70
  -9   3   2  289.47   24.50
  -9   3   2  318.07   23.00
  -9   3   2  329.17   24.00
  -9   3   2  313.87   23.20
   8  -3  -2  353.86   26.20
   8  -3  -2  303.07   26.60
   8  -3  -2  383.86   26.40
   8  -3  -2  381.06   25.90
  -8   3   2  364.06   25.90
  -8   3   2  363.16   25.90
  -8   3   2  337.77   25.00
  -8   3   2  323.77   25.20
  -8   3   2  294.97   26.20
  -8   3   2  330.57   26.40
   7  -3  -2  134.79   13.20
   7  -3  -2  151.08   13.40
   7  -3  -2  192.98   13.70
   7  -3  -2  190.78   13.30
  -7   3   2  146.09   14.30
  -7   3   2  181.48   13.90
  -7   3   2  157.78   13.20
  -7   3   2  173.08   13.30
  -7   3   2  178.58   12.60
  -7   3   2  176.58   12.70
   6  -3  -2   40.10    3.50
   6  -3  -2   28.30    3.40
   6  -3  -2   27.90    3.60
   6  -3  -2   32.30    3.60
  -6   3   2   34.40    3.90
  -6   3   2   32.80    3.60
  -6   3   2   32.30    3.50
  -6   3   2   32.10    3.80
  -6   3   2   34.00    3.00
  -6   3   2   38.60    2.90
   5  -3  -2    3.80    1.50
   5  -3  -2    3.00    1.30
   5  -3  -2    3.50    1.10
   5  -3  -2    2.60    1.30
   5  -3  -2    2.20    1.10
  -5   3   2    5.00    1.40
  -5   3   2    2.80    1.30
   4  -3  -2   96.29    9.00
   4  -3  -2   96.59    8.70
   4  -3  -2  127.29    8.60
   4  -3  -2  121.79    8.80
   4  -3  -2  107.69    8.90
  -4   3   2  104.29    8.50
  -4   3   2  114.09    8.80
  -4   3   2  113.09    8.90
  -4   3   2  117.79    9.20
  -4   3   2   97.89    8.70
   3  -3  -2  261.97   17.60
   3  -3  -2  199.58   17.70
   3  -3  -2  217.08   18.00
   3  -3  -2  220.38   17.70
   3  -3  -2  260.47   17.50
  -3   3   2  223.28   17.50
  -3   3   2  234.98   17.80
  -3   3   2  261.07   17.90
  -3   3   2  250.47   18.10
  -3   3   2  234.28   17.70
   2  -3  -2    1.50    0.70
   2  -3  -2    2.10    1.00
   2  -3  -2    0.90    0.90
   2  -3  -2    0.90    0.70
   2  -3  -2    1.70    0.60
  -2   3   2    1.00    0.60
  -2   3   2    1.30    0.80
  -2   3   2    2.40    0.80
  -2   3   2    2.00    1.00
  -2   3   2    1.70    1.00
   1  -3  -2   12.50    1.40
   1  -3  -2    8.00    1.50
   1  -3  -2   12.30    1.20
   1  -3  -2   13.40    1.60
   1  -3  -2    6.90    1.50
  -1   3   2   10.80    1.70
  -1   3   2   12.10    1.80
  -1   3   2    7.40    1.40
  -1   3   2   10.90    1.30
  -1   3   2   12.40    1.50
   0  -3  -2   54.59    4.80
   0  -3  -2   47.30    4.90
   0  -3  -2   68.09    4.70
   0  -3  -2   64.09    4.50
   0  -3  -2   60.09    4.70
   0   3   2   58.89    4.90
   0   3   2   53.89    4.70
   0   3   2   55.89    4.50
   0   3   2   59.29    4.60
   0   3   2   60.89    4.70
   0   3   2   56.39    4.90
   0   3   2   63.39    5.10
  -1  -3  -2  110.79    8.90
  -1  -3  -2  123.39    8.80
  -1  -3  -2  107.19    8.70
  -1  -3  -2  129.79    8.70
   1   3   2  114.09    8.70
   1   3   2  107.09    8.70
   1   3   2  119.79    9.00
   1   3   2  109.29    8.60
   1   3   2   99.29    8.80
   1   3   2  119.09    9.00
   1   3   2  130.89    8.80
  -2  -3  -2   89.19    7.00
  -2  -3  -2   88.49    6.90
  -2  -3  -2   99.29    6.70
  -2  -3  -2   89.89    7.20
  -2  -3  -2   86.99    7.10
   2   3   2   78.29    6.90
   2   3   2   79.39    6.80
   2   3   2   98.49    7.20
   2   3   2   94.79    7.00
   2   3   2   88.09    7.10
  -3  -3  -2    1.00    0.90
  -3  -3  -2    0.20    0.30
  -3  -3  -2   -0.20    0.60
  -3  -3  -2    0.20    0.60
  -3  -3  -2    0.10    0.20
   3   3   2   -0.20    0.50
   3   3   2    0.30    0.60
   3   3   2   -0.30    0.60
   3   3   2   -0.80    0.70
   3   3   2    0.30    0.60
  -4  -3  -2    9.30    1.40
  -4  -3  -2    9.60    1.70
  -4  -3  -2   14.50    1.60
   4   3   2    9.40    1.50
   4   3   2    9.10    1.70
   4   3   2   12.00    1.70
   4   3   2   10.00    1.50
   4   3   2   11.70    1.40
  -5  -3  -2   19.00    2.10
  -5  -3  -2   17.50    2.20
  -5  -3  -2   22.00    2.20
   5   3   2   16.80    2.10
   5   3   2   20.10    2.10
   5   3   2   18.10    1.90
  -6  -3  -2    9.90    1.50
  -6  -3  -2    7.40    1.40
  -6  -3  -2    8.80    1.40
   6   3   2    6.90    1.20
   6   3   2    9.00    1.60
   6   3   2    7.90    1.60
   6   3   2    4.60    1.40
   6   3   2    4.50    1.40
  -7  -3  -2  136.29   10.20
  -7  -3  -2  133.49   10.10
  -7  -3  -2  127.49   10.40
   7   3   2  128.29   10.30
   7   3   2  126.29   10.70
   7   3   2  138.39   10.50
   7   3   2  129.29   10.40
   7   3   2  127.39   10.10
  -8  -3  -2   84.19    6.90
  -8  -3  -2   75.99    7.10
  -8  -3  -2   91.09    7.00
   8   3   2   85.89    7.20
   8   3   2   79.79    7.20
   8   3   2   77.89    7.10
   8   3   2   85.49    7.50
   8   3   2   95.49    7.10
  -9  -3  -2   15.60    2.10
  -9  -3  -2   10.80    2.10
  -9  -3  -2   15.20    2.00
  -9  -3  -2   13.60    1.80
   9   3   2   13.30    2.10
   9   3   2   14.70    2.40
   9   3   2   13.40    2.40
   9   3   2   12.70    2.70
   9   3   2   12.70    2.40
 -10  -3  -2   52.39    4.60
 -10  -3  -2   51.49    4.50
 -10  -3  -2   53.89    5.00
  10   3   2   55.79    5.20
  10   3   2   46.50    4.90
  10   3   2   59.69    5.80
  10   3   2   44.00    4.70
  10   3   2   52.69    5.10
 -11  -3  -2    2.30    1.30
 -11  -3  -2    3.30    1.10
 -11  -3  -2    2.30    1.00
 -11  -3  -2    1.60    1.00
  11   3   2    2.00    1.40
  11   3   2    4.00    1.70
  11   3   2    1.70    1.30
  11   3   2    2.40    1.60
 -12  -3  -2   87.89    7.40
 -12  -3  -2   95.39    7.70
 -12  -3  -2   89.29    8.10
 -12  -3  -2   97.29    7.40
  12   3   2   89.39    8.10
  12   3   2   89.59    8.50
  12   3   2   93.89    8.70
  12   3   2   96.89    9.20
  12   3   2   85.49    8.30
  12   3   2   86.99    8.00
 -13  -3  -2    0.90    0.80
 -13  -3  -2    0.60    0.80
  13   3   2   -0.20    1.60
  13   3   2    2.80    1.70
  13   3   2    2.80    1.80
  13   3   2    1.30    1.40
  13   3   2    1.40    1.10
  13   3   2    1.90    2.00
  13  -4  -2    1.50    2.30
  13  -4  -2   -1.00    1.80
  13  -4  -2   -3.50    1.50
  13  -4  -2   -0.60    1.40
 -13   4   2    3.40    2.00
 -13   4   2    0.90    1.40
 -13   4   2    0.70    0.50
 -13   4   2    1.30    0.60
  12  -4  -2  585.74   49.40
  12  -4  -2  720.13   49.70
  12  -4  -2  594.54   49.30
  12  -4  -2  715.43   49.00
 -12   4   2  676.63   47.50
 -12   4   2  633.04   49.60
 -12   4   2  656.13   49.50
 -12   4   2  658.93   47.30
 -12   4   2  648.44   48.60
 -12   4   2  651.93   48.50
  11  -4  -2   19.20    3.70
  11  -4  -2   22.10    3.90
  11  -4  -2   25.80    3.70
 -11   4   2   20.10    3.30
 -11   4   2   14.80    3.30
 -11   4   2   19.60    3.20
 -11   4   2   22.10    5.30
 -11   4   2   19.90    2.00
 -11   4   2   20.10    2.20
  10  -4  -2  277.67   24.40
  10  -4  -2  339.77   24.70
  10  -4  -2  298.87   24.50
  10  -4  -2  334.77   24.20
 -10   4   2  303.37   24.00
 -10   4   2  306.27   24.00
 -10   4   2  319.27   23.00
 -10   4   2  317.17   23.20
 -10   4   2  317.97   24.80
   9  -4  -2   66.39    5.80
   9  -4  -2   69.69    6.30
   9  -4  -2   51.59    6.00
   9  -4  -2   53.49    5.90
  -9   4   2   58.79    6.30
  -9   4   2   55.99    6.30
  -9   4   2   56.79    5.10
  -9   4   2   59.69    4.90
  -9   4   2   60.79    5.90
   8  -4  -2  104.19    8.50
   8  -4  -2   88.19    8.80
   8  -4  -2   91.29    8.80
   8  -4  -2  115.09    9.00
  -8   4   2  104.39    9.20
  -8   4   2   98.79    8.60
  -8   4   2   84.29    9.00
  -8   4   2  101.39    7.80
  -8   4   2  108.39    8.00
  -8   4   2  103.79    8.80
   7  -4  -2   18.90    2.60
   7  -4  -2   18.50    2.90
   7  -4  -2   18.70    3.40
   7  -4  -2   13.70    2.60
  -7   4   2   17.20    2.90
  -7   4   2   20.60    2.00
  -7   4   2   21.00    3.50
  -7   4   2   18.80    2.20
  -7   4   2   11.20    2.50
  -7   4   2   19.40    2.90
   6  -4  -2  436.86   37.40
   6  -4  -2  547.35   37.40
   6  -4  -2  558.14   37.10
   6  -4  -2  435.86   37.40
  -6   4   2  542.45   37.60
  -6   4   2  478.25   37.90
  -6   4   2  481.15   37.40
  -6   4   2  556.54   38.10
   5  -4  -2   37.30    4.00
   5  -4  -2   38.90    4.40
   5  -4  -2   47.40    3.80
   5  -4  -2   42.90    3.90
   5  -4  -2   33.80    4.00
  -5   4   2   35.70    4.00
  -5   4   2   41.60    4.20
   4  -4  -2 1620.74  110.79
   4  -4  -2 1290.67  111.19
   4  -4  -2 1417.16  110.89
   4  -4  -2 1627.64  110.59
   4  -4  -2 1384.76  110.99
  -4   4   2 1624.04  111.39
  -4   4   2 1532.05  110.59
  -4   4   2 1629.94  111.09
  -4   4   2 1695.53  111.19
  -4   4   2 1514.45  110.89
   3  -4  -2  151.98   12.30
   3  -4  -2  132.79   12.00
   3  -4  -2  163.28   11.70
   3  -4  -2  162.28   11.50
  -3   4   2  153.18   12.60
  -3   4   2  153.78   11.60
  -3   4   2  156.28   12.40
  -3   4   2  156.98   11.80
  -3   4   2  151.88   12.10
   2  -4  -2  914.81   66.09
   2  -4  -2  968.40   65.69
   2  -4  -2  948.71   65.29
   2  -4  -2  924.01   65.39
   2  -4  -2  801.52   65.69
  -2   4   2 1005.60   66.19
  -2   4   2  908.81   65.49
  -2   4   2  801.52   65.79
  -2   4   2  905.91   65.39
  -2   4   2  871.01   65.79
   1  -4  -2  189.58   14.20
   1  -4  -2  191.28   13.40
   1  -4  -2  174.78   13.80
   1  -4  -2  198.78   13.60
   1  -4  -2  187.48   14.00
  -1   4   2  160.58   13.90
  -1   4   2  178.68   13.60
  -1   4   2  182.78   13.50
  -1   4   2  174.38   14.10
  -1   4   2  189.18   14.00
   0  -4  -2    7.80    1.00
   0  -4  -2    4.00    1.20
   0  -4  -2    4.60    1.00
   0  -4  -2    6.90    0.90
   0  -4  -2    4.60    1.20
   0   4   2    4.90    1.20
   0   4   2    2.70    1.10
   0   4   2    5.60    0.90
   0   4   2    3.60    1.30
   0   4   2    5.80    0.80
   0   4   2    5.70    1.30
   0   4   2    3.60    0.90
  -1  -4  -2  132.99    8.90
  -1  -4  -2  120.79    9.00
  -1  -4  -2  119.29    9.20
   1   4   2  118.39    8.80
   1   4   2  116.59    8.90
   1   4   2  116.09    9.30
   1   4   2  108.89    9.20
   1   4   2  104.09    9.10
   1   4   2  115.99    9.00
  -2  -4  -2 1048.40   71.39
  -2  -4  -2 1096.39   71.79
  -2  -4  -2 1040.20   71.39
   2   4   2 1010.00   71.69
   2   4   2 1028.40   71.79
   2   4   2  929.81   71.39
   2   4   2  901.71   71.59
   2   4   2  980.00   71.49
   2   4   2  921.31   71.49
   2   4   2  942.61   71.89
  -3  -4  -2  223.38   16.10
  -3  -4  -2  242.38   16.20
   3   4   2  197.28   16.40
   3   4   2  201.18   16.10
   3   4   2  213.78   16.20
   3   4   2  218.88   16.90
   3   4   2  210.28   16.00
  -4  -4  -2  662.13   42.50
  -4  -4  -2  552.64   42.80
  -4  -4  -2  533.15   42.50
   4   4   2  566.94   42.30
   4   4   2  606.94   43.00
   4   4   2  604.04   42.50
   4   4   2  578.74   42.60
   4   4   2  563.74   42.70
  -5  -4  -2   35.30    3.10
  -5  -4  -2   31.90    3.10
  -5  -4  -2   35.90    3.50
   5   4   2   35.50    3.70
   5   4   2   33.10    3.30
   5   4   2   30.10    2.90
   5   4   2   33.60    3.30
   5   4   2   34.90    3.20
  -6  -4  -2    9.70    1.40
  -6  -4  -2    7.60    1.70
  -6  -4  -2   11.20    1.70
   6   4   2    7.40    1.70
   6   4   2    8.70    1.50
   6   4   2    9.70    1.70
   6   4   2    9.70    1.70
   6   4   2   11.20    1.50
  -7  -4  -2   53.19    4.70
  -7  -4  -2   53.39    5.00
  -7  -4  -2   53.29    4.40
   7   4   2   52.19    4.90
   7   4   2   56.69    4.80
   7   4   2   52.29    4.50
   7   4   2   52.89    4.90
   7   4   2   53.09    5.20
  -8  -4  -2  440.66   32.70
  -8  -4  -2  447.26   32.40
  -8  -4  -2  424.16   33.00
   8   4   2  431.26   32.80
   8   4   2  461.95   33.00
   8   4   2  439.46   32.60
   8   4   2  445.06   33.00
   8   4   2  461.75   33.40
  -9  -4  -2   16.20    2.10
  -9  -4  -2   18.80    2.80
  -9  -4  -2   14.90    1.70
  -9  -4  -2   13.60    1.70
   9   4   2   12.90    2.60
   9   4   2   11.50    2.00
   9   4   2   16.00    2.20
   9   4   2   14.10    2.70
   9   4   2   15.10    2.50
 -10  -4  -2  761.92   53.59
 -10  -4  -2  719.83   53.59
 -10  -4  -2  731.83   54.09
  10   4   2  701.43   54.19
  10   4   2  792.52   54.59
  10   4   2  731.23   54.49
  10   4   2  817.42   55.29
  10   4   2  691.53   54.09
 -11  -4  -2   56.69    4.50
 -11  -4  -2   61.29    4.60
  11   4   2   59.39    6.30
  11   4   2   64.09    5.80
  11   4   2   58.69    5.80
  11   4   2   51.69    5.30
  12   4   2  448.56   31.80
  12   4   2  399.66   31.10
  12   4   2  415.36   31.00
  12   4   2  383.86   30.60
  12   4   2  407.96   32.00
  12   4   2  407.16   31.40
  13   4   2   45.90    5.70
  13   4   2   46.00    5.00
  13   4   2   44.60    6.30
  13   4   2   49.60    5.50
  13   4   2   59.19    6.10
  13   4   2   56.39    5.50
  13  -5  -2   46.30    5.20
  13  -5  -2   47.10    6.30
  13  -5  -2   44.80    6.50
 -13   5   2   35.30    5.10
 -13   5   2   42.50    5.50
 -13   5   2   41.40    3.60
 -13   5   2   40.70    5.70
 -13   5   2   42.70    3.40
  12  -5  -2   51.89    6.80
  12  -5  -2   65.69    7.00
  12  -5  -2   71.29    7.40
  12  -5  -2   61.49    6.40
 -12   5   2   64.39    6.40
 -12   5   2   64.49    5.20
 -12   5   2   56.59    4.90
 -12   5   2   62.59    7.10
 -12   5   2   58.89    6.40
  11  -5  -2    0.00    1.50
  11  -5  -2    2.30    1.90
  11  -5  -2    1.10    1.50
 -11   5   2    1.00    1.50
 -11   5   2    2.70    0.90
 -11   5   2    2.90    1.90
 -11   5   2    6.00    2.00
 -11   5   2    0.60    0.90
 -11   5   2    0.00    1.50
  10  -5  -2   47.60    6.30
  10  -5  -2   54.79    7.00
 -10   5   2   65.89    5.50
 -10   5   2   70.19    7.10
 -10   5   2   63.19    6.30
 -10   5   2   59.29    5.10
 -10   5   2   65.49    6.30
 -10   5   2   64.79    9.50
   9  -5  -2   78.49    7.90
   9  -5  -2   92.09    7.50
   9  -5  -2   95.79    8.10
   9  -5  -2   69.09    7.80
  -9   5   2   78.59    7.70
  -9   5   2   87.09    7.00
  -9   5   2   79.69    8.30
  -9   5   2   88.19    6.80
  -9   5   2   61.59   10.70
  -9   5   2   90.49    7.80
   8  -5  -2   44.00    5.60
   8  -5  -2   54.99    5.70
   8  -5  -2   62.69    5.50
   8  -5  -2   54.29    5.90
  -8   5   2   52.19    6.20
  -8   5   2   62.19    6.40
  -8   5   2   52.69    5.60
  -8   5   2   58.19    5.10
  -8   5   2   63.19    4.90
  -8   5   2   63.99    6.00
   7  -5  -2   74.69    7.40
   7  -5  -2   87.29    7.10
   7  -5  -2   86.39    7.40
   7  -5  -2   83.09    7.70
  -7   5   2   85.49    6.70
  -7   5   2   79.19    7.40
  -7   5   2   89.09    8.10
  -7   5   2   78.79    8.00
  -7   5   2   80.49    7.50
   6  -5  -2  241.98   20.60
   6  -5  -2  295.77   20.50
   6  -5  -2  221.48   20.40
   6  -5  -2  297.67   20.10
  -6   5   2  238.38   20.50
  -6   5   2  300.87   21.30
  -6   5   2  257.47   21.10
  -6   5   2  283.17   20.80
   5  -5  -2  110.99   10.30
   5  -5  -2  106.39    9.80
   5  -5  -2  110.59    9.80
   5  -5  -2  126.19    9.30
   5  -5  -2  128.79    9.60
  -5   5   2  108.89    9.80
  -5   5   2  129.89   10.10
  -5   5   2  129.79   10.50
   4  -5  -2  238.58   19.80
   4  -5  -2  281.17   19.50
   4  -5  -2  274.47   19.30
   4  -5  -2  238.18   20.20
   4  -5  -2  237.28   19.70
  -4   5   2  249.08   19.40
  -4   5   2  253.97   20.00
  -4   5   2  250.27   19.60
  -4   5   2  296.37   20.20
  -4   5   2  282.67   20.40
   3  -5  -2  549.25   37.20
   3  -5  -2  531.85   37.40
   3  -5  -2  478.35   37.70
   3  -5  -2  497.25   38.30
   3  -5  -2  540.65   38.00
  -3   5   2  468.35   37.30
  -3   5   2  508.05   38.00
  -3   5   2  548.55   38.30
  -3   5   2  475.15   37.50
  -3   5   2  529.45   38.00
   2  -5  -2  234.38   18.90
   2  -5  -2  260.17   17.90
   2  -5  -2  254.47   18.10
   2  -5  -2  247.08   18.50
   2  -5  -2  235.08   18.50
  -2   5   2  244.78   18.70
  -2   5   2  292.37   18.90
  -2   5   2  232.78   18.00
  -2   5   2  240.28   18.20
  -2   5   2  209.88   18.70
   1  -5  -2  122.49    8.90
   1  -5  -2  124.89    8.50
   1  -5  -2  112.59    9.00
   1  -5  -2  102.39    9.20
   1  -5  -2  123.19    8.60
  -1   5   2  109.09    8.60
  -1   5   2   98.69    9.30
  -1   5   2  115.99    9.10
  -1   5   2  116.99    8.50
  -1   5   2   94.19    9.00
   0  -5  -2   57.59    4.30
   0  -5  -2   58.59    4.60
   0  -5  -2   55.89    4.40
   0  -5  -2   50.49    4.90
   0  -5  -2   54.89    4.80
   0   5   2   58.89    5.00
   0   5   2   54.89    4.80
   0   5   2   63.99    5.60
   0   5   2   49.80    4.30
   0   5   2   48.80    4.90
   0   5   2   51.19    4.20
  -1  -5  -2    0.20    0.80
  -1  -5  -2    0.10    0.60
  -1  -5  -2    0.70    0.80
   1   5   2    0.60    0.50
   1   5   2    0.50    0.80
   1   5   2    0.00    0.80
   1   5   2    0.80    0.60
   1   5   2   -0.20    0.70
   1   5   2   -0.40    0.70
   1   5   2    0.90    0.90
  -2  -5  -2   17.20    2.10
  -2  -5  -2   19.90    1.80
  -2  -5  -2   18.50    1.80
   2   5   2   15.10    1.70
   2   5   2   16.30    1.90
   2   5   2   12.70    2.20
   2   5   2   17.70    2.00
   2   5   2   17.00    2.30
   2   5   2   18.90    2.30
   2   5   2   12.10    2.00
  -3  -5  -2   88.39    7.20
   3   5   2   85.69    7.60
   3   5   2   99.09    7.80
   3   5   2   88.09    7.00
   3   5   2   85.19    7.20
   3   5   2   89.29    7.20
  -4  -5  -2   34.60    3.10
   4   5   2   31.50    3.00
   4   5   2   33.50    3.70
   4   5   2   29.30    3.10
   4   5   2   35.00    3.40
  -5  -5  -2    6.80    1.20
   5   5   2   10.30    1.80
   5   5   2    6.60    1.50
   5   5   2    8.60    1.30
   5   5   2    4.90    1.50
   5   5   2    7.40    1.40
  -6  -5  -2   83.59    6.30
   6   5   2   76.89    6.60
   6   5   2   73.69    6.30
   6   5   2   91.09    6.90
   6   5   2   92.19    7.40
   6   5   2   70.39    6.50
  -7  -5  -2    5.40    0.90
   7   5   2    4.30    1.10
   7   5   2    4.40    1.20
   7   5   2    7.20    2.00
   7   5   2    5.10    1.40
  -8  -5  -2    0.20    0.40
   8   5   2    0.50    1.00
   8   5   2    0.40    1.10
   8   5   2    0.30    0.80
   8   5   2    0.20    0.70
   8   5   2    0.60    1.30
   9   5   2   27.90    3.90
   9   5   2   28.70    3.30
   9   5   2   22.60    3.20
   9   5   2   25.50    2.70
   9   5   2   20.60    2.60
  10   5   2    4.70    1.30
  10   5   2    5.90    1.70
  10   5   2    3.70    1.60
  10   5   2    5.40    2.00
  11   5   2  108.99    9.10
  11   5   2  101.79    9.50
  11   5   2   95.09    8.40
  11   5   2  108.19    9.00
  12   5   2    4.10    1.90
  12   5   2    4.40    2.10
  12   5   2    3.80    1.70
  12   5   2    5.40    1.90
  12   5   2    3.80    1.90
  12   5   2    4.70    2.10
  13   5   2    1.60    1.40
  13   5   2    2.70    1.50
  12  -6  -2  162.08   15.70
  12  -6  -2  199.08   15.30
  12  -6  -2  194.28   15.90
 -12   6   2  166.58   16.00
 -12   6   2  176.88   16.20
 -12   6   2  190.68   14.20
 -12   6   2  187.18   13.90
  11  -6  -2   18.70    3.70
  11  -6  -2   17.10    3.00
  11  -6  -2   15.00    3.60
  11  -6  -2   24.60    4.50
 -11   6   2   12.90    3.50
 -11   6   2   18.10    2.50
 -11   6   2    9.70    3.20
 -11   6   2   17.10    3.10
 -11   6   2   14.80    3.30
 -11   6   2   14.20    2.10
  10  -6  -2  113.59    9.30
  10  -6  -2  102.99    9.90
  10  -6  -2  112.49    9.80
  10  -6  -2   89.79   10.30
 -10   6   2   90.59   11.50
 -10   6   2  119.99   10.70
 -10   6   2  105.89    9.70
 -10   6   2  103.99    8.80
 -10   6   2  103.49    9.60
 -10   6   2  108.49    8.50
   9  -6  -2   13.20    2.90
   9  -6  -2   11.60    2.30
   9  -6  -2   13.80    2.90
   9  -6  -2    6.40    2.30
  -9   6   2    6.20    2.50
  -9   6   2   13.00    2.20
  -9   6   2   11.50    2.90
  -9   6   2   14.90    1.90
  -9   6   2   10.40    2.50
   8  -6  -2  552.04   46.50
   8  -6  -2  651.33   45.80
   8  -6  -2  637.04   46.20
   8  -6  -2  519.15   46.30
  -8   6   2  624.64   45.70
  -8   6   2  625.34   46.40
  -8   6   2  670.93   46.60
  -8   6   2  638.84   45.40
  -8   6   2  670.33   47.30
   7  -6  -2  232.38   20.00
   7  -6  -2  223.78   19.80
   7  -6  -2  282.57   19.40
   7  -6  -2  271.67   19.70
  -7   6   2  229.98   20.50
  -7   6   2  261.07   20.10
  -7   6   2  247.88   20.50
  -7   6   2  279.97   20.30
   6  -6  -2 1187.08   94.29
   6  -6  -2 1430.96   93.99
   6  -6  -2 1398.66   93.69
   6  -6  -2 1098.19   93.99
  -6   6   2 1386.86   94.99
  -6   6   2 1124.29   94.19
  -6   6   2 1260.27   94.99
  -6   6   2 1457.65   94.69
   5  -6  -2   27.40    3.90
   5  -6  -2   26.60    3.80
   5  -6  -2   30.20    2.90
   5  -6  -2   29.60    3.20
   5  -6  -2   29.80    3.50
  -5   6   2   29.90    4.10
  -5   6   2   31.40    3.80
  -5   6   2   22.10    5.00
  -5   6   2   31.70    4.10
   4  -6  -2  148.69   13.30
   4  -6  -2  178.08   12.90
   4  -6  -2  168.78   12.40
   4  -6  -2  143.49   12.80
   4  -6  -2  171.38   12.20
  -4   6   2  158.98   13.00
  -4   6   2  146.89   13.00
   3  -6  -2   56.59    5.30
   3  -6  -2   58.29    5.60
   3  -6  -2   60.59    4.90
   3  -6  -2   67.69    4.80
   3  -6  -2   52.29    5.70
  -3   6   2   58.19    5.10
  -3   6   2   61.99    5.70
  -3   6   2   54.59    5.60
  -3   6   2   67.99    6.10
  -3   6   2   52.59    4.90
   2  -6  -2   68.69    5.00
   2  -6  -2   61.79    5.50
   2  -6  -2   60.69    5.70
   2  -6  -2   57.19    6.00
   2  -6  -2   70.09    5.20
  -2   6   2   67.09    5.90
  -2   6   2   59.29    5.10
  -2   6   2   61.59    5.90
  -2   6   2   64.69    5.30
  -2   6   2   64.29    6.10
   1  -6  -2   -0.10    0.90
   1  -6  -2    0.90    0.50
   1  -6  -2    0.80    0.90
   1  -6  -2    0.60    1.00
   1  -6  -2    1.00    0.60
  -1   6   2    0.90    0.60
  -1   6   2    1.60    1.10
  -1   6   2    0.80    0.60
  -1   6   2    2.00    1.30
  -1   6   2    0.80    0.90
   0  -6  -2  502.35   35.90
   0  -6  -2  510.45   36.30
   0  -6  -2  483.45   36.00
   0  -6  -2  525.05   36.60
   0  -6  -2  509.85   36.90
   0   6   2  521.75   36.90
   0   6   2  483.55   36.80
   0   6   2  481.65   36.00
   0   6   2  505.75   36.50
   0   6   2  487.55   36.10
   0   6   2  471.25   36.90
   0   6   2  481.85   36.70
  -1  -6  -2   14.10    1.70
  -1  -6  -2   11.30    1.90
  -1  -6  -2   14.00    1.90
   1   6   2    9.70    1.80
   1   6   2   15.60    1.60
   1   6   2   10.10    2.00
   1   6   2   11.50    2.10
   1   6   2   14.20    1.40
   1   6   2   13.20    2.00
   1   6   2   11.60    2.20
  -2  -6  -2  892.71   62.59
  -2  -6  -2  938.21   62.09
  -2  -6  -2  892.61   61.99
   2   6   2  789.32   62.39
   2   6   2  887.41   62.39
   2   6   2  823.92   62.69
   2   6   2  894.01   62.19
   2   6   2  810.72   62.79
   2   6   2  875.51   61.99
   2   6   2  771.32   62.39
  -3  -6  -2   69.49    5.60
   3   6   2   65.99    5.30
   3   6   2   62.19    5.70
   3   6   2   59.59    5.90
   3   6   2   68.39    5.20
   3   6   2   59.29    5.50
   3   6   2   63.89    5.40
   3   6   2   63.59    5.60
  -4  -6  -2   33.80    3.00
   4   6   2   33.40    3.70
   4   6   2   24.40    3.10
   4   6   2   30.30    3.10
   4   6   2   29.40    2.90
   4   6   2   29.60    3.20
  -5  -6  -2   30.60    2.90
   5   6   2   31.90    3.20
   5   6   2   33.70    3.40
   5   6   2   28.20    2.90
   5   6   2   30.20    3.30
   5   6   2   30.00    3.70
  -6  -6  -2  881.51   63.89
   6   6   2  826.22   64.19
   6   6   2  919.31   64.59
   6   6   2  856.21   64.29
   6   6   2  898.51   64.09
   6   6   2  928.01   65.09
  -7  -6  -2  282.67   19.70
   7   6   2  279.37   21.20
   7   6   2  257.97   20.60
   7   6   2  252.47   20.10
   7   6   2  271.37   20.30
   7   6   2  270.97   20.20
   8   6   2 1439.96  104.59
   8   6   2 1445.36  105.09
   8   6   2 1482.85  104.09
   8   6   2 1390.66  103.99
   9   6   2   26.60    3.70
   9   6   2   24.90    4.00
   9   6   2   29.90    2.80
   9   6   2   27.70    3.80
   9   6   2   27.20    2.90
  10   6   2  381.06   28.40
  10   6   2  385.66   28.90
  10   6   2  366.06   28.90
  10   6   2  399.36   29.70
  11   6   2   71.19    7.00
  11   6   2   83.49    7.30
  11   6   2   74.19    6.50
  11   6   2   79.99    7.80
  12   6   2  302.27   24.00
  12   6   2  272.87   23.90
  12   6   2  325.57   24.90
  12   6   2  358.86   24.10
  12   6   2  285.57   24.60
  12  -7  -2  123.59   11.30
  12  -7  -2  127.39   10.80
  12  -7  -2  110.59   11.30
 -12   7   2  115.69    9.50
 -12   7   2  118.29   11.00
 -12   7   2  115.79   11.00
 -12   7   2  129.19   12.30
  11  -7  -2   17.70    3.90
  11  -7  -2   27.20    4.40
  11  -7  -2   20.80    3.30
 -11   7   2   15.40    3.70
 -11   7   2   21.20    3.90
 -11   7   2   16.00    2.30
 -11   7   2   14.90    2.60
 -11   7   2   13.00    3.30
  10  -7  -2  328.27   27.80
  10  -7  -2  377.86   27.00
  10  -7  -2  361.36   27.80
  10  -7  -2  394.86   27.60
 -10   7   2  356.36   26.20
 -10   7   2  331.77   28.50
 -10   7   2  336.77   28.40
 -10   7   2  337.37   26.50
 -10   7   2  340.87   27.50
   9  -7  -2  151.08   11.90
   9  -7  -2  131.79   12.10
   9  -7  -2  148.29   11.50
  -9   7   2  133.49   11.20
  -9   7   2  128.79   12.10
  -9   7   2  132.69   10.80
  -9   7   2  139.79   12.90
   8  -7  -2   48.20    4.70
   8  -7  -2   50.39    5.10
   8  -7  -2   36.70    5.40
  -8   7   2   43.70    6.60
  -8   7   2   40.00    5.60
  -8   7   2   45.50    5.30
   7  -7  -2   19.30    3.40
   7  -7  -2   19.20    3.00
   7  -7  -2   22.00    2.90
  -7   7   2   19.80    4.00
  -7   7   2   20.40    3.70
  -7   7   2   13.90    3.40
  -7   7   2   19.90    3.60
   6  -7  -2  201.58   14.40
   6  -7  -2  189.88   14.80
   6  -7  -2  187.98   14.00
   6  -7  -2  154.18   14.70
  -6   7   2  192.08   15.60
  -6   7   2  159.18   14.80
  -6   7   2  199.98   15.30
  -6   7   2  169.18   15.40
   5  -7  -2   56.99    5.00
   5  -7  -2   40.20    5.20
   5  -7  -2   51.09    5.40
   5  -7  -2   61.69    4.80
  -5   7   2   57.69    5.90
  -5   7   2   51.39    5.60
  -5   7   2   57.79    6.20
  -5   7   2   56.09    6.20
   4  -7  -2   19.00    2.10
   4  -7  -2   19.00    3.20
   4  -7  -2   18.70    2.30
   4  -7  -2   20.90    3.10
   4  -7  -2   16.20    3.30
  -4   7   2   19.30    3.30
  -4   7   2   29.00    4.30
  -4   7   2   17.50    3.20
   3  -7  -2   20.70    4.20
   3  -7  -2   29.40    3.50
   3  -7  -2   31.00    2.70
   3  -7  -2   30.80    3.30
   3  -7  -2   28.60    2.90
  -3   7   2   26.60    4.60
  -3   7   2   26.00    3.90
  -3   7   2   32.90    3.10
  -3   7   2   31.10    2.90
  -3   7   2   30.50    4.00
   2  -7  -2   15.80    3.10
   2  -7  -2   22.00    2.60
   2  -7  -2   24.20    2.90
   2  -7  -2   22.50    2.00
   2  -7  -2   26.70    2.30
  -2   7   2   24.80    3.60
  -2   7   2   17.20    2.20
  -2   7   2   21.60    3.20
  -2   7   2   17.90    2.10
  -2   7   2   23.10    3.70
   1  -7  -2  113.89   10.30
   1  -7  -2  127.19    9.70
   1  -7  -2  131.99    9.20
   1  -7  -2  130.99    9.40
   1  -7  -2  128.49   10.00
  -1   7   2  120.19    9.40
  -1   7   2  105.49   10.20
  -1   7   2  104.89   10.10
  -1   7   2  129.29   10.30
  -1   7   2  123.09    9.20
   0  -7  -2   59.49    4.90
   0  -7  -2   59.19    5.10
   0  -7  -2   45.70    5.20
   0  -7  -2   59.59    4.40
   0   7   2   54.99    5.40
   0   7   2   64.39    5.10
   0   7   2   47.20    5.20
   0   7   2   69.09    5.70
   0   7   2   55.79    5.30
   0   7   2   51.79    4.50
   0   7   2   51.79    4.40
  -1  -7  -2    1.00    0.80
  -1  -7  -2    0.70    0.90
  -1  -7  -2    1.30    1.00
   1   7   2    1.40    1.20
   1   7   2    1.20    1.10
   1   7   2   -0.20    0.90
   1   7   2    0.80    0.50
   1   7   2    1.00    1.00
   1   7   2    1.20    1.10
   1   7   2    1.40    0.60
  -2  -7  -2   26.40    3.00
  -2  -7  -2   26.20    2.50
  -2  -7  -2   29.20    2.50
   2   7   2   27.30    3.20
   2   7   2   23.50    2.80
   2   7   2   24.60    2.50
   2   7   2   22.30    3.40
   2   7   2   24.70    3.10
   2   7   2   26.50    2.40
   2   7   2   27.40    3.00
  -3  -7  -2  251.67   18.70
   3   7   2  255.17   19.00
   3   7   2  234.38   19.10
   3   7   2  203.98   19.00
   3   7   2  235.08   18.70
   3   7   2  254.97   18.60
   3   7   2  253.47   18.20
   3   7   2  266.17   18.40
  -4  -7  -2  189.08   14.50
   4   7   2  187.68   14.70
   4   7   2  184.88   15.20
   4   7   2  187.58   14.80
   4   7   2  191.08   14.70
   4   7   2  196.78   14.50
   4   7   2  191.68   14.20
   4   7   2  184.48   14.50
  -5  -7  -2   23.60    2.60
   5   7   2   28.30    3.50
   5   7   2   25.90    3.10
   5   7   2   29.50    2.90
   5   7   2   25.10    3.00
   5   7   2   27.60    4.00
  -6  -7  -2   13.10    1.70
   6   7   2   18.60    2.20
   6   7   2   13.80    2.30
   6   7   2   10.20    2.20
   6   7   2   11.50    2.10
   6   7   2   15.60    3.00
   7   7   2    2.30    1.20
   7   7   2    1.50    1.00
   7   7   2   -0.40    1.30
   7   7   2   -0.40    1.10
   7   7   2    2.00    1.00
   8   7   2   -0.50    0.70
   8   7   2   -0.10    0.70
   8   7   2    2.00    1.60
   8   7   2   -0.20    1.20
   8   7   2    0.80    1.10
   9   7   2    0.20    2.10
   9   7   2    2.20    0.70
   9   7   2    2.20    1.00
   9   7   2   -0.10    1.40
   9   7   2    0.80    1.30
  10   7   2  153.58   12.20
  10   7   2  159.78   12.80
  11   7   2    1.00    1.30
  11   7   2    2.00    1.40
  11   7   2    1.50    1.10
  11   7   2    1.20    1.60
  11   7   2    1.30    1.20
  11   7   2    1.20    1.40
  12   7   2   49.70    5.50
  12   7   2   55.19    6.20
  12   7   2   49.20    5.90
  12   7   2   52.09    5.30
  12   7   2   42.20    5.20
  11  -8  -2   21.20    4.20
  11  -8  -2   22.80    3.90
  11  -8  -2   18.10    3.30
 -11   8   2   17.90    4.00
 -11   8   2   20.70    4.70
 -11   8   2   17.80    2.60
 -11   8   2   21.80    3.10
 -11   8   2   17.80    3.70
  10  -8  -2  221.78   18.40
  10  -8  -2  259.37   19.30
  10  -8  -2  227.58   17.90
 -10   8   2  219.78   18.80
 -10   8   2  214.88   19.70
 -10   8   2  226.88   17.30
 -10   8   2  220.28   17.70
 -10   8   2  227.58   18.90
   9  -8  -2   -2.30    1.20
   9  -8  -2   -0.40    1.10
   9  -8  -2   -0.90    1.20
   9  -8  -2   -0.60    1.30
  -9   8   2   -0.70    1.90
  -9   8   2    0.10    1.50
  -9   8   2    3.40    2.30
  -9   8   2    2.20    1.30
  -9   8   2    2.20    2.20
  -9   8   2    2.60    1.20
   8  -8  -2  708.33   52.39
   8  -8  -2  707.23   53.39
   8  -8  -2  708.93   52.79
  -8   8   2  683.73   54.49
  -8   8   2  765.42   54.49
  -8   8   2  705.73   53.59
   7  -8  -2   -0.40    0.80
   7  -8  -2   -0.60    1.40
   7  -8  -2    2.10    1.30
  -7   8   2    1.00    1.50
  -7   8   2   -1.00    1.20
  -7   8   2    0.50    1.50
  -7   8   2   -1.20    1.50
   6  -8  -2  137.09   13.60
   6  -8  -2  168.98   13.00
   6  -8  -2  172.38   12.80
   6  -8  -2  165.58   13.70
  -6   8   2  186.68   14.40
  -6   8   2  184.28   14.80
  -6   8   2  157.68   14.00
  -6   8   2  149.39   14.50
   5  -8  -2   -0.10    1.10
   5  -8  -2    0.30    0.70
   5  -8  -2    2.20    1.00
   5  -8  -2    0.90    1.30
  -5   8   2    1.10    1.80
  -5   8   2    1.00    1.60
  -5   8   2   -0.70    1.20
  -5   8   2    5.00    2.20
   4  -8  -2  230.08   16.10
   4  -8  -2  169.98   16.50
   4  -8  -2  218.28   15.80
   4  -8  -2  216.98   16.70
  -4   8   2  252.77   18.00
  -4   8   2  199.68   17.10
  -4   8   2  194.38   17.30
  -4   8   2  204.88   17.20
   3  -8  -2   83.09    6.50
   3  -8  -2   76.29    7.90
   3  -8  -2   67.29    7.20
   3  -8  -2   83.29    6.70
   3  -8  -2   85.29    7.30
  -3   8   2   96.79    8.30
  -3   8   2   84.99    7.90
  -3   8   2   89.09    7.90
   2  -8  -2 1164.58   83.59
   2  -8  -2 1194.78   83.89
   2  -8  -2 1192.38   82.89
   2  -8  -2 1195.28   83.09
  -2   8   2 1201.08   84.59
  -2   8   2 1089.99   82.99
  -2   8   2 1106.49   83.19
  -2   8   2 1056.89   84.19
  -2   8   2 1147.49   84.29
   1  -8  -2  166.78   12.70
   1  -8  -2  170.98   11.80
   1  -8  -2  154.48   12.30
   1  -8  -2  166.28   12.00
   1  -8  -2  136.69   12.90
  -1   8   2  148.19   13.60
  -1   8   2  161.28   13.10
  -1   8   2  154.78   11.80
  -1   8   2  163.78   13.30
  -1   8   2  153.18   12.00
   0  -8  -2  203.38   18.80
   0  -8  -2  236.68   18.30
   0  -8  -2  244.48   18.60
   0   8   2  271.47   19.30
   0   8   2  246.08   18.00
   0   8   2  243.68   19.00
   0   8   2  261.77   18.60
   0   8   2  242.78   17.90
   0   8   2  270.57   19.30
   0   8   2  226.88   19.10
  -1  -8  -2  205.78   14.80
  -1  -8  -2  204.18   15.00
  -1  -8  -2  162.98   15.30
   1   8   2  217.98   15.80
   1   8   2  179.08   15.60
   1   8   2  212.18   15.30
   1   8   2  196.68   15.40
   1   8   2  197.18   14.50
   1   8   2  196.18   14.40
   1   8   2  191.88   15.50
  -2  -8  -2  237.38   16.90
  -2  -8  -2  236.78   17.00
  -2  -8  -2  243.18   18.50
   2   8   2  217.88   17.70
   2   8   2  214.58   18.00
   2   8   2  220.68   17.50
   2   8   2  228.68   16.80
   2   8   2  229.68   16.90
   2   8   2  218.58   17.90
   2   8   2  230.68   17.60
  -3  -8  -2   94.79    9.00
   3   8   2  106.59    8.10
   3   8   2  107.69    8.50
   3   8   2  101.19    8.90
   3   8   2  110.09    8.70
   3   8   2  102.89    9.20
   3   8   2  103.19    7.90
   3   8   2   92.19    8.50
  -4  -8  -2  399.66   28.30
   4   8   2  387.26   27.80
   4   8   2  354.76   28.90
   4   8   2  385.96   28.60
   4   8   2  387.46   28.00
   4   8   2  358.26   28.40
   4   8   2  367.96   28.40
   4   8   2  375.86   28.20
  -5  -8  -2    5.30    1.20
   5   8   2    3.90    1.40
   5   8   2    2.30    1.20
   5   8   2    3.10    1.00
   5   8   2    6.70    1.50
   5   8   2    3.60    1.20
   5   8   2    3.60    1.60
   5   8   2    3.60    1.80
   6   8   2 1317.37   99.09
   6   8   2 1421.46  100.39
   6   8   2 1352.86   99.49
   6   8   2 1428.96   99.69
   6   8   2 1335.27   99.39
   7   8   2    1.60    1.60
   7   8   2    2.30    1.20
   7   8   2    2.40    1.10
   7   8   2    2.20    1.10
   7   8   2    1.70    1.60
   8   8   2  379.26   28.60
   8   8   2  382.56   28.40
   8   8   2  384.46   28.90
   8   8   2  400.66   30.20
   8   8   2  383.16   29.40
   9   8   2    4.20    2.20
   9   8   2    3.80    1.80
   9   8   2    3.40    1.30
  10   8   2   82.29    7.80
  10   8   2   63.59    6.00
  10   8   2   69.29    6.80
  10   8   2   75.99    7.10
  11   8   2   45.60    5.10
  11   8   2   43.00    5.10
  11   8   2   40.80    4.70
  11   8   2   43.50    4.30
  11   8   2   43.40    5.00
  11   8   2   51.09    5.90
  11  -9  -2   24.90    5.10
  11  -9  -2   20.30    3.50
  11  -9  -2   26.90    4.20
 -11   9   2   20.80    3.50
 -11   9   2   28.60    3.40
 -11   9   2   23.70    4.60
 -11   9   2   29.10    5.40
  10  -9  -2   82.69    7.70
  10  -9  -2   88.19    8.30
  10  -9  -2   96.69    9.10
 -10   9   2   95.59   10.00
 -10   9   2   83.39    8.90
 -10   9   2   82.09    7.70
 -10   9   2   76.19    7.20
   9  -9  -2   16.00    3.00
   9  -9  -2   14.60    3.50
   9  -9  -2   21.40    3.70
  -9   9   2   17.10    3.00
  -9   9   2   24.20    3.00
  -9   9   2   16.80    4.30
  -9   9   2   19.90    4.60
  -9   9   2   18.70    4.10
  -9   9   2   19.60    4.20
   8  -9  -2    8.40    2.80
   8  -9  -2   10.10    3.00
   8  -9  -2   10.20    2.10
   8  -9  -2    6.80    2.10
  -8   9   2   12.50    3.70
  -8   9   2    6.40    3.00
  -8   9   2    9.30    3.10
  -8   9   2   10.30    3.10
   7  -9  -2   42.10    4.60
   7  -9  -2   44.20    4.20
   7  -9  -2   44.60    5.20
   7  -9  -2   34.20    5.30
  -7   9   2   41.90    6.10
  -7   9   2   41.10    6.80
  -7   9   2   50.49    5.70
   6  -9  -2  251.57   19.90
   6  -9  -2  260.67   19.60
  -6   9   2  254.87   21.80
  -6   9   2  278.17   22.50
  -6   9   2  264.37   21.80
   5  -9  -2    1.10    1.00
   5  -9  -2    1.40    0.80
   5  -9  -2   -0.60    1.30
   5  -9  -2    1.90    1.60
  -5   9   2    2.90    1.90
  -5   9   2    2.40    2.00
  -5   9   2    3.40    2.20
   4  -9  -2  122.19    9.50
   4  -9  -2  129.19   10.70
   4  -9  -2  119.99   10.30
   4  -9  -2  128.79    9.70
  -4   9   2  111.69   11.30
  -4   9   2  123.39   11.20
  -4   9   2  126.09   11.40
   3  -9  -2   64.69    6.60
   3  -9  -2   70.89    5.70
   3  -9  -2   77.49    6.00
   3  -9  -2   70.89    6.50
  -3   9   2   79.29    7.50
  -3   9   2   61.19    7.00
  -3   9   2   76.49    7.60
   2  -9  -2  254.97   19.90
   2  -9  -2  234.28   20.70
   2  -9  -2  265.17   20.30
   2  -9  -2  285.67   19.20
   2  -9  -2  284.47   19.40
  -2   9   2  249.68   20.60
  -2   9   2  258.07   20.70
  -2   9   2  231.48   20.70
   1  -9  -2  110.09    8.00
   1  -9  -2   92.59    9.20
   1  -9  -2  100.09    8.50
   1  -9  -2  105.59    7.90
   1  -9  -2  114.69    9.00
  -1   9   2  104.09    9.30
  -1   9   2   97.19    7.90
  -1   9   2   96.19    9.30
  -1   9   2  114.19    9.40
  -1   9   2   98.69    8.10
  -1   9   2  131.49    9.00
  -1   9   2   87.99    9.20
   0  -9  -2   39.60    4.10
   0  -9  -2   41.30    4.70
   0  -9  -2   37.40    3.90
   0   9   2   39.70    4.80
   0   9   2   40.70    3.40
   0   9   2   46.30    4.90
   0   9   2   45.80    4.40
   0   9   2   37.70    3.50
   0   9   2   42.40    4.70
   0   9   2   47.80    4.90
  -1  -9  -2   92.39    8.90
  -1  -9  -2   97.09    8.00
  -1  -9  -2  106.79    8.30
   1   9   2  110.39    8.70
   1   9   2   98.19    8.90
   1   9   2  103.79    7.70
   1   9   2   95.59    8.80
   1   9   2   90.49    9.00
   1   9   2  107.49    7.80
   1   9   2  111.89    9.30
  -2  -9  -2   15.50    1.80
  -2  -9  -2   14.40    1.90
  -2  -9  -2   15.50    2.70
   2   9   2   20.10    2.80
   2   9   2   16.60    1.80
   2   9   2   16.30    3.20
   2   9   2   17.20    3.10
   2   9   2   20.20    3.30
   2   9   2   14.60    2.80
   2   9   2   15.20    1.60
  -3  -9  -2   72.79    6.50
   3   9   2   59.09    6.40
   3   9   2   67.29    6.40
   3   9   2   71.39    7.10
   3   9   2   68.39    6.70
   3   9   2   70.99    5.70
   3   9   2   71.99    5.50
   3   9   2   79.29    6.60
  -4  -9  -2    0.70    1.00
   4   9   2   -0.60    0.90
   4   9   2    1.20    1.20
   4   9   2    0.70    0.80
   4   9   2    0.20    1.20
   4   9   2   -0.10    0.60
   4   9   2   -0.20    1.10
   4   9   2    0.10    1.30
   5   9   2    4.30    2.00
   5   9   2    7.90    1.90
   5   9   2    7.00    1.60
   5   9   2    7.20    2.00
   5   9   2    6.30    1.30
   5   9   2    7.70    2.00
   5   9   2    5.40    1.60
   6   9   2   83.09    9.50
   6   9   2   84.89    7.00
   6   9   2   72.49    8.10
   6   9   2   82.59    7.40
   6   9   2   78.59    7.00
   6   9   2   80.59    6.70
   6   9   2   82.69    7.30
   7   9   2   28.90    3.10
   7   9   2   27.70    3.50
   7   9   2   27.90    3.20
   7   9   2   25.80    3.90
   7   9   2   23.10    4.10
   7   9   2   28.50    3.20
   8   9   2    5.40    2.00
   8   9   2    5.40    1.40
   8   9   2    5.20    1.20
   8   9   2    0.90    1.80
   8   9   2    3.70    1.50
   9   9   2    0.30    1.40
   9   9   2    0.70    1.00
   9   9   2    1.60    1.20
   9   9   2    0.80    1.50
  10   9   2    4.80    2.10
  10   9   2    7.70    1.80
  10   9   2    5.20    1.60
  10   9   2   10.80    3.10
  10   9   2    4.10    1.90
  10   9   2    6.50    2.20
  10 -10  -2  252.27   22.90
  10 -10  -2  296.57   21.40
  10 -10  -2  277.57   20.80
 -10  10   2  240.68   20.90
 -10  10   2  275.67   22.40
 -10  10   2  289.27   23.60
 -10  10   2  241.58   20.40
   9 -10  -2   63.59    6.90
   9 -10  -2   79.59    8.00
   9 -10  -2   71.99    6.60
  -9  10   2   70.39    6.60
  -9  10   2   79.29    8.30
  -9  10   2   75.59    8.90
   8 -10  -2  128.99   12.10
   8 -10  -2  138.59   11.40
   8 -10  -2  127.89   10.90
  -8  10   2  138.79   12.70
  -8  10   2  134.59   13.30
  -8  10   2  147.49   13.90
  -8  10   2  144.49   14.00
   7 -10  -2   55.69    6.10
   7 -10  -2   49.00    4.80
   7 -10  -2   53.49    6.00
   7 -10  -2   47.30    5.10
  -7  10   2   66.69    7.00
  -7  10   2   57.89    6.60
  -7  10   2   41.50    6.90
  -7  10   2   49.70    6.90
   6 -10  -2  250.47   19.10
   6 -10  -2  250.37   19.40
   6 -10  -2  266.17   21.60
  -6  10   2  274.47   21.70
  -6  10   2  237.68   21.00
  -6  10   2  239.68   21.70
  -6  10   2  260.67   21.10
   5 -10  -2   96.39    9.50
   5 -10  -2  100.09    8.00
   5 -10  -2   94.99    7.70
  -5  10   2  105.59    9.70
  -5  10   2   80.59    9.60
  -5  10   2  107.89   10.20
   4 -10  -2  462.55   34.10
   4 -10  -2  511.35   35.70
   4 -10  -2  447.46   35.10
   4 -10  -2  463.85   34.40
  -4  10   2  398.56   36.20
  -4  10   2  543.85   38.50
   3 -10  -2    9.20    2.50
   3 -10  -2   15.00    2.00
   3 -10  -2   13.90    1.70
   3 -10  -2   14.80    2.60
  -3  10   2   10.50    2.90
  -3  10   2   11.60    2.90
  -3  10   2   15.30    3.30
  -3  10   2   13.40    3.40
   2 -10  -2  657.73   52.59
   2 -10  -2  706.43   51.99
   2 -10  -2  717.83   51.79
   2 -10  -2  700.03   52.89
  -2  10   2  700.83   53.69
  -2  10   2  760.22   53.99
  -2  10   2  781.72   53.89
   1 -10  -2    2.60    1.50
   1 -10  -2    4.20    1.40
  -1  10   2    5.60    2.10
  -1  10   2    2.00    1.80
  -1  10   2    1.80    1.80
  -1  10   2    2.20    1.60
  -1  10   2    2.00    1.60
   0 -10  -2   70.99    6.20
   0 -10  -2   65.19    5.80
   0  10   2   76.39    6.90
   0  10   2   69.39    7.10
   0  10   2   63.49    5.20
   0  10   2   66.19    6.80
   0  10   2   63.49    5.30
   0  10   2   71.39    7.00
   0  10   2   73.09    6.40
  -1 -10  -2   10.30    1.80
  -1 -10  -2    8.60    1.60
   1  10   2    8.10    2.30
   1  10   2    8.60    2.30
   1  10   2    8.00    2.30
   1  10   2    9.10    1.10
   1  10   2    7.20    1.90
   1  10   2    8.90    2.70
   1  10   2   10.10    1.20
  -2 -10  -2  466.05   34.20
  -2 -10  -2  440.06   34.10
   2  10   2  459.05   35.60
   2  10   2  520.05   35.60
   2  10   2  457.75   34.00
   2  10   2  473.05   35.10
   2  10   2  504.55   35.90
   2  10   2  455.35   35.40
   2  10   2  462.15   33.90
   3  10   2    7.00    2.00
   3  10   2    7.80    1.20
   3  10   2   11.00    2.70
   3  10   2    6.60    2.00
   3  10   2    7.90    3.30
   3  10   2    8.80    3.00
   3  10   2    8.80    1.10
   4  10   2  685.93   49.40
   4  10   2  600.14   50.39
   4  10   2  688.43   49.60
   4  10   2  768.02   51.59
   4  10   2  621.64   50.59
   4  10   2  775.22   50.79
   4  10   2  660.63   50.39
   5  10   2  151.68   12.70
   5  10   2  137.79   11.10
   5  10   2  141.19   11.90
   5  10   2  142.39   10.90
   5  10   2  138.69   12.10
   5  10   2  154.98   12.10
   5  10   2  136.99   11.80
   6  10   2  324.47   25.30
   6  10   2  325.27   25.00
   6  10   2  332.77   25.80
   6  10   2  321.37   25.90
   6  10   2  369.46   27.00
   6  10   2  372.56   26.30
   7  10   2   74.19    6.20
   7  10   2   73.89    6.80
   7  10   2   74.69    7.20
   7  10   2   67.59    7.60
   7  10   2   67.59    6.40
   7  10   2   75.39    6.60
   8  10   2   80.49    7.20
   8  10   2   86.89    7.30
   8  10   2   82.89    7.60
   8  10   2  100.99    8.10
   8  10   2   93.29    9.10
   8  10   2   85.09    7.00
   8  10   2   83.59    8.20
   8  10   2   82.69    6.90
   9  10   2  120.39   10.60
   9  10   2  136.19   10.60
   9  10   2  116.89   10.10
   9  10   2  123.29   11.00
   9  10   2  121.69   10.20
   9  10   2  130.89   11.80
   9  10   2  119.69   10.50
   9 -11  -2   -1.80    1.30
   9 -11  -2    2.00    3.20
   9 -11  -2    1.40    1.30
  -9  11   2    2.80    2.50
  -9  11   2    0.10    2.30
   8 -11  -2   56.59    5.70
   8 -11  -2   52.19    6.50
   8 -11  -2   49.99    5.20
  -8  11   2   63.49    8.10
  -8  11   2   75.89    7.70
   7 -11  -2   21.60    3.80
   7 -11  -2   23.80    2.90
   7 -11  -2   20.70    2.90
  -7  11   2   13.20    3.70
  -7  11   2   15.10    3.90
  -7  11   2   20.70    5.10
   6 -11  -2   76.99    8.10
   6 -11  -2   79.29    6.70
   6 -11  -2   79.89    7.00
   6 -11  -2   70.19    7.60
  -6  11   2   98.39   10.10
  -6  11   2   89.49    9.50
  -6  11   2   69.69    9.10
  -6  11   2   95.39    9.30
   5 -11  -2   15.10    2.20
   5 -11  -2   12.50    2.90
   5 -11  -2   17.30    2.10
  -5  11   2   16.30    3.90
  -5  11   2   12.80    3.50
  -5  11   2    9.80    3.50
  -5  11   2   18.00    4.10
   4 -11  -2   12.40    3.10
   4 -11  -2   15.20    2.00
   4 -11  -2   14.60    2.10
  -4  11   2   10.50    3.10
  -4  11   2   17.60    3.80
  -4  11   2   15.40    3.80
  -4  11   2   17.30    4.20
   3 -11  -2    2.00    0.90
   3 -11  -2    0.20    0.60
   3 -11  -2    1.60    1.40
   3 -11  -2    2.30    1.50
  -3  11   2   -0.40    1.50
  -3  11   2    2.20    2.30
  -3  11   2    0.70    1.70
  -3  11   2    0.10    1.80
   2 -11  -2   22.00    2.00
   2 -11  -2   24.20    3.60
   2 -11  -2   22.50    3.20
   2 -11  -2   20.20    2.20
  -2  11   2   19.40    4.40
  -2  11   2   13.20    3.40
  -2  11   2   20.00    3.90
  -2  11   2   22.40    3.30
  -2  11   2   21.40    4.10
  -2  11   2   25.70    4.30
   1 -11  -2   32.30    3.70
   1 -11  -2   40.20    4.20
  -1  11   2   38.20    4.20
  -1  11   2   24.50    4.80
  -1  11   2   39.50    5.50
  -1  11   2   37.40    5.60
  -1  11   2   42.20    5.40
  -1  11   2   32.30    6.00
   0 -11  -2   37.00    3.90
   0 -11  -2   31.20    3.40
   0  11   2   36.30    5.20
   0  11   2   26.60    4.70
   0  11   2   37.70    4.20
   0  11   2   31.40    5.00
   0  11   2   40.30    5.20
  -1 -11  -2  225.68   17.20
  -1 -11  -2  211.28   17.10
   1  11   2  248.08   18.70
   1  11   2  195.88   18.30
   1  11   2  220.78   19.70
   1  11   2  255.77   18.10
   1  11   2  242.58   18.60
  -2 -11  -2   44.10    3.60
  -2 -11  -2   37.30    3.50
   2  11   2   38.90    8.00
   2  11   2   45.80    5.50
   2  11   2   39.40    4.90
   2  11   2   48.40    4.80
   3  11   2   34.90    4.60
   3  11   2   32.70    4.40
   3  11   2   27.60    4.30
   3  11   2   36.60    4.30
   3  11   2   31.20    4.90
   4  11   2   69.79    6.60
   4  11   2   60.49    4.90
   4  11   2   61.79    5.10
   4  11   2   77.49    7.40
   4  11   2   58.39    6.40
   4  11   2   67.89    6.40
   4  11   2   68.79    6.60
   5  11   2  120.29   11.00
   5  11   2  115.39   11.10
   5  11   2  152.28   12.30
   5  11   2  128.29   11.30
   5  11   2  146.89   11.50
   5  11   2  132.69   10.10
   5  11   2  129.69    9.90
   6  11   2    1.30    1.50
   6  11   2   -1.40    1.70
   6  11   2    2.30    1.70
   6  11   2   -2.20    1.10
   6  11   2   -0.30    1.20
   6  11   2    0.60    1.00
   6  11   2    0.70    0.90
   6  11   2   -0.40    0.70
   7  11   2    2.30    1.40
   7  11   2    1.40    1.00
   7  11   2    2.40    1.20
   7  11   2    1.70    1.70
   7  11   2    3.00    1.40
   7  11   2    1.00    1.20
   7  11   2    0.60    1.80
   7  11   2    2.60    1.00
   7  11   2    2.00    1.10
   7  11   2    2.40    1.70
   8  11   2    0.40    0.80
   8  11   2    0.10    1.40
   8  11   2    1.70    1.90
   8  11   2   -0.80    1.20
   8  11   2    0.20    1.60
   8  11   2    0.60    0.80
   8  11   2    1.10    1.10
   8  11   2   -0.20    0.60
   7 -12  -2   14.90    2.20
   7 -12  -2   10.80    2.20
   7 -12  -2    9.90    3.00
  -7  12   2   11.00    3.70
  -7  12   2   15.00    4.00
   6 -12  -2  591.04   44.60
   6 -12  -2  567.14   45.90
   6 -12  -2  603.34   44.90
  -6  12   2  639.54   48.40
  -6  12   2  646.94   47.30
  -6  12   2  626.54   47.80
   5 -12  -2   46.30    5.70
   5 -12  -2   45.80    4.60
   5 -12  -2   48.40    5.60
   5 -12  -2   43.80    4.20
  -5  12   2   55.39    8.80
  -5  12   2   58.49    7.30
  -5  12   2   65.69    7.20
   4 -12  -2  385.76   30.40
   4 -12  -2  390.36   29.40
   4 -12  -2  377.76   29.10
  -4  12   2  424.86   32.30
  -4  12   2  418.46   30.40
  -4  12   2  331.57   31.70
  -4  12   2  432.36   31.30
  -4  12   2  448.06   32.10
   3 -12  -2   14.00    1.60
   3 -12  -2   14.70    3.20
   3 -12  -2   12.90    1.80
  -3  12   2   17.20    4.20
  -3  12   2   14.40    4.00
  -3  12   2   11.40    3.80
  -3  12   2   13.80    3.80
  -3  12   2   22.30    3.40
  -3  12   2   15.10    3.50
   2 -12  -2   30.40    4.30
   2 -12  -2   33.80    3.80
  -2  12   2   46.30    6.30
  -2  12   2   25.40    4.80
  -2  12   2   28.90    4.70
  -2  12   2   28.40    5.00
  -2  12   2   31.20    5.60
  -2  12   2   35.70    4.50
   1 -12  -2   81.59    7.80
   1 -12  -2   87.29    8.20
  -1  12   2   98.49    8.60
  -1  12   2  101.39    9.90
  -1  12   2  106.19    9.40
  -1  12   2   88.99    9.20
  -1  12   2  100.49    9.70
   0 -12  -2   26.70    3.10
   0  12   2   31.20    4.80
   0  12   2   25.00    4.50
   0  12   2   27.10    4.80
   0  12   2   29.70    4.10
   0  12   2   30.20    4.80
  -1 -12  -2  124.29   10.30
  -1 -12  -2  119.69   10.20
   1  12   2  123.89   12.00
   1  12   2  149.19   12.30
   1  12   2  166.68   11.70
   1  12   2  122.69   11.90
   1  12   2  133.69   11.80
  -2 -12  -2  564.24   46.70
  -2 -12  -2  607.34   46.40
   2  12   2  639.54   48.80
   2  12   2  636.44   48.50
   2  12   2  657.23   48.60
   2  12   2  687.93   48.90
   2  12   2  730.33   48.20
   2  12   2  666.83   48.80
   3  12   2   14.30    3.30
   3  12   2   15.30    3.30
   3  12   2   16.00    3.50
   3  12   2   18.30    3.40
   3  12   2   15.00    3.60
   3  12   2   22.40    3.70
   4  12   2  297.57   24.90
   4  12   2  306.47   24.70
   4  12   2  385.56   25.20
   4  12   2  278.37   24.70
   4  12   2  297.67   24.80
   4  12   2  365.36   25.90
   5  12   2   98.59    8.30
   5  12   2   79.99    6.20
   5  12   2   78.79    7.80
   5  12   2   82.59    6.30
   5  12   2   84.09    8.00
   5  12   2   80.29    7.90
   5  12   2   98.69    9.00
   5  12   2   75.99    7.90
   6  12   2  262.27   18.70
   6  12   2  244.28   20.20
   6  12   2  243.28   19.70
   6  12   2  253.87   18.70
   6  12   2  235.88   20.90
   6  12   2  257.57   18.60
   6  12   2  267.07   20.10
   6  12   2  257.87   20.40
   6  12   2  247.98   18.50
   6  12   2  238.08   19.80
   7  12   2    1.00    0.80
   7  12   2   -0.90    1.50
   7  12   2    0.70    1.40
   7  12   2    0.10    1.80
   7  12   2    4.00    1.40
   7  12   2   -0.20    0.80
   7  12   2    0.70    0.90
   7  12   2   -1.10    1.00
   7  12   2    0.70    1.20
   7  12   2   -3.90    1.90
   5 -13  -2    1.10    1.00
   5 -13  -2   -1.40    1.50
   5 -13  -2   -0.50    0.70
  -5  13   2   -1.80    1.70
  -5  13   2    5.70    3.20
  -5  13   2    0.00    1.50
  -5  13   2   -0.90    2.00
  -5  13   2   -4.20    1.50
   4 -13  -2   83.09    8.00
   4 -13  -2   79.09    7.00
   4 -13  -2   78.79    6.90
   4 -13  -2   76.69    8.10
  -4  13   2   95.79    9.50
  -4  13   2   89.59    8.20
  -4  13   2   94.09    9.10
  -4  13   2   92.99   10.30
  -4  13   2   92.19    9.80
   3 -13  -2  494.85   39.90
   3 -13  -2  501.65   40.40
  -3  13   2  457.25   41.20
  -3  13   2  618.64   41.60
  -3  13   2  582.24   40.40
  -3  13   2  611.74   42.50
  -3  13   2  496.85   42.20
   2 -13  -2   73.59    7.60
   2 -13  -2   74.19    7.50
  -2  13   2   82.19    9.30
  -2  13   2   83.79    8.90
  -2  13   2   85.19    8.00
  -2  13   2   87.69    9.30
  -2  13   2   97.79    9.00
   1 -13  -2   28.70    3.50
   1 -13  -2   31.50    3.90
  -1  13   2   27.90    5.10
  -1  13   2   26.40    5.10
  -1  13   2   34.90    5.90
  -1  13   2   24.70    5.30
  -1  13   2   33.70    5.10
  -1  13   2   37.10    4.70
   0 -13  -2   30.10    3.70
   0 -13  -2   28.10    3.30
   0  13   2   27.30    5.10
   0  13   2   35.40    4.60
   0  13   2   34.90    5.30
   0  13   2   28.40    5.10
   0  13   2   32.50    5.50
   0  13   2   26.20    5.10
  -1 -13  -2  176.98   13.70
  -1 -13  -2  183.38   13.90
   1  13   2  178.88   15.80
   1  13   2  175.18   16.10
   1  13   2  174.98   15.60
   1  13   2  179.78   15.70
   1  13   2  167.98   15.60
   1  13   2  210.58   15.30
   2  13   2   10.90    2.90
   2  13   2   14.70    3.10
   2  13   2   12.10    3.30
   2  13   2   12.60    3.40
   2  13   2    6.30    2.50
   2  13   2    8.50    2.60
   3  13   2    0.30    1.70
   3  13   2    1.90    2.00
   3  13   2   -0.80    1.50
   3  13   2   -0.80    1.50
   3  13   2   -1.30    1.10
   4  13   2   -3.00    1.60
   4  13   2    0.70    1.60
   4  13   2   -0.70    1.60
   4  13   2    0.30    1.60
   4  13   2   -0.40    1.20
   4  13   2    1.00    1.40
   5  13   2    4.90    2.10
   5  13   2    4.00    1.90
   5  13   2    0.40    1.70
   5  13   2   -0.70    1.50
   5  13   2    3.70    2.10
   5  13   2    1.40    1.60
   1 -14  -2   24.50    3.40
   1 -14  -2   21.70    3.50
  -1  14   2   28.40    5.60
  -1  14   2   34.00    5.40
  -1  14   2   28.10    4.30
  -1  14   2   21.40    4.70
  -1  14   2   28.60    5.20
   0 -14  -2  965.20   70.19
   0 -14  -2  904.51   69.19
   0  14   2  943.41   72.09
   0  14   2 1059.29   71.89
   0  14   2  908.51   71.49
   0  14   2  891.81   71.29
   0  14   2  998.80   70.59
   2  14  -3  143.79   13.40
   2  14  -3  123.99   13.10
   2  14  -3  170.08   13.50
   2  14  -3  142.59   13.60
   2  14  -3  161.98   13.70
   2  14  -3  171.08   14.50
   1  14  -3   41.70    5.70
   1  14  -3   26.90    5.20
   1  14  -3   32.70    5.40
   1  14  -3   25.70    4.90
   0  14  -3  379.56   30.80
   0  14  -3  360.06   30.30
   0  14  -3  408.26   30.50
   0 -14   3  384.06   27.90
   0 -14   3  368.96   27.90
  -1  14  -3   23.80    5.00
  -1  14  -3   33.30    5.50
  -1  14  -3   20.20    4.70
   1 -14   3   29.50    3.30
   1 -14   3   29.20    3.50
  -2  14  -3  407.26   30.30
  -2  14  -3  347.67   30.10
  -2  14  -3  377.36   29.70
   2 -14   3  358.86   27.70
   2 -14   3  343.47   27.50
   5  13  -3    4.30    2.10
   5  13  -3    4.60    2.10
   5  13  -3    6.20    2.20
   5  13  -3    3.20    1.90
   5  13  -3    1.80    1.50
   5  13  -3    1.80    1.50
   4  13  -3   76.19    8.00
   4  13  -3   69.19    6.80
   4  13  -3   67.19    6.80
   4  13  -3   59.29    6.70
   4  13  -3   63.99    6.60
   4  13  -3   57.59    6.50
   3  13  -3  118.99   10.90
   3  13  -3  125.79   10.80
   3  13  -3  113.99   11.40
   3  13  -3  131.59   10.90
   3  13  -3  119.69   10.90
   3  13  -3  105.19   10.60
   2  13  -3   30.90    5.10
   2  13  -3   29.40    4.80
   2  13  -3   27.90    4.50
   1  13  -3   25.40    5.10
   1  13  -3   29.00    4.90
   1  13  -3   28.40    4.90
   1  13  -3   34.00    5.40
  -1 -13   3   28.20    2.40
   0  13  -3    1.00    1.80
   0  13  -3    4.80    2.50
   0  13  -3    4.60    2.10
   0  13  -3    3.00    2.00
   0 -13   3    0.10    0.90
   0 -13   3    2.60    1.10
  -1  13  -3   22.10    4.40
  -1  13  -3   24.30    5.10
  -1  13  -3   13.80    3.90
  -1  13  -3   18.40    4.00
   1 -13   3   16.90    2.80
   1 -13   3   20.40    2.80
  -2  13  -3   14.60    4.10
  -2  13  -3   12.20    3.20
  -2  13  -3   13.60    4.00
  -2  13  -3    7.90    3.20
   2 -13   3    8.50    2.00
   2 -13   3   13.50    2.60
  -3  13  -3  245.78   19.30
  -3  13  -3  204.18   19.20
  -3  13  -3  214.58   18.70
   3 -13   3  202.48   17.10
  -4  13  -3   30.20    5.80
  -4  13  -3   35.90    6.00
  -4  13  -3   20.40    4.80
   4 -13   3   38.80    4.30
   4 -13   3   30.20    4.30
  -5  13  -3  155.08   13.70
  -5  13  -3  125.59   13.50
  -5  13  -3  145.29   13.20
   5 -13   3  127.19   11.50
   5 -13   3  126.39    9.60
   5 -13   3  126.09    9.70
   5 -13   3  118.79   11.40
   7  12  -3    3.20    1.40
   7  12  -3    3.40    1.70
   7  12  -3    4.30    2.10
   6  12  -3  828.42   60.69
   6  12  -3  826.02   59.99
   6  12  -3  861.41   60.69
   6  12  -3  814.32   59.99
   6  12  -3  801.02   61.79
   6  12  -3  797.82   60.99
   5  12  -3   38.20    5.80
   5  12  -3   51.39    5.40
   5  12  -3   45.30    5.00
   5  12  -3   50.39    5.20
   5  12  -3   43.70    4.70
   5  12  -3   40.60    4.60
   4  12  -3  307.37   23.00
   4  12  -3  265.67   21.80
   4  12  -3  299.57   22.00
   4  12  -3  278.97   21.90
   4  12  -3  252.47   21.70
   3  12  -3   22.30    3.50
   3  12  -3   18.60    3.40
   3  12  -3   20.60    3.50
   3  12  -3   22.00    4.40
   3  12  -3   17.40    3.50
   3  12  -3   17.70    3.40
   2  12  -3  275.87   21.40
   2  12  -3  280.67   21.10
   2  12  -3  233.68   20.80
   2  12  -3  257.77   21.00
   1  12  -3  101.39   10.10
   1  12  -3  108.59   10.00
   1  12  -3  115.29   10.00
   1  12  -3  105.99    9.90
  -1 -12   3  104.39    8.00
  -1 -12   3   99.29    8.00
   0  12  -3  315.47   24.60
   0  12  -3  327.67   24.90
   0  12  -3  304.27   24.60
   0  12  -3  282.87   24.80
   0 -12   3  304.97   22.90
   0 -12   3  308.77   23.00
  -1  12  -3   93.09    9.90
  -1  12  -3  107.59   10.40
  -1  12  -3  111.39   10.30
  -1  12  -3  112.89   11.80
   1 -12   3  101.89    8.80
   1 -12   3  110.09    8.80
  -2  12  -3  246.78   26.00
  -2  12  -3  294.17   25.60
  -2  12  -3  317.67   25.30
  -2  12  -3  366.26   26.00
   2 -12   3  321.67   23.90
   2 -12   3  316.57   24.10
  -3  12  -3   20.10    4.30
  -3  12  -3   24.80    4.70
  -3  12  -3   22.80    4.80
  -3  12  -3   22.20    4.70
   3 -12   3   24.30    3.60
   3 -12   3   21.70    3.30
  -4  12  -3  232.78   18.10
  -4  12  -3  205.88   17.60
  -4  12  -3  183.78   18.00
  -4  12  -3  210.08   17.90
   4 -12   3  197.28   14.70
   4 -12   3  195.48   14.60
   4 -12   3  196.08   16.30
  -5  12  -3   38.30    6.20
  -5  12  -3   29.40    5.80
  -5  12  -3   31.30    6.00
   5 -12   3   29.10    4.70
   5 -12   3   32.50    4.60
  -6  12  -3  503.65   39.20
  -6  12  -3  536.85   38.80
  -6  12  -3  532.65   38.40
   6 -12   3  454.95   35.10
   6 -12   3  487.85   37.00
   6 -12   3  417.76   37.20
   6 -12   3  461.15   35.40
  -7  12  -3    4.50    3.00
   7 -12   3    6.20    2.60
   7 -12   3    3.70    1.40
   7 -12   3    3.80    1.20
   9  11  -3   76.19    6.50
   8  11  -3   44.40    3.70
   8  11  -3   40.70    3.80
   8  11  -3   40.80    4.10
   8  11  -3   49.10    6.40
   8  11  -3   39.20    3.60
   8  11  -3   29.10    4.60
   8  11  -3   43.80    4.20
   7  11  -3   16.60    1.80
   7  11  -3   19.80    2.90
   7  11  -3   18.20    2.80
   7  11  -3   16.90    3.80
   7  11  -3   19.40    1.80
   7  11  -3   27.10    4.00
   7  11  -3   19.90    1.90
   7  11  -3   19.70    2.00
   6  11  -3   56.49    6.80
   6  11  -3   56.49    5.30
   6  11  -3   66.89    6.40
   6  11  -3   61.09    5.80
   6  11  -3   67.69    5.40
   6  11  -3   64.49    5.90
   5  11  -3    5.60    1.60
   5  11  -3    5.60    1.90
   5  11  -3    4.90    1.70
   5  11  -3    9.70    2.40
   5  11  -3    5.60    2.30
   5  11  -3    6.20    1.80
   4  11  -3    0.40    1.10
   4  11  -3    0.20    1.00
   4  11  -3    0.10    1.20
   4  11  -3    0.40    1.70
   4  11  -3    0.10    1.40
   4  11  -3   -1.80    1.10
   3  11  -3   53.99    5.70
   3  11  -3   59.79    5.80
   3  11  -3   51.09    5.70
   3  11  -3   51.19    5.60
   2  11  -3    1.00    1.30
   2  11  -3    1.80    1.50
   2  11  -3    0.80    1.50
   2  11  -3    0.10    1.30
   1  11  -3   69.99    7.00
   1  11  -3   62.19    6.90
   1  11  -3   64.89    7.20
   1  11  -3   67.39    7.00
  -1 -11   3   72.59    5.60
  -1 -11   3   70.59    5.50
   0  11  -3    0.80    1.80
   0  11  -3   -0.30    1.20
   0  11  -3   -0.90    1.70
   0  11  -3    0.50    1.30
   0 -11   3    2.40    1.10
   0 -11   3    1.80    1.00
  -1  11  -3   71.59    8.20
  -1  11  -3   63.29    7.10
  -1  11  -3   72.49    7.30
  -1  11  -3   68.29    7.70
   1 -11   3   67.59    6.10
  -2  11  -3    1.20    1.70
  -2  11  -3    1.00    1.60
  -2  11  -3   -2.60    1.30
  -2  11  -3   -0.30    1.40
   2 -11   3    1.00    1.30
   2 -11   3   -0.30    0.90
  -3  11  -3   97.49   10.10
  -3  11  -3  104.39    9.70
  -3  11  -3  104.49    9.90
  -3  11  -3   96.49    9.50
   3 -11   3   94.89    7.00
   3 -11   3   94.09    7.10
   3 -11   3   90.29    8.40
   3 -11   3   93.89    8.50
  -4  11  -3   30.30    5.40
  -4  11  -3   23.00    5.50
  -4  11  -3   25.90    4.60
  -4  11  -3   32.80    5.10
   4 -11   3   23.50    2.50
   4 -11   3   28.10    2.40
   4 -11   3   25.90    4.00
   4 -11   3   28.10    3.90
  -5  11  -3    5.20    2.50
  -5  11  -3    2.50    2.50
  -5  11  -3    6.40    3.10
  -5  11  -3    5.30    2.40
   5 -11   3    3.20    1.10
   5 -11   3    4.30    1.70
   5 -11   3    5.80    2.30
   5 -11   3    4.70    1.00
  -6  11  -3   19.40    4.10
  -6  11  -3   17.10    4.20
  -6  11  -3   22.70    5.20
  -6  11  -3   18.70    4.50
   6 -11   3   14.80    2.30
   6 -11   3   22.00    3.90
   6 -11   3   19.30    2.20
   6 -11   3   13.60    3.20
  -7  11  -3   25.20    4.90
  -7  11  -3   22.90    4.70
  -7  11  -3   30.00    6.10
   7 -11   3   25.50    6.50
   7 -11   3   20.00    2.90
   7 -11   3   18.30    3.90
   7 -11   3   17.50    2.60
  -8  11  -3   11.50    3.60
  -8  11  -3    7.60    2.60
  -8  11  -3   10.00    3.60
   8 -11   3    7.70    2.10
   8 -11   3    4.70    2.40
  -9  11  -3   66.69    9.30
  -9  11  -3   51.39    7.40
  -9  11  -3   29.50    4.60
  -9  11  -3   46.60    6.20
   9 -11   3   40.70    4.80
   9 -11   3   45.10    6.80
   9 -11   3   35.90    4.30
  10  10  -3  300.37   23.00
  10  10  -3  280.57   20.90
  10  10  -3  282.97   21.50
  10  10  -3  280.17   20.90
  10  10  -3  276.87   22.20
  10  10  -3  282.47   21.90
   9  10  -3   72.79    8.00
   9  10  -3   78.59    6.90
   9  10  -3   80.29    6.50
   9  10  -3   67.99    7.20
   9  10  -3   80.79    6.60
   9  10  -3   79.39    6.30
   8  10  -3  602.44   44.30
   8  10  -3  605.04   45.30
   8  10  -3  588.94   44.40
   8  10  -3  635.74   46.20
   8  10  -3  623.04   44.40
   8  10  -3  590.24   44.50
   7  10  -3   50.49    6.30
   7  10  -3   41.50    4.80
   7  10  -3   41.60    4.20
   7  10  -3   45.70    3.80
   7  10  -3   40.30    3.90
   7  10  -3   47.70    4.30
   6  10  -3  498.85   38.20
   6  10  -3  451.45   35.40
   6  10  -3  492.65   34.70
   6  10  -3  471.35   34.90
   6  10  -3  458.65   34.90
   6  10  -3  486.85   34.60
   6  10  -3  493.55   35.40
   6  10  -3  476.55   34.60
   5  10  -3  123.09   11.00
   5  10  -3  110.49    9.70
   5  10  -3  124.19   10.00
   5  10  -3  121.89   10.00
   5  10  -3  128.19   10.40
   5  10  -3  123.19    9.80
   4  10  -3  161.68   13.30
   4  10  -3  168.48   13.40
   4  10  -3  160.58   13.30
   4  10  -3  169.18   14.30
   4  10  -3  156.18   13.50
   4  10  -3  182.28   13.50
   3  10  -3    2.10    1.50
   3  10  -3    1.00    1.30
   3  10  -3    4.20    1.60
   3  10  -3    2.10    1.40
   2  10  -3 1803.22  137.69
   2  10  -3 1986.30  137.59
   2  10  -3 1973.10  139.99
   2  10  -3 1831.52  137.59
   1  10  -3    5.40    2.00
   1  10  -3    5.40    2.00
   1  10  -3    7.60    2.20
   1  10  -3    9.30    2.40
  -1 -10   3    7.50    1.20
  -1 -10   3    7.30    1.20
   0  10  -3  519.25   37.60
   0  10  -3  473.75   37.40
   0  10  -3  495.75   37.60
   0  10  -3  496.65   37.90
   0 -10   3  484.85   36.30
   0 -10   3  497.25   36.30
  -1  10  -3    1.30    1.50
  -1  10  -3    0.60    1.50
  -1  10  -3    1.10    1.70
  -1  10  -3   -0.50    1.30
   1 -10   3    0.60    1.10
   1 -10   3    1.90    1.20
  -2  10  -3  318.07   26.40
  -2  10  -3  338.57   26.50
  -2  10  -3  376.46   27.00
  -2  10  -3  326.47   27.00
   2 -10   3  329.47   25.60
   2 -10   3  335.87   25.60
  -3  10  -3    4.10    2.20
  -3  10  -3    6.10    2.50
  -3  10  -3    5.00    2.60
  -3  10  -3    2.60    2.00
   3 -10   3    2.90    1.60
   3 -10   3    5.50    1.90
   3 -10   3    5.20    0.80
   3 -10   3    5.80    0.90
  -4  10  -3  310.77   26.00
  -4  10  -3  297.17   25.20
  -4  10  -3  312.57   26.00
   4 -10   3  327.27   23.40
   4 -10   3  324.17   24.60
   4 -10   3  322.17   23.30
   4 -10   3  314.87   24.50
  -5  10  -3   89.39   10.20
  -5  10  -3  105.09   10.40
  -5  10  -3  107.19   10.00
   5 -10   3   97.99    7.90
   5 -10   3  100.79    9.20
   5 -10   3  100.09    8.10
  -6  10  -3  797.92   54.09
  -6  10  -3  760.32   53.29
  -6  10  -3  593.14   53.39
   6 -10   3  694.53   50.99
   6 -10   3  679.23   52.19
   6 -10   3  702.83   52.39
   6 -10   3  681.53   51.29
  -7  10  -3   18.90    7.50
  -7  10  -3   25.20    5.10
  -7  10  -3   29.80    5.40
  -7  10  -3   42.40    6.10
   7 -10   3   30.50    4.80
   7 -10   3   40.60    5.50
   7 -10   3   35.30    3.50
   7 -10   3   35.90    3.80
  -8  10  -3  222.18   18.30
  -8  10  -3  224.28   20.80
  -8  10  -3  235.98   19.00
  -8  10  -3  228.18   19.80
  -8  10  -3  243.28   20.80
   8 -10   3  241.98   18.50
   8 -10   3  231.28   19.40
   8 -10   3  237.88   18.10
  -9  10  -3   65.89    7.90
  -9  10  -3   65.69    6.80
  -9  10  -3   59.19    6.80
  -9  10  -3   68.09    8.50
 -10  10  -3  122.39   12.00
 -10  10  -3  161.18   14.60
 -10  10  -3  141.09   11.70
 -10  10  -3  149.19   13.60
  10 -10   3  136.79   16.40
  10 -10   3  132.29   11.50
  10 -10   3  135.79   12.10
  10   9  -3   62.79    7.00
  10   9  -3   76.19    6.60
  10   9  -3   71.89    6.20
  10   9  -3   70.89    5.40
  10   9  -3   59.59    6.50
   9   9  -3    6.30    1.60
   9   9  -3    6.20    1.10
   9   9  -3    5.80    1.40
   9   9  -3    5.80    1.10
   8   9  -3   11.10    1.60
   8   9  -3    7.90    2.10
   8   9  -3   10.10    1.90
   8   9  -3   14.00    1.80
   8   9  -3   12.40    2.80
   8   9  -3   13.90    1.90
   7   9  -3    8.50    1.50
   7   9  -3    9.50    1.60
   7   9  -3   10.30    2.60
   7   9  -3   12.00    2.00
   7   9  -3   10.30    2.20
   7   9  -3   10.70    1.70
   6   9  -3  273.57   19.50
   6   9  -3  251.37   19.50
   6   9  -3  252.57   20.00
   6   9  -3  282.77   21.30
   6   9  -3  264.97   19.60
   6   9  -3  268.67   20.00
   6   9  -3  265.27   19.80
   6   9  -3  284.27   20.70
   5   9  -3   39.20    3.80
   5   9  -3   38.20    3.10
   5   9  -3   35.00    4.10
   5   9  -3   36.20    3.80
   5   9  -3   35.50    3.80
   5   9  -3   43.90    3.80
   5   9  -3   40.00    3.20
   5   9  -3   43.00    4.80
   4   9  -3  102.19    8.60
   4   9  -3  102.19    8.60
   4   9  -3  109.69    8.60
   4   9  -3   98.19    8.50
   3   9  -3   48.30    4.60
   3   9  -3   46.70    4.60
   3   9  -3   39.70    4.50
   3   9  -3   45.90    6.30
   2   9  -3  123.79   10.50
   2   9  -3  138.19   10.50
   2   9  -3  123.69   10.40
   2   9  -3  115.19   10.50
   1   9  -3  214.08   17.60
   1   9  -3  226.08   17.40
   1   9  -3  217.98   17.50
   1   9  -3  219.18   17.30
  -1  -9   3  220.58   16.30
  -1  -9   3  220.28   16.40
   0   9  -3   16.70    3.10
   0   9  -3   16.20    3.00
   0   9  -3   17.30    3.10
   0   9  -3   17.10    3.60
   0  -9   3   17.10    2.30
   0  -9   3   18.10    2.40
  -1   9  -3  125.29   11.40
  -1   9  -3  149.88   12.20
  -1   9  -3  159.08   11.90
  -1   9  -3  123.99   11.70
   1  -9   3  139.39   10.80
   1  -9   3  125.49   10.70
  -2   9  -3   59.79    6.30
  -2   9  -3   72.69    6.50
  -2   9  -3   57.09    6.40
  -2   9  -3   59.59    6.70
   2  -9   3   59.79    4.50
   2  -9   3   64.09    5.70
   2  -9   3   57.39    4.50
   2  -9   3   57.29    6.10
  -3   9  -3   70.99    7.50
  -3   9  -3   55.89    6.90
  -3   9  -3   69.99    8.00
  -3   9  -3   77.39    7.40
   3  -9   3   66.69    5.50
   3  -9   3   68.99    6.50
   3  -9   3   72.79    5.40
   3  -9   3   71.59    6.50
  -4   9  -3   25.60    4.10
  -4   9  -3   21.20    4.00
  -4   9  -3   19.20    4.20
  -4   9  -3   17.30    3.90
   4  -9   3   22.50    2.20
   4  -9   3   22.10    3.60
   4  -9   3   22.30    3.40
   4  -9   3   23.10    2.40
  -5   9  -3   70.49    7.30
  -5   9  -3   60.59    6.50
  -5   9  -3   52.49    6.80
   5  -9   3   52.89    5.00
   5  -9   3   54.19    5.80
   5  -9   3   58.79    6.20
   5  -9   3   55.19    4.80
  -6   9  -3  175.68   15.40
  -6   9  -3  176.18   15.70
  -6   9  -3  162.78   15.40
   6  -9   3  161.78   13.40
   6  -9   3  175.08   13.10
   6  -9   3  167.68   15.00
  -7   9  -3    1.40    2.00
  -7   9  -3    5.70    1.70
  -7   9  -3    5.90    2.00
  -7   9  -3    1.90    2.20
  -7   9  -3    3.70    2.50
  -7   9  -3    4.10    2.50
   7  -9   3    6.50    2.60
   7  -9   3    3.30    1.50
   7  -9   3    4.70    1.50
   7  -9   3    2.50    1.50
  -8   9  -3   12.30    4.00
  -8   9  -3   14.40    2.90
  -8   9  -3   18.00    2.90
  -8   9  -3   21.30    4.30
  -8   9  -3    8.90    3.00
  -8   9  -3   18.80    4.60
   8  -9   3   10.10    3.10
   8  -9   3   12.60    3.50
   8  -9   3   19.20    2.70
   8  -9   3   17.30    2.90
  -9   9  -3   -1.30    2.10
  -9   9  -3    3.60    2.50
  -9   9  -3    1.90    2.60
  -9   9  -3    3.10    2.30
   9  -9   3    0.20    1.10
   9  -9   3   -1.20    1.70
   9  -9   3   -1.80    1.20
 -10   9  -3    1.80    2.40
 -10   9  -3    3.10    2.10
 -10   9  -3    5.00    2.80
 -10   9  -3    4.90    2.30
  10  -9   3    5.00    1.90
  10  -9   3    4.60    2.20
  10  -9   3    7.30    2.70
  11   8  -3   21.60    3.50
  11   8  -3   14.90    2.70
  11   8  -3   16.30    3.30
  11   8  -3   16.60    1.70
  11   8  -3   18.30    2.80
  11   8  -3   22.90    1.80
  10   8  -3  521.65   36.20
  10   8  -3  486.95   37.50
  10   8  -3  480.35   37.00
  10   8  -3  501.05   37.80
  10   8  -3  496.15   37.30
   9   8  -3   -0.10    0.90
   9   8  -3    0.20    0.80
   9   8  -3    2.30    1.50
   9   8  -3    2.50    1.30
   9   8  -3    1.00    0.50
   9   8  -3    1.00    0.40
   8   8  -3  656.93   45.80
   8   8  -3  594.34   44.70
   8   8  -3  670.33   46.50
   8   8  -3  606.54   44.80
   8   8  -3  597.84   45.30
   8   8  -3  605.34   45.60
   7   8  -3   -1.20    0.40
   7   8  -3   -0.20    0.50
   7   8  -3    0.90    0.90
   7   8  -3    0.40    1.10
   7   8  -3    0.00    0.90
   7   8  -3   -0.10    0.60
   6   8  -3  504.45   38.20
   6   8  -3  529.35   37.20
   6   8  -3  490.05   37.00
   6   8  -3  486.15   37.60
   6   8  -3  523.75   37.00
   6   8  -3  503.75   36.90
   5   8  -3    0.50    1.20
   5   8  -3    1.00    0.80
   5   8  -3    1.30    0.80
   5   8  -3    1.50    0.70
   5   8  -3    2.10    0.90
   5   8  -3    1.40    0.70
   5   8  -3    1.40    0.60
   5   8  -3    1.10    1.20
   4   8  -3 1657.63  121.29
   4   8  -3 1896.01  122.09
   4   8  -3 1673.33  121.99
   4   8  -3 1650.33  121.99
   4   8  -3 1648.34  121.29
   4   8  -3 1611.74  121.99
   3   8  -3   79.09    6.40
   3   8  -3   81.39    6.50
   3   8  -3   68.49    6.50
   3   8  -3   69.29    6.30
   2   8  -3 1271.17   97.29
   2   8  -3 1334.87   97.19
   2   8  -3 1315.27   97.09
   2   8  -3 1430.56   97.19
   1   8  -3  115.29    9.20
   1   8  -3   97.69    9.20
   1   8  -3  110.19    9.10
   1   8  -3  102.19    9.30
  -1  -8   3  112.09    8.30
  -1  -8   3  112.49    8.40
   0   8  -3    2.50    1.50
   0   8  -3    3.60    1.60
   0   8  -3    2.50    1.50
   0   8  -3    3.80    1.60
   0  -8   3    5.90    1.30
   0  -8   3    4.30    1.70
  -1   8  -3  187.48   16.20
  -1   8  -3  235.78   16.20
  -1   8  -3  170.38   15.90
  -1   8  -3  186.68   15.80
   1  -8   3  205.58   15.30
   1  -8   3  211.98   15.30
  -2   8  -3 1286.27   94.99
  -2   8  -3 1355.46   94.79
  -2   8  -3 1254.47   95.09
  -2   8  -3 1289.97   94.69
   2  -8   3 1250.07   93.99
   2  -8   3 1320.27   93.09
   2  -8   3 1299.67   93.19
   2  -8   3 1305.07   94.09
  -3   8  -3   58.49    6.30
  -3   8  -3   57.69    6.00
  -3   8  -3   53.69    5.80
  -3   8  -3   45.90    6.20
   3  -8   3   58.29    4.50
   3  -8   3   58.49    4.70
   3  -8   3   54.09    5.40
   3  -8   3   61.09    5.50
  -4   8  -3 1016.10   74.59
  -4   8  -3 1102.09   75.29
  -4   8  -3  947.91   74.49
  -4   8  -3  932.21   75.09
   4  -8   3  994.10   73.09
   4  -8   3 1070.69   74.29
   4  -8   3 1019.80   73.29
  -5   8  -3    3.90    2.00
  -5   8  -3    2.90    1.70
  -5   8  -3    3.60    2.20
  -5   8  -3    1.60    1.90
   5  -8   3    1.20    0.80
   5  -8   3    2.40    1.40
   5  -8   3    0.50    1.50
   5  -8   3    1.80    1.10
  -6   8  -3  276.47   26.30
  -6   8  -3  314.37   27.40
  -6   8  -3  360.46   27.00
  -6   8  -3  372.26   27.60
   6  -8   3  344.87   26.60
   6  -8   3  337.27   26.40
   6  -8   3  361.26   25.90
   6  -8   3  365.06   25.50
  -7   8  -3    0.70    1.90
  -7   8  -3    3.30    1.70
  -7   8  -3    2.30    1.90
  -7   8  -3    7.70    2.70
  -7   8  -3    7.00    1.70
  -7   8  -3    6.60    2.70
   7  -8   3    6.00    1.60
   7  -8   3    6.00    1.70
   7  -8   3    8.00    2.70
  -8   8  -3  375.66   28.80
  -8   8  -3  363.26   27.90
  -8   8  -3  279.87   28.00
  -8   8  -3  347.57   26.50
  -8   8  -3  348.77   27.00
   8  -8   3  375.56   26.60
   8  -8   3  360.96   27.00
   8  -8   3  362.96   27.70
  -9   8  -3    3.90    1.60
  -9   8  -3    6.70    3.50
  -9   8  -3    5.30    1.90
  -9   8  -3    8.50    2.90
  -9   8  -3    7.20    2.60
   9  -8   3    3.40    1.70
   9  -8   3    7.60    2.40
   9  -8   3    8.30    2.30
   9  -8   3    8.90    2.90
 -10   8  -3  327.47   26.70
 -10   8  -3  317.87   24.70
 -10   8  -3  294.97   24.10
 -10   8  -3  322.37   25.60
 -10   8  -3  277.87   25.10
  10  -8   3  329.67   24.50
  10  -8   3  327.67   25.70
  10  -8   3  344.67   25.20
 -11   8  -3    1.60    2.10
 -11   8  -3    2.10    2.30
 -11   8  -3    6.30    3.30
  11  -8   3   -0.70    1.60
  11  -8   3    2.70    2.60
  11  -8   3    7.30    2.10
  12   7  -3  114.29   10.30
  12   7  -3  118.59    9.20
  12   7  -3  131.79   11.00
  12   7  -3  122.19    9.30
  12   7  -3  120.69   10.10
  12   7  -3  123.69   10.80
  11   7  -3    9.80    2.00
  11   7  -3    8.50    1.10
  11   7  -3    5.60    1.80
  11   7  -3    7.30    1.00
  11   7  -3    2.90    1.70
  11   7  -3    6.70    2.10
  10   7  -3  367.56   27.90
  10   7  -3  379.06   26.40
  10   7  -3  326.07   26.40
  10   7  -3  364.56   27.40
  10   7  -3  370.36   27.50
  10   7  -3  382.66   27.90
   9   7  -3    1.20    1.00
   9   7  -3    0.80    0.30
   9   7  -3    0.50    0.40
   9   7  -3    0.20    1.00
   9   7  -3    0.30    1.00
   9   7  -3   -0.60    0.80
   8   7  -3   72.69    6.60
   8   7  -3   79.39    5.70
   8   7  -3   74.89    6.80
   8   7  -3   78.19    5.60
   8   7  -3   71.09    7.10
   8   7  -3   70.49    6.40
   7   7  -3    9.00    1.90
   7   7  -3    8.30    1.50
   7   7  -3    5.40    0.80
   7   7  -3    6.80    1.80
   7   7  -3    7.30    0.90
   7   7  -3    5.50    1.40
   6   7  -3  208.98   16.20
   6   7  -3  216.68   16.00
   6   7  -3  221.68   15.80
   6   7  -3  202.58   15.50
   6   7  -3  207.88   16.70
   6   7  -3  206.38   15.40
   5   7  -3   39.70    3.40
   5   7  -3   42.60    3.60
   5   7  -3   41.40    3.50
   5   7  -3   40.90    4.10
   5   7  -3   42.30    3.70
   5   7  -3   40.50    3.50
   5   7  -3   37.50    4.40
   5   7  -3   42.70    3.40
   4   7  -3   17.80    2.10
   4   7  -3   21.20    1.90
   4   7  -3   19.80    2.20
   4   7  -3   19.00    2.20
   4   7  -3   20.20    1.80
   4   7  -3   20.10    2.20
   3   7  -3  217.88   14.80
   3   7  -3  208.88   15.40
   3   7  -3  215.18   14.70
   3   7  -3  178.78   15.40
   3   7  -3  210.38   15.40
   3   7  -3  181.98   15.50
   2   7  -3   33.30    5.20
   2   7  -3   24.70    2.90
   2   7  -3   25.80    2.90
   2   7  -3   26.00    2.90
   1   7  -3   14.70    3.30
   1   7  -3   15.00    2.50
   1   7  -3   13.40    2.30
   1   7  -3   16.50    2.50
  -1  -7   3   15.80    1.70
  -1  -7   3   12.80    1.60
   0   7  -3    4.40    1.50
   0   7  -3    3.30    1.40
   0   7  -3    3.40    1.30
   0   7  -3    4.70    1.60
   0  -7   3    3.00    1.00
   0  -7   3    3.70    1.00
  -1   7  -3  319.47   24.70
  -1   7  -3  327.17   24.80
  -1   7  -3  305.67   25.00
  -1   7  -3  316.87   25.10
   1  -7   3  339.97   24.30
   1  -7   3  325.97   23.40
   1  -7   3  329.57   24.30
   1  -7   3  335.57   23.50
   1  -7   3  324.37   23.50
  -2   7  -3   28.20    3.80
  -2   7  -3   21.00    3.50
  -2   7  -3   20.50    3.30
  -2   7  -3   29.20    4.30
   2  -7   3   23.70    2.10
   2  -7   3   25.70    2.20
   2  -7   3   25.90    2.90
   2  -7   3   22.70    3.10
  -3   7  -3   11.80    2.60
  -3   7  -3   15.80    2.90
  -3   7  -3   20.10    3.40
   3  -7   3   19.50    1.90
   3  -7   3   21.00    2.90
   3  -7   3   18.90    2.00
[truncated: 1,783,869 more chars]
