# Supplementary material for: Twisted Tin‐Chloride Perovskite Single‐Crystal Heterostructures
Source: Angew Chem Int Ed Engl. 2025 Dec 19;65(5):e20140. doi: 10.1002/anie.202520140 (PMC12851008; doi:10.1002/anie.202520140)
Supplement: Supplementary file 2 — Supporting Information [file ANIE-65-e20140-s001.zip › Sn_control_RT.cif]

data_sn_control_rt
_audit_creation_date               2025-07-13
_audit_creation_method
;
Olex2 1.5
(compiled 2025.04.05 svn.rf049d14d for OlexSys, GUI svn.r7224)
;
_shelx_SHELXL_version_number       '2019/3'
_audit_contact_author_address      ?
_audit_contact_author_email        ?
_audit_contact_author_name         ''
_audit_contact_author_phone        ?
_publ_contact_author_id_orcid      ?
_publ_section_references
;
Bruker-AXS (2023). APEX5. Madison, Wisconsin, USA. 

Dolomanov, O.V., Bourhis, L.J., Gildea, R.J, Howard, J.A.K. & Puschmann, H.
 (2009), J. Appl. Cryst. 42, 339-341.

Farrugia, L. J. (1999). J. Appl. Crystallogr. 32. 836-838. 

Hooft, R. W. W.. Straver, L. H. and Spek, A. L. 
 (2010). J. Appl. Cryst.. 43, 665-668.
Hooft, R. W. W.. Straver, L. H. and Spek, A. L.
 (2008). J Appl Crystallogr. 41(Pt 1): 96--103.

Krause, L., Herbst-Irmer, R., Sheldrick, G. M. & Stalke, D.
 (2015). J. Appl. Crystallogr. 48. 3-10. 

Parsons, S., Flack, H. D., & Wagner, T. (2013).69(Pt 3), 249--259.

Sheldrick, G.M. (2008). Acta Cryst. A64, 112-122. 
Sheldrick, G.M. (2015a). Acta Cryst. A71, 3-8. 
Sheldrick, G.M. (2015b). Acta Cryst. C71, 3-8.  
;
_chemical_name_common              ?
_chemical_name_systematic          ?
_chemical_formula_moiety           'Cl4 Sn, 2(C6 H14 N S)'
_chemical_formula_sum              'C12 H28 Cl4 N2 S2 Sn'
_chemical_formula_weight           524.97
_chemical_melting_point            ?
loop_
  _atom_type_symbol
  _atom_type_description
  _atom_type_scat_dispersion_real
  _atom_type_scat_dispersion_imag
  _atom_type_scat_source
 'C' 'C' 0.0031 0.0016 'Calculated using XDISP in WinGX (Farrugia, 1999)'
 'H' 'H' 0.0000 0.0000 'Calculated using XDISP in WinGX (Farrugia, 1999)'
 'Cl' 'Cl' 0.1491 0.1598 'Calculated using XDISP in WinGX (Farrugia, 1999)'
 'N' 'N' 0.0061 0.0033 'Calculated using XDISP in WinGX (Farrugia, 1999)'
 'S' 'S' 0.1249 0.1245 'Calculated using XDISP in WinGX (Farrugia, 1999)'
 'Sn' 'Sn' -0.6253 1.4306
 'Calculated using XDISP in WinGX (Farrugia, 1999)'

_shelx_space_group_comment
;
The symmetry employed for this shelxl refinement is uniquely defined
by the following loop, which should always be used as a source of
symmetry information in preference to the above space-group names.
They are only intended as comments.
;
_space_group_crystal_system        'triclinic'
_space_group_IT_number             2
_space_group_name_H-M_alt          P-1
_space_group_name_Hall             '-P 1'
loop_
  _space_group_symop_operation_xyz
 'x, y, z'
 '-x, -y, -z'

_cell_length_a                     11.2163(3)
_cell_length_b                     11.2455(3)
_cell_length_c                     16.7472(5)
_cell_angle_alpha                  95.7130(10)
_cell_angle_beta                   94.8890(10)
_cell_angle_gamma                  90.5870(10)
_cell_volume                       2093.86(10)
_cell_formula_units_Z              4
_cell_measurement_reflns_used      9701
_cell_measurement_temperature      300
_cell_measurement_theta_max        27.117
_cell_measurement_theta_min        2.454
_shelx_estimated_absorpt_T_max     0.981
_shelx_estimated_absorpt_T_min     0.790
_exptl_absorpt_coefficient_mu      1.900
_exptl_absorpt_correction_T_max    0.981
_exptl_absorpt_correction_T_min    0.672
_exptl_absorpt_correction_type     multi-scan
_exptl_absorpt_process_details
;
SADABS-2016/2 (Bruker,2016) was used for absorption correction.
wR2(int) was 0.1129 before and 0.0877 after correction.
The Ratio of minimum to maximum transmission is 0.6853.
The \l/2 correction factor is Not present.
;
_exptl_absorpt_special_details     ?
_exptl_crystal_colour              colourless
_exptl_crystal_colour_primary      colourless
_exptl_crystal_density_diffrn      1.665
_exptl_crystal_density_meas        ?
_exptl_crystal_density_method      'not measured'
_exptl_crystal_description         plate
_exptl_crystal_F_000               1056
_exptl_crystal_size_max            0.13
_exptl_crystal_size_mid            0.11
_exptl_crystal_size_min            0.01
_exptl_transmission_factor_max     ?
_exptl_transmission_factor_min     ?
_diffrn_reflns_av_R_equivalents    0.0756
_diffrn_reflns_av_unetI/netI       0.0505
_diffrn_reflns_Laue_measured_fraction_full  0.998
_diffrn_reflns_Laue_measured_fraction_max  0.998
_diffrn_reflns_limit_h_max         14
_diffrn_reflns_limit_h_min         -14
_diffrn_reflns_limit_k_max         14
_diffrn_reflns_limit_k_min         -14
_diffrn_reflns_limit_l_max         21
_diffrn_reflns_limit_l_min         -21
_diffrn_reflns_number              55480
_diffrn_reflns_point_group_measured_fraction_full  0.998
_diffrn_reflns_point_group_measured_fraction_max  0.998
_diffrn_reflns_theta_full          25.242
_diffrn_reflns_theta_max           27.141
_diffrn_reflns_theta_min           2.090
_diffrn_ambient_temperature        300
_diffrn_measured_fraction_theta_full  0.998
_diffrn_measured_fraction_theta_max  0.998
_diffrn_detector                   'Bruker Photon II'
_diffrn_detector_type              'CMOS area detector'
_diffrn_detector_area_resol_mean   7.3910
_diffrn_measurement_device         'four-circle diffractometer'
_diffrn_measurement_device_type    'D8 Venture'
_diffrn_measurement_method         '\w and \f scans'
_diffrn_radiation_type             MoK\a
_diffrn_radiation_wavelength       0.71073
_diffrn_radiation_collimation      'focusing mirrors'
_diffrn_radiation_monochromator    'mirror optics'
_diffrn_radiation_probe            x-ray
_diffrn_source                     'microfocus sealed X-ray tube'
_diffrn_source_type                'Incoatec I\ms'
_diffrn_source_current             1.0
_diffrn_source_power               0.05
_diffrn_source_voltage             50.0
_diffrn_standards_number           0
_reflns_Friedel_coverage           0.000
_reflns_Friedel_fraction_full      .
_reflns_Friedel_fraction_max       .
_reflns_number_gt                  7707
_reflns_number_total               9288
_reflns_special_details
;
 Reflections were merged by SHELXL according to the crystal
 class for the calculation of statistics and refinement.
 
 _reflns_Friedel_fraction is defined as the number of unique
 Friedel pairs measured divided by the number that would be
 possible theoretically, ignoring centric projections and
 systematic absences.
;
_reflns_threshold_expression       'I > 2\s(I)'
_computing_cell_refinement         'SAINT V8.38A (Bruker, 2018)'
_computing_data_collection         'APEX5 (Bruker, 2023)'
_computing_data_reduction          'SAINT V8.38A (Bruker, 2018)'
_computing_molecular_graphics      'Olex2 1.5 (Dolomanov et al., 2009)'
_computing_publication_material    'Olex2 1.5 (Dolomanov et al., 2009)'
_computing_structure_refinement    'SHELXL 2019/3 (Sheldrick, 2015)'
_computing_structure_solution      'SHELXT 2014/5 (Sheldrick, 2014)'
_refine_diff_density_max           0.715
_refine_diff_density_min           -0.578
_refine_diff_density_rms           0.078
_refine_ls_extinction_coef         .
_refine_ls_extinction_method       none
_refine_ls_goodness_of_fit_ref     1.046
_refine_ls_hydrogen_treatment      constr
_refine_ls_matrix_type             full
_refine_ls_number_parameters       411
_refine_ls_number_reflns           9288
_refine_ls_number_restraints       0
_refine_ls_R_factor_all            0.0362
_refine_ls_R_factor_gt             0.0275
_refine_ls_restrained_S_all        1.046
_refine_ls_shift/su_max            0.001
_refine_ls_shift/su_mean           0.000
_refine_ls_structure_factor_coef   Fsqd
_refine_ls_weighting_details      
 'w=1/[\s^2^(Fo^2^)+0.6506P] where P=(Fo^2^+2Fc^2^)/3'
_refine_ls_weighting_scheme        calc
_refine_ls_wR_factor_gt            0.0654
_refine_ls_wR_factor_ref           0.0716
_refine_special_details
;
Tin atoms Sn1, Sn2, Sn3, and Sn4 are disordered, each with 50% occupancy 
Free refinement of these disordered atoms produces occupancies between 46-52%, 
so the occupancies were set at 50%.
Nitrogen atoms N4 and N5 have occupancies 40% and 60%, respectively, 
consistent with the occupancies obtained from free refinement of these 
disordered atoms.
The -4 0 4, 0 -4 1, 0 -2 1, 0 -2 2, 0 0 2, and 2 4 4 reflections were omitted 
from the refinement due to large error values. 
The triclinic unit cell was chosen based on the agreement of the observed reflections
with the reciprocal lattice and the observed peak splitting in experimental powder
X-ray diffraction patterns, indicating triclinic rather than monoclinic symmetry.
;
_olex2_refinement_description
;
1. Fixed Uiso
 At 1.2 times of:
  All C(H) groups, All C(H,H) groups, All C(H,H,H,H) groups, All N(H,H,H) groups
2. Others
 Fixed Sof: Sn1(0.5) Sn3(0.5) Sn4(0.5) N4(0.4) H4A(0.4) H4B(0.4) H4C(0.4)
 N5(0.6) H5A(0.6) H5B(0.6) H5C(0.6) H24C(0.4) H24D(0.4) H24A(0.6) H24B(0.6)
 Sn9(0.5)
3.a Ternary CH refined with riding coordinates:
 C5(H5), C9(H9), C17(H17), C20(H20)
3.b Secondary CH2 refined with riding coordinates:
 C1(H1D,H1E), C2(H2A,H2B), C3(H3A,H3B), C4(H4D,H4E), C6(H6A,H6B), C7(H7A,H7B),
 C8(H8A,H8B), C10(H10A,H10B), C11(H11A,H11B), C12(H12A,H12B), C13(H13A,H13B),
 C14(H14A,H14B), C15(H15A,H15B), C16(H16A,H16B), C18(H18A,H18B), C19(H19A,H19B),
  C21(H21A,H21B), C22(H22A,H22B), C23(H23A,H23B), C24(H24C,H24D), C24(H24A,H24B)
3.c Idealised Me refined as rotating group:
 N1(H1A,H1B,H1C), N2(H2C,H2D,H2E), N3(H3C,H3D,H3E), N4(H4A,H4B,H4C), N5(H5A,
 H5B,H5C)
;
_atom_sites_solution_hydrogens     geom
_atom_sites_solution_primary       'dual space'
_atom_sites_solution_secondary     diffmap
loop_
  _atom_site_label
  _atom_site_type_symbol
  _atom_site_fract_x
  _atom_site_fract_y
  _atom_site_fract_z
  _atom_site_U_iso_or_equiv
  _atom_site_adp_type
  _atom_site_occupancy
  _atom_site_site_symmetry_order
  _atom_site_calc_flag
  _atom_site_refinement_flags_posn
  _atom_site_refinement_flags_adp
  _atom_site_refinement_flags_occupancy
  _atom_site_disorder_assembly
  _atom_site_disorder_group
 Sn1 Sn 0.2591(4) 0.2505(4) 0.48418(19) 0.0361(4) Uani 0.5 1 d . . P . .
 Cl1 Cl 0.03453(5) 0.19355(6) 0.50091(4) 0.04966(15) Uani 1 1 d . . . . .
 Cl2 Cl 0.31409(6) 0.03068(5) 0.50322(4) 0.05214(16) Uani 1 1 d . . . . .
 Cl3 Cl 0.23185(6) 0.19382(6) 0.32794(4) 0.05248(15) Uani 1 1 d . . . . .
 Cl4 Cl 0.27518(6) 0.29847(6) 0.67025(4) 0.05424(16) Uani 1 1 d . . . . .
 Sn3 Sn 0.7519(3) 0.2481(3) 0.47933(15) 0.0323(3) Uani 0.5 1 d . . P . .
 Sn4 Sn 0.7586(3) 0.2460(3) 0.49586(15) 0.0293(3) Uani 0.5 1 d . . P . .
 Cl5 Cl 0.53536(5) 0.30771(6) 0.50378(4) 0.05187(16) Uani 1 1 d . . . . .
 Cl6 Cl 0.69925(6) 0.23899(6) 0.32631(4) 0.05170(15) Uani 1 1 d . . . . .
 Cl7 Cl 0.81558(6) 0.46954(5) 0.49413(4) 0.04836(15) Uani 1 1 d . . . . .
 Cl8 Cl 0.79859(6) 0.26614(6) 0.66853(4) 0.05073(15) Uani 1 1 d . . . . .
 S1 S 1.11126(7) 0.10409(9) 0.96212(4) 0.0684(2) Uani 1 1 d . . . . .
 N1 N 0.94164(18) 0.02241(18) 0.64087(12) 0.0447(5) Uani 1 1 d . . . . .
 H1A H 0.947974 0.003367 0.588550 0.054 Uiso 1 1 calc R U . . .
 H1B H 0.917444 0.097438 0.648927 0.054 Uiso 1 1 calc R U . . .
 H1C H 0.888625 -0.026543 0.657951 0.054 Uiso 1 1 calc R U . . .
 C1 C 1.0600(2) 0.0106(2) 0.68624(14) 0.0444(5) Uani 1 1 d . . . . .
 H1D H 1.122055 0.039168 0.655540 0.053 Uiso 1 1 calc R U . . .
 H1E H 1.073907 -0.073198 0.691983 0.053 Uiso 1 1 calc R U . . .
 C2 C 1.1930(2) 0.0595(2) 0.81093(15) 0.0464(6) Uani 1 1 d . . . . .
 H2A H 1.200019 -0.024363 0.819174 0.056 Uiso 1 1 calc R U . . .
 H2B H 1.253573 0.078703 0.775956 0.056 Uiso 1 1 calc R U . . .
 C3 C 1.2171(2) 0.1336(3) 0.89113(17) 0.0577(7) Uani 1 1 d . . . . .
 H3A H 1.214671 0.217598 0.882571 0.069 Uiso 1 1 calc R U . . .
 H3B H 1.297039 0.117339 0.913883 0.069 Uiso 1 1 calc R U . . .
 C4 C 0.9686(2) 0.0499(2) 0.81983(14) 0.0414(5) Uani 1 1 d . . . . .
 H4D H 0.892318 0.062284 0.790306 0.050 Uiso 1 1 calc R U . . .
 H4E H 0.972439 -0.033852 0.829119 0.050 Uiso 1 1 calc R U . . .
 C5 C 1.06945(19) 0.0796(2) 0.76902(13) 0.0365(5) Uani 1 1 d . . . . .
 H5 H 1.064431 0.164749 0.761397 0.044 Uiso 1 1 calc R U . . .
 C6 C 0.9757(2) 0.1257(3) 0.90027(15) 0.0511(6) Uani 1 1 d . . . . .
 H6A H 0.907678 0.106202 0.928954 0.061 Uiso 1 1 calc R U . . .
 H6B H 0.970629 0.209294 0.890856 0.061 Uiso 1 1 calc R U . . .
 S2 S 0.61187(7) 0.60805(9) 0.96380(4) 0.0717(2) Uani 1 1 d . . . . .
 N2 N 0.44723(19) 0.51614(19) 0.64233(12) 0.0484(5) Uani 1 1 d . . . . .
 H2C H 0.455759 0.503453 0.589835 0.058 Uiso 1 1 calc R U . . .
 H2D H 0.416574 0.588025 0.653241 0.058 Uiso 1 1 calc R U . . .
 H2E H 0.398275 0.460490 0.656328 0.058 Uiso 1 1 calc R U . . .
 C7 C 0.4713(2) 0.5487(2) 0.82124(14) 0.0452(5) Uani 1 1 d . . . . .
 H7A H 0.395171 0.560219 0.791241 0.054 Uiso 1 1 calc R U . . .
 H7B H 0.475692 0.465093 0.830732 0.054 Uiso 1 1 calc R U . . .
 C8 C 0.5654(2) 0.5102(2) 0.68821(15) 0.0507(6) Uani 1 1 d . . . . .
 H8A H 0.626069 0.542105 0.657829 0.061 Uiso 1 1 calc R U . . .
 H8B H 0.583494 0.427168 0.693877 0.061 Uiso 1 1 calc R U . . .
 C9 C 0.57170(19) 0.5784(2) 0.77084(13) 0.0388(5) Uani 1 1 d . . . . .
 H9 H 0.565324 0.663351 0.762888 0.047 Uiso 1 1 calc R U . . .
 C10 C 0.6951(2) 0.5619(2) 0.81344(15) 0.0475(6) Uani 1 1 d . . . . .
 H10A H 0.704222 0.478339 0.821949 0.057 Uiso 1 1 calc R U . . .
 H10B H 0.755442 0.582481 0.778660 0.057 Uiso 1 1 calc R U . . .
 C11 C 0.4761(2) 0.6242(3) 0.90137(15) 0.0532(6) Uani 1 1 d . . . . .
 H11A H 0.408712 0.602333 0.929903 0.064 Uiso 1 1 calc R U . . .
 H11B H 0.467909 0.707544 0.891772 0.064 Uiso 1 1 calc R U . . .
 C12 C 0.7173(2) 0.6367(3) 0.89364(17) 0.0634(8) Uani 1 1 d . . . . .
 H12A H 0.714562 0.720579 0.884650 0.076 Uiso 1 1 calc R U . . .
 H12B H 0.797127 0.621262 0.916973 0.076 Uiso 1 1 calc R U . . .
 S3 S 1.10581(9) 0.61328(7) 0.96293(4) 0.0702(2) Uani 1 1 d . . . . .
 N3 N 1.02072(18) 0.43499(17) 0.64264(11) 0.0450(5) Uani 1 1 d . . . . .
 H3C H 1.005597 0.440900 0.590164 0.054 Uiso 1 1 calc R U . . .
 H3D H 0.969240 0.383097 0.658295 0.054 Uiso 1 1 calc R U . . .
 H3E H 1.095026 0.409758 0.652263 0.054 Uiso 1 1 calc R U . . .
 C13 C 1.0579(2) 0.6903(2) 0.81196(15) 0.0450(5) Uani 1 1 d . . . . .
 H13A H 1.076044 0.749851 0.776446 0.054 Uiso 1 1 calc R U . . .
 H13B H 0.974118 0.697136 0.821724 0.054 Uiso 1 1 calc R U . . .
 C14 C 1.0496(2) 0.4672(2) 0.82156(14) 0.0418(5) Uani 1 1 d . . . . .
 H14A H 0.966006 0.471495 0.832307 0.050 Uiso 1 1 calc R U . . .
 H14B H 1.061502 0.390199 0.791989 0.050 Uiso 1 1 calc R U . . .
 C15 C 1.1269(3) 0.4764(2) 0.90097(15) 0.0522(6) Uani 1 1 d . . . . .
 H15A H 1.210353 0.471113 0.890101 0.063 Uiso 1 1 calc R U . . .
 H15B H 1.108115 0.409362 0.930245 0.063 Uiso 1 1 calc R U . . .
 C16 C 1.0078(2) 0.5544(2) 0.68826(14) 0.0450(5) Uani 1 1 d . . . . .
 H16A H 0.923900 0.567402 0.695478 0.054 Uiso 1 1 calc R U . . .
 H16B H 1.034971 0.615958 0.657003 0.054 Uiso 1 1 calc R U . . .
 C17 C 1.0784(2) 0.56580(18) 0.77000(13) 0.0356(5) Uani 1 1 d . . . . .
 H17 H 1.163479 0.560718 0.761000 0.043 Uiso 1 1 calc R U . . .
 C18 C 1.1337(3) 0.7161(2) 0.89108(17) 0.0571(7) Uani 1 1 d . . . . .
 H18A H 1.118016 0.796531 0.913983 0.068 Uiso 1 1 calc R U . . .
 H18B H 1.217482 0.713084 0.880904 0.068 Uiso 1 1 calc R U . . .
 S4 S 0.60740(9) 0.11179(7) 0.96600(4) 0.0711(2) Uani 1 1 d . . . . .
 N4 N 0.5237(4) 0.1299(4) 0.6404(3) 0.0354(10) Uani 0.4 1 d . . P A 2
 H4A H 0.509100 0.095019 0.590408 0.042 Uiso 0.4 1 calc R U P A 2
 H4B H 0.598490 0.158675 0.647304 0.042 Uiso 0.4 1 calc R U P A 2
 H4C H 0.473088 0.189402 0.648695 0.042 Uiso 0.4 1 calc R U P A 2
 N5 N 0.5159(3) -0.0544(3) 0.64297(19) 0.0426(7) Uani 0.6 1 d . . P A 1
 H5A H 0.499420 -0.041819 0.591588 0.051 Uiso 0.6 1 calc R U P A 1
 H5B H 0.463061 -0.106595 0.656660 0.051 Uiso 0.6 1 calc R U P A 1
 H5C H 0.589253 -0.083342 0.649664 0.051 Uiso 0.6 1 calc R U P A 1
 C19 C 0.5528(2) -0.0321(2) 0.82352(14) 0.0445(5) Uani 1 1 d . . . . .
 H19A H 0.469256 -0.029036 0.834293 0.053 Uiso 1 1 calc R U . . .
 H19B H 0.565516 -0.108457 0.793333 0.053 Uiso 1 1 calc R U . . .
 C20 C 0.58021(19) 0.06765(19) 0.77276(13) 0.0364(5) Uani 1 1 d . . . . .
 H20 H 0.665378 0.064030 0.763850 0.044 Uiso 1 1 calc R U . . .
 C21 C 0.6300(3) -0.0240(2) 0.90289(15) 0.0541(6) Uani 1 1 d . . . . .
 H21A H 0.713515 -0.028141 0.892092 0.065 Uiso 1 1 calc R U . . .
 H21B H 0.611739 -0.091890 0.931475 0.065 Uiso 1 1 calc R U . . .
 C22 C 0.6334(3) 0.2161(2) 0.89504(16) 0.0573(7) Uani 1 1 d . . . . .
 H22A H 0.616872 0.295952 0.918570 0.069 Uiso 1 1 calc R U . . .
 H22B H 0.717257 0.214432 0.884801 0.069 Uiso 1 1 calc R U . . .
 C23 C 0.5580(2) 0.1911(2) 0.81596(15) 0.0469(6) Uani 1 1 d . . . . .
 H23A H 0.575273 0.251845 0.781107 0.056 Uiso 1 1 calc R U . . .
 H23B H 0.474174 0.196424 0.825773 0.056 Uiso 1 1 calc R U . . .
 C24 C 0.5098(2) 0.0523(3) 0.69109(15) 0.0559(7) Uani 1 1 d . . . . .
 H24C H 0.528640 -0.025455 0.665149 0.067 Uiso 0.4 1 calc R U P A 2
 H24D H 0.425587 0.049780 0.700110 0.067 Uiso 0.4 1 calc R U P A 2
 H24A H 0.426302 0.065316 0.699607 0.067 Uiso 0.6 1 calc R U P A 1
 H24B H 0.535199 0.115653 0.660703 0.067 Uiso 0.6 1 calc R U P A 1
 Sn9 Sn 0.2559(4) 0.2507(4) 0.50062(19) 0.0354(4) Uani 0.5 1 d . . P . .

loop_
  _atom_site_aniso_label
  _atom_site_aniso_U_11
  _atom_site_aniso_U_22
  _atom_site_aniso_U_33
  _atom_site_aniso_U_23
  _atom_site_aniso_U_13
  _atom_site_aniso_U_12
 Sn1 0.0252(4) 0.0271(3) 0.0558(11) 0.0044(7) 0.0016(7) 0.0017(2)
 Cl1 0.0331(3) 0.0572(4) 0.0565(4) -0.0092(3) 0.0091(3) -0.0022(2)
 Cl2 0.0568(4) 0.0323(3) 0.0646(4) 0.0039(3) -0.0097(3) 0.0055(2)
 Cl3 0.0549(4) 0.0571(4) 0.0464(3) 0.0082(3) 0.0062(3) 0.0034(3)
 Cl4 0.0657(4) 0.0441(3) 0.0535(4) 0.0060(3) 0.0069(3) 0.0044(3)
 Sn3 0.0277(5) 0.0289(3) 0.0411(9) 0.0065(6) 0.0031(6) 0.0025(3)
 Sn4 0.0248(3) 0.0261(3) 0.0363(8) 0.0037(5) -0.0016(5) 0.0011(2)
 Cl5 0.0323(3) 0.0683(4) 0.0539(4) -0.0033(3) 0.0080(3) 0.0038(3)
 Cl6 0.0571(4) 0.0531(4) 0.0443(3) -0.0018(3) 0.0083(3) 0.0074(3)
 Cl7 0.0537(3) 0.0332(3) 0.0576(4) 0.0099(2) -0.0040(3) -0.0040(2)
 Cl8 0.0467(3) 0.0470(3) 0.0586(4) 0.0054(3) 0.0042(3) 0.0054(3)
 S1 0.0536(4) 0.1091(7) 0.0386(4) -0.0033(4) -0.0068(3) 0.0070(4)
 N1 0.0533(12) 0.0453(11) 0.0341(10) -0.0007(8) 0.0003(9) 0.0035(9)
 C1 0.0443(13) 0.0498(14) 0.0383(13) -0.0005(10) 0.0039(10) 0.0096(11)
 C2 0.0310(11) 0.0586(15) 0.0496(14) 0.0069(11) 0.0021(10) 0.0048(10)
 C3 0.0411(14) 0.0697(18) 0.0573(17) -0.0041(14) -0.0115(12) -0.0043(12)
 C4 0.0346(11) 0.0502(13) 0.0381(12) -0.0004(10) 0.0014(9) 0.0005(10)
 C5 0.0372(12) 0.0354(11) 0.0365(12) 0.0033(9) 0.0015(9) 0.0027(9)
 C6 0.0421(13) 0.0687(17) 0.0403(14) -0.0062(12) 0.0036(11) 0.0070(12)
 S2 0.0577(4) 0.1141(7) 0.0390(4) -0.0045(4) -0.0069(3) 0.0081(4)
 N2 0.0565(13) 0.0503(12) 0.0367(11) -0.0006(9) 0.0003(9) 0.0005(10)
 C7 0.0367(12) 0.0553(14) 0.0421(13) -0.0007(11) 0.0007(10) -0.0003(10)
 C8 0.0492(14) 0.0589(16) 0.0420(14) -0.0035(11) 0.0025(11) 0.0068(12)
 C9 0.0368(12) 0.0403(12) 0.0381(12) 0.0006(9) -0.0004(9) 0.0002(9)
 C10 0.0340(12) 0.0593(15) 0.0486(14) 0.0033(11) 0.0021(10) 0.0048(11)
 C11 0.0427(13) 0.0727(18) 0.0424(14) -0.0042(12) 0.0033(11) 0.0061(12)
 C12 0.0443(15) 0.079(2) 0.0604(18) -0.0083(15) -0.0114(13) -0.0051(14)
 S3 0.1082(7) 0.0598(4) 0.0379(4) -0.0086(3) -0.0044(4) 0.0073(4)
 N3 0.0524(12) 0.0477(11) 0.0331(10) -0.0003(8) -0.0017(9) -0.0034(9)
 C13 0.0534(14) 0.0331(11) 0.0475(14) -0.0009(10) 0.0049(11) 0.0027(10)
 C14 0.0503(14) 0.0353(11) 0.0384(13) 0.0012(9) -0.0008(10) 0.0000(10)
 C15 0.0705(17) 0.0441(14) 0.0396(14) 0.0007(10) -0.0048(12) 0.0068(12)
 C16 0.0547(15) 0.0414(13) 0.0385(13) 0.0037(10) 0.0019(11) 0.0063(11)
 C17 0.0362(11) 0.0339(11) 0.0355(12) -0.0018(9) 0.0014(9) 0.0004(9)
 C18 0.0671(18) 0.0405(13) 0.0588(17) -0.0111(12) -0.0027(14) -0.0027(12)
 S4 0.1117(7) 0.0613(5) 0.0365(4) -0.0055(3) -0.0044(4) 0.0073(4)
 N4 0.042(2) 0.038(2) 0.027(2) 0.0082(18) -0.0006(18) 0.0035(19)
 N5 0.0435(18) 0.0517(19) 0.0320(17) 0.0007(14) 0.0030(14) 0.0044(15)
 C19 0.0510(14) 0.0407(12) 0.0409(13) 0.0001(10) 0.0038(11) -0.0020(10)
 C20 0.0334(11) 0.0388(12) 0.0359(12) -0.0002(9) 0.0012(9) 0.0025(9)
 C21 0.0707(18) 0.0474(14) 0.0431(14) 0.0054(11) -0.0019(12) 0.0074(12)
 C22 0.0721(18) 0.0416(14) 0.0527(16) -0.0099(11) -0.0091(14) 0.0004(12)
 C23 0.0540(14) 0.0404(13) 0.0445(14) -0.0019(10) 0.0011(11) 0.0086(11)
 C24 0.0460(14) 0.082(2) 0.0364(14) -0.0062(13) 0.0002(11) 0.0051(13)
 Sn9 0.0274(3) 0.0280(3) 0.0516(10) 0.0055(6) 0.0069(6) 0.00260(19)

_geom_special_details
;
 All esds (except the esd in the dihedral angle between two l.s. planes)
 are estimated using the full covariance matrix.  The cell esds are taken
 into account individually in the estimation of esds in distances, angles
 and torsion angles; correlations between esds in cell parameters are only
 used when they are defined by crystal symmetry.  An approximate (isotropic)
 treatment of cell esds is used for estimating esds involving l.s. planes.
;
loop_
  _geom_bond_atom_site_label_1
  _geom_bond_atom_site_label_2
  _geom_bond_distance
  _geom_bond_site_symmetry_2
  _geom_bond_publ_flag
 Sn1 Cl1 2.638(4) . ?
 Sn1 Cl2 2.598(4) . ?
 Sn1 Cl3 2.622(3) . ?
 Cl1 Sn9 2.559(4) . ?
 Cl2 Sn9 2.569(4) . ?
 Cl3 Sn9 2.888(3) . ?
 Cl4 Sn9 2.828(3) . ?
 Sn3 Cl5 2.581(4) . ?
 Sn3 Cl6 2.572(2) . ?
 Sn3 Cl7 2.565(4) . ?
 Sn4 Cl5 2.616(4) . ?
 Sn4 Cl6 2.854(2) . ?
 Sn4 Cl7 2.591(3) . ?
 Sn4 Cl8 2.874(3) . ?
 S1 C3 1.801(3) . ?
 S1 C6 1.798(3) . ?
 N1 H1A 0.8900 . ?
 N1 H1B 0.8900 . ?
 N1 H1C 0.8900 . ?
 N1 C1 1.486(3) . ?
 C1 H1D 0.9700 . ?
 C1 H1E 0.9700 . ?
 C1 C5 1.514(3) . ?
 C2 H2A 0.9700 . ?
 C2 H2B 0.9700 . ?
 C2 C3 1.510(4) . ?
 C2 C5 1.529(3) . ?
 C3 H3A 0.9700 . ?
 C3 H3B 0.9700 . ?
 C4 H4D 0.9700 . ?
 C4 H4E 0.9700 . ?
 C4 C5 1.526(3) . ?
 C4 C6 1.517(3) . ?
 C5 H5 0.9800 . ?
 C6 H6A 0.9700 . ?
 C6 H6B 0.9700 . ?
 S2 C11 1.794(3) . ?
 S2 C12 1.786(3) . ?
 N2 H2C 0.8900 . ?
 N2 H2D 0.8900 . ?
 N2 H2E 0.8900 . ?
 N2 C8 1.480(3) . ?
 C7 H7A 0.9700 . ?
 C7 H7B 0.9700 . ?
 C7 C9 1.517(3) . ?
 C7 C11 1.512(3) . ?
 C8 H8A 0.9700 . ?
 C8 H8B 0.9700 . ?
 C8 C9 1.510(3) . ?
 C9 H9 0.9800 . ?
 C9 C10 1.524(3) . ?
 C10 H10A 0.9700 . ?
 C10 H10B 0.9700 . ?
 C10 C12 1.512(4) . ?
 C11 H11A 0.9700 . ?
 C11 H11B 0.9700 . ?
 C12 H12A 0.9700 . ?
 C12 H12B 0.9700 . ?
 S3 C15 1.798(2) . ?
 S3 C18 1.794(3) . ?
 N3 H3C 0.8900 . ?
 N3 H3D 0.8900 . ?
 N3 H3E 0.8900 . ?
 N3 C16 1.492(3) . ?
 C13 H13A 0.9700 . ?
 C13 H13B 0.9700 . ?
 C13 C17 1.531(3) . ?
 C13 C18 1.513(4) . ?
 C14 H14A 0.9700 . ?
 C14 H14B 0.9700 . ?
 C14 C15 1.519(3) . ?
 C14 C17 1.520(3) . ?
 C15 H15A 0.9700 . ?
 C15 H15B 0.9700 . ?
 C16 H16A 0.9700 . ?
 C16 H16B 0.9700 . ?
 C16 C17 1.515(3) . ?
 C17 H17 0.9800 . ?
 C18 H18A 0.9700 . ?
 C18 H18B 0.9700 . ?
 S4 C21 1.801(3) . ?
 S4 C22 1.790(3) . ?
 N4 H4A 0.8900 . ?
 N4 H4B 0.8900 . ?
 N4 H4C 0.8900 . ?
 N4 C24 1.294(5) . ?
 N5 H5A 0.8900 . ?
 N5 H5B 0.8900 . ?
 N5 H5C 0.8900 . ?
 N5 C24 1.382(4) . ?
 C19 H19A 0.9700 . ?
 C19 H19B 0.9700 . ?
 C19 C20 1.518(3) . ?
 C19 C21 1.517(3) . ?
 C20 H20 0.9800 . ?
 C20 C23 1.533(3) . ?
 C20 C24 1.513(3) . ?
 C21 H21A 0.9700 . ?
 C21 H21B 0.9700 . ?
 C22 H22A 0.9700 . ?
 C22 H22B 0.9700 . ?
 C22 C23 1.509(3) . ?
 C23 H23A 0.9700 . ?
 C23 H23B 0.9700 . ?
 C24 H24C 0.9700 . ?
 C24 H24D 0.9700 . ?
 C24 H24A 0.9700 . ?
 C24 H24B 0.9700 . ?

loop_
  _geom_angle_atom_site_label_1
  _geom_angle_atom_site_label_2
  _geom_angle_atom_site_label_3
  _geom_angle
  _geom_angle_site_symmetry_1
  _geom_angle_site_symmetry_3
  _geom_angle_publ_flag
 Cl2 Sn1 Cl1 88.30(12) . . ?
 Cl2 Sn1 Cl3 89.39(12) . . ?
 Cl3 Sn1 Cl1 92.29(12) . . ?
 Sn9 Cl1 Sn1 5.94(14) . . ?
 Sn9 Cl2 Sn1 6.19(13) . . ?
 Sn1 Cl3 Sn9 1.85(17) . . ?
 Cl6 Sn3 Cl5 90.15(9) . . ?
 Cl7 Sn3 Cl5 90.00(11) . . ?
 Cl7 Sn3 Cl6 94.27(10) . . ?
 Cl5 Sn4 Cl6 83.56(8) . . ?
 Cl5 Sn4 Cl8 91.30(10) . . ?
 Cl6 Sn4 Cl8 174.61(14) . . ?
 Cl7 Sn4 Cl5 88.67(11) . . ?
 Cl7 Sn4 Cl6 87.37(8) . . ?
 Cl7 Sn4 Cl8 90.92(9) . . ?
 Sn3 Cl5 Sn4 6.22(10) . . ?
 Sn3 Cl6 Sn4 0.75(15) . . ?
 Sn3 Cl7 Sn4 6.29(10) . . ?
 C6 S1 C3 98.48(12) . . ?
 H1A N1 H1B 109.5 . . ?
 H1A N1 H1C 109.5 . . ?
 H1B N1 H1C 109.5 . . ?
 C1 N1 H1A 109.5 . . ?
 C1 N1 H1B 109.5 . . ?
 C1 N1 H1C 109.5 . . ?
 N1 C1 H1D 109.0 . . ?
 N1 C1 H1E 109.0 . . ?
 N1 C1 C5 112.93(18) . . ?
 H1D C1 H1E 107.8 . . ?
 C5 C1 H1D 109.0 . . ?
 C5 C1 H1E 109.0 . . ?
 H2A C2 H2B 107.7 . . ?
 C3 C2 H2A 108.9 . . ?
 C3 C2 H2B 108.9 . . ?
 C3 C2 C5 113.4(2) . . ?
 C5 C2 H2A 108.9 . . ?
 C5 C2 H2B 108.9 . . ?
 S1 C3 H3A 109.0 . . ?
 S1 C3 H3B 109.0 . . ?
 C2 C3 S1 113.05(18) . . ?
 C2 C3 H3A 109.0 . . ?
 C2 C3 H3B 109.0 . . ?
 H3A C3 H3B 107.8 . . ?
 H4D C4 H4E 107.9 . . ?
 C5 C4 H4D 109.1 . . ?
 C5 C4 H4E 109.1 . . ?
 C6 C4 H4D 109.1 . . ?
 C6 C4 H4E 109.1 . . ?
 C6 C4 C5 112.3(2) . . ?
 C1 C5 C2 108.67(18) . . ?
 C1 C5 C4 113.36(19) . . ?
 C1 C5 H5 107.4 . . ?
 C2 C5 H5 107.4 . . ?
 C4 C5 C2 112.23(19) . . ?
 C4 C5 H5 107.4 . . ?
 S1 C6 H6A 109.0 . . ?
 S1 C6 H6B 109.0 . . ?
 C4 C6 S1 112.84(17) . . ?
 C4 C6 H6A 109.0 . . ?
 C4 C6 H6B 109.0 . . ?
 H6A C6 H6B 107.8 . . ?
 C12 S2 C11 99.05(13) . . ?
 H2C N2 H2D 109.5 . . ?
 H2C N2 H2E 109.5 . . ?
 H2D N2 H2E 109.5 . . ?
 C8 N2 H2C 109.5 . . ?
 C8 N2 H2D 109.5 . . ?
 C8 N2 H2E 109.5 . . ?
 H7A C7 H7B 107.8 . . ?
 C9 C7 H7A 109.0 . . ?
 C9 C7 H7B 109.0 . . ?
 C11 C7 H7A 109.0 . . ?
 C11 C7 H7B 109.0 . . ?
 C11 C7 C9 113.0(2) . . ?
 N2 C8 H8A 108.9 . . ?
 N2 C8 H8B 108.9 . . ?
 N2 C8 C9 113.3(2) . . ?
 H8A C8 H8B 107.7 . . ?
 C9 C8 H8A 108.9 . . ?
 C9 C8 H8B 108.9 . . ?
 C7 C9 H9 106.9 . . ?
 C7 C9 C10 112.5(2) . . ?
 C8 C9 C7 114.5(2) . . ?
 C8 C9 H9 106.9 . . ?
 C8 C9 C10 108.65(19) . . ?
 C10 C9 H9 106.9 . . ?
 C9 C10 H10A 108.8 . . ?
 C9 C10 H10B 108.8 . . ?
 H10A C10 H10B 107.7 . . ?
 C12 C10 C9 113.7(2) . . ?
 C12 C10 H10A 108.8 . . ?
 C12 C10 H10B 108.8 . . ?
 S2 C11 H11A 108.9 . . ?
 S2 C11 H11B 108.9 . . ?
 C7 C11 S2 113.31(17) . . ?
 C7 C11 H11A 108.9 . . ?
 C7 C11 H11B 108.9 . . ?
 H11A C11 H11B 107.7 . . ?
 S2 C12 H12A 108.9 . . ?
 S2 C12 H12B 108.9 . . ?
 C10 C12 S2 113.54(19) . . ?
 C10 C12 H12A 108.9 . . ?
 C10 C12 H12B 108.9 . . ?
 H12A C12 H12B 107.7 . . ?
 C18 S3 C15 98.36(12) . . ?
 H3C N3 H3D 109.5 . . ?
 H3C N3 H3E 109.5 . . ?
 H3D N3 H3E 109.5 . . ?
 C16 N3 H3C 109.5 . . ?
 C16 N3 H3D 109.5 . . ?
 C16 N3 H3E 109.5 . . ?
 H13A C13 H13B 107.8 . . ?
 C17 C13 H13A 109.0 . . ?
 C17 C13 H13B 109.0 . . ?
 C18 C13 H13A 109.0 . . ?
 C18 C13 H13B 109.0 . . ?
 C18 C13 C17 112.9(2) . . ?
 H14A C14 H14B 107.9 . . ?
 C15 C14 H14A 109.2 . . ?
 C15 C14 H14B 109.2 . . ?
 C15 C14 C17 112.2(2) . . ?
 C17 C14 H14A 109.2 . . ?
 C17 C14 H14B 109.2 . . ?
 S3 C15 H15A 109.0 . . ?
 S3 C15 H15B 109.0 . . ?
 C14 C15 S3 112.76(17) . . ?
 C14 C15 H15A 109.0 . . ?
 C14 C15 H15B 109.0 . . ?
 H15A C15 H15B 107.8 . . ?
 N3 C16 H16A 109.1 . . ?
 N3 C16 H16B 109.1 . . ?
 N3 C16 C17 112.51(18) . . ?
 H16A C16 H16B 107.8 . . ?
 C17 C16 H16A 109.1 . . ?
 C17 C16 H16B 109.1 . . ?
 C13 C17 H17 107.6 . . ?
 C14 C17 C13 112.10(19) . . ?
 C14 C17 H17 107.6 . . ?
 C16 C17 C13 108.29(18) . . ?
 C16 C17 C14 113.35(19) . . ?
 C16 C17 H17 107.6 . . ?
 S3 C18 H18A 108.9 . . ?
 S3 C18 H18B 108.9 . . ?
 C13 C18 S3 113.22(19) . . ?
 C13 C18 H18A 108.9 . . ?
 C13 C18 H18B 108.9 . . ?
 H18A C18 H18B 107.7 . . ?
 C22 S4 C21 98.29(12) . . ?
 H4A N4 H4B 109.5 . . ?
 H4A N4 H4C 109.5 . . ?
 H4B N4 H4C 109.5 . . ?
 C24 N4 H4A 109.5 . . ?
 C24 N4 H4B 109.5 . . ?
 C24 N4 H4C 109.5 . . ?
 H5A N5 H5B 109.5 . . ?
 H5A N5 H5C 109.5 . . ?
 H5B N5 H5C 109.5 . . ?
 C24 N5 H5A 109.5 . . ?
 C24 N5 H5B 109.5 . . ?
 C24 N5 H5C 109.5 . . ?
 H19A C19 H19B 107.8 . . ?
 C20 C19 H19A 109.1 . . ?
 C20 C19 H19B 109.1 . . ?
 C21 C19 H19A 109.1 . . ?
 C21 C19 H19B 109.1 . . ?
 C21 C19 C20 112.6(2) . . ?
 C19 C20 H20 107.6 . . ?
 C19 C20 C23 111.81(19) . . ?
 C23 C20 H20 107.6 . . ?
 C24 C20 C19 111.8(2) . . ?
 C24 C20 H20 107.6 . . ?
 C24 C20 C23 110.2(2) . . ?
 S4 C21 H21A 109.1 . . ?
 S4 C21 H21B 109.1 . . ?
 C19 C21 S4 112.64(18) . . ?
 C19 C21 H21A 109.1 . . ?
 C19 C21 H21B 109.1 . . ?
 H21A C21 H21B 107.8 . . ?
 S4 C22 H22A 108.9 . . ?
 S4 C22 H22B 108.9 . . ?
 H22A C22 H22B 107.7 . . ?
 C23 C22 S4 113.47(19) . . ?
 C23 C22 H22A 108.9 . . ?
 C23 C22 H22B 108.9 . . ?
 C20 C23 H23A 109.0 . . ?
 C20 C23 H23B 109.0 . . ?
 C22 C23 C20 112.9(2) . . ?
 C22 C23 H23A 109.0 . . ?
 C22 C23 H23B 109.0 . . ?
 H23A C23 H23B 107.8 . . ?
 N4 C24 C20 119.3(3) . . ?
 N4 C24 H24C 107.5 . . ?
 N4 C24 H24D 107.5 . . ?
 N5 C24 C20 119.3(3) . . ?
 N5 C24 H24A 107.5 . . ?
 N5 C24 H24B 107.5 . . ?
 C20 C24 H24C 107.5 . . ?
 C20 C24 H24D 107.5 . . ?
 C20 C24 H24A 107.5 . . ?
 C20 C24 H24B 107.5 . . ?
 H24C C24 H24D 107.0 . . ?
 H24A C24 H24B 107.0 . . ?
 Cl1 Sn9 Cl2 90.66(13) . . ?
 Cl1 Sn9 Cl3 88.05(12) . . ?
 Cl1 Sn9 Cl4 90.56(10) . . ?
 Cl2 Sn9 Cl3 84.35(11) . . ?
 Cl2 Sn9 Cl4 94.14(12) . . ?
 Cl4 Sn9 Cl3 177.93(17) . . ?

loop_
  _geom_torsion_atom_site_label_1
  _geom_torsion_atom_site_label_2
  _geom_torsion_atom_site_label_3
  _geom_torsion_atom_site_label_4
  _geom_torsion
  _geom_torsion_site_symmetry_1
  _geom_torsion_site_symmetry_2
  _geom_torsion_site_symmetry_3
  _geom_torsion_site_symmetry_4
  _geom_torsion_publ_flag
 N1 C1 C5 C2 178.9(2) . . . . ?
 N1 C1 C5 C4 53.4(3) . . . . ?
 C3 S1 C6 C4 54.0(2) . . . . ?
 C3 C2 C5 C1 174.5(2) . . . . ?
 C3 C2 C5 C4 -59.3(3) . . . . ?
 C5 C2 C3 S1 59.5(3) . . . . ?
 C5 C4 C6 S1 -61.6(3) . . . . ?
 C6 S1 C3 C2 -52.8(2) . . . . ?
 C6 C4 C5 C1 -176.4(2) . . . . ?
 C6 C4 C5 C2 60.1(3) . . . . ?
 N2 C8 C9 C7 51.1(3) . . . . ?
 N2 C8 C9 C10 177.8(2) . . . . ?
 C7 C9 C10 C12 -58.3(3) . . . . ?
 C8 C9 C10 C12 173.9(2) . . . . ?
 C9 C7 C11 S2 -60.0(3) . . . . ?
 C9 C10 C12 S2 58.4(3) . . . . ?
 C11 S2 C12 C10 -51.5(2) . . . . ?
 C11 C7 C9 C8 -176.3(2) . . . . ?
 C11 C7 C9 C10 59.0(3) . . . . ?
 C12 S2 C11 C7 52.4(2) . . . . ?
 N3 C16 C17 C13 -179.3(2) . . . . ?
 N3 C16 C17 C14 -54.3(3) . . . . ?
 C15 S3 C18 C13 53.2(2) . . . . ?
 C15 C14 C17 C13 -60.6(3) . . . . ?
 C15 C14 C17 C16 176.5(2) . . . . ?
 C17 C13 C18 S3 -59.9(3) . . . . ?
 C17 C14 C15 S3 61.8(3) . . . . ?
 C18 S3 C15 C14 -54.0(2) . . . . ?
 C18 C13 C17 C14 59.7(3) . . . . ?
 C18 C13 C17 C16 -174.5(2) . . . . ?
 S4 C22 C23 C20 -60.1(3) . . . . ?
 C19 C20 C23 C22 59.7(3) . . . . ?
 C19 C20 C24 N4 -179.6(3) . . . . ?
 C19 C20 C24 N5 -53.8(3) . . . . ?
 C20 C19 C21 S4 61.7(3) . . . . ?
 C21 S4 C22 C23 53.1(2) . . . . ?
 C21 C19 C20 C23 -60.6(3) . . . . ?
 C21 C19 C20 C24 175.3(2) . . . . ?
 C22 S4 C21 C19 -53.6(2) . . . . ?
 C23 C20 C24 N4 55.4(4) . . . . ?
 C23 C20 C24 N5 -178.8(3) . . . . ?
 C24 C20 C23 C22 -175.3(2) . . . . ?

_shelx_res_file
;
TITL 2_rt_a.res in P-1
    sn_control_rt.res
    created by SHELXL-2019/3 at 13:36:45 on 13-Jul-2025
REM Old TITL 2_RT in P-1
REM SHELXT solution in P-1
REM R1 0.175, Rweak 0.004, Alpha 0.049, Orientation as input
REM Formula found by SHELXT: N4 N1 H5a Cl8 Sn1
CELL 0.71073 11.2163 11.2455 16.7472 95.713 94.889 90.587
ZERR 4 0.0003 0.0003 0.0005 0.001 0.001 0.001
LATT 1
SFAC C H Cl N S Sn
DISP C 0.0031 0.0016 11.32
DISP Cl 0.1491 0.1598 668.74
DISP H 0 0 0.67
DISP N 0.0061 0.0033 19.39
DISP S 0.1249 0.1245 524.37
DISP Sn -0.6253 1.4306 6027.46
UNIT 48 112 16 8 8 4

L.S. 20
PLAN  24
SIZE 0.01 0.11 0.13
TEMP 26.85
CONF
list 4
MORE -1
BOND $H
fmap 2 53
acta
OMIT -4 0 4
OMIT 0 -4 1
OMIT 0 -2 1
OMIT 0 -2 2
OMIT 0 0 2
OMIT 2 4 4
REM <olex2.extras>
REM <HklSrc "%./sn_control_rt.hkl">
REM </olex2.extras>

WGHT    0.000000    0.650600
FVAR       0.27631
SN1   6    0.259124    0.250527    0.484177    10.50000    0.02520    0.02709 =
         0.05578    0.00438    0.00163    0.00170
CL1   3    0.034532    0.193546    0.500911    11.00000    0.03312    0.05722 =
         0.05646   -0.00922    0.00912   -0.00216
CL2   3    0.314089    0.030677    0.503217    11.00000    0.05681    0.03228 =
         0.06463    0.00392   -0.00975    0.00552
CL3   3    0.231854    0.193823    0.327939    11.00000    0.05488    0.05713 =
         0.04639    0.00816    0.00620    0.00339
CL4   3    0.275180    0.298472    0.670252    11.00000    0.06568    0.04409 =
         0.05352    0.00596    0.00689    0.00443
SN3   6    0.751876    0.248145    0.479329    10.50000    0.02770    0.02888 =
         0.04105    0.00654    0.00312    0.00247
SN4   6    0.758614    0.245980    0.495856    10.50000    0.02483    0.02606 =
         0.03634    0.00368   -0.00163    0.00113
CL5   3    0.535360    0.307709    0.503779    11.00000    0.03228    0.06832 =
         0.05390   -0.00331    0.00798    0.00381
CL6   3    0.699246    0.238989    0.326308    11.00000    0.05710    0.05313 =
         0.04432   -0.00176    0.00832    0.00737
CL7   3    0.815578    0.469544    0.494134    11.00000    0.05369    0.03321 =
         0.05762    0.00994   -0.00401   -0.00396
CL8   3    0.798594    0.266143    0.668526    11.00000    0.04666    0.04699 =
         0.05859    0.00539    0.00424    0.00537
S1    5    1.111264    0.104087    0.962125    11.00000    0.05355    0.10913 =
         0.03864   -0.00334   -0.00684    0.00704
N1    4    0.941640    0.022405    0.640866    11.00000    0.05327    0.04532 =
         0.03415   -0.00074    0.00030    0.00348
AFIX 137
H1A   2    0.947974    0.003367    0.588550    11.00000   -1.20000
H1B   2    0.917444    0.097438    0.648927    11.00000   -1.20000
H1C   2    0.888625   -0.026543    0.657951    11.00000   -1.20000
AFIX   0
C1    1    1.060009    0.010639    0.686243    11.00000    0.04431    0.04978 =
         0.03833   -0.00051    0.00393    0.00961
AFIX  23
H1D   2    1.122055    0.039168    0.655540    11.00000   -1.20000
H1E   2    1.073907   -0.073198    0.691983    11.00000   -1.20000
AFIX   0
C2    1    1.193018    0.059533    0.810935    11.00000    0.03102    0.05864 =
         0.04965    0.00687    0.00208    0.00482
AFIX  23
H2A   2    1.200019   -0.024363    0.819174    11.00000   -1.20000
H2B   2    1.253573    0.078703    0.775956    11.00000   -1.20000
AFIX   0
C3    1    1.217125    0.133577    0.891135    11.00000    0.04107    0.06971 =
         0.05728   -0.00412   -0.01146   -0.00435
AFIX  23
H3A   2    1.214671    0.217598    0.882571    11.00000   -1.20000
H3B   2    1.297039    0.117339    0.913883    11.00000   -1.20000
AFIX   0
C4    1    0.968641    0.049852    0.819829    11.00000    0.03457    0.05016 =
         0.03807   -0.00040    0.00139    0.00054
AFIX  23
H4D   2    0.892318    0.062284    0.790306    11.00000   -1.20000
H4E   2    0.972439   -0.033852    0.829119    11.00000   -1.20000
AFIX   0
C5    1    1.069452    0.079607    0.769016    11.00000    0.03719    0.03544 =
         0.03654    0.00328    0.00152    0.00272
AFIX  13
H5    2    1.064431    0.164749    0.761397    11.00000   -1.20000
AFIX   0
C6    1    0.975701    0.125701    0.900274    11.00000    0.04211    0.06874 =
         0.04032   -0.00620    0.00359    0.00699
AFIX  23
H6A   2    0.907678    0.106202    0.928954    11.00000   -1.20000
H6B   2    0.970629    0.209294    0.890856    11.00000   -1.20000
AFIX   0

S2    5    0.611867    0.608050    0.963800    11.00000    0.05772    0.11407 =
         0.03902   -0.00447   -0.00688    0.00814
N2    4    0.447226    0.516138    0.642332    11.00000    0.05651    0.05027 =
         0.03673   -0.00061    0.00029    0.00055
AFIX 137
H2C   2    0.455759    0.503453    0.589835    11.00000   -1.20000
H2D   2    0.416574    0.588025    0.653241    11.00000   -1.20000
H2E   2    0.398275    0.460490    0.656328    11.00000   -1.20000
AFIX   0
C7    1    0.471327    0.548694    0.821238    11.00000    0.03673    0.05527 =
         0.04212   -0.00072    0.00069   -0.00030
AFIX  23
H7A   2    0.395171    0.560219    0.791241    11.00000   -1.20000
H7B   2    0.475692    0.465093    0.830732    11.00000   -1.20000
AFIX   0
C8    1    0.565390    0.510226    0.688208    11.00000    0.04918    0.05892 =
         0.04203   -0.00351    0.00253    0.00682
AFIX  23
H8A   2    0.626069    0.542105    0.657829    11.00000   -1.20000
H8B   2    0.583494    0.427168    0.693877    11.00000   -1.20000
AFIX   0
C9    1    0.571697    0.578410    0.770845    11.00000    0.03682    0.04028 =
         0.03808    0.00058   -0.00040    0.00025
AFIX  13
H9    2    0.565324    0.663351    0.762888    11.00000   -1.20000
AFIX   0
C10   1    0.695129    0.561947    0.813436    11.00000    0.03395    0.05933 =
         0.04856    0.00327    0.00208    0.00479
AFIX  23
H10A  2    0.704222    0.478339    0.821949    11.00000   -1.20000
H10B  2    0.755442    0.582481    0.778660    11.00000   -1.20000
AFIX   0
C11   1    0.476061    0.624244    0.901367    11.00000    0.04266    0.07272 =
         0.04239   -0.00421    0.00332    0.00606
AFIX  23
H11A  2    0.408712    0.602333    0.929903    11.00000   -1.20000
H11B  2    0.467909    0.707544    0.891772    11.00000   -1.20000
AFIX   0
C12   1    0.717342    0.636725    0.893638    11.00000    0.04434    0.07944 =
         0.06037   -0.00827   -0.01136   -0.00510
AFIX  23
H12A  2    0.714562    0.720579    0.884650    11.00000   -1.20000
H12B  2    0.797127    0.621262    0.916973    11.00000   -1.20000
AFIX   0

S3    5    1.105811    0.613279    0.962932    11.00000    0.10824    0.05984 =
         0.03795   -0.00858   -0.00436    0.00734
N3    4    1.020724    0.434994    0.642644    11.00000    0.05244    0.04772 =
         0.03307   -0.00029   -0.00165   -0.00344
AFIX 137
H3C   2    1.005597    0.440900    0.590164    11.00000   -1.20000
H3D   2    0.969240    0.383097    0.658295    11.00000   -1.20000
H3E   2    1.095026    0.409758    0.652263    11.00000   -1.20000
AFIX   0
C13   1    1.057900    0.690291    0.811959    11.00000    0.05345    0.03312 =
         0.04751   -0.00090    0.00488    0.00274
AFIX  23
H13A  2    1.076044    0.749851    0.776446    11.00000   -1.20000
H13B  2    0.974118    0.697136    0.821724    11.00000   -1.20000
AFIX   0
C14   1    1.049557    0.467177    0.821560    11.00000    0.05025    0.03535 =
         0.03837    0.00124   -0.00084   -0.00003
AFIX  23
H14A  2    0.966006    0.471495    0.832307    11.00000   -1.20000
H14B  2    1.061502    0.390199    0.791989    11.00000   -1.20000
AFIX   0
C15   1    1.126897    0.476392    0.900968    11.00000    0.07054    0.04412 =
         0.03964    0.00068   -0.00475    0.00684
AFIX  23
H15A  2    1.210353    0.471113    0.890101    11.00000   -1.20000
H15B  2    1.108115    0.409362    0.930245    11.00000   -1.20000
AFIX   0
C16   1    1.007831    0.554401    0.688261    11.00000    0.05470    0.04142 =
         0.03846    0.00373    0.00188    0.00634
AFIX  23
H16A  2    0.923900    0.567402    0.695478    11.00000   -1.20000
H16B  2    1.034971    0.615958    0.657003    11.00000   -1.20000
AFIX   0
C17   1    1.078407    0.565798    0.770000    11.00000    0.03616    0.03389 =
         0.03551   -0.00176    0.00142    0.00043
AFIX  13
H17   2    1.163479    0.560718    0.761000    11.00000   -1.20000
AFIX   0
C18   1    1.133664    0.716138    0.891083    11.00000    0.06709    0.04049 =
         0.05883   -0.01113   -0.00269   -0.00275
AFIX  23
H18A  2    1.118016    0.796531    0.913983    11.00000   -1.20000
H18B  2    1.217482    0.713084    0.880904    11.00000   -1.20000
AFIX   0

S4    5    0.607402    0.111790    0.965996    11.00000    0.11170    0.06126 =
         0.03652   -0.00552   -0.00443    0.00732
PART 2
N4    4    0.523708    0.129896    0.640421    10.40000    0.04223    0.03764 =
         0.02683    0.00821   -0.00056    0.00347
AFIX 137
H4A   2    0.509100    0.095019    0.590408    10.40000   -1.20000
H4B   2    0.598490    0.158675    0.647304    10.40000   -1.20000
H4C   2    0.473088    0.189402    0.648695    10.40000   -1.20000
AFIX   0
PART 1
N5    4    0.515933   -0.054368    0.642965    10.60000    0.04347    0.05174 =
         0.03195    0.00070    0.00297    0.00439
AFIX 137
H5A   2    0.499420   -0.041819    0.591588    10.60000   -1.20000
H5B   2    0.463061   -0.106595    0.656660    10.60000   -1.20000
H5C   2    0.589253   -0.083342    0.649664    10.60000   -1.20000
AFIX   0
PART 0
C19   1    0.552840   -0.032133    0.823524    11.00000    0.05097    0.04075 =
         0.04092    0.00012    0.00376   -0.00198
AFIX  23
H19A  2    0.469256   -0.029036    0.834293    11.00000   -1.20000
H19B  2    0.565516   -0.108457    0.793333    11.00000   -1.20000
AFIX   0
C20   1    0.580208    0.067655    0.772758    11.00000    0.03340    0.03875 =
         0.03587   -0.00021    0.00116    0.00250
AFIX  13
H20   2    0.665378    0.064030    0.763850    11.00000   -1.20000
AFIX   0
C21   1    0.629977   -0.023963    0.902886    11.00000    0.07070    0.04744 =
         0.04314    0.00541   -0.00188    0.00743
AFIX  23
H21A  2    0.713515   -0.028141    0.892092    11.00000   -1.20000
H21B  2    0.611739   -0.091890    0.931475    11.00000   -1.20000
AFIX   0
C22   1    0.633433    0.216137    0.895038    11.00000    0.07214    0.04163 =
         0.05274   -0.00994   -0.00907    0.00041
AFIX  23
H22A  2    0.616872    0.295952    0.918570    11.00000   -1.20000
H22B  2    0.717257    0.214432    0.884801    11.00000   -1.20000
AFIX   0
C23   1    0.558034    0.191080    0.815957    11.00000    0.05404    0.04045 =
         0.04453   -0.00186    0.00109    0.00863
AFIX  23
H23A  2    0.575273    0.251845    0.781107    11.00000   -1.20000
H23B  2    0.474174    0.196424    0.825773    11.00000   -1.20000
AFIX   0
C24   1    0.509822    0.052262    0.691088    11.00000    0.04604    0.08241 =
         0.03639   -0.00617    0.00024    0.00506
PART 2
AFIX  23
H24C  2    0.528640   -0.025455    0.665149    10.40000   -1.20000
H24D  2    0.425587    0.049780    0.700110    10.40000   -1.20000
AFIX  23
PART 1
H24A  2    0.426302    0.065316    0.699607    10.60000   -1.20000
H24B  2    0.535199    0.115653    0.660703    10.60000   -1.20000
AFIX   0
PART 0
SN9   6    0.255893    0.250698    0.500621    10.50000    0.02743    0.02804 =
         0.05163    0.00552    0.00692    0.00260
HKLF 4


REM  2_rt_a.res in P-1
REM wR2 = 0.0716, GooF = S = 1.046, Restrained GooF = 1.046 for all data
REM R1 = 0.0275 for 7707 Fo > 4sig(Fo) and 0.0362 for all 9288 data
REM 411 parameters refined using 0 restraints

END

WGHT      0.0000      0.6507

REM Highest difference peak  0.715,  deepest hole -0.578,  1-sigma level  0.078
Q1    1   0.6331  0.5212  0.6407  11.00000  0.05    0.71
Q2    1   0.7208  0.5430  0.8980  11.00000  0.05    0.36
Q3    1   0.5268  0.2749  0.5417  11.00000  0.05    0.36
Q4    1   0.1921  0.3200  0.4414  11.00000  0.05    0.34
Q5    1   0.6768  0.3227  0.4389  11.00000  0.05    0.33
Q6    1   0.7758  0.4602  0.5334  11.00000  0.05    0.33
Q7    1   0.5627  0.3738  0.5216  11.00000  0.05    0.30
Q8    1   0.2497 -0.0275  0.5618  11.00000  0.05    0.30
Q9    1   0.5765  0.5777  0.6966  11.00000  0.05    0.30
Q10   1   0.3239  0.1775  0.5477  11.00000  0.05    0.30
Q11   1   1.0531  0.0457  0.7254  11.00000  0.05    0.30
Q12   1   0.2908  0.1348  0.3779  11.00000  0.05    0.30
Q13   1   0.4514  0.2367  0.5935  11.00000  0.05    0.29
Q14   1   0.3208 -0.0386  0.5004  11.00000  0.05    0.29
Q15   1   0.5462  0.0537  0.7299  11.00000  0.05    0.28
Q16   1   0.8169  0.2021  0.5579  11.00000  0.05    0.28
Q17   1   0.7607  0.5418  0.4217  11.00000  0.05    0.27
Q18   1   0.9616  0.7196  0.5966  11.00000  0.05    0.27
Q19   1   0.8428  0.1624  0.5264  11.00000  0.05    0.27
Q20   1   0.9866  0.7518  0.7852  11.00000  0.05    0.27
Q21   1   1.1075  0.3608  0.7786  11.00000  0.05    0.27
Q22   1   1.2092  0.3821  0.6251  11.00000  0.05    0.27
Q23   1   0.8013  0.1477  0.6014  11.00000  0.05    0.26
Q24   1   1.0337  0.5602  0.7275  11.00000  0.05    0.26
;
_shelx_res_checksum                24816
_shelx_hkl_file
;
  -2   0   0  810.62   67.69
  -2   0   0  690.23   67.69
   2   0   0  715.03   67.69
  -3   0   0    4.80    0.90
  -3   0   0    5.70    1.20
  -3   0   0    4.70    1.00
   3   0   0    3.30    0.90
   3   0   0    5.00    1.00
   3   0   0    4.70    0.60
   3   0   0    4.70    1.00
   4   0   0 2941.01  280.97
  -5   0   0    5.60    1.30
  -5   0   0    4.10    1.10
  -5   0   0    3.40    1.00
   5   0   0    2.40    1.00
   5   0   0    6.70    1.40
   5   0   0    4.80    0.70
   5   0   0    2.70    0.90
  -6   0   0 1455.05  129.69
  -6   0   0 1600.24  129.79
  -6   0   0 1206.68  129.69
   6   0   0 1453.15  129.19
   6   0   0 1310.57  129.69
   6   0   0 1455.15  129.79
   6   0   0 1410.76  129.99
  -7   0   0    2.40    1.00
  -7   0   0    2.60    1.00
  -7   0   0    0.50    0.80
   7   0   0    1.60    1.20
   7   0   0    1.50    0.40
   7   0   0    1.60    0.90
  -8   0   0  285.17   26.70
  -8   0   0  298.27   26.70
   8   0   0  285.47   27.20
   8   0   0  273.47   26.80
   8   0   0  288.57   25.90
   8   0   0  262.37   26.80
  -9   0   0    2.80    1.10
  -9   0   0    2.90    1.30
   9   0   0    1.50    1.20
   9   0   0    2.10    1.50
   9   0   0    0.00    1.20
 -10   0   0  179.38   17.20
 -10   0   0  178.08   17.20
 -10   0   0  164.28   17.40
  10   0   0  183.18   17.60
  10   0   0  182.48   18.00
  10   0   0  177.08   17.90
  10   0   0  174.58   17.30
 -11   0   0    1.50    1.00
 -11   0   0   -0.20    0.80
  11   0   0    1.90    1.70
  11   0   0    0.20    1.00
  11   0   0    2.20    1.90
  11   0   0    1.60    1.60
 -12   0   0   27.80    3.50
 -12   0   0   25.70    6.10
 -12   0   0   28.70    3.50
  12   0   0   22.50    3.90
  12   0   0   20.60    4.50
  12   0   0   25.70    5.10
  12   0   0   26.30    4.30
 -13   0   0    1.60    1.20
 -13   0   0    3.00    1.20
 -13   0   0    2.00    1.50
  13   0   0    2.00    1.90
  13   0   0    2.80    1.80
  13   0   0   -0.80    1.60
  13   0   0    1.90    1.40
  14   0   0  140.09   14.10
  14   0   0  127.29   14.30
  14   0   0  128.29   15.30
  14   0   0  162.48   15.70
  14  -1   0   24.00    5.00
  14  -1   0   27.50    5.40
  14  -1   0   22.70    4.20
  14  -1   0   29.70    4.90
  13  -1   0    2.70    1.90
  13  -1   0    3.00    2.40
  13  -1   0   -3.50    1.20
  13  -1   0   -0.40    1.20
 -13   1   0   -2.50    0.70
 -13   1   0    1.90    1.40
  12  -1   0   97.39    9.50
  12  -1   0   82.29    8.80
  12  -1   0   70.69    8.40
  12  -1   0   77.39    9.40
 -12   1   0   74.89    8.30
 -12   1   0   59.29    8.60
 -12   1   0   75.19    8.10
  11  -1   0   55.49    7.00
  11  -1   0   65.49    7.80
  11  -1   0   63.59    7.60
  11  -1   0   64.09    7.30
 -11   1   0   61.39    6.80
  10  -1   0    8.90    2.30
  10  -1   0   13.60    2.80
  10  -1   0   12.20    3.00
  10  -1   0   12.20    3.20
 -10   1   0   13.40    2.50
 -10   1   0   11.60    2.40
 -10   1   0   10.00    2.40
   9  -1   0   30.40    3.90
   9  -1   0   23.10    2.50
   9  -1   0   29.70    3.60
   9  -1   0   19.20    3.70
   9  -1   0   31.30    4.50
  -9   1   0   29.50    3.60
  -9   1   0   20.30    3.40
  -9   1   0   22.60    3.60
   8  -1   0  242.58   23.60
   8  -1   0  261.97   24.00
   8  -1   0  255.07   24.00
   8  -1   0  257.97   23.80
  -8   1   0  219.68   23.60
  -8   1   0  246.58   23.60
   7  -1   0  245.28   21.30
   7  -1   0  250.27   22.20
   7  -1   0  224.98   22.00
   7  -1   0  228.08   22.20
  -7   1   0  217.88   21.90
  -7   1   0  210.28   21.90
   6  -1   0    5.10    1.40
   6  -1   0    5.90    1.60
   6  -1   0    3.80    0.80
  -6   1   0    2.90    1.10
  -6   1   0    6.50    1.50
   5  -1   0    3.30    1.20
   5  -1   0    4.10    1.30
   5  -1   0    3.40    1.10
  -5   1   0    2.00    0.90
  -5   1   0    3.80    1.20
   4  -1   0  400.16   36.00
   4  -1   0  432.36   36.10
   4  -1   0  383.76   35.90
   4  -1   0  354.76   35.60
  -4   1   0  396.46   35.50
  -4   1   0  335.77   35.90
  -4   1   0  414.86   36.00
   3  -1   0   20.70    2.20
   3  -1   0   19.00    2.50
   3  -1   0   24.10    2.60
   3  -1   0   26.10    2.70
  -3   1   0   19.40    2.50
  -3   1   0   17.60    2.40
  -3   1   0   22.50    2.20
   2  -1   0    0.30    0.60
   2  -1   0    1.10    0.60
   2  -1   0    1.20    0.40
   2  -1   0    0.30    0.60
  -2   1   0    2.30    0.70
  -2   1   0    1.10    0.40
  -2   1   0    0.70    0.70
  -2   1   0    0.80    0.60
   1  -1   0   -0.10    0.20
   1  -1   0    0.10    0.30
   1  -1   0   -0.30    0.20
   1  -1   0   -0.10    0.20
   1  -1   0   -0.20    0.30
  -1   1   0    0.30    0.40
  -1   1   0    0.00    0.20
  -1   1   0    0.00    0.40
  -1   1   0    0.00    0.30
  -1  -1   0    0.00    0.10
  -1  -1   0   -0.20    0.20
  -1  -1   0   -0.10    0.20
   1   1   0    0.10    0.20
   1   1   0    0.10    0.20
   1   1   0   -0.20    0.20
  -2  -1   0    1.00    0.30
  -2  -1   0    0.50    0.30
   2   1   0    0.80    0.50
   2   1   0    0.60    0.30
   2   1   0    1.00    0.30
   2   1   0    0.70    0.30
  -3  -1   0  818.12   75.39
  -3  -1   0  700.53   75.49
  -3  -1   0  878.41   75.39
   3   1   0  886.71   75.39
   3   1   0  803.52   75.29
   3   1   0  881.11   75.59
   3   1   0  796.42   75.39
  -4  -1   0  395.96   33.60
  -4  -1   0  378.66   33.50
  -4  -1   0  375.46   33.70
   4   1   0  320.47   33.40
   4   1   0  356.46   33.60
   4   1   0  353.86   33.50
   4   1   0  369.56   33.80
  -5  -1   0  115.69   10.60
  -5  -1   0  108.99   10.80
  -5  -1   0  113.79   10.70
   5   1   0  116.19   10.40
   5   1   0  111.69   10.90
   5   1   0  112.69   10.60
   5   1   0   98.49   10.60
  -6  -1   0   -0.20    0.60
  -6  -1   0   -0.80    0.50
  -6  -1   0   -0.50    0.60
   6   1   0   -0.10    0.30
   6   1   0    0.20    0.60
   6   1   0   -0.70    0.70
   6   1   0    1.40    0.70
  -7  -1   0   16.40    2.10
  -7  -1   0   12.50    2.20
  -7  -1   0   13.10    2.00
   7   1   0   14.20    2.70
   7   1   0   11.40    2.10
   7   1   0   15.20    1.50
   7   1   0   16.60    2.10
   7   1   0   13.40    1.50
  -8  -1   0  184.58   19.70
  -8  -1   0  169.08   19.50
  -8  -1   0  224.08   19.40
   8   1   0  209.58   18.80
   8   1   0  203.28   18.80
   8   1   0  213.58   19.50
   8   1   0  233.08   20.20
  -9  -1   0    0.80    1.00
  -9  -1   0    1.60    0.80
  -9  -1   0    3.40    1.10
   9   1   0    1.30    1.00
   9   1   0    2.90    1.50
   9   1   0   -0.60    0.80
 -10  -1   0    7.90    1.70
 -10  -1   0    7.10    2.00
 -10  -1   0    8.00    1.60
  10   1   0    8.60    2.50
  10   1   0    9.10    2.00
  10   1   0    9.90    2.70
  10   1   0    6.90    2.10
 -11  -1   0   16.50    3.30
 -11  -1   0   20.00    2.80
  11   1   0   21.60    4.10
  11   1   0   27.70    3.30
 -12  -1   0   56.59    6.40
 -12  -1   0   57.19    7.50
  12   1   0   62.29    7.80
  12   1   0   63.19    6.90
  12   1   0   69.89    7.90
  12   1   0   62.79    7.00
 -13  -1   0    2.40    1.00
 -13  -1   0    3.00    1.00
  13   1   0    1.90    1.60
  13   1   0    0.70    1.20
  13   1   0    2.90    2.10
  13   1   0    3.10    2.20
  14   1   0   21.80    4.90
  14   1   0   19.00    4.40
  14   1   0   16.30    4.40
  14   1   0   24.50    3.90
  14  -2   0   56.29    9.60
  14  -2   0   64.69    8.30
  14  -2   0   82.69    9.00
  14  -2   0   81.99    9.50
  13  -2   0    1.40    1.40
  13  -2   0   -0.90    1.80
  13  -2   0    0.70    1.70
  13  -2   0   -0.80    1.50
 -13   2   0    1.90    1.30
  12  -2   0   82.49    9.10
  12  -2   0   76.49    9.00
  12  -2   0   68.69    8.30
  12  -2   0   75.29    8.70
 -12   2   0   75.49    8.40
 -12   2   0   70.69    8.10
 -12   2   0   64.49    7.90
  11  -2   0   -3.40    1.00
  11  -2   0    0.50    1.50
  11  -2   0   -1.70    1.20
  11  -2   0    1.10    1.20
  10  -2   0  428.16   44.00
  10  -2   0  512.85   44.80
  10  -2   0  501.45   44.50
  10  -2   0  482.95   44.40
  10  -2   0  429.46   42.90
 -10   2   0  474.95   44.20
   9  -2   0    6.00    2.10
   9  -2   0    7.90    2.10
   9  -2   0    4.10    0.90
   9  -2   0    3.30    1.80
   9  -2   0    3.20    1.80
  -9   2   0    3.40    1.50
  -9   2   0    5.90    1.80
   8  -2   0 1772.42  161.28
   8  -2   0 1672.73  161.08
   8  -2   0 1772.72  161.28
   8  -2   0 1839.12  160.38
   8  -2   0 1780.42  161.38
  -8   2   0 1868.11  161.08
  -8   2   0 1573.54  160.98
  -8   2   0 1731.63  161.08
   7  -2   0   24.90    3.20
   7  -2   0   23.10    3.40
   7  -2   0   17.90    3.30
   7  -2   0   22.40    2.50
   7  -2   0   25.50    3.60
  -7   2   0   19.30    3.30
  -7   2   0   19.70    3.30
  -7   2   0   24.60    3.50
   6  -2   0  981.80   86.39
   6  -2   0  978.80   86.29
   6  -2   0  842.62   86.19
   6  -2   0  939.11   86.39
   6  -2   0  896.51   85.69
  -6   2   0  925.91   86.19
  -6   2   0  855.01   86.19
  -6   2   0 1029.20   86.29
  -6   2   0  961.50   85.59
   5  -2   0   28.30    3.40
   5  -2   0   23.40    3.90
   5  -2   0   27.40    4.00
   5  -2   0   27.50    2.90
  -5   2   0   27.50    2.80
  -5   2   0   26.70    3.30
  -5   2   0   21.60    3.20
  -5   2   0   30.50    3.50
   4  -2   0 3034.90  316.77
   4  -2   0 3481.75  319.17
   3  -2   0    2.00    1.00
   3  -2   0   -0.20    0.80
   3  -2   0    1.30    0.60
   3  -2   0    1.50    0.80
   3  -2   0    1.70    1.10
  -3   2   0    0.80    0.80
  -3   2   0    1.10    0.90
  -3   2   0    1.90    0.70
  -3   2   0    2.00    0.90
   2  -2   0 9596.04  898.21
   2  -2   0 9784.12  899.31
   1  -2   0   69.79    7.50
   1  -2   0   79.39    7.40
   1  -2   0   79.29    7.50
   1  -2   0   80.89    7.50
   1  -2   0   81.09    7.60
  -1   2   0   74.19    7.50
  -1   2   0   86.69    7.60
  -1   2   0   86.39    7.50
  -1   2   0   65.79    7.60
   0  -2   0  790.82   74.39
   0  -2   0  812.02   74.39
   0   2   0  786.62   74.39
   0   2   0  819.62   74.09
   0   2   0  846.82   74.39
  -1  -2   0   22.60    2.40
  -1  -2   0   24.40    2.60
  -1  -2   0   24.40    2.40
   1   2   0   24.70    2.50
   2   2   0 1263.37  122.79
   2   2   0 1427.36  122.99
  -3  -2   0   16.80    1.70
  -3  -2   0   16.60    1.70
   3   2   0   14.90    1.90
   3   2   0   16.10    1.80
   3   2   0   20.70    2.20
   3   2   0   20.40    1.80
   4   2   0 2506.65  229.08
  -5  -2   0    3.90    0.70
  -5  -2   0    2.50    0.70
   5   2   0    4.60    1.20
   5   2   0    2.50    0.70
   5   2   0    3.00    0.70
   5   2   0    3.90    0.80
  -6  -2   0 1596.24  131.09
  -6  -2   0 1413.66  130.99
   6   2   0 1419.96  131.09
   6   2   0 1402.16  131.69
   6   2   0 1307.37  131.19
   6   2   0 1450.15  131.19
  -7  -2   0   70.09    6.70
  -7  -2   0   71.59    6.70
   7   2   0   62.79    6.80
   7   2   0   67.89    6.60
   7   2   0   69.79    6.80
   7   2   0   67.89    7.40
  -8  -2   0  195.78   21.60
  -8  -2   0  249.78   21.60
   8   2   0  233.68   21.70
   8   2   0  226.08   21.70
   8   2   0  251.57   22.50
   8   2   0  230.68   21.30
  -9  -2   0   -0.50    0.60
  -9  -2   0    0.70    0.60
   9   2   0   -1.00    1.00
   9   2   0    0.80    0.20
   9   2   0    0.70    0.90
   9   2   0    0.20    0.80
   9   2   0    0.60    0.20
 -10  -2   0  317.47   28.40
 -10  -2   0  289.37   28.20
  10   2   0  305.97   28.80
  10   2   0  304.47   29.50
  10   2   0  310.27   28.60
  10   2   0  290.27   29.40
 -11  -2   0    5.40    1.30
 -11  -2   0    6.90    1.30
  11   2   0    5.80    1.50
  11   2   0    7.60    2.30
  11   2   0    6.70    2.00
 -12  -2   0   47.10    5.50
 -12  -2   0   53.49    5.60
  12   2   0   59.69    7.30
  12   2   0   58.69    6.30
  12   2   0   54.99    6.20
  12   2   0   61.09    7.30
 -13  -2   0    0.50    0.70
 -13  -2   0   -0.20    0.60
  13   2   0    0.20    0.90
  13   2   0   -0.80    1.00
  13   2   0   -2.20    1.20
  13   2   0    0.80    1.60
 -14  -2   0   72.99    7.40
  14   2   0   72.79    8.00
  14   2   0   79.19    9.50
  14   2   0   83.69    9.90
  14   2   0   77.39    8.30
  14  -3   0   39.60    6.20
  14  -3   0   41.30    7.10
  14  -3   0   37.10    8.30
  14  -3   0   37.70    7.10
  13  -3   0   -2.30    1.60
  13  -3   0   -0.50    1.20
  13  -3   0   -2.00    1.70
  13  -3   0   -0.80    1.60
  12  -3   0   91.99   10.70
  12  -3   0   91.29   10.60
  12  -3   0   94.19   11.00
 -12   3   0   89.49   10.20
 -12   3   0   93.29   10.30
  11  -3   0   37.70    5.00
  11  -3   0   43.50    6.00
  11  -3   0   41.40    6.30
  11  -3   0   31.70    5.40
  11  -3   0   32.90    3.70
 -11   3   0   34.70    6.20
 -11   3   0   36.00    4.70
  10  -3   0   80.59    9.20
  10  -3   0   85.29    9.50
  10  -3   0   73.29    8.10
  10  -3   0   84.89    9.60
  10  -3   0   92.79    9.60
 -10   3   0   93.49    9.30
 -10   3   0   81.99    9.20
   9  -3   0   77.89    9.70
   9  -3   0   90.39    9.60
   9  -3   0   97.89    9.90
   9  -3   0  105.09   10.00
   9  -3   0   81.59    8.60
  -9   3   0   99.49    9.60
  -9   3   0   79.09    9.30
  -9   3   0   83.29    9.50
   8  -3   0  164.68   17.20
   8  -3   0  178.58   16.40
   8  -3   0  185.28   17.20
   8  -3   0  153.38   17.00
   8  -3   0  189.28   17.40
  -8   3   0  160.58   17.10
  -8   3   0  163.88   17.00
  -8   3   0  183.18   17.10
   7  -3   0    4.60    1.60
   7  -3   0    4.70    1.70
   7  -3   0    6.50    1.40
   7  -3   0    6.00    2.10
   7  -3   0    7.70    2.00
  -7   3   0    9.00    2.00
  -7   3   0    8.30    1.90
  -7   3   0    9.30    2.20
  -7   3   0    8.20    1.30
   6  -3   0   15.10    2.70
   6  -3   0   10.20    2.40
   6  -3   0    9.40    1.70
   6  -3   0   10.30    2.20
   6  -3   0   15.10    2.40
  -6   3   0   13.50    1.60
  -6   3   0   13.60    2.50
  -6   3   0    7.20    2.00
  -6   3   0   10.70    2.20
   5  -3   0  576.84   51.19
   5  -3   0  507.45   50.49
   5  -3   0  531.25   50.59
   5  -3   0  538.65   50.19
   5  -3   0  575.14   50.99
  -5   3   0  614.44   50.69
  -5   3   0  510.95   50.59
  -5   3   0  546.15   49.99
  -5   3   0  498.55   50.49
   4  -3   0   43.10    4.50
   4  -3   0   44.40    5.00
   4  -3   0   47.40    4.70
   4  -3   0   39.70    4.80
   4  -3   0   40.80    4.80
  -4   3   0   42.60    4.40
  -4   3   0   43.90    4.80
  -4   3   0   45.90    4.90
  -4   3   0   38.30    4.80
   3  -3   0    6.10    1.60
   3  -3   0    7.20    1.60
   3  -3   0    6.10    1.20
   3  -3   0    9.60    1.40
   3  -3   0    7.30    1.50
  -3   3   0    8.90    1.30
  -3   3   0    6.80    1.50
  -3   3   0    6.00    1.60
  -3   3   0    7.60    1.60
   2  -3   0   11.80    1.90
   2  -3   0   17.80    2.10
   2  -3   0   14.20    2.20
   2  -3   0   12.90    2.00
   2  -3   0   14.40    1.70
  -2   3   0   11.60    2.10
  -2   3   0   13.10    2.00
  -2   3   0   11.70    1.80
  -2   3   0   15.60    2.20
   1  -3   0   40.90    4.40
   1  -3   0   37.10    4.30
   1  -3   0   46.50    4.50
   1  -3   0   37.80    4.30
   1  -3   0   47.00    4.00
  -1   3   0   43.90    4.30
  -1   3   0   37.90    4.00
  -1   3   0   40.70    4.50
  -1   3   0   41.20    4.30
   0  -3   0    1.90    0.80
   0  -3   0    2.20    0.30
   0  -3   0    0.50    0.70
   0   3   0    1.70    0.80
   0   3   0    0.40    0.70
   0   3   0    1.40    0.80
   0   3   0    1.30    0.40
  -1  -3   0  841.92   83.79
  -1  -3   0 1012.50   83.79
  -1  -3   0  808.42   83.89
   1   3   0  971.30   83.99
   1   3   0  958.90   83.79
   1   3   0  892.31   83.79
  -2  -3   0    9.60    1.60
  -2  -3   0   13.40    1.40
  -2  -3   0   11.90    1.50
   2   3   0   12.70    1.80
   2   3   0   11.40    1.50
   2   3   0   13.90    1.50
  -3  -3   0   33.90    2.80
  -3  -3   0   30.50    2.80
  -3  -3   0   28.60    3.10
   3   3   0   25.20    2.80
   3   3   0   27.90    3.10
   3   3   0   25.60    2.80
  -4  -3   0    4.40    0.70
  -4  -3   0    5.60    0.70
   4   3   0    6.30    1.40
   4   3   0    3.40    1.00
   4   3   0    5.40    0.80
   4   3   0    4.90    0.80
  -5  -3   0  122.69   10.30
  -5  -3   0  119.79   10.30
   5   3   0  106.49   10.60
   5   3   0  103.09   11.00
   5   3   0  111.89   10.50
   5   3   0   96.29   10.40
  -6  -3   0    2.80    0.60
  -6  -3   0    2.80    0.60
   6   3   0    3.00    0.70
   6   3   0    1.60    1.10
   6   3   0    4.00    0.80
   6   3   0    3.50    0.80
  -7  -3   0    2.50    0.60
  -7  -3   0    2.60    0.60
   7   3   0    2.20    0.80
   7   3   0    3.00    0.80
   7   3   0    2.60    0.80
   7   3   0    3.90    1.40
  -8  -3   0   97.19    8.80
  -8  -3   0   91.49    8.80
   8   3   0   96.89    9.10
   8   3   0   90.19    9.80
   8   3   0   90.89    9.00
   8   3   0   87.29    8.90
  -9  -3   0    3.80    0.80
  -9  -3   0    3.90    0.80
   9   3   0    4.70    0.80
   9   3   0    1.10    1.40
   9   3   0    3.00    1.00
 -10  -3   0   42.30    4.30
 -10  -3   0   46.60    4.40
  10   3   0   36.10    5.90
  10   3   0   41.90    4.00
  10   3   0   44.40    4.90
  10   3   0   42.80    4.00
  10   3   0   44.10    4.70
  10   3   0   50.59    6.00
 -11  -3   0    0.20    0.50
  11   3   0   -1.50    1.00
  11   3   0    0.90    1.00
  11   3   0    0.90    0.80
 -12  -3   0   46.30    4.50
  12   3   0   48.90    5.30
  12   3   0   45.30    5.10
  12   3   0   44.10    6.70
  12   3   0   41.00    6.60
  13   3   0   14.70    2.60
  13   3   0   23.80    4.40
  13   3   0   14.50    2.50
  13   3   0   20.00    4.20
  13  -4   0    1.80    2.30
  13  -4   0    1.70    1.80
  13  -4   0   -2.40    2.10
  13  -4   0    2.20    2.40
 -13   4   0    1.30    1.50
  12  -4   0  162.08   16.20
  12  -4   0  143.79   15.50
  12  -4   0  144.79   15.40
  12  -4   0  131.39   13.80
  12  -4   0  150.38   15.60
 -12   4   0  133.29   14.90
 -12   4   0  149.99   15.30
 -12   4   0  167.68   15.60
  11  -4   0    0.80    1.90
  11  -4   0    4.90    2.30
  11  -4   0    1.30    0.80
  11  -4   0    2.50    1.80
  11  -4   0   -0.30    1.40
 -11   4   0    0.90    2.10
 -11   4   0    2.30    1.60
  10  -4   0  500.05   47.70
  10  -4   0  558.54   47.70
  10  -4   0  499.95   47.80
  10  -4   0  475.95   46.50
  10  -4   0  561.84   48.10
 -10   4   0  432.56   47.30
 -10   4   0  500.55   47.40
   9  -4   0   74.99    8.20
   9  -4   0   62.99    7.90
   9  -4   0   76.59    8.00
   9  -4   0   66.09    7.80
   9  -4   0   61.99    6.90
  -9   4   0   56.89    7.60
  -9   4   0   72.79    7.80
  -9   4   0   72.99    6.80
  -9   4   0   59.89    7.60
   8  -4   0   82.29    9.50
   8  -4   0  102.79    9.50
   8  -4   0   78.49    9.30
   8  -4   0   99.79    8.80
   8  -4   0   81.29    9.50
  -8   4   0   97.39    9.50
  -8   4   0   73.79    9.10
  -8   4   0   75.69    9.30
  -8   4   0   83.69    8.40
   7  -4   0    0.60    1.30
   7  -4   0    2.50    0.90
   7  -4   0    2.00    1.30
   7  -4   0    1.00    1.10
   7  -4   0    0.70    1.20
  -7   4   0    1.60    1.40
  -7   4   0    2.00    0.80
  -7   4   0    2.30    1.40
  -7   4   0    1.60    1.10
   6  -4   0  994.00   88.39
   6  -4   0  882.81   88.19
   6  -4   0  931.71   88.19
   6  -4   0 1045.20   88.09
   6  -4   0  915.61   87.69
  -6   4   0  939.91   88.29
  -6   4   0  875.31   88.09
  -6   4   0  917.01   87.49
  -6   4   0 1084.99   88.39
   5  -4   0  135.49   13.30
   5  -4   0  152.78   13.20
   5  -4   0  116.99   13.20
   5  -4   0  151.18   13.60
   5  -4   0  119.79   12.90
  -5   4   0  138.99   12.80
  -5   4   0  122.19   13.30
  -5   4   0  142.79   13.40
  -5   4   0  125.49   13.20
   4  -4   0 2649.14  266.47
   4  -4   0 2834.42  266.37
   4  -4   0 3099.89  266.17
   4  -4   0 3069.89  266.57
   4  -4   0 3007.20  266.17
  -4   4   0 2649.43  266.47
  -4   4   0 3334.17  266.57
  -4   4   0 2621.04  266.27
   3  -4   0   73.59    7.80
   3  -4   0   71.99    7.60
   3  -4   0   74.39    8.00
   3  -4   0   73.39    7.90
   3  -4   0   85.09    7.60
  -3   4   0   77.49    7.90
  -3   4   0   70.69    7.90
  -3   4   0   74.59    7.80
  -3   4   0   83.39    7.70
   2  -4   0 2794.12  277.07
   1  -4   0   30.50    4.00
   1  -4   0   38.90    4.20
   1  -4   0   37.40    3.60
   1  -4   0   37.80    4.10
  -1   4   0   35.20    4.20
  -1   4   0   40.20    4.10
  -1   4   0   38.50    4.20
  -1   4   0   35.00    4.10
   0  -4   0 3246.38  333.97
   0   4   0 3702.23  335.77
  -1  -4   0   47.60    4.60
  -1  -4   0   49.60    4.80
  -1  -4   0   40.60    4.60
   1   4   0   43.10    4.60
   1   4   0   41.70    4.60
   1   4   0   45.10    4.20
   1   4   0   43.60    4.70
  -2  -4   0 2497.25  232.78
   2   4   0 2362.56  233.48
  -3  -4   0  145.69   12.10
  -3  -4   0  137.69   12.20
  -3  -4   0  138.49   12.50
   3   4   0  123.99   12.50
   3   4   0  117.19   12.10
   3   4   0  116.19   12.20
  -4  -4   0 1844.82  168.68
  -4  -4   0 2076.39  168.38
  -4  -4   0 2063.69  168.38
   4   4   0 1715.43  168.78
   4   4   0 1612.04  168.48
   4   4   0 1735.13  168.48
  -5  -4   0   75.39    6.90
  -5  -4   0   71.29    6.80
   5   4   0   69.59    7.60
   5   4   0   74.59    7.10
   5   4   0   71.59    7.40
   5   4   0   80.99    7.10
   6   4   0   70.79    7.00
   6   4   0   84.09    7.90
   6   4   0   68.99    7.00
   6   4   0   76.69    7.40
   7   4   0   24.10    2.70
   7   4   0   26.90    2.80
   7   4   0   29.40    3.70
   7   4   0   27.60    3.10
   8   4   0  115.79   11.90
   8   4   0  117.89   11.10
   8   4   0  113.99   11.00
   8   4   0  112.09   10.90
   9   4   0   33.90    4.60
   9   4   0   24.80    2.90
   9   4   0   25.70    2.90
  10   4   0  112.49   11.40
  10   4   0  113.39   12.50
  10   4   0  122.29   12.60
  10   4   0  123.09   11.20
  10   4   0  119.09   11.40
  11   4   0   12.50    1.90
  11   4   0   12.20    1.90
  12   4   0   49.90    5.70
  12   4   0   55.19    5.60
  12   4   0   63.39    7.50
  12   4   0   66.09    7.60
  13   4   0    1.30    2.20
  13   4   0    0.50    0.70
  13   4   0    5.10    2.00
  13   4   0    1.20    0.70
  13  -5   0    5.70    2.50
  13  -5   0    3.40    2.20
  13  -5   0    4.60    2.50
  13  -5   0    7.50    3.30
 -13   5   0    3.90    2.10
  12  -5   0   38.80    6.40
  12  -5   0   38.10    6.20
  12  -5   0   27.00    3.70
  12  -5   0   40.10    6.00
  12  -5   0   34.30    5.70
 -12   5   0   34.20    5.30
  11  -5   0   49.30    5.60
  11  -5   0   58.39    6.90
  11  -5   0   65.79    8.40
  11  -5   0   46.10    7.30
  11  -5   0   57.79    7.00
 -11   5   0   47.80    6.60
 -11   5   0   41.70    7.00
 -11   5   0   55.09    6.70
  10  -5   0   46.80    5.60
  10  -5   0   49.30    6.70
  10  -5   0   49.30    6.90
  10  -5   0   49.20    6.60
  10  -5   0   53.09    7.00
 -10   5   0   47.60    6.40
 -10   5   0   56.29    6.70
 -10   5   0   58.79    5.60
   9  -5   0    9.50    2.80
   9  -5   0   10.00    2.50
   9  -5   0    5.70    2.20
   9  -5   0    7.10    2.70
   9  -5   0    8.50    1.90
  -9   5   0    9.20    2.60
  -9   5   0    9.20    1.70
  -9   5   0   10.80    2.60
   8  -5   0   65.89    6.90
   8  -5   0   47.60    6.90
   8  -5   0   68.19    6.50
   8  -5   0   68.19    7.50
   8  -5   0   53.79    7.00
  -8   5   0   58.49    7.20
  -8   5   0   57.39    6.10
  -8   5   0   62.69    7.20
  -8   5   0   45.50    6.50
   7  -5   0   15.10    2.60
   7  -5   0   22.20    3.40
   7  -5   0   18.50    3.60
   7  -5   0   14.90    3.10
   7  -5   0   21.40    3.60
  -7   5   0   21.00    3.70
  -7   5   0   20.00    2.70
  -7   5   0   13.50    3.10
  -7   5   0   14.90    3.00
   6  -5   0  190.38   18.40
   6  -5   0  179.38   17.90
   6  -5   0  169.88   18.30
   6  -5   0  202.08   18.10
   6  -5   0  198.88   18.60
  -6   5   0  179.88   18.50
  -6   5   0  180.08   17.70
  -6   5   0  188.58   18.40
   5  -5   0    2.80    1.30
   5  -5   0    3.80    1.20
   5  -5   0    3.80    1.60
   5  -5   0    2.20    1.30
   5  -5   0    0.90    1.10
  -5   5   0    3.30    1.40
  -5   5   0    1.30    0.80
  -5   5   0    2.40    1.40
  -5   5   0    3.20    1.50
   4  -5   0  148.59   15.30
   4  -5   0  169.38   15.20
   4  -5   0  173.28   15.80
   4  -5   0  138.19   15.50
   4  -5   0  180.08   15.60
  -4   5   0  138.49   15.60
  -4   5   0  141.89   15.40
  -4   5   0  167.48   15.30
  -4   5   0  167.28   15.70
   3  -5   0  642.24   54.39
   3  -5   0  537.25   54.89
   3  -5   0  546.85   54.69
   3  -5   0  542.85   54.69
   3  -5   0  652.93   55.09
  -3   5   0  555.44   54.79
  -3   5   0  560.34   54.99
  -3   5   0  682.93   55.09
   2  -5   0  101.29    9.00
   2  -5   0   80.29    9.40
   2  -5   0   82.99    9.40
   2  -5   0  104.69    9.70
   2  -5   0   98.49    9.40
  -2   5   0   91.49    9.50
  -2   5   0   86.49    9.60
  -2   5   0  102.79    9.70
  -2   5   0   96.39    9.40
   1  -5   0    0.60    0.90
   1  -5   0    0.70    0.40
   1  -5   0    1.70    0.90
   1  -5   0   -0.20    0.90
  -1   5   0    1.40    0.50
  -1   5   0    1.90    1.20
  -1   5   0    1.90    0.90
  -1   5   0    1.50    1.00
   0  -5   0   -0.60    0.60
   0  -5   0   -0.30    0.70
   0  -5   0    1.10    0.70
   0  -5   0    0.60    0.30
   0   5   0    1.30    1.00
   0   5   0    0.30    0.70
   0   5   0    0.10    0.30
   0   5   0    0.40    0.80
  -1  -5   0  185.38   16.80
  -1  -5   0  161.88   16.60
   1   5   0  167.08   16.70
   1   5   0  178.28   16.20
   1   5   0  175.88   16.80
   1   5   0  183.78   16.70
  -2  -5   0  100.69   10.10
  -2  -5   0  109.89    9.90
  -2  -5   0  105.59   10.00
   2   5   0   96.29    9.60
   2   5   0   97.89   10.00
   2   5   0  109.59   10.30
  -3  -5   0   54.59    5.00
  -3  -5   0   57.09    5.40
  -3  -5   0   51.09    5.10
   3   5   0   48.80    5.10
   3   5   0   43.90    5.10
   3   5   0   49.00    5.50
  -4  -5   0   90.09    8.10
  -4  -5   0   83.39    8.40
  -4  -5   0   94.39    8.10
   4   5   0   73.99    8.50
   4   5   0   79.29    8.20
   4   5   0   82.49    8.10
  -5  -5   0    3.00    0.40
  -5  -5   0    3.20    0.50
   5   5   0    2.30    1.00
   5   5   0    3.30    0.80
   5   5   0    3.00    0.70
   6   5   0  104.69    9.70
   6   5   0  104.69   10.20
   6   5   0  108.09   10.60
   6   5   0   97.29    9.70
   7   5   0    2.90    0.90
   7   5   0    2.40    0.60
   7   5   0    4.30    1.10
   7   5   0    3.30    1.50
   8   5   0   17.40    2.50
   8   5   0   18.80    1.90
   8   5   0   18.70    3.30
   8   5   0   16.20    1.90
   9   5   0    2.90    1.50
   9   5   0    4.30    0.80
   9   5   0    3.00    1.00
   9   5   0    3.30    0.70
  10   5   0   14.90    3.10
  10   5   0   14.30    1.60
  10   5   0   13.60    1.60
  10   5   0   10.80    2.80
  10   5   0   15.20    2.10
  11   5   0   17.50    3.70
  11   5   0   14.80    1.60
  11   5   0   13.70    1.80
  11   5   0   14.00    1.50
  12   5   0    7.20    2.80
  12   5   0   13.60    3.10
  13   5   0    1.60    2.00
  13   5   0    0.60    1.80
  13  -6   0   14.90    3.80
  13  -6   0    3.60    1.30
  13  -6   0    7.80    3.10
  13  -6   0    2.30    2.60
  13  -6   0    1.00    2.30
 -13   6   0    5.50    2.20
  12  -6   0  180.78   17.30
  12  -6   0  160.88   17.30
  12  -6   0  149.29   15.70
  12  -6   0  175.48   17.50
  12  -6   0  168.98   17.60
 -12   6   0  147.39   16.70
  11  -6   0    5.20    1.50
  11  -6   0    3.30    2.10
  11  -6   0    4.20    2.50
  11  -6   0    4.50    2.50
  11  -6   0    0.70    2.10
 -11   6   0    2.20    1.90
 -11   6   0    4.90    2.20
 -11   6   0    2.20    2.10
  10  -6   0   41.90    6.50
  10  -6   0   42.50    6.60
  10  -6   0   38.50    4.90
  10  -6   0   47.90    6.90
 -10   6   0   43.10    4.80
 -10   6   0   43.40    6.50
 -10   6   0   36.10    6.30
   9  -6   0   -0.70    0.70
   9  -6   0   -3.00    1.30
   9  -6   0   -0.40    1.50
   9  -6   0    0.00    1.40
   9  -6   0    1.40    1.40
  -9   6   0    0.00    1.50
  -9   6   0    1.20    1.00
   8  -6   0  533.75   47.90
   8  -6   0  500.35   48.00
   8  -6   0  460.25   47.00
   8  -6   0  535.95   47.50
   8  -6   0  546.05   48.10
  -8   6   0  510.25   46.80
  -8   6   0  446.96   47.80
   7  -6   0   76.89    8.80
   7  -6   0   73.19    8.10
   7  -6   0   75.59    8.50
   7  -6   0   81.39    8.70
   7  -6   0   71.09    7.90
  -7   6   0   82.59    7.80
  -7   6   0   68.79    8.30
  -7   6   0   73.39    9.30
  -7   6   0   65.69    8.50
   6  -6   0 1281.67  112.19
   6  -6   0 1329.37  111.49
   6  -6   0 1190.18  111.79
   6  -6   0 1165.58  111.49
   6  -6   0 1170.08  111.99
  -6   6   0 1078.49  111.69
  -6   6   0 1375.86  112.19
  -6   6   0 1214.18  111.29
  -6   6   0 1081.79  111.99
   5  -6   0   -0.50    1.00
   5  -6   0    1.60    1.10
   5  -6   0    0.00    1.20
   5  -6   0   -0.20    1.00
   5  -6   0    0.10    0.90
  -5   6   0    1.30    1.00
  -5   6   0    0.20    1.30
  -5   6   0    1.10    1.30
   4  -6   0 1107.59   99.09
   4  -6   0 1143.99   98.89
   4  -6   0  995.70   98.69
   4  -6   0  998.20   98.99
   4  -6   0 1160.88   98.49
  -4   6   0 1161.58   99.19
  -4   6   0 1000.90   98.89
  -4   6   0  955.30   98.99
  -4   6   0 1104.09   98.59
   3  -6   0    0.00    1.00
   3  -6   0    0.00    1.00
   3  -6   0    1.50    0.80
   3  -6   0    0.50    0.90
   3  -6   0    0.30    1.20
  -3   6   0    0.30    1.20
  -3   6   0    0.60    1.00
  -3   6   0    2.00    1.10
  -3   6   0    2.60    1.40
   2  -6   0  882.11   88.69
   2  -6   0  999.30   88.89
   2  -6   0  900.41   88.79
   2  -6   0  992.70   88.09
  -2   6   0 1065.19   88.89
  -2   6   0  937.01   88.79
  -2   6   0  861.61   88.89
  -2   6   0 1048.20   88.79
   1  -6   0   37.40    4.30
   1  -6   0   32.00    4.20
   1  -6   0   34.90    3.40
   1  -6   0   32.10    4.10
  -1   6   0   35.50    4.20
  -1   6   0   35.90    4.30
  -1   6   0   37.10    4.30
   0  -6   0 1710.03  137.89
   0  -6   0 1568.54  137.89
   0  -6   0 1390.46  137.79
   0   6   0 1462.25  137.89
   0   6   0 1410.26  137.79
   0   6   0 1513.35  137.09
   0   6   0 1570.34  137.89
   0   6   0 1370.46  137.69
  -1  -6   0   60.19    6.60
  -1  -6   0   75.19    6.90
   1   6   0   62.99    6.60
   1   6   0   61.29    6.70
   1   6   0   67.89    6.90
   1   6   0   61.49    6.00
  -2  -6   0 1611.44  132.29
  -2  -6   0 1598.34  132.29
  -2  -6   0 1326.57  132.39
   2   6   0 1353.46  132.19
   2   6   0 1402.46  131.89
   2   6   0 1400.16  132.39
   2   6   0 1392.26  132.49
  -3  -6   0   22.10    3.10
  -3  -6   0   29.90    2.90
  -3  -6   0   20.10    2.80
   3   6   0   26.90    2.90
   3   6   0   26.50    3.00
   3   6   0   21.70    3.40
  -4  -6   0  134.29   12.20
  -4  -6   0  134.89   12.20
  -4  -6   0  135.09   12.70
   4   6   0  124.29   12.30
   4   6   0  120.59   12.80
   4   6   0  124.39   12.40
  -5  -6   0    0.70    0.80
  -5  -6   0    1.60    0.50
  -5  -6   0    1.60    0.50
   5   6   0    1.40    0.60
   5   6   0    1.50    0.80
   5   6   0    0.80    1.00
   6   6   0  249.88   24.70
   6   6   0  281.07   24.80
   6   6   0  271.37   25.30
   7   6   0  135.59   12.60
   7   6   0  120.59   12.90
   7   6   0  120.39   11.80
   7   6   0  130.69   11.90
   8   6   0  321.47   29.80
   8   6   0  308.47   30.40
   9   6   0    1.50    0.90
   9   6   0   -0.20    1.10
  10   6   0   78.69    9.30
  10   6   0   84.29    9.20
  11   6   0   21.30    3.80
  11   6   0   10.70    2.00
  11   6   0   15.80    3.70
  12   6   0   91.09   10.30
  12   6   0   89.39    8.60
  12   6   0   88.19   10.50
  12  -7   0   48.60    8.00
  12  -7   0   73.29    7.70
  12  -7   0   49.10    8.00
 -12   7   0   41.80    7.00
  11  -7   0   17.30    3.10
  11  -7   0   15.20    4.10
  11  -7   0   14.90    3.40
  11  -7   0   17.30    4.40
  11  -7   0   16.20    4.00
 -11   7   0   15.70    3.60
 -11   7   0   12.90    3.70
 -11   7   0   18.10    2.80
  10  -7   0  116.49   12.60
  10  -7   0  135.09   13.40
  10  -7   0  121.59   13.80
  10  -7   0  110.49   13.50
  10  -7   0  140.59   14.00
 -10   7   0  137.19   13.70
 -10   7   0  104.59   13.50
 -10   7   0  128.89   12.40
 -10   7   0  123.39   13.40
   9  -7   0    6.90    2.40
   9  -7   0    3.00    1.50
   9  -7   0    9.10    2.40
   9  -7   0    4.00    2.30
   9  -7   0    4.80    2.50
  -9   7   0    6.90    1.70
  -9   7   0   10.60    3.00
  -9   7   0    1.10    1.80
   8  -7   0   23.40    4.50
   8  -7   0   19.90    3.70
   8  -7   0   23.60    4.70
   8  -7   0   27.20    4.20
   8  -7   0   28.40    4.60
  -8   7   0   25.90    4.60
  -8   7   0   18.60    4.20
  -8   7   0   22.70    3.50
   7  -7   0    6.40    2.20
   7  -7   0    5.90    1.80
   7  -7   0    3.30    1.90
   7  -7   0    7.70    2.60
   7  -7   0    5.40    1.70
  -7   7   0    2.00    1.30
  -7   7   0    4.70    2.30
  -7   7   0    2.80    1.40
  -7   7   0    3.30    2.00
   6  -7   0   51.99    6.80
   6  -7   0   43.30    6.40
   6  -7   0   56.89    6.50
   6  -7   0   58.79    6.10
  -6   7   0   45.80    6.60
  -6   7   0   48.60    6.30
  -6   7   0   55.99    5.90
  -6   7   0   57.99    6.70
   5  -7   0    0.60    0.90
   5  -7   0   -0.30    0.90
   5  -7   0   -0.70    1.30
   5  -7   0   -1.50    1.10
   5  -7   0   -0.10    1.20
  -5   7   0    0.00    1.20
  -5   7   0   -0.30    0.90
  -5   7   0    0.30    1.00
  -5   7   0    0.30    1.30
   4  -7   0   43.70    4.50
   4  -7   0   41.80    5.00
   4  -7   0   40.90    5.30
   4  -7   0   36.60    5.00
   4  -7   0   33.80    4.70
  -4   7   0   40.00    5.20
  -4   7   0   39.90    5.20
  -4   7   0   35.10    4.90
  -4   7   0   40.40    4.80
   3  -7   0   13.40    2.80
   3  -7   0   13.10    2.70
   3  -7   0   11.00    2.60
   3  -7   0   17.80    2.20
  -3   7   0   15.90    3.00
  -3   7   0   10.90    2.70
  -3   7   0   11.60    2.60
  -3   7   0   16.20    2.70
   2  -7   0    1.30    1.40
   2  -7   0    2.00    1.20
   2  -7   0    1.10    1.30
   2  -7   0    1.90    0.70
  -2   7   0    1.10    1.20
  -2   7   0    2.20    1.30
  -2   7   0    0.70    1.30
  -2   7   0    1.60    1.20
   1  -7   0  152.28   16.30
   1  -7   0  176.88   16.40
   1  -7   0  164.68   15.40
   1  -7   0  153.48   16.30
  -1   7   0  153.48   16.40
  -1   7   0  186.78   16.40
  -1   7   0  167.48   16.40
  -1   7   0  177.18   16.40
   0  -7   0    0.50    0.90
   0  -7   0    0.90    1.00
   0  -7   0    1.20    1.00
   0   7   0    1.10    1.00
   0   7   0    0.90    1.10
   0   7   0    0.20    1.00
  -1  -7   0   91.59   10.70
  -1  -7   0   94.89   10.70
   1   7   0  105.69   10.90
   1   7   0  107.19   10.90
   1   7   0  127.69   10.90
   1   7   0  113.49   10.00
  -2  -7   0    4.10    1.40
  -2  -7   0    7.10    1.50
  -2  -7   0    6.10    1.50
   2   7   0    6.70    1.70
   2   7   0    7.90    1.30
   2   7   0    7.70    1.70
   2   7   0    5.70    1.40
  -3  -7   0   41.80    4.70
  -3  -7   0   47.90    4.40
  -3  -7   0   35.90    4.40
   3   7   0   40.70    4.10
   3   7   0   37.50    4.40
   3   7   0   39.60    4.60
   3   7   0   39.30    4.80
  -4  -7   0   25.30    3.60
  -4  -7   0   26.70    2.90
  -4  -7   0   25.10    2.90
   4   7   0   23.50    3.00
   4   7   0   27.20    3.80
   4   7   0   26.60    3.20
  -5  -7   0    9.30    1.40
  -5  -7   0    9.90    1.30
  -5  -7   0    8.30    1.90
   5   7   0   13.10    1.60
   5   7   0    7.60    2.10
   5   7   0    9.70    1.70
   6   7   0   17.60    2.10
   6   7   0   14.60    2.80
   7   7   0    1.00    0.50
   7   7   0    2.40    1.30
   7   7   0    2.30    1.30
   8   7   0    3.80    2.00
   8   7   0    3.60    1.40
   9   7   0    1.00    1.00
   9   7   0   -1.10    0.90
   9   7   0    1.30    1.20
  10   7   0   83.69    8.80
  10   7   0   69.49    8.10
  10   7   0   66.09    7.50
  11   7   0   -1.40    1.50
  11   7   0    0.10    0.80
  11   7   0    0.50    1.30
  12   7   0   20.80    4.10
  12   7   0   22.10    4.80
  12   7   0   27.40    3.40
  12  -8   0   50.89    6.70
  12  -8   0   49.40    8.40
  12  -8   0   94.79   15.20
  12  -8   0   64.29    8.30
  12  -8   0   70.49    8.00
 -12   8   0   53.89    7.60
 -12   8   0   58.09    6.50
  11  -8   0   -3.40    1.10
  11  -8   0   -0.80    1.90
  11  -8   0    3.00    2.10
  11  -8   0   -0.50    1.30
  11  -8   0   -0.30    1.90
 -11   8   0    0.50    1.10
 -11   8   0    1.00    2.30
  10  -8   0  108.69   11.60
  10  -8   0   92.59   11.50
  10  -8   0  107.29   11.80
  10  -8   0  114.29   11.10
  10  -8   0   88.69   10.40
 -10   8   0   96.89   11.10
 -10   8   0   84.89   11.10
 -10   8   0  105.69   11.40
 -10   8   0   88.89   10.00
   9  -8   0    7.10    2.00
   9  -8   0    1.90    2.20
   9  -8   0    4.60    1.90
   9  -8   0    6.40    2.40
   9  -8   0    5.40    2.40
  -9   8   0    0.90    1.50
  -9   8   0    9.40    2.00
  -9   8   0   12.30    3.30
  -9   8   0    6.20    2.60
   8  -8   0  325.97   34.10
   8  -8   0  363.76   34.30
   8  -8   0  367.06   33.50
   8  -8   0  332.27   33.40
   8  -8   0  374.76   34.20
  -8   8   0  357.46   34.20
  -8   8   0  332.47   34.30
  -8   8   0  345.87   33.10
   7  -8   0   -0.90    1.60
   7  -8   0    0.70    1.40
   7  -8   0    2.50    1.80
   7  -8   0    2.80    1.90
   7  -8   0    2.10    1.50
  -7   8   0    7.60    2.90
  -7   8   0   -0.10    0.60
  -7   8   0    6.40    2.40
  -7   8   0    1.60    1.20
   6  -8   0  481.15   42.70
   6  -8   0  428.56   43.00
   6  -8   0  473.65   43.30
   6  -8   0  469.55   43.60
   6  -8   0  415.86   44.20
  -6   8   0  487.75   43.60
  -6   8   0  442.96   42.70
  -6   8   0  434.06   43.30
   5  -8   0    7.40    2.40
   5  -8   0    9.10    1.90
   5  -8   0    6.80    2.80
   5  -8   0    3.00    1.60
   5  -8   0    4.60    2.10
  -5   8   0    8.10    2.20
  -5   8   0    6.90    2.30
  -5   8   0    9.20    2.60
  -5   8   0   10.40    2.80
   4  -8   0  142.29   16.20
   4  -8   0  152.58   17.30
   4  -8   0  175.78   15.80
   4  -8   0  150.08   17.30
  -4   8   0  146.49   16.70
  -4   8   0  178.68   16.30
  -4   8   0  156.78   16.50
  -4   8   0  200.08   16.90
   3  -8   0   45.80    5.40
   3  -8   0   33.90    6.20
   3  -8   0   31.30    5.30
   3  -8   0   42.40    4.20
  -3   8   0   47.30    5.40
  -3   8   0   38.10    5.00
  -3   8   0   37.10    5.30
  -3   8   0   35.60    5.50
   2  -8   0 1846.02  171.98
   2  -8   0 1768.82  171.68
   2  -8   0 1812.62  170.78
   2  -8   0 1977.70  171.88
  -2   8   0 2050.09  171.88
  -2   8   0 1805.12  172.58
  -2   8   0 1713.03  171.98
  -2   8   0 1959.90  171.78
   1  -8   0   47.70    5.80
   1  -8   0   46.70    4.70
   1  -8   0   43.50    5.80
   1  -8   0   53.39    5.90
  -1   8   0   45.20    5.80
  -1   8   0   55.79    6.20
  -1   8   0   55.79    6.10
  -1   8   0   55.09    5.90
   0  -8   0  535.35   43.20
   0  -8   0  421.66   43.00
   0  -8   0  419.56   42.90
   0   8   0  525.25   43.10
   0   8   0  423.66   43.00
   0   8   0  462.55   43.20
   0   8   0  419.16   43.10
  -1  -8   0   99.79   10.50
  -1  -8   0   98.59   10.60
   1   8   0  102.19   10.80
   1   8   0  110.89   10.60
  -2  -8   0  309.37   31.70
  -2  -8   0  296.07   31.90
  -2  -8   0  367.26   31.80
   2   8   0  332.07   31.00
   2   8   0  339.97   32.20
   2   8   0  380.66   31.90
  -3  -8   0   23.10    2.90
  -3  -8   0   17.50    3.20
  -3  -8   0   19.70    2.90
   3   8   0   23.40    3.50
   3   8   0   26.50    3.00
   3   8   0   23.20    3.60
   3   8   0   22.90    2.40
  -4  -8   0  199.38   17.90
  -4  -8   0  186.58   18.40
  -4  -8   0  177.58   17.90
   4   8   0  186.08   18.60
   4   8   0  189.68   18.30
   4   8   0  196.58   18.10
   4   8   0  189.68   17.80
  -5  -8   0    1.20    1.00
  -5  -8   0   -0.80    0.40
  -5  -8   0    0.50    0.50
   5   8   0   -0.60    0.90
   5   8   0    0.50    0.70
   6   8   0  298.57   26.60
   6   8   0  264.97   27.30
   7   8   0    1.00    0.60
   7   8   0    1.90    1.30
   7   8   0    1.40    0.60
   8   8   0  174.78   16.50
   8   8   0  162.78   16.90
   8   8   0  159.58   16.40
   9   8   0    1.90    1.20
   9   8   0    1.90    1.20
  10   8   0   40.00    5.20
  10   8   0   36.00    5.80
  10   8   0   41.40    4.90
  11   8   0    3.20    2.10
  11   8   0    6.90    2.20
  11   8   0    5.00    1.60
  11  -9   0    6.20    3.00
  11  -9   0    6.50    2.40
  11  -9   0   -3.80    2.10
  11  -9   0    2.70    3.10
  11  -9   0    4.00    1.90
 -11   9   0    6.20    1.80
 -11   9   0   -0.10    1.80
  10  -9   0   33.60    6.20
  10  -9   0   37.60    5.20
  10  -9   0   30.00    5.90
  10  -9   0   31.50    6.10
  10  -9   0   35.90    5.30
 -10   9   0   31.50    6.00
 -10   9   0   28.30    5.50
 -10   9   0   31.00    4.60
   9  -9   0   -0.80    1.00
   9  -9   0   -1.30    1.80
   9  -9   0    0.20    1.60
   9  -9   0    1.00    1.40
   9  -9   0    1.40    2.50
  -9   9   0   -0.10    1.00
  -9   9   0    1.80    2.10
  -9   9   0    0.40    1.50
  -9   9   0   -0.40    1.40
   8  -9   0   10.00    2.50
   8  -9   0    9.30    3.10
   8  -9   0   11.20    2.70
   8  -9   0    7.60    2.80
   8  -9   0    6.40    2.70
  -8   9   0   12.70    3.20
  -8   9   0    7.60    2.60
  -8   9   0    8.20    2.20
  -8   9   0    8.50    2.80
   7  -9   0   -0.30    1.20
   7  -9   0   -0.10    1.60
   7  -9   0   -0.80    1.40
   7  -9   0    2.20    1.70
   7  -9   0   -0.70    1.10
  -7   9   0    0.30    1.50
  -7   9   0   -0.80    1.10
  -7   9   0    1.00    1.60
  -7   9   0    1.20    1.20
   6  -9   0  103.19    9.70
   6  -9   0   76.79    9.90
   6  -9   0   99.99   10.80
   6  -9   0   95.49   10.30
   6  -9   0   94.09   10.70
  -6   9   0   97.19    9.90
  -6   9   0   79.19   10.50
  -6   9   0   92.19   10.50
  -6   9   0   94.99   10.60
   5  -9   0   11.60    2.10
   5  -9   0   14.70    3.10
   5  -9   0   10.50    3.00
   5  -9   0    7.10    2.60
  -5   9   0   11.00    2.80
  -5   9   0    7.80    2.20
  -5   9   0   13.00    3.30
  -5   9   0   10.70    2.90
   4  -9   0   33.00    5.10
   4  -9   0   32.00    5.00
   4  -9   0   30.20    4.80
  -4   9   0   27.00    4.40
  -4   9   0   29.50    4.90
  -4   9   0   23.40    4.80
  -4   9   0   28.10    4.70
   3  -9   0  109.99   12.40
   3  -9   0  105.09   12.30
   3  -9   0  111.59   11.30
   3  -9   0  123.59   12.70
  -3   9   0  120.79   12.70
  -3   9   0  130.29   13.00
  -3   9   0  133.19   12.50
  -3   9   0  127.19   12.60
   2  -9   0   47.70    6.00
   2  -9   0   58.39    6.40
   2  -9   0   48.50    6.10
   2  -9   0   43.20    4.80
  -2   9   0   54.59    6.20
  -2   9   0   42.70    6.10
  -2   9   0   58.19    6.50
  -2   9   0   57.59    6.40
   1  -9   0   37.70    4.80
   1  -9   0   36.80    4.80
   1  -9   0   34.60    4.80
  -1   9   0   34.60    5.40
  -1   9   0   37.40    5.00
  -1   9   0   34.20    4.70
  -1   9   0   33.00    5.00
   0  -9   0   -1.00    0.70
   0  -9   0    1.20    1.10
   0  -9   0    1.30    1.20
   0   9   0    1.20    1.40
   0   9   0    1.20    1.30
   0   9   0    1.70    1.30
   0   9   0    0.10    1.20
  -1  -9   0   41.20    5.10
  -1  -9   0   36.00    5.10
   1   9   0   45.90    5.60
   1   9   0   46.80    5.30
   1   9   0   53.79    5.70
   1   9   0   40.40    5.30
  -2  -9   0   58.19    6.90
  -2  -9   0   59.89    6.60
  -2  -9   0   71.69    6.90
   2   9   0   59.59    7.10
   2   9   0   60.49    7.00
   2   9   0   59.29    6.80
  -3  -9   0   -0.10    1.00
  -3  -9   0   -0.10    0.80
  -3  -9   0    0.40    0.90
   3   9   0    1.50    1.40
   3   9   0    0.10    0.80
  -4  -9   0   14.20    2.70
  -4  -9   0   15.00    2.20
  -4  -9   0   14.00    2.20
   4   9   0   18.20    3.20
   4   9   0   11.40    1.70
   4   9   0   13.00    2.30
  -5  -9   0    9.10    2.10
  -5  -9   0    8.40    1.50
  -5  -9   0   10.00    1.60
   5   9   0   10.10    1.60
   5   9   0   10.10    1.80
   5   9   0    7.90    2.20
   5   9   0    9.00    1.90
  -6  -9   0   69.49    6.70
   6   9   0   81.29    8.20
   6   9   0   69.09    7.20
   6   9   0   75.29    7.20
   6   9   0   66.89    7.30
   7   9   0    1.10    1.00
   7   9   0    1.60    1.30
   7   9   0    1.20    0.80
   7   9   0    0.80    0.60
   8   9   0    0.60    1.10
   8   9   0    1.20    1.10
   8   9   0   -1.20    1.10
   9   9   0    1.40    1.30
   9   9   0   -0.20    0.90
   9   9   0    1.90    1.20
  10   9   0   11.20    2.90
  10   9   0    7.70    2.10
  10   9   0   17.10    3.10
  10 -10   0   49.10    8.60
  10 -10   0   54.29    7.30
  10 -10   0   59.69    8.70
  10 -10   0   64.49    8.50
 -10  10   0   62.49    8.10
 -10  10   0   57.59    9.20
 -10  10   0   60.49    6.90
   9 -10   0    7.70    2.60
   9 -10   0   12.20    3.50
   9 -10   0   17.60    4.30
   9 -10   0   16.30    3.90
  -9  10   0   15.00    3.90
  -9  10   0   13.10    2.80
   8 -10   0  120.69   13.30
   8 -10   0  109.89   12.30
   8 -10   0  109.09   12.60
   8 -10   0  129.19   12.10
   8 -10   0  107.19   12.90
  -8  10   0   93.09   12.80
  -8  10   0  117.09   12.10
  -8  10   0  117.89   13.00
  -8  10   0  124.99   13.10
   7 -10   0   11.90    2.80
   7 -10   0    6.10    2.70
   7 -10   0   17.70    4.00
   7 -10   0    9.40    2.90
  -7  10   0   10.80    3.30
  -7  10   0   11.90    3.40
  -7  10   0   14.40    3.50
  -7  10   0   17.50    4.30
   6 -10   0   54.29    7.00
   6 -10   0   51.09    8.00
   6 -10   0   53.49    7.40
   6 -10   0   55.49    6.30
  -6  10   0   60.79    6.90
  -6  10   0   76.69    7.90
  -6  10   0   52.99    8.30
  -6  10   0   53.19    7.90
   5 -10   0   18.90    3.70
   5 -10   0   17.70    4.00
   5 -10   0   13.30    3.50
   5 -10   0   18.70    2.60
  -5  10   0   14.90    3.60
  -5  10   0   20.60    3.60
  -5  10   0   17.20    3.80
  -5  10   0   20.60    4.40
   4 -10   0  508.95   49.20
   4 -10   0  511.15   49.50
   4 -10   0  522.85   49.50
  -4  10   0  541.65   49.40
  -4  10   0  460.35   49.50
  -4  10   0  564.34   49.10
  -4  10   0  519.05   49.50
   3 -10   0    0.60    0.60
   3 -10   0   -0.20    1.30
   3 -10   0    0.80    1.40
   3 -10   0    0.50    1.60
  -3  10   0    1.20    1.70
  -3  10   0   10.70    2.50
  -3  10   0   -1.50    1.10
  -3  10   0   -1.80    1.10
   2 -10   0  499.15   48.90
   2 -10   0  543.55   50.49
   2 -10   0  542.35   50.39
  -2  10   0  547.95   50.39
  -2  10   0  530.15   50.59
  -2  10   0  494.55   50.49
  -2  10   0  584.24   50.39
   1 -10   0    4.70    1.90
   1 -10   0    2.20    1.90
  -1  10   0    4.10    2.10
  -1  10   0    3.10    2.00
  -1  10   0    6.00    2.30
  -1  10   0    3.60    1.80
   0 -10   0  238.18   22.70
   0 -10   0  197.68   22.70
   0  10   0  240.48   23.20
   0  10   0  250.07   22.90
   0  10   0  238.48   23.00
  -1 -10   0    4.00    1.70
   1  10   0    3.60    1.80
   1  10   0    2.50    1.50
   1  10   0    1.10    1.50
   1  10   0    7.20    2.30
  -2 -10   0  401.36   38.40
  -2 -10   0  429.96   38.70
  -2 -10   0  409.66   38.20
   2  10   0  424.86   38.50
   2  10   0  384.06   38.80
   2  10   0  388.76   38.70
  -3 -10   0   -1.40    0.80
  -3 -10   0    0.10    0.90
  -3 -10   0    1.30    0.90
   3  10   0    2.50    1.30
   3  10   0   -0.10    0.90
   3  10   0    0.50    1.30
  -4 -10   0  168.18   15.50
  -4 -10   0  154.68   16.10
  -4 -10   0  172.48   15.50
   4  10   0  163.38   16.00
   4  10   0  152.38   15.60
   4  10   0  154.48   16.30
   4  10   0  154.38   14.90
  -5 -10   0   18.70    3.50
  -5 -10   0   27.20    2.80
  -5 -10   0   26.90    2.80
   5  10   0   24.70    4.20
   5  10   0   19.80    3.40
   5  10   0   19.60    2.60
   5  10   0   25.70    3.60
   5  10   0   20.00    2.60
  -6 -10   0  111.79    9.80
  -6 -10   0  100.39    9.80
   6  10   0  104.99   11.30
   6  10   0   94.69   10.60
   6  10   0   96.79   10.50
   6  10   0  108.59   10.40
   6  10   0  111.69   10.20
   7  10   0   17.30    3.50
   7  10   0   19.70    2.40
   7  10   0   15.20    2.70
   7  10   0   18.20    2.20
   7  10   0   15.40    2.60
   8  10   0   68.09    8.30
   8  10   0   67.99    7.50
   8  10   0   71.19    8.00
   9  10   0   15.70    3.30
   9  10   0   13.40    3.30
   9  10   0   18.60    3.30
  10  10   0   28.10    4.80
  10  10   0   24.20    4.00
  10  10   0   23.20    3.90
   9 -11   0    0.90    2.20
   9 -11   0    0.00    1.30
   9 -11   0   -3.60    1.40
  -9  11   0    5.40    2.20
  -9  11   0    3.70    2.50
  -9  11   0    0.80    2.70
   8 -11   0   10.10    2.70
   8 -11   0    7.50    2.90
   8 -11   0    8.70    2.20
   8 -11   0    9.00    3.40
  -8  11   0    7.30    3.00
  -8  11   0    6.00    2.10
  -8  11   0    7.40    3.20
   7 -11   0    1.20    2.20
   7 -11   0    4.40    2.00
   7 -11   0    4.40    2.20
   7 -11   0    2.60    1.40
  -7  11   0    1.40    1.80
  -7  11   0    3.80    2.60
  -7  11   0    6.90    4.20
  -7  11   0    3.20    1.70
   6 -11   0    7.50    2.90
   6 -11   0    7.00    2.90
   6 -11   0    8.10    1.90
   6 -11   0    8.70    2.70
  -6  11   0    8.30    3.20
  -6  11   0    9.10    2.90
  -6  11   0    5.70    2.10
   5 -11   0   25.00    4.70
   5 -11   0   31.60    5.60
   5 -11   0   24.90    3.00
   5 -11   0   14.50    3.90
  -5  11   0   24.00    4.30
  -5  11   0   26.80    5.40
   4 -11   0    2.10    1.90
   4 -11   0    3.10    1.00
   4 -11   0    1.50    1.40
   4 -11   0    3.50    1.80
  -4  11   0    0.90    1.60
  -4  11   0    5.10    2.60
  -4  11   0    8.10    2.30
  -4  11   0    2.00    1.90
   3 -11   0   44.20    6.10
   3 -11   0   43.70    4.60
   3 -11   0   36.40    6.20
   3 -11   0   45.30    6.80
  -3  11   0   53.99    7.90
  -3  11   0   55.29    6.60
  -3  11   0   39.20    6.70
  -3  11   0   49.40    6.10
   2 -11   0    0.30    1.20
   2 -11   0   -0.20    1.30
  -2  11   0   -0.10    1.30
  -2  11   0    2.00    1.80
  -2  11   0   -2.00    1.10
   1 -11   0   69.49    7.80
  -1  11   0   59.79    8.00
  -1  11   0   70.29    8.10
  -1  11   0   69.99    8.30
   0 -11   0    1.80    1.30
   0  11   0    2.00    1.70
   0  11   0    0.60    1.50
   0  11   0    1.30    1.80
   0  11   0    2.40    1.70
   1  11   0    5.40    2.10
   1  11   0    4.10    1.80
   1  11   0    7.60    2.30
   1  11   0    5.50    2.60
  -2 -11   0    2.20    1.50
   2  11   0    4.50    1.80
   2  11   0    5.70    2.10
   2  11   0    0.60    1.30
   2  11   0   -0.20    1.80
  -3 -11   0    0.90    1.00
  -3 -11   0    2.90    1.40
   3  11   0    0.10    1.50
   3  11   0    2.00    1.50
   3  11   0    2.70    1.40
  -4 -11   0   12.80    2.10
  -4 -11   0   10.70    2.00
   4  11   0   12.60    2.60
   4  11   0    6.90    2.00
   4  11   0   12.80    3.20
  -5 -11   0    0.80    0.80
  -5 -11   0    0.90    0.80
   5  11   0    3.30    1.60
   5  11   0    1.80    1.10
   5  11   0    2.40    0.60
   5  11   0    2.40    1.70
  -6 -11   0    1.60    0.60
   6  11   0    1.00    0.70
   6  11   0    1.70    0.80
   6  11   0    5.50    1.40
   6  11   0    3.30    1.40
   6  11   0    2.80    2.00
   7  11   0    0.50    0.80
   7  11   0   -1.60    0.60
   7  11   0   -0.90    1.00
   7  11   0   -0.30    0.80
   8  11   0    5.10    2.10
   8  11   0    4.80    1.20
   8  11   0    1.40    1.40
   8  11   0    1.70    1.30
   9  11   0    1.50    1.20
   9  11   0   -3.30    1.40
   9  11   0    1.20    1.00
   8 -12   0   59.19    7.30
   8 -12   0   62.39    8.70
   8 -12   0   79.29    9.70
  -8  12   0   69.19    8.90
  -8  12   0   68.19    8.10
   7 -12   0    4.50    2.20
   7 -12   0    5.70    2.50
   7 -12   0    2.60    1.40
  -7  12   0    1.70    2.10
  -7  12   0    0.70    1.60
  -7  12   0    2.00    2.20
   6 -12   0  226.58   22.30
   6 -12   0  247.78   22.60
   6 -12   0  227.48   22.50
   6 -12   0  197.48   20.30
  -6  12   0  200.18   21.40
  -6  12   0  192.78   22.20
  -6  12   0  218.68   22.10
   5 -12   0    5.60    2.90
   5 -12   0    4.50    2.60
   5 -12   0    3.60    1.20
   5 -12   0    5.20    2.30
  -5  12   0    7.00    2.70
  -5  12   0    8.90    2.50
  -5  12   0    7.80    2.90
  -5  12   0    3.90    2.60
   4 -12   0  196.58   19.60
   4 -12   0  176.08   17.60
   4 -12   0  151.38   19.10
   4 -12   0  233.28   19.80
  -4  12   0  192.48   19.20
  -4  12   0  174.58   19.80
  -4  12   0  203.68   19.60
  -4  12   0  194.78   19.70
   3 -12   0    2.90    1.80
   3 -12   0   -1.50    1.50
   3 -12   0    1.70    0.60
   3 -12   0    4.50    2.30
  -3  12   0    4.30    2.10
  -3  12   0    5.10    2.10
  -3  12   0    4.20    2.20
  -3  12   0    0.70    1.80
   2 -12   0  169.18   19.70
   2 -12   0  191.08   20.00
   2 -12   0  190.38   19.80
  -2  12   0  214.68   20.60
  -2  12   0  203.68   20.00
  -2  12   0  199.28   20.00
  -2  12   0  205.28   20.50
   1 -12   0   19.30    3.80
   1 -12   0   16.60    3.80
   1 -12   0   17.40    3.70
  -1  12   0   26.20    4.50
  -1  12   0   21.90    4.40
  -1  12   0   18.80    3.90
  -1  12   0   28.00    4.90
   0 -12   0   62.09    7.00
   0 -12   0   49.60    6.80
   0 -12   0   57.39    7.20
   0  12   0   60.59    7.60
   0  12   0   59.09    7.20
   0  12   0   57.59    7.50
   0  12   0   55.99    7.50
  -1 -12   0   19.60    4.20
  -1 -12   0   24.10    4.10
  -1 -12   0   30.30    4.80
   1  12   0   29.70    5.10
   1  12   0   34.40    5.00
   1  12   0   25.80    4.40
   1  12   0   19.30    4.40
  -2 -12   0  140.39   15.20
  -2 -12   0  152.68   15.10
  -2 -12   0  147.89   14.90
   2  12   0  165.38   15.20
   2  12   0  141.09   15.40
   2  12   0  146.39   15.60
   2  12   0  134.69   15.50
  -3 -12   0   -0.20    1.20
  -3 -12   0    1.90    1.20
  -3 -12   0    4.40    1.60
   3  12   0    4.00    2.00
   3  12   0    2.40    1.50
   3  12   0    2.60    2.00
   3  12   0    2.40    2.00
  -4 -12   0   82.79    8.50
  -4 -12   0   79.39    9.20
  -4 -12   0   83.19    8.60
   4  12   0   93.89    9.10
   4  12   0   80.99    9.70
   4  12   0   75.89    9.20
  -5 -12   0    4.80    1.20
  -5 -12   0    4.50    1.20
   5  12   0    6.90    1.70
   5  12   0    6.10    2.40
  -6 -12   0  123.19   11.40
  -6 -12   0  121.69   11.40
   6  12   0  121.39   12.20
   6  12   0  114.89   13.10
   6  12   0  116.59   12.00
   7  12   0    0.30    1.40
   7  12   0    1.40    0.90
   7  12   0   -0.20    0.60
   7  12   0    1.20    0.80
   6 -13   0   14.50    2.30
   6 -13   0   15.40    4.20
  -6  13   0   13.70    4.30
  -6  13   0   13.80    3.90
  -6  13   0   12.00    3.40
   5 -13   0    7.60    3.00
   5 -13   0    7.80    2.00
  -5  13   0    8.70    3.50
  -5  13   0    5.20    2.90
  -5  13   0    5.40    2.50
   4 -13   0   13.20    3.70
   4 -13   0   11.80    1.60
  -4  13   0   11.70    3.60
  -4  13   0   14.90    3.80
  -4  13   0   13.60    3.40
   3 -13   0    0.00    2.20
  -3  13   0    3.40    3.00
  -3  13   0    2.10    2.10
  -3  13   0    3.40    2.10
  -3  13   0    3.00    2.00
   2 -13   0    4.80    2.40
  -2  13   0   11.80    3.10
  -2  13   0    2.20    2.70
  -2  13   0   15.20    3.90
  -2  13   0   10.10    3.10
   1 -13   0   -0.50    1.30
  -1  13   0    2.80    2.00
  -1  13   0    0.70    1.70
  -1  13   0    1.30    1.60
  -1  13   0   -1.40    1.40
   0 -13   0    2.80    1.40
   0  13   0    2.10    2.20
   0  13   0    4.70    2.40
   0  13   0    1.20    1.80
   0  13   0    1.40    1.70
  -1 -13   0    4.20    1.80
   1  13   0    3.30    2.30
   1  13   0    4.20    2.50
   1  13   0    3.20    2.00
   1  13   0    4.00    2.00
  -2 -13   0    0.10    1.10
   2  13   0   -0.20    1.60
   2  13   0    0.30    1.40
   2  13   0    2.20    1.90
   2  13   0    0.40    1.60
  -3 -13   0   17.40    3.00
   3  13   0   23.70    4.40
   3  13   0   22.70    4.30
   3  13   0   18.40    3.50
   3  13   0   16.90    4.00
  -4 -13   0    5.10    1.40
   4  13   0    3.10    1.80
   4  13   0    3.70    2.10
   4  13   0    0.30    1.90
   4  13   0    5.30    2.40
   5  13   0    2.30    1.20
   5  13   0    3.50    2.00
   5  13   0    0.60    1.40
   3 -14   0   -3.70    1.70
  -3  14   0    0.20    1.80
  -3  14   0   -3.50    1.70
  -3  14   0    0.30    2.10
   2 -14   0   95.89   11.70
  -2  14   0  106.99   12.50
  -2  14   0   99.49   12.10
  -2  14   0  121.69   12.40
   1 -14   0    1.70    1.90
  -1  14   0    1.10    1.80
  -1  14   0   -2.50    2.20
  -1  14   0   -2.40    1.30
   0  14   0  153.68   18.80
   0  14   0  194.78   18.80
   0  14   0  190.78   19.20
   1  14   0   -0.60    1.60
   1  14   0   -2.70    1.80
   1  14   0    1.60    1.80
   2  14   0  119.69   14.30
   2  14   0  128.19   14.60
   2  14   0  146.99   14.20
   3  14  -1   -3.10    1.50
   3  14  -1   -0.70    1.30
   3  14  -1    0.40    2.20
  -3 -14   1    0.60    1.00
   2  14  -1  118.69   14.90
   2  14  -1  156.48   15.20
   2  14  -1  143.69   15.70
   2  14  -1  174.68   19.90
   1  14  -1    2.50    2.40
   1  14  -1    2.20    1.70
   1  14  -1    6.00    2.40
   1  14  -1    6.10    4.10
  -1 -14   1    0.10    1.00
   0  14  -1  202.78   19.20
   0  14  -1  185.68   19.40
   0  14  -1  161.38   19.10
  -1  14  -1   -0.50    1.80
  -1  14  -1   -0.40    1.70
  -1  14  -1    0.70    1.90
   1 -14   1    1.10    1.50
  -2  14  -1  158.48   15.50
  -2  14  -1  141.79   15.30
  -2  14  -1  135.79   15.60
   2 -14   1  121.09   14.80
  -3  14  -1    1.80    1.70
  -3  14  -1    1.70    2.20
  -3  14  -1    2.90    2.60
   3 -14   1   -3.90    1.70
   6  13  -1   10.20    3.10
   5  13  -1   11.20    2.60
   5  13  -1    9.20    2.10
   5  13  -1    9.90    3.00
  -5 -13   1   10.20    1.80
   4  13  -1    8.50    2.20
   4  13  -1    9.40    2.50
   4  13  -1    8.90    2.70
   4  13  -1   12.00    3.30
  -4 -13   1    8.60    1.80
   3  13  -1   10.00    3.10
   3  13  -1    7.70    2.60
   3  13  -1    7.30    2.50
   3  13  -1    7.80    2.30
  -3 -13   1    7.10    1.80
   2  13  -1    6.30    2.30
   2  13  -1    8.10    2.50
   2  13  -1    2.20    2.10
   2  13  -1    5.20    2.70
  -2 -13   1    6.30    1.80
   1  13  -1   31.00    4.80
   1  13  -1   30.50    5.20
   1  13  -1   25.10    5.00
   1  13  -1   27.90    5.00
  -1 -13   1   19.60    4.00
   0  13  -1   -0.60    1.50
   0  13  -1    0.00    1.70
   0  13  -1    2.10    1.90
   0  13  -1    1.90    1.70
   0 -13   1   -0.60    1.00
  -1  13  -1   22.70    4.70
  -1  13  -1   25.30    4.80
  -1  13  -1   25.70    5.20
  -1  13  -1   20.10    4.50
   1 -13   1   28.50    4.70
  -2  13  -1    4.40    2.50
  -2  13  -1    7.20    2.70
  -2  13  -1   11.20    3.20
  -2  13  -1    2.10    2.50
   2 -13   1    3.00    2.10
  -3  13  -1   12.80    3.50
  -3  13  -1   13.50    3.40
  -3  13  -1    9.60    3.00
  -3  13  -1    6.40    2.90
   3 -13   1    9.70    3.60
  -4  13  -1    4.80    2.40
  -4  13  -1    7.20    3.00
  -4  13  -1    6.80    2.90
   4 -13   1    8.60    1.00
   4 -13   1    1.30    2.30
  -5  13  -1   -4.10    1.70
  -5  13  -1    3.30    2.40
  -5  13  -1    0.60    1.90
   5 -13   1    1.00    0.70
   5 -13   1    2.90    2.20
  -6  13  -1   13.50    3.20
  -6  13  -1    8.40    3.70
  -6  13  -1    9.30    3.30
   6 -13   1   10.80    1.80
   6 -13   1   11.90    3.60
   7  12  -1    1.50    0.80
   7  12  -1    0.70    0.70
   7  12  -1    0.30    1.40
   7  12  -1    1.80    0.50
   6  12  -1  116.39   11.40
   6  12  -1  127.59   12.90
   6  12  -1  107.59   11.50
   5  12  -1    3.80    2.10
   5  12  -1    6.10    1.80
   5  12  -1    5.30    1.50
  -5 -12   1    4.30    1.10
   4  12  -1  148.39   16.10
   4  12  -1  148.79   15.50
   4  12  -1  158.78   15.20
  -4 -12   1  152.38   14.70
  -4 -12   1  151.38   14.90
   3  12  -1    8.60    2.40
   3  12  -1    0.90    1.80
   3  12  -1    1.60    1.60
   3  12  -1    1.70    1.60
  -3 -12   1    4.10    1.50
  -3 -12   1    5.50    1.50
  -3 -12   1    5.40    2.00
   2  12  -1  130.69   13.30
   2  12  -1  117.19   12.90
   2  12  -1  127.69   12.70
   2  12  -1  117.09   13.10
  -2 -12   1  119.69   12.50
  -2 -12   1  130.09   13.10
  -2 -12   1  108.79   12.20
   1  12  -1   22.70    4.50
   1  12  -1   23.90    4.70
   1  12  -1   29.40    4.90
   1  12  -1   27.50    4.50
  -1 -12   1   23.20    4.10
  -1 -12   1   27.40    4.80
  -1 -12   1   34.00    4.20
   0  12  -1  184.48   17.70
   0  12  -1  169.28   17.90
   0  12  -1  159.88   18.80
   0  12  -1  182.68   18.10
   0 -12   1  158.38   17.50
   0 -12   1  175.08   17.40
  -1  12  -1   24.20    4.60
  -1  12  -1   30.70    5.20
  -1  12  -1   30.30    4.90
  -1  12  -1   26.00    5.00
   1 -12   1   24.00    4.60
   1 -12   1   24.20    4.70
   1 -12   1   26.30    4.60
  -2  12  -1  177.68   18.10
  -2  12  -1  181.98   17.60
  -2  12  -1  188.18   18.00
  -2  12  -1  172.98   17.50
   2 -12   1  156.18   17.30
   2 -12   1  168.18   17.50
   2 -12   1  141.59   17.20
  -3  12  -1    1.70    1.80
  -3  12  -1    3.10    2.30
  -3  12  -1    8.20    2.80
   3 -12   1    5.00    2.10
   3 -12   1    2.90    1.90
   3 -12   1    4.10    2.20
  -4  12  -1   97.59   10.20
  -4  12  -1   83.89   10.00
  -4  12  -1   74.39    9.90
  -4  12  -1  111.59   10.10
   4 -12   1   62.89    9.30
   4 -12   1   76.49    7.80
   4 -12   1   86.19    9.80
   4 -12   1   76.49    9.60
  -5  12  -1    2.50    2.40
  -5  12  -1    5.30    2.60
  -5  12  -1    4.70    2.00
  -5  12  -1    5.80    3.20
   5 -12   1    4.30    1.10
   5 -12   1    3.90    2.50
   5 -12   1    7.10    2.80
   5 -12   1    1.40    2.20
  -6  12  -1  165.78   17.60
  -6  12  -1  158.98   16.90
  -6  12  -1  151.28   17.70
   6 -12   1  152.68   15.70
   6 -12   1  162.98   17.80
   6 -12   1  189.88   17.60
   6 -12   1  174.98   17.80
  -7  12  -1    3.20    2.20
  -7  12  -1   -3.50    1.60
  -7  12  -1    4.50    2.20
   7 -12   1    0.90    1.00
   7 -12   1    2.10    2.50
   7 -12   1   -0.30    2.10
  -8  12  -1  113.49   19.30
  -8  12  -1   96.09   12.10
  -8  12  -1  102.59   11.40
   8 -12   1  121.69   12.80
   8 -12   1  103.19   12.50
   8 -12   1   94.69   10.60
   9  11  -1    0.60    1.30
   9  11  -1    2.20    1.60
   9  11  -1   -2.40    1.00
   8  11  -1    4.30    1.20
   8  11  -1    6.00    2.00
   8  11  -1    7.10    2.40
   8  11  -1    3.60    1.40
   7  11  -1    1.80    0.80
   7  11  -1    2.00    0.80
   7  11  -1    2.50    0.90
   7  11  -1    1.70    1.70
   7  11  -1    2.70    1.00
   6  11  -1    3.90    2.00
   6  11  -1    6.90    1.50
   6  11  -1    7.60    1.10
   6  11  -1    3.50    1.50
   6  11  -1    6.90    1.00
   5  11  -1    1.20    1.00
   5  11  -1    1.90    1.60
  -5 -11   1    0.30    0.70
   4  11  -1    4.10    1.80
   4  11  -1    0.80    1.40
   4  11  -1    1.00    0.90
  -4 -11   1    2.00    1.10
  -4 -11   1    2.00    0.90
   3  11  -1   58.89    8.40
   3  11  -1   61.89    6.40
   3  11  -1   53.99    6.60
  -3 -11   1   49.60    6.00
   2  11  -1    2.30    2.00
   2  11  -1    0.40    1.20
   2  11  -1    0.60    1.30
   2  11  -1    4.90    1.90
  -2 -11   1    0.60    1.00
   1  11  -1    5.10    2.00
   1  11  -1    8.10    3.30
   1  11  -1    1.70    1.70
   1  11  -1    0.00    1.20
  -1 -11   1    5.10    1.70
   0  11  -1    2.30    1.80
   0  11  -1    3.00    2.00
   0  11  -1    1.50    1.80
   0 -11   1    2.40    1.20
  -1  11  -1  103.59   11.00
  -1  11  -1  100.79   11.00
  -1  11  -1   88.09   10.80
   1 -11   1   96.89   10.60
  -2  11  -1    4.50    2.20
  -2  11  -1    5.10    2.20
  -2  11  -1    5.20    2.30
   2 -11   1    2.50    1.90
   2 -11   1    2.40    1.60
  -3  11  -1    1.70    2.10
  -3  11  -1    3.20    2.00
  -3  11  -1    8.90    2.60
  -3  11  -1    4.30    2.10
   3 -11   1    6.20    2.10
   3 -11   1    5.10    0.90
   3 -11   1    4.10    2.20
   3 -11   1    9.70    2.70
  -4  11  -1    6.30    2.20
  -4  11  -1    2.50    2.20
  -4  11  -1    5.50    2.50
   4 -11   1    5.80    2.30
   4 -11   1    4.70    2.10
   4 -11   1    6.20    1.20
   4 -11   1    5.00    2.20
  -5  11  -1    1.70    3.30
  -5  11  -1    1.60    1.50
   5 -11   1    4.60    2.00
   5 -11   1    0.90    1.70
   5 -11   1    1.00    1.60
   5 -11   1    1.20    0.90
  -6  11  -1    9.60    2.70
  -6  11  -1    8.50    2.80
  -6  11  -1    7.10    3.20
   6 -11   1    5.20    1.60
   6 -11   1    4.70    2.50
   6 -11   1    7.70    2.90
  -7  11  -1   -4.40    1.30
  -7  11  -1    1.90    1.60
  -7  11  -1    2.80    2.30
  -7  11  -1    0.40    1.20
   7 -11   1    0.60    1.90
   7 -11   1    0.80    2.20
   7 -11   1    1.30    1.20
   7 -11   1    1.10    1.40
  -8  11  -1   10.30    2.70
  -8  11  -1   10.20    3.40
  -8  11  -1   14.80    3.70
   8 -11   1   11.90    3.00
   8 -11   1    9.90    3.40
   8 -11   1    8.20    3.50
   8 -11   1   11.10    2.50
  -9  11  -1   19.20    4.70
  -9  11  -1   25.10    5.40
  -9  11  -1   19.40    3.90
   9 -11   1   22.70    4.70
   9 -11   1   25.40    4.10
   9 -11   1   30.80    5.10
   9 -11   1   27.70    5.70
   9 -11   1   25.30    6.30
  10  10  -1   38.70    4.60
  10  10  -1   31.80    4.90
  10  10  -1   25.60    5.00
   9  10  -1   19.20    3.80
   9  10  -1   13.20    2.90
   9  10  -1   15.80    3.20
   8  10  -1   70.89    8.70
   8  10  -1   82.79    8.40
   8  10  -1   77.89    9.00
   7  10  -1   15.80    1.80
   7  10  -1   14.70    1.80
   7  10  -1   15.00    2.30
   7  10  -1   15.00    3.20
   7  10  -1   13.60    2.40
   6  10  -1  123.79   12.70
   6  10  -1  123.49   11.70
   6  10  -1  122.19   11.40
   6  10  -1  118.69   11.50
   6  10  -1  108.79   11.50
   5  10  -1   26.40    3.50
   5  10  -1   23.40    4.30
   5  10  -1   28.50    2.90
   5  10  -1   25.20    2.80
   5  10  -1   27.10    3.30
  -5 -10   1   28.00    3.00
  -5 -10   1   24.20    2.90
   4  10  -1   76.09    9.40
   4  10  -1   86.59    8.80
   4  10  -1   84.89    9.00
  -4 -10   1   91.29    9.30
  -4 -10   1   85.19    8.50
  -4 -10   1   83.69    8.50
   3  10  -1    0.40    1.30
   3  10  -1   -2.10    0.90
   3  10  -1    1.50    1.10
  -3 -10   1    0.70    1.10
  -3 -10   1   -1.60    0.70
  -3 -10   1   -0.20    0.90
   2  10  -1  545.75   54.89
   2  10  -1  564.24   54.79
   2  10  -1  577.44   55.09
   2  10  -1  659.73   54.69
  -2 -10   1  573.04   54.79
  -2 -10   1  579.14   54.49
   1  10  -1    2.40    1.80
   1  10  -1    3.60    1.70
   1  10  -1    2.60    1.60
   1  10  -1    4.30    1.80
  -1 -10   1    3.40    1.70
  -1 -10   1    3.40    1.90
  -1 -10   1    3.60    2.10
   0  10  -1  648.04   56.19
   0  10  -1  542.65   56.09
   0  10  -1  601.64   56.39
   0  10  -1  626.24   56.39
   0 -10   1  635.94   56.09
   0 -10   1  528.15   55.99
  -1  10  -1    6.70    2.20
  -1  10  -1    5.00    2.20
  -1  10  -1    3.50    1.80
  -1  10  -1    6.90    2.30
   1 -10   1    4.90    1.80
  -2  10  -1  433.76   40.30
  -2  10  -1  471.45   40.50
  -2  10  -1  414.36   40.40
  -2  10  -1  372.16   40.40
   2 -10   1  399.06   38.80
   2 -10   1  457.15   40.50
   2 -10   1  425.86   40.40
  -3  10  -1    2.70    1.80
  -3  10  -1    2.10    1.80
  -3  10  -1    4.10    1.90
  -3  10  -1   -0.10    1.60
   3 -10   1    0.70    1.20
   3 -10   1    1.00    0.60
   3 -10   1    1.50    1.50
   3 -10   1    1.50    1.60
  -4  10  -1  197.88   18.70
  -4  10  -1  188.78   18.70
  -4  10  -1  195.18   18.30
  -4  10  -1  161.38   18.60
   4 -10   1  161.38   18.40
   4 -10   1  184.58   17.10
   4 -10   1  168.68   18.20
   4 -10   1  188.78   18.70
  -5  10  -1   17.40    3.80
  -5  10  -1   20.80    4.10
  -5  10  -1   19.10    3.50
  -5  10  -1   20.80    4.30
   5 -10   1   19.10    2.80
   5 -10   1   16.30    3.90
   5 -10   1   17.70    3.80
   5 -10   1   17.00    3.80
  -6  10  -1  307.07   32.60
  -6  10  -1  328.77   32.40
  -6  10  -1  344.87   32.60
  -6  10  -1  353.86   31.90
   6 -10   1  306.07   31.90
   6 -10   1  306.47   32.40
   6 -10   1  323.17   32.60
   6 -10   1  363.46   31.30
  -7  10  -1   10.00    3.20
  -7  10  -1    5.80    2.30
  -7  10  -1    8.40    2.80
  -7  10  -1    5.00    2.40
   7 -10   1    4.20    2.40
   7 -10   1    3.80    2.20
   7 -10   1    7.00    2.20
   7 -10   1    7.40    1.80
   7 -10   1    7.00    2.80
  -8  10  -1   95.09   10.20
  -8  10  -1   78.59   10.90
  -8  10  -1  106.99   11.10
  -8  10  -1   92.19   10.90
   8 -10   1  103.19   11.50
   8 -10   1   90.09   10.30
   8 -10   1   95.79   10.80
   8 -10   1   75.09   10.60
   8 -10   1  102.59   10.20
  -9  10  -1    9.30    2.40
  -9  10  -1    7.60    3.10
   9 -10   1    4.10    2.60
   9 -10   1    9.30    3.10
   9 -10   1   14.00    3.50
   9 -10   1   15.20    3.50
   9 -10   1    7.50    2.40
 -10  10  -1   47.80    5.80
 -10  10  -1   44.00    7.50
 -10  10  -1   44.00    7.30
  10 -10   1   38.90    7.30
  10 -10   1   40.20    6.40
  10 -10   1   48.20    7.80
  10 -10   1   51.69    7.70
  10 -10   1   53.99    6.40
  11   9  -1    1.50    1.20
  11   9  -1    3.60    2.10
  11   9  -1   -1.40    1.20
  10   9  -1   16.50    3.60
  10   9  -1   22.10    3.70
  10   9  -1   21.30    3.70
   9   9  -1   -1.80    0.70
   9   9  -1    1.90    1.50
   9   9  -1   -0.40    0.90
   8   9  -1   25.10    3.80
   8   9  -1    2.70    1.60
   7   9  -1    1.80    0.50
   7   9  -1    1.80    1.30
   7   9  -1    2.40    0.60
   7   9  -1    1.00    1.00
   6   9  -1  119.79   11.40
   6   9  -1  124.39   12.40
   6   9  -1  114.59   11.40
   6   9  -1  117.79   11.60
   5   9  -1   49.99    6.10
   5   9  -1   51.59    5.60
   5   9  -1   47.20    5.10
   5   9  -1   53.69    5.20
   5   9  -1   49.80    5.30
  -5  -9   1   53.69    5.10
  -5  -9   1   48.60    5.00
   4   9  -1   26.30    3.00
   4   9  -1   29.00    4.60
   4   9  -1   32.60    3.10
   4   9  -1   29.30    3.60
   4   9  -1   30.20    3.80
  -4  -9   1   28.00    4.20
  -4  -9   1   33.20    3.50
  -4  -9   1   30.70    3.40
   3   9  -1   19.00    3.30
   3   9  -1   25.10    3.40
   3   9  -1   28.40    4.30
  -3  -9   1   21.70    3.70
  -3  -9   1   28.10    3.20
  -3  -9   1   26.60    3.10
   2   9  -1   82.19    8.90
   2   9  -1   79.09    8.70
   2   9  -1   73.09    8.40
  -2  -9   1   75.49    8.30
  -2  -9   1   92.99    8.50
  -2  -9   1   81.39    8.70
   1   9  -1  191.18   20.10
   1   9  -1  207.98   20.10
   1   9  -1  222.48   20.00
   1   9  -1  219.48   20.30
  -1  -9   1  196.58   19.80
  -1  -9   1  189.88   20.00
   0   9  -1    1.20    1.30
   0   9  -1    1.50    1.20
   0   9  -1   -0.10    1.20
   0   9  -1    0.40    1.30
   0  -9   1    1.40    1.10
   0  -9   1    0.60    1.10
   0  -9   1    1.00    1.20
  -1   9  -1    6.40    2.00
  -1   9  -1    6.60    2.00
  -1   9  -1    4.60    1.80
  -1   9  -1    4.60    1.90
   1  -9   1    1.90    1.60
   1  -9   1    8.00    2.20
   1  -9   1    3.50    1.70
  -2   9  -1   42.00    5.10
  -2   9  -1   46.10    5.50
  -2   9  -1   36.70    5.40
  -2   9  -1   33.50    5.60
   2  -9   1   44.60    5.30
   2  -9   1   34.10    5.00
   2  -9   1   40.00    5.20
   2  -9   1   36.10    3.80
  -3   9  -1   -0.40    1.50
  -3   9  -1    5.40    2.00
  -3   9  -1    4.90    2.20
  -3   9  -1    5.50    2.10
   3  -9   1    5.60    2.00
   3  -9   1    6.20    1.10
   3  -9   1    7.20    2.20
   3  -9   1    2.30    1.80
  -4   9  -1   40.40    4.90
  -4   9  -1   45.00    5.40
  -4   9  -1   36.60    5.90
  -4   9  -1   27.70    5.10
   4  -9   1   33.20    4.00
   4  -9   1   32.10    5.30
   4  -9   1   43.00    5.40
   4  -9   1   31.40    5.00
  -5   9  -1    1.90    1.70
  -5   9  -1    1.20    1.60
  -5   9  -1    0.30    1.50
  -5   9  -1    0.00    1.30
   5  -9   1    1.20    1.50
   5  -9   1    0.50    0.90
   5  -9   1    1.40    1.90
   5  -9   1    1.60    1.20
   5  -9   1    1.40    1.60
  -6   9  -1  117.29   14.20
  -6   9  -1  116.89   13.90
  -6   9  -1  129.19   13.50
  -6   9  -1  153.98   14.60
   6  -9   1  131.69   13.90
   6  -9   1  131.59   13.80
   6  -9   1  144.39   14.50
   6  -9   1  146.69   14.40
   6  -9   1  126.89   13.20
  -7   9  -1   49.99    6.20
  -7   9  -1   51.49    6.50
  -7   9  -1   46.20    7.10
  -7   9  -1   41.40    5.30
   7  -9   1   44.40    5.40
   7  -9   1   38.20    6.50
   7  -9   1   42.50    6.70
   7  -9   1   35.90    5.80
   7  -9   1   45.00    6.60
  -8   9  -1    9.90    2.70
  -8   9  -1    5.30    1.90
  -8   9  -1    5.10    2.50
  -8   9  -1    5.40    2.70
   8  -9   1    7.60    2.70
   8  -9   1    3.60    2.20
   8  -9   1    7.30    2.10
   8  -9   1    9.10    2.30
   8  -9   1    7.10    3.00
  -9   9  -1    3.00    2.20
  -9   9  -1   -0.20    1.50
  -9   9  -1    5.30    2.20
  -9   9  -1    2.00    1.40
   9  -9   1    4.20    2.20
   9  -9   1    2.50    2.00
   9  -9   1    5.00    1.80
   9  -9   1   11.00    2.50
 -10   9  -1   34.60    4.90
 -10   9  -1   35.50    6.10
 -10   9  -1   35.90    6.30
  10  -9   1   30.80    6.00
  10  -9   1   39.10    5.40
  10  -9   1   33.10    5.80
  10  -9   1   34.10    6.20
  10  -9   1   32.60    5.20
 -11   9  -1    8.00    2.10
 -11   9  -1    5.70    2.70
  11  -9   1    4.90    2.70
  11  -9   1   -1.50    2.70
  11  -9   1   10.20    3.50
  11  -9   1    8.10    2.70
  11   8  -1    4.00    2.10
  11   8  -1    1.00    1.10
  10   8  -1   44.80    5.20
  10   8  -1   39.50    5.30
  10   8  -1   38.80    6.10
   9   8  -1    1.10    1.10
   9   8  -1    1.20    1.10
   9   8  -1   -2.40    0.70
   8   8  -1   88.99    9.00
   8   8  -1   83.79    9.40
   8   8  -1   79.99    9.00
   7   8  -1    2.00    1.40
   7   8  -1    2.00    1.20
   7   8  -1    0.90    1.00
   6   8  -1  211.18   20.80
   6   8  -1  205.78   19.90
   6   8  -1  220.58   20.40
   6   8  -1  215.88   19.90
   5   8  -1   -0.80    1.00
   5   8  -1    0.90    0.60
   5   8  -1    1.00    0.80
   5   8  -1    0.40    0.70
  -5  -8   1    0.90    0.50
  -5  -8   1    0.40    0.50
   4   8  -1  457.05   43.80
   4   8  -1  504.95   44.40
   4   8  -1  471.95   43.30
   4   8  -1  438.46   43.60
   4   8  -1  474.15   43.40
  -4  -8   1  454.45   43.50
  -4  -8   1  500.15   43.50
  -4  -8   1  469.35   44.10
   3   8  -1   16.40    2.60
   3   8  -1   13.70    2.80
   3   8  -1   13.60    2.30
   3   8  -1   14.70    1.60
   3   8  -1   14.00    1.50
  -3  -8   1   15.50    2.30
  -3  -8   1   14.00    2.60
  -3  -8   1   14.20    2.20
   2   8  -1 1920.81  175.48
   2   8  -1 1803.72  175.58
   2   8  -1 2043.50  175.38
  -2  -8   1 1950.01  175.28
  -2  -8   1 2055.09  175.28
  -2  -8   1 1675.63  175.38
   1   8  -1   74.19    7.90
   1   8  -1   76.69    7.80
   1   8  -1   80.79    7.80
   1   8  -1   61.09    7.70
  -1  -8   1   66.49    7.50
  -1  -8   1   68.49    7.70
   0   8  -1  383.66   33.40
   0   8  -1  339.37   33.40
   0   8  -1  322.37   33.40
   0   8  -1  359.96   33.50
   0  -8   1  337.47   33.20
   0  -8   1  385.36   33.30
   0  -8   1  330.87   33.30
  -1   8  -1   54.99    6.00
  -1   8  -1   54.39    6.10
  -1   8  -1   56.69    6.00
  -1   8  -1   50.49    6.00
   1  -8   1   41.30    5.70
   1  -8   1   48.00    5.80
   1  -8   1   48.70    4.70
   1  -8   1   47.90    5.80
  -2   8  -1  644.14   64.89
  -2   8  -1  742.93   64.69
  -2   8  -1  767.52   64.89
  -2   8  -1  673.73   64.69
   2  -8   1  745.93   64.89
   2  -8   1  597.64   64.49
   2  -8   1  689.63   63.59
   2  -8   1  693.83   64.89
  -3   8  -1   24.50    3.50
  -3   8  -1   18.00    3.50
  -3   8  -1   18.70    3.70
  -3   8  -1   18.90    3.40
   3  -8   1   17.00    3.40
   3  -8   1   23.50    3.70
   3  -8   1   13.40    3.20
   3  -8   1   19.10    2.40
  -4   8  -1 1074.39  102.49
  -4   8  -1 1200.98  102.49
  -4   8  -1 1164.58  101.99
  -4   8  -1 1059.29  102.19
   4  -8   1  991.40  101.99
   4  -8   1 1190.38  101.39
   4  -8   1 1011.90  102.39
   4  -8   1 1122.09  101.99
  -5   8  -1    6.30    2.20
  -5   8  -1    5.30    2.30
  -5   8  -1   11.60    2.40
  -5   8  -1    6.50    2.40
   5  -8   1   12.00    2.80
   5  -8   1    9.30    2.60
   5  -8   1    3.80    1.70
   5  -8   1   11.90    2.00
   5  -8   1   10.50    2.90
  -6   8  -1  481.25   41.60
  -6   8  -1  424.96   40.60
  -6   8  -1  393.56   41.10
   6  -8   1  465.65   40.60
   6  -8   1  396.76   41.30
   6  -8   1  387.26   40.80
   6  -8   1  457.05   41.60
   6  -8   1  453.15   41.20
  -7   8  -1    4.10    2.40
  -7   8  -1   10.40    3.00
  -7   8  -1    6.50    2.20
  -7   8  -1    7.50    2.00
   7  -8   1    6.30    2.60
   7  -8   1    8.70    2.20
   7  -8   1    9.20    3.00
   7  -8   1   11.10    2.40
   7  -8   1    6.30    2.30
  -8   8  -1  113.39   12.50
  -8   8  -1  120.19   11.70
  -8   8  -1  101.79   12.60
   8  -8   1  121.99   12.50
   8  -8   1   96.49   11.80
   8  -8   1   99.39   12.40
   8  -8   1  136.89   12.20
   8  -8   1  125.39   13.00
  -9   8  -1   13.40    3.00
  -9   8  -1   15.40    3.80
  -9   8  -1    9.30    2.20
  -9   8  -1   10.40    3.10
   9  -8   1   11.10    2.70
   9  -8   1   13.40    3.50
   9  -8   1   14.00    3.80
   9  -8   1   11.10    3.40
   9  -8   1   12.30    2.70
 -10   8  -1  114.19   14.90
 -10   8  -1  145.89   15.20
 -10   8  -1  147.49   15.40
 -10   8  -1  145.69   14.00
  10  -8   1  134.99   15.30
  10  -8   1  150.88   15.50
  10  -8   1  149.69   14.80
  10  -8   1  149.49   15.70
  10  -8   1  128.29   14.20
 -11   8  -1    1.10    2.00
 -11   8  -1    0.60    1.10
  11  -8   1   -1.40    1.60
  11  -8   1    1.40    2.30
  11  -8   1    0.20    1.60
  11  -8   1    1.50    2.20
  11  -8   1   -0.10    1.20
 -12   8  -1  129.89   11.80
 -12   8  -1  111.39   13.00
  12  -8   1  110.79   12.00
  12  -8   1  115.59   13.60
  12  -8   1  133.29   13.30
  12  -8   1   91.49   13.10
  12   7  -1   32.10    5.30
  12   7  -1   25.00    3.50
  12   7  -1   37.80    5.50
  11   7  -1    1.10    1.60
  11   7  -1   -1.50    1.60
  11   7  -1    0.20    0.90
  10   7  -1   78.89    8.70
  10   7  -1   83.29    9.00
  10   7  -1   71.79    8.10
   9   7  -1    0.60    0.90
   9   7  -1    6.80    2.00
   9   7  -1    1.10    1.00
   8   7  -1   14.70    2.90
   8   7  -1   19.30    3.20
   8   7  -1   21.70    3.60
   7   7  -1    4.80    1.60
   7   7  -1    8.00    2.20
   7   7  -1    4.10    1.60
   6   7  -1   31.60    3.50
   6   7  -1   37.40    3.50
   6   7  -1   33.00    4.40
   5   7  -1   52.19    6.10
   5   7  -1   59.39    5.40
   5   7  -1   47.30    5.40
   5   7  -1   46.20    5.50
  -5  -7   1   53.49    5.00
  -5  -7   1   57.29    5.10
   4   7  -1   16.30    2.10
   4   7  -1   17.90    2.20
   4   7  -1   13.10    2.30
   4   7  -1   17.00    2.90
  -4  -7   1   17.70    2.00
  -4  -7   1   13.40    2.50
  -4  -7   1   19.30    2.10
   3   7  -1  132.29   10.80
   3   7  -1  109.89   11.70
   3   7  -1  104.39   10.80
   3   7  -1  105.59   11.20
   3   7  -1  107.89   11.30
  -3  -7   1  122.59   11.10
  -3  -7   1  116.39   11.50
  -3  -7   1  118.79   11.20
   2   7  -1    0.80    1.00
   2   7  -1   -0.20    0.60
   2   7  -1    0.00    0.10
   2   7  -1    0.20    0.20
   2   7  -1    1.50    1.00
  -2  -7   1    1.10    0.80
  -2  -7   1    0.10    0.80
  -2  -7   1    0.00    0.80
   1   7  -1    4.10    1.60
   1   7  -1    4.50    1.40
   1   7  -1    6.00    1.60
  -1  -7   1    4.30    1.30
  -1  -7   1    2.70    1.30
   0   7  -1    1.90    1.30
   0   7  -1    1.40    1.10
   0   7  -1    1.40    1.10
   0   7  -1    2.10    1.20
   0  -7   1    3.20    1.40
   0  -7   1    5.10    1.30
   0  -7   1    3.10    1.20
  -1   7  -1   -0.40    1.00
  -1   7  -1    0.60    1.00
  -1   7  -1    2.80    1.40
  -1   7  -1   -0.90    0.80
   1  -7   1    0.10    0.80
   1  -7   1    0.60    1.00
   1  -7   1   -1.40    0.70
   1  -7   1    0.60    0.30
  -2   7  -1    0.50    1.10
  -2   7  -1    0.80    1.00
  -2   7  -1    0.60    1.10
  -2   7  -1    1.00    1.20
   2  -7   1   -0.50    0.80
   2  -7   1    1.00    0.50
   2  -7   1    1.80    1.20
   2  -7   1    0.40    1.20
  -3   7  -1    0.10    1.00
  -3   7  -1   -0.20    1.20
  -3   7  -1    2.30    1.50
  -3   7  -1    0.30    1.10
   3  -7   1    0.60    1.20
   3  -7   1   -0.60    1.10
   3  -7   1    0.20    1.00
   3  -7   1    1.10    1.30
   3  -7   1    0.00    0.60
  -4   7  -1   15.80    3.10
  -4   7  -1   10.80    2.70
  -4   7  -1   14.40    2.50
   4  -7   1   11.70    2.70
   4  -7   1   12.40    2.80
   4  -7   1   14.70    2.20
   4  -7   1    9.70    2.30
   4  -7   1    7.60    2.20
  -5   7  -1  124.09   14.10
  -5   7  -1  152.38   13.90
  -5   7  -1  123.79   14.40
  -5   7  -1  142.69   14.50
   5  -7   1  137.39   14.40
   5  -7   1  146.49   13.70
   5  -7   1  147.89   14.60
   5  -7   1  137.19   14.00
   5  -7   1  141.79   14.20
  -6   7  -1   37.40    5.60
  -6   7  -1   34.50    5.60
  -6   7  -1   36.10    4.50
  -6   7  -1   30.30    5.20
   6  -7   1   37.40    5.70
   6  -7   1   43.80    5.30
   6  -7   1   38.10    5.80
   6  -7   1   35.20    4.60
   6  -7   1   39.50    4.70
  -7   7  -1   61.79    6.50
  -7   7  -1   76.19    7.70
  -7   7  -1   43.80    6.80
  -7   7  -1   63.69    7.60
   7  -7   1   52.39    7.10
   7  -7   1   63.99    7.60
   7  -7   1   65.29    6.90
   7  -7   1   55.19    7.30
  -8   7  -1   31.10    5.30
  -8   7  -1   36.10    5.70
  -8   7  -1   34.40    4.10
   8  -7   1   27.10    5.20
   8  -7   1   35.00    4.40
   8  -7   1   28.30    5.40
   8  -7   1   36.00    4.90
   8  -7   1   32.80    5.20
  -9   7  -1   46.90    6.50
  -9   7  -1   47.80    6.70
  -9   7  -1   46.20    5.50
   9  -7   1   61.39    7.10
   9  -7   1   50.39    6.70
   9  -7   1   45.40    5.80
   9  -7   1   53.99    6.30
   9  -7   1   55.39    7.10
 -10   7  -1  105.29   11.70
 -10   7  -1   99.99   11.90
 -10   7  -1   83.39   11.30
 -10   7  -1  103.69   10.50
  10  -7   1   98.79   10.80
  10  -7   1  116.69   12.30
  10  -7   1  128.89   11.80
  10  -7   1  110.19   12.10
  10  -7   1  108.39   12.10
 -11   7  -1   21.60    3.10
 -11   7  -1   12.60    3.70
 -11   7  -1   17.70    4.40
  11  -7   1   18.60    4.20
  11  -7   1   19.40    3.20
  11  -7   1   16.80    4.40
  11  -7   1   22.30    4.70
  11  -7   1   21.40    4.10
 -12   7  -1   38.00    6.50
  12  -7   1   48.10    7.50
  12  -7   1   51.49    7.20
  12  -7   1   43.40    7.10
  12  -7   1   39.30    5.10
  12  -7   1   36.50    6.90
  12   6  -1   74.09    9.30
  12   6  -1   78.09    7.80
  12   6  -1   83.49    9.30
  11   6  -1    9.80    3.30
  11   6  -1   11.60    3.10
  10   6  -1  110.49   11.10
  10   6  -1   99.29   11.10
  10   6  -1   97.79   10.20
   9   6  -1   -0.10    0.70
   9   6  -1    0.40    0.90
   9   6  -1    0.50    1.30
   8   6  -1  236.98   22.40
   8   6  -1  232.28   22.80
   8   6  -1  232.38   22.70
   7   6  -1  112.99   11.10
   7   6  -1  113.39   10.80
   7   6  -1   93.89   10.70
   6   6  -1  782.22   70.79
   6   6  -1  727.03   69.79
   6   6  -1  753.42   69.69
   6   6  -1  797.02   70.69
   5   6  -1    0.10    0.40
   5   6  -1    0.00    0.70
   4   6  -1 1719.93  152.98
   4   6  -1 1567.64  153.48
  -4  -6   1 1674.33  152.88
  -4  -6   1 1731.63  152.88
  -4  -6   1 1655.83  153.38
   3   6  -1    9.80    2.10
   3   6  -1    9.40    1.60
  -3  -6   1   12.20    2.00
  -3  -6   1   10.00    1.60
  -3  -6   1   10.50    1.60
   2   6  -1 1240.78  112.89
   2   6  -1 1158.78  112.49
   2   6  -1 1182.88  112.09
  -2  -6   1 1094.19  112.69
  -2  -6   1 1337.07  112.59
  -2  -6   1 1340.27  112.59
   1   6  -1   62.29    6.80
   1   6  -1   68.99    6.60
   1   6  -1   56.39    6.60
  -1  -6   1   63.19    6.70
  -1  -6   1   71.89    6.80
  -1  -6   1   58.09    6.50
   0   6  -1  719.43   68.99
   0   6  -1  769.02   68.99
   0   6  -1  811.52   69.09
   0  -6   1  721.63   68.89
   0  -6   1  706.53   68.89
  -1   6  -1   77.39    9.00
  -1   6  -1   96.29    9.10
  -1   6  -1   94.69    9.10
  -1   6  -1   83.69    9.00
   1  -6   1   97.59    9.10
   1  -6   1   89.29    9.10
   1  -6   1   84.19    8.90
   1  -6   1   83.89    8.20
  -2   6  -1 3362.36  322.57
  -2   6  -1 3277.17  322.27
  -2   6  -1 4066.09  322.47
   2  -6   1 3828.62  322.57
   2  -6   1 3191.58  322.37
   2  -6   1 3401.16  322.37
  -3   6  -1   -1.20    0.70
  -3   6  -1    1.60    1.30
  -3   6  -1    2.70    1.30
  -3   6  -1    2.50    1.30
   3  -6   1    0.90    1.30
   3  -6   1    2.80    1.20
   3  -6   1    0.40    0.70
   3  -6   1    2.00    1.10
   3  -6   1    0.60    1.00
  -4   6  -1 1203.78  103.29
  -4   6  -1 1150.78  102.89
  -4   6  -1 1026.20  103.09
  -4   6  -1  956.20  103.19
   4  -6   1 1171.58  102.69
   4  -6   1 1189.98  103.19
   4  -6   1 1001.10  103.19
   4  -6   1 1176.08  103.09
   4  -6   1 1174.38  103.39
  -5   6  -1    3.80    1.80
  -5   6  -1    3.80    1.70
  -5   6  -1    5.70    1.40
  -5   6  -1    7.60    2.10
   5  -6   1    4.90    1.70
   5  -6   1    3.70    1.70
   5  -6   1    6.40    1.60
   5  -6   1    5.20    1.60
   5  -6   1    5.60    2.00
  -6   6  -1  380.46   33.20
  -6   6  -1  343.27   32.40
  -6   6  -1  310.27   32.80
  -6   6  -1  294.37   33.00
   6  -6   1  320.27   32.50
   6  -6   1  363.86   33.10
   6  -6   1  401.46   32.80
   6  -6   1  325.97   33.10
   6  -6   1  374.26   33.40
  -7   6  -1   57.89    7.70
  -7   6  -1   73.49    7.90
  -7   6  -1   64.39    7.50
  -7   6  -1   61.79    6.90
   7  -6   1   68.99    7.80
   7  -6   1   63.29    7.10
   7  -6   1   75.79    7.90
   7  -6   1   68.19    8.00
   7  -6   1   62.89    7.30
  -8   6  -1  673.53   73.09
  -8   6  -1  785.02   72.29
  -8   6  -1  796.52   73.39
   8  -6   1  815.12   73.59
   8  -6   1  737.43   72.49
   8  -6   1  760.32   73.39
   8  -6   1  888.41   73.09
   8  -6   1  818.62   73.29
  -9   6  -1    1.20    0.80
  -9   6  -1    2.60    2.20
  -9   6  -1   -0.20    1.50
   9  -6   1    1.30    1.80
   9  -6   1    0.00    0.80
   9  -6   1    1.30    1.90
   9  -6   1    2.00    1.70
   9  -6   1    8.30    2.30
 -10   6  -1  210.48   20.00
 -10   6  -1  188.68   21.30
  10  -6   1  236.68   21.80
  10  -6   1  220.08   21.90
  10  -6   1  223.48   21.70
  10  -6   1  198.68   20.30
 -11   6  -1    4.10    2.20
 -11   6  -1    1.50    1.00
 -11   6  -1    0.40    1.70
 -11   6  -1    4.90    2.30
  11  -6   1    0.50    1.90
  11  -6   1    2.50    2.00
  11  -6   1   -0.50    1.90
  11  -6   1    1.20    1.10
  11  -6   1    0.60    1.60
 -12   6  -1   95.49   11.40
  12  -6   1  117.49   12.50
  12  -6   1   91.49   10.10
  12  -6   1  102.29   11.80
  12  -6   1  115.29   12.30
  12  -6   1  101.39   11.80
 -13   6  -1    3.50    2.10
  13  -6   1    4.90    2.60
  13  -6   1   10.70    3.70
  13  -6   1    0.40    1.60
  13  -6   1    2.50    3.10
  13   5  -1    3.60    1.90
  13   5  -1    6.10    2.40
  12   5  -1   18.30    2.10
  12   5  -1   13.30    3.40
  12   5  -1   19.80    4.00
  11   5  -1   34.90    6.00
  11   5  -1   34.70    3.90
  10   5  -1   25.80    4.30
  10   5  -1   25.90    4.30
  10   5  -1   25.00    3.10
   9   5  -1   14.90    3.10
   9   5  -1   11.70    2.70
   9   5  -1   12.40    2.10
   8   5  -1   37.10    4.90
   8   5  -1   31.70    3.80
   8   5  -1   29.90    4.60
   7   5  -1    0.40    0.80
   7   5  -1    1.50    0.90
   6   5  -1  129.19   13.00
   6   5  -1  133.59   12.90
   5   5  -1    3.10    0.50
   5   5  -1    2.70    1.10
   4   5  -1  124.69   12.20
   4   5  -1  128.69   12.30
   4   5  -1  123.59   12.80
  -4  -5   1  145.09   12.10
  -4  -5   1  127.29   12.10
   3   5  -1  180.38   16.80
   3   5  -1  171.48   16.40
   3   5  -1  158.48   16.40
  -3  -5   1  174.68   16.30
  -3  -5   1  186.28   16.30
  -3  -5   1  176.98   16.70
   2   5  -1  161.98   15.70
  -2  -5   1  162.08   15.60
  -2  -5   1  168.88   15.40
  -2  -5   1  158.98   15.40
   1   5  -1  415.26   39.70
   1   5  -1  424.66   39.90
   1   5  -1  411.26   39.70
  -1  -5   1  401.86   39.80
  -1  -5   1  436.06   39.70
  -1  -5   1  477.25   39.70
   0   5  -1   -0.10    0.60
   0   5  -1   -0.60    0.70
   0   5  -1    0.60    0.90
   0   5  -1   -0.30    0.70
   0  -5   1   -0.70    0.60
   0  -5   1   -0.10    0.70
  -1   5  -1  964.20   81.39
  -1   5  -1  820.32   81.19
  -1   5  -1  846.32   81.19
   1  -5   1  793.52   81.19
   1  -5   1  981.70   81.39
   1  -5   1  958.50   80.69
   1  -5   1  799.42   81.19
  -2   5  -1  122.39   11.20
  -2   5  -1  105.59   10.90
  -2   5  -1  111.69   11.10
  -2   5  -1  100.09   11.10
   2  -5   1  101.89   11.00
   2  -5   1  114.09   10.60
   2  -5   1  124.09   11.10
   2  -5   1  117.29   11.20
   2  -5   1  104.29   11.00
  -3   5  -1   22.70    3.50
  -3   5  -1   24.20    3.80
  -3   5  -1   30.90    3.30
  -3   5  -1   35.50    3.80
   3  -5   1   22.00    3.40
   3  -5   1   25.10    3.00
   3  -5   1   24.10    3.70
   3  -5   1   25.30    3.40
   3  -5   1   24.60    3.80
  -4   5  -1  116.29   12.40
  -4   5  -1  105.89   13.20
  -4   5  -1  117.59   12.70
  -4   5  -1  137.79   12.70
   4  -5   1  131.39   12.80
   4  -5   1  116.99   12.60
   4  -5   1  144.49   12.60
   4  -5   1  134.49   12.20
   4  -5   1  116.89   12.30
  -5   5  -1  133.99   14.80
  -5   5  -1  145.99   14.60
  -5   5  -1  152.08   14.70
  -5   5  -1  158.68   14.90
   5  -5   1  138.49   14.80
   5  -5   1  160.48   14.80
   5  -5   1  153.28   14.40
   5  -5   1  148.89   15.00
   5  -5   1  141.99   14.40
  -6   5  -1  178.48   17.20
  -6   5  -1  153.58   17.00
  -6   5  -1  164.48   16.40
   6  -5   1  178.48   17.10
   6  -5   1  184.68   16.80
   6  -5   1  175.88   17.30
   6  -5   1  162.48   16.50
   6  -5   1  180.48   17.20
  -7   5  -1   88.99    9.50
  -7   5  -1   93.29    8.90
  -7   5  -1  101.69    9.90
  -7   5  -1   78.89    9.70
   7  -5   1   79.89    9.00
   7  -5   1   89.99    9.70
   7  -5   1   78.99    9.50
   7  -5   1  103.59    9.50
   7  -5   1   88.59    9.90
  -8   5  -1   46.90    4.60
  -8   5  -1   44.20    5.50
  -8   5  -1   38.70    5.50
  -8   5  -1   37.00    5.20
   8  -5   1   43.50    5.70
   8  -5   1   43.60    5.60
   8  -5   1   38.80    5.20
   8  -5   1   38.00    4.70
   8  -5   1   47.10    5.90
  -9   5  -1   15.20    3.50
  -9   5  -1   18.40    2.60
  -9   5  -1   18.30    3.70
   9  -5   1   21.10    4.10
   9  -5   1   19.60    3.80
   9  -5   1   23.00    3.20
   9  -5   1   21.40    3.90
   9  -5   1   19.10    4.00
 -10   5  -1   40.80    5.80
 -10   5  -1   40.80    5.90
 -10   5  -1   32.60    3.80
  10  -5   1   39.70    6.00
  10  -5   1   29.10    5.20
  10  -5   1   33.40    5.30
  10  -5   1   36.50    6.30
  10  -5   1   30.90    4.00
 -11   5  -1   87.79    9.60
 -11   5  -1   68.69    9.50
 -11   5  -1   86.19    9.70
  11  -5   1   91.09    9.90
  11  -5   1   70.69    8.30
  11  -5   1   90.69   10.20
  11  -5   1   98.69   10.30
  11  -5   1   97.69   10.00
 -12   5  -1   15.90    3.70
  12  -5   1   14.80    3.90
  12  -5   1   20.60    4.00
  12  -5   1   12.60    3.40
  12  -5   1   11.90    3.80
 -13   5  -1   13.90    3.80
  13  -5   1   24.60    5.10
  13  -5   1   25.30    4.80
  13  -5   1   14.30    4.30
  13  -5   1   26.10    4.80
  13   4  -1    0.90    0.50
  13   4  -1    0.60    1.40
  13   4  -1    0.60    0.50
  13   4  -1   -0.40    1.50
  12   4  -1   92.59   10.70
  12   4  -1   91.99    9.00
  12   4  -1  102.69   10.90
  12   4  -1   92.69    8.90
  11   4  -1   12.20    1.60
  11   4  -1   13.80    3.60
  11   4  -1   12.30    1.70
  11   4  -1   13.60    1.70
  11   4  -1   15.60    3.20
  10   4  -1   57.59    6.00
  10   4  -1   55.19    5.80
  10   4  -1   63.09    5.80
  10   4  -1   56.69    7.10
  10   4  -1   65.99    7.40
   9   4  -1   40.30    5.10
   9   4  -1   29.20    3.30
   9   4  -1   27.40    3.00
   9   4  -1   28.90    4.40
   9   4  -1   28.70    3.00
   8   4  -1  309.87   29.40
   8   4  -1  305.07   30.00
   8   4  -1  308.37   28.90
   8   4  -1  327.77   29.00
   8   4  -1  319.17   30.10
   7   4  -1   15.70    2.80
   7   4  -1   17.70    2.60
   7   4  -1   19.50    1.90
   6   4  -1 1453.05  135.89
   6   4  -1 1470.15  136.79
   6   4  -1 1542.05  136.49
   5   4  -1   63.59    6.20
   5   4  -1   72.79    6.80
   5   4  -1   67.69    6.20
   5   4  -1   66.59    7.30
   4   4  -1 1631.64  145.79
   4   4  -1 1499.25  145.29
   4   4  -1 1641.64  145.39
   3   4  -1   96.59    9.70
   3   4  -1   89.49   10.00
   3   4  -1  100.49    9.60
  -3  -4   1  111.49   10.00
  -3  -4   1  104.39    9.60
  -3  -4   1  109.99    9.50
   2   4  -1 2979.00  272.37
   1   4  -1   23.90    2.30
   1   4  -1   26.60    2.80
   1   4  -1   24.40    3.00
  -1  -4   1   24.10    2.80
  -1  -4   1   26.80    3.00
  -1  -4   1   26.70    2.90
   0  -4   1    0.10    0.10
  -1   4  -1   16.20    2.60
  -1   4  -1   24.70    2.90
  -1   4  -1   21.20    2.70
  -1   4  -1   20.40    2.80
   1  -4   1   17.90    2.60
   1  -4   1   18.50    2.70
   1  -4   1   21.80    2.90
   1  -4   1   25.70    2.70
   1  -4   1   24.50    2.20
  -2   4  -1 2644.44  242.28
  -3   4  -1   66.29    7.20
  -3   4  -1   63.09    7.30
  -3   4  -1   82.39    7.50
  -3   4  -1   70.79    7.00
   3  -4   1   73.49    7.30
   3  -4   1   68.89    7.10
   3  -4   1   70.29    7.00
   3  -4   1   66.29    7.30
   3  -4   1   71.59    7.50
  -4   4  -1 1159.38   94.19
  -4   4  -1  880.01   93.89
  -4   4  -1 1068.19   93.59
  -4   4  -1 1036.40   93.89
   4  -4   1  907.01   93.89
   4  -4   1  935.91   93.89
   4  -4   1 1088.89   94.19
   4  -4   1  988.40   93.69
   4  -4   1 1107.79   93.69
  -5   4  -1  105.49   12.80
  -5   4  -1  122.99   12.80
  -5   4  -1  147.89   13.10
  -5   4  -1  127.39   12.30
   5  -4   1  125.49   12.50
   5  -4   1  116.29   12.90
   5  -4   1  135.29   12.90
   5  -4   1  150.48   13.20
   5  -4   1  136.39   12.70
  -6   4  -1 1026.10   85.79
  -6   4  -1  948.41   84.89
  -6   4  -1  905.51   85.49
  -6   4  -1  833.52   85.59
   6  -4   1  824.22   85.49
   6  -4   1  913.11   85.69
   6  -4   1  999.60   85.49
   6  -4   1  906.01   85.09
   6  -4   1  963.40   85.79
  -7   4  -1    5.80    1.90
  -7   4  -1    7.30    1.90
  -7   4  -1    5.20    1.20
  -7   4  -1   10.80    2.20
   7  -4   1    4.20    1.70
   7  -4   1    5.70    1.80
   7  -4   1    3.30    1.60
   7  -4   1    5.90    2.10
   7  -4   1    5.70    1.40
  -8   4  -1  304.87   28.70
  -8   4  -1  310.57   29.80
  -8   4  -1  307.67   29.70
  -8   4  -1  294.37   29.60
   8  -4   1  338.27   30.10
   8  -4   1  285.37   29.80
   8  -4   1  327.87   29.70
   8  -4   1  283.87   29.60
   8  -4   1  324.67   28.90
  -9   4  -1   59.29    7.60
  -9   4  -1   73.79    6.70
  -9   4  -1   67.79    7.70
  -9   4  -1   54.09    7.50
   9  -4   1   63.89    6.80
   9  -4   1   75.99    8.30
   9  -4   1   80.09    8.30
   9  -4   1   63.89    7.70
   9  -4   1   68.49    7.90
 -10   4  -1   81.69    8.50
 -10   4  -1   66.49    8.20
  10  -4   1   72.89    8.60
  10  -4   1   77.09    8.50
  10  -4   1   70.69    8.90
  10  -4   1   72.99    8.30
  10  -4   1   64.69    7.10
 -11   4  -1    6.00    3.50
 -11   4  -1    0.50    1.30
  11  -4   1    2.30    2.10
  11  -4   1    1.20    0.60
  11  -4   1    0.00    1.60
  11  -4   1    1.50    1.60
  11  -4   1    2.90    1.90
 -12   4  -1  123.09   12.50
 -12   4  -1  116.99   12.60
 -12   4  -1   96.39   12.30
  12  -4   1  108.49   12.90
  12  -4   1  123.79   13.00
  12  -4   1  113.19   12.70
  12  -4   1  129.49   13.40
 -13   4  -1    2.90    1.90
  13  -4   1    1.50    2.40
  13  -4   1    0.20    2.00
  13  -4   1    1.70    1.90
  13  -4   1    1.20    1.70
  14   3  -1   29.70    3.50
  14   3  -1   24.40    5.10
  14   3  -1   30.80    5.40
  14   3  -1   26.80    3.40
  13   3  -1    3.20    2.20
  13   3  -1    2.80    1.00
  13   3  -1    3.10    1.10
  13   3  -1    5.00    2.30
  12   3  -1   64.79    6.80
  12   3  -1   65.89    6.70
  12   3  -1   70.59    8.20
  12   3  -1   57.99    7.80
  11   3  -1   16.80    2.40
  11   3  -1   15.90    3.90
  11   3  -1   19.20    1.80
  11   3  -1   20.10    2.60
  11   3  -1   20.10    3.80
  11   3  -1   18.40    1.80
  10   3  -1   54.79    6.20
  10   3  -1   65.79    7.30
  10   3  -1   56.89    5.90
  10   3  -1   58.09    7.20
  10   3  -1   61.79    6.30
 -10  -3   1   63.49    5.70
 -10  -3   1   61.69    5.70
   9   3  -1   10.20    1.70
   9   3  -1   12.30    1.90
   9   3  -1   12.00    2.70
   9   3  -1    9.20    2.50
   9   3  -1   10.70    1.70
  -9  -3   1   12.90    1.30
   8   3  -1  146.79   15.50
   8   3  -1  154.58   14.70
   8   3  -1  138.89   14.70
   8   3  -1  154.98   14.60
   8   3  -1  166.28   15.60
  -8  -3   1  165.68   14.30
  -8  -3   1  156.18   14.30
   7   3  -1   50.69    5.00
   7   3  -1   47.20    5.10
   7   3  -1   57.89    5.90
   7   3  -1   54.99    5.30
   6   3  -1   16.00    2.00
   6   3  -1   14.80    2.60
   6   3  -1   15.80    1.70
   5   3  -1  208.68   18.80
   5   3  -1  191.48   18.40
   5   3  -1  188.18   18.40
   5   3  -1  220.08   19.10
   4   3  -1   42.30    4.40
   4   3  -1   41.80    3.90
   4   3  -1   42.80    4.40
   4   3  -1   40.40    3.90
   3   3  -1    7.40    1.00
   3   3  -1    8.80    0.90
   3   3  -1   12.40    1.70
   2   3  -1    8.50    1.50
   2   3  -1    8.40    1.00
   2   3  -1    6.70    1.00
  -2  -3   1    7.50    1.40
  -2  -3   1    7.30    1.00
   1   3  -1  168.88   16.60
   1   3  -1  191.58   16.90
   1   3  -1  207.28   17.10
   1   3  -1  169.38   16.90
  -1  -3   1  170.28   17.00
  -1  -3   1  182.48   16.90
  -1  -3   1  184.58   16.90
   0   3  -1    3.70    1.10
   0   3  -1    5.00    1.10
   0   3  -1    5.40    1.10
   0   3  -1    4.20    1.00
   0  -3   1    5.60    1.10
   0  -3   1    2.90    0.90
  -1   3  -1   80.49    7.90
  -1   3  -1   72.19    7.80
  -1   3  -1   86.79    8.00
   1  -3   1   90.59    7.60
   1  -3   1   82.69    7.90
   1  -3   1   77.09    7.90
   1  -3   1   72.89    7.80
  -2   3  -1   13.80    2.10
  -2   3  -1   11.90    1.70
  -2   3  -1   10.80    2.00
  -2   3  -1   11.00    1.80
   2  -3   1   12.10    1.90
   2  -3   1   13.10    2.00
   2  -3   1   10.20    1.60
  -3   3  -1  306.47   25.20
  -3   3  -1  252.97   25.00
  -3   3  -1  291.37   24.80
  -3   3  -1  234.98   25.00
   3  -3   1  249.88   25.00
   3  -3   1  250.07   24.80
   3  -3   1  277.57   25.00
  -4   3  -1   15.00    1.70
  -4   3  -1    8.80    2.00
  -4   3  -1    9.80    2.00
  -4   3  -1   10.70    2.10
   4  -3   1   10.10    2.10
   4  -3   1   11.70    1.80
   4  -3   1   10.90    2.00
   4  -3   1   13.10    2.30
  -5   3  -1  353.86   29.30
  -5   3  -1  330.57   28.60
  -5   3  -1  279.77   29.20
  -5   3  -1  280.97   29.10
   5  -3   1  291.07   29.20
   5  -3   1  330.47   28.80
   5  -3   1  289.97   29.20
  -6   3  -1    7.20    1.90
  -6   3  -1    3.70    1.50
  -6   3  -1    3.80    0.90
   6  -3   1    4.90    1.10
   6  -3   1    3.90    1.60
   6  -3   1    6.10    1.60
  -7   3  -1   83.99   10.20
  -7   3  -1   87.59    9.80
  -7   3  -1   98.79    9.90
  -7   3  -1   90.19    9.00
   7  -3   1  103.29    9.30
   7  -3   1  100.29   10.10
   7  -3   1   91.19    9.90
   7  -3   1  100.39   10.10
  -8   3  -1  114.49   11.90
  -8   3  -1  109.79   11.80
  -8   3  -1  122.49   11.00
  -8   3  -1  111.59   11.90
   8  -3   1  132.09   12.20
   8  -3   1  110.79   11.10
   8  -3   1  123.79   12.20
   8  -3   1  112.99   11.90
   8  -3   1  104.19   12.00
  -9   3  -1   -1.10    0.90
  -9   3  -1   -0.70    0.80
  -9   3  -1    1.70    1.30
   9  -3   1   -0.30    1.20
   9  -3   1   -0.50    0.40
   9  -3   1   -2.10    1.20
   9  -3   1    2.60    1.60
 -10   3  -1   41.90    5.10
 -10   3  -1   37.10    5.00
  10  -3   1   46.60    5.70
  10  -3   1   34.40    5.50
  10  -3   1   34.30    3.90
  10  -3   1   41.40    5.30
  10  -3   1   38.40    5.90
 -11   3  -1    0.50    1.30
 -11   3  -1   -0.80    1.10
  11  -3   1    3.10    2.00
  11  -3   1   -0.30    1.60
  11  -3   1    1.90    1.50
  11  -3   1    1.00    1.60
 -12   3  -1   59.89    7.20
 -12   3  -1   62.19    7.50
 -12   3  -1   56.99    7.50
  12  -3   1   70.39    8.30
  12  -3   1   79.99    8.70
  12  -3   1   72.09    8.20
  12  -3   1   51.19    7.40
  13  -3   1   12.50    3.50
  13  -3   1   13.00    3.60
  13  -3   1   12.00    4.00
  14  -3   1   16.30    3.60
  14  -3   1   13.40    4.10
  14   2  -1   58.89    8.60
  14   2  -1   67.39    6.90
  14   2  -1   61.59    8.90
  14   2  -1   65.79    7.00
 -14  -2   1   60.59    6.20
 -14  -2   1   61.09    6.20
  13   2  -1    0.60    0.80
  13   2  -1    0.00    1.00
  13   2  -1    2.40    1.90
  13   2  -1   -0.50    1.30
 -13  -2   1   -0.20    0.50
 -13  -2   1    0.40    0.60
  12   2  -1   36.00    4.60
  12   2  -1   39.30    6.10
  12   2  -1   48.30    6.60
  12   2  -1   39.70    6.00
 -12  -2   1   38.10    4.10
  11   2  -1    8.10    2.60
  11   2  -1    4.50    1.50
  11   2  -1    3.70    1.40
  11   2  -1    4.30    3.00
 -11  -2   1    7.30    1.30
 -11  -2   1    9.00    1.40
  10   2  -1  445.86   41.30
  10   2  -1  407.46   41.30
  10   2  -1  459.45   40.00
  10   2  -1  428.36   39.80
  10   2  -1  410.86   40.50
  10   2  -1  427.16   40.40
 -10  -2   1  460.65   40.20
 -10  -2   1  422.86   40.10
   9   2  -1    1.90    1.40
   9   2  -1    1.20    1.20
   9   2  -1    0.40    0.90
   9   2  -1    0.70    0.80
   9   2  -1    1.50    0.50
   9   2  -1    2.00    0.60
  -9  -2   1    1.10    0.60
  -9  -2   1    1.10    0.70
   8   2  -1 1848.12  174.88
   8   2  -1 1867.01  175.78
   8   2  -1 1788.22  175.08
   8   2  -1 2170.18  175.88
   8   2  -1 1775.82  175.18
  -8  -2   1 1831.12  174.88
  -8  -2   1 2115.19  174.98
   7   2  -1   63.69    7.10
   7   2  -1   73.99    7.80
   7   2  -1   75.19    7.70
   7   2  -1   69.09    7.10
   7   2  -1   71.29    7.00
  -7  -2   1   73.29    6.90
  -7  -2   1   79.89    7.00
   6   2  -1 1324.77  121.69
   6   2  -1 1238.88  121.19
   6   2  -1 1302.17  121.19
  -6  -2   1 1315.67  121.09
  -6  -2   1 1435.16  121.09
   5   2  -1    4.20    0.70
   5   2  -1    3.60    1.10
   5   2  -1    3.30    0.80
  -5  -2   1    4.00    0.60
  -5  -2   1    4.60    0.70
   4   2  -1 3118.89  298.57
   4   2  -1 3348.76  300.07
   3   2  -1   27.00    2.50
   3   2  -1   25.80    2.80
   3   2  -1   25.80    2.50
   3   2  -1   27.10    2.90
   1   2  -1   62.99    5.90
   1   2  -1   62.09    6.00
   1   2  -1   66.69    6.10
  -1  -2   1   69.79    6.10
  -1  -2   1   54.09    5.90
  -1  -2   1   66.99    6.00
   0  -2   1    3.60    0.90
  -1   2  -1   55.69    5.20
  -1   2  -1   42.30    5.10
  -1   2  -1   57.09    5.10
   1  -2   1   60.79    5.20
   1  -2   1   53.69    5.20
   1  -2   1   44.20    5.10
   1  -2   1   51.39    5.10
  -2   2  -1  367.76   35.50
  -2   2  -1  380.36   35.50
  -2   2  -1  408.36   35.30
  -2   2  -1  417.26   35.60
   2  -2   1  402.36   35.60
   2  -2   1  374.36   35.50
   2  -2   1  335.47   35.30
  -3   2  -1    0.40    0.80
  -3   2  -1    0.50    0.40
  -3   2  -1    0.20    0.70
  -3   2  -1    0.90    0.80
   3  -2   1    0.90    0.80
   3  -2   1    1.00    0.90
   3  -2   1    1.20    0.80
   3  -2   1    0.20    0.50
  -4   2  -1 1733.43  175.08
  -4   2  -1 1995.70  175.08
   4  -2   1 1932.51  174.68
   4  -2   1 1823.52  175.08
   4  -2   1 2064.99  175.18
  -5   2  -1    8.80    1.80
  -5   2  -1   10.50    1.20
  -5   2  -1    8.70    1.70
  -5   2  -1   10.90    2.00
   5  -2   1    8.30    2.00
   5  -2   1    7.50    1.30
   5  -2   1   10.50    2.10
  -6   2  -1 1145.59  113.69
  -6   2  -1 1279.77  112.99
  -6   2  -1 1346.87  113.79
  -6   2  -1 1123.49  113.69
   6  -2   1 1142.99  113.79
   6  -2   1 1257.97  113.19
   6  -2   1 1351.86  113.99
   6  -2   1 1231.58  113.89
  -7   2  -1   25.00    3.40
  -7   2  -1   23.60    3.30
  -7   2  -1   23.90    3.70
   7  -2   1   21.60    3.50
   7  -2   1   23.60    2.70
   7  -2   1   26.80    3.50
   7  -2   1   29.80    3.50
  -8   2  -1  275.77   27.70
  -8   2  -1  270.77   27.80
  -8   2  -1  318.37   27.80
   8  -2   1  315.77   28.10
   8  -2   1  302.47   26.90
   8  -2   1  261.17   27.70
  -9   2  -1    1.40    1.10
  -9   2  -1    2.40    1.20
  -9   2  -1    3.20    1.50
   9  -2   1    3.30    1.80
   9  -2   1    2.50    1.60
   9  -2   1    0.20    1.30
   9  -2   1    2.20    1.40
 -10   2  -1  351.26   35.10
  10  -2   1  323.57   35.30
  10  -2   1  366.16   35.10
  10  -2   1  398.36   35.50
  10  -2   1  404.56   35.50
  11  -2   1    1.20    1.70
  11  -2   1   -1.10    0.90
  11  -2   1    0.10    1.50
  11  -2   1   -0.40    1.40
 -12   2  -1   93.79   10.50
 -12   2  -1  101.29   10.70
 -12   2  -1  107.19   11.10
  12  -2   1   89.79   10.70
  12  -2   1  109.39   11.30
  12  -2   1  105.39   11.60
  12  -2   1   93.09   11.20
 -13   2  -1   -1.80    1.00
  13  -2   1    0.50    2.00
  13  -2   1    0.30    1.90
  13  -2   1    1.30    1.40
  13  -2   1    3.50    2.10
  14  -2   1  179.48   17.20
  14  -2   1  154.98   17.20
  14  -2   1  118.99   15.70
  14  -2   1  191.18   17.10
  14   1  -1   31.00    5.90
  14   1  -1   30.50    4.40
  14   1  -1   44.00    4.90
  14   1  -1   34.50    6.10
 -14  -1   1   29.70    3.80
  13   1  -1    8.10    2.10
  13   1  -1   10.90    2.30
  13   1  -1   10.90    3.00
  13   1  -1    5.70    2.60
 -13  -1   1    8.00    1.70
 -13  -1   1    8.30    1.70
  12   1  -1   79.39    8.70
  12   1  -1   72.89    8.40
  12   1  -1   92.39    9.70
  12   1  -1   82.49    9.60
 -12  -1   1   79.49    8.90
 -12  -1   1   79.29    8.10
 -12  -1   1   82.59    8.20
  11   1  -1    1.60    1.50
  11   1  -1    3.80    1.40
  11   1  -1    2.50    1.30
 -11  -1   1    3.70    1.10
 -11  -1   1    3.80    1.40
 -11  -1   1    1.40    0.90
  10   1  -1   23.60    2.30
  10   1  -1   22.60    4.10
  10   1  -1   23.30    2.30
  10   1  -1   20.80    3.50
  10   1  -1   33.00    4.70
  10   1  -1   26.90    3.30
 -10  -1   1   27.80    3.10
 -10  -1   1   25.20    3.10
 -10  -1   1   19.80    3.50
   9   1  -1  150.38   14.30
   9   1  -1  164.38   15.10
   9   1  -1  158.98   14.90
   9   1  -1  141.39   15.40
   9   1  -1  175.48   15.70
  -9  -1   1  156.18   14.70
  -9  -1   1  159.98   15.20
  -9  -1   1  132.89   14.60
   8   1  -1  277.77   26.90
   8   1  -1  272.47   26.40
   8   1  -1  273.47   27.00
   8   1  -1  288.27   25.90
   8   1  -1  264.97   26.50
  -8  -1   1  280.27   26.70
  -8  -1   1  303.87   26.40
   7   1  -1   20.30    2.20
   7   1  -1   19.40    2.70
   7   1  -1   26.00    3.70
   7   1  -1   21.10    3.30
   7   1  -1   19.50    2.60
  -7  -1   1   19.30    2.50
  -7  -1   1   24.10    2.60
  -7  -1   1   25.80    3.30
   6   1  -1    8.60    1.50
   6   1  -1    7.70    1.80
   6   1  -1    9.80    1.60
  -6  -1   1   11.10    1.80
  -6  -1   1   10.60    1.50
  -6  -1   1   10.10    1.50
   5   1  -1  447.66   41.90
   5   1  -1  425.36   42.10
  -5  -1   1  481.55   41.90
  -5  -1   1  454.75   42.10
  -5  -1   1  457.55   41.80
   4   1  -1  416.96   39.90
   4   1  -1  416.06   40.20
  -4  -1   1  436.26   40.10
  -4  -1   1  459.55   40.00
  -4  -1   1  441.76   40.20
   3   1  -1  156.48   16.30
  -3  -1   1  192.38   16.30
  -3  -1   1  186.08   16.30
  -3  -1   1  170.08   16.50
   2   1  -1   12.60    1.30
   2   1  -1    9.60    1.00
   2   1  -1    9.60    1.10
   2   1  -1   10.10    1.40
  -2  -1   1   12.90    1.30
  -2  -1   1    9.40    1.00
  -2  -1   1   10.50    1.10
   1   1  -1    2.60    0.50
   1   1  -1    3.50    0.40
   1   1  -1    2.60    0.40
  -1  -1   1    3.70    0.60
   0   1  -1    0.00    0.20
   0   1  -1    0.00    0.20
   0   1  -1    1.20    0.40
   0  -1   1    0.80    0.30
   0  -1   1    0.10    0.10
   0  -1   1    0.10    0.10
  -1   1  -1   38.80    3.70
  -1   1  -1   36.70    3.80
   1  -1   1   36.60    3.60
   1  -1   1   39.40    3.80
  -2   1  -1   23.20    2.40
  -2   1  -1   20.10    2.70
  -2   1  -1   28.50    2.70
  -2   1  -1   27.50    2.70
   2  -1   1   24.70    2.80
   2  -1   1   25.10    2.70
   2  -1   1   25.50    2.70
  -3   1  -1  740.43   63.19
  -3   1  -1  734.33   62.79
  -3   1  -1  623.54   63.09
  -3   1  -1  642.24   63.09
   3  -1   1  743.43   63.19
   3  -1   1  720.63   63.19
   3  -1   1  624.94   63.09
   3  -1   1  660.83   62.79
  -4   1  -1  360.06   29.50
  -4   1  -1  278.77   29.30
  -4   1  -1  318.27   28.90
   4  -1   1  288.67   28.90
   4  -1   1  328.67   29.50
   4  -1   1  329.47   29.50
   4  -1   1  310.67   29.40
  -5   1  -1   19.90    2.80
  -5   1  -1   20.20    2.60
   5  -1   1   15.60    2.50
   5  -1   1   17.30    1.90
   5  -1   1   19.50    2.60
   5  -1   1   22.60    3.00
  -6   1  -1   -0.60    0.60
  -6   1  -1    1.50    1.00
  -6   1  -1   -0.30    0.20
   6  -1   1   -0.70    0.70
   6  -1   1    0.50    0.90
   6  -1   1    0.60    0.30
   6  -1   1    0.70    0.90
  -7   1  -1    6.80    1.80
  -7   1  -1    8.00    1.70
   7  -1   1    8.40    0.90
   7  -1   1    7.90    1.90
   7  -1   1    6.80    1.70
   7  -1   1    9.10    1.90
  -8   1  -1  137.79   14.40
  -8   1  -1  150.38   14.50
   8  -1   1  154.28   14.70
   8  -1   1  147.19   14.80
   8  -1   1  144.79   14.50
  -9   1  -1   33.10    4.30
  -9   1  -1   32.50    4.20
  -9   1  -1   30.90    5.00
   9  -1   1   35.60    4.30
   9  -1   1   34.70    5.20
 -10   1  -1    2.10    1.30
 -10   1  -1    3.30    1.40
  10  -1   1    1.00    1.60
  10  -1   1    1.10    1.50
  10  -1   1    3.40    1.50
  10  -1   1    2.00    1.70
 -11   1  -1   18.10    3.10
  11  -1   1   20.00    3.50
  11  -1   1   20.70    4.10
  11  -1   1   17.90    3.70
 -12   1  -1   38.70    5.20
 -12   1  -1   31.30    5.40
 -12   1  -1   42.90    5.10
  12  -1   1   34.60    5.00
  12  -1   1   45.90    6.90
  12  -1   1   48.10    7.00
  12  -1   1   47.40    5.80
 -13   1  -1    1.30    1.30
  13  -1   1    0.80    2.00
  13  -1   1    0.00    1.70
  13  -1   1   -1.00    1.00
  14  -1   1   12.20    3.90
  14  -1   1   17.80    4.20
  14  -1   1   16.30    3.60
  14  -1   1   14.60    3.10
  14   0  -1  125.09   12.70
  14   0  -1  108.39   11.10
  14   0  -1  109.19   11.40
  14   0  -1  134.09   13.10
 -14   0   1   83.99   10.40
  13   0  -1   -0.20    1.40
  13   0  -1   -1.90    1.20
  13   0  -1   -1.50    1.60
  13   0  -1    1.50    1.30
 -13   0   1    1.30    0.90
 -13   0   1   -0.40    1.10
 -13   0   1    1.10    1.00
  12   0  -1  117.09   12.10
  12   0  -1  117.39   11.40
  12   0  -1   92.89   11.70
  12   0  -1  109.29   11.10
 -12   0   1   98.29   11.20
 -12   0   1  101.09   10.60
 -12   0   1  107.19   11.20
  11   0  -1    2.30    1.30
  11   0  -1    0.40    1.80
  11   0  -1    0.90    1.50
 -11   0   1    2.10    1.10
 -11   0   1    2.00    1.10
  10   0  -1  653.93   62.19
  10   0  -1  636.64   61.69
  10   0  -1  650.33   62.09
  10   0  -1  671.33   60.59
  10   0  -1  634.64   60.59
  10   0  -1  642.44   61.59
 -10   0   1  665.33   61.29
 -10   0   1  709.53   61.79
 -10   0   1  690.83   61.39
   9   0  -1    3.30    0.70
   9   0  -1    5.50    1.80
   9   0  -1    1.30    1.30
   9   0  -1    2.40    1.20
   9   0  -1    2.70    1.40
  -9   0   1    4.30    1.20
  -9   0   1    3.10    1.20
  -9   0   1    1.50    1.10
   8   0  -1  158.98   16.20
   8   0  -1  157.88   16.60
   8   0  -1  166.78   16.30
   8   0  -1  185.08   15.70
   8   0  -1  155.88   16.50
  -8   0   1  161.08   16.10
  -8   0   1  180.48   16.30
  -8   0   1  162.88   16.30
   7   0  -1    5.20    1.60
   7   0  -1    7.80    1.80
   7   0  -1    6.70    1.50
   7   0  -1    8.60    1.80
   7   0  -1    7.60    1.10
  -7   0   1    6.50    1.60
  -7   0   1    5.60    1.40
  -7   0   1    7.70    1.60
   6   0  -1  793.22   68.89
   6   0  -1  761.72   68.49
   6   0  -1  698.13   68.89
   6   0  -1  779.22   69.19
   6   0  -1  739.73   69.19
  -6   0   1  691.13   68.89
  -6   0   1  764.32   68.89
   5   0  -1    2.20    1.10
   5   0  -1    3.10    1.00
   5   0  -1    3.40    0.70
   5   0  -1    3.40    1.10
   5   0  -1    2.30    0.90
  -5   0   1    2.60    1.00
  -5   0   1    3.00    0.90
  -5   0   1    3.90    1.00
   4   0  -1 9929.01  923.61
   4   0  -1 9999.00  922.41
   3   0  -1    0.00    0.50
   3   0  -1    0.40    0.70
   3   0  -1    0.20    0.60
   3   0  -1   -0.60    0.60
  -3   0   1    0.60    0.50
  -3   0   1    0.00    0.50
  -3   0   1   -0.50    0.50
  -2   0   1 1076.69   98.49
   1   0  -1    0.00    0.20
   1   0  -1    0.00    0.20
  -1   0   1    0.40    0.20
  -1   0   1    0.30    0.20
  -1   0   1    0.30    0.30
  -1   0  -1    0.60    0.30
  -1   0  -1    1.10    0.40
   1   0   1   -0.10    0.20
   1   0   1    0.00    0.20
   1   0   1    0.70    0.30
  -2   0  -1 6542.45  576.44
   2   0   1 5904.31  575.84
  -3   0  -1    2.30    0.70
  -3   0  -1    1.90    0.70
   3   0   1    2.60    0.90
   3   0   1    1.70    0.80
   3   0   1    2.00    0.70
  -4   0  -1 2921.71  285.77
   4   0   1 3009.50  284.97
  -5   0  -1    1.10    0.80
  -5   0  -1    0.70    0.70
  -5   0  -1    0.00    0.70
   5   0   1    1.40    0.80
   5   0   1    0.70    0.80
   5   0   1    3.60    1.00
  -6   0  -1   93.19    8.50
  -6   0  -1   88.59    8.60
  -6   0  -1   72.69    8.30
   6   0   1   85.09    8.70
   6   0   1   92.69    8.60
   6   0   1   77.59    8.40
  -7   0  -1    0.80    0.90
  -7   0  -1   -0.10    0.80
  -7   0  -1    1.00    0.80
   7   0   1   -0.70    0.60
   7   0   1   -0.10    0.70
   7   0   1    0.80    0.80
  -8   0  -1   69.19    7.00
  -8   0  -1   61.59    7.20
  -8   0  -1   75.49    7.10
   8   0   1   65.99    7.50
   8   0   1   65.59    7.10
   8   0   1   61.69    7.10
  -9   0  -1    0.80    1.00
  -9   0  -1    0.10    0.90
  -9   0  -1    1.00    0.90
   9   0   1    1.00    0.90
   9   0   1    1.50    1.30
 -10   0  -1  271.47   26.40
 -10   0  -1  272.97   26.00
 -10   0  -1  284.77   26.10
  10   0   1  271.97   26.50
  10   0   1  280.27   26.90
  10   0   1  262.67   26.20
 -11   0  -1    0.70    0.90
  11   0   1    0.00    1.00
  11   0   1    3.10    2.10
  11   0   1    2.20    1.60
  11   0   1    3.70    1.90
 -12   0  -1  169.88   15.50
 -12   0  -1  143.09   15.80
 -12   0  -1  147.19   15.40
  12   0   1  170.88   16.60
  12   0   1  160.68   16.00
  12   0   1  171.28   16.80
  12   0   1  141.29   15.60
 -13   0  -1   -1.40    1.80
 -13   0  -1   -2.40    0.80
  13   0   1   -0.20    1.60
  13   0   1    0.80    1.40
  13   0   1    0.30    1.60
  13   0   1    2.30    2.00
  14   0   1  109.89   11.60
  14   0   1   97.99   11.20
  14   0   1   94.79   12.30
  14   0   1  121.09   12.80
  14  -1  -1   29.40    6.00
  14  -1  -1   36.70    6.40
  14  -1  -1   29.80    5.20
  14  -1  -1   47.30    5.80
  13  -1  -1   12.20    3.50
  13  -1  -1   14.90    3.30
  13  -1  -1   13.30    3.30
  13  -1  -1   14.90    3.70
 -13   1   1   14.30    2.70
 -13   1   1   18.10    3.40
  12  -1  -1  117.69   11.70
  12  -1  -1   87.19   11.00
  12  -1  -1  110.39   12.10
  12  -1  -1  114.09   12.00
 -12   1   1  110.39   13.80
 -12   1   1  111.09   11.10
 -12   1   1  100.69   10.80
  11  -1  -1  142.79   13.60
  11  -1  -1  121.39   13.60
  11  -1  -1  151.48   14.00
  11  -1  -1  117.99   11.70
  11  -1  -1  126.29   13.10
  10  -1  -1   36.50    5.20
  10  -1  -1   24.50    2.80
  10  -1  -1   32.20    4.50
  10  -1  -1   18.60    3.70
  10  -1  -1   30.10    4.60
 -10   1   1   23.00    3.70
 -10   1   1   26.60    4.00
 -10   1   1   30.20    3.70
   9  -1  -1   11.80    2.90
   9  -1  -1   11.70    1.50
   9  -1  -1    9.30    2.20
   9  -1  -1   15.00    3.00
   9  -1  -1   12.00    2.60
  -9   1   1    8.00    2.10
  -9   1   1   10.30    2.10
  -9   1   1   10.40    2.40
   8  -1  -1  325.57   30.20
   8  -1  -1  345.17   31.30
   8  -1  -1  327.27   30.90
   8  -1  -1  338.87   31.20
   8  -1  -1  339.87   31.00
  -8   1   1  350.86   30.80
  -8   1   1  320.47   30.80
  -8   1   1  259.57   31.10
   7  -1  -1   18.40    2.90
   7  -1  -1   17.60    2.20
   7  -1  -1   20.00    3.10
   7  -1  -1   20.10    3.30
   7  -1  -1   20.50    3.00
  -7   1   1   19.10    2.90
  -7   1   1   19.50    2.90
   6  -1  -1   17.00    2.70
   6  -1  -1   17.60    2.10
   6  -1  -1   15.60    2.70
   6  -1  -1   19.10    2.90
   6  -1  -1   19.80    2.80
  -6   1   1   20.00    2.50
  -6   1   1   18.80    2.70
   5  -1  -1  703.93   69.09
   5  -1  -1  733.73   68.99
   5  -1  -1  660.43   68.99
   5  -1  -1  817.02   68.69
   5  -1  -1  805.12   69.19
  -5   1   1  811.12   69.09
  -5   1   1  702.93   68.99
   4  -1  -1  443.46   43.50
   4  -1  -1  442.86   43.80
   4  -1  -1  509.25   43.90
   4  -1  -1  506.05   43.90
   4  -1  -1  512.55   44.00
  -4   1   1  498.25   43.80
  -4   1   1  411.36   43.70
   3  -1  -1   74.89    6.60
   3  -1  -1   59.19    6.50
   3  -1  -1   66.09    6.30
  -3   1   1   58.49    6.50
  -3   1   1   72.69    6.30
  -3   1   1   62.99    6.50
   2  -1  -1   29.00    3.10
   2  -1  -1   32.40    3.10
   2  -1  -1   31.70    3.20
   2  -1  -1   25.90    3.10
   2  -1  -1   28.70    3.00
  -2   1   1   25.40    3.10
  -2   1   1   29.20    3.20
  -2   1   1   32.80    2.90
  -2   1   1   28.60    3.10
   0  -1  -1    0.10    0.20
   0  -1  -1    0.50    0.40
   0  -1  -1    1.40    0.40
   0   1   1    1.00    0.40
   0   1   1    0.00    0.20
   0   1   1    0.00    0.20
   0   1   1    1.40    0.30
  -1  -1  -1    2.00    0.40
  -1  -1  -1    2.50    0.50
   1   1   1    2.40    0.50
   1   1   1    2.00    0.40
   1   1   1    3.10    0.50
  -2  -1  -1   21.00    2.10
  -2  -1  -1   22.30    2.10
  -2  -1  -1   16.80    2.00
   2   1   1   18.20    2.00
   2   1   1   21.70    2.10
   2   1   1   24.40    2.10
  -3  -1  -1  622.84   52.39
  -3  -1  -1  490.15   52.29
   3   1   1  516.85   52.29
   3   1   1  623.94   52.59
   3   1   1  560.24   52.19
   3   1   1  615.44   52.39
  -4  -1  -1  246.08   23.00
  -4  -1  -1  253.17   22.80
  -4  -1  -1  261.97   22.80
   4   1   1  228.28   22.90
   4   1   1  243.38   23.10
   4   1   1  236.48   22.50
   4   1   1  251.37   22.80
  -5  -1  -1  324.07   28.20
  -5  -1  -1  306.87   28.40
  -5  -1  -1  341.97   28.20
   5   1   1  308.87   28.50
   5   1   1  267.57   28.20
   5   1   1  283.37   28.20
   5   1   1  295.07   27.80
  -6  -1  -1    9.50    1.50
  -6  -1  -1    7.50    1.70
  -6  -1  -1   10.40    1.50
   6   1   1    6.20    1.40
   6   1   1    7.50    1.50
   6   1   1    8.30    1.80
  -7  -1  -1   16.20    2.20
  -7  -1  -1   17.30    2.70
  -7  -1  -1   15.20    2.50
   7   1   1   14.40    2.40
   7   1   1   15.80    2.80
   7   1   1   17.70    2.50
  -8  -1  -1  133.69   13.30
  -8  -1  -1  117.29   13.50
  -8  -1  -1  147.99   13.40
   8   1   1  142.69   14.00
   8   1   1  141.09   13.60
   8   1   1  145.39   13.50
  -9  -1  -1   -0.10    0.80
  -9  -1  -1    0.20    0.70
  -9  -1  -1   -0.80    0.70
   9   1   1   -0.50    0.70
   9   1   1    0.40    1.10
   9   1   1    2.60    1.10
 -10  -1  -1    2.50    1.00
 -10  -1  -1    1.50    1.20
 -10  -1  -1    1.20    0.90
  10   1   1    2.40    1.20
  10   1   1    0.70    1.40
 -11  -1  -1   30.50    3.90
  11   1   1   35.40    4.60
  11   1   1   36.50    4.30
  11   1   1   30.60    5.30
  11   1   1   26.80    5.50
 -12  -1  -1   34.60    4.40
 -12  -1  -1   34.90    4.30
  12   1   1   51.39    5.30
  12   1   1   49.20    6.70
  12   1   1   39.60    6.10
  12   1   1   35.80    4.80
 -13  -1  -1   28.80    3.70
 -13  -1  -1   34.50    3.90
  13   1   1   30.30    4.80
  13   1   1   39.60    6.10
  13   1   1   31.40    5.60
  13   1   1   27.20    4.40
 -14  -1  -1   16.70    2.90
  14   1   1   17.00    4.50
  14   1   1   15.10    3.40
  14   1   1   25.10    4.90
  14   1   1   15.80    3.40
  14  -2  -1  112.09   11.80
  14  -2  -1   94.69   11.30
  14  -2  -1   96.69   12.20
  14  -2  -1  105.89   12.10
  13  -2  -1    1.50    2.00
  13  -2  -1    3.00    2.20
  13  -2  -1    5.70    2.60
  13  -2  -1    7.10    2.10
 -13   2   1    3.70    2.00
  12  -2  -1   84.39    8.40
  12  -2  -1  104.99   10.60
  12  -2  -1  118.19   11.20
  12  -2  -1  105.19   10.40
  12  -2  -1   79.29    9.80
 -12   2   1   95.09    9.90
 -12   2   1   84.69    9.90
 -12   2   1   81.29    9.50
  11  -2  -1    0.40    1.80
  11  -2  -1    0.90    1.00
  11  -2  -1    3.20    1.50
  11  -2  -1    4.40    2.00
  11  -2  -1    0.20    0.50
 -11   2   1   -0.50    0.90
  10  -2  -1  313.67   29.40
  10  -2  -1  278.37   27.80
  10  -2  -1  323.27   29.20
  10  -2  -1  337.67   29.30
  10  -2  -1  279.87   28.80
 -10   2   1  286.47   28.70
   9  -2  -1   13.90    2.00
   9  -2  -1   12.20    2.70
   9  -2  -1   13.50    2.80
   9  -2  -1   14.30    3.10
   9  -2  -1   12.40    2.90
  -9   2   1   14.20    2.70
  -9   2   1   14.00    2.60
   8  -2  -1  711.73   61.99
   8  -2  -1  633.54   61.19
   8  -2  -1  658.13   62.09
   8  -2  -1  728.13   62.09
   8  -2  -1  718.73   62.09
  -8   2   1  596.64   61.69
  -8   2   1  616.54   61.79
   7  -2  -1   41.60    5.20
   7  -2  -1   51.19    5.50
   7  -2  -1   46.00    5.50
   7  -2  -1   42.80    4.70
   7  -2  -1   55.29    5.60
  -7   2   1   47.20    5.30
  -7   2   1   53.09    5.40
  -7   2   1   34.90    5.10
   6  -2  -1 3616.14  336.57
   6  -2  -1 3613.54  336.37
   6  -2  -1 4043.50  336.57
  -6   2   1 3427.46  336.37
   5  -2  -1   36.10    4.80
   5  -2  -1   31.90    4.20
   5  -2  -1   36.40    3.90
  -5   2   1   37.20    3.70
  -5   2   1   34.20    4.30
  -5   2   1   38.00    4.30
  -5   2   1   45.80    4.50
   4  -2  -1 3234.68  310.87
   4  -2  -1 3112.39  308.77
   3  -2  -1   16.80    2.50
   3  -2  -1   20.70    2.70
   3  -2  -1   19.70    2.30
   3  -2  -1   23.50    2.70
   3  -2  -1   19.70    2.40
  -3   2   1   26.10    2.70
  -3   2   1   17.10    2.50
  -3   2   1   21.40    2.30
   2  -2  -1  363.16   36.40
   2  -2  -1  427.36   36.70
   2  -2  -1  421.26   36.40
   2  -2  -1  424.26   36.60
  -2   2   1  331.87   36.40
  -2   2   1  431.36   36.60
  -2   2   1  366.76   36.60
  -2   2   1  358.26   36.40
  -2   2   1  432.26   36.40
   1  -2  -1   75.99    6.50
   1  -2  -1   69.49    6.50
   1  -2  -1   58.99    6.50
   1  -2  -1   60.69    6.50
   1  -2  -1   79.79    6.30
  -1   2   1   64.29    6.50
  -1   2   1   58.49    6.30
  -1   2   1   59.29    6.50
  -1   2   1   68.99    6.50
   0  -2  -1 7055.59  608.94
   0   2   1 6074.89  608.54
  -1  -2  -1    8.20    1.30
  -1  -2  -1   11.00    1.40
   1   2   1   10.80    1.40
   1   2   1   13.00    1.50
   1   2   1   12.20    1.40
  -2  -2  -1  962.90   86.39
  -2  -2  -1  832.52   86.49
  -2  -2  -1  897.51   86.39
   2   2   1 1014.90   86.49
   2   2   1 1015.00   86.49
  -3  -2  -1   15.10    1.60
  -3  -2  -1   11.70    1.50
  -3  -2  -1   13.90    1.60
   3   2   1   11.00    1.50
   3   2   1   13.00    1.60
   3   2   1   15.30    1.60
  -4  -2  -1  464.35   43.60
   4   2   1  454.35   44.00
   4   2   1  451.95   43.60
   4   2   1  534.55   43.60
   4   2   1  465.75   43.70
  -5  -2  -1    0.60    0.50
  -5  -2  -1    1.00    0.60
   5   2   1    1.20    1.10
   5   2   1    2.20    0.60
   5   2   1    0.60    0.40
  -6  -2  -1  265.97   23.10
  -6  -2  -1  215.88   23.00
   6   2   1  258.77   23.70
   6   2   1  270.07   22.90
   6   2   1  234.78   23.10
   6   2   1  243.08   23.20
  -7  -2  -1   80.09    7.50
  -7  -2  -1   73.89    7.30
   7   2   1   76.69    8.10
   7   2   1   72.79    7.60
   7   2   1   78.49    7.00
   7   2   1   67.79    7.40
  -8  -2  -1  511.25   51.49
  -8  -2  -1  602.24   51.69
   8   2   1  570.34   51.69
   8   2   1  540.25   52.29
   8   2   1  569.04   51.89
  -9  -2  -1    0.10    0.60
  -9  -2  -1    0.80    0.60
   9   2   1    0.90    0.80
   9   2   1   -0.40    1.00
   9   2   1    0.40    0.90
 -10  -2  -1  324.77   30.40
 -10  -2  -1  334.07   30.50
  10   2   1  316.37   30.60
  10   2   1  328.87   31.50
 -11  -2  -1    9.30    1.80
  11   2   1   10.90    2.60
  11   2   1    9.80    2.00
  11   2   1    8.90    2.70
 -12  -2  -1   46.30    5.10
 -12  -2  -1   43.70    5.90
  12   2   1   45.10    5.70
  12   2   1   50.59    5.50
  12   2   1   46.00    7.10
  12   2   1   53.29    6.70
 -13  -2  -1    1.60    0.80
  13   2   1    1.60    2.00
  13   2   1    0.50    2.00
  13   2   1    3.40    1.60
  13   2   1    1.90    1.20
 -14  -2  -1   71.89    7.30
  14   2   1   77.19    7.90
  14   2   1   75.29    8.30
  14   2   1   55.59    9.30
  14   2   1   76.29    9.50
  14  -3  -1   54.69    7.20
  14  -3  -1   54.69    8.50
  14  -3  -1   64.49    9.40
  14  -3  -1   49.50    8.40
  13  -3  -1   12.70    3.30
  13  -3  -1    1.00    2.20
  13  -3  -1    3.50    2.10
  13  -3  -1    4.30    2.40
  12  -3  -1  112.79   10.80
  12  -3  -1  122.19   12.70
  12  -3  -1   97.69   12.50
  12  -3  -1  103.19   12.10
  12  -3  -1  117.19   12.50
 -12   3   1  108.59   12.10
 -12   3   1  129.39   12.40
  11  -3  -1    3.90    2.40
  11  -3  -1    6.00    2.40
  11  -3  -1    7.80    1.40
  11  -3  -1    7.20    2.50
 -11   3   1    6.90    1.80
  10  -3  -1   84.99   10.70
  10  -3  -1  115.49   11.30
  10  -3  -1  110.19   11.50
  10  -3  -1   90.49    9.90
  10  -3  -1  114.09   11.30
 -10   3   1  105.09   10.80
 -10   3   1  108.29   11.00
   9  -3  -1    3.10    1.80
   9  -3  -1    3.80    2.00
   9  -3  -1    2.30    1.70
   9  -3  -1    2.70    1.60
   9  -3  -1    3.00    1.00
  -9   3   1    3.10    1.60
  -9   3   1    3.30    1.60
  -9   3   1    2.30    1.40
   8  -3  -1  211.98   19.20
   8  -3  -1  187.28   18.20
   8  -3  -1  200.28   19.20
   8  -3  -1  224.68   19.10
   8  -3  -1  184.38   18.90
  -8   3   1  162.68   18.60
  -8   3   1  203.88   18.90
  -8   3   1  172.08   18.80
   7  -3  -1    4.80    1.70
   7  -3  -1    5.10    1.70
   7  -3  -1    7.30    2.10
   7  -3  -1    5.60    1.80
   7  -3  -1    4.60    1.20
  -7   3   1    5.90    1.80
  -7   3   1    3.40    1.40
  -7   3   1    4.80    1.60
  -7   3   1    7.20    1.20
   6  -3  -1   18.20    3.00
   6  -3  -1   14.90    2.20
   6  -3  -1   18.00    2.70
   6  -3  -1   17.60    3.10
   6  -3  -1   15.10    2.80
  -6   3   1   16.40    2.70
  -6   3   1   15.00    2.60
  -6   3   1   14.00    2.60
  -6   3   1   12.90    1.90
   5  -3  -1   24.90    3.20
   5  -3  -1   21.20    2.70
   5  -3  -1   16.70    3.00
   5  -3  -1   22.30    3.40
   5  -3  -1   19.20    3.10
  -5   3   1   24.10    3.10
  -5   3   1   23.30    3.30
  -5   3   1   21.40    2.50
  -5   3   1   20.90    3.30
   4  -3  -1   47.60    5.50
   4  -3  -1   44.00    5.40
   4  -3  -1   56.19    5.30
   4  -3  -1   56.69    5.70
   4  -3  -1   53.79    5.30
  -4   3   1   38.50    5.40
  -4   3   1   50.19    5.10
  -4   3   1   56.09    5.60
  -4   3   1   47.20    5.40
   3  -3  -1  168.78   15.50
   3  -3  -1  157.18   15.60
   3  -3  -1  153.68   15.70
   3  -3  -1  145.89   15.40
  -3   3   1  164.88   15.70
  -3   3   1  193.58   15.90
   2  -3  -1   22.10    2.30
   2  -3  -1   20.10    2.40
   2  -3  -1   20.90    2.50
   2  -3  -1   23.40    2.70
   2  -3  -1   15.60    2.50
  -2   3   1   19.20    2.70
  -2   3   1   15.60    2.20
  -2   3   1   19.80    2.60
  -2   3   1   18.00    2.20
  -2   3   1   14.50    2.50
   1  -3  -1  678.13   52.59
   1  -3  -1  538.75   52.39
   1  -3  -1  524.55   52.49
  -1   3   1  527.95   52.59
  -1   3   1  628.24   52.59
  -1   3   1  523.45   52.39
  -1   3   1  565.14   52.19
   0  -3  -1   30.00    3.70
   0  -3  -1   39.40    3.40
   0  -3  -1   29.50    3.70
   0   3   1   29.80    3.70
   0   3   1   37.50    3.80
   0   3   1   36.10    3.50
   0   3   1   44.20    3.80
  -1  -3  -1  656.53   59.39
  -1  -3  -1  605.64   59.29
   1   3   1  709.73   59.49
   1   3   1  689.53   59.29
   1   3   1  616.84   59.39
   1   3   1  599.44   59.19
  -2  -3  -1   31.40    3.90
  -2  -3  -1   40.80    3.90
  -2  -3  -1   43.20    3.90
   2   3   1   33.00    3.80
   2   3   1   44.00    3.90
   2   3   1   36.80    4.00
  -3  -3  -1   15.90    2.10
  -3  -3  -1   16.50    2.00
  -3  -3  -1   17.50    1.80
   3   3   1   13.30    1.80
   3   3   1   20.40    2.10
   3   3   1   13.70    1.80
  -4  -3  -1    1.40    0.50
  -4  -3  -1    1.00    0.50
  -4  -3  -1    0.60    0.50
   4   3   1    0.50    0.50
   4   3   1    0.20    0.50
   4   3   1    0.60    0.50
  -5  -3  -1  161.48   14.30
  -5  -3  -1  162.18   14.30
   5   3   1  156.98   14.40
   5   3   1  157.98   14.40
   5   3   1  146.39   14.80
   5   3   1  131.99   14.30
  -6  -3  -1    0.90    0.50
  -6  -3  -1    0.90    0.50
   6   3   1    0.40    0.50
   6   3   1    0.50    0.90
   6   3   1    0.30    0.60
   6   3   1    0.00    0.50
  -7  -3  -1    0.40    0.50
  -7  -3  -1    0.30    0.50
   7   3   1    0.40    0.60
   7   3   1    0.30    1.00
   7   3   1    0.40    0.50
   7   3   1    0.30    0.60
  -8  -3  -1   50.19    5.30
  -8  -3  -1   59.69    5.40
   8   3   1   54.59    6.40
   8   3   1   52.39    5.60
   8   3   1   52.39    5.50
   8   3   1   53.09    5.20
  -9  -3  -1   14.70    1.90
  -9  -3  -1   13.60    1.80
   9   3   1   14.90    3.10
   9   3   1   15.40    2.20
   9   3   1   16.90    2.50
   9   3   1   14.00    1.40
 -10  -3  -1   22.50    2.60
 -10  -3  -1   23.60    2.60
  10   3   1   22.40    2.90
  10   3   1   15.90    3.70
 -11  -3  -1   35.20    3.40
 -11  -3  -1   30.50    3.40
  11   3   1   26.20    5.50
  11   3   1   25.90    4.40
 -12  -3  -1   43.90    4.40
  12   3   1   42.10    4.90
  12   3   1   45.70    6.70
  12   3   1   45.20    6.60
  12   3   1   42.80    5.10
 -13  -3  -1    2.60    0.70
 -13  -3  -1    0.90    0.60
  13   3   1    6.40    1.90
  13   3   1    1.00    1.10
  13   3   1    5.30    2.40
  13   3   1    1.70    1.90
  13  -4  -1   -1.10    1.70
  13  -4  -1    2.00    1.70
  13  -4  -1    0.80    0.60
  13  -4  -1    0.10    2.10
  13  -4  -1   -0.70    1.30
 -13   4   1    1.70    1.40
  12  -4  -1   53.49    7.90
  12  -4  -1   52.29    6.80
  12  -4  -1   46.30    5.30
  12  -4  -1   55.59    6.80
  12  -4  -1   55.39    6.80
 -12   4   1   54.59    6.70
 -12   4   1   44.30    6.40
 -12   4   1   44.60    6.10
  11  -4  -1    2.00    1.70
  11  -4  -1    1.30    1.70
  11  -4  -1    4.70    2.30
  11  -4  -1    0.80    1.70
  11  -4  -1    1.00    0.90
 -11   4   1   -1.10    1.80
 -11   4   1    5.10    2.00
 -11   4   1    0.70    1.30
  10  -4  -1  184.58   20.80
  10  -4  -1  213.78   20.90
  10  -4  -1  195.28   19.80
  10  -4  -1  238.98   21.00
  10  -4  -1  231.58   21.20
 -10   4   1  227.58   20.80
 -10   4   1  175.98   20.50
   9  -4  -1   50.79    6.50
   9  -4  -1   50.29    6.50
   9  -4  -1   52.29    6.70
   9  -4  -1   58.09    5.90
   9  -4  -1   57.89    6.80
  -9   4   1   58.89    6.60
  -9   4   1   56.99    6.50
  -9   4   1   45.90    6.40
   8  -4  -1  960.40   88.09
   8  -4  -1 1034.70   88.29
   8  -4  -1 1004.10   87.89
   8  -4  -1  887.71   87.89
   8  -4  -1 1052.09   87.39
  -8   4   1  817.82   87.69
  -8   4   1  835.52   87.79
  -8   4   1  985.60   87.99
   7  -4  -1    1.20    0.90
   7  -4  -1    2.90    1.60
   7  -4  -1    4.00    1.70
   7  -4  -1    1.90    1.50
   7  -4  -1    0.10    1.40
  -7   4   1    3.60    1.00
  -7   4   1    4.40    1.60
  -7   4   1    1.80    1.30
  -7   4   1    4.00    1.80
   6  -4  -1 1095.39  101.89
   6  -4  -1 1071.69  101.39
   6  -4  -1 1215.58  101.69
   6  -4  -1 1198.28  102.09
   6  -4  -1 1028.50  101.79
  -6   4   1 1077.29  101.19
  -6   4   1 1010.00  101.69
  -6   4   1  985.40  101.79
  -6   4   1 1241.78  101.99
   5  -4  -1   81.89    8.80
   5  -4  -1   96.39    9.10
   5  -4  -1   88.79    9.30
   5  -4  -1  102.19    9.50
   5  -4  -1   83.89    9.20
  -5   4   1   86.59    8.70
  -5   4   1   99.49    9.40
  -5   4   1   79.09    9.20
  -5   4   1   86.59    9.20
   4  -4  -1 1078.59   93.29
   4  -4  -1 1096.29   92.89
   4  -4  -1  956.90   92.99
   4  -4  -1  906.71   93.09
   4  -4  -1  940.81   92.79
  -4   4   1 1131.79   93.29
  -4   4   1 1028.20   93.29
  -4   4   1 1060.69   92.79
  -4   4   1  886.01   92.99
   3  -4  -1  101.69   10.20
   3  -4  -1   89.99   10.20
   3  -4  -1  121.99   10.10
   3  -4  -1  105.79   10.50
   3  -4  -1   92.79   10.30
  -3   4   1   89.39   10.20
  -3   4   1  117.29   10.50
  -3   4   1  108.69   10.10
   2  -4  -1 2405.26  194.18
   2  -4  -1 1977.30  193.98
   2  -4  -1 2041.50  193.88
  -2   4   1 2151.78  194.08
  -2   4   1 2197.58  193.78
  -2   4   1 1926.81  193.88
   1  -4  -1   58.49    7.20
   1  -4  -1   86.19    7.50
   1  -4  -1   64.49    7.20
   1  -4  -1   77.89    6.90
  -1   4   1   76.49    7.40
  -1   4   1   69.39    7.50
  -1   4   1   69.99    7.30
  -1   4   1   79.19    7.30
  -1   4   1   70.59    6.90
   0  -4  -1 3093.59  305.17
   0   4   1 3207.98  306.57
  -1  -4  -1   66.59    6.50
  -1  -4  -1   73.09    6.60
   1   4   1   73.69    6.70
   1   4   1   62.49    6.30
   1   4   1   55.89    6.40
   1   4   1   60.59    6.50
  -2  -4  -1  460.35   43.20
  -2  -4  -1  517.55   43.00
  -2  -4  -1  446.36   43.00
   2   4   1  462.65   43.00
   2   4   1  468.15   43.10
   2   4   1  442.26   43.20
  -3  -4  -1  188.98   17.40
  -3  -4  -1  193.58   17.50
  -3  -4  -1  198.08   17.30
   3   4   1  188.38   17.30
   3   4   1  172.28   17.20
   3   4   1  166.98   17.50
  -4  -4  -1  287.07   23.70
  -4  -4  -1  263.27   23.90
  -4  -4  -1  249.78   23.70
   4   4   1  249.78   24.00
   4   4   1  243.48   23.80
   4   4   1  240.18   23.70
  -5  -4  -1   57.69    5.40
  -5  -4  -1   55.49    5.40
  -5  -4  -1   57.99    5.60
   5   4   1   52.59    5.50
   5   4   1   54.39    5.50
   5   4   1   56.79    5.70
  -6  -4  -1  336.47   28.50
  -6  -4  -1  313.97   28.40
   6   4   1  292.87   28.60
   6   4   1  304.27   28.80
   6   4   1  324.17   29.30
   6   4   1  281.17   28.60
  -7  -4  -1   22.50    2.40
  -7  -4  -1   22.70    2.40
   7   4   1   24.40    3.60
   7   4   1   20.70    2.60
   7   4   1   23.50    2.70
   7   4   1   21.50    2.60
  -8  -4  -1  127.39   11.30
   8   4   1  119.09   11.50
   8   4   1  114.19   12.50
   8   4   1  117.69   11.60
   8   4   1  118.09   11.50
  -9  -4  -1   20.20    2.00
  -9  -4  -1   18.80    2.00
   9   4   1   17.50    2.20
   9   4   1   18.70    2.50
   9   4   1   19.40    2.50
   9   4   1   22.20    3.80
 -10  -4  -1  122.79   11.10
  10   4   1  120.59   12.90
  10   4   1  110.89   11.60
  10   4   1  123.39   11.20
  11   4   1   17.40    3.70
  11   4   1   17.70    2.40
  11   4   1   15.50    2.90
  12   4   1   95.99    9.90
  12   4   1  115.29   11.60
  12   4   1  108.59   11.50
  12   4   1   93.79    9.80
  13   4   1    4.20    2.40
  13   4   1   -1.30    1.60
  13   4   1    2.10    1.00
  13   4   1    2.60    1.00
  13  -5  -1    8.60    3.40
  13  -5  -1    4.30    2.70
  13  -5  -1    2.50    2.00
  13  -5  -1    4.20    2.40
  13  -5  -1    5.50    1.40
 -13   5   1    9.30    2.60
  12  -5  -1   39.30    6.30
  12  -5  -1   52.49    7.10
  12  -5  -1   36.10    4.40
  12  -5  -1   29.60    5.70
  12  -5  -1   46.10    6.90
 -12   5   1   32.70    5.40
  11  -5  -1   18.30    4.10
  11  -5  -1   26.10    4.60
  11  -5  -1   15.20    3.80
  11  -5  -1   23.90    3.50
  11  -5  -1   22.30    4.70
 -11   5   1   22.40    4.10
 -11   5   1   24.10    4.30
 -11   5   1   23.90    4.30
  10  -5  -1   50.39    6.20
  10  -5  -1   43.90    5.30
  10  -5  -1   43.40    6.80
  10  -5  -1   56.89    8.20
  10  -5  -1   43.70    6.20
 -10   5   1   44.20    6.00
 -10   5   1   49.00    6.10
   9  -5  -1    6.40    2.20
   9  -5  -1    7.50    2.30
   9  -5  -1    6.00    1.80
   9  -5  -1    8.50    2.90
   9  -5  -1    3.50    2.10
  -9   5   1    8.90    2.40
  -9   5   1   10.30    2.70
  -9   5   1    4.10    1.80
  -9   5   1    5.50    1.40
   8  -5  -1   71.59    7.80
   8  -5  -1   60.19    6.80
   8  -5  -1   58.89    7.40
   8  -5  -1   74.29    7.40
   8  -5  -1   57.79    7.50
  -8   5   1   58.29    7.20
  -8   5   1   67.39    6.60
  -8   5   1   50.29    7.20
  -8   5   1   75.59    7.80
   7  -5  -1   55.99    7.20
   7  -5  -1   68.49    7.60
   7  -5  -1   59.39    6.80
   7  -5  -1   65.09    7.10
   7  -5  -1   59.39    7.20
  -7   5   1   66.09    6.60
  -7   5   1   78.69    7.60
  -7   5   1   56.09    7.30
  -7   5   1   59.49    7.20
   6  -5  -1  145.59   14.40
   6  -5  -1  132.59   14.30
   6  -5  -1  148.29   14.00
   6  -5  -1  136.89   14.20
   6  -5  -1  133.99   13.80
  -6   5   1  141.79   14.80
  -6   5   1  139.19   13.60
  -6   5   1  131.19   14.30
  -6   5   1  160.68   14.50
   5  -5  -1  130.89   13.10
   5  -5  -1  145.19   13.50
   5  -5  -1  137.79   13.10
   5  -5  -1  143.29   13.70
   5  -5  -1  124.49   13.50
  -5   5   1  149.88   13.60
  -5   5   1  123.09   13.50
  -5   5   1  136.09   12.90
  -5   5   1  112.09   13.20
   4  -5  -1  145.19   14.40
   4  -5  -1  153.58   14.10
   4  -5  -1  126.39   14.40
   4  -5  -1  134.39   14.20
   4  -5  -1  154.78   14.70
  -4   5   1  153.38   14.20
  -4   5   1  137.19   14.40
  -4   5   1  164.28   14.70
  -4   5   1  147.79   14.70
   3  -5  -1  330.17   32.10
   3  -5  -1  291.87   31.80
   3  -5  -1  327.47   31.90
   3  -5  -1  360.06   32.20
   3  -5  -1  390.26   31.60
  -3   5   1  311.77   31.90
  -3   5   1  361.76   31.80
   2  -5  -1  150.58   14.50
   2  -5  -1  144.49   14.40
   2  -5  -1  162.68   13.90
   2  -5  -1  133.19   14.20
  -2   5   1  156.98   14.50
  -2   5   1  134.69   14.50
  -2   5   1  153.78   14.40
  -2   5   1  138.59   13.90
   1  -5  -1   48.90    5.80
   1  -5  -1   53.09    5.80
   1  -5  -1   54.79    5.90
   1  -5  -1   59.29    5.30
  -1   5   1   58.19    6.00
  -1   5   1   50.99    5.90
  -1   5   1   43.00    5.70
  -1   5   1   63.19    5.90
  -1   5   1   54.09    5.40
   0  -5  -1   10.30    1.30
   0  -5  -1   11.50    2.10
   0  -5  -1   10.00    2.00
   0  -5  -1   12.30    2.00
   0   5   1   10.80    2.10
   0   5   1   11.60    2.00
   0   5   1    9.70    1.90
   0   5   1    9.70    1.30
  -1  -5  -1  423.96   40.50
  -1  -5  -1  448.66   40.60
   1   5   1  426.56   40.80
   1   5   1  425.96   40.60
   1   5   1  416.96   40.60
   1   5   1  471.55   40.10
  -2  -5  -1   82.99    7.10
  -2  -5  -1   67.79    7.10
  -2  -5  -1   65.49    7.00
   2   5   1   64.69    7.00
   2   5   1   67.09    6.80
   2   5   1   67.69    7.10
   2   5   1   81.79    7.40
  -3  -5  -1  147.09   14.90
  -3  -5  -1  166.48   15.20
  -3  -5  -1  176.08   14.90
   3   5   1  156.88   14.90
   3   5   1  153.88   15.20
   3   5   1  149.29   15.00
  -4  -5  -1   45.70    5.00
  -4  -5  -1   52.39    4.80
  -4  -5  -1   48.90    4.80
   4   5   1   49.60    4.90
   4   5   1   42.70    5.10
   4   5   1   42.70    4.80
  -5  -5  -1    3.10    0.90
  -5  -5  -1    0.40    0.50
  -5  -5  -1    0.20    0.50
   5   5   1   -0.40    0.50
   5   5   1    1.20    0.80
   5   5   1    0.30    0.60
  -6  -5  -1   60.69    5.60
  -6  -5  -1   64.39    5.70
   6   5   1   54.69    6.10
   6   5   1   53.79    5.80
   6   5   1   61.29    6.60
   6   5   1   56.29    5.80
  -7  -5  -1    9.80    1.00
  -7  -5  -1   10.10    1.10
   7   5   1   10.10    1.50
   7   5   1   12.30    1.90
   7   5   1   13.30    2.70
   7   5   1    8.20    1.50
   8   5   1    3.30    1.70
   8   5   1    8.80    1.80
   8   5   1    7.00    1.30
   8   5   1    6.80    1.50
   9   5   1   10.90    1.60
   9   5   1    9.90    1.60
   9   5   1    7.70    1.40
   9   5   1    7.10    2.30
  10   5   1   12.50    1.70
  10   5   1   10.10    1.60
  10   5   1    8.90    2.60
  11   5   1   46.60    4.30
  11   5   1   41.80    6.50
  11   5   1   42.70    4.50
  11   5   1   41.70    6.30
  12   5   1    3.50    2.40
  12   5   1    7.10    1.20
  12   5   1    5.50    1.10
  12   5   1    8.10    2.50
  13   5   1    1.10    1.80
  13   5   1    0.20    0.40
  13   5   1   -2.10    1.60
  13  -6  -1    1.40    1.80
  13  -6  -1    5.40    2.40
  13  -6  -1    3.70    1.30
  13  -6  -1    2.80    2.60
  13  -6  -1    0.60    2.40
 -13   6   1    4.20    2.30
  12  -6  -1  129.79   13.70
  12  -6  -1  122.49   13.90
  12  -6  -1  134.59   14.10
  12  -6  -1  146.19   14.50
  12  -6  -1  118.59   12.90
 -12   6   1  107.19   13.30
  11  -6  -1    8.00    2.90
  11  -6  -1    5.00    2.40
  11  -6  -1    4.40    2.60
  11  -6  -1    7.20    3.10
  11  -6  -1    3.50    1.90
 -11   6   1    9.40    2.60
 -11   6   1   10.70    2.80
 -11   6   1    8.90    2.60
  10  -6  -1  306.77   30.80
  10  -6  -1  299.67   29.00
  10  -6  -1  260.17   28.70
  10  -6  -1  271.47   27.90
  10  -6  -1  330.27   29.20
 -10   6   1  311.47   30.70
 -10   6   1  306.57   28.70
 -10   6   1  255.87   28.70
 -10   6   1  305.47   27.60
   9  -6  -1    2.80    1.30
   9  -6  -1    0.40    1.50
   9  -6  -1    0.50    1.50
   9  -6  -1   -0.70    1.10
   9  -6  -1    0.10    1.40
  -9   6   1    0.40    1.00
  -9   6   1    0.80    1.50
  -9   6   1   -1.40    1.20
   8  -6  -1  465.75   41.40
   8  -6  -1  465.15   41.60
   8  -6  -1  473.55   42.00
   8  -6  -1  452.95   42.10
   8  -6  -1  442.36   42.10
  -8   6   1  372.86   41.80
  -8   6   1  380.66   41.60
  -8   6   1  455.45   41.00
   7  -6  -1   98.99   10.00
   7  -6  -1   87.99    9.80
   7  -6  -1   92.89    9.40
   7  -6  -1   76.89    9.10
   7  -6  -1   84.69    9.70
  -7   6   1   89.39    9.60
  -7   6   1   86.39   10.00
  -7   6   1   88.59    8.90
   6  -6  -1  396.16   35.00
   6  -6  -1  355.96   34.40
   6  -6  -1  363.36   34.70
   6  -6  -1  319.17   34.70
   6  -6  -1  406.26   34.40
  -6   6   1  408.86   35.10
  -6   6   1  362.86   34.10
  -6   6   1  330.27   34.80
  -6   6   1  335.07   34.60
   5  -6  -1    0.90    1.30
   5  -6  -1    0.80    0.90
   5  -6  -1   -0.40    0.90
   5  -6  -1    0.70    1.00
   5  -6  -1    0.60    1.20
  -5   6   1   -0.90    0.90
  -5   6   1    1.00    1.30
  -5   6   1   -0.70    1.10
  -5   6   1    0.10    0.80
   4  -6  -1 1059.79  105.49
   4  -6  -1 1239.08  105.99
   4  -6  -1 1165.08  105.69
   4  -6  -1 1247.68  105.29
   4  -6  -1 1030.30  105.79
  -4   6   1 1105.89  105.99
  -4   6   1 1227.18  105.89
  -4   6   1 1029.60  105.59
  -4   6   1 1194.98  105.49
   3  -6  -1    4.80    1.50
   3  -6  -1    5.40    1.20
   3  -6  -1    4.30    1.70
   3  -6  -1    5.10    1.70
  -3   6   1    4.80    1.70
  -3   6   1    4.90    1.50
  -3   6   1    8.00    2.00
   2  -6  -1 1111.59  113.89
   2  -6  -1 1230.08  114.19
   2  -6  -1 1280.37  113.39
   2  -6  -1 1334.77  114.19
  -2   6   1 1094.89  113.99
  -2   6   1 1184.98  113.49
  -2   6   1 1185.78  114.29
  -2   6   1 1371.36  114.09
  -2   6   1 1347.67  114.19
   1  -6  -1   14.10    2.40
   1  -6  -1   14.20    2.60
   1  -6  -1   15.00    1.60
   1  -6  -1    8.60    2.10
  -1   6   1   12.00    2.30
  -1   6   1   11.30    2.40
  -1   6   1   15.30    2.40
  -1   6   1   13.90    2.60
  -1   6   1   12.80    1.70
   0  -6  -1  166.98   16.30
   0  -6  -1  185.98   16.30
   0  -6  -1  179.38   15.60
   0  -6  -1  149.19   16.20
   0   6   1  159.08   15.60
   0   6   1  165.28   16.30
   0   6   1  142.59   16.20
   0   6   1  194.38   16.40
  -1  -6  -1   45.80    4.70
  -1  -6  -1   37.10    4.50
   1   6   1   44.50    4.80
   1   6   1   38.70    4.70
   1   6   1   44.40    4.60
   1   6   1   38.70    4.00
  -2  -6  -1  195.78   21.20
  -2  -6  -1  212.48   21.10
   2   6   1  225.18   20.70
   2   6   1  219.68   21.10
   2   6   1  240.68   21.30
   2   6   1  249.38   21.50
  -3  -6  -1   35.30    3.50
  -3  -6  -1   31.30    3.50
  -3  -6  -1   31.20    3.70
   3   6   1   29.40    3.50
   3   6   1   33.00    4.00
   3   6   1   34.90    3.40
   3   6   1   26.20    3.60
  -4  -6  -1  422.16   36.90
  -4  -6  -1  413.86   37.20
  -4  -6  -1  429.46   36.90
   4   6   1  369.66   37.00
   4   6   1  380.16   37.30
   4   6   1  373.36   36.90
  -5  -6  -1    1.90    0.70
  -5  -6  -1    0.80    0.60
  -5  -6  -1    1.70    0.90
   5   6   1    1.40    0.80
   5   6   1    2.00    1.00
   5   6   1    1.20    0.80
  -6  -6  -1  389.96   36.10
  -6  -6  -1  404.26   36.20
   6   6   1  380.66   36.80
   6   6   1  369.76   36.50
   6   6   1  419.16   36.40
   7   6   1  127.19   12.20
   7   6   1  118.39   11.70
   7   6   1  126.09   12.70
   8   6   1  158.68   14.40
   8   6   1  139.49   13.90
   8   6   1  151.78   15.20
   8   6   1  144.79   13.90
   9   6   1    4.70    1.90
   9   6   1    7.30    1.10
   9   6   1    4.60    2.00
   9   6   1    6.60    1.10
  10   6   1  122.39   11.50
  10   6   1  128.39   12.00
  10   6   1  110.99   13.80
  11   6   1   22.70    4.10
  11   6   1   18.60    2.40
  11   6   1   18.90    4.10
  12   6   1  177.58   18.00
  12   6   1  159.78   17.40
  12  -7  -1   49.60    7.70
  12  -7  -1   51.29    7.20
  12  -7  -1   46.20    7.60
  12  -7  -1   57.89    8.20
  12  -7  -1   46.00    5.80
 -12   7   1   44.10    7.10
  11  -7  -1    4.60    2.50
  11  -7  -1    6.00    1.90
  11  -7  -1    6.20    2.50
  11  -7  -1    7.90    3.00
  11  -7  -1    5.60    2.70
 -11   7   1    7.10    2.70
 -11   7   1    8.70    1.90
 -11   7   1    3.10    2.00
  10  -7  -1  125.69   14.70
  10  -7  -1  133.29   13.90
  10  -7  -1  145.59   15.00
  10  -7  -1  146.29   14.50
  10  -7  -1  155.18   15.30
 -10   7   1  137.39   13.50
 -10   7   1  123.39   14.90
 -10   7   1  133.19   14.50
 -10   7   1  130.29   14.40
   9  -7  -1   24.20    3.90
   9  -7  -1   17.20    4.00
   9  -7  -1   15.40    3.20
   9  -7  -1   21.30    4.20
   9  -7  -1   20.40    4.30
  -9   7   1   15.00    3.60
  -9   7   1   20.10    3.00
  -9   7   1   19.70    4.20
   8  -7  -1   10.10    2.40
   8  -7  -1    8.30    2.60
   8  -7  -1    9.80    2.90
   8  -7  -1    4.30    2.30
   8  -7  -1   10.10    2.50
  -8   7   1   10.70    2.90
  -8   7   1    9.60    2.80
  -8   7   1   10.20    2.00
   7  -7  -1   35.90    5.30
   7  -7  -1   42.90    5.40
   7  -7  -1   36.20    5.70
   7  -7  -1   35.80    5.90
   7  -7  -1   39.90    4.90
  -7   7   1   38.80    6.10
  -7   7   1   35.40    4.60
  -7   7   1   40.20    5.90
   6  -7  -1   58.19    6.60
   6  -7  -1   58.29    6.10
   6  -7  -1   54.49    6.20
   6  -7  -1   48.60    6.50
   6  -7  -1   54.49    6.70
  -6   7   1   47.60    5.80
  -6   7   1   51.89    6.50
  -6   7   1   48.20    6.20
  -6   7   1   50.99    6.70
   5  -7  -1   56.39    5.90
   5  -7  -1   54.19    6.60
   5  -7  -1   52.89    6.50
   5  -7  -1   55.59    6.50
  -5   7   1   46.00    6.20
  -5   7   1   58.59    6.00
  -5   7   1   56.09    6.60
  -5   7   1   45.60    6.40
   4  -7  -1   27.60    4.10
   4  -7  -1   23.80    4.10
   4  -7  -1   25.60    4.00
  -4   7   1   23.40    3.70
  -4   7   1   29.90    4.30
  -4   7   1   35.30    4.20
  -4   7   1   22.50    4.20
   3  -7  -1  124.99   13.50
   3  -7  -1  148.09   13.70
   3  -7  -1  141.99   12.80
   3  -7  -1  122.59   13.40
  -3   7   1  121.79   13.60
  -3   7   1  125.09   13.50
  -3   7   1  141.79   13.60
  -3   7   1  138.19   13.40
   2  -7  -1    0.50    0.90
   2  -7  -1    0.80    0.60
   2  -7  -1    1.00    1.00
   2  -7  -1    1.40    1.30
  -2   7   1    1.00    1.20
  -2   7   1    1.40    1.20
  -2   7   1    1.10    1.20
   1  -7  -1    7.30    2.00
   1  -7  -1   10.60    2.20
   1  -7  -1    8.00    2.00
   1  -7  -1    9.70    1.30
  -1   7   1   11.20    2.20
  -1   7   1   11.00    2.30
  -1   7   1    8.70    1.40
  -1   7   1   11.40    2.50
  -1   7   1   10.50    2.40
   0  -7  -1    0.60    1.00
   0  -7  -1    1.00    0.90
   0  -7  -1   -1.40    0.50
   0   7   1    0.90    1.00
   0   7   1    1.00    0.50
   0   7   1    0.20    0.90
   0   7   1    1.30    1.10
   0   7   1   -0.20    0.80
  -1  -7  -1   37.70    4.50
  -1  -7  -1   33.80    4.30
   1   7   1   41.10    4.40
   1   7   1   38.40    4.60
   1   7   1   34.50    4.50
   1   7   1   37.00    3.70
  -2  -7  -1   20.60    2.70
  -2  -7  -1   18.00    2.90
  -2  -7  -1   20.00    3.10
   2   7   1   17.30    3.10
   2   7   1   20.70    2.70
   2   7   1   16.50    2.80
   2   7   1   19.30    2.10
  -3  -7  -1   -0.40    0.70
  -3  -7  -1   -0.60    0.70
  -3  -7  -1    0.40    0.70
   3   7   1   -0.50    0.40
   3   7   1    0.20    0.70
   3   7   1    0.30    0.90
   3   7   1   -0.40    0.80
  -4  -7  -1   73.39    7.80
  -4  -7  -1   78.69    7.40
  -4  -7  -1   77.29    7.90
   4   7   1   74.99    7.70
   4   7   1   73.69    7.40
   4   7   1   70.59    7.50
   4   7   1   73.69    8.00
  -5  -7  -1   13.00    1.70
  -5  -7  -1    9.70    1.50
  -5  -7  -1    8.20    1.80
   5   7   1    9.30    1.60
   5   7   1    8.30    1.80
   5   7   1    7.40    2.00
  -6  -7  -1   11.90    2.10
  -6  -7  -1   11.30    1.40
  -6  -7  -1   12.20    1.50
   6   7   1   11.50    1.90
   6   7   1    9.80    1.80
   6   7   1   14.30    2.60
   7   7   1   -1.10    0.50
   7   7   1    0.20    1.00
   7   7   1    0.30    0.60
   7   7   1   -0.30    0.90
   8   7   1    0.60    0.60
   8   7   1    0.30    1.20
   8   7   1    1.60    1.20
   8   7   1    0.40    0.60
   9   7   1    0.20    0.40
   9   7   1    0.20    0.30
   9   7   1    0.00    0.80
   9   7   1    1.60    1.30
  10   7   1   55.69    7.20
  10   7   1   55.09    6.00
  11   7   1    8.70    2.90
  11   7   1    2.60    1.70
  11   7   1    5.70    1.40
  12   7   1   22.80    4.40
  12   7   1   18.80    2.40
  12   7   1   23.10    4.00
  12  -8  -1   84.39    9.60
  12  -8  -1   91.19   10.50
  12  -8  -1   81.99   10.80
  12  -8  -1   92.89   11.30
  12  -8  -1   96.49   14.50
 -12   8   1   86.89   10.70
  11  -8  -1    3.80    2.40
  11  -8  -1    1.50    2.20
  11  -8  -1    1.60    1.40
  11  -8  -1    0.50    1.50
  11  -8  -1    2.10    2.60
 -11   8   1    1.80    1.30
 -11   8   1    2.40    2.00
  10  -8  -1   78.99    9.30
  10  -8  -1   63.69    8.10
  10  -8  -1   86.59    8.80
  10  -8  -1   69.69    9.10
  10  -8  -1   74.09    9.30
 -10   8   1   73.59    8.90
 -10   8   1   64.59    9.30
 -10   8   1   69.49    8.80
 -10   8   1   73.59    7.90
   9  -8  -1   10.10    3.10
   9  -8  -1    7.20    2.80
   9  -8  -1    5.70    2.00
   9  -8  -1    3.50    1.90
   9  -8  -1    3.90    2.20
  -9   8   1    4.50    2.60
  -9   8   1    3.80    2.20
  -9   8   1    5.80    1.80
  -9   8   1    5.40    2.40
   8  -8  -1  114.39   13.80
   8  -8  -1  148.29   14.20
   8  -8  -1  122.09   13.30
   8  -8  -1  122.19   13.90
   8  -8  -1  138.69   13.40
  -8   8   1  137.99   14.30
  -8   8   1  127.89   13.90
  -8   8   1  122.49   12.90
   7  -8  -1    1.70    1.40
   7  -8  -1   -1.10    1.30
   7  -8  -1    0.80    1.70
   7  -8  -1    4.20    2.20
   7  -8  -1    1.60    1.40
  -7   8   1    2.10    2.10
  -7   8   1    0.50    1.20
  -7   8   1    1.00    1.80
   6  -8  -1  838.02   73.89
   6  -8  -1  738.93   73.49
   6  -8  -1  836.82   73.19
   6  -8  -1  704.53   74.79
   6  -8  -1  796.62   73.99
  -6   8   1  698.53   74.99
  -6   8   1  843.22   73.99
  -6   8   1  826.32   73.29
   5  -8  -1    3.40    2.10
   5  -8  -1    3.00    2.20
   5  -8  -1    1.40    1.50
   5  -8  -1    3.90    1.40
   5  -8  -1    5.50    1.90
  -5   8   1    4.20    1.60
  -5   8   1    1.90    1.70
  -5   8   1    3.40    1.90
  -5   8   1    2.80    1.80
   4  -8  -1  348.77   36.50
   4  -8  -1  388.06   35.80
   4  -8  -1  385.76   34.80
   4  -8  -1  349.87   35.50
  -4   8   1  399.36   35.80
  -4   8   1  332.17   35.80
  -4   8   1  371.16   35.70
  -4   8   1  399.26   35.40
   3  -8  -1   45.90    5.80
   3  -8  -1   35.50    6.40
   3  -8  -1   38.50    5.40
   3  -8  -1   50.09    4.80
  -3   8   1   36.60    5.50
  -3   8   1   44.90    6.00
  -3   8   1   52.29    5.90
  -3   8   1   50.99    5.60
   2  -8  -1  484.05   44.80
   2  -8  -1  450.25   45.70
   2  -8  -1  450.65   45.80
   2  -8  -1  510.55   45.90
  -2   8   1  517.55   45.90
  -2   8   1  496.85   45.80
  -2   8   1  498.75   46.00
   1  -8  -1   58.49    7.00
   1  -8  -1   66.89    7.10
   1  -8  -1   59.59    6.00
   1  -8  -1   57.49    7.00
  -1   8   1   74.19    7.30
  -1   8   1   56.99    6.10
  -1   8   1   70.79    7.20
  -1   8   1   78.59    9.30
   0  -8  -1  126.19   13.80
   0  -8  -1  126.79   13.90
   0  -8  -1  157.38   14.00
   0   8   1  135.79   13.00
   0   8   1  133.99   14.00
   0   8   1  137.09   14.50
   0   8   1  153.08   14.00
   0   8   1  142.09   14.30
  -1  -8  -1   96.89   10.40
  -1  -8  -1   97.99   10.50
   1   8   1  105.49   10.70
   1   8   1   97.19    9.60
   1   8   1  103.99   10.70
   1   8   1  113.29   10.50
  -2  -8  -1  770.62   63.79
  -2  -8  -1  658.63   63.79
  -2  -8  -1  598.74   63.89
   2   8   1  719.73   64.19
   2   8   1  666.23   63.09
   2   8   1  704.03   64.19
   2   8   1  702.33   63.89
  -3  -8  -1   27.90    3.40
  -3  -8  -1   29.00    3.60
  -3  -8  -1   28.60    4.10
   3   8   1   28.40    3.80
   3   8   1   29.70    4.40
   3   8   1   26.50    3.50
   3   8   1   29.00    3.10
  -4  -8  -1  178.98   16.70
  -4  -8  -1  148.99   16.20
  -4  -8  -1  182.18   16.20
   4   8   1  174.08   16.40
   4   8   1  167.38   16.10
   4   8   1  190.28   17.10
   4   8   1  159.28   16.60
  -5  -8  -1    0.60    0.60
  -5  -8  -1    0.00    0.70
  -5  -8  -1   -0.20    0.90
   5   8   1    0.80    0.80
   5   8   1   -1.60    0.80
   5   8   1   -1.10    0.80
   5   8   1   -0.40    0.60
  -6  -8  -1  134.19   11.50
  -6  -8  -1  118.99   11.40
  -6  -8  -1  127.09   12.20
   6   8   1  112.49   12.40
   6   8   1  117.39   11.90
   6   8   1  112.59   11.80
   7   8   1   -1.00    0.90
   7   8   1    0.10    0.60
   7   8   1   -0.70    0.70
   8   8   1  152.28   15.30
   8   8   1  161.78   16.00
   8   8   1  156.18   14.50
   8   8   1  148.49   14.40
   9   8   1   -0.20    1.30
   9   8   1    1.80    1.20
  10   8   1  210.88   20.20
  10   8   1  212.38   21.20
  10   8   1  200.18   20.60
  11   8   1    0.90    1.40
  11   8   1    2.10    1.80
  11   8   1    5.70    1.50
  11  -9  -1    7.10    3.40
  11  -9  -1    7.90    3.60
  11  -9  -1    7.10    3.20
  11  -9  -1    2.50    2.30
  11  -9  -1    8.50    2.40
 -11   9   1    3.10    1.60
 -11   9   1    3.90    2.50
  10  -9  -1   27.60    4.60
  10  -9  -1   25.20    5.30
  10  -9  -1   19.40    4.90
  10  -9  -1   29.20    4.70
  10  -9  -1   34.40    5.90
 -10   9   1   33.70    6.30
 -10   9   1   29.10    4.70
 -10   9   1   24.30    5.00
   9  -9  -1    3.80    2.60
   9  -9  -1    2.80    2.10
   9  -9  -1    2.90    1.60
   9  -9  -1    3.90    1.90
   9  -9  -1    4.90    2.50
  -9   9   1    0.90    1.90
  -9   9   1    1.40    2.10
  -9   9   1    5.10    2.10
  -9   9   1    2.20    1.50
   8  -9  -1    6.00    2.70
   8  -9  -1    6.30    2.50
   8  -9  -1    4.80    2.00
   8  -9  -1   12.30    2.70
   8  -9  -1    9.40    2.90
  -8   9   1    8.60    2.70
  -8   9   1    5.00    2.40
  -8   9   1    3.30    1.70
  -8   9   1   12.70    2.60
   7  -9  -1   45.60    6.90
   7  -9  -1   42.00    6.20
   7  -9  -1   36.90    6.10
   7  -9  -1   41.60    6.80
   7  -9  -1   53.89    5.60
  -7   9   1   40.50    6.50
  -7   9   1   42.30    7.00
  -7   9   1   42.70    5.40
   6  -9  -1   80.69   10.70
   6  -9  -1  101.69   11.00
   6  -9  -1   91.79   10.50
   6  -9  -1  106.19   10.00
  -6   9   1   80.29   10.80
  -6   9   1  101.39   10.90
  -6   9   1  107.59   10.40
   5  -9  -1   21.70    4.60
   5  -9  -1   23.10    4.40
   5  -9  -1   32.90    5.10
   5  -9  -1   30.40    3.60
  -5   9   1   28.80    4.90
  -5   9   1   33.40    4.50
  -5   9   1   27.30    5.00
  -5   9   1   21.50    4.40
   4  -9  -1   46.70    4.70
   4  -9  -1   48.60    5.90
   4  -9  -1   46.00    5.70
   4  -9  -1   39.10    5.60
  -4   9   1   30.70    5.90
  -4   9   1   51.59    6.20
  -4   9   1   41.00    5.30
  -4   9   1   36.80    5.90
   3  -9  -1    9.90    2.80
   3  -9  -1   14.60    2.00
   3  -9  -1   10.90    2.90
   3  -9  -1   12.70    2.90
  -3   9   1   13.60    3.10
  -3   9   1   13.40    3.00
  -3   9   1   14.70    3.40
  -3   9   1   11.50    2.90
   2  -9  -1   61.79    7.60
   2  -9  -1   68.89    7.80
   2  -9  -1   65.29    6.60
   2  -9  -1   63.99    7.70
  -2   9   1   65.29    8.00
  -2   9   1   67.89    7.70
  -2   9   1   69.99    7.90
  -2   9   1   76.49    8.00
   1  -9  -1   29.50    4.50
   1  -9  -1   23.60    4.30
   1  -9  -1   31.30    4.70
   1  -9  -1   29.40    3.00
  -1   9   1   25.90    4.50
  -1   9   1   27.80    4.60
  -1   9   1   36.70    4.50
   0  -9  -1    8.20    2.20
   0  -9  -1    5.20    2.00
   0  -9  -1    9.50    2.10
   0   9   1    7.50    1.10
   0   9   1    8.80    2.40
   0   9   1   10.20    2.30
   0   9   1    6.10    2.00
  -1  -9  -1    1.70    1.20
  -1  -9  -1    1.40    1.20
   1   9   1    4.10    1.70
   1   9   1    3.60    1.50
   1   9   1    4.40    1.80
  -2  -9  -1   15.70    3.10
  -2  -9  -1   23.10    2.90
  -2  -9  -1   22.00    3.30
   2   9   1   20.40    3.20
   2   9   1   22.00    3.60
   2   9   1   18.90    3.50
   2   9   1   15.90    2.00
  -3  -9  -1    0.80    0.90
  -3  -9  -1   -0.50    0.80
  -3  -9  -1    0.60    0.90
   3   9   1    2.20    1.30
   3   9   1    0.90    0.50
   3   9   1    0.70    1.20
   3   9   1    0.80    1.00
  -4  -9  -1    6.80    1.60
  -4  -9  -1    6.20    1.40
  -4  -9  -1    3.90    1.60
   4   9   1    8.30    2.10
   4   9   1    6.00    1.30
   4   9   1    8.60    2.40
   4   9   1    6.30    1.60
  -5  -9  -1   16.70    2.40
  -5  -9  -1   15.40    2.90
  -5  -9  -1   15.40    2.30
   5   9   1   14.30    2.40
   5   9   1   17.50    2.90
   5   9   1   14.50    3.10
   5   9   1   15.70    2.20
  -6  -9  -1   50.29    4.70
  -6  -9  -1   44.80    5.50
  -6  -9  -1   44.30    4.70
   6   9   1   45.70    5.00
   6   9   1   45.40    5.80
   6   9   1   47.00    5.10
   7   9   1   10.90    2.60
   7   9   1   13.90    2.00
   8   9   1    0.80    1.00
   8   9   1    0.50    0.60
   8   9   1    1.30    0.60
   8   9   1    1.90    1.50
   9   9   1    1.60    1.40
   9   9   1   -0.20    1.00
   9   9   1    0.30    1.00
  10   9   1    3.00    1.90
  10   9   1    6.90    2.00
  10   9   1    8.00    2.10
  10 -10  -1   41.10    7.20
  10 -10  -1   36.30    6.20
  10 -10  -1   48.70    7.50
  10 -10  -1   46.50    6.50
  10 -10  -1   61.89    7.60
 -10  10   1   40.80    5.50
 -10  10   1   33.50    6.50
 -10  10   1   51.89    9.00
   9 -10  -1   12.60    3.60
   9 -10  -1   18.60    3.50
   9 -10  -1    9.60    3.70
   9 -10  -1   14.00    3.90
  -9  10   1   11.50    4.20
  -9  10   1   23.40    4.50
  -9  10   1   13.30    2.90
   8 -10  -1  139.09   16.90
   8 -10  -1  175.28   16.20
   8 -10  -1  175.78   17.00
   8 -10  -1  155.78   17.10
   8 -10  -1  147.59   16.40
  -8  10   1  140.09   17.10
  -8  10   1  157.18   16.00
  -8  10   1  169.08   17.40
  -8  10   1  171.28   17.10
   7 -10  -1   13.90    3.20
   7 -10  -1    9.60    2.30
   7 -10  -1   12.40    3.60
  -7  10   1   12.40    2.70
  -7  10   1   10.10    3.30
  -7  10   1    9.50    3.00
  -7  10   1   12.80    3.30
   6 -10  -1  246.58   23.50
   6 -10  -1  233.88   22.10
   6 -10  -1  200.78   23.20
   6 -10  -1  211.28   22.80
  -6  10   1  238.08   23.30
  -6  10   1  251.67   23.80
  -6  10   1  233.28   24.30
   5 -10  -1   15.10    2.50
   5 -10  -1   16.20    3.80
   5 -10  -1   15.80    3.40
   5 -10  -1   12.20    3.50
  -5  10   1   21.90    4.00
  -5  10   1   14.20    3.00
  -5  10   1   10.60    3.10
  -5  10   1   17.20    3.90
   4 -10  -1  118.49   12.80
   4 -10  -1  119.39   11.50
   4 -10  -1  105.29   12.50
   4 -10  -1  127.29   13.00
  -4  10   1  120.49   12.80
  -4  10   1  114.49   13.00
  -4  10   1  133.59   12.70
  -4  10   1  106.39   12.70
   3 -10  -1    0.00    1.40
   3 -10  -1    1.50    1.40
   3 -10  -1    0.10    0.60
   3 -10  -1   -0.80    1.30
  -3  10   1   -1.40    1.20
  -3  10   1   -1.90    1.10
  -3  10   1    0.40    1.30
  -3  10   1   -0.60    1.30
   2 -10  -1  359.36   35.20
   2 -10  -1  374.56   36.50
   2 -10  -1  399.46   36.70
  -2  10   1  404.76   36.70
  -2  10   1  368.56   36.80
  -2  10   1  342.37   36.70
  -2  10   1  431.56   36.70
   1 -10  -1    2.30    1.80
   1 -10  -1    4.90    1.90
  -1  10   1    3.00    2.00
  -1  10   1    6.40    2.10
  -1  10   1    2.30    1.90
  -1  10   1    3.00    1.90
   0 -10  -1  321.37   29.90
   0 -10  -1  263.67   29.90
   0  10   1  346.77   30.40
   0  10   1  331.57   30.10
   0  10   1  285.47   30.20
   0  10   1  326.37   30.40
  -1 -10  -1    0.60    1.50
   1  10   1    1.30    1.40
   1  10   1    3.00    1.80
   1  10   1    2.00    1.80
  -2 -10  -1  357.86   34.80
  -2 -10  -1  402.26   34.80
  -2 -10  -1  335.57   34.30
   2  10   1  391.66   34.60
   2  10   1  369.46   35.00
   2  10   1  344.67   33.40
  -3 -10  -1    1.60    1.30
  -3 -10  -1    0.00    0.90
  -3 -10  -1    0.70    0.90
   3  10   1    0.10    0.40
   3  10   1   -0.10    0.80
   3  10   1   -1.50    1.10
  -4 -10  -1  127.89   12.80
  -4 -10  -1  138.39   13.50
   4  10   1  127.29   12.40
   4  10   1  137.89   13.20
   4  10   1  128.19   13.70
  -5 -10  -1   25.90    2.90
  -5 -10  -1   20.10    3.60
   5  10   1   19.10    2.70
   5  10   1   26.00    4.20
   5  10   1   24.70    3.50
  -6 -10  -1  124.79   11.70
  -6 -10  -1   90.89   10.70
  -6 -10  -1  118.89   10.80
   6  10   1  116.39   11.90
   6  10   1  115.29   10.90
   6  10   1  114.09   11.10
   7  10   1   18.50    3.40
   7  10   1   15.60    2.70
   7  10   1   14.00    2.40
   7  10   1   14.10    2.30
   7  10   1   15.80    2.50
   8  10   1  243.68   22.90
   8  10   1  258.27   23.00
   8  10   1  243.58   24.10
   8  10   1  231.88   23.70
   8  10   1  248.28   24.60
   9  10   1   16.50    3.10
   9  10   1   14.70    3.00
   9  10   1   14.50    3.40
   9 -11  -1    1.20    2.10
   9 -11  -1    2.70    1.70
   9 -11  -1    2.80    2.00
  -9  11   1    0.60    1.60
  -9  11   1    5.70    3.20
  -9  11   1    2.20    2.10
   8 -11  -1   10.70    3.10
   8 -11  -1   13.90    2.80
   8 -11  -1   11.30    3.00
  -8  11   1    4.70    3.10
  -8  11   1   11.10    2.70
  -8  11   1   10.10    3.10
   7 -11  -1   12.10    3.30
   7 -11  -1   14.00    2.50
   7 -11  -1    8.70    3.00
   7 -11  -1    7.70    2.80
  -7  11   1   10.70    2.80
  -7  11   1   13.90    4.10
  -7  11   1   10.00    3.50
   6 -11  -1    9.20    2.20
   6 -11  -1   11.50    3.20
   6 -11  -1    8.30    3.00
   6 -11  -1   15.30    3.40
  -6  11   1    7.70    3.30
  -6  11   1   11.80    3.40
  -6  11   1   14.80    3.00
   5 -11  -1   76.59    9.10
   5 -11  -1   71.69    7.40
   5 -11  -1   68.19    8.80
   5 -11  -1   73.79   12.30
  -5  11   1   70.09    9.20
  -5  11   1   73.39    8.50
  -5  11   1   67.59   13.00
  -5  11   1   78.79    9.10
   4 -11  -1   -0.30    1.10
   4 -11  -1    1.30    1.80
   4 -11  -1   -0.10    1.40
   4 -11  -1    1.10    0.80
  -4  11   1    0.40    1.70
  -4  11   1   -0.20    1.40
  -4  11   1    2.40    1.90
   3 -11  -1    1.10    1.70
   3 -11  -1   -0.60    0.60
   3 -11  -1   -0.20    1.30
   3 -11  -1    0.50    1.30
  -3  11   1   -1.00    1.10
  -3  11   1   -1.30    1.30
  -3  11   1    1.20    1.80
   2 -11  -1    1.00    1.70
   2 -11  -1    2.90    0.70
   2 -11  -1    2.00    1.60
  -2  11   1    0.10    1.50
  -2  11   1    4.40    2.20
  -2  11   1    2.40    1.70
   1 -11  -1   18.50    3.60
   1 -11  -1   21.80    3.90
  -1  11   1   12.20    3.30
  -1  11   1   11.00    3.20
  -1  11   1   20.60    4.50
  -1  11   1   16.70    3.50
   0 -11  -1   11.30    2.60
   0  11   1    9.90    2.80
   0  11   1   16.80    3.20
   0  11   1   11.10    3.10
   0  11   1   11.10    2.80
   1  11   1   20.70    3.50
   1  11   1   18.90    3.80
   1  11   1   13.30    3.60
   1  11   1   17.60    3.70
  -2 -11  -1   12.70    2.40
  -2 -11  -1   11.20    2.50
   2  11   1   11.00    3.00
   2  11   1   10.10    2.80
   2  11   1   12.40    2.90
   2  11   1   11.20    2.90
  -3 -11  -1   46.50    5.30
  -3 -11  -1   52.49    5.70
   3  11   1   41.40    5.90
   3  11   1   52.99    5.80
   3  11   1   38.40    6.40
  -4 -11  -1   24.80    3.80
  -4 -11  -1   21.70    2.90
   4  11   1   21.90    2.30
   4  11   1   23.20    3.70
   4  11   1   20.10    3.80
   4  11   1   21.50    4.10
  -5 -11  -1   45.80    4.90
   5  11   1   44.40    5.60
   5  11   1   42.50    4.60
   5  11   1   45.10    4.70
   5  11   1   45.90    6.10
   5  11   1   50.79    5.40
  -6 -11  -1    0.50    0.70
  -6 -11  -1   -0.70    0.60
   6  11   1    1.80    1.30
   6  11   1   -0.20    0.80
   6  11   1   -1.40    0.50
   6  11   1    1.30    1.40
   6  11   1   -0.50    0.70
   7  11   1    4.70    1.40
   7  11   1    2.10    1.70
   7  11   1    3.70    1.20
   7  11   1    5.70    1.50
   7  11   1    3.30    1.20
   8  11   1   -0.10    0.60
   8  11   1    0.90    1.20
   8  11   1    1.50    1.60
   8  11   1   -0.60    1.10
   8  11   1   -0.50    0.60
   8 -12  -1  142.69   14.30
   8 -12  -1  152.78   16.20
  -8  12   1  143.19   17.60
  -8  12   1  128.49   14.60
  -8  12   1  138.89   15.60
   7 -12  -1    3.30    2.70
   7 -12  -1    6.30    1.70
   7 -12  -1    8.30    3.20
  -7  12   1    6.70    2.50
  -7  12   1    3.40    2.70
  -7  12   1    4.80    2.70
   6 -12  -1  140.59   14.40
   6 -12  -1  149.19   16.50
   6 -12  -1  177.48   16.70
  -6  12   1  122.39   16.20
  -6  12   1  154.38   15.60
  -6  12   1  154.38   16.40
   5 -12  -1    0.90    1.00
   5 -12  -1    1.10    2.00
   5 -12  -1   -2.30    1.70
   5 -12  -1    1.40    1.70
  -5  12   1   -0.20    1.60
  -5  12   1    2.60    2.50
  -5  12   1    8.20    2.70
  -5  12   1    3.50    2.60
   4 -12  -1  158.08   16.10
   4 -12  -1  132.79   15.80
   4 -12  -1  160.18   15.90
  -4  12   1  151.68   15.50
  -4  12   1  150.88   15.90
  -4  12   1  174.08   16.60
  -4  12   1  115.39   15.80
   3 -12  -1    0.50    1.60
   3 -12  -1    3.30    1.80
   3 -12  -1    5.10    2.80
   3 -12  -1    1.70    0.70
  -3  12   1   -0.80    1.70
  -3  12   1    1.10    2.00
  -3  12   1   -1.30    1.40
  -3  12   1    1.20    1.80
   2 -12  -1  163.28   19.00
   2 -12  -1  186.18   19.20
   2 -12  -1  177.28   19.20
  -2  12   1  200.48   19.80
  -2  12   1  198.68   19.30
  -2  12   1  179.08   19.60
  -2  12   1  208.88   19.40
   1 -12  -1   18.20    3.80
   1 -12  -1   12.00    3.10
   1 -12  -1   16.00    3.40
  -1  12   1   23.30    4.10
  -1  12   1   13.20    3.40
  -1  12   1   12.90    3.50
  -1  12   1   21.10    4.80
   0 -12  -1  184.18   18.10
   0 -12  -1  177.28   17.80
   0 -12  -1  181.28   18.20
   0  12   1  163.08   18.30
   0  12   1  153.38   18.30
   0  12   1  189.98   18.10
   0  12   1  185.18   18.40
  -1 -12  -1   21.30    3.80
  -1 -12  -1   22.70    4.00
   1  12   1   20.40    4.10
   1  12   1   23.80    4.40
   1  12   1   24.10    4.00
   1  12   1   14.20    3.80
  -2 -12  -1  114.59   12.10
  -2 -12  -1  112.19   11.80
  -2 -12  -1  112.89   13.00
   2  12   1   98.09   12.10
   2  12   1  124.89   12.70
   2  12   1   99.29   12.10
   2  12   1  118.69   11.90
  -3 -12  -1    1.70    1.10
  -3 -12  -1    4.10    1.90
  -3 -12  -1    3.80    1.60
   3  12   1    0.40    1.40
   3  12   1    5.10    2.10
   3  12   1    1.50    1.80
  -4 -12  -1   98.49   11.10
  -4 -12  -1  115.59   11.90
  -4 -12  -1   98.69   11.00
   4  12   1  121.09   12.40
   4  12   1  132.69   11.70
   4  12   1  107.69   11.90
  -5 -12  -1    6.30    1.40
  -5 -12  -1    4.80    1.40
  -5 -12  -1    9.70    2.40
   5  12   1    8.40    1.90
   5  12   1    2.50    1.80
   5  12   1    5.40    2.00
  -6 -12  -1  171.18   16.60
  -6 -12  -1  176.28   16.60
   6  12   1  174.68   16.50
   6  12   1  189.88   17.60
   6  12   1  176.18   18.20
   6  12   1  173.98   16.40
   6  12   1  173.78   17.20
   7  12   1   -1.00    0.90
   7  12   1    0.80    0.80
   7  12   1    2.40    1.10
   7  12   1    1.40    1.00
   7  12   1    2.60    1.50
   6 -13  -1   23.00    2.90
   6 -13  -1   14.50    4.20
  -6  13   1   18.40    4.40
  -6  13   1   20.30    5.40
  -6  13   1   23.80    4.40
   5 -13  -1   11.70    3.70
   5 -13  -1   14.90    2.30
  -5  13   1   16.40    3.70
  -5  13   1   18.40    4.50
  -5  13   1   23.40    5.10
   4 -13  -1   20.80    2.50
   4 -13  -1   23.30    4.80
  -4  13   1   17.00    4.10
  -4  13   1   26.20    5.20
   3 -13  -1   10.00    3.10
  -3  13   1   17.50    3.90
  -3  13   1    5.60    2.50
  -3  13   1    4.40    3.10
   2 -13  -1   21.70    4.40
  -2  13   1   21.00    4.50
  -2  13   1   17.00    4.60
  -2  13   1   36.90    5.70
  -2  13   1   28.10    5.10
   1 -13  -1    0.50    1.70
  -1  13   1    0.80    2.00
  -1  13   1   -2.10    1.50
  -1  13   1    1.10    1.80
  -1  13   1    1.90    1.90
   0 -13  -1    2.40    1.50
   0  13   1    3.00    2.00
   0  13   1    4.40    2.20
   0  13   1    7.20    2.70
   0  13   1    3.10    2.50
   1  13   1   53.39    7.50
   1  13   1   44.70    5.90
   1  13   1   33.00    6.20
   1  13   1   41.50    6.60
  -2 -13  -1    0.50    1.20
   2  13   1   -2.50    1.50
   2  13   1    0.00    1.50
   2  13   1    0.90    1.70
   2  13   1    4.80    2.30
  -3 -13  -1    1.50    1.00
   3  13   1   -1.00    1.30
   3  13   1   -0.20    1.60
   3  13   1   -1.10    1.30
   3  13   1    0.10    1.70
  -4 -13  -1    0.90    1.00
   4  13   1    3.00    2.00
   4  13   1   -0.20    1.70
   4  13   1    0.80    1.30
   5  13   1    0.30    1.50
   5  13   1   -0.10    1.10
   5  13   1    1.60    1.80
   3 -14  -1    2.20    2.30
  -3  14   1   -0.70    2.30
  -3  14   1   -3.80    1.70
  -3  14   1   -1.90    3.30
   2 -14  -1  211.28   21.50
  -2  14   1  182.18   21.90
  -2  14   1  217.58   21.80
  -2  14   1  224.78   21.70
   1 -14  -1    3.30    1.90
  -1  14   1    1.10    2.00
  -1  14   1   -1.10    2.00
  -1  14   1   -0.80    1.70
   0  14   1  102.09   13.00
   0  14   1  119.39   13.20
   0  14   1  120.99   12.80
  -1 -14  -1    1.20    1.10
   1  14   1    0.30    2.00
   1  14   1    2.90    2.30
   1  14   1    0.50    1.80
   2  14   1  127.49   13.40
   2  14   1  111.59   13.00
   2  14   1  105.09   12.90
   3  14  -2    1.70    1.80
   3  14  -2   -0.90    1.70
   3  14  -2   -0.10    1.80
   3  14  -2    1.30    2.20
  -3 -14   2    1.90    1.10
   2  14  -2  177.68   17.00
   2  14  -2  138.09   16.90
   2  14  -2  195.08   18.00
   2  14  -2  149.29   17.50
   1  14  -2    3.40    2.50
   1  14  -2    1.20    2.00
   1  14  -2    0.10    1.90
   1  14  -2   -1.20    1.60
   0  14  -2  159.58   18.30
   0  14  -2  164.68   18.00
   0  14  -2  195.98   18.70
  -1  14  -2    1.60    2.10
  -1  14  -2   -0.20    1.90
  -1  14  -2    2.90    2.30
   1 -14   2   -1.60    1.90
  -2  14  -2  126.69   13.10
  -2  14  -2  138.99   13.20
  -2  14  -2  106.19   13.20
   2 -14   2   88.99   12.10
  -3  14  -2    1.20    2.10
  -3  14  -2    3.70    2.30
  -3  14  -2    1.40    2.30
   6  13  -2   15.50    3.60
   6  13  -2   13.80    2.40
   6  13  -2   11.70    2.30
   5  13  -2   17.00    3.00
   5  13  -2   17.10    3.30
   5  13  -2   24.60    4.10
   5  13  -2   15.80    3.90
  -5 -13   2   19.20    2.40
   4  13  -2   18.10    4.60
   4  13  -2   18.80    3.10
   4  13  -2   16.60    3.20
   4  13  -2   20.10    4.20
  -4 -13   2   15.40    2.50
   3  13  -2   50.09    8.00
   3  13  -2   43.40    6.60
   3  13  -2   62.59    7.20
   3  13  -2   54.79    6.00
  -3 -13   2   39.70    5.30
   2  13  -2   11.30    2.90
   2  13  -2    9.70    2.60
   2  13  -2   11.20    3.20
   2  13  -2    7.70    2.70
  -2 -13   2   11.30    2.40
   1  13  -2    2.40    2.00
   1  13  -2    4.80    1.90
   1  13  -2    2.00    2.20
   1  13  -2    3.60    2.00
  -1 -13   2    2.20    1.50
   0  13  -2    0.30    1.80
   0  13  -2    2.30    2.20
  -1  13  -2   -1.50    1.40
  -1  13  -2    1.20    2.00
  -1  13  -2    2.60    1.90
  -1  13  -2   -3.70    1.10
   1 -13   2   -0.80    1.40
  -2  13  -2    4.90    2.40
  -2  13  -2    4.70    2.40
  -2  13  -2    1.50    2.00
  -2  13  -2    1.50    2.10
   2 -13   2    3.10    2.00
  -3  13  -2   19.10    4.30
  -3  13  -2   11.90    3.60
  -3  13  -2   15.20    4.10
  -3  13  -2   19.80    4.20
   3 -13   2   15.80    4.00
  -4  13  -2    6.50    3.10
  -4  13  -2    9.80    3.20
  -4  13  -2   14.30    4.40
  -4  13  -2    8.60    3.40
   4 -13   2   17.00    3.90
  -5  13  -2   10.50    3.90
  -5  13  -2    8.20    3.00
  -5  13  -2   20.20    4.60
   5 -13   2   17.60    3.80
   5 -13   2   13.10    1.80
  -6  13  -2    4.00    2.60
  -6  13  -2   11.30    3.60
  -6  13  -2   17.60    3.80
   6 -13   2   10.70    1.80
   6 -13   2   10.80    3.70
   7  12  -2    2.00    0.70
   7  12  -2    1.80    2.00
   7  12  -2   -0.10    0.50
   6  12  -2  109.99   11.10
   6  12  -2  109.99   10.90
   6  12  -2  116.59   12.40
   5  12  -2    4.40    2.10
   5  12  -2    1.80    1.20
   5  12  -2    3.10    1.50
  -5 -12   2    3.30    0.90
  -5 -12   2    2.80    0.90
   4  12  -2  184.18   18.20
   4  12  -2  175.68   17.70
   4  12  -2  175.58   18.30
   4  12  -2  185.98   17.40
  -4 -12   2  169.98   17.00
  -4 -12   2  172.08   16.90
   3  12  -2    5.20    2.20
   3  12  -2    2.90    1.90
   3  12  -2    4.30    1.80
   3  12  -2    5.50    1.90
  -3 -12   2    0.70    1.10
  -3 -12   2    4.40    1.40
   2  12  -2  208.08   22.00
   2  12  -2  241.28   22.00
   2  12  -2  208.78   22.30
   2  12  -2  259.17   22.80
  -2 -12   2  231.08   21.70
  -2 -12   2  202.28   21.40
  -2 -12   2  214.58   22.00
   1  12  -2   24.90    4.50
   1  12  -2   24.30    4.10
   1  12  -2   18.90    3.90
   1  12  -2   21.70    4.40
  -1 -12   2   19.00    3.90
  -1 -12   2   25.40    3.90
  -1 -12   2   21.40    3.80
   0  12  -2  134.29   16.60
   0  12  -2  163.68   16.10
   0  12  -2  180.88   15.90
   0  12  -2  158.68   16.00
   0 -12   2  151.98   15.80
   0 -12   2  111.59   15.80
  -1  12  -2   39.20    5.50
  -1  12  -2   20.00    4.40
  -1  12  -2   27.40    4.80
  -1  12  -2   24.20    4.40
   1 -12   2   21.00    4.30
   1 -12   2   25.00    4.50
   1 -12   2   33.10    4.90
  -2  12  -2  143.39   15.50
  -2  12  -2  144.69   15.70
  -2  12  -2  165.48   15.80
  -2  12  -2  142.39   15.50
   2 -12   2  145.09   15.30
   2 -12   2  142.29   15.30
   2 -12   2  138.09   15.30
  -3  12  -2    3.20    2.40
  -3  12  -2    8.50    2.60
  -3  12  -2    1.20    2.10
  -3  12  -2    5.40    2.50
   3 -12   2    5.10    2.10
   3 -12   2    6.50    2.60
   3 -12   2    6.90    2.50
  -4  12  -2  230.18   22.00
  -4  12  -2  229.18   21.60
  -4  12  -2  191.88   21.70
  -4  12  -2  191.88   22.00
   4 -12   2  228.68   22.00
   4 -12   2  202.28   21.70
   4 -12   2  200.78   19.80
   4 -12   2  246.38   21.90
  -5  12  -2    0.10    1.60
  -5  12  -2   -2.10    1.80
  -5  12  -2    0.40    2.20
  -5  12  -2    0.60    1.80
   5 -12   2    0.90    1.60
   5 -12   2    3.90    2.10
   5 -12   2   -1.20    2.00
  -6  12  -2  127.79   12.70
  -6  12  -2  101.79   13.20
  -6  12  -2  117.49   13.10
   6 -12   2  115.59   13.10
   6 -12   2  107.89   11.30
   6 -12   2  125.69   12.80
   6 -12   2  110.89   13.20
  -7  12  -2    4.20    2.60
  -7  12  -2    2.70    1.90
  -7  12  -2    5.30    2.60
   7 -12   2    8.80    3.10
   7 -12   2    2.30    1.20
   7 -12   2   -0.30    2.10
  -8  12  -2   87.49   11.40
  -8  12  -2   98.49   13.10
  -8  12  -2   99.29   11.00
   8 -12   2  102.29   12.10
   8 -12   2  100.29   12.20
   8 -12   2   99.69   10.40
   9  11  -2   15.70    2.80
   9  11  -2   19.00    3.60
   9  11  -2   14.60    3.10
   8  11  -2    8.70    1.70
   8  11  -2   11.00    2.80
   8  11  -2    8.20    2.30
   8  11  -2    5.10    1.30
   7  11  -2    3.40    0.70
   7  11  -2    4.50    1.00
   7  11  -2    4.40    1.00
   7  11  -2    3.30    0.70
   7  11  -2    1.50    1.60
   6  11  -2   15.80    2.30
   6  11  -2   12.80    1.30
   6  11  -2   13.20    3.30
   6  11  -2   10.60    1.90
   5  11  -2    3.00    1.70
   5  11  -2    4.80    1.50
   5  11  -2    4.50    1.30
  -5 -11   2    4.60    1.30
   4  11  -2    0.00    1.10
   4  11  -2   -1.20    1.20
   4  11  -2    1.10    1.00
  -4 -11   2    1.70    0.90
   3  11  -2    4.60    1.90
   3  11  -2    6.90    2.10
   3  11  -2    5.40    1.80
   3  11  -2    3.60    1.80
  -3 -11   2    5.50    1.60
   2  11  -2   -0.90    1.10
   2  11  -2    0.80    1.40
   2  11  -2    0.10    1.60
   2  11  -2   -0.40    1.10
  -2 -11   2    0.10    0.90
   1  11  -2    0.40    1.50
   1  11  -2   -0.40    1.10
   1  11  -2    2.00    1.30
   1  11  -2    2.50    1.60
  -1 -11   2    1.00    1.10
   0  11  -2    2.80    1.60
   0  11  -2   -0.90    1.40
   0  11  -2   -0.40    1.30
   0  11  -2    1.80    2.20
   0 -11   2    1.30    1.10
  -1  11  -2    3.60    1.90
  -1  11  -2    0.90    1.30
  -1  11  -2    4.10    2.10
   1 -11   2    0.60    0.80
   1 -11   2    1.20    1.40
  -2  11  -2    0.60    1.50
  -2  11  -2    0.20    1.30
  -2  11  -2    1.00    1.70
   2 -11   2    2.90    1.80
   2 -11   2    1.10    1.50
   2 -11   2   -1.20    0.70
  -3  11  -2    0.40    1.60
  -3  11  -2   -1.30    1.00
  -3  11  -2    0.50    1.50
   3 -11   2    0.70    1.50
   3 -11   2    1.00    1.40
   3 -11   2    1.10    1.60
   3 -11   2    0.60    0.40
  -4  11  -2    1.10    1.70
  -4  11  -2   -0.70    1.40
  -4  11  -2    4.50    2.20
   4 -11   2    1.10    0.70
   4 -11   2    0.90    1.60
   4 -11   2    2.50    1.80
  -5  11  -2   11.60    4.00
  -5  11  -2   17.10    3.60
  -5  11  -2   14.80    3.30
   5 -11   2   14.00    3.20
   5 -11   2   10.90    3.10
   5 -11   2   14.60    4.00
  -6  11  -2   15.20    3.60
  -6  11  -2    5.50    2.60
  -6  11  -2    8.00    3.00
  -6  11  -2    5.70    2.10
   6 -11   2    8.70    2.90
   6 -11   2    5.10    3.00
   6 -11   2    5.10    1.60
  -7  11  -2   16.40    3.50
  -7  11  -2   16.40    4.00
  -7  11  -2   16.80    4.30
  -7  11  -2   22.30    4.30
   7 -11   2   10.10    3.00
   7 -11   2   10.60    3.30
   7 -11   2   16.10    2.80
   7 -11   2   17.70    4.20
  -8  11  -2    6.70    2.40
  -8  11  -2   12.80    3.60
  -8  11  -2    9.10    3.30
   8 -11   2    8.60    2.90
   8 -11   2    8.80    3.30
   8 -11   2   13.30    2.70
   8 -11   2   11.40    2.90
  -9  11  -2   12.40    3.50
  -9  11  -2   10.10    2.60
  -9  11  -2    5.40    2.80
   9 -11   2   12.20    3.20
   9 -11   2   11.60    3.60
   9 -11   2   11.10    3.70
   9 -11   2    6.80    2.60
   9 -11   2    6.30    2.90
  10  10  -2   45.70    6.00
  10  10  -2   43.10    5.50
  10  10  -2   46.20    5.90
   9  10  -2   11.90    2.80
   9  10  -2    9.90    2.30
   9  10  -2   12.20    2.80
   8  10  -2  114.49   12.30
   8  10  -2  119.69   11.70
   8  10  -2  111.59   12.30
   7  10  -2    9.50    2.70
   7  10  -2   13.40    2.10
   6  10  -2  197.78   18.90
   6  10  -2  191.58   18.80
   6  10  -2  216.98   19.10
   6  10  -2  192.98   18.90
   6  10  -2  212.58   20.30
   5  10  -2   17.10    3.40
   5  10  -2   16.40    2.60
   5  10  -2   18.40    2.10
   5  10  -2   16.30    1.90
  -5 -10   2   20.00    2.20
  -5 -10   2   19.90    2.10
   4  10  -2  497.95   46.10
   4  10  -2  484.55   45.40
   4  10  -2  457.95   45.20
  -4 -10   2  496.95   45.00
  -4 -10   2  490.55   45.00
   3  10  -2    2.60    1.30
   3  10  -2    0.30    1.10
   3  10  -2    0.30    1.20
  -3 -10   2    0.00    1.10
  -3 -10   2    1.50    1.00
  -3 -10   2    2.50    1.10
   2  10  -2  520.25   51.29
   2  10  -2  528.55   51.39
   2  10  -2  540.55   51.09
   2  10  -2  619.94   51.79
  -2 -10   2  518.45   50.89
  -2 -10   2  545.85   50.89
  -2 -10   2  557.94   51.39
   1  10  -2    3.00    1.70
   1  10  -2    4.20    1.90
   1  10  -2    7.00    2.30
   1  10  -2    4.30    2.10
  -1 -10   2    4.20    1.60
  -1 -10   2    6.60    2.10
  -1 -10   2    4.60    1.60
   0  10  -2  231.08   22.20
   0  10  -2  244.78   22.00
   0  10  -2  239.38   22.30
   0  10  -2  216.28   22.10
   0 -10   2  215.18   21.70
   0 -10   2  189.68   22.30
  -1  10  -2   15.80    3.30
  -1  10  -2   15.40    3.40
  -1  10  -2    8.50    2.70
  -1  10  -2   16.10    3.50
   1 -10   2   10.00    2.70
   1 -10   2   15.60    3.10
  -2  10  -2 1224.68  108.89
  -2  10  -2 1260.97  109.09
  -2  10  -2 1080.19  108.99
  -2  10  -2 1269.17  109.09
   2 -10   2 1026.60  108.59
   2 -10   2 1191.68  108.89
   2 -10   2 1164.98  108.89
  -3  10  -2    4.30    1.90
  -3  10  -2   -0.70    1.40
  -3  10  -2    1.60    1.60
  -3  10  -2    1.40    1.70
   3 -10   2    0.00    1.50
   3 -10   2    0.50    0.50
   3 -10   2    1.10    1.40
   3 -10   2    0.10    1.40
  -4  10  -2  151.68   16.10
  -4  10  -2  133.49   16.10
  -4  10  -2  168.08   16.30
  -4  10  -2  166.88   15.90
   4 -10   2  135.59   15.70
   4 -10   2  164.58   14.80
   4 -10   2  145.39   16.00
   4 -10   2  166.88   16.30
  -5  10  -2    9.20    3.00
  -5  10  -2   10.00    2.90
  -5  10  -2   10.50    2.60
  -5  10  -2    8.70    3.00
   5 -10   2   13.20    3.30
   5 -10   2    8.50    2.80
   5 -10   2    9.30    1.90
   5 -10   2   11.50    3.00
  -6  10  -2  165.48   17.60
  -6  10  -2  157.58   17.80
  -6  10  -2  142.49   17.20
  -6  10  -2  173.78   17.00
   6 -10   2  165.38   17.10
   6 -10   2  175.48   17.20
   6 -10   2  181.68   18.00
   6 -10   2  170.18   16.40
   6 -10   2  173.18   17.70
  -7  10  -2    3.00    2.40
  -7  10  -2    1.40    1.50
  -7  10  -2    5.20    2.60
  -7  10  -2    0.30    1.70
   7 -10   2    1.30    2.20
   7 -10   2    1.50    1.30
   7 -10   2    6.10    2.30
   7 -10   2    6.90    2.60
   7 -10   2    4.50    2.10
  -8  10  -2  167.48   17.00
  -8  10  -2  121.99   16.50
  -8  10  -2  187.18   17.00
   8 -10   2  140.69   16.60
   8 -10   2  162.58   15.80
   8 -10   2  162.18   17.10
   8 -10   2  150.68   15.90
   8 -10   2  158.28   16.50
  -9  10  -2    3.90    1.70
  -9  10  -2    3.50    2.40
   9 -10   2   -0.50    2.00
   9 -10   2    6.50    2.10
   9 -10   2    3.40    2.40
   9 -10   2    1.00    2.10
 -10  10  -2   87.79   11.60
 -10  10  -2   91.29   10.60
 -10  10  -2  104.99   12.70
  10 -10   2  101.69   11.10
  10 -10   2  118.09   12.40
  10 -10   2  100.29   11.00
  10 -10   2  100.79   12.10
  10 -10   2  101.19   11.80
  11   9  -2    2.70    1.30
  11   9  -2    1.50    1.50
  11   9  -2   -0.50    1.20
  10   9  -2   23.20    3.90
  10   9  -2   21.70    4.00
  10   9  -2   20.30    3.60
   9   9  -2    4.70    1.60
   9   9  -2    1.10    1.10
   9   9  -2    3.40    1.40
   8   9  -2    5.70    1.70
   8   9  -2    2.00    1.40
   8   9  -2    9.80    2.30
   7   9  -2   10.40    2.50
   7   9  -2    7.30    1.70
   6   9  -2  103.99   11.00
   6   9  -2  117.49   10.90
   6   9  -2  115.29   12.00
   6   9  -2  115.59   10.80
   5   9  -2   18.70    2.20
   5   9  -2   23.90    3.90
   5   9  -2   18.80    2.50
   5   9  -2   17.90    2.20
   5   9  -2   18.80    2.60
  -5  -9   2   19.70    2.10
  -5  -9   2   19.50    2.10
   4   9  -2   47.60    4.50
   4   9  -2   45.20    4.50
   4   9  -2   52.09    5.50
   4   9  -2   51.49    6.10
   4   9  -2   40.80    5.10
  -4  -9   2   52.79    5.10
  -4  -9   2   53.29    5.00
   3   9  -2    2.30    1.40
   3   9  -2    4.00    1.30
   3   9  -2    2.80    1.60
  -3  -9   2    3.90    1.20
  -3  -9   2    1.80    1.20
  -3  -9   2    2.60    1.10
   2   9  -2   84.69    8.90
   2   9  -2   92.79    8.80
   2   9  -2   82.79    9.00
   2   9  -2   84.99    9.20
  -2  -9   2   80.89    8.60
  -2  -9   2   75.09    8.90
   1   9  -2   12.00    2.40
   1   9  -2   14.50    2.70
   1   9  -2   11.40    2.70
   1   9  -2   15.50    3.00
  -1  -9   2   17.00    2.80
  -1  -9   2   10.40    2.40
  -1  -9   2   10.30    2.30
   0   9  -2   -0.50    1.10
   0   9  -2    0.00    1.10
   0   9  -2    0.30    2.00
   0   9  -2    0.40    1.10
   0  -9   2    0.20    1.00
   0  -9   2    1.30    1.00
   0  -9   2    1.30    1.10
  -1   9  -2   11.60    2.50
  -1   9  -2    5.80    2.10
  -1   9  -2    8.90    2.40
  -1   9  -2    6.30    2.00
   1  -9   2    7.00    2.20
   1  -9   2   11.30    2.50
   1  -9   2    5.10    1.90
  -2   9  -2   63.49    7.80
  -2   9  -2   77.19    7.90
  -2   9  -2   63.19    8.00
  -2   9  -2   83.79    8.20
   2  -9   2   66.29    6.40
   2  -9   2   65.79    7.80
   2  -9   2   60.29    7.60
   2  -9   2   71.29    7.90
  -3   9  -2  117.69   14.00
  -3   9  -2  148.09   13.80
  -3   9  -2  149.49   14.20
  -3   9  -2  132.19   13.90
   3  -9   2  124.29   13.90
   3  -9   2  119.59   13.60
   3  -9   2  140.99   14.10
   3  -9   2  135.89   12.70
  -4   9  -2   31.40    5.10
  -4   9  -2   38.90    5.70
  -4   9  -2   35.20    5.30
  -4   9  -2   32.10    4.70
   4  -9   2   33.80    5.40
   4  -9   2   36.60    3.80
   4  -9   2   26.00    4.90
   4  -9   2   27.40    4.70
  -5   9  -2   95.49    9.40
  -5   9  -2   72.19    9.40
  -5   9  -2  103.89   10.20
  -5   9  -2   76.09    9.80
   5  -9   2   83.29   10.00
   5  -9   2   93.09    8.80
   5  -9   2   80.89    9.40
   5  -9   2   83.09    9.70
   5  -9   2   81.19    9.40
  -6   9  -2  113.09   13.60
  -6   9  -2  133.19   12.90
  -6   9  -2  109.79   13.10
  -6   9  -2  135.89   13.70
   6  -9   2  130.19   13.30
   6  -9   2  134.99   12.50
   6  -9   2  118.59   13.50
   6  -9   2  122.79   13.70
   6  -9   2  118.59   13.00
  -7   9  -2   41.40    4.90
  -7   9  -2   37.30    6.10
  -7   9  -2   28.80    5.40
  -7   9  -2   31.30    5.70
   7  -9   2   37.20    5.00
   7  -9   2   36.30    5.60
   7  -9   2   34.30    6.00
   7  -9   2   36.70    5.40
   7  -9   2   36.50    6.20
  -8   9  -2    2.10    1.90
  -8   9  -2    2.60    2.30
  -8   9  -2    7.40    1.80
  -8   9  -2    4.90    2.50
   8  -9   2    5.50    2.30
   8  -9   2    4.10    2.20
   8  -9   2    2.40    2.30
   8  -9   2    4.40    1.80
   8  -9   2    2.70    1.70
  -9   9  -2    4.20    2.00
  -9   9  -2    5.70    1.80
  -9   9  -2    2.80    2.00
  -9   9  -2    6.50    2.50
   9  -9   2    6.80    2.10
   9  -9   2    5.40    2.50
   9  -9   2    3.30    2.30
   9  -9   2    4.00    1.80
 -10   9  -2   23.00    3.60
 -10   9  -2   20.00    4.60
 -10   9  -2   23.20    5.00
  10  -9   2   25.90    5.00
  10  -9   2   22.00    4.20
  10  -9   2   14.30    4.20
  10  -9   2   27.60    5.30
  10  -9   2   19.70    3.80
 -11   9  -2    0.70    1.20
 -11   9  -2   -1.70    1.90
  11  -9   2   -0.70    2.10
  11  -9   2   -0.50    2.00
  11  -9   2   -1.10    2.10
  11  -9   2    1.80    1.80
  11  -9   2   -0.40    1.00
  11   8  -2    1.40    1.10
  11   8  -2    3.10    1.50
  11   8  -2    4.40    1.50
  10   8  -2   72.39    8.10
  10   8  -2   77.49    8.50
   9   8  -2    3.00    1.40
   9   8  -2    1.30    1.30
   9   8  -2    1.40    1.20
   8   8  -2  223.08   21.60
   8   8  -2  218.08   21.80
   8   8  -2  228.58   22.00
   7   8  -2    0.90    1.00
   7   8  -2    2.00    1.30
   7   8  -2    0.60    1.10
   6   8  -2  779.92   75.49
   6   8  -2  797.42   74.89
   6   8  -2  831.92   74.39
   6   8  -2  830.32   74.39
   5   8  -2    1.90    0.90
   5   8  -2    3.50    1.70
   5   8  -2    3.10    0.90
   5   8  -2    2.20    0.80
  -5  -8   2    3.60    0.60
   4   8  -2  414.76   40.00
   4   8  -2  427.86   39.20
   4   8  -2  406.16   38.90
   4   8  -2  412.36   39.40
  -4  -8   2  446.26   39.10
  -4  -8   2  425.06   39.00
   3   8  -2   20.40    2.90
   3   8  -2   18.70    2.70
   3   8  -2   16.00    3.10
  -3  -8   2   15.50    2.80
  -3  -8   2   19.00    2.40
  -3  -8   2   15.40    2.30
   2   8  -2  849.91   76.29
   2   8  -2  829.32   76.69
   2   8  -2  820.02   76.39
  -2  -8   2  846.12   76.19
  -2  -8   2  821.42   77.29
  -2  -8   2  779.72   76.49
   1   8  -2   39.30    4.90
   1   8  -2   40.60    4.70
   1   8  -2   34.90    4.70
   1   8  -2   44.30    5.00
  -1  -8   2   35.80    4.50
  -1  -8   2   34.20    4.60
  -1  -8   2   41.60    4.70
   0   8  -2 2452.85  203.48
   0   8  -2 2459.55  203.68
   0   8  -2 2059.79  203.48
   0   8  -2 2346.07  203.58
   0  -8   2 2029.50  203.38
   0  -8   2 2170.18  203.38
   0  -8   2 1998.80  203.28
  -1   8  -2   78.19    7.80
  -1   8  -2   72.39    7.80
  -1   8  -2   70.89    7.60
  -1   8  -2   70.49    7.70
   1  -8   2   55.89    7.30
   1  -8   2   73.09    7.70
   1  -8   2   60.79    7.40
  -2   8  -2  900.01   75.29
  -2   8  -2  782.32   75.29
  -2   8  -2  889.61   75.09
  -2   8  -2  759.42   74.89
   2  -8   2  760.02   74.89
   2  -8   2  802.52   73.89
   2  -8   2  733.23   74.99
   2  -8   2  830.22   75.09
  -3   8  -2    3.80    1.70
  -3   8  -2    6.30    2.20
  -3   8  -2    6.70    2.00
  -3   8  -2   11.50    2.60
   3  -8   2    6.00    2.00
   3  -8   2    6.90    1.30
   3  -8   2    6.60    1.90
   3  -8   2    7.90    2.40
  -4   8  -2  234.48   22.20
  -4   8  -2  198.78   21.80
  -4   8  -2  233.08   21.70
  -4   8  -2  227.68   22.30
   4  -8   2  233.08   21.80
   4  -8   2  205.78   22.00
   4  -8   2  240.38   23.30
   4  -8   2  233.48   21.10
   4  -8   2  205.58   21.70
  -5   8  -2    8.70    2.70
  -5   8  -2    8.70    2.70
  -5   8  -2    6.60    2.20
  -5   8  -2    9.20    2.20
   5  -8   2    8.60    2.40
   5  -8   2    8.00    2.20
   5  -8   2    6.60    2.50
   5  -8   2    7.60    2.40
   5  -8   2   10.20    1.90
  -6   8  -2  375.86   43.20
  -6   8  -2  507.45   42.90
  -6   8  -2  410.46   42.20
  -6   8  -2  455.55   41.90
   6  -8   2  419.96   42.00
   6  -8   2  456.85   42.30
   6  -8   2  494.35   41.80
   6  -8   2  461.15   42.80
   6  -8   2  412.86   42.50
  -7   8  -2    7.90    2.50
  -7   8  -2   11.90    3.30
  -7   8  -2   13.10    3.20
  -7   8  -2   11.70    2.40
   7  -8   2   15.60    3.70
   7  -8   2   16.60    3.30
   7  -8   2   12.40    2.60
   7  -8   2   12.00    2.70
   7  -8   2    9.20    3.00
  -8   8  -2  307.57   29.60
  -8   8  -2  278.47   29.20
  -8   8  -2  306.97   28.60
  -8   8  -2  263.57   29.50
   8  -8   2  285.37   28.70
   8  -8   2  278.27   29.50
   8  -8   2  331.87   29.00
   8  -8   2  324.77   30.00
   8  -8   2  321.57   29.50
  -9   8  -2   15.30    3.70
  -9   8  -2   13.00    2.50
  -9   8  -2   10.10    3.00
  -9   8  -2    6.50    2.70
   9  -8   2   19.70    3.80
   9  -8   2   15.90    3.70
   9  -8   2   16.90    3.20
   9  -8   2   10.80    2.50
   9  -8   2   13.30    3.60
 -10   8  -2  101.69   10.40
 -10   8  -2   93.69   11.70
 -10   8  -2  110.99   12.60
 -10   8  -2  101.09   11.70
  10  -8   2   97.79   10.70
  10  -8   2  107.29   11.30
  10  -8   2  102.49   12.10
  10  -8   2  102.99   11.80
  10  -8   2   97.09   11.60
 -11   8  -2   -1.00    1.00
 -11   8  -2   -2.70    1.70
  11  -8   2    3.00    1.40
  11  -8   2    1.30    2.20
  11  -8   2    3.20    2.60
  11  -8   2    0.50    1.60
  11  -8   2    0.80    1.60
  12   7  -2   47.10    5.20
  12   7  -2   46.60    6.80
  12   7  -2   38.70    6.30
  11   7  -2    1.50    1.50
  11   7  -2    2.90    1.20
  11   7  -2    1.00    1.40
  10   7  -2   84.59    9.90
  10   7  -2   96.29   10.30
  10   7  -2   92.09    9.50
   9   7  -2    0.60    0.90
   9   7  -2    0.40    1.00
   9   7  -2    3.00    1.40
   8   7  -2   23.50    3.70
   8   7  -2   22.60    3.90
   8   7  -2   27.00    3.90
   7   7  -2    3.00    1.20
   7   7  -2    3.50    1.50
   7   7  -2    2.10    1.40
   6   7  -2   52.89    5.80
   6   7  -2   54.79    6.20
   5   7  -2   22.50    2.30
   5   7  -2   18.80    2.50
   5   7  -2   14.60    2.90
   5   7  -2   20.00    2.20
   4   7  -2   10.00    2.20
   4   7  -2    7.60    1.40
   4   7  -2    6.80    1.30
   4   7  -2    8.20    1.50
  -4  -7   2    9.70    1.30
  -4  -7   2    9.40    1.30
   3   7  -2    1.30    1.20
   3   7  -2    3.90    0.70
   3   7  -2    4.50    0.70
   3   7  -2    4.00    1.20
   3   7  -2    4.20    1.20
  -3  -7   2    3.10    1.30
  -3  -7   2    5.60    1.10
  -3  -7   2    5.10    1.10
   2   7  -2    1.00    0.80
   2   7  -2    1.80    1.00
   2   7  -2    0.60    1.00
  -2  -7   2    0.20    0.70
  -2  -7   2    0.70    0.90
  -2  -7   2   -0.30    0.90
   1   7  -2   16.50    2.80
   1   7  -2   23.30    3.30
   1   7  -2   22.10    3.20
   1   7  -2   19.70    3.00
  -1  -7   2   20.90    3.00
  -1  -7   2   19.60    3.10
  -1  -7   2   19.00    2.70
   0   7  -2    0.80    1.10
   0   7  -2    0.20    0.80
   0   7  -2    0.70    1.00
   0   7  -2    0.10    0.90
   0  -7   2    1.00    0.70
   0  -7   2    0.70    0.90
   0  -7   2    0.70    0.90
  -1   7  -2  176.48   16.80
  -1   7  -2  169.68   16.80
  -1   7  -2  194.48   17.00
  -1   7  -2  163.58   16.90
   1  -7   2  170.18   15.70
   1  -7   2  186.98   16.90
   1  -7   2  153.28   16.70
   1  -7   2  158.48   16.70
  -2   7  -2    9.10    2.20
  -2   7  -2    4.30    1.50
  -2   7  -2    4.90    1.70
  -2   7  -2    7.90    2.00
   2  -7   2    6.90    1.10
   2  -7   2   11.00    2.20
   2  -7   2    4.70    1.70
   2  -7   2   10.90    2.40
  -3   7  -2  211.88   19.80
  -3   7  -2  191.38   20.10
  -3   7  -2  229.68   20.20
  -3   7  -2  188.08   19.90
   3  -7   2  185.58   19.70
   3  -7   2  220.88   19.80
   3  -7   2  218.48   19.20
   3  -7   2  217.18   20.20
   3  -7   2  174.58   19.90
  -4   7  -2   21.70    3.60
  -4   7  -2   17.80    3.60
  -4   7  -2   15.10    3.30
  -4   7  -2   20.80    3.00
   4  -7   2   18.50    2.60
   4  -7   2   15.20    2.90
   4  -7   2   16.30    3.10
   4  -7   2   20.10    3.70
   4  -7   2   18.50    3.40
  -5   7  -2   90.29    9.30
  -5   7  -2   83.79    8.60
  -5   7  -2   73.09    8.90
  -5   7  -2   86.19    9.40
   5  -7   2   81.49    9.30
   5  -7   2   93.39    8.60
   5  -7   2   69.89    9.00
   5  -7   2   80.89    8.90
   5  -7   2   80.79    8.70
  -6   7  -2   23.90    4.20
  -6   7  -2   19.90    3.20
  -6   7  -2   17.40    3.50
  -6   7  -2   29.10    4.70
   6  -7   2   24.40    4.30
   6  -7   2   22.10    4.00
   6  -7   2   29.40    3.80
   6  -7   2   16.60    3.30
   6  -7   2   26.00    4.30
  -7   7  -2   18.10    3.90
  -7   7  -2   25.40    4.80
  -7   7  -2   32.30    3.80
  -7   7  -2   26.60    4.60
   7  -7   2   24.50    4.30
   7  -7   2   30.10    4.20
   7  -7   2   31.80    5.20
   7  -7   2   26.10    4.70
   7  -7   2   28.60    4.20
  -8   7  -2   15.50    2.80
  -8   7  -2   19.80    4.00
  -8   7  -2   16.10    3.70
   8  -7   2   20.90    4.30
   8  -7   2   21.90    4.20
   8  -7   2   21.70    4.20
   8  -7   2   15.10    3.20
  -9   7  -2    2.20    1.90
  -9   7  -2    6.60    1.60
  -9   7  -2    0.20    1.60
   9  -7   2    6.40    2.80
   9  -7   2    5.20    2.10
   9  -7   2    5.60    2.30
   9  -7   2    5.00    2.10
 -10   7  -2   55.79    7.70
 -10   7  -2   57.99    7.60
 -10   7  -2   56.19    6.50
 -10   7  -2   53.59    7.80
  10  -7   2   65.89    7.60
  10  -7   2   70.29    8.60
  10  -7   2   68.09    8.10
  10  -7   2   74.79    8.80
  10  -7   2   54.79    7.60
 -11   7  -2    0.20    1.00
 -11   7  -2    1.30    1.90
 -11   7  -2   -0.20    1.70
  11  -7   2   -0.50    1.70
  11  -7   2   -1.20    1.90
  11  -7   2    4.50    2.10
  11  -7   2    0.70    1.80
 -12   7  -2   29.00    5.40
  12  -7   2   39.10    6.10
  12  -7   2   24.90    5.40
  12  -7   2   22.10    5.20
  12  -7   2   28.70    5.70
  13   6  -2   -2.30    1.40
  13   6  -2    6.00    2.30
  13   6  -2   -0.30    0.60
  12   6  -2   84.89    9.40
  12   6  -2   70.39    9.00
  11   6  -2    8.70    2.60
  11   6  -2    8.00    1.70
  10   6  -2  158.58   17.00
  10   6  -2  191.88   17.80
  10   6  -2  184.68   17.90
   9   6  -2    0.10    1.10
   9   6  -2   -0.20    0.70
   9   6  -2    0.60    1.00
   8   6  -2 1020.40   91.09
   8   6  -2  956.40   90.79
   8   6  -2  973.20   90.99
   7   6  -2   87.69    9.40
   7   6  -2   86.79    9.20
   7   6  -2   92.89    9.30
   6   6  -2  650.83   62.19
   6   6  -2  688.13   62.19
   5   6  -2   -0.30    0.80
   5   6  -2    0.40    0.30
   5   6  -2    0.40    0.40
   5   6  -2    0.10    0.60
   4   6  -2 1168.98  114.69
   4   6  -2 1221.38  114.19
   4   6  -2 1223.18  114.09
   4   6  -2 1169.98  114.09
  -4  -6   2 1374.46  113.89
  -4  -6   2 1303.37  113.89
   3   6  -2    1.90    0.80
   3   6  -2    2.70    1.10
   3   6  -2    2.20    0.90
   3   6  -2    1.90    0.60
  -3  -6   2    1.30    1.00
  -3  -6   2    1.30    0.70
  -3  -6   2    2.00    0.70
   2   6  -2 3207.28  274.87
   2   6  -2 2913.91  274.77
   2   6  -2 2977.40  275.17
  -2  -6   2 2889.91  274.67
  -2  -6   2 2958.00  274.97
  -2  -6   2 3072.09  274.97
   1   6  -2   43.90    5.10
   1   6  -2   46.30    4.90
   1   6  -2   36.30    4.90
  -1  -6   2   40.70    4.80
  -1  -6   2   51.59    5.00
  -1  -6   2   52.29    5.10
   0   6  -2  770.72   69.79
   0   6  -2  767.92   69.89
   0   6  -2  740.53   69.89
   0   6  -2  840.32   69.89
   0  -6   2  719.33   69.79
   0  -6   2  691.93   69.69
  -1   6  -2  112.49   11.40
  -1   6  -2  123.59   11.50
  -1   6  -2   94.29   11.40
  -1   6  -2  141.19   11.70
   1  -6   2  125.99   11.60
   1  -6   2  101.29   11.30
   1  -6   2  117.29   10.60
   1  -6   2  100.09   11.30
  -2   6  -2  500.95   51.09
  -2   6  -2  583.44   50.89
  -2   6  -2  608.84   51.19
  -2   6  -2  507.55   50.89
   2  -6   2  600.34   51.29
   2  -6   2  546.35   50.79
   2  -6   2  502.25   50.99
   2  -6   2  507.95   50.89
   2  -6   2  567.34   50.29
  -3   6  -2    7.70    2.10
  -3   6  -2    6.90    1.90
  -3   6  -2    6.50    1.80
  -3   6  -2    5.90    1.60
   3  -6   2    7.70    1.40
   3  -6   2    5.50    1.60
   3  -6   2    9.00    2.30
   3  -6   2    5.80    1.80
   3  -6   2    7.90    1.70
  -4   6  -2  559.44   59.29
  -4   6  -2  539.15   58.99
  -4   6  -2  664.73   59.39
  -4   6  -2  647.54   58.89
   4  -6   2  683.93   59.09
   4  -6   2  596.24   59.29
   4  -6   2  658.83   59.49
   4  -6   2  683.03   58.79
   4  -6   2  683.63   59.19
  -5   6  -2    4.60    1.80
  -5   6  -2    2.40    1.50
  -5   6  -2    7.80    2.10
  -5   6  -2    4.90    1.40
   5  -6   2    5.80    1.60
   5  -6   2    6.50    1.90
   5  -6   2    2.70    1.80
   5  -6   2    3.40    1.50
   5  -6   2    5.60    1.60
  -6   6  -2  812.22   87.99
  -6   6  -2  968.00   87.39
  -6   6  -2  855.11   87.79
  -6   6  -2 1074.99   88.39
   6  -6   2 1004.60   88.39
   6  -6   2  861.21   87.49
   6  -6   2 1018.20   88.09
   6  -6   2  896.11   88.09
   6  -6   2 1051.19   87.69
  -7   6  -2   70.99    7.90
  -7   6  -2   60.59    7.70
  -7   6  -2   71.79    7.70
  -7   6  -2   63.59    6.90
   7  -6   2   63.49    7.70
   7  -6   2   66.09    7.10
   7  -6   2   70.49    8.10
   7  -6   2   65.99    7.70
   7  -6   2   62.59    7.30
  -8   6  -2  188.88   21.60
  -8   6  -2  221.88   21.70
  -8   6  -2  215.48   20.70
   8  -6   2  205.58   20.90
   8  -6   2  193.28   21.60
   8  -6   2  253.27   21.60
   8  -6   2  236.88   22.20
   8  -6   2  235.58   21.80
  -9   6  -2    3.50    1.90
  -9   6  -2    0.60    1.40
  -9   6  -2    1.00    0.90
   9  -6   2    0.10    1.30
   9  -6   2    1.90    1.80
   9  -6   2    0.10    1.30
   9  -6   2    0.70    0.90
 -10   6  -2  259.17   23.50
 -10   6  -2  246.88   24.80
 -10   6  -2  220.78   24.70
  10  -6   2  245.28   24.90
  10  -6   2  245.68   23.70
  10  -6   2  269.47   25.20
  10  -6   2  260.87   25.30
  10  -6   2  235.68   26.00
 -11   6  -2    3.00    1.10
 -11   6  -2    4.50    2.00
 -11   6  -2    2.10    2.00
 -11   6  -2    3.20    1.90
  11  -6   2    3.80    2.60
  11  -6   2   -0.10    1.80
  11  -6   2    0.00    1.70
  11  -6   2    2.00    1.70
  12  -6   2  176.88   18.50
  12  -6   2  156.48   18.00
  12  -6   2  172.88   17.90
  12  -6   2  177.48   18.50
 -13   6  -2    3.20    2.10
  13  -6   2    0.30    2.40
  13  -6   2    0.90    1.80
  13   5  -2    4.10    2.20
  13   5  -2    2.70    2.00
  12   5  -2   29.50    3.40
  12   5  -2   33.20    5.40
  12   5  -2   26.70    4.90
  11   5  -2   10.20    2.80
  11   5  -2   11.90    3.00
  11   5  -2   14.10    2.20
  10   5  -2   40.60    5.40
  10   5  -2   42.50    6.00
   9   5  -2    5.30    1.80
   9   5  -2    3.20    1.20
   9   5  -2    1.30    1.30
   8   5  -2   57.09    6.10
   8   5  -2   41.20    5.80
   8   5  -2   53.79    5.60
   7   5  -2    0.20    0.80
   7   5  -2    0.60    1.00
   7   5  -2   -0.30    0.80
   6   5  -2  184.98   17.50
   6   5  -2  184.78   17.40
   6   5  -2  171.78   17.40
   5   5  -2    0.10    0.50
   4   5  -2  168.38   15.10
   4   5  -2  154.78   15.90
   4   5  -2  159.58   14.80
   4   5  -2  154.08   14.80
   3   5  -2  218.08   20.90
   3   5  -2  220.08   21.40
   3   5  -2  213.08   20.90
  -3  -5   2  246.98   20.80
  -3  -5   2  222.98   20.80
   2   5  -2  135.49   13.40
   2   5  -2  143.49   12.80
   2   5  -2  125.19   13.40
   2   5  -2  127.69   13.10
  -2  -5   2  140.39   13.40
  -2  -5   2  144.69   13.30
  -2  -5   2  145.09   13.10
   1   5  -2   23.80    3.00
   1   5  -2   28.10    3.30
   1   5  -2   25.30    3.10
  -1  -5   2   28.50    3.00
  -1  -5   2   23.90    3.10
  -1  -5   2   25.10    3.10
   0   5  -2    8.80    1.70
   0   5  -2    8.50    1.60
   0   5  -2    6.60    1.60
   0   5  -2    8.80    1.70
   0  -5   2    5.70    1.40
   0  -5   2    7.00    1.60
  -1   5  -2  177.58   19.20
  -1   5  -2  193.08   18.70
  -1   5  -2  207.48   18.80
   1  -5   2  209.08   18.10
   1  -5   2  185.68   18.70
   1  -5   2  181.78   18.70
   1  -5   2  209.28   18.90
  -2   5  -2   60.89    7.10
  -2   5  -2   58.19    6.90
  -2   5  -2   72.19    7.20
  -2   5  -2   71.59    7.00
   2  -5   2   70.59    6.50
   2  -5   2   78.39    7.00
   2  -5   2   60.99    7.00
   2  -5   2   57.79    6.80
   2  -5   2   70.69    7.20
  -3   5  -2    7.50    1.90
  -3   5  -2    4.80    1.60
  -3   5  -2    7.20    1.60
  -3   5  -2    6.50    1.70
   3  -5   2    7.10    1.80
   3  -5   2    5.00    1.20
   3  -5   2    7.70    2.00
   3  -5   2    6.60    1.60
   3  -5   2    4.60    1.40
  -4   5  -2   97.99   10.20
  -4   5  -2  103.99   10.10
  -4   5  -2   89.19   10.30
  -4   5  -2  113.99   10.60
   4  -5   2  109.29   10.30
   4  -5   2  104.29   10.60
   4  -5   2   91.69   10.00
   4  -5   2   87.29   10.30
   4  -5   2  111.79   10.00
  -5   5  -2  100.39   11.60
  -5   5  -2  110.29   11.90
  -5   5  -2  128.79   12.00
   5  -5   2  127.19   12.10
   5  -5   2  105.99   11.80
   5  -5   2  122.39   11.80
   5  -5   2  107.59   11.40
   5  -5   2  125.49   11.50
  -6   5  -2  119.19   11.20
  -6   5  -2  102.69   11.10
  -6   5  -2   94.29   11.20
  -6   5  -2  104.09   10.60
   6  -5   2  105.19   10.90
   6  -5   2   92.19   10.90
   6  -5   2  103.89   10.40
   6  -5   2  113.39   11.30
   6  -5   2  106.29   10.70
  -7   5  -2   28.10    3.50
  -7   5  -2   28.00    4.70
  -7   5  -2   33.40    4.40
  -7   5  -2   33.70    4.30
   7  -5   2   44.30    4.40
   7  -5   2   22.30    4.40
   7  -5   2   28.80    4.70
   7  -5   2   34.40    4.80
   7  -5   2   27.40    3.60
  -8   5  -2    8.60    1.60
  -8   5  -2    8.90    2.50
  -8   5  -2    9.00    2.60
  -8   5  -2    6.70    2.10
   8  -5   2    9.20    1.80
   8  -5   2    6.60    2.30
   8  -5   2    9.60    2.70
   8  -5   2    8.30    2.30
   8  -5   2    6.80    2.30
  -9   5  -2    1.10    1.70
  -9   5  -2   -1.80    0.90
   9  -5   2    1.10    1.40
   9  -5   2   -0.10    1.60
   9  -5   2    3.40    1.70
   9  -5   2    2.00    1.80
   9  -5   2    0.40    0.70
 -10   5  -2   10.10    1.70
 -10   5  -2   10.90    2.80
 -10   5  -2    7.70    2.60
  10  -5   2    8.90    2.70
  10  -5   2    8.80    2.70
  10  -5   2    8.60    2.80
  10  -5   2    8.90    1.70
 -11   5  -2    6.10    2.30
 -11   5  -2   11.90    3.00
 -11   5  -2    6.50    2.50
  11  -5   2    2.70    2.30
  11  -5   2    6.90    2.70
  11  -5   2    5.30    2.60
  11  -5   2    8.80    2.70
 -12   5  -2    8.90    2.70
  12  -5   2    1.80    2.30
  12  -5   2    4.90    2.80
  12  -5   2    5.80    2.70
 -13   5  -2    1.40    1.80
  13  -5   2   -4.30    1.20
  13  -5   2   -3.70    1.40
  13  -5   2    1.20    2.40
  13  -5   2   -1.00    1.50
  13   4  -2   -3.20    1.20
  13   4  -2    0.00    1.50
  12   4  -2  116.99   11.10
  12   4  -2  120.49   11.00
  12   4  -2  111.89   10.80
  12   4  -2  114.49   12.70
  12   4  -2  118.89   12.90
  12   4  -2  118.89   10.90
  11   4  -2    9.40    2.80
  11   4  -2   12.40    1.90
  11   4  -2   10.60    1.30
  11   4  -2   11.00    2.80
  11   4  -2   14.10    1.40
  10   4  -2  532.65   51.49
  10   4  -2  559.54   50.09
  10   4  -2  536.55   50.59
  10   4  -2  558.94   50.09
  10   4  -2  534.15   51.59
   9   4  -2   29.20    3.30
   9   4  -2   27.30    2.60
   9   4  -2   27.20    4.30
   9   4  -2   25.60    2.50
   9   4  -2   23.50    3.90
   8   4  -2  299.37   28.80
   8   4  -2  314.87   28.90
   8   4  -2  294.07   28.30
   7   4  -2   23.40    3.50
   7   4  -2   25.00    3.60
   7   4  -2   22.20    2.90
   6   4  -2 1155.38  107.09
   6   4  -2 1225.48  107.19
   6   4  -2 1110.09  106.89
   5   4  -2   76.99    7.60
   5   4  -2   72.49    7.60
   5   4  -2   75.59    7.60
   4   4  -2 2693.43  243.28
   4   4  -2 2624.54  243.48
   3   4  -2   61.69    6.60
   3   4  -2   67.89    6.80
   3   4  -2   69.99    7.10
   3   4  -2   63.49    6.60
  -3  -4   2   78.99    6.50
  -3  -4   2   73.89    6.50
  -2  -4   2 3693.73  373.26
  -2  -4   2 4289.77  373.66
   1   4  -2   31.90    3.60
   1   4  -2   36.80    3.90
   1   4  -2   30.20    3.70
  -1  -4   2   33.90    3.60
  -1  -4   2   39.00    3.70
  -1  -4   2   36.50    3.90
   0   4  -2 1611.94  148.09
   0   4  -2 1567.24  148.09
   0   4  -2 1763.32  148.19
   0   4  -2 1580.04  147.99
   0  -4   2 1660.43  148.09
   0  -4   2 1512.35  147.99
  -1   4  -2   34.20    3.70
  -1   4  -2   30.70    3.60
  -1   4  -2   34.10    3.80
  -1   4  -2   29.10    3.50
   1  -4   2   31.20    3.40
   1  -4   2   27.90    3.50
   1  -4   2   29.60    3.60
  -2   4  -2 1870.31  181.58
  -2   4  -2 2263.17  181.58
  -2   4  -2 1787.52  181.68
   2  -4   2 1877.41  181.48
   2  -4   2 2173.58  181.58
   2  -4   2 1920.11  181.68
  -3   4  -2   75.89    8.00
  -3   4  -2   79.39    7.70
  -3   4  -2   74.49    7.80
  -3   4  -2   75.69    8.00
   3  -4   2   72.49    7.70
   3  -4   2   84.09    7.90
   3  -4   2   68.39    7.90
   3  -4   2   84.99    8.20
  -4   4  -2 1453.75  148.39
  -4   4  -2 1834.02  148.59
  -4   4  -2 1440.56  148.19
  -4   4  -2 1622.64  147.89
   4  -4   2 1729.93  148.49
   4  -4   2 1750.12  148.29
   4  -4   2 1614.44  148.09
   4  -4   2 1473.75  148.29
  -5   4  -2  115.29   10.50
  -5   4  -2   90.49   10.10
  -5   4  -2   88.79   10.20
  -5   4  -2   99.19    9.70
   5  -4   2  107.39   10.50
   5  -4   2   94.29    9.80
   5  -4   2  114.99   10.40
   5  -4   2   94.49   10.20
  -6   4  -2  208.08   18.60
  -6   4  -2  164.38   18.30
  -6   4  -2  205.98   17.70
  -6   4  -2  175.78   18.20
   6  -4   2  171.08   18.30
   6  -4   2  207.18   18.50
   6  -4   2  180.18   17.80
  -7   4  -2    4.30    2.10
  -7   4  -2    8.10    2.10
  -7   4  -2    6.10    1.20
  -7   4  -2    7.60    2.00
   7  -4   2    9.10    2.20
   7  -4   2    9.10    1.60
   7  -4   2    6.60    2.00
  -8   4  -2  295.97   26.90
  -8   4  -2  233.78   26.70
  -8   4  -2  266.57   25.70
  -8   4  -2  287.07   26.80
   8  -4   2  253.97   26.80
   8  -4   2  312.97   27.10
   8  -4   2  304.57   26.80
   8  -4   2  317.57   27.30
   8  -4   2  248.78   25.90
  -9   4  -2   46.70    5.10
  -9   4  -2   54.49    6.40
  -9   4  -2   53.49    6.40
   9  -4   2   46.50    6.20
   9  -4   2   50.29    6.40
   9  -4   2   47.70    5.30
   9  -4   2   64.89    7.00
   9  -4   2   66.29    6.90
 -10   4  -2  269.77   26.00
 -10   4  -2  235.58   25.90
  10  -4   2  278.77   26.40
  10  -4   2  308.67   26.30
  10  -4   2  245.18   26.00
 -11   4  -2    2.50    2.00
 -11   4  -2    0.20    1.40
  11  -4   2    2.50    1.60
  11  -4   2   -0.70    1.80
  11  -4   2    0.10    1.80
  11  -4   2   -0.60    1.60
 -12   4  -2  161.58   18.80
 -12   4  -2  176.58   18.90
 -12   4  -2  177.68   18.70
  12  -4   2  215.38   19.90
  12  -4   2  192.48   19.50
  12  -4   2  173.08   18.80
  12  -4   2  212.78   19.50
 -13   4  -2   -1.50    1.40
  13  -4   2    0.30    2.00
  13  -4   2    0.60    2.30
  13  -4   2    0.70    2.00
  13  -4   2    1.50    1.60
  14   3  -2   32.00    3.90
  14   3  -2   46.00    6.80
  14   3  -2   27.40    6.00
  14   3  -2   36.20    3.80
  13   3  -2   33.30    5.30
  13   3  -2   29.00    3.30
  13   3  -2   28.00    3.40
  13   3  -2   26.50    5.10
  12   3  -2  100.99    8.70
  12   3  -2   86.79    9.20
  12   3  -2   89.19    8.60
  12   3  -2   89.09    9.20
  12   3  -2  109.79   11.00
  12   3  -2   95.39   10.70
  11   3  -2    0.10    0.70
  11   3  -2   -0.30    0.40
  11   3  -2    0.60    1.40
  11   3  -2    0.00    0.50
  11   3  -2    2.30    1.50
  11   3  -2    0.10    0.60
  10   3  -2   80.79    7.90
  10   3  -2   76.29    7.80
  10   3  -2   74.09    8.80
  10   3  -2   83.19    7.90
  10   3  -2   81.79    9.10
   9   3  -2    1.90    1.40
   9   3  -2    0.70    0.70
   9   3  -2    0.30    1.20
   9   3  -2    1.10    0.70
   8   3  -2  212.78   20.20
   8   3  -2  207.78   20.30
   8   3  -2  223.78   21.20
   8   3  -2  249.97   21.40
   8   3  -2  210.68   20.50
   7   3  -2   10.20    2.10
   7   3  -2    8.00    1.60
   7   3  -2    9.80    2.20
   7   3  -2    9.20    1.30
   7   3  -2    9.70    1.20
   6   3  -2   24.50    3.50
   6   3  -2   24.00    2.50
   6   3  -2   26.10    2.50
   6   3  -2   26.10    3.00
   5   3  -2  144.09   14.20
   5   3  -2  148.09   14.10
   5   3  -2  149.19   14.00
   4   3  -2   92.99    8.90
   4   3  -2   93.19    8.90
   4   3  -2   87.69    8.90
   3   3  -2    0.00    0.20
   3   3  -2    0.10    0.40
   3   3  -2    0.00    0.50
   3   3  -2    0.30    0.20
   2   3  -2    1.10    0.70
   2   3  -2    0.40    0.40
   2   3  -2    0.80    0.50
   2   3  -2    0.70    0.40
  -2  -3   2    0.40    0.30
  -2  -3   2    0.40    0.70
   1   3  -2  487.55   45.60
   1   3  -2  541.95   45.90
   1   3  -2  443.16   45.80
   1   3  -2  536.95   46.10
  -1  -3   2  487.45   45.80
   0   3  -2   39.40    3.80
   0   3  -2   33.10    3.60
   0   3  -2   41.70    3.90
   0   3  -2   30.00    3.70
   0  -3   2   37.30    3.30
   0  -3   2   35.80    3.80
   0  -3   2   32.70    3.70
  -1   3  -2 2193.68  232.48
   1  -3   2 2612.84  234.98
  -2   3  -2   20.00    2.40
  -2   3  -2   19.80    2.50
  -2   3  -2   19.40    2.30
  -2   3  -2   15.70    2.50
   2  -3   2   22.30    2.40
   2  -3   2   15.40    2.20
   2  -3   2   21.30    2.60
   2  -3   2   13.20    2.30
  -3   3  -2  367.96   36.20
  -3   3  -2  447.66   36.40
  -3   3  -2  388.56   36.00
  -3   3  -2  349.87   36.20
   3  -3   2  391.56   36.30
   3  -3   2  402.86   36.20
   3  -3   2  352.36   36.00
   3  -3   2  418.16   36.40
  -4   3  -2    0.40    0.60
  -4   3  -2   -0.40    0.80
  -4   3  -2    2.00    1.10
  -4   3  -2    0.70    0.90
   4  -3   2    0.30    0.80
   4  -3   2    0.40    0.60
   4  -3   2    0.90    0.90
   4  -3   2    0.40    1.00
  -5   3  -2  406.76   38.20
  -5   3  -2  458.75   38.40
  -5   3  -2  407.16   38.30
  -5   3  -2  418.86   37.70
   5  -3   2  370.66   38.20
   5  -3   2  359.36   38.10
   5  -3   2  397.26   37.80
   5  -3   2  453.05   38.50
  -6   3  -2    5.30    1.00
  -6   3  -2    7.40    1.70
  -6   3  -2    6.40    1.80
  -6   3  -2    7.50    1.90
   6  -3   2    6.30    1.80
   6  -3   2    6.90    1.20
   6  -3   2    9.50    2.10
   6  -3   2    6.20    1.70
  -7   3  -2    7.90    1.30
  -7   3  -2   10.90    2.20
  -7   3  -2    8.30    2.10
   7  -3   2    9.80    1.50
   7  -3   2    8.80    2.30
   7  -3   2   13.30    2.50
   7  -3   2    9.70    2.40
  -8   3  -2   70.59    6.80
  -8   3  -2   54.99    6.60
  -8   3  -2   58.39    5.50
  -8   3  -2   52.89    6.50
   8  -3   2   55.09    6.60
   8  -3   2   52.69    5.60
   8  -3   2   55.29    6.80
  -9   3  -2   48.50    5.70
  -9   3  -2   38.00    5.50
  -9   3  -2   39.10    5.40
   9  -3   2   52.59    5.80
   9  -3   2   45.40    6.40
 -10   3  -2   12.10    2.70
  10  -3   2   16.00    3.30
  10  -3   2   10.50    2.70
  10  -3   2   15.00    3.50
  10  -3   2   12.90    3.30
 -11   3  -2    0.10    1.20
 -11   3  -2    2.30    1.30
  11  -3   2   -2.90    1.10
  11  -3   2    2.20    2.10
  11  -3   2   -1.80    1.20
  11  -3   2   -0.70    1.00
 -12   3  -2   42.60    5.40
 -12   3  -2   29.70    5.10
 -12   3  -2   31.50    5.50
  12  -3   2   41.90    6.30
  12  -3   2   30.30    5.80
  12  -3   2   36.50    5.60
  12  -3   2   45.10    6.40
  13  -3   2  107.99   12.50
  13  -3   2  121.49   13.00
  13  -3   2  101.99   12.10
  13  -3   2  102.69   11.80
  14   2  -2   81.99    9.10
  14   2  -2   91.09   10.80
  14   2  -2   92.09    9.10
  14   2  -2   97.99   11.00
 -14  -2   2   86.29    8.20
  13   2  -2   -0.60    0.70
  13   2  -2   -2.00    1.30
  13   2  -2    0.50    1.70
  13   2  -2   -0.10    0.90
 -13  -2   2   -1.50    0.50
  12   2  -2  121.29   11.80
  12   2  -2  117.69   11.70
  12   2  -2  121.99   13.00
  12   2  -2  109.39   12.80
  11   2  -2   10.70    1.40
  11   2  -2    5.10    2.40
  11   2  -2    9.90    1.90
  11   2  -2    9.40    1.40
  11   2  -2   12.30    2.20
  11   2  -2   11.10    2.90
 -11  -2   2   11.20    1.60
 -11  -2   2    9.00    1.50
  10   2  -2  432.36   41.20
  10   2  -2  438.76   42.20
  10   2  -2  463.75   40.90
  10   2  -2  416.36   41.30
  10   2  -2  432.46   40.90
  10   2  -2  455.45   42.20
 -10  -2   2  436.46   40.90
 -10  -2   2  469.75   41.00
   9   2  -2    1.80    1.30
   9   2  -2    0.60    0.60
   9   2  -2    0.70    1.10
   9   2  -2    0.50    0.70
   9   2  -2   -0.40    0.70
  -9  -2   2    0.20    0.60
  -9  -2   2    0.10    0.50
   8   2  -2  804.52   77.49
   8   2  -2  847.22   78.09
   8   2  -2  838.42   77.39
   8   2  -2  785.82   78.09
   8   2  -2  798.32   77.39
  -8  -2   2  840.22   77.79
  -8  -2   2  883.21   77.19
  -8  -2   2  925.81   77.29
   7   2  -2   72.09    7.20
   7   2  -2   75.59    7.80
   7   2  -2   67.59    7.80
   7   2  -2   70.09    7.20
  -7  -2   2   72.79    7.00
  -7  -2   2   79.59    7.00
  -7  -2   2   73.09    7.60
   6   2  -2 3599.04  330.97
   6   2  -2 3647.03  330.37
   6   2  -2 3597.24  330.97
   5   2  -2   19.20    2.30
   5   2  -2   13.90    1.80
   5   2  -2   16.80    1.80
   5   2  -2   18.90    2.60
  -5  -2   2   16.50    1.70
  -5  -2   2   17.30    1.70
   4   2  -2 4233.98  392.06
   4   2  -2 4294.27  392.56
   3   2  -2   40.50    4.10
   3   2  -2   43.40    3.80
   3   2  -2   37.90    4.10
   3   2  -2   38.30    3.80
   2   2  -2   32.70    3.30
   2   2  -2   34.40    3.50
  -2  -2   2   32.40    3.50
  -2  -2   2   36.90    3.20
   1   2  -2   76.59    6.80
   1   2  -2   78.99    6.90
   1   2  -2   70.29    6.80
  -1  -2   2   67.19    6.80
  -1  -2   2   69.09    6.80
  -1  -2   2   72.89    6.90
   0  -2   2   -0.10    0.10
  -1   2  -2   22.40    2.30
  -1   2  -2   19.10    2.20
  -1   2  -2   16.80    2.30
  -1   2  -2   22.30    2.40
   1  -2   2   25.10    2.30
   1  -2   2   15.80    2.20
   1  -2   2   22.30    2.50
   1  -2   2   16.70    2.30
  -2   2  -2  339.47   28.90
  -2   2  -2  345.27   28.60
  -2   2  -2  278.57   28.80
   2  -2   2  324.97   28.80
   2  -2   2  315.47   28.90
   2  -2   2  283.67   28.80
   2  -2   2  282.77   28.60
  -3   2  -2    7.10    1.00
  -3   2  -2    8.60    1.50
  -3   2  -2    7.90    1.60
  -3   2  -2    8.00    1.40
   3  -2   2    5.40    1.40
   3  -2   2    6.20    1.30
   3  -2   2    7.10    1.50
   3  -2   2    4.00    0.90
  -4   2  -2  926.31   93.69
  -4   2  -2  911.51   93.59
  -4   2  -2 1041.30   93.19
  -4   2  -2 1145.59   93.79
   4  -2   2 1074.89   93.29
   4  -2   2 1045.70   93.69
   4  -2   2 1069.89   93.79
   4  -2   2  927.31   93.59
  -5   2  -2    7.00    1.60
  -5   2  -2    7.10    1.50
  -5   2  -2    5.40    1.50
  -5   2  -2    4.90    0.90
   5  -2   2    5.40    1.40
   5  -2   2    5.10    1.40
   5  -2   2    6.30    1.00
   5  -2   2    6.40    2.10
  -6   2  -2  197.08   20.00
  -6   2  -2  182.58   19.90
  -6   2  -2  206.68   19.20
  -6   2  -2  237.98   20.10
   6  -2   2  202.28   19.30
   6  -2   2  192.78   20.00
   6  -2   2  226.48   20.20
   6  -2   2  221.18   20.10
  -7   2  -2   27.10    3.70
  -7   2  -2   30.10    2.80
  -7   2  -2   24.00    3.60
  -7   2  -2   27.60    4.10
   7  -2   2   28.80    4.30
   7  -2   2   28.80    4.20
   7  -2   2   26.90    4.50
  -8   2  -2  747.63   64.59
  -8   2  -2  643.94   64.49
  -8   2  -2  685.13   64.59
   8  -2   2  651.53   64.69
   8  -2   2  738.03   64.79
  -9   2  -2    4.30    1.60
  -9   2  -2    4.00    1.60
  -9   2  -2    6.60    1.90
   9  -2   2    4.70    2.00
   9  -2   2    5.20    1.80
   9  -2   2    6.40    2.00
 -10   2  -2  495.65   43.70
  10  -2   2  439.16   43.50
  10  -2   2  445.96   43.90
 -11   2  -2   -0.70    0.70
 -11   2  -2   -0.60    1.10
  11  -2   2    0.50    1.70
  11  -2   2    1.70    1.40
  11  -2   2    1.60    1.70
  11  -2   2   -0.60    1.50
 -12   2  -2   56.89    6.60
 -12   2  -2   48.00    6.80
  12  -2   2   52.99    7.90
  12  -2   2   49.60    6.50
  12  -2   2   54.39    7.20
  12  -2   2   60.09    7.40
 -13   2  -2    5.40    1.80
  13  -2   2   11.40    3.30
  13  -2   2    5.50    2.00
  13  -2   2    0.60    1.90
  13  -2   2   10.20    3.10
  14  -2   2   63.09   11.30
  14  -2   2   95.79   13.90
  14  -2   2   70.09   10.20
  14  -2   2   66.29    8.20
  14   1  -2   55.49    7.70
  14   1  -2   47.00    5.70
  14   1  -2   43.70    5.50
  14   1  -2   47.80    7.60
 -14  -1   2   44.10    4.90
  13   1  -2    0.40    1.20
  13   1  -2    2.90    2.10
  13   1  -2    0.20    1.20
  13   1  -2   -0.40    1.70
 -13  -1   2    0.80    0.80
 -13  -1   2    1.70    0.90
  12   1  -2   98.59   11.40
  12   1  -2  114.49   12.50
  12   1  -2  128.89   11.80
  12   1  -2  126.19   12.70
 -12  -1   2  117.29   11.20
 -12  -1   2  105.99   11.10
  11   1  -2   18.50    3.20
  11   1  -2   19.10    2.10
  11   1  -2   18.60    3.90
  11   1  -2   20.40    2.30
  11   1  -2   18.20    3.00
 -11  -1   2   20.50    2.70
 -11  -1   2   20.50    2.50
 -11  -1   2   22.80    3.60
  10   1  -2   47.30    5.40
  10   1  -2   56.99    6.40
  10   1  -2   41.90    5.40
  10   1  -2   48.20    6.30
  10   1  -2   50.49    4.80
  10   1  -2   48.80    4.80
 -10  -1   2   47.50    5.10
 -10  -1   2   41.20    5.50
 -10  -1   2   49.20    5.20
   9   1  -2   16.10    3.00
   9   1  -2   13.50    3.00
   9   1  -2   16.10    2.60
   9   1  -2   15.20    2.60
   9   1  -2   15.70    1.90
  -9  -1   2   13.80    2.20
  -9  -1   2   14.40    2.60
  -9  -1   2   18.50    2.30
   8   1  -2  333.87   28.50
   8   1  -2  276.57   27.90
   8   1  -2  287.57   27.50
   8   1  -2  294.97   27.80
   8   1  -2  286.57   28.40
  -8  -1   2  286.47   28.00
  -8  -1   2  296.77   28.00
  -8  -1   2  314.47   27.70
   7   1  -2    6.70    1.80
   7   1  -2    7.40    1.90
   7   1  -2    5.90    1.40
   7   1  -2    5.20    1.30
  -7  -1   2    5.90    1.30
  -7  -1   2    6.90    1.50
  -7  -1   2    7.60    1.30
   6   1  -2   27.60    3.50
   6   1  -2   27.00    3.20
   6   1  -2   30.80    3.60
   6   1  -2   24.30    3.00
  -6  -1   2   29.90    3.30
  -6  -1   2   25.20    3.00
  -6  -1   2   31.40    3.10
   5   1  -2   71.29    7.10
   5   1  -2   61.19    7.00
   5   1  -2   76.59    7.30
   5   1  -2   68.49    7.40
  -5  -1   2   78.39    7.00
  -5  -1   2   77.09    7.00
  -5  -1   2   73.29    7.20
   4   1  -2  418.06   41.20
   4   1  -2  448.26   41.20
   4   1  -2  416.66   41.50
   4   1  -2  454.35   41.40
  -4  -1   2  477.85   41.40
  -4  -1   2  472.75   41.20
   3   1  -2  610.34   62.29
   3   1  -2  723.43   62.49
   3   1  -2  711.03   62.19
   3   1  -2  668.43   62.19
  -3  -1   2  659.93   62.29
  -3  -1   2  700.93   62.09
   2   1  -2   42.30    3.70
   2   1  -2   35.10    3.50
   2   1  -2   36.40    3.50
   2   1  -2   36.10    3.50
  -2  -1   2   38.10    3.50
  -2  -1   2   34.30    3.50
  -2  -1   2   38.20    3.50
  -2  -1   2   29.60    3.60
   1   1  -2    8.70    1.00
   1   1  -2   10.10    1.10
   1   1  -2    8.70    0.90
   1   1  -2    9.40    1.10
  -1  -1   2    7.30    1.10
  -1  -1   2    8.30    1.10
  -1  -1   2    9.60    1.00
   0   1  -2    7.40    0.80
   0   1  -2    5.30    0.90
   0   1  -2    5.50    0.70
   0  -1   2    6.40    0.80
   0  -1   2    4.90    0.80
  -1   1  -2   28.60    2.80
  -1   1  -2   26.20    2.90
   1  -1   2   25.60    2.80
  -2   1  -2   77.39    7.30
  -2   1  -2   76.29    7.00
  -2   1  -2   81.89    7.30
  -2   1  -2   72.09    7.20
   2  -1   2   83.39    7.40
   2  -1   2   59.99    7.20
  -3   1  -2   17.00    1.70
  -3   1  -2   14.70    2.20
  -3   1  -2   13.00    2.10
  -3   1  -2   19.10    2.20
   3  -1   2   12.50    2.10
   3  -1   2   18.20    2.30
   3  -1   2   16.40    2.10
  -4   1  -2  146.39   14.50
  -4   1  -2  152.68   14.50
  -4   1  -2  161.28   14.60
  -4   1  -2  145.39   14.00
   4  -1   2  135.49   14.50
   4  -1   2  164.98   14.60
   4  -1   2  162.78   14.70
  -5   1  -2  121.19   11.00
  -5   1  -2  127.49   11.70
  -5   1  -2  119.29   11.70
  -5   1  -2  119.99   11.70
   5  -1   2  110.09   12.10
   5  -1   2  111.99   11.60
  -6   1  -2   14.90    2.40
  -6   1  -2   13.40    2.40
   6  -1   2   15.20    2.50
   6  -1   2   13.60    2.40
   6  -1   2   13.90    2.40
  -7   1  -2   57.09    6.20
  -7   1  -2   60.09    6.30
   7  -1   2   55.49    6.30
   7  -1   2   56.49    6.50
   7  -1   2   55.79    6.20
  -8   1  -2   91.89    9.60
  -8   1  -2   80.39    9.60
   8  -1   2  112.89   10.20
   8  -1   2   93.59    9.80
   8  -1   2   93.49    9.70
  -9   1  -2   21.00    3.40
  -9   1  -2   22.40    3.40
   9  -1   2   15.90    3.40
   9  -1   2   24.20    3.70
   9  -1   2   16.70    3.10
 -10   1  -2    0.90    1.40
 -10   1  -2   -0.90    0.90
  10  -1   2   -1.40    0.90
  10  -1   2   -0.10    1.40
 -11   1  -2    9.30    2.30
  11  -1   2   13.80    2.80
  11  -1   2    9.70    3.00
  11  -1   2   16.10    3.30
 -12   1  -2   27.00    4.70
 -12   1  -2   31.60    4.20
 -12   1  -2   24.50    4.50
  12  -1   2   32.00    5.10
  12  -1   2   31.30    5.30
  12  -1   2   25.90    4.50
  12  -1   2   33.50    5.50
 -13   1  -2    0.70    1.20
  13  -1   2    1.20    2.10
  13  -1   2    3.20    2.20
  13  -1   2    4.30    2.20
  13  -1   2    3.60    1.70
  14  -1   2   20.70    4.70
  14  -1   2   15.60    3.40
  14  -1   2   11.60    3.60
  14  -1   2   16.30    4.30
  14   0  -2  126.29   12.90
  14   0  -2  171.48   14.70
  14   0  -2  115.49   13.90
  14   0  -2  118.99   12.90
 -14   0   2  113.29   12.20
  13   0  -2    2.00    2.00
  13   0  -2   -0.30    1.30
  13   0  -2    1.60    2.10
  13   0  -2    1.30    1.30
 -13   0   2    1.60    1.00
 -13   0   2    0.10    1.30
 -13   0   2    0.60    1.00
  12   0  -2  117.39   12.80
  12   0  -2  127.89   12.20
  12   0  -2  125.79   12.80
  12   0  -2  109.39   11.80
 -12   0   2  101.19   12.80
 -12   0   2  110.59   11.50
  11   0  -2    3.30    1.50
  11   0  -2    2.50    2.70
  11   0  -2    3.80    2.00
  11   0  -2    2.10    0.60
 -11   0   2    3.60    1.20
 -11   0   2    2.70    1.40
  10   0  -2  282.07   27.90
  10   0  -2  303.17   27.20
  10   0  -2  279.87   28.00
  10   0  -2  312.57   28.60
  10   0  -2  273.57   28.40
 -10   0   2  292.97   28.00
 -10   0   2  296.47   27.80
 -10   0   2  300.67   27.70
   9   0  -2    1.20    0.60
   9   0  -2    2.50    1.10
   9   0  -2    0.80    1.40
   9   0  -2    0.70    1.20
   9   0  -2    2.50    1.30
  -9   0   2    0.90    1.00
  -9   0   2    1.70    1.00
  -9   0   2    1.10    1.00
   8   0  -2 2118.39  184.08
   8   0  -2 2113.19  184.08
   8   0  -2 1896.51  183.68
   8   0  -2 1990.40  183.08
   8   0  -2 1939.31  183.58
  -8   0   2 1986.40  183.68
  -8   0   2 1975.10  183.48
   7   0  -2    4.90    1.50
   7   0  -2    3.70    1.20
   7   0  -2    2.80    1.30
   7   0  -2    3.50    0.80
   7   0  -2    3.00    1.10
  -7   0   2    3.90    1.20
  -7   0   2    5.40    1.20
  -7   0   2    4.00    1.30
   6   0  -2  723.63   71.39
   6   0  -2  791.22   71.09
   6   0  -2  722.03   71.59
   6   0  -2  715.43   71.39
  -6   0   2  777.72   71.49
  -6   0   2  829.72   71.39
  -6   0   2  859.11   71.39
   5   0  -2    0.60    0.70
   5   0  -2    1.30    0.50
   5   0  -2   -0.20    0.80
   5   0  -2    0.10    0.80
   5   0  -2    0.40    0.70
  -5   0   2    1.30    0.80
  -5   0   2    1.10    0.70
  -5   0   2    0.10    0.60
   4   0  -2 1392.26  123.09
   4   0  -2 1260.77  122.89
   4   0  -2 1375.56  122.89
   4   0  -2 1414.16  123.09
  -4   0   2 1326.87  122.89
  -4   0   2 1391.66  122.89
  -4   0   2 1229.08  122.89
   3   0  -2    1.00    0.60
   3   0  -2    2.70    1.00
   3   0  -2    1.50    0.70
   3   0  -2    1.30    0.70
  -3   0   2    1.30    0.70
  -3   0   2    2.70    0.70
  -3   0   2    1.00    0.60
  -3   0   2    1.70    0.80
   1   0  -2    1.60    0.40
   1   0  -2    2.60    0.50
   1   0  -2    1.90    0.50
   1   0  -2    1.00    0.40
  -1   0   2    1.40    0.40
  -1   0   2    1.20    0.50
  -1   0   2    1.00    0.50
   0   0  -2    0.00    0.20
   0   0   2    0.10    0.20
  -1   0  -2    3.70    0.70
  -1   0  -2    4.50    0.70
   1   0   2    4.20    0.70
   1   0   2    4.20    0.70
   1   0   2    5.20    0.80
  -2   0  -2   13.10    1.60
  -2   0  -2    9.90    1.60
   2   0   2   14.30    1.70
   2   0   2   12.40    1.60
   2   0   2   15.70    1.70
  -3   0  -2    2.90    0.40
  -3   0  -2    3.70    1.00
  -3   0  -2    3.20    0.80
   3   0   2    3.60    1.00
   3   0   2    4.50    1.00
   3   0   2    5.30    1.00
  -4   0  -2    5.10    1.20
  -4   0  -2    6.40    1.30
   4   0   2    6.70    1.40
   4   0   2    6.80    1.40
   4   0   2    8.20    1.30
  -5   0  -2    2.30    1.00
  -5   0  -2    1.50    0.90
   5   0   2    2.30    0.80
  -6   0  -2  349.37   33.10
  -6   0  -2  411.46   33.00
   6   0   2  331.27   33.10
   6   0   2  330.57   33.00
   6   0   2  338.77   32.90
  -7   0  -2    1.20    0.80
  -7   0  -2   -0.30    0.70
  -7   0  -2   -0.40    0.70
   7   0   2    0.50    0.90
   7   0   2    2.10    1.20
   7   0   2    1.10    0.80
  -8   0  -2  223.78   23.10
  -8   0  -2  258.37   23.20
  -8   0  -2  247.48   23.40
   8   0   2  257.27   23.70
   8   0   2  230.38   23.40
   8   0   2  249.18   23.30
  -9   0  -2    1.30    1.10
  -9   0  -2    1.30    1.00
  -9   0  -2    1.20    1.00
   9   0   2    0.60    1.00
   9   0   2    0.10    1.20
   9   0   2    4.20    1.50
 -10   0  -2  197.48   20.60
 -10   0  -2  212.68   20.10
 -10   0  -2  198.48   20.40
  10   0   2  192.28   20.20
  10   0   2  239.18   21.10
  10   0   2  219.38   20.60
 -11   0  -2    4.80    1.60
  11   0   2    6.90    1.80
  11   0   2    7.80    2.50
 -12   0  -2   39.00    5.10
 -12   0  -2   39.10    5.60
 -12   0  -2   42.00    5.20
  12   0   2   47.10    6.00
  12   0   2   55.99    5.90
  12   0   2   46.00    7.10
  12   0   2   46.50    6.90
 -13   0  -2    0.30    1.00
  13   0   2    1.90    1.90
  13   0   2    2.00    1.50
  13   0   2    1.20    2.00
  13   0   2    4.30    2.10
  14   0   2  346.37   32.10
  14   0   2  334.97   31.20
  14   0   2  295.97   31.80
  14   0   2  299.17   30.60
  14  -1  -2   47.00    8.10
  14  -1  -2   57.59    7.00
  14  -1  -2   63.79    8.70
  14  -1  -2   57.09    7.20
  13  -1  -2    1.30    1.90
  13  -1  -2   -1.20    1.70
  13  -1  -2    1.20    1.40
  13  -1  -2    0.60    1.50
 -13   1   2    2.10    1.20
 -13   1   2   -0.60    1.20
  12  -1  -2  125.89   12.90
  12  -1  -2  120.79   13.00
  12  -1  -2  126.29   12.40
  12  -1  -2   95.49   11.90
 -12   1   2  113.99   12.20
 -12   1   2  109.69   11.70
 -12   1   2  125.49   12.00
  11  -1  -2   13.50    3.20
  11  -1  -2    9.70    2.70
  11  -1  -2    9.70    2.50
  11  -1  -2    9.60    2.70
  11  -1  -2   12.50    1.70
 -11   1   2   11.10    2.30
 -11   1   2   17.80    3.10
  10  -1  -2   30.60    5.10
  10  -1  -2   31.80    4.40
  10  -1  -2   33.10    3.50
  10  -1  -2   35.10    4.50
  10  -1  -2   24.50    4.70
 -10   1   2   34.10    4.20
 -10   1   2   35.80    4.40
 -10   1   2   29.70    4.20
   9  -1  -2   21.60    2.70
   9  -1  -2   25.90    4.20
   9  -1  -2   25.10    4.00
   9  -1  -2   21.30    3.70
   9  -1  -2   26.20    3.40
  -9   1   2   27.10    3.30
  -9   1   2   16.50    3.30
  -9   1   2   24.60    3.30
   8  -1  -2  299.47   30.60
   8  -1  -2  338.07   31.00
   8  -1  -2  322.47   30.10
   8  -1  -2  334.07   31.10
   8  -1  -2  311.67   30.70
  -8   1   2  342.07   30.70
  -8   1   2  298.67   30.50
  -8   1   2  351.46   30.60
   7  -1  -2   84.29    9.00
   7  -1  -2   88.79    9.20
   7  -1  -2   77.99    8.90
   7  -1  -2  102.69    9.40
   7  -1  -2   94.19    8.50
  -7   1   2   92.99    9.00
  -7   1   2   76.39    8.80
   6  -1  -2   21.50    3.20
   6  -1  -2   23.60    3.00
   6  -1  -2   22.50    3.10
   6  -1  -2   18.60    3.10
   6  -1  -2   26.20    2.60
  -6   1   2   21.10    2.80
  -6   1   2   23.40    3.20
   5  -1  -2  116.69   10.60
   5  -1  -2  102.99   11.00
   5  -1  -2  120.99   11.00
   5  -1  -2   99.49   11.00
   5  -1  -2  109.29   10.90
  -5   1   2  101.69   10.80
  -5   1   2  123.79   10.90
   4  -1  -2  423.76   45.20
   4  -1  -2  492.05   45.00
   4  -1  -2  478.35   45.30
   4  -1  -2  521.45   45.30
   4  -1  -2  516.45   45.30
  -4   1   2  503.35   45.20
   3  -1  -2 2158.08  212.18
   2  -1  -2   75.59    7.20
   2  -1  -2   64.69    7.10
   2  -1  -2   70.89    7.20
   2  -1  -2   81.49    7.20
  -2   1   2   77.19    7.20
  -2   1   2   68.89    7.20
  -2   1   2   74.39    7.20
  -2   1   2   81.59    7.10
  -2   1   2   71.69    7.10
   1  -1  -2   55.19    5.20
   1  -1  -2   53.89    5.10
   1  -1  -2   57.69    5.20
   1  -1  -2   48.20    5.20
  -1   1   2   48.80    5.20
  -1   1   2   48.20    5.10
  -1   1   2   53.69    5.10
  -1   1   2   58.29    5.20
   0  -1  -2   11.60    1.50
   0  -1  -2   15.40    1.40
   0  -1  -2   11.70    1.50
   0  -1  -2   12.40    1.50
   0   1   2   10.50    1.40
   0   1   2   13.30    1.50
   0   1   2   12.60    1.50
   0   1   2   10.40    1.40
  -1  -1  -2    1.90    0.60
  -1  -1  -2    2.10    0.50
   1   1   2    2.30    0.50
   1   1   2    2.00    0.60
   1   1   2    3.40    0.70
  -2  -1  -2   43.10    4.40
  -2  -1  -2   37.80    4.20
   2   1   2   46.10    4.40
   2   1   2   50.29    4.40
   2   1   2   46.00    4.20
  -3  -1  -2  181.08   16.70
  -3  -1  -2  150.58   17.00
  -3  -1  -2  188.98   16.50
   3   1   2  164.38   16.70
   3   1   2  179.98   16.50
   3   1   2  206.18   16.80
  -4  -1  -2  152.38   15.00
  -4  -1  -2  170.58   15.10
   4   1   2  146.29   15.00
   4   1   2  164.68   14.70
   4   1   2  153.38   15.20
   4   1   2  169.38   15.10
  -5  -1  -2    1.60    0.90
  -5  -1  -2    0.70    0.70
  -5  -1  -2    0.90    0.60
   5   1   2    1.10    1.00
   5   1   2    0.40    0.60
   5   1   2    0.70    0.80
  -6  -1  -2   23.80    2.60
  -6  -1  -2   24.10    2.90
  -6  -1  -2   17.70    2.40
   6   1   2   18.40    2.90
   6   1   2   19.30    2.50
   6   1   2   19.40    2.70
  -7  -1  -2    2.10    1.20
  -7  -1  -2    2.70    0.90
  -7  -1  -2    0.60    0.70
   7   1   2    2.70    1.00
   7   1   2    1.60    1.20
   7   1   2    1.10    0.90
  -8  -1  -2   75.09    8.40
  -8  -1  -2   83.89    8.90
  -8  -1  -2   87.49    9.60
   8   1   2   87.49    8.90
   8   1   2   92.39    9.30
   8   1   2   90.79    8.80
  -9  -1  -2   73.59    7.00
  -9  -1  -2   60.69    6.70
   9   1   2   68.09    7.00
   9   1   2   59.79    7.40
   9   1   2   63.09    7.10
 -10  -1  -2    0.70    0.90
 -10  -1  -2    0.60    1.00
  10   1   2    0.10    1.10
  10   1   2   -0.10    1.00
  10   1   2    0.50    1.50
 -11  -1  -2   49.20    5.70
  11   1   2   56.49    6.00
  11   1   2   46.50    6.50
 -12  -1  -2   25.10    3.50
 -12  -1  -2   26.80    3.50
  12   1   2   30.80    3.90
  12   1   2   24.90    5.00
  12   1   2   29.50    5.20
  12   1   2   33.90    4.80
 -13  -1  -2    8.00    1.90
  13   1   2    5.70    1.90
  13   1   2    3.00    2.10
  13   1   2    5.50    2.70
  13   1   2    8.90    3.00
  14   1   2   23.80    4.80
  14   1   2   14.90    3.00
  14   1   2   10.80    3.60
  14   1   2   13.70    3.40
  14  -2  -2   78.89    8.80
  14  -2  -2   70.69    9.10
  14  -2  -2   66.59    8.20
  14  -2  -2   56.09    9.30
  13  -2  -2    1.00    1.90
  13  -2  -2    6.80    2.40
  13  -2  -2    2.30    2.10
  13  -2  -2    0.00    1.40
 -13   2   2    2.40    1.70
 -13   2   2    3.00    1.30
  12  -2  -2   75.79    8.90
  12  -2  -2   75.09    7.70
  12  -2  -2   90.29    9.80
  12  -2  -2   82.39    9.40
  12  -2  -2   82.09    9.20
 -12   2   2   73.59    8.50
 -12   2   2   84.59    9.00
  11  -2  -2    4.40    1.90
  11  -2  -2    7.10    2.30
  11  -2  -2    3.40    1.00
  11  -2  -2    1.50    1.80
  11  -2  -2    4.10    1.90
 -11   2   2    2.10    1.40
  10  -2  -2 1054.69   98.39
  10  -2  -2  985.90   97.99
  10  -2  -2 1097.49   98.29
  10  -2  -2  991.20   97.09
  10  -2  -2 1194.18   98.29
 -10   2   2 1033.90   97.99
   9  -2  -2   12.80    2.80
   9  -2  -2   11.10    2.50
   9  -2  -2   12.20    2.70
   9  -2  -2    7.20    2.30
   9  -2  -2    8.90    1.60
  -9   2   2   10.40    2.20
  -9   2   2    8.40    2.10
  -9   2   2    5.80    2.00
   8  -2  -2  763.52   67.69
   8  -2  -2  745.13   67.79
   8  -2  -2  734.83   66.89
   8  -2  -2  814.22   67.79
   8  -2  -2  716.33   67.49
  -8   2   2  651.83   67.39
  -8   2   2  663.13   67.39
   7  -2  -2   73.79    7.80
   7  -2  -2   72.19    7.30
   7  -2  -2   71.49    7.90
   7  -2  -2   75.09    7.80
   7  -2  -2   77.39    7.90
  -7   2   2   67.69    7.70
  -7   2   2   88.69    7.80
  -7   2   2   58.29    7.50
   6  -2  -2  644.74   58.99
   6  -2  -2  687.43   59.49
   6  -2  -2  597.64   59.39
   6  -2  -2  633.24   59.49
   6  -2  -2  709.23   59.59
  -6   2   2  701.03   59.39
  -6   2   2  581.34   59.19
  -6   2   2  571.34   59.29
   5  -2  -2   18.70    3.00
   5  -2  -2   14.90    2.20
   5  -2  -2   16.20    3.00
   5  -2  -2   16.40    2.70
   5  -2  -2   20.30    3.10
  -5   2   2   18.20    2.70
  -5   2   2   20.50    2.50
  -5   2   2   17.30    2.10
  -5   2   2   14.80    2.60
   4  -2  -2 2115.89  201.28
   4  -2  -2 2531.85  201.38
   4  -2  -2 2045.00  201.18
  -4   2   2 2184.38  201.18
  -4   2   2 2106.79  201.28
   3  -2  -2   56.39    5.40
   3  -2  -2   47.90    5.10
   3  -2  -2   50.99    5.30
   3  -2  -2   55.59    5.50
   3  -2  -2   51.79    5.70
  -3   2   2   44.60    5.30
  -3   2   2   48.30    5.20
  -3   2   2   46.60    5.40
  -3   2   2   56.99    5.10
  -3   2   2   52.19    5.40
   2  -2  -2  234.48   23.30
   2  -2  -2  264.47   23.40
   2  -2  -2  275.47   23.50
   2  -2  -2  220.58   23.50
   2  -2  -2  273.47   23.60
  -2   2   2  231.88   23.50
  -2   2   2  270.57   23.50
  -2   2   2  241.38   23.40
  -2   2   2  229.38   23.30
  -2   2   2  271.47   23.30
   1  -2  -2   40.90    4.80
   1  -2  -2   54.99    4.70
   1  -2  -2   52.49    5.00
   1  -2  -2   40.70    4.80
  -1   2   2   50.59    4.90
  -1   2   2   51.19    4.80
  -1   2   2   47.80    4.90
  -1   2   2   46.60    4.70
   0  -2  -2   36.40    4.10
   0  -2  -2   41.60    4.10
   0  -2  -2   43.40    4.10
   0   2   2   37.20    4.00
   0   2   2   45.70    4.20
   0   2   2   38.90    4.10
  -1  -2  -2    5.70    1.00
  -1  -2  -2    5.60    1.00
   1   2   2    6.40    1.10
   1   2   2    6.00    0.90
   1   2   2    7.50    1.10
   1   2   2    6.10    1.00
  -2  -2  -2  356.06   33.40
  -2  -2  -2  315.17   33.70
  -2  -2  -2  386.06   33.40
   2   2   2  350.36   33.40
   2   2   2  362.36   33.40
   2   2   2  400.16   33.50
  -3  -2  -2   28.90    3.00
  -3  -2  -2   33.30    3.10
  -3  -2  -2   27.30    2.90
   3   2   2   26.40    2.90
   3   2   2   23.90    3.00
   3   2   2   32.90    3.10
  -4  -2  -2 1036.80   97.49
  -4  -2  -2 1188.78   97.59
   4   2   2  986.30   97.59
   4   2   2 1113.89   97.49
   4   2   2  991.10   97.79
   4   2   2 1065.89   97.59
  -5  -2  -2    5.00    1.00
  -5  -2  -2    5.30    1.10
   5   2   2    3.90    0.70
   5   2   2    4.30    1.00
   5   2   2    7.00    1.50
   5   2   2    4.20    1.10
  -6  -2  -2 1113.29   93.19
  -6  -2  -2 1033.60   93.09
   6   2   2  976.50   93.19
   6   2   2 1048.80   92.69
   6   2   2 1012.20   93.59
   6   2   2  897.91   93.09
  -7  -2  -2   94.89    9.40
  -7  -2  -2   97.09    9.40
   7   2   2  101.59    9.70
   7   2   2   90.79    9.40
   7   2   2  101.09   10.10
  -8  -2  -2  321.47   27.70
  -8  -2  -2  260.77   27.50
   8   2   2  297.77   27.90
   8   2   2  308.07   28.40
   8   2   2  292.57   27.70
  -9  -2  -2    0.50    0.70
  -9  -2  -2   -1.00    0.70
   9   2   2    0.20    0.90
   9   2   2    0.20    1.20
   9   2   2    1.00    0.80
 -10  -2  -2  357.26   33.00
 -10  -2  -2  366.66   33.20
  10   2   2  332.67   33.40
  10   2   2  376.96   34.30
  10   2   2  340.47   33.20
 -11  -2  -2   14.90    2.40
  11   2   2   18.20    2.80
  11   2   2   16.20    2.90
  11   2   2   16.80    3.60
 -12  -2  -2  240.08   22.60
 -12  -2  -2  230.48   22.50
  12   2   2  252.87   23.30
  12   2   2  263.27   24.30
  12   2   2  218.18   22.80
 -13  -2  -2    0.70    0.90
 -13  -2  -2    0.60    0.80
  13   2   2    2.10    1.90
  13   2   2    1.00    1.60
  13   2   2   -0.60    1.30
  14  -3  -2   47.40    6.70
  14  -3  -2   68.09    9.50
  14  -3  -2   48.80    8.10
  14  -3  -2   51.29    8.30
  13  -3  -2   14.90    3.90
  13  -3  -2   14.30    3.30
  13  -3  -2   11.50    1.80
  13  -3  -2   14.80    3.80
  13  -3  -2   21.10    4.10
 -13   3   2   12.80    2.80
  12  -3  -2  115.39   13.60
  12  -3  -2  141.29   14.10
  12  -3  -2  144.49   14.60
  12  -3  -2  129.59   12.60
  12  -3  -2  137.19   14.20
 -12   3   2  125.29   13.60
 -12   3   2  122.79   13.60
  11  -3  -2    1.40    0.80
  11  -3  -2    0.10    1.40
  11  -3  -2   -0.20    1.40
  11  -3  -2   -0.70    1.30
  11  -3  -2   -0.60    1.40
 -11   3   2    0.70    1.00
  10  -3  -2   96.49   10.80
  10  -3  -2   88.29   11.20
  10  -3  -2   86.79    9.50
  10  -3  -2   99.79   10.60
  10  -3  -2  101.99   10.60
 -10   3   2  100.69   10.30
 -10   3   2  101.89   10.40
   9  -3  -2  133.59   16.10
   9  -3  -2  182.98   16.70
   9  -3  -2  162.18   16.70
   9  -3  -2  170.68   16.50
   9  -3  -2  171.78   15.70
  -9   3   2  159.38   16.20
  -9   3   2  190.58   16.50
  -9   3   2  137.09   16.10
   8  -3  -2  173.18   18.20
   8  -3  -2  185.48   18.50
   8  -3  -2  218.38   18.70
   8  -3  -2  178.68   17.60
   8  -3  -2  211.38   18.50
  -8   3   2  173.58   18.20
  -8   3   2  190.58   18.20
  -8   3   2  159.98   18.00
   7  -3  -2  155.08   14.10
   7  -3  -2  148.39   14.00
   7  -3  -2  142.19   14.10
   7  -3  -2  132.69   13.40
   7  -3  -2  136.69   14.00
  -7   3   2  155.98   14.00
  -7   3   2  143.19   13.20
  -7   3   2  111.19   13.70
  -7   3   2  126.19   13.70
   6  -3  -2    9.70    2.30
   6  -3  -2   11.80    2.30
   6  -3  -2   12.80    2.50
   6  -3  -2   11.20    1.90
   6  -3  -2   10.20    2.20
  -6   3   2    9.70    2.10
  -6   3   2   12.40    1.80
  -6   3   2   10.20    2.20
  -6   3   2    9.50    2.20
   5  -3  -2    2.70    1.50
   5  -3  -2    2.70    1.10
   5  -3  -2    1.60    1.10
   5  -3  -2    0.70    0.70
   5  -3  -2    1.60    1.00
  -5   3   2    2.60    1.20
  -5   3   2    2.20    1.20
  -5   3   2    3.10    1.30
  -5   3   2    4.80    1.10
   4  -3  -2   74.19    8.10
   4  -3  -2   80.99    7.90
   4  -3  -2   79.09    7.90
   4  -3  -2   74.89    8.10
   4  -3  -2   86.19    8.30
  -4   3   2   77.39    7.70
  -4   3   2   77.69    8.20
  -4   3   2   86.59    8.10
  -4   3   2   78.09    8.10
  -4   3   2   71.29    7.90
   3  -3  -2  294.87   28.40
   3  -3  -2  277.47   28.20
   3  -3  -2  336.87   28.50
   3  -3  -2  285.07   28.10
   3  -3  -2  325.77   28.10
  -3   3   2  295.27   28.00
  -3   3   2  276.77   28.10
  -3   3   2  290.77   28.20
  -3   3   2  300.37   28.50
  -3   3   2  338.47   28.40
   2  -3  -2    6.00    1.50
   2  -3  -2    3.90    1.30
   2  -3  -2    5.10    1.20
   2  -3  -2    7.70    1.20
   2  -3  -2    4.50    1.10
  -2   3   2    4.20    1.40
  -2   3   2    4.20    1.00
  -2   3   2    8.30    1.50
  -2   3   2    6.90    1.50
  -2   3   2    6.40    1.20
   1  -3  -2    2.50    1.00
   1  -3  -2    2.80    1.00
   1  -3  -2    4.30    0.80
   1  -3  -2    2.90    1.00
  -1   3   2    2.80    1.10
  -1   3   2    5.50    1.20
  -1   3   2    4.40    1.10
  -1   3   2    3.80    1.10
  -1   3   2    4.40    0.90
   0  -3  -2   51.09    4.90
   0  -3  -2   41.10    4.80
   0  -3  -2   42.20    4.80
   0   3   2   52.99    4.90
   0   3   2   49.20    4.90
   0   3   2   44.30    4.90
   0   3   2   47.40    4.60
  -1  -3  -2  108.99   11.50
  -1  -3  -2  106.09   11.50
   1   3   2  121.39   11.40
   1   3   2  140.59   11.70
   1   3   2  132.29   11.60
  -2  -3  -2   86.69    8.70
  -2  -3  -2   87.99    8.70
  -2  -3  -2   89.69    8.70
   2   3   2   84.59    8.70
   2   3   2   97.29    8.70
   2   3   2   97.39    8.80
  -3  -3  -2    0.70    0.60
  -3  -3  -2    0.30    0.50
  -3  -3  -2   -0.40    0.40
   3   3   2   -0.10    0.50
   3   3   2   -0.10    0.50
   3   3   2    0.50    0.60
  -4  -3  -2    9.50    1.30
  -4  -3  -2    7.30    1.20
   4   3   2    8.10    1.40
   4   3   2    6.80    1.20
   4   3   2    7.10    1.30
  -5  -3  -2   21.60    2.20
  -5  -3  -2   19.90    2.30
  -5  -3  -2   20.60    2.30
   5   3   2   18.40    2.30
   5   3   2   19.90    2.40
   5   3   2   16.30    2.70
   5   3   2   18.40    2.20
  -6  -3  -2    9.60    1.50
  -6  -3  -2    9.40    1.40
   6   3   2    8.80    1.60
   6   3   2   10.00    2.00
   6   3   2    8.60    1.30
   6   3   2    9.20    1.50
  -7  -3  -2  120.99   11.70
  -7  -3  -2  128.19   11.80
   7   3   2  131.89   12.10
   7   3   2  121.39   11.60
   7   3   2  120.69   12.50
   7   3   2  117.19   11.90
  -8  -3  -2   55.39    5.30
   8   3   2   44.40    5.40
   8   3   2   50.79    4.80
   8   3   2   48.80    5.30
   8   3   2   51.39    6.10
  -9  -3  -2   -0.50    0.70
  -9  -3  -2   -0.30    0.50
   9   3   2   -1.30    0.90
   9   3   2    0.00    0.90
   9   3   2    2.00    1.00
 -10  -3  -2   17.40    2.20
 -10  -3  -2   15.30    2.10
  10   3   2   14.30    2.50
  10   3   2   12.50    3.10
  10   3   2   14.80    2.70
 -11  -3  -2   -1.10    0.60
  11   3   2    1.90    1.10
  11   3   2    0.80    1.00
  11   3   2    2.00    1.80
  12   3   2   40.00    6.10
  12   3   2   36.50    4.50
  12   3   2   38.50    4.70
 -13  -3  -2    1.10    0.70
 -13  -3  -2    0.30    0.70
  13   3   2    1.10    1.20
  13   3   2   -0.60    1.10
  13   3   2    0.60    1.70
  13   3   2    3.40    1.90
  13  -4  -2   -0.60    1.50
  13  -4  -2    1.50    2.10
  13  -4  -2   -2.30    1.70
  13  -4  -2    0.40    0.70
  13  -4  -2    1.40    2.10
 -13   4   2    2.10    1.50
  12  -4  -2  197.58   19.80
  12  -4  -2  189.68   19.40
  12  -4  -2  184.68   19.40
  12  -4  -2  186.78   19.30
  12  -4  -2  182.38   18.00
 -12   4   2  197.98   19.20
 -12   4   2  186.98   19.20
 -12   4   2  179.98   18.80
  11  -4  -2    4.70    1.30
  11  -4  -2    5.40    2.40
  11  -4  -2    4.40    2.00
  11  -4  -2    5.80    2.50
  11  -4  -2    3.70    2.20
 -11   4   2    4.90    2.10
 -11   4   2    5.20    1.80
  10  -4  -2  173.78   15.80
  10  -4  -2  164.58   15.40
  10  -4  -2  137.69   14.40
  10  -4  -2  127.89   15.10
  10  -4  -2  149.19   15.60
 -10   4   2  124.49   14.90
 -10   4   2  168.08   15.30
   9  -4  -2   43.20    5.70
   9  -4  -2   47.10    5.50
   9  -4  -2   45.90    5.90
   9  -4  -2   38.80    6.00
   9  -4  -2   43.00    4.80
  -9   4   2   39.80    5.50
  -9   4   2   42.50    5.30
  -9   4   2   35.20    5.50
   8  -4  -2  201.78   18.70
   8  -4  -2  211.98   19.00
   8  -4  -2  173.48   18.70
   8  -4  -2  204.78   19.00
   8  -4  -2  185.68   18.10
  -8   4   2  166.18   18.40
  -8   4   2  197.18   18.70
  -8   4   2  174.98   18.70
  -8   4   2  185.28   17.80
   7  -4  -2   12.20    2.10
   7  -4  -2    9.60    2.40
   7  -4  -2    9.80    2.40
   7  -4  -2    8.00    2.20
   7  -4  -2   11.70    2.40
  -7   4   2   12.70    2.50
  -7   4   2    8.90    1.70
  -7   4   2   14.10    2.60
   6  -4  -2  563.14   50.29
   6  -4  -2  581.94   50.89
   6  -4  -2  483.35   50.69
   6  -4  -2  608.34   50.59
   6  -4  -2  558.04   50.79
  -6   4   2  481.55   50.49
  -6   4   2  606.84   50.79
  -6   4   2  521.55   50.39
  -6   4   2  475.35   50.69
   5  -4  -2   44.60    5.00
   5  -4  -2   45.30    5.40
   5  -4  -2   39.50    5.20
   5  -4  -2   49.70    5.20
   5  -4  -2   52.59    5.60
  -5   4   2   46.20    5.30
  -5   4   2   48.60    5.40
  -5   4   2   44.70    4.80
  -5   4   2   42.10    5.40
   4  -4  -2 1523.55  141.39
   4  -4  -2 1367.96  141.59
   4  -4  -2 1713.43  141.79
   4  -4  -2 1544.15  141.59
   4  -4  -2 1661.83  141.39
  -4   4   2 1543.55  141.19
  -4   4   2 1463.55  141.79
  -4   4   2 1688.83  141.69
  -4   4   2 1511.55  141.59
  -4   4   2 1386.86  141.29
   3  -4  -2  127.59   11.90
   3  -4  -2  113.99   12.10
   3  -4  -2  111.99   12.20
   3  -4  -2  127.19   12.30
   3  -4  -2  126.39   12.10
  -3   4   2  137.49   12.30
  -3   4   2  129.89   12.00
  -3   4   2  117.89   12.40
  -3   4   2  119.29   12.10
  -3   4   2  120.29   11.90
   2  -4  -2 1016.10  103.39
   2  -4  -2 1142.09  103.29
   2  -4  -2 1187.58  102.99
   2  -4  -2 1222.98  103.49
  -2   4   2 1112.99  103.59
  -2   4   2  975.80  103.19
  -2   4   2 1203.68  103.39
  -2   4   2 1046.10  102.99
  -2   4   2 1205.28  103.29
   1  -4  -2  129.39   12.80
   1  -4  -2  131.99   12.30
   1  -4  -2  136.09   12.70
   1  -4  -2  141.89   12.90
  -1   4   2  123.19   12.80
  -1   4   2  125.79   12.70
  -1   4   2  134.99   12.80
  -1   4   2  132.99   12.40
  -1   4   2  125.09   12.60
   0  -4  -2   16.00    2.20
   0  -4  -2   20.80    2.40
   0  -4  -2   16.10    1.90
   0  -4  -2   16.10    2.40
   0   4   2   14.90    2.40
   0   4   2   16.80    2.50
   0   4   2   16.70    1.90
   0   4   2   17.60    2.40
  -1  -4  -2   93.39    8.90
  -1  -4  -2   95.39    8.90
   1   4   2   91.49    8.90
   1   4   2   94.89    8.90
   1   4   2   85.49    8.60
   1   4   2   83.79    8.90
  -2  -4  -2 1106.59   92.69
  -2  -4  -2  925.71   92.69
  -2  -4  -2 1049.40   92.79
   2   4   2 1011.10   92.59
   2   4   2  956.10   92.69
   2   4   2 1025.00   92.89
   2   4   2  998.70   92.79
  -3  -4  -2  155.98   14.60
  -3  -4  -2  171.78   14.60
  -3  -4  -2  153.48   14.50
   3   4   2  146.99   14.50
   3   4   2  139.19   14.60
  -4  -4  -2  771.02   71.79
  -4  -4  -2  788.42   71.79
  -4  -4  -2  873.71   71.79
   4   4   2  788.12   71.89
   4   4   2  727.13   71.79
   4   4   2  738.13   71.79
  -5  -4  -2   27.80    3.20
  -5  -4  -2   33.00    3.40
  -5  -4  -2   32.90    3.20
   5   4   2   32.30    3.40
   5   4   2   29.20    3.30
   5   4   2   26.70    3.30
  -6  -4  -2   90.09    8.20
  -6  -4  -2   82.79    8.20
   6   4   2   86.39    8.40
   6   4   2   85.19    8.30
   6   4   2   75.39    8.80
   6   4   2   85.69    8.30
  -7  -4  -2   34.60    3.30
  -7  -4  -2   28.70    3.20
   7   4   2   31.50    3.30
   7   4   2   27.00    4.30
   7   4   2   31.30    3.50
   7   4   2   27.00    3.40
  -8  -4  -2  381.26   36.70
  -8  -4  -2  408.06   36.70
   8   4   2  411.96   37.80
   8   4   2  394.16   36.70
   8   4   2  352.76   36.80
   8   4   2  440.16   37.10
  -9  -4  -2   12.50    1.60
  -9  -4  -2   11.60    1.60
   9   4   2   11.00    1.40
   9   4   2   10.40    2.00
   9   4   2   10.90    1.90
   9   4   2   10.60    2.80
 -10  -4  -2  383.96   32.90
 -10  -4  -2  352.66   32.90
  10   4   2  350.86   34.40
  10   4   2  330.57   33.40
 -11  -4  -2   15.20    1.80
 -11  -4  -2   18.30    1.80
  11   4   2   12.80    2.30
  11   4   2   12.50    2.50
  11   4   2   15.60    3.40
 -12  -4  -2  163.98   15.80
  12   4   2  194.58   16.80
  12   4   2  179.58   18.20
  12   4   2  160.38   16.50
  13   4   2    2.70    1.10
  13   4   2    1.30    1.20
  13   4   2    4.40    2.40
  13   4   2    3.60    2.40
  13  -5  -2    8.10    3.30
  13  -5  -2    8.30    2.80
  13  -5  -2   10.90    2.00
  13  -5  -2   10.90    3.50
  13  -5  -2   12.90    3.70
 -13   5   2    5.20    2.30
  12  -5  -2   41.30    6.30
  12  -5  -2   28.00    4.40
  12  -5  -2   38.10    6.10
  12  -5  -2   35.90    6.10
  12  -5  -2   33.70    5.60
 -12   5   2   43.10    7.50
 -12   5   2   38.80    5.10
  11  -5  -2   -0.10    1.50
  11  -5  -2   -2.10    1.20
  11  -5  -2    0.20    0.90
  11  -5  -2    2.20    1.80
  11  -5  -2   -1.20    1.40
 -11   5   2   -2.00    1.50
 -11   5   2    0.40    1.60
 -11   5   2    2.80    1.80
  10  -5  -2   41.50    6.10
  10  -5  -2   39.10    4.70
  10  -5  -2   32.10    5.70
  10  -5  -2   38.60    6.10
 -10   5   2   38.30    6.10
 -10   5   2   43.00    5.40
   9  -5  -2   56.99    7.50
   9  -5  -2   61.79    7.70
   9  -5  -2   54.99    6.80
   9  -5  -2   71.89    7.60
   9  -5  -2   64.69    7.80
  -9   5   2   66.49    6.70
  -9   5   2   60.79    7.60
  -9   5   2   70.19    7.60
  -9   5   2   67.49    7.50
   8  -5  -2   47.20    5.90
   8  -5  -2   51.79    5.60
   8  -5  -2   40.60    5.10
   8  -5  -2   42.70    5.60
   8  -5  -2   49.30    5.90
  -8   5   2   38.00    6.10
  -8   5   2   38.40    5.50
  -8   5   2   43.70    4.90
  -8   5   2   47.60    5.80
   7  -5  -2   47.10    5.70
   7  -5  -2   46.50    6.20
   7  -5  -2   57.69    6.60
   7  -5  -2   53.79    6.00
   7  -5  -2   56.79    6.40
  -7   5   2   49.80    6.40
  -7   5   2   47.90    5.50
  -7   5   2   48.20    6.10
  -7   5   2   60.49    6.40
   6  -5  -2  149.29   16.80
   6  -5  -2  167.78   16.50
   6  -5  -2  201.58   16.70
   6  -5  -2  178.38   17.10
   6  -5  -2  157.38   16.80
  -6   5   2  156.78   16.80
  -6   5   2  187.38   17.00
  -6   5   2  155.28   16.90
  -6   5   2  170.38   16.20
   5  -5  -2  150.58   13.70
   5  -5  -2  152.08   13.60
   5  -5  -2  129.29   13.90
   5  -5  -2  143.59   14.00
   5  -5  -2  115.59   13.60
  -5   5   2  157.78   14.00
  -5   5   2  143.09   14.00
  -5   5   2  111.29   13.60
  -5   5   2  138.09   13.30
   4  -5  -2  190.88   18.70
   4  -5  -2  187.68   18.80
   4  -5  -2  210.18   18.60
   4  -5  -2  210.58   19.10
   4  -5  -2  181.98   18.90
  -4   5   2  218.28   19.10
  -4   5   2  205.18   18.60
  -4   5   2  181.18   18.50
  -4   5   2  181.18   19.10
  -4   5   2  175.58   18.70
   3  -5  -2  566.94   46.30
   3  -5  -2  420.86   46.40
   3  -5  -2  448.36   46.60
   3  -5  -2  477.05   46.50
   3  -5  -2  578.34   46.90
  -3   5   2  471.45   46.30
  -3   5   2  456.05   46.50
  -3   5   2  567.04   46.50
  -3   5   2  526.95   46.80
  -3   5   2  487.85   46.80
   2  -5  -2  160.28   16.30
   2  -5  -2  186.88   16.00
   2  -5  -2  183.08   16.60
   2  -5  -2  160.08   16.50
  -2   5   2  159.38   16.60
  -2   5   2  165.58   16.50
  -2   5   2  184.08   16.50
  -2   5   2  163.78   16.30
  -2   5   2  160.78   16.00
   1  -5  -2  126.29   12.90
   1  -5  -2  131.89   12.40
   1  -5  -2  145.59   13.10
   1  -5  -2  125.79   12.90
  -1   5   2  135.99   12.50
  -1   5   2  123.49   13.10
  -1   5   2  143.49   13.00
  -1   5   2  131.09   13.00
  -1   5   2  120.59   13.00
   0  -5  -2   32.10    4.10
   0  -5  -2   30.40    4.10
   0  -5  -2   36.90    3.70
   0  -5  -2   43.80    4.40
   0   5   2   38.70    3.80
   0   5   2   38.60    4.30
   0   5   2   37.70    4.30
   0   5   2   35.90    4.60
  -1  -5  -2    3.40    1.10
  -1  -5  -2    0.70    0.40
  -1  -5  -2    2.00    0.80
   1   5   2    1.60    0.60
   1   5   2    1.70    0.90
   1   5   2    1.90    1.10
   1   5   2    0.30    0.70
  -2  -5  -2   13.50    2.10
  -2  -5  -2   16.80    2.40
  -2  -5  -2   11.30    2.00
   2   5   2   14.10    2.30
   2   5   2   15.00    1.80
   2   5   2   12.50    2.10
   2   5   2   15.40    2.20
  -3  -5  -2   87.39    7.70
  -3  -5  -2   83.29    7.80
  -3  -5  -2   76.49    7.80
   3   5   2   75.39    7.90
   3   5   2   73.09    7.80
   3   5   2   72.19    7.70
  -4  -5  -2   30.00    3.40
  -4  -5  -2   32.50    3.30
  -4  -5  -2   24.00    3.10
   4   5   2   32.00    3.60
   4   5   2   27.90    3.30
   4   5   2   30.40    3.30
  -5  -5  -2    4.40    1.00
  -5  -5  -2    5.50    1.20
  -5  -5  -2    5.30    1.00
   5   5   2    2.80    1.00
   5   5   2    4.60    1.10
   5   5   2    5.10    1.20
  -6  -5  -2   44.90    4.70
  -6  -5  -2   48.90    4.60
  -6  -5  -2   45.50    4.50
   6   5   2   40.70    4.60
   6   5   2   42.30    5.40
   6   5   2   41.00    4.70
   6   5   2   45.50    4.90
  -7  -5  -2    0.50    0.50
  -7  -5  -2    1.30    0.60
   7   5   2    0.10    0.60
   7   5   2   -0.40    0.70
   7   5   2    0.90    0.70
   7   5   2   -0.50    0.90
  -8  -5  -2    2.50    0.70
  -8  -5  -2    2.10    0.60
   8   5   2   -0.40    1.10
   8   5   2    1.30    0.80
   8   5   2    1.60    0.90
   8   5   2    3.50    1.00
  -9  -5  -2   11.00    1.40
  -9  -5  -2   12.80    1.40
   9   5   2   13.00    2.10
   9   5   2   11.40    1.80
   9   5   2   11.40    2.90
   9   5   2   10.40    1.80
  10   5   2    3.50    1.20
  10   5   2    4.20    0.80
  10   5   2    5.50    1.30
  11   5   2   28.10    3.40
  11   5   2   37.10    5.50
  11   5   2   26.70    3.30
  12   5   2    2.10    0.90
  12   5   2    4.70    1.30
  12   5   2    1.70    2.00
  13   5   2    1.10    0.80
  13   5   2    1.20    1.90
  13   5   2    0.90    0.80
  13   5   2    5.90    2.40
  13  -6  -2    0.60    2.00
  13  -6  -2   -1.60    1.80
  13  -6  -2    3.30    1.30
  13  -6  -2   -1.30    1.80
  13  -6  -2    1.60    2.30
 -13   6   2    2.30    2.00
  12  -6  -2   75.79   10.00
  12  -6  -2   75.09    8.70
  12  -6  -2   78.59   10.20
  12  -6  -2   95.89    9.90
  12  -6  -2   96.09   10.30
 -12   6   2   71.29    9.30
  11  -6  -2    8.60    2.90
  11  -6  -2    5.40    2.80
  11  -6  -2    8.70    2.10
  11  -6  -2   11.20    3.40
  11  -6  -2   10.80    2.90
 -11   6   2    9.80    2.80
 -11   6   2    7.10    2.80
 -11   6   2    5.60    2.30
  10  -6  -2  134.69   14.50
  10  -6  -2  152.98   15.70
  10  -6  -2  155.98   15.80
  10  -6  -2  161.68   15.40
  10  -6  -2  131.19   15.40
 -10   6   2  165.38   15.50
 -10   6   2  120.49   15.10
 -10   6   2  150.18   17.20
 -10   6   2  145.99   14.20
   9  -6  -2    1.00    1.60
   9  -6  -2    1.10    1.60
   9  -6  -2    1.20    1.20
   9  -6  -2   -1.40    1.40
   9  -6  -2   -0.80    1.20
  -9   6   2    1.10    0.90
  -9   6   2   -1.40    1.30
  -9   6   2    1.10    1.50
   8  -6  -2  416.96   40.00
   8  -6  -2  458.65   40.10
   8  -6  -2  465.35   39.60
   8  -6  -2  407.06   39.40
   8  -6  -2  435.16   40.00
  -8   6   2  426.36   38.90
  -8   6   2  391.96   39.90
  -8   6   2  339.47   39.40
  -8   6   2  410.16   40.60
   7  -6  -2   99.79   10.90
   7  -6  -2  106.99   11.40
   7  -6  -2  117.39   11.70
   7  -6  -2  109.99   11.00
   7  -6  -2  120.89   11.70
  -7   6   2   85.39   11.00
  -7   6   2  107.09   10.60
  -7   6   2  106.59   11.60
   6  -6  -2  892.31   78.99
   6  -6  -2  774.12   79.09
   6  -6  -2  949.40   78.89
   6  -6  -2  779.12   79.29
   6  -6  -2  951.70   79.59
  -6   6   2  937.01   80.19
  -6   6   2  743.33   78.99
  -6   6   2  785.52   79.39
  -6   6   2  861.71   78.59
   5  -6  -2    2.00    1.10
   5  -6  -2    2.10    1.10
   5  -6  -2    0.20    1.20
   5  -6  -2    2.70    1.60
   5  -6  -2    0.10    1.10
  -5   6   2    2.10    1.10
  -5   6   2   -0.20    1.10
  -5   6   2    2.00    1.10
  -5   6   2    1.10    1.40
   4  -6  -2  300.17   27.60
   4  -6  -2  274.87   28.40
   4  -6  -2  272.77   27.80
   4  -6  -2  288.87   27.60
   4  -6  -2  242.78   27.40
  -4   6   2  290.17   27.70
  -4   6   2  339.27   28.00
  -4   6   2  309.47   27.40
   3  -6  -2   14.90    2.80
   3  -6  -2   15.00    2.90
   3  -6  -2   16.60    3.00
   3  -6  -2   20.70    2.30
  -3   6   2   17.50    2.70
  -3   6   2   14.50    2.30
  -3   6   2   10.60    2.50
  -3   6   2   18.40    3.10
  -3   6   2   12.90    2.90
   2  -6  -2  111.79   11.90
   2  -6  -2  124.69   11.40
   2  -6  -2  125.69   12.20
   2  -6  -2  118.99   12.10
  -2   6   2  123.29   11.90
  -2   6   2  133.79   12.20
  -2   6   2  115.69   12.30
  -2   6   2  118.99   12.10
  -2   6   2  105.59   11.50
   1  -6  -2   14.00    1.70
   1  -6  -2   12.10    2.40
   1  -6  -2   15.70    2.60
   1  -6  -2   14.70    2.60
  -1   6   2   15.30    2.80
  -1   6   2   17.30    2.90
  -1   6   2    9.60    2.10
  -1   6   2   14.90    1.90
  -1   6   2   15.40    2.60
   0  -6  -2  437.06   39.30
   0  -6  -2  435.86   39.90
   0  -6  -2  472.05   40.00
   0  -6  -2  398.76   39.80
   0   6   2  423.46   39.80
   0   6   2  405.86   39.90
   0   6   2  418.56   39.30
   0   6   2  418.46   40.00
  -1  -6  -2   30.30    3.80
  -1  -6  -2   30.00    3.70
   1   6   2   28.40    3.30
   1   6   2   36.40    3.90
   1   6   2   32.20    3.90
   1   6   2   33.20    3.90
  -2  -6  -2  859.41   79.69
  -2  -6  -2  917.51   79.49
  -2  -6  -2  805.02   79.59
   2   6   2  788.22   79.49
   2   6   2  881.31   79.29
   2   6   2  893.91   79.79
   2   6   2  899.51   79.79
  -3  -6  -2   24.00    2.80
  -3  -6  -2   19.20    3.00
  -3  -6  -2   20.60    2.80
   3   6   2   21.60    2.90
   3   6   2   25.70    2.90
   3   6   2   21.60    2.60
   3   6   2   25.50    3.20
  -4  -6  -2  137.39   12.60
  -4  -6  -2  128.19   12.80
  -4  -6  -2  125.19   12.60
   4   6   2  139.39   13.00
   4   6   2  133.59   12.80
   4   6   2  126.09   12.60
  -5  -6  -2    5.10    1.10
  -5  -6  -2    5.90    1.40
  -5  -6  -2    6.20    1.20
   5   6   2    6.30    1.40
   5   6   2    5.90    1.50
   5   6   2    2.00    1.10
  -6  -6  -2  734.03   68.69
  -6  -6  -2  773.92   68.39
  -6  -6  -2  779.72   68.29
   6   6   2  720.43   68.59
   6   6   2  748.73   68.89
   6   6   2  702.63   68.59
  -7  -6  -2  113.49   11.20
  -7  -6  -2  125.59   11.20
   7   6   2  124.59   12.50
   7   6   2  115.19   11.70
   7   6   2  126.19   11.60
   7   6   2  109.79   11.50
  -8  -6  -2  769.82   65.59
  -8  -6  -2  604.14   65.79
   8   6   2  705.93   66.29
   8   6   2  768.02   67.39
   8   6   2  733.93   66.19
   8   6   2  738.13   66.39
   9   6   2    4.90    1.20
   9   6   2    5.70    1.40
   9   6   2    3.60    1.10
   9   6   2    3.60    2.00
  10   6   2  275.87   26.20
  10   6   2  270.97   24.60
  10   6   2  257.27   24.50
  10   6   2  250.17   24.50
  11   6   2   17.30    2.30
  11   6   2   27.20    4.70
  11   6   2   20.10    2.20
  12   6   2  126.99   14.10
  12   6   2  123.19   11.70
  12   6   2  128.49   13.60
  12   6   2  123.49   11.70
  12  -7  -2   46.00    5.50
  12  -7  -2   43.70    6.60
  12  -7  -2   39.60    6.90
  12  -7  -2   34.60    6.90
  12  -7  -2   50.19    7.60
 -12   7   2   38.40    6.40
  11  -7  -2    6.20    2.00
  11  -7  -2    6.30    2.70
  11  -7  -2    8.90    2.80
  11  -7  -2    3.20    2.10
  11  -7  -2    1.40    1.90
 -11   7   2   11.00    3.60
 -11   7   2    2.10    2.20
  10  -7  -2  104.19   12.00
  10  -7  -2  124.49   13.10
  10  -7  -2  136.29   13.30
  10  -7  -2  121.79   12.60
  10  -7  -2  108.19   13.00
 -10   7   2  109.19   11.60
 -10   7   2  117.29   12.70
 -10   7   2  116.29   12.80
   9  -7  -2   39.60    5.40
   9  -7  -2   56.19    6.70
   9  -7  -2   49.70    6.00
   9  -7  -2   41.90    6.70
   9  -7  -2   49.60    7.10
  -9   7   2   40.30    5.20
  -9   7   2   38.50    6.60
  -9   7   2   46.10    6.20
   8  -7  -2   16.70    3.60
   8  -7  -2   11.60    3.40
   8  -7  -2   15.50    3.10
   8  -7  -2   20.10    4.00
   8  -7  -2   14.00    2.90
  -8   7   2   11.30    3.20
  -8   7   2   10.40    2.30
  -8   7   2   16.00    3.40
   7  -7  -2   14.10    3.50
   7  -7  -2   19.40    3.60
   7  -7  -2   20.50    3.30
   7  -7  -2   15.10    3.50
   7  -7  -2   14.70    3.20
  -7   7   2   17.40    2.80
  -7   7   2   18.40    3.90
  -7   7   2   14.30    3.40
  -7   7   2   12.50    4.30
   6  -7  -2   89.39    9.40
   6  -7  -2   80.99    8.80
   6  -7  -2   74.89    9.20
   6  -7  -2   84.49    8.60
   6  -7  -2   77.29    9.00
  -6   7   2   83.29    9.10
  -6   7   2   85.49    9.30
  -6   7   2   70.29    9.30
  -6   7   2   83.39    8.50
   5  -7  -2   35.20    4.70
   5  -7  -2   33.00    4.20
   5  -7  -2   33.10    4.50
   5  -7  -2   41.20    5.10
   5  -7  -2   34.30    5.40
  -5   7   2   34.00    5.40
  -5   7   2   38.40    4.40
  -5   7   2   32.90    5.10
  -5   7   2   36.20    4.90
   4  -7  -2   16.00    3.20
   4  -7  -2   13.70    3.00
   4  -7  -2   16.90    2.40
  -4   7   2   11.00    2.70
  -4   7   2   14.00    3.00
  -4   7   2   15.10    2.70
   3  -7  -2   17.70    2.40
   3  -7  -2   14.50    2.90
   3  -7  -2   14.30    3.00
   3  -7  -2   15.10    3.00
  -3   7   2   16.20    3.10
  -3   7   2   19.10    3.00
  -3   7   2   13.30    3.10
  -3   7   2   16.00    2.40
   2  -7  -2   14.70    2.90
   2  -7  -2   17.60    3.10
   2  -7  -2   13.60    2.70
   2  -7  -2   15.80    2.00
  -2   7   2   14.10    2.70
  -2   7   2   20.30    3.20
  -2   7   2   18.00    2.20
  -2   7   2   17.10    3.30
  -2   7   2   14.50    2.90
   1  -7  -2  111.69   10.10
   1  -7  -2   94.49    9.10
   1  -7  -2   89.69   10.00
   1  -7  -2   87.89    9.90
  -1   7   2  105.99   10.10
  -1   7   2   91.69   10.10
  -1   7   2   98.69   10.10
  -1   7   2   98.79    9.90
  -1   7   2   89.29    9.30
   0  -7  -2   45.90    4.20
   0  -7  -2   39.30    4.90
   0  -7  -2   40.40    4.80
   0  -7  -2   35.40    4.80
   0   7   2   41.10    4.30
   0   7   2   50.49    5.00
   0   7   2   37.00    4.80
  -1  -7  -2    0.70    1.00
  -1  -7  -2    0.00    0.30
  -1  -7  -2    2.50    1.00
   1   7   2    2.00    1.10
   1   7   2    4.20    0.80
   1   7   2    1.10    1.10
   1   7   2    1.10    1.10
  -2  -7  -2   28.10    3.40
  -2  -7  -2   30.70    3.70
  -2  -7  -2   27.00    3.50
   2   7   2   31.20    4.20
   2   7   2   26.30    3.40
   2   7   2   27.70    3.10
   2   7   2   27.30    3.60
  -3  -7  -2  166.18   17.10
  -3  -7  -2  182.58   17.00
  -3  -7  -2  175.48   17.20
   3   7   2  181.88   16.70
   3   7   2  169.18   17.20
   3   7   2  172.68   17.00
   3   7   2  195.08   17.50
  -4  -7  -2  133.19   12.50
  -4  -7  -2  114.39   12.20
  -4  -7  -2  130.79   12.10
   4   7   2  134.99   12.70
   4   7   2  113.89   12.30
   4   7   2  137.79   12.30
   4   7   2  117.79   12.00
  -5  -7  -2    2.10    0.90
  -5  -7  -2    3.30    1.00
  -5  -7  -2    2.70    1.20
   5   7   2    3.50    1.30
   5   7   2    3.60    1.20
   5   7   2    2.80    1.40
  -6  -7  -2    2.10    1.10
  -6  -7  -2    4.70    1.00
  -6  -7  -2    1.70    0.80
   6   7   2    2.80    1.20
   6   7   2    1.90    1.30
   6   7   2    1.60    1.00
  -7  -7  -2    0.20    0.50
  -7  -7  -2    0.60    0.50
   7   7   2    1.40    1.50
   7   7   2    0.40    1.00
   7   7   2    0.50    0.80
   7   7   2    2.00    0.90
   8   7   2   -0.80    1.30
   8   7   2   -0.20    0.90
   8   7   2   -0.30    0.70
   8   7   2   -0.80    0.70
   9   7   2   -0.90    0.60
   9   7   2    0.00    1.20
   9   7   2    0.90    0.70
   9   7   2    0.20    0.60
  10   7   2   40.90    6.40
  10   7   2   42.40    4.40
  10   7   2   44.30    4.80
  11   7   2    1.10    1.00
  11   7   2    3.90    2.00
  12   7   2   12.70    1.60
  12   7   2   12.90    3.20
  12   7   2   11.70    3.70
  12  -8  -2   83.29    9.30
  12  -8  -2   67.89    8.10
 -12   8   2   64.09    8.70
  11  -8  -2    1.50    1.30
  11  -8  -2    1.10    2.00
  11  -8  -2    2.90    2.80
  11  -8  -2    6.20    2.80
  11  -8  -2   -0.80    1.90
 -11   8   2    3.10    2.00
 -11   8   2    1.80    1.40
  10  -8  -2  138.99   12.80
  10  -8  -2  103.29   12.90
  10  -8  -2  103.09   12.00
  10  -8  -2  122.29   13.30
  10  -8  -2  128.09   13.30
 -10   8   2  109.19   14.20
 -10   8   2  110.29   11.70
 -10   8   2  115.89   12.80
 -10   8   2  109.99   13.10
   9  -8  -2    2.30    2.40
   9  -8  -2    6.00    2.00
   9  -8  -2    4.60    2.20
   9  -8  -2   10.60    3.00
   9  -8  -2    8.70    2.40
  -9   8   2    5.40    2.40
  -9   8   2    6.40    2.50
  -9   8   2    5.10    2.50
  -9   8   2    3.90    1.60
   8  -8  -2  329.07   29.40
   8  -8  -2  283.47   29.30
   8  -8  -2  324.17   28.70
   8  -8  -2  317.77   29.60
   8  -8  -2  262.57   28.60
  -8   8   2  256.37   29.30
  -8   8   2  313.57   29.30
  -8   8   2  291.27   28.30
   7  -8  -2    3.00    2.30
   7  -8  -2    0.20    1.30
   7  -8  -2   -0.80    1.50
   7  -8  -2    1.90    1.90
   7  -8  -2    1.50    1.40
  -7   8   2   -0.80    1.10
  -7   8   2    2.10    1.90
  -7   8   2    2.20    2.00
   6  -8  -2  212.08   20.30
   6  -8  -2  202.68   20.10
   6  -8  -2  208.38   20.60
   6  -8  -2  214.38   19.70
   6  -8  -2  172.28   20.40
  -6   8   2  219.48   20.50
  -6   8   2  177.18   20.40
  -6   8   2  208.28   19.80
   5  -8  -2    1.80    1.80
   5  -8  -2    1.60    1.90
   5  -8  -2    3.10    1.40
   5  -8  -2    1.60    1.40
  -5   8   2    2.50    1.60
  -5   8   2    0.70    1.20
  -5   8   2    1.70    1.60
  -5   8   2    1.50    1.60
   4  -8  -2  295.87   27.40
   4  -8  -2  293.07   26.40
   4  -8  -2  258.57   27.40
   4  -8  -2  260.47   27.10
  -4   8   2  257.77   27.20
  -4   8   2  259.87   27.50
  -4   8   2  309.67   27.00
  -4   8   2  306.37   27.40
   3  -8  -2   34.00    3.70
   3  -8  -2   26.40    4.80
   3  -8  -2   27.90    4.80
   3  -8  -2   31.70    4.80
  -3   8   2   31.50    5.10
  -3   8   2   43.50    4.70
  -3   8   2   40.30    4.90
   2  -8  -2  727.03   72.89
   2  -8  -2  744.43   72.79
   2  -8  -2  840.22   72.99
   2  -8  -2  745.63   71.89
  -2   8   2  729.53   72.09
  -2   8   2  730.03   73.09
  -2   8   2  809.32   73.09
  -2   8   2  828.42   72.79
  -2   8   2  905.41   73.09
   1  -8  -2   59.09    6.90
   1  -8  -2   56.69    6.00
   1  -8  -2   63.99    7.10
   1  -8  -2   67.59    7.00
  -1   8   2   68.59    7.20
  -1   8   2   69.39    7.10
  -1   8   2   70.09    7.10
  -1   8   2   55.49    7.00
  -1   8   2   52.79    6.10
   0  -8  -2  245.78   27.60
   0  -8  -2  317.27   27.80
   0  -8  -2  269.27   27.80
   0   8   2  277.37   27.00
   0   8   2  275.57   28.00
   0   8   2  290.37   28.00
   0   8   2  340.37   28.00
   0   8   2  316.77   28.00
  -1  -8  -2   67.69    7.90
  -1  -8  -2   65.89    7.90
   1   8   2   82.59    8.30
   1   8   2   78.39    7.20
   1   8   2   70.79    8.10
   1   8   2   76.69    8.00
  -2  -8  -2  326.97   32.20
  -2  -8  -2  312.77   32.30
  -2  -8  -2  400.46   32.30
   2   8   2  350.16   32.60
   2   8   2  324.47   31.60
   2   8   2  340.47   32.50
   2   8   2  337.57   32.20
  -3  -8  -2   32.70    4.20
  -3  -8  -2   32.20    4.00
   3   8   2   31.60    3.50
   3   8   2   29.10    3.90
   3   8   2   30.70    4.20
   3   8   2   41.10    4.60
  -4  -8  -2  370.46   34.20
  -4  -8  -2  374.46   33.80
  -4  -8  -2  359.46   33.90
   4   8   2  391.46   34.50
   4   8   2  363.26   34.20
   4   8   2  327.47   33.80
   4   8   2  356.36   33.70
  -5  -8  -2    0.20    0.70
  -5  -8  -2    2.10    1.20
  -5  -8  -2   -0.80    0.70
   5   8   2    0.10    1.10
   5   8   2   -1.40    0.70
   5   8   2    1.20    0.80
   5   8   2    0.00    0.70
  -6  -8  -2  746.33   65.89
  -6  -8  -2  769.12   65.89
  -6  -8  -2  697.53   66.39
   6   8   2  648.14   66.19
   6   8   2  707.93   66.59
   6   8   2  715.03   66.19
  -7  -8  -2    0.60    0.50
  -7  -8  -2   -0.20    0.40
   7   8   2   -0.50    0.80
   7   8   2    0.00    1.10
   7   8   2   -0.60    0.70
   8   8   2  303.47   28.50
   8   8   2  287.67   27.80
   8   8   2  303.27   28.00
   9   8   2    0.90    1.10
   9   8   2   -1.70    0.50
   9   8   2    0.30    1.40
  10   8   2   62.99    8.10
  10   8   2   61.69    6.80
  11   8   2    2.80    1.60
  11   8   2    9.30    3.20
  11   8   2    5.80    1.50
  11  -9  -2    4.90    2.40
  11  -9  -2    1.00    2.20
  11  -9  -2   -1.00    1.90
  11  -9  -2    7.10    2.90
  11  -9  -2    6.60    2.80
 -11   9   2    4.60    1.70
 -11   9   2    5.10    2.40
  10  -9  -2   30.90    6.00
  10  -9  -2   36.60    5.50
  10  -9  -2   41.50    6.60
  10  -9  -2   29.10    5.90
 -10   9   2   33.90    4.90
 -10   9   2   34.60    5.90
 -10   9   2   35.20    6.60
   9  -9  -2    8.30    2.90
   9  -9  -2    5.70    2.70
   9  -9  -2    9.10    2.50
   9  -9  -2    7.80    2.70
  -9   9   2    7.00    2.40
  -9   9   2    5.90    2.70
  -9   9   2    6.10    2.40
  -9   9   2    4.10    2.40
   8  -9  -2    8.40    3.10
   8  -9  -2   12.90    2.90
   8  -9  -2   13.90    3.40
   8  -9  -2   12.60    2.80
   8  -9  -2   12.70    3.60
  -8   9   2   14.90    3.60
  -8   9   2    8.50    2.70
  -8   9   2   11.70    2.50
  -8   9   2   10.30    3.30
   7  -9  -2   16.40    4.20
   7  -9  -2   22.60    4.20
   7  -9  -2   21.50    4.10
   7  -9  -2   18.90    4.30
   7  -9  -2   30.50    4.00
  -7   9   2   24.60    4.90
  -7   9   2   23.60    4.60
  -7   9   2   25.80    3.90
   6  -9  -2  142.39   13.40
   6  -9  -2  136.89   14.50
   6  -9  -2  124.89   14.20
   6  -9  -2  137.99   14.10
  -6   9   2  130.89   13.60
  -6   9   2  119.69   14.40
  -6   9   2  139.99   14.30
   5  -9  -2    0.50    1.00
   5  -9  -2   -1.40    1.40
   5  -9  -2    2.10    1.60
   5  -9  -2    1.10    1.70
  -5   9   2   -1.20    0.60
  -5   9   2    1.80    1.30
  -5   9   2   -0.10    1.50
  -5   9   2    0.00    1.50
   4  -9  -2   82.29    9.50
   4  -9  -2   77.99    9.60
   4  -9  -2   91.19    9.80
   4  -9  -2   87.79    8.70
  -4   9   2   82.09    9.70
  -4   9   2   92.99    9.80
  -4   9   2   94.59    9.40
  -4   9   2   77.99    9.90
   3  -9  -2   15.20    3.60
   3  -9  -2   22.30    4.00
   3  -9  -2   25.00    4.20
   3  -9  -2   24.10    2.80
  -3   9   2   26.40    4.30
  -3   9   2   17.50    3.90
  -3   9   2   22.00    4.20
  -3   9   2   24.40    3.80
   2  -9  -2  155.98   15.60
   2  -9  -2  150.58   14.50
   2  -9  -2  129.59   15.30
   2  -9  -2  143.79   15.60
  -2   9   2  167.08   15.60
  -2   9   2  155.98   15.80
  -2   9   2  170.68   15.70
   1  -9  -2   53.49    6.00
   1  -9  -2   46.80    4.80
   1  -9  -2   42.90    5.80
   1  -9  -2   43.60    5.90
  -1   9   2   45.10    6.10
  -1   9   2   49.90    6.00
  -1   9   2   66.59    6.30
  -1   9   2   43.10    4.90
  -1   9   2   53.09    6.30
   0  -9  -2   28.90    4.20
   0  -9  -2   23.70    4.00
   0  -9  -2   21.60    3.90
   0   9   2   29.20    4.30
   0   9   2   30.80    4.30
   0   9   2   29.10    4.60
   0   9   2   22.40    2.80
   0   9   2   24.60    4.30
  -1  -9  -2   75.89    8.30
  -1  -9  -2   85.19    8.30
   1   9   2   69.49    8.40
   1   9   2   75.39    8.40
   1   9   2   82.89    8.30
   1   9   2   67.79    7.30
  -2  -9  -2    4.60    1.60
  -2  -9  -2    5.60    1.80
  -2  -9  -2    5.20    1.60
   2   9   2    4.70    1.80
   2   9   2    2.40    1.40
   2   9   2    4.50    1.00
   2   9   2    6.40    2.00
  -3  -9  -2   36.60    4.90
  -3  -9  -2   36.30    4.10
  -3  -9  -2   32.20    4.10
   3   9   2   34.90    4.20
   3   9   2   33.50    4.40
   3   9   2   29.00    3.50
   3   9   2   32.90    5.00
  -4  -9  -2    0.50    1.10
  -4  -9  -2    1.00    0.90
  -4  -9  -2    2.90    1.20
   4   9   2    1.60    1.30
   4   9   2    3.00    1.20
   4   9   2    0.90    1.20
   4   9   2    0.70    0.70
  -5  -9  -2    5.50    1.30
  -5  -9  -2    7.90    1.60
  -5  -9  -2    5.50    1.60
   5   9   2    4.10    1.70
   5   9   2    7.80    2.10
   5   9   2    4.80    1.40
   5   9   2    4.20    1.20
  -6  -9  -2   34.30    3.70
  -6  -9  -2   35.20    3.60
  -6  -9  -2   32.90    4.30
   6   9   2   32.30    4.90
   6   9   2   31.20    3.90
   6   9   2   31.70    4.20
   6   9   2   31.60    4.00
  -7  -9  -2    3.80    0.80
  -7  -9  -2    4.80    0.80
   7   9   2    6.20    1.60
   7   9   2    3.80    1.30
   7   9   2    4.30    1.60
   7   9   2    4.20    1.40
   8   9   2    0.40    0.90
   8   9   2   -0.50    1.40
   8   9   2   -0.60    0.90
   8   9   2    1.30    0.80
   9   9   2   -0.30    0.90
   9   9   2    0.30    0.60
   9   9   2    3.50    1.60
  10   9   2    2.60    1.10
  10   9   2    5.90    2.30
  10 -10  -2   75.39    9.20
  10 -10  -2   77.69    9.90
  10 -10  -2   99.19    9.40
  10 -10  -2   87.39   10.10
  10 -10  -2   64.99    9.60
 -10  10   2   66.39    9.40
 -10  10   2   75.89    8.70
   9 -10  -2   10.80    2.80
   9 -10  -2    5.90    2.90
   9 -10  -2    4.60    2.80
   9 -10  -2    3.60    1.80
   9 -10  -2    2.70    2.40
  -9  10   2   10.20    3.50
  -9  10   2    8.10    3.00
  -9  10   2   10.70    2.40
   8 -10  -2   96.19   11.60
   8 -10  -2  102.59   10.60
   8 -10  -2   91.19   11.60
   8 -10  -2   98.69   11.70
  -8  10   2  111.99   11.70
  -8  10   2   93.09   10.60
  -8  10   2  100.39   12.10
   7 -10  -2    6.40    2.40
   7 -10  -2    6.30    2.70
   7 -10  -2   10.80    2.20
   7 -10  -2    5.00    2.50
  -7  10   2    5.60    2.60
  -7  10   2    6.00    3.00
  -7  10   2    3.70    1.90
  -7  10   2    8.40    2.80
   6 -10  -2  232.68   23.40
   6 -10  -2  242.38   22.20
   6 -10  -2  189.48   23.00
   6 -10  -2  215.48   22.90
  -6  10   2  256.57   23.50
  -6  10   2  245.48   22.70
  -6  10   2  250.57   24.00
  -6  10   2  193.98   25.40
   5 -10  -2    8.80    2.90
   5 -10  -2   11.20    2.80
   5 -10  -2   10.00    3.00
   5 -10  -2    7.30    1.70
  -5  10   2    8.60    2.70
  -5  10   2    6.40    2.70
   4 -10  -2  221.08   23.80
   4 -10  -2  249.68   24.00
   4 -10  -2  224.18   22.50
   4 -10  -2  248.88   23.80
  -4  10   2  259.07   24.00
  -4  10   2  239.28   24.20
  -4  10   2  256.67   23.60
  -4  10   2  218.98   23.80
   3 -10  -2    0.50    0.80
   3 -10  -2   -0.70    1.30
   3 -10  -2    1.80    1.60
   3 -10  -2   -0.50    1.00
  -3  10   2    3.10    1.90
  -3  10   2    3.30    2.30
  -3  10   2    1.00    1.50
  -3  10   2    2.40    1.80
   2 -10  -2  425.26   43.00
   2 -10  -2  430.66   44.40
   2 -10  -2  484.75   44.40
  -2  10   2  511.55   44.50
  -2  10   2  519.45   44.50
  -2  10   2  487.35   44.80
  -2  10   2  427.46   44.50
   1 -10  -2    6.90    2.20
   1 -10  -2    2.40    1.70
  -1  10   2    5.30    2.20
  -1  10   2    5.00    2.00
  -1  10   2    4.00    1.80
   0 -10  -2  153.68   16.40
   0 -10  -2  156.78   16.20
   0  10   2  183.68   16.60
   0  10   2  145.49   16.60
   0  10   2  182.68   16.80
   0  10   2  159.88   15.30
   0  10   2  158.68   16.70
  -1 -10  -2    2.10    1.60
   1  10   2    0.00    1.10
   1  10   2    3.10    1.90
   1  10   2    1.50    0.60
   1  10   2   -0.90    1.20
   1  10   2   -0.10    1.30
  -2 -10  -2  321.47   30.10
  -2 -10  -2  330.17   30.50
   2  10   2  295.07   30.70
   2  10   2  315.17   30.70
   2  10   2  358.46   30.50
   2  10   2  293.07   29.30
  -3 -10  -2   -0.30    0.80
  -3 -10  -2   -0.30    1.20
  -3 -10  -2   -0.20    0.80
   3  10   2   -0.80    0.40
   3  10   2   -1.10    1.00
   3  10   2   -0.40    1.20
   3  10   2   -1.20    1.10
  -4 -10  -2  352.96   32.10
  -4 -10  -2  325.57   32.60
   4  10   2  309.57   31.70
   4  10   2  402.26   33.10
   4  10   2  346.97   32.90
   4  10   2  325.47   32.90
  -5 -10  -2   22.10    3.70
  -5 -10  -2   23.80    3.00
   5  10   2   21.50    3.10
   5  10   2   22.20    3.80
   5  10   2   26.10    3.30
   5  10   2   28.90    4.50
  -6 -10  -2  234.88   22.50
  -6 -10  -2  247.78   21.70
   6  10   2  230.08   22.10
   6  10   2  228.38   22.80
   6  10   2  207.68   21.80
   6  10   2  233.28   22.80
  -7 -10  -2   17.00    1.80
   7  10   2   13.20    2.50
   7  10   2   15.80    3.20
   7  10   2   16.30    2.60
   7  10   2   14.70    2.70
   8  10   2   68.89    8.30
   8  10   2   63.49    6.70
   8  10   2   65.99    7.10
   8  10   2   70.59    7.80
   9  10   2   18.10    3.90
   9  10   2   17.20    3.40
   9  10   2   19.70    2.20
   9  10   2   18.90    2.20
   9  10   2   21.70    3.30
   9 -11  -2   -3.10    1.70
   9 -11  -2   -1.60    1.40
  -9  11   2   -0.80    2.40
  -9  11   2   -2.60    1.80
  -9  11   2   -0.70    1.60
   8 -11  -2   15.80    3.60
   8 -11  -2   17.00    4.10
   8 -11  -2   16.00    5.10
   8 -11  -2   19.10    3.40
  -8  11   2   10.30    3.90
  -8  11   2   17.10    4.20
  -8  11   2   16.50    3.40
   7 -11  -2    4.40    2.60
   7 -11  -2    2.10    1.40
   7 -11  -2    0.10    2.40
   7 -11  -2    5.80    2.60
  -7  11   2    4.40    2.40
  -7  11   2    2.50    2.10
  -7  11   2    2.20    1.70
   6 -11  -2   33.30    6.00
   6 -11  -2   30.00    5.50
   6 -11  -2   33.20    5.80
   6 -11  -2   33.20    4.20
  -6  11   2   41.20    6.50
  -6  11   2   29.70    5.00
  -6  11   2   32.60    6.20
   5 -11  -2    2.20    2.00
   5 -11  -2    2.70    1.20
   5 -11  -2    2.80    1.80
   5 -11  -2    6.60    2.60
  -5  11   2    3.40    2.10
  -5  11   2    2.30    2.40
  -5  11   2    5.20    2.10
   4 -11  -2    4.80    1.20
   4 -11  -2    4.20    2.20
   4 -11  -2    4.90    2.20
  -4  11   2    4.20    2.30
  -4  11   2    7.20    2.40
   3 -11  -2    2.40    2.20
   3 -11  -2   -0.30    0.60
   3 -11  -2    0.70    1.10
   3 -11  -2   -0.10    1.10
  -3  11   2   -0.20    1.30
  -3  11   2    1.40    1.80
  -3  11   2   -1.70    1.00
   2 -11  -2   14.20    1.90
   2 -11  -2   13.70    3.30
   2 -11  -2   12.60    3.00
  -2  11   2   10.50    3.30
  -2  11   2   13.20    3.20
  -2  11   2   16.10    3.50
  -2  11   2   12.40    3.40
   1 -11  -2   18.80    4.00
   1 -11  -2   28.50    4.80
  -1  11   2   22.00    4.50
  -1  11   2   19.90    4.20
  -1  11   2   28.80    5.10
  -1  11   2   33.80    4.80
   0 -11  -2   15.50    3.20
   0  11   2   16.40    3.60
   0  11   2   17.20    3.40
   0  11   2   16.30    3.40
   1  11   2   75.59    8.80
   1  11   2   74.09    9.00
   1  11   2   76.99    8.60
  -2 -11  -2   26.20    4.50
  -2 -11  -2   18.90    3.30
   2  11   2   26.30    4.10
   2  11   2   20.50    4.00
  -3 -11  -2    1.90    1.10
   3  11   2    2.10    1.70
   3  11   2    6.70    2.00
   3  11   2    2.20    1.90
   3  11   2    5.40    0.90
  -4 -11  -2   26.30    3.60
  -4 -11  -2   28.10    3.50
   4  11   2   30.70    3.90
   4  11   2   26.00    4.60
   4  11   2   24.60    2.90
  -5 -11  -2   18.60    2.90
  -5 -11  -2   24.20    3.00
   5  11   2   22.40    3.50
   5  11   2   20.50    2.60
   5  11   2   21.50    4.10
  -6 -11  -2    0.10    1.70
  -6 -11  -2    0.10    0.80
   6  11   2   -0.20    0.70
   6  11   2    1.20    1.10
   6  11   2   -0.80    1.10
  -7 -11  -2    0.30    0.40
   7  11   2    0.70    0.90
   7  11   2   -1.00    0.90
   7  11   2    1.60    1.30
   7  11   2    0.10    0.90
   8  11   2    0.90    0.90
   8  11   2    0.80    1.10
   8  11   2   -0.30    1.30
   8  11   2   -0.90    1.00
   8  11   2    0.20    0.80
   7 -12  -2   10.60    2.10
   7 -12  -2    6.10    3.10
   7 -12  -2    6.00    2.90
  -7  12   2   10.50    3.80
  -7  12   2    5.60    2.30
  -7  12   2    7.70    3.20
   6 -12  -2  168.18   17.30
   6 -12  -2  182.88   19.00
   6 -12  -2  193.18   19.40
  -6  12   2  161.18   19.10
  -6  12   2  196.38   19.20
  -6  12   2  180.18   18.40
   5 -12  -2    6.10    2.40
   5 -12  -2    3.90    2.40
   5 -12  -2    0.90    0.90
  -5  12   2    3.00    2.40
  -5  12   2    6.20    2.30
  -5  12   2    1.80    2.20
   4 -12  -2  191.48   20.20
   4 -12  -2  181.98   18.50
   4 -12  -2  212.78   20.50
   4 -12  -2  199.38   20.50
  -4  12   2  207.68   20.10
  -4  12   2  201.48   20.30
  -4  12   2  165.78   20.40
  -4  12   2  229.18   21.10
   3 -12  -2    1.80    2.00
   3 -12  -2    3.00    2.10
   3 -12  -2    0.50    1.50
   3 -12  -2    1.90    0.80
  -3  12   2    2.70    2.40
  -3  12   2    1.70    1.70
  -3  12   2    2.00    1.80
  -3  12   2   -1.20    1.80
   2 -12  -2   81.69    9.20
   2 -12  -2   73.49    8.90
   2 -12  -2   59.99    8.90
  -2  12   2   82.79    9.10
  -2  12   2   85.39    9.20
  -2  12   2   71.89    9.40
  -2  12   2   74.99    9.60
   1 -12  -2   19.20    3.70
   1 -12  -2   17.20    3.80
   1 -12  -2   18.90    3.90
  -1  12   2   19.00    4.40
  -1  12   2   18.60    4.30
  -1  12   2   17.20    3.80
  -1  12   2   17.90    3.70
   0 -12  -2   46.10    5.50
   0 -12  -2   32.30    5.20
   0 -12  -2   30.80    5.50
   0  12   2   36.00    6.80
   0  12   2   39.90    5.30
   0  12   2   45.80    6.30
   0  12   2   26.40    5.50
  -1 -12  -2   27.90    4.60
  -1 -12  -2   30.80    5.00
   1  12   2   27.70    4.90
   1  12   2   29.20    4.70
   1  12   2   23.70    4.90
   1  12   2   21.10    5.20
  -2 -12  -2  245.58   25.50
  -2 -12  -2  280.27   26.10
  -2 -12  -2  259.77   26.10
   2  12   2  283.07   26.00
   2  12   2  303.57   26.70
   2  12   2  239.28   26.50
   2  12   2  254.17   26.40
  -3 -12  -2    2.30    1.20
  -3 -12  -2    0.60    1.20
  -3 -12  -2    0.70    1.60
   3  12   2    0.80    1.40
   3  12   2    2.70    1.60
   3  12   2    3.90    1.90
  -4 -12  -2  155.98   16.00
  -4 -12  -2  159.28   16.40
  -4 -12  -2  156.08   15.60
   4  12   2  161.58   16.60
   4  12   2  181.08   17.00
   4  12   2  150.18   14.80
   4  12   2  181.68   16.20
  -5 -12  -2    5.90    2.20
  -5 -12  -2    7.50    1.80
   5  12   2    6.60    2.30
   5  12   2    8.90    1.40
   5  12   2   10.40    1.40
   5  12   2    9.90    2.30
   5  12   2   11.90    2.90
  -6 -12  -2  120.79   12.00
  -6 -12  -2  114.39   13.00
   6  12   2  111.39   12.50
   6  12   2  127.09   12.00
   6  12   2  136.79   13.10
   6  12   2  129.89   12.10
   6  12   2  135.69   13.60
   7  12   2   -1.10    1.40
   7  12   2    0.40    0.90
   7  12   2    0.60    1.10
   7  12   2    6.60    1.90
   7  12   2    1.40    0.90
   5 -13  -2    0.40    2.00
   5 -13  -2    1.20    0.90
  -5  13   2   -3.40    1.50
  -5  13   2    1.30    2.60
  -5  13   2   -0.70    2.20
   4 -13  -2   29.10    5.60
  -4  13   2   34.30    5.60
  -4  13   2   30.00    5.30
  -4  13   2   24.10    5.60
   3 -13  -2  113.69   12.90
  -3  13   2  122.09   13.20
  -3  13   2  119.19   13.60
  -3  13   2  110.79   13.00
   2 -13  -2   33.90    5.50
  -2  13   2   37.80    6.00
  -2  13   2   27.00    5.70
  -2  13   2   32.50    5.50
   1 -13  -2   20.10    3.50
  -1  13   2    5.50    2.30
  -1  13   2   11.40    3.90
  -1  13   2    7.10    2.90
  -1  13   2    5.90    2.60
   0 -13  -2    8.80    2.30
   0  13   2   11.30    3.80
   0  13   2    8.70    2.80
   0  13   2   11.40    3.30
   0  13   2   10.50    2.90
   1  13   2   12.20    3.60
   1  13   2   18.00    4.10
   1  13   2   11.30    3.80
   1  13   2   17.00    3.70
   2  13   2    0.70    2.20
   2  13   2    2.10    2.00
   2  13   2    2.20    1.90
   2  13   2    1.70    1.80
  -3 -13  -2    1.10    1.00
   3  13   2    4.80    2.30
   3  13   2    1.50    1.80
   3  13   2   -0.80    1.60
  -4 -13  -2    2.20    1.10
   4  13   2    5.00    2.30
   4  13   2    1.50    2.00
   4  13   2   -1.10    1.00
  -5 -13  -2    0.40    1.10
   5  13   2    0.00    1.10
   5  13   2   -0.90    1.60
   5  13   2   -0.40    2.30
   2 -14  -2   68.69    9.20
  -2  14   2   91.69   13.10
  -2  14   2   75.89   10.10
  -2  14   2   88.69    9.90
   1 -14  -2    3.80    2.30
  -1  14   2    0.30    1.80
  -1  14   2    1.50    2.20
  -1  14   2    1.90    2.30
   0  14   2  252.47   24.40
   0  14   2  211.58   24.70
   0  14   2  259.77   24.80
   1  14   2    5.20    2.50
   1  14   2   -0.90    2.00
   1  14   2    0.40    2.00
   3  14  -3   -1.40    1.40
   3  14  -3   -1.20    1.90
   3  14  -3    2.80    2.30
   3  14  -3    1.10    1.60
  -3 -14   3   -1.40    1.00
   2  14  -3  116.19   11.60
   2  14  -3  100.89   12.00
   2  14  -3   90.19   11.30
   2  14  -3  105.99   11.90
   1  14  -3   -0.90    1.80
   1  14  -3    4.30    2.10
   1  14  -3   -0.20    1.80
   1  14  -3   -3.00    1.60
  -1 -14   3    0.90    1.40
   0  14  -3  201.28   19.60
   0  14  -3  174.08   18.90
   0  14  -3  153.28   19.90
   0  14  -3  203.98   19.70
  -1  14  -3   -1.00    2.10
  -1  14  -3    0.70    2.10
  -1  14  -3    1.50    2.10
  -1  14  -3    1.70    2.40
   1 -14   3    0.90    1.80
  -2  14  -3  129.89   14.80
  -2  14  -3  115.19   14.80
  -2  14  -3  151.08   15.00
   2 -14   3  133.79   14.60
  -3  14  -3    1.00    2.10
  -3  14  -3   -0.40    2.20
  -3  14  -3    0.60    1.80
   3 -14   3   -1.70    1.90
   6  13  -3   17.30    4.10
   6  13  -3   20.30    2.90
   6  13  -3   16.30    2.60
   5  13  -3    4.50    1.50
   5  13  -3    1.80    2.20
   5  13  -3    2.70    3.00
   5  13  -3    6.30    1.90
  -5 -13   3    5.20    1.10
   4  13  -3   18.60    3.30
   4  13  -3   20.20    3.60
   4  13  -3   18.70    4.10
  -4 -13   3   20.20    2.70
   3  13  -3   31.20    5.50
   3  13  -3   35.90    4.60
   3  13  -3   38.80    5.30
   3  13  -3   24.40    4.90
  -3 -13   3   27.20    3.80
   2  13  -3   15.90    3.40
   2  13  -3   13.50    3.30
   2  13  -3   17.80    3.60
   2  13  -3   15.20    3.90
  -2 -13   3   13.90    2.70
   1  13  -3    6.30    2.40
   1  13  -3    2.70    1.70
   1  13  -3    2.60    1.90
   1  13  -3    0.70    1.90
  -1 -13   3    4.10    1.50
   0  13  -3    1.00    1.30
   0  13  -3    0.00    1.30
   0  13  -3   -0.80    1.70
   0  13  -3    0.90    1.50
   0 -13   3    0.50    1.20
  -1  13  -3   -0.10    1.80
  -1  13  -3    1.70    2.10
  -1  13  -3    6.10    2.70
  -1  13  -3    4.50    2.30
   1 -13   3    2.10    1.70
  -2  13  -3    1.40    1.60
  -2  13  -3    0.80    1.70
  -2  13  -3    4.50    2.40
  -2  13  -3    8.80    2.70
   2 -13   3    9.40    2.50
  -3  13  -3   36.60    6.40
  -3  13  -3   48.60    7.20
  -3  13  -3   40.00    6.70
  -3  13  -3   40.60    7.10
   3 -13   3   43.60    6.70
  -4  13  -3   14.80    3.80
  -4  13  -3    9.60    3.40
  -4  13  -3   11.70    3.50
  -4  13  -3   13.60    3.50
   4 -13   3   16.20    3.90
  -5  13  -3   39.90    6.30
  -5  13  -3   28.90    6.30
  -5  13  -3   35.50    5.80
   5 -13   3   32.60    5.70
   5 -13   3   28.30    3.20
  -6  13  -3    7.50    3.30
  -6  13  -3    6.60    2.60
  -6  13  -3    8.60    3.40
   6 -13   3    9.80    1.60
   7  12  -3    0.70    1.60
   6  12  -3  208.78   19.80
   6  12  -3  225.08   21.40
   6  12  -3  198.98   19.70
   5  12  -3    1.60    1.70
   5  12  -3    1.60    1.20
   5  12  -3    3.90    1.50
  -5 -12   3    3.50    0.90
  -5 -12   3    6.00    1.60
   4  12  -3  145.59   14.70
   4  12  -3  135.69   13.40
   4  12  -3  131.59   14.20
   4  12  -3  132.89   13.70
  -4 -12   3  133.99   13.00
  -4 -12   3  130.89   13.00
   3  12  -3    2.60    1.50
   3  12  -3   -2.10    1.30
   3  12  -3    4.30    1.60
   3  12  -3    4.00    1.60
  -3 -12   3    0.40    1.00
  -3 -12   3    3.70    1.30
   2  12  -3  195.18   19.50
   2  12  -3  172.58   18.80
   2  12  -3  214.38   19.00
   2  12  -3  172.98   19.10
  -2 -12   3  180.18   18.40
  -2 -12   3  194.38   18.50
   1  12  -3   22.90    4.40
   1  12  -3   20.40    4.20
   1  12  -3   23.80    4.70
   1  12  -3   28.90    4.50
  -1 -12   3   24.70    3.90
  -1 -12   3   27.50    4.50
  -1 -12   3   21.00    3.70
   0  12  -3  166.18   16.60
   0  12  -3  189.98   16.50
   0  12  -3  148.79   16.20
   0  12  -3  153.08   16.40
   0 -12   3  142.19   16.10
   0 -12   3  135.99   16.50
  -1  12  -3   19.70    4.00
  -1  12  -3   22.20    4.30
  -1  12  -3   21.70    4.40
  -1  12  -3   19.80    4.10
   1 -12   3   16.30    3.60
   1 -12   3   21.80    3.90
   1 -12   3   16.90    3.80
  -2  12  -3  181.88   17.00
  -2  12  -3  153.08   16.90
  -2  12  -3  188.48   17.20
  -2  12  -3  176.58   17.40
   2 -12   3  161.88   16.90
   2 -12   3  129.69   16.40
   2 -12   3  147.39   16.70
  -3  12  -3    1.60    2.00
  -3  12  -3    1.20    1.90
  -3  12  -3    3.70    2.20
  -3  12  -3   -2.10    1.40
   3 -12   3   -0.80    1.30
   3 -12   3    3.00    1.80
   3 -12   3    2.30    1.80
  -4  12  -3  166.78   17.80
  -4  12  -3  178.08   17.70
  -4  12  -3  174.08   17.30
  -4  12  -3  143.19   18.20
   4 -12   3  175.58   17.80
   4 -12   3  192.88   17.70
   4 -12   3  147.79   15.40
   4 -12   3  173.58   17.70
  -5  12  -3   -0.60    1.60
  -5  12  -3    0.40    1.60
  -5  12  -3    2.50    2.20
  -5  12  -3    1.70    2.00
   5 -12   3    0.90    1.60
   5 -12   3    1.90    1.90
   5 -12   3   -2.10    1.80
  -6  12  -3  183.28   20.10
  -6  12  -3  232.28   23.00
  -6  12  -3  190.08   19.50
  -6  12  -3  168.38   20.20
   6 -12   3  201.98   20.50
   6 -12   3  168.68   18.20
   6 -12   3  217.48   20.50
   6 -12   3  212.48   20.00
  -7  12  -3    7.40    3.20
  -7  12  -3    6.70    3.10
  -7  12  -3    8.50    2.80
   7 -12   3    7.70    1.80
   7 -12   3    1.90    2.40
   7 -12   3    2.10    2.60
   7 -12   3    6.70    3.10
   9  11  -3    8.70    1.90
   9  11  -3    9.30    2.80
   9  11  -3    9.90    2.70
   8  11  -3   12.20    1.90
   8  11  -3    9.20    3.00
   8  11  -3   15.50    3.00
   7  11  -3    3.40    0.80
   7  11  -3    3.30    0.80
   7  11  -3    2.10    1.80
   6  11  -3   16.50    3.60
   6  11  -3   19.30    2.60
   6  11  -3   17.80    2.30
   5  11  -3    4.00    2.00
   5  11  -3    4.10    1.20
   5  11  -3    1.70    1.10
   4  11  -3    0.00    0.90
   4  11  -3    0.10    1.10
   4  11  -3    0.20    1.40
  -4 -11   3    1.80    0.80
   3  11  -3   19.00    3.80
   3  11  -3   22.10    3.70
   3  11  -3   25.10    3.80
   3  11  -3   18.40    3.90
  -3 -11   3   21.90    2.90
   2  11  -3   -0.30    1.20
   2  11  -3   -1.00    0.80
   2  11  -3    2.10    1.50
   2  11  -3   -0.20    1.20
  -2 -11   3    0.20    1.00
   1  11  -3    4.80    2.10
   1  11  -3    8.60    2.40
   1  11  -3    9.60    2.70
   1  11  -3   18.10    3.40
  -1 -11   3    7.50    2.10
   0  11  -3    0.20    1.10
   0  11  -3   -0.10    1.40
   0  11  -3    0.30    1.20
   0  11  -3    0.20    1.40
   0 -11   3   -1.20    0.60
  -1  11  -3   40.00    5.70
  -1  11  -3   39.90    5.80
  -1  11  -3   24.70    6.30
  -1  11  -3   32.50    5.50
   1 -11   3   29.40    4.90
  -2  11  -3    0.70    1.60
  -2  11  -3    0.00    1.40
  -2  11  -3    0.30    1.40
   2 -11   3   -1.00    1.30
   2 -11   3    0.60    1.20
   2 -11   3    1.10    1.20
  -3  11  -3   37.00    5.80
  -3  11  -3   29.60    5.70
  -3  11  -3   38.80    5.70
   3 -11   3   37.80    5.70
   3 -11   3   41.70    6.00
   3 -11   3   32.60    3.30
   3 -11   3   34.60    5.50
  -4  11  -3    8.00    2.80
  -4  11  -3   14.90    3.20
  -4  11  -3    3.80    2.70
  -4  11  -3    8.10    2.80
   4 -11   3    8.70    2.80
   4 -11   3   11.80    2.90
   4 -11   3    8.50    2.40
   4 -11   3    7.70    1.40
  -5  11  -3    1.90    1.80
  -5  11  -3    1.20    2.00
  -5  11  -3    1.90    2.00
  -5  11  -3    0.40    1.40
   5 -11   3    2.90    1.00
   5 -11   3    0.40    1.70
   5 -11   3    2.00    1.70
   5 -11   3    0.60    1.70
  -6  11  -3    6.20    2.30
  -6  11  -3    0.90    2.00
  -6  11  -3    8.60    2.80
  -6  11  -3    2.70    2.00
   6 -11   3    6.50    2.80
   6 -11   3    2.70    1.20
   6 -11   3    3.00    2.00
   6 -11   3    3.80    2.10
  -7  11  -3    0.70    2.60
  -7  11  -3    6.10    2.50
  -7  11  -3    2.10    2.30
  -7  11  -3    1.70    1.60
   7 -11   3    6.80    2.50
   7 -11   3    2.70    1.50
   7 -11   3    3.30    2.10
   7 -11   3   12.10    3.40
   7 -11   3    5.40    2.30
  -8  11  -3    2.30    1.70
  -8  11  -3    3.50    2.10
  -8  11  -3    2.80    2.40
   8 -11   3    1.40    1.50
   8 -11   3    5.40    1.80
   8 -11   3    7.00    2.80
   8 -11   3   -2.30    1.50
  -9  11  -3    7.90    3.50
  -9  11  -3    7.80    2.90
  -9  11  -3    2.10    1.60
   9 -11   3    1.00    1.60
   9 -11   3    7.70    2.50
   9 -11   3    2.60    2.80
   9 -11   3    3.00    2.40
   9 -11   3   -1.60    2.30
  10  10  -3   77.59    8.40
  10  10  -3   73.89    8.80
   9  10  -3    7.60    2.80
   9  10  -3   14.40    2.70
   8  10  -3  204.28   20.70
   8  10  -3  208.18   20.60
   8  10  -3  207.38   19.90
   7  10  -3    7.40    2.50
   7  10  -3   10.20    1.80
   6  10  -3  248.08   23.20
   6  10  -3  254.07   23.30
   6  10  -3  246.98   23.30
   6  10  -3  256.37   24.80
   6  10  -3  247.78   23.40
   5  10  -3   20.00    2.90
   5  10  -3   18.70    2.60
   5  10  -3   17.30    3.70
  -5 -10   3   19.20    2.20
  -5 -10   3   21.00    2.20
   4  10  -3  204.48   20.10
   4  10  -3  188.88   19.30
   4  10  -3  190.38   19.10
  -4 -10   3  210.38   18.90
  -4 -10   3  203.48   18.90
   3  10  -3    0.50    1.20
   3  10  -3    2.50    1.50
   3  10  -3    6.80    2.20
   3  10  -3    2.70    1.30
  -3 -10   3    2.60    1.10
  -3 -10   3    3.50    1.30
   2  10  -3 1048.40   96.29
   2  10  -3 1029.50   96.49
   2  10  -3  993.10   96.39
   2  10  -3 1075.49   96.79
  -2 -10   3 1098.79   96.59
  -2 -10   3 1051.39   96.09
  -2 -10   3  993.10   95.99
   1  10  -3    4.30    1.70
   1  10  -3    5.40    2.20
   1  10  -3    3.20    1.60
   1  10  -3    4.80    1.80
  -1 -10   3    5.80    1.80
  -1 -10   3    3.40    1.60
  -1 -10   3    6.30    1.70
   0  10  -3  287.27   29.40
   0  10  -3  328.67   29.50
   0  10  -3  272.97   29.20
   0  10  -3  331.37   29.70
  -1  10  -3   15.60    3.40
  -1  10  -3   13.80    3.10
  -1  10  -3   21.20    3.50
  -1  10  -3   12.10    3.10
   1 -10   3   13.80    3.00
   1 -10   3   18.40    3.40
  -2  10  -3  382.16   33.10
  -2  10  -3  381.56   33.30
  -2  10  -3  300.07   33.00
  -2  10  -3  330.37   32.90
   2 -10   3  341.37   33.00
   2 -10   3  325.77   32.80
   2 -10   3  334.97   33.00
  -3  10  -3    4.10    2.00
  -3  10  -3    2.10    1.90
  -3  10  -3    1.70    1.70
  -3  10  -3    1.80    1.70
   3 -10   3    0.60    1.40
   3 -10   3    3.60    0.80
   3 -10   3    2.90    2.10
   3 -10   3    1.80    1.70
  -4  10  -3  274.57   25.00
  -4  10  -3  238.78   25.00
  -4  10  -3  289.27   25.60
  -4  10  -3  229.08   25.30
   4 -10   3  276.87   25.60
   4 -10   3  253.07   25.30
   4 -10   3  247.98   23.80
   4 -10   3  234.18   24.80
  -5  10  -3    4.90    2.20
  -5  10  -3    7.40    2.30
  -5  10  -3    4.00    2.30
  -5  10  -3    5.90    2.50
   5 -10   3    6.40    2.30
   5 -10   3    2.00    1.90
   5 -10   3    5.80    1.50
   5 -10   3    3.80    2.60
  -6  10  -3  310.17   28.20
  -6  10  -3  301.37   27.30
  -6  10  -3  292.17   28.30
  -6  10  -3  219.68   27.30
   6 -10   3  261.97   27.30
   6 -10   3  275.87   28.20
   6 -10   3  286.67   28.10
   6 -10   3  298.77   26.70
   6 -10   3  280.67   27.50
  -7  10  -3   -1.50    1.40
  -7  10  -3    1.00    2.20
  -7  10  -3    3.60    1.70
  -7  10  -3    1.10    2.00
   7 -10   3   -0.60    2.00
   7 -10   3    2.40    1.30
   7 -10   3    3.20    2.00
   7 -10   3    1.30    1.30
   7 -10   3    1.90    1.80
  -8  10  -3  168.08   16.20
  -8  10  -3  135.09   16.00
  -8  10  -3  134.99   16.00
   8 -10   3  159.18   16.50
   8 -10   3  167.38   15.20
   8 -10   3  146.09   16.10
   8 -10   3  136.59   15.20
   8 -10   3  137.69   15.50
  -9  10  -3    7.50    2.90
  -9  10  -3    5.10    1.60
   9 -10   3    1.80    2.10
   9 -10   3   -0.70    1.90
   9 -10   3    2.50    1.60
   9 -10   3    4.40    2.40
   9 -10   3    4.90    3.00
 -10  10  -3  106.59   12.40
 -10  10  -3  121.59   13.10
 -10  10  -3   88.99   10.80
  10 -10   3  107.99   12.70
  10 -10   3  100.99   12.00
  10 -10   3  111.89   11.60
  10 -10   3  100.59   11.30
  10 -10   3  107.69   12.90
  11   9  -3   -0.70    1.10
  11   9  -3    0.70    1.40
  11   9  -3    1.90    1.40
  10   9  -3   28.30    4.60
  10   9  -3   23.90    4.20
  10   9  -3   34.10    4.70
   9   9  -3    1.80    1.20
   9   9  -3    1.50    1.20
   9   9  -3    3.20    1.50
   8   9  -3   11.30    2.60
   8   9  -3   11.10    2.30
   8   9  -3   13.60    3.00
   7   9  -3    2.80    1.40
   7   9  -3    2.10    1.00
   7   9  -3    2.20    1.50
   6   9  -3  122.29   11.60
   6   9  -3  125.19   11.70
   6   9  -3  122.29   11.90
   6   9  -3  123.79   13.00
   5   9  -3   20.50    2.10
   5   9  -3   17.40    3.50
   5   9  -3   16.60    2.30
  -5  -9   3   18.00    1.90
  -5  -9   3   18.10    1.90
   4   9  -3   59.09    6.20
   4   9  -3   56.09    6.20
   4   9  -3   57.69    7.00
  -4  -9   3   57.09    5.90
  -4  -9   3   60.99    5.90
   3   9  -3   28.20    4.40
   3   9  -3   28.40    3.50
   3   9  -3   30.80    3.70
  -3  -9   3   27.00    3.30
  -3  -9   3   22.60    3.10
   2   9  -3   55.39    6.90
   2   9  -3   57.69    6.90
   2   9  -3   57.59    6.50
   2   9  -3   59.49    6.70
  -2  -9   3   70.19    6.70
  -2  -9   3   58.79    6.40
  -2  -9   3   55.99    6.70
   1   9  -3  136.89   12.70
   1   9  -3  130.49   12.70
   1   9  -3  120.59   12.80
   1   9  -3  133.29   12.70
  -1  -9   3  108.79   12.30
  -1  -9   3  109.29   12.50
  -1  -9   3  126.09   12.40
   0   9  -3    6.00    1.90
   0   9  -3    2.80    1.60
   0   9  -3    5.10    1.70
   0   9  -3    3.80    1.50
   0  -9   3    4.20    1.60
   0  -9   3    2.80    1.30
   0  -9   3    0.70    0.80
  -1   9  -3  122.89   11.50
  -1   9  -3   94.19   11.30
  -1   9  -3  119.49   11.50
   1  -9   3  100.69   11.30
   1  -9   3  108.09   11.30
   1  -9   3  103.09   11.20
  -2   9  -3   47.00    5.80
  -2   9  -3   52.29    5.90
  -2   9  -3   39.70    5.70
  -2   9  -3   53.69    6.10
   2  -9   3   48.30    5.90
   2  -9   3   39.50    5.60
   2  -9   3   45.60    4.30
   2  -9   3   40.00    5.50
  -3   9  -3   30.00    4.80
  -3   9  -3   21.10    4.40
  -3   9  -3   27.80    4.50
  -3   9  -3   35.60    4.70
   3  -9   3   31.10    4.60
   3  -9   3   26.50    4.80
   3  -9   3   30.80    4.90
   3  -9   3   26.90    3.10
  -4   9  -3   29.40    5.10
  -4   9  -3   23.40    4.20
  -4   9  -3   31.90    4.50
  -4   9  -3   27.20    4.70
   4  -9   3   23.00    4.10
   4  -9   3   26.90    4.90
   4  -9   3   30.80    3.40
   4  -9   3   21.30    3.90
   4  -9   3   28.30    4.80
  -5   9  -3   27.90    4.50
  -5   9  -3   24.20    4.00
  -5   9  -3   25.70    4.60
  -5   9  -3   19.70    4.30
   5  -9   3   26.30    4.80
   5  -9   3   23.70    4.00
   5  -9   3   28.20    3.40
   5  -9   3   29.30    4.90
   5  -9   3   20.70    3.90
  -6   9  -3   71.49    9.40
  -6   9  -3   76.69    9.50
  -6   9  -3   78.09    9.20
  -6   9  -3   93.49    9.00
   6  -9   3   87.79    8.60
   6  -9   3   88.79    9.90
   6  -9   3   76.39    8.80
   6  -9   3   77.49    9.10
   6  -9   3   68.49    9.20
  -7   9  -3    2.70    1.60
  -7   9  -3    1.40    2.30
  -7   9  -3    2.60    1.60
  -7   9  -3    0.70    2.00
   7  -9   3    2.00    2.20
   7  -9   3    2.90    1.70
   7  -9   3    2.80    1.60
   7  -9   3    1.80    1.40
   7  -9   3    3.70    2.20
  -8   9  -3    0.10    1.40
  -8   9  -3    0.80    1.40
  -8   9  -3   -2.30    1.20
  -8   9  -3    0.70    1.60
   8  -9   3   -0.70    1.30
   8  -9   3    0.20    1.30
   8  -9   3    0.90    1.90
   8  -9   3    0.40    1.40
   8  -9   3    3.40    1.40
  -9   9  -3    0.30    1.80
  -9   9  -3    0.70    1.80
  -9   9  -3   -1.50    1.20
  -9   9  -3    1.10    1.10
   9  -9   3   -1.20    1.70
   9  -9   3   -2.80    1.10
   9  -9   3    0.60    1.00
   9  -9   3    0.90    1.40
   9  -9   3    0.10    2.20
 -10   9  -3    5.60    2.90
 -10   9  -3    6.20    1.80
 -10   9  -3    4.70    2.70
  10  -9   3    6.30    3.20
  10  -9   3    2.70    1.60
  10  -9   3    2.00    2.70
  10  -9   3    6.50    2.40
  10  -9   3    7.50    2.70
 -11   9  -3   -1.40    1.10
 -11   9  -3   -1.50    1.70
  11  -9   3   -1.90    2.20
  11  -9   3    0.80    2.00
  11  -9   3   -4.30    1.80
  11  -9   3    0.50    2.00
  11   8  -3    3.40    1.50
  11   8  -3    1.50    1.50
  11   8  -3    0.30    1.10
  10   8  -3  153.88   15.30
  10   8  -3  157.58   15.50
  10   8  -3  144.09   15.60
   9   8  -3    4.10    1.60
   9   8  -3    4.60    1.60
   9   8  -3    2.70    1.60
   8   8  -3  337.17   30.90
   8   8  -3  310.67   30.80
   8   8  -3  315.87   30.50
   7   8  -3    0.20    1.20
   7   8  -3    1.50    1.10
   7   8  -3    2.30    1.10
   6   8  -3  458.85   41.50
   6   8  -3  456.15   42.10
   6   8  -3  467.35   42.90
   6   8  -3  436.86   41.50
   5   8  -3    6.30    1.20
   5   8  -3    5.10    1.90
   5   8  -3    6.90    1.20
   4   8  -3 1096.19  100.59
   4   8  -3 1045.50  100.99
   4   8  -3 1085.79  100.99
   4   8  -3 1075.59  101.69
  -4  -8   3 1122.09  100.69
  -4  -8   3 1160.68  100.69
   3   8  -3   20.40    2.70
   3   8  -3   18.80    3.30
   3   8  -3   16.90    2.80
  -3  -8   3   17.90    2.40
  -3  -8   3   22.80    2.70
   2   8  -3  891.11   81.69
   2   8  -3  919.71   81.69
   2   8  -3  888.11   82.09
   2   8  -3  864.71   81.69
  -2  -8   3  874.91   81.79
  -2  -8   3  861.81   81.39
   1   8  -3   34.20    4.40
   1   8  -3   37.40    4.50
   1   8  -3   38.80    4.40
   1   8  -3   34.10    4.50
  -1  -8   3   37.30    4.30
  -1  -8   3   25.00    4.30
  -1  -8   3   33.90    4.10
   0   8  -3   95.99    9.20
   0   8  -3   80.09    9.00
   0   8  -3   84.59    9.00
   0   8  -3   97.29    9.30
   0  -8   3   74.49    8.90
   0  -8   3   78.79    8.80
  -1   8  -3   58.99    7.00
  -1   8  -3   66.69    7.20
  -1   8  -3   78.09    7.40
  -1   8  -3   60.89    7.30
   1  -8   3   57.19    7.00
   1  -8   3   65.69    7.30
   1  -8   3   59.19    7.00
  -2   8  -3 1125.09  107.99
  -2   8  -3 1322.47  108.39
  -2   8  -3 1233.98  108.09
  -2   8  -3 1018.80  108.19
   2  -8   3 1121.89  107.99
   2  -8   3 1187.98  107.09
   2  -8   3 1121.89  108.09
   2  -8   3 1225.58  108.29
  -3   8  -3    8.50    2.10
  -3   8  -3   11.50    2.60
  -3   8  -3    9.20    2.60
   3  -8   3    7.20    1.40
   3  -8   3    6.60    1.90
   3  -8   3    5.40    2.00
   3  -8   3    8.60    2.50
   3  -8   3    4.50    1.80
  -4   8  -3  663.63   58.49
  -4   8  -3  684.33   58.99
  -4   8  -3  574.04   58.49
  -4   8  -3  670.63   59.19
   4  -8   3  570.24   58.69
   4  -8   3  584.64   59.69
   4  -8   3  566.94   58.39
   4  -8   3  684.13   57.89
   4  -8   3  624.04   58.39
  -5   8  -3    5.80    2.40
  -5   8  -3    8.70    2.60
  -5   8  -3    9.00    2.30
  -5   8  -3    6.30    1.90
   5  -8   3    9.10    2.40
   5  -8   3    9.20    1.90
   5  -8   3    6.20    1.90
   5  -8   3    7.00    2.30
   5  -8   3    7.10    2.60
  -6   8  -3  309.17   28.40
  -6   8  -3  239.18   29.00
  -6   8  -3  291.87   27.50
  -6   8  -3  281.07   28.00
   6  -8   3  279.97   27.70
   6  -8   3  301.97   27.50
   6  -8   3  294.17   28.00
   6  -8   3  269.17   28.20
   6  -8   3  316.97   28.70
  -7   8  -3    9.60    3.00
  -7   8  -3   15.40    3.10
  -7   8  -3   14.40    3.30
  -7   8  -3   10.70    2.40
   7  -8   3   12.50    2.70
   7  -8   3   10.20    3.30
   7  -8   3    8.70    2.90
   7  -8   3   11.10    3.00
   7  -8   3   14.30    2.70
  -8   8  -3  268.37   26.80
  -8   8  -3  222.98   26.90
  -8   8  -3  290.17   26.10
  -8   8  -3  283.17   27.20
   8  -8   3  274.17   26.90
   8  -8   3  257.67   27.10
   8  -8   3  284.17   27.60
   8  -8   3  294.47   26.50
   8  -8   3  270.57   26.30
  -9   8  -3   13.00    3.20
  -9   8  -3   16.40    3.90
  -9   8  -3   15.10    3.80
  -9   8  -3   19.80    3.10
   9  -8   3   17.10    4.10
   9  -8   3   20.20    4.40
   9  -8   3   19.60    3.60
   9  -8   3   15.20    3.80
   9  -8   3   14.90    2.90
 -10   8  -3  124.59   12.40
 -10   8  -3  100.39   13.40
 -10   8  -3  129.09   13.90
  10  -8   3  116.19   12.60
  10  -8   3  126.19   13.80
  10  -8   3  134.79   13.40
  10  -8   3  142.69   14.50
  10  -8   3  118.29   13.80
 -11   8  -3    1.20    2.20
 -11   8  -3    0.20    1.00
  11  -8   3    0.80    2.40
  11  -8   3   -1.10    2.00
  11  -8   3    2.90    2.00
  11  -8   3   -0.50    1.70
  12   7  -3   41.20    6.50
  12   7  -3   41.20    6.40
  12   7  -3   50.09    5.40
  11   7  -3    0.80    1.10
  11   7  -3    1.20    1.30
  10   7  -3  118.49   12.70
  10   7  -3  123.09   12.40
  10   7  -3  121.69   12.90
   9   7  -3    0.40    1.10
   9   7  -3   -1.10    0.70
   9   7  -3    0.10    1.00
   8   7  -3   39.30    4.50
   8   7  -3   28.40    4.30
   8   7  -3   27.10    4.40
   7   7  -3    3.50    1.30
   7   7  -3    0.90    1.10
   7   7  -3   -0.30    1.00
   6   7  -3   73.59    8.30
   6   7  -3   77.49    8.20
   6   7  -3   78.59    7.90
   5   7  -3   40.40    3.90
   5   7  -3   35.10    3.60
   5   7  -3   32.80    3.90
   5   7  -3   38.90    4.70
   4   7  -3   12.40    1.80
   4   7  -3   13.70    1.90
   4   7  -3   12.20    2.60
   4   7  -3   12.90    1.60
  -4  -7   3   13.30    1.60
  -4  -7   3   11.20    1.50
   3   7  -3  143.89   12.80
   3   7  -3  121.59   13.20
   3   7  -3  131.99   13.30
   3   7  -3  151.28   14.00
  -3  -7   3  140.69   13.20
  -3  -7   3  141.89   13.10
   2   7  -3    5.60    1.50
   2   7  -3    5.70    1.80
   2   7  -3    5.50    1.40
  -2  -7   3    4.30    1.50
  -2  -7   3    6.10    1.30
   1   7  -3   22.20    3.00
   1   7  -3   17.30    3.20
   1   7  -3   24.00    3.10
   1   7  -3   27.10    3.50
  -1  -7   3   19.90    3.20
  -1  -7   3   23.50    3.00
  -1  -7   3   17.90    2.90
   0   7  -3    0.50    0.90
   0   7  -3    2.00    1.10
   0   7  -3    1.40    1.00
   0   7  -3    1.00    0.90
   0  -7   3   -0.90    0.40
   0  -7   3    0.30    0.70
   0  -7   3    1.70    0.90
  -1   7  -3  310.77   26.50
  -1   7  -3  279.37   26.30
  -1   7  -3  243.98   26.30
  -1   7  -3  305.67   26.50
   1  -7   3  303.97   26.50
   1  -7   3  253.77   26.20
   1  -7   3  245.68   26.20
   1  -7   3  272.07   25.30
  -2   7  -3   12.10    2.30
  -2   7  -3   10.60    2.40
  -2   7  -3   13.50    2.60
  -2   7  -3   10.60    2.40
   2  -7   3   12.00    1.50
   2  -7   3    7.30    2.00
   2  -7   3    9.40    2.20
   2  -7   3    9.60    2.40
  -3   7  -3   23.40    3.40
  -3   7  -3   18.80    3.40
  -3   7  -3   16.20    3.50
  -3   7  -3   19.70    3.70
   3  -7   3   23.10    3.60
   3  -7   3   19.30    3.50
   3  -7   3   25.70    4.10
   3  -7   3   26.10    3.50
   3  -7   3   23.10    2.70
  -4   7  -3   50.59    5.60
  -4   7  -3   46.30    6.10
  -4   7  -3   42.60    5.70
  -4   7  -3   47.70    6.00
   4  -7   3   49.90    5.70
   4  -7   3   52.89    5.30
   4  -7   3   44.70    5.90
   4  -7   3   51.19    6.20
   4  -7   3   46.60    5.60
  -5   7  -3  103.79   10.30
  -5   7  -3   93.69   10.60
  -5   7  -3  100.29   11.00
  -5   7  -3  106.09   11.00
   5  -7   3  106.09   10.20
   5  -7   3  118.49   11.40
   5  -7   3   89.59   10.70
   5  -7   3   99.59   10.60
   5  -7   3   91.99   10.30
  -6   7  -3    3.40    1.90
  -6   7  -3   -1.20    1.00
  -6   7  -3    0.50    1.50
  -6   7  -3    1.60    1.20
   6  -7   3    2.50    2.00
   6  -7   3   -0.20    1.20
   6  -7   3    1.40    1.10
   6  -7   3   -0.40    1.20
   6  -7   3    0.90    1.30
  -7   7  -3    0.30    1.30
  -7   7  -3   -0.40    1.30
  -7   7  -3    1.50    1.40
  -7   7  -3    0.40    1.00
   7  -7   3    0.70    1.40
   7  -7   3   -1.70    1.10
   7  -7   3    0.40    1.20
   7  -7   3    0.90    1.00
   7  -7   3   -0.30    1.70
  -8   7  -3   -0.30    0.90
  -8   7  -3    0.50    1.30
  -8   7  -3   -0.30    1.40
  -8   7  -3    0.00    1.60
   8  -7   3    1.60    1.60
   8  -7   3    2.70    2.40
   8  -7   3   -0.30    1.30
   8  -7   3    1.70    1.50
   8  -7   3   -0.80    0.90
  -9   7  -3   18.80    4.30
  -9   7  -3   17.70    4.00
  -9   7  -3   21.60    4.10
  -9   7  -3   23.50    3.30
   9  -7   3   22.50    4.70
   9  -7   3   21.20    4.20
   9  -7   3   18.90    4.10
   9  -7   3   19.70    3.60
   9  -7   3   25.50    4.20
 -10   7  -3   42.30    9.40
 -10   7  -3   38.80    6.20
 -10   7  -3   35.90    4.40
 -10   7  -3   44.00    6.30
  10  -7   3   39.60    6.20
  10  -7   3   30.90    5.40
  10  -7   3   34.70    6.10
  10  -7   3   42.70    6.80
 -11   7  -3    2.80    2.00
 -11   7  -3    2.90    2.20
 -11   7  -3    5.30    1.40
  11  -7   3   -0.20    1.70
  11  -7   3   -0.40    2.00
  11  -7   3    0.60    2.50
  11  -7   3    1.10    2.00
 -12   7  -3    6.80    3.10
 -12   7  -3   12.00    2.00
  12  -7   3   10.00    3.50
  12  -7   3   13.90    4.20
  12  -7   3   13.60    4.70
  12  -7   3    8.60    2.90
  13   6  -3   -0.70    1.50
  13   6  -3   -0.90    1.40
  12   6  -3  169.18   18.40
  12   6  -3  188.28   18.60
  12   6  -3  183.28   17.50
  11   6  -3    7.40    1.70
  11   6  -3    6.70    2.20
  11   6  -3    2.10    1.60
  10   6  -3  228.88   22.60
  10   6  -3  222.98   21.90
  10   6  -3  234.48   22.60
   9   6  -3    2.40    1.30
   9   6  -3    0.00    0.90
   9   6  -3    2.50    1.30
   8   6  -3  570.54   51.19
   8   6  -3  548.05   51.39
   8   6  -3  523.85   51.19
   7   6  -3   76.79    8.10
   7   6  -3   76.89    8.10
   7   6  -3   74.59    8.00
   6   6  -3 1514.45  135.89
   6   6  -3 1426.36  135.49
   6   6  -3 1477.85  135.39
   5   6  -3    0.30    0.90
   5   6  -3    0.40    0.30
   5   6  -3    0.40    0.60
   4   6  -3 1194.28  110.59
   4   6  -3 1115.29  111.19
   4   6  -3 1174.38  110.59
   4   6  -3 1127.29  110.69
  -4  -6   3 1298.07  110.39
  -4  -6   3 1319.47  110.39
   3   6  -3    4.40    1.00
   3   6  -3    3.30    1.30
   3   6  -3    4.80    1.10
   3   6  -3    2.30    0.70
  -3  -6   3    5.30    0.90
  -3  -6   3    4.30    1.00
   2   6  -3  388.16   33.80
   2   6  -3  367.86   33.70
   2   6  -3  366.06   34.00
  -2  -6   3  327.07   33.50
   1   6  -3   31.90    3.90
   1   6  -3   38.80    4.00
   1   6  -3   30.60    4.10
   1   6  -3   36.30    4.00
  -1  -6   3   31.30    3.80
  -1  -6   3   37.60    4.00
  -1  -6   3   32.20    4.00
   0   6  -3  947.41   91.99
   0   6  -3  959.10   92.19
   0   6  -3 1075.29   92.19
   0   6  -3 1120.39   92.39
   0  -6   3  940.01   92.09
   0  -6   3  961.50   92.09
  -1   6  -3   87.19    9.00
  -1   6  -3   84.69    8.60
  -1   6  -3   97.19    8.90
  -1   6  -3   82.79    8.70
   1  -6   3   87.59    8.90
   1  -6   3   74.59    8.60
   1  -6   3   87.59    7.90
   1  -6   3   73.39    8.60
  -2   6  -3  978.10   97.89
  -2   6  -3 1198.18   98.29
  -2   6  -3  965.80   98.09
  -2   6  -3 1203.38   98.09
   2  -6   3  908.81   97.99
   2  -6   3 1158.98   98.39
   2  -6   3  925.11   97.89
   2  -6   3 1086.39   97.89
   2  -6   3 1146.89   97.49
  -3   6  -3   14.40    2.30
  -3   6  -3    8.70    2.00
  -3   6  -3   10.10    2.30
  -3   6  -3    9.40    2.20
   3  -6   3   10.30    2.40
   3  -6   3   10.00    2.30
   3  -6   3   12.60    2.20
   3  -6   3   10.00    1.60
   3  -6   3    6.50    1.80
  -4   6  -3  288.27   26.40
  -4   6  -3  239.58   26.70
  -4   6  -3  254.07   26.50
  -4   6  -3  307.57   27.00
   4  -6   3  260.27   26.40
   4  -6   3  301.27   27.10
   4  -6   3  306.67   26.30
   4  -6   3  292.97   26.60
   4  -6   3  263.27   26.80
  -5   6  -3    4.80    1.80
  -5   6  -3    3.40    1.50
  -5   6  -3    5.50    1.50
  -5   6  -3    2.50    1.60
   5  -6   3    3.70    1.70
   5  -6   3    9.70    2.50
   5  -6   3    3.40    1.70
   5  -6   3    3.80    1.30
   5  -6   3    2.30    1.10
  -6   6  -3  383.56   35.80
  -6   6  -3  404.36   36.60
  -6   6  -3  331.77   36.20
  -6   6  -3  350.76   36.50
   6  -6   3  390.86   36.40
   6  -6   3  433.16   37.00
   6  -6   3  363.76   35.90
   6  -6   3  372.86   36.50
   6  -6   3  420.76   36.20
  -7   6  -3   63.49    7.70
  -7   6  -3   61.69    7.50
  -7   6  -3   70.39    6.90
  -7   6  -3   62.49    7.70
   7  -6   3   56.19    7.60
   7  -6   3   71.89    7.50
   7  -6   3   57.99    6.90
   7  -6   3   71.79    7.70
   7  -6   3   72.79    8.10
  -8   6  -3  483.15   41.60
  -8   6  -3  429.86   41.50
  -8   6  -3  409.56   40.20
  -8   6  -3  392.46   41.00
   8  -6   3  392.86   41.20
   8  -6   3  429.26   40.50
   8  -6   3  475.15   41.10
   8  -6   3  430.06   41.20
   8  -6   3  463.85   41.80
  -9   6  -3   -2.30    1.10
  -9   6  -3    1.80    1.80
  -9   6  -3    0.20    0.70
  -9   6  -3   -0.70    0.70
   9  -6   3    0.80    2.10
   9  -6   3    2.40    1.60
   9  -6   3    0.90    0.90
   9  -6   3   -1.10    1.60
   9  -6   3   -0.70    1.40
 -10   6  -3  232.48   22.00
 -10   6  -3  203.38   23.30
 -10   6  -3  223.28   23.30
  10  -6   3  223.88   23.50
  10  -6   3  242.88   23.60
  10  -6   3  268.67   24.20
  10  -6   3  246.98   23.40
 -11   6  -3    1.50    2.10
 -11   6  -3    4.00    1.10
 -11   6  -3    2.60    1.70
 -11   6  -3    1.60    1.50
  11  -6   3    2.50    2.20
  11  -6   3    2.70    2.20
  11  -6   3    2.20    1.90
  11  -6   3    4.40    2.30
 -12   6  -3  109.39   12.50
  12  -6   3  115.19   13.10
  12  -6   3  117.19   13.10
  12  -6   3  112.59   12.60
  12  -6   3  107.49   12.70
  13   5  -3   -1.70    1.10
  13   5  -3   -2.80    1.20
  13   5  -3   -0.50    0.50
  13   5  -3    0.60    0.70
  12   5  -3   47.70    6.50
  12   5  -3   33.80    5.70
  11   5  -3    4.90    1.90
  11   5  -3    5.10    2.10
  11   5  -3    6.90    1.60
  10   5  -3   59.29    6.60
  10   5  -3   63.39    7.30
  10   5  -3   62.29    7.30
   9   5  -3   26.30    3.10
   9   5  -3   15.80    3.40
   9   5  -3   19.90    3.50
   8   5  -3   65.19    7.50
   8   5  -3   76.89    7.70
   8   5  -3   67.29    7.30
   7   5  -3   34.00    4.00
   7   5  -3   29.10    4.20
   7   5  -3   31.60    4.00
   6   5  -3  172.08   17.10
   6   5  -3  193.38   17.20
   6   5  -3  167.58   17.10
   5   5  -3    5.70    1.30
   5   5  -3    5.60    1.40
   5   5  -3    3.40    1.10
   4   5  -3  186.88   17.90
   4   5  -3  196.88   17.70
   4   5  -3  186.48   17.70
   4   5  -3  193.48   18.40
   3   5  -3  243.88   22.80
   3   5  -3  233.18   22.80
   3   5  -3  247.08   22.80
   3   5  -3  239.78   23.40
  -3  -5   3  245.58   22.70
  -3  -5   3  263.37   22.80
   2   5  -3  180.68   16.40
   2   5  -3  182.28   17.10
   2   5  -3  159.58   16.70
  -2  -5   3  189.08   16.70
   1   5  -3  264.27   24.20
   1   5  -3  242.88   24.80
   1   5  -3  240.38   24.20
  -1  -5   3  258.77   24.10
  -1  -5   3  280.57   24.30
   0   5  -3   14.00    2.50
   0   5  -3   18.70    2.40
   0   5  -3   20.40    2.60
   0   5  -3   18.00    2.80
   0  -5   3   19.90    1.80
   0  -5   3   15.80    2.30
   0  -5   3   15.70    2.60
  -1   5  -3   52.39    5.50
  -1   5  -3   48.60    5.40
  -1   5  -3   46.50    5.20
   1  -5   3   54.09    5.20
   1  -5   3   57.69    5.60
   1  -5   3   44.10    5.30
   1  -5   3   43.70    5.30
  -2   5  -3   34.00    3.60
  -2   5  -3   24.80    3.60
  -2   5  -3   35.50    3.90
  -2   5  -3   24.80    3.60
   2  -5   3   25.70    3.50
   2  -5   3   24.20    3.30
   2  -5   3   29.80    3.50
   2  -5   3   30.50    3.80
  -3   5  -3   11.40    2.40
  -3   5  -3   11.70    2.20
  -3   5  -3   17.30    2.90
  -3   5  -3   13.20    2.30
   3  -5   3   12.70    2.50
   3  -5   3   14.50    2.70
   3  -5   3   15.50    2.50
  -4   5  -3   21.80    3.40
  -4   5  -3   19.20    3.10
  -4   5  -3   22.30    3.20
  -4   5  -3   16.40    3.10
   4  -5   3   16.30    3.20
   4  -5   3   19.10    3.00
   4  -5   3   16.20    3.00
   4  -5   3   19.10    2.80
  -5   5  -3   72.69    7.60
  -5   5  -3   57.39    7.10
  -5   5  -3   59.19    7.30
   5  -5   3   77.69    7.40
   5  -5   3   65.69    6.90
   5  -5   3   65.09    7.40
   5  -5   3   69.69    7.60
  -6   5  -3   29.60    4.70
  -6   5  -3   35.50    4.60
  -6   5  -3   31.90    4.60
   6  -5   3   34.60    4.40
   6  -5   3   35.30    3.90
   6  -5   3   31.20    4.80
   6  -5   3   25.10    4.50
  -7   5  -3   87.79   10.10
  -7   5  -3   77.49   10.20
  -7   5  -3  112.09   10.70
   7  -5   3   97.99   10.40
   7  -5   3  103.99   10.50
   7  -5   3  102.09    9.70
  -8   5  -3    0.70    1.30
  -8   5  -3    2.00    1.60
  -8   5  -3    1.40    1.40
  -8   5  -3   -0.30    1.10
   8  -5   3   -3.10    1.00
   8  -5   3    0.00    1.30
   8  -5   3    0.60    0.80
   8  -5   3    1.10    1.40
  -9   5  -3   17.80    3.50
  -9   5  -3   15.10    3.40
  -9   5  -3   14.60    2.10
   9  -5   3   11.70    3.00
   9  -5   3   20.40    3.80
   9  -5   3   16.30    3.30
   9  -5   3    9.40    3.10
 -10   5  -3   -0.70    1.40
 -10   5  -3    2.60    1.70
 -10   5  -3    0.60    0.70
  10  -5   3    1.30    1.50
  10  -5   3    2.20    1.90
 -11   5  -3   10.40    2.60
 -11   5  -3   11.10    2.90
 -11   5  -3   10.50    2.90
  11  -5   3    5.80    2.40
  11  -5   3    9.60    3.20
  11  -5   3    4.60    2.60
  11  -5   3    8.30    2.80
 -12   5  -3    5.10    2.20
  12  -5   3    1.00    2.00
  12  -5   3    1.30    2.10
  12  -5   3    1.30    1.70
  12  -5   3    4.60    2.50
 -13   5  -3   22.50    4.50
  13  -5   3   18.00    4.40
  13  -5   3   21.00    4.40
  13  -5   3   22.90    5.30
  13  -5   3   18.30    4.90
  13   4  -3   -1.30    1.30
  13   4  -3    0.40    0.50
  13   4  -3    0.90    0.60
  13   4  -3    0.70    1.50
  12   4  -3  114.69   11.20
  12   4  -3  117.39   12.70
  12   4  -3  114.09   12.70
  12   4  -3  116.09   11.10
  11   4  -3   13.80    3.10
  11   4  -3   15.70    2.40
  11   4  -3   18.30    3.70
  10   4  -3  246.18   22.00
  10   4  -3  211.08   21.10
  10   4  -3  212.98   21.90
   9   4  -3   22.00    3.80
   9   4  -3   26.90    4.00
   9   4  -3   25.10    3.80
   8   4  -3 1102.69  101.09
   8   4  -3 1132.59  101.29
   8   4  -3 1051.69  100.79
   7   4  -3   13.30    2.50
   7   4  -3   13.40    2.40
   7   4  -3   17.60    2.50
   6   4  -3  917.71   90.69
   6   4  -3 1055.89   90.89
   5   4  -3   57.49    5.90
   5   4  -3   57.79    5.90
   5   4  -3   53.59    5.90
   4   4  -3  587.94   53.39
   4   4  -3  531.95   52.89
   4   4  -3  633.54   53.59
   4   4  -3  569.54   52.89
   4   4  -3  583.54   53.39
   3   4  -3   52.39    5.90
   3   4  -3   59.79    5.80
   3   4  -3   57.49    5.80
   3   4  -3   59.19    6.20
  -3  -4   3   65.19    5.70
  -3  -4   3   62.99    5.70
   2   4  -3 1102.39  105.59
   2   4  -3 1210.58  105.59
   2   4  -3 1208.88  105.39
   2   4  -3 1104.89  105.89
  -2  -4   3 1189.98  105.49
  -2  -4   3 1087.69  105.99
   1   4  -3   39.80    4.90
   1   4  -3   43.90    4.60
   1   4  -3   40.40    4.70
   1   4  -3   48.00    4.30
   1   4  -3   44.60    4.70
  -1  -4   3   45.80    4.80
  -1  -4   3   49.10    4.30
  -1  -4   3   50.19    4.70
   0   4  -3 1424.06  133.09
   0   4  -3 1625.74  133.19
   0   4  -3 1422.26  132.99
   0   4  -3 1619.64  133.29
   0  -4   3 1259.87  132.99
   0  -4   3 1369.16  132.59
  -1   4  -3   40.90    4.20
  -1   4  -3   38.00    4.10
  -1   4  -3   30.30    4.30
  -1   4  -3   38.90    4.30
   1  -4   3   44.00    4.20
   1  -4   3   36.10    4.20
   1  -4   3   37.10    4.20
   1  -4   3   43.00    4.50
  -2   4  -3  664.13   67.59
  -2   4  -3  777.32   67.79
  -2   4  -3  771.52   67.59
  -2   4  -3  643.64   67.69
   2  -4   3  783.02   67.59
   2  -4   3  698.93   67.69
   2  -4   3  765.22   67.59
   2  -4   3  764.22   67.89
  -3   4  -3   91.79    8.80
  -3   4  -3   89.49    9.00
  -3   4  -3  100.49    9.30
  -3   4  -3   74.19    9.00
   3  -4   3   86.99    8.80
   3  -4   3   89.29    9.10
   3  -4   3   93.59    9.30
   3  -4   3   91.29    9.00
  -4   4  -3   80.89    8.70
  -4   4  -3   87.39    8.40
  -4   4  -3   79.39    8.80
  -4   4  -3   93.59    9.00
   4  -4   3   80.69    8.40
   4  -4   3   86.89    8.90
   4  -4   3   80.19    8.90
   4  -4   3   94.49    8.90
  -5   4  -3   84.69    8.50
  -5   4  -3   90.59    8.70
  -5   4  -3   67.69    8.40
  -5   4  -3   75.89    7.90
   5  -4   3   70.19    8.40
   5  -4   3   78.89    8.00
   5  -4   3   91.29    8.80
   5  -4   3   89.79    8.60
  -6   4  -3  356.76   38.80
  -6   4  -3  387.36   38.70
  -6   4  -3  423.36   38.10
  -6   4  -3  455.05   39.00
   6  -4   3  458.65   39.20
   6  -4   3  374.16   38.80
   6  -4   3  409.36   38.20
   6  -4   3  433.06   38.90
  -7   4  -3    1.30    1.50
  -7   4  -3    0.90    0.70
  -7   4  -3    1.80    1.30
  -7   4  -3    2.10    1.50
   7  -4   3   -0.20    1.20
   7  -4   3    2.80    0.80
   7  -4   3    1.30    1.50
   7  -4   3    1.90    1.30
  -8   4  -3  314.27   28.40
  -8   4  -3  323.17   29.60
  -8   4  -3  264.57   29.30
  -8   4  -3  281.37   29.30
   8  -4   3  352.96   29.80
   8  -4   3  283.37   29.40
   8  -4   3  326.57   29.80
  -9   4  -3   47.60    4.90
  -9   4  -3   47.20    6.10
  -9   4  -3   47.40    6.10
   9  -4   3   50.89    6.20
   9  -4   3   50.99    6.40
 -10   4  -3  221.48   22.00
 -10   4  -3  204.98   22.00
  10  -4   3  192.98   21.90
  10  -4   3  235.28   22.30
  10  -4   3  253.77   22.80
  10  -4   3  235.28   22.80
 -11   4  -3    1.10    1.50
 -11   4  -3    0.10    1.70
 -11   4  -3    1.00    1.10
  11  -4   3    2.70    2.10
  11  -4   3   -0.30    1.90
  11  -4   3   -1.60    1.40
  11  -4   3    2.90    1.80
 -12   4  -3   98.89   11.80
  12  -4   3  119.79   12.50
  12  -4   3  103.69   12.00
  12  -4   3  116.79   12.90
  12  -4   3  116.39   12.80
 -13   4  -3   -0.30    1.70
  13  -4   3   -0.50    2.00
  13  -4   3   -0.20    2.10
  13  -4   3    3.70    1.80
  13  -4   3   -0.50    1.90
  14   3  -3   47.60    7.10
  14   3  -3   38.80    4.30
  14   3  -3   43.80    6.70
  14   3  -3   39.70    4.20
  13   3  -3   23.40    4.50
  13   3  -3   17.40    4.20
  13   3  -3   20.60    2.60
  13   3  -3   22.80    2.60
  12   3  -3  105.79   10.10
  12   3  -3  109.79   10.20
  12   3  -3   96.79   10.10
  12   3  -3  109.89   10.30
  12   3  -3  100.99   11.70
  11   3  -3   18.80    2.50
  11   3  -3   17.80    3.70
  11   3  -3   20.70    4.10
  11   3  -3   20.80    2.40
  11   3  -3   20.50    2.60
  11   3  -3   19.20    2.40
  10   3  -3   93.49    8.80
  10   3  -3   91.39    9.80
  10   3  -3  100.49   10.10
  10   3  -3   78.29    8.80
  10   3  -3   89.89    8.70
   9   3  -3   68.49    8.40
   9   3  -3   78.79    8.40
   9   3  -3   80.49    7.50
   9   3  -3   76.79    7.40
   9   3  -3   75.29    7.70
   8   3  -3  242.08   24.10
   8   3  -3  270.67   23.80
   8   3  -3  236.28   23.70
   8   3  -3  280.57   24.90
   8   3  -3  261.27   24.60
   7   3  -3  112.29    9.90
   7   3  -3  102.79   10.60
   7   3  -3  107.09   10.30
   7   3  -3   95.89   10.70
   7   3  -3  103.29    9.90
   6   3  -3   37.00    3.50
   6   3  -3   34.90    4.30
   6   3  -3   42.00    4.30
   6   3  -3   36.10    3.50
   5   3  -3  114.19   11.30
   5   3  -3  116.79   11.20
   4   3  -3  143.79   13.20
   4   3  -3  132.69   12.70
   4   3  -3  136.19   12.70
   4   3  -3  144.19   13.10
   3   3  -3   -0.50    0.40
   3   3  -3    0.80    0.30
   3   3  -3    0.10    0.30
   3   3  -3    0.50    0.40
  -3  -3   3    0.30    0.20
  -3  -3   3    0.30    0.30
   2   3  -3    0.90    0.50
   2   3  -3    0.40    0.50
   2   3  -3    0.30    0.40
  -2  -3   3    1.40    0.50
  -2  -3   3    0.30    0.50
  -2  -3   3   -0.20    0.30
   1   3  -3  357.06   35.10
   1   3  -3  367.36   34.90
  -1  -3   3  342.57   35.00
  -1  -3   3  416.16   35.10
  -1  -3   3  417.46   34.90
   0   3  -3   49.90    5.20
   0   3  -3   54.39    5.40
   0   3  -3   45.40    5.30
   0   3  -3   60.19    5.50
   0  -3   3   59.19    5.00
   0  -3   3   44.90    5.20
   0  -3   3   57.19    5.20
  -1   3  -3   20.90    2.40
  -1   3  -3   18.90    2.30
  -1   3  -3   17.80    2.50
  -1   3  -3   23.00    2.60
   1  -3   3   21.10    2.40
   1  -3   3   18.60    2.40
   1  -3   3   19.20    2.60
  -2   3  -3   92.89    9.30
  -2   3  -3   98.89    9.20
  -2   3  -3   99.09    9.50
  -2   3  -3   78.89    9.40
   2  -3   3  113.99    9.40
   2  -3   3   80.19    9.30
   2  -3   3  107.59    9.60
  -3   3  -3    4.40    1.00
  -3   3  -3    2.40    1.20
  -3   3  -3    4.40    1.30
  -3   3  -3    3.10    1.10
   3  -3   3    4.00    1.30
   3  -3   3    6.70    1.60
   3  -3   3    6.40    1.30
   3  -3   3    5.00    1.10
  -4   3  -3    6.80    1.20
  -4   3  -3    7.00    1.70
  -4   3  -3    5.20    1.40
  -4   3  -3    5.40    1.60
   4  -3   3    6.20    1.60
   4  -3   3    5.80    1.50
   4  -3   3    4.60    1.00
   4  -3   3    7.60    1.90
  -5   3  -3    4.60    1.00
  -5   3  -3    4.00    1.50
  -5   3  -3    8.00    1.90
  -5   3  -3    3.80    1.40
   5  -3   3    5.20    1.00
   5  -3   3    5.40    1.60
   5  -3   3    5.80    1.60
   5  -3   3    5.70    1.80
  -6   3  -3   23.90    3.80
  -6   3  -3   32.70    3.90
  -6   3  -3   28.80    3.80
  -6   3  -3   24.60    2.90
   6  -3   3   30.20    3.90
   6  -3   3   21.80    3.70
   6  -3   3   33.70    4.50
  -7   3  -3    3.30    0.70
  -7   3  -3    2.10    1.30
  -7   3  -3    3.40    1.50
  -7   3  -3    1.10    1.40
   7  -3   3    3.80    1.60
   7  -3   3    2.30    1.40
   7  -3   3    3.20    1.50
  -8   3  -3   26.00    2.60
  -8   3  -3   23.20    3.90
  -8   3  -3   24.50    3.80
  -8   3  -3   24.60    4.00
   8  -3   3   23.10    4.00
   8  -3   3   21.50    3.80
   8  -3   3   24.20    3.90
  -9   3  -3  167.08   15.90
  -9   3  -3  143.59   15.80
  -9   3  -3  124.59   15.60
   9  -3   3  155.58   15.90
   9  -3   3  182.78   16.40
   9  -3   3  179.88   16.30
 -10   3  -3    4.70    2.00
  10  -3   3    2.10    2.00
  10  -3   3    4.60    2.00
 -11   3  -3   25.80    4.40
  11  -3   3   26.40    4.50
  11  -3   3   33.40    5.30
  11  -3   3   35.40    5.60
  11  -3   3   23.00    4.90
 -12   3  -3   29.70    4.80
 -12   3  -3   34.70    5.20
 -12   3  -3   32.90    5.40
  12  -3   3   22.10    4.60
  12  -3   3   37.80    6.00
  12  -3   3   34.90    5.80
  12  -3   3   30.90    5.40
 -13   3  -3    5.10    1.70
  13  -3   3    6.30    3.00
  13  -3   3    2.00    1.90
  13  -3   3    5.60    2.60
  13  -3   3    4.70    2.60
  14   2  -3   62.09    8.10
  14   2  -3   55.59    8.50
  14   2  -3   58.49    6.40
  14   2  -3   57.79    6.30
  13   2  -3    0.40    1.00
  13   2  -3    0.80    1.00
  13   2  -3   -0.90    1.50
  13   2  -3   -1.90    1.10
 -13  -2   3    0.40    0.40
 -13  -2   3   -0.50    0.60
  12   2  -3   94.39   10.10
  12   2  -3   99.49    9.70
  12   2  -3  101.29   11.50
  12   2  -3   96.79   10.20
  12   2  -3  103.39    9.70
 -12  -2   3  108.89    9.80
  11   2  -3    9.80    2.50
  11   2  -3    6.30    1.40
  11   2  -3    4.40    2.30
  11   2  -3    7.40    1.30
  11   2  -3    8.60    1.80
 -11  -2   3    8.00    1.20
 -11  -2   3    6.70    1.20
  10   2  -3  959.10   95.69
  10   2  -3 1022.90   94.89
  10   2  -3 1027.20   94.99
  10   2  -3 1031.70   94.79
  10   2  -3  998.30   95.69
  10   2  -3 1065.59   94.69
 -10  -2   3 1028.40   94.49
 -10  -2   3 1095.89   94.59
   9   2  -3    5.00    1.20
   9   2  -3    1.80    1.10
   9   2  -3    3.90    1.70
   9   2  -3    3.20    1.60
  -9  -2   3    2.80    1.30
  -9  -2   3    5.00    0.90
  -9  -2   3    5.20    0.90
   8   2  -3  744.63   70.89
   8   2  -3  734.93   71.49
   8   2  -3  762.82   70.89
   8   2  -3  742.53   71.59
  -8  -2   3  820.82   70.69
  -8  -2   3  763.42   71.19
  -8  -2   3  808.22   70.69
   7   2  -3   57.49    7.00
   7   2  -3   61.39    7.00
   7   2  -3   59.49    6.50
   7   2  -3   70.29    6.50
  -7  -2   3   61.39    6.80
  -7  -2   3   72.29    6.30
  -7  -2   3   67.99    6.30
   6   2  -3  477.95   48.50
   6   2  -3  491.15   48.50
   6   2  -3  522.75   49.00
   6   2  -3  482.05   49.10
  -6  -2   3  584.64   48.50
  -6  -2   3  544.95   48.90
  -6  -2   3  581.44   48.40
   5   2  -3   22.30    3.00
   5   2  -3   22.30    2.90
   5   2  -3   23.10    2.50
   5   2  -3   25.50    2.50
  -5  -2   3   25.50    2.40
  -5  -2   3   19.50    2.70
  -5  -2   3   25.90    2.40
   4   2  -3 1334.27  116.49
   4   2  -3 1180.18  116.59
   4   2  -3 1179.08  116.19
   4   2  -3 1228.28  116.19
  -4  -2   3 1328.47  116.19
  -4  -2   3 1370.46  116.09
   3   2  -3   36.20    3.70
   3   2  -3   36.80    3.80
   3   2  -3   41.40    3.70
   3   2  -3   32.70    4.00
  -3  -2   3   39.80    3.70
  -3  -2   3   40.60    3.70
  -3  -2   3   39.30    4.00
   2   2  -3    3.00    0.60
   2   2  -3    2.30    0.70
   2   2  -3    2.50    0.60
   2   2  -3    3.00    0.50
  -2  -2   3    2.50    0.60
  -2  -2   3    2.80    0.70
  -2  -2   3    3.80    0.60
   1   2  -3   66.99    5.90
   1   2  -3   64.09    5.80
  -1  -2   3   54.19    5.80
  -1  -2   3   62.89    6.00
  -1  -2   3   59.39    5.80
   0   2  -3  163.98   15.20
   0   2  -3  176.18   15.40
   0   2  -3  154.28   15.40
   0   2  -3  168.88   15.20
   0  -2   3  176.18   15.20
   0  -2   3  145.99   15.20
  -1   2  -3   22.00    2.60
  -1   2  -3   21.70    2.40
  -1   2  -3   19.60    2.60
   1  -2   3   25.20    2.70
   1  -2   3   22.90    2.40
   1  -2   3   20.90    2.50
  -2   2  -3  600.14   50.79
  -2   2  -3  526.05   50.99
  -2   2  -3  526.45   50.79
   2  -2   3  632.14   51.19
   2  -2   3  502.05   50.89
   2  -2   3  529.05   50.79
  -3   2  -3    8.70    1.60
  -3   2  -3    6.60    1.40
  -3   2  -3   10.90    1.70
  -3   2  -3    6.70    1.10
   3  -2   3    6.80    1.30
   3  -2   3    6.20    1.40
   3  -2   3    6.80    1.60
  -4   2  -3 1289.97  132.19
  -4   2  -3 1433.66  132.09
  -4   2  -3 1440.96  132.19
  -4   2  -3 1421.56  131.69
   4  -2   3 1525.45  132.39
   4  -2   3 1402.36  132.19
   4  -2   3 1565.34  132.19
  -5   2  -3   18.80    2.00
  -5   2  -3   18.80    3.00
  -5   2  -3   18.80    2.90
  -5   2  -3   19.60    3.00
   5  -2   3   14.80    2.70
   5  -2   3   17.10    2.80
   5  -2   3   22.90    3.30
  -6   2  -3 1887.91  168.78
  -6   2  -3 1939.21  169.68
  -6   2  -3 1711.53  169.58
  -6   2  -3 1873.71  169.68
   6  -2   3 1665.63  169.58
   6  -2   3 2061.59  169.98
   6  -2   3 1791.12  169.68
  -7   2  -3   24.50    3.40
  -7   2  -3   26.60    4.30
  -7   2  -3   26.40    3.50
  -7   2  -3   24.90    2.50
   7  -2   3   24.40    3.40
   7  -2   3   27.20    4.10
   7  -2   3   31.60    4.00
  -8   2  -3  494.65   45.00
  -8   2  -3  469.95   45.00
  -8   2  -3  422.66   44.90
   8  -2   3  505.65   45.30
   8  -2   3  523.05   45.30
   8  -2   3  461.55   45.00
  -9   2  -3   12.90    2.80
  -9   2  -3   15.90    3.00
  -9   2  -3   16.20    3.00
   9  -2   3   16.60    3.50
   9  -2   3   18.80    3.50
   9  -2   3   13.10    2.80
 -10   2  -3  368.16   37.50
  10  -2   3  402.56   38.00
  10  -2   3  423.86   38.30
 -11   2  -3   -1.30    0.50
 -11   2  -3    1.80    1.40
  11  -2   3    1.10    1.80
  11  -2   3    0.40    1.30
 -12   2  -3  291.07   30.50
 -12   2  -3  293.07   30.20
  12  -2   3  341.87   31.40
  12  -2   3  297.27   30.50
  12  -2   3  322.27   30.90
  12  -2   3  357.26   31.30
 -13   2  -3    3.00    1.60
  13  -2   3    2.80    1.50
  13  -2   3    2.50    2.50
  13  -2   3    4.90    3.00
  13  -2   3    3.30    2.30
  14   1  -3   50.29    7.70
  14   1  -3   39.40    6.90
  14   1  -3   46.30    5.70
  14   1  -3   47.80    5.60
 -14  -1   3   49.90    5.10
  13   1  -3    2.40    1.30
  13   1  -3    5.00    2.30
  13   1  -3    0.70    1.70
 -13  -1   3    7.00    1.40
 -13  -1   3    0.90    0.90
 -13  -1   3    2.10    1.40
  12   1  -3  115.39   11.20
  12   1  -3  104.99   14.20
  12   1  -3  123.29   12.00
  12   1  -3  134.39   13.20
  12   1  -3  127.69   12.20
  12   1  -3  113.59   11.20
 -12  -1   3  116.09   11.50
 -12  -1   3  115.79   11.50
  11   1  -3   10.60    1.70
  11   1  -3   12.30    2.90
  11   1  -3   14.00    2.50
  11   1  -3    9.30    2.30
 -11  -1   3   13.40    2.00
 -11  -1   3   14.70    2.10
 -11  -1   3   15.00    2.70
  10   1  -3   43.60    5.10
  10   1  -3   45.20    4.70
  10   1  -3   44.30    5.10
  10   1  -3   44.30    5.80
  10   1  -3   36.90    6.00
 -10  -1   3   40.00    5.30
 -10  -1   3   46.50    4.80
 -10  -1   3   49.99    4.90
   9   1  -3  152.18   15.00
   9   1  -3  139.79   14.30
   9   1  -3  141.39   13.90
   9   1  -3  162.78   15.10
   9   1  -3  143.69   14.40
  -9  -1   3  141.19   14.10
  -9  -1   3  142.99   14.50
  -9  -1   3  160.88   14.10
   8   1  -3  292.57   31.10
   8   1  -3  324.37   30.50
   8   1  -3  340.57   31.20
   8   1  -3  325.37   30.80
   8   1  -3  322.17   30.70
  -8  -1   3  321.57   30.90
  -8  -1   3  360.86   30.60
   7   1  -3   18.10    2.80
   7   1  -3   17.50    2.20
   7   1  -3   12.90    2.20
   7   1  -3   15.50    2.80
  -7  -1   3   12.50    2.20
  -7  -1   3   17.60    2.10
  -7  -1   3   15.70    2.20
   6   1  -3   28.00    3.20
   6   1  -3   23.60    3.70
   6   1  -3   27.90    3.20
   6   1  -3   29.90    3.50
  -6  -1   3   25.80    3.20
  -6  -1   3   28.40    3.10
  -6  -1   3   31.00    3.10
   5   1  -3  206.98   19.40
   5   1  -3  214.08   19.20
   5   1  -3  182.38   19.20
   5   1  -3  183.98   19.50
  -5  -1   3  209.78   19.20
  -5  -1   3  211.88   19.30
  -5  -1   3  225.18   19.10
   4   1  -3  435.86   41.10
   4   1  -3  401.66   40.90
   4   1  -3  473.95   41.30
   4   1  -3  414.96   40.90
  -4  -1   3  449.86   41.00
  -4  -1   3  465.75   41.00
  -4  -1   3  465.65   41.30
  -4  -1   3  457.95   40.90
   3   1  -3  420.86   36.20
   3   1  -3  369.66   36.20
   3   1  -3  383.16   36.30
   3   1  -3  434.96   36.50
  -3  -1   3  333.37   36.40
  -3  -1   3  448.46   36.20
  -3  -1   3  385.86   36.20
  -3  -1   3  372.16   36.20
   2   1  -3   53.49    5.50
   2   1  -3   69.49    5.80
  -2  -1   3   63.49    5.70
  -2  -1   3   53.39    5.40
  -2  -1   3   56.39    5.50
  -2  -1   3   57.19    5.50
   1   1  -3   12.90    1.50
   1   1  -3   10.70    1.50
   1   1  -3   14.10    1.50
  -1  -1   3   13.30    1.50
  -1  -1   3   11.20    1.50
   0   1  -3   33.00    3.60
   0   1  -3   40.60    3.60
   0   1  -3   33.60    3.40
   0   1  -3   33.60    3.50
   0  -1   3   36.50    3.40
   0  -1   3   39.80    3.60
   0  -1   3   33.10    3.60
  -1   1  -3   57.89    5.90
  -1   1  -3   46.00    6.00
  -1   1  -3   68.59    5.90
   1  -1   3   54.19    5.90
   1  -1   3   73.49    6.00
  -2   1  -3  101.89   10.60
  -2   1  -3  108.19   10.50
  -2   1  -3  108.69   10.60
   2  -1   3  125.99   10.80
  -3   1  -3 1125.29   90.59
  -3   1  -3  902.11   90.49
  -3   1  -3 1113.99   90.19
  -3   1  -3  856.01   90.49
   3  -1   3 1035.50   90.49
   3  -1   3  831.52   90.39
   3  -1   3 1031.00   90.59
  -4   1  -3   76.69    7.50
  -4   1  -3   74.69    6.90
  -4   1  -3   65.19    7.30
  -4   1  -3   69.19    7.40
   4  -1   3   65.09    7.30
   4  -1   3   82.69    7.70
   4  -1   3   83.29    7.50
  -5   1  -3   21.70    2.70
  -5   1  -3   22.30    2.80
  -5   1  -3   19.20    1.90
  -5   1  -3   15.50    2.60
   5  -1   3   16.30    2.60
   5  -1   3   20.70    2.80
   5  -1   3   17.20    2.70
  -6   1  -3   42.60    4.70
  -6   1  -3   40.70    4.70
  -6   1  -3   41.90    4.70
   6  -1   3   42.20    4.80
   6  -1   3   36.70    4.50
   6  -1   3   37.70    4.70
  -7   1  -3  266.27   26.40
  -7   1  -3  242.38   26.40
  -7   1  -3  297.37   26.50
   7  -1   3  275.77   26.50
   7  -1   3  318.57   26.80
   7  -1   3  274.47   26.60
  -8   1  -3   54.79    6.20
  -8   1  -3   55.69    6.10
   8  -1   3   52.79    6.30
   8  -1   3   49.80    6.00
   8  -1   3   55.89    6.40
  -9   1  -3    0.60    0.90
  -9   1  -3    1.80    1.20
   9  -1   3    0.90    1.30
   9  -1   3    0.60    1.40
   9  -1   3    0.00    0.90
 -10   1  -3    0.90    1.10
  10  -1   3    1.20    1.30
  10  -1   3   -2.20    1.10
  10  -1   3    2.30    1.90
 -11   1  -3    0.40    1.20
 -11   1  -3    1.20    1.20
  11  -1   3    2.20    1.50
  11  -1   3   -0.60    1.50
  11  -1   3    2.10    1.30
 -12   1  -3   23.30    4.50
 -12   1  -3   23.30    4.10
 -12   1  -3   32.80    4.20
  12  -1   3   31.80    5.40
  12  -1   3   31.60    5.10
  12  -1   3   24.60    4.20
 -13   1  -3    1.10    1.20
  13  -1   3    0.70    1.40
  13  -1   3    4.20    2.70
  13  -1   3    4.20    2.50
  13  -1   3   -2.20    1.60
  14  -1   3   12.40    3.90
  14  -1   3   11.00    2.90
  14   0  -3  132.39   15.20
  14   0  -3  155.98   15.50
  14   0  -3  138.89   14.10
  14   0  -3  126.79   13.80
 -14   0   3  132.69   13.30
  13   0  -3    0.40    0.30
  13   0  -3   -1.80    1.10
  13   0  -3   -0.80    1.20
  13   0  -3    2.20    1.90
  13   0  -3    2.90    1.80
 -13   0   3   -1.60    0.90
 -13   0   3   -0.10    0.80
  12   0  -3  126.39   13.10
  12   0  -3  139.19   13.30
  12   0  -3  122.19   12.20
  12   0  -3  122.79   13.80
  12   0  -3  139.79   14.00
 -12   0   3  138.79   13.50
 -12   0   3  120.39   12.60
  11   0  -3    0.00    1.20
  11   0  -3    1.60    0.70
  11   0  -3   -0.10    1.30
  11   0  -3   -0.40    1.00
 -11   0   3    0.50    0.80
 -11   0   3    4.00    1.70
  10   0  -3  271.07   28.40
  10   0  -3  268.17   27.90
  10   0  -3  285.77   27.30
  10   0  -3  306.57   28.60
  10   0  -3  287.27   27.90
 -10   0   3  323.87   27.70
 -10   0   3  310.57   27.80
 -10   0   3  286.27   28.00
   9   0  -3   -0.30    0.50
   9   0  -3    0.40    1.00
   9   0  -3   -0.10    1.10
   9   0  -3    0.10    1.10
   9   0  -3    0.20    1.00
  -9   0   3   -0.50    0.70
  -9   0   3    0.50    0.90
  -9   0   3    1.60    1.00
   8   0  -3   44.10    4.50
   8   0  -3   57.49    5.60
   8   0  -3   37.90    4.80
   8   0  -3   41.70    4.90
   8   0  -3   40.80    5.20
  -8   0   3   48.40    4.90
  -8   0   3   37.00    4.70
  -8   0   3   38.20    4.90
   7   0  -3    0.80    1.00
   7   0  -3   -0.30    0.40
   7   0  -3    1.20    0.80
   7   0  -3   -0.20    0.60
   7   0  -3    0.20    0.90
  -7   0   3    0.10    0.70
  -7   0   3    0.00    0.70
  -7   0   3   -0.50    0.60
   6   0  -3  725.13   74.29
   6   0  -3  741.53   74.09
   6   0  -3  845.82   74.39
   6   0  -3  822.52   73.89
   6   0  -3  762.32   74.09
  -6   0   3  819.62   74.09
  -6   0   3  819.92   74.09
  -6   0   3  890.41   73.99
   5   0  -3    0.30    0.80
   5   0  -3    1.50    0.80
   5   0  -3    1.50    0.90
   5   0  -3    0.10    0.60
  -5   0   3    0.60    0.60
  -5   0   3    1.50    0.70
   4   0  -3  995.10   97.39
   4   0  -3 1036.70   97.29
   4   0  -3 1051.29   97.29
   4   0  -3  985.20   97.19
  -4   0   3 1075.69   97.39
  -4   0   3 1118.69   97.29
  -4   0   3 1147.99   97.19
  -4   0   3 1066.39   97.19
   3   0  -3    8.00    1.40
   3   0  -3    7.60    1.30
   3   0  -3    6.30    1.20
   3   0  -3    6.10    1.10
  -3   0   3    9.60    1.50
  -3   0   3    5.40    1.10
  -3   0   3    6.70    1.10
   2   0  -3  172.08   13.90
   2   0  -3  128.59   13.70
   2   0  -3  140.29   13.70
   2   0  -3  168.18   13.80
  -2   0   3  142.49   13.60
  -2   0   3  133.79   13.70
   1   0  -3   11.10    1.20
   1   0  -3    7.60    1.10
   1   0  -3    9.40    1.20
  -1   0   3    9.10    1.20
  -1   0   3    6.10    0.90
  -1   0   3    5.80    1.10
   0   0  -3 1111.39  105.09
   0   0   3 1001.80  104.19
  -1   0  -3    3.00    0.90
  -1   0  -3    6.00    1.00
   1   0   3    7.20    1.20
   1   0   3    6.50    1.00
   1   0   3    4.70    1.00
  -2   0  -3 1895.31  176.98
   2   0   3 1722.73  176.38
  -3   0  -3    1.70    0.70
  -3   0  -3    1.70    0.80
  -3   0  -3    2.70    0.80
   3   0   3    2.40    0.80
   3   0   3    4.10    1.00
   3   0   3    2.50    0.90
  -4   0  -3 3156.18  312.57
   4   0   3 3313.07  312.67
  -5   0  -3    3.40    1.10
  -5   0  -3    2.50    1.10
   5   0   3    2.30    0.90
   5   0   3    3.90    1.20
   5   0   3    3.40    1.20
  -6   0  -3    9.40    1.90
  -6   0  -3   10.30    1.80
   6   0   3    9.90    2.10
   6   0   3   10.10    1.80
   6   0   3   11.90    2.10
  -7   0  -3   12.10    2.30
  -7   0  -3   14.90    2.30
   7   0   3   12.90    2.30
   7   0   3   15.40    2.80
   7   0   3   11.90    2.40
  -8   0  -3  211.58   22.60
  -8   0  -3  264.67   22.90
  -8   0  -3  221.28   22.80
   8   0   3  262.07   23.10
   8   0   3  236.48   22.70
   8   0   3  234.38   23.10
  -9   0  -3    5.40    1.70
  -9   0  -3    5.00    1.60
  -9   0  -3    4.70    1.60
   9   0   3    4.50    1.80
   9   0   3    6.00    1.90
   9   0   3    3.30    1.30
 -10   0  -3  872.51   86.39
 -10   0  -3  932.51   86.19
 -10   0  -3  899.21   86.09
  10   0   3  920.01   86.39
  10   0   3  932.41   86.99
  10   0   3 1038.80   86.79
 -11   0  -3    6.40    2.00
 -11   0  -3    6.40    1.70
 -11   0  -3    4.20    1.80
  11   0   3    7.30    2.30
  11   0   3    5.80    2.40
  11   0   3    3.50    1.60
 -12   0  -3   79.69    8.50
 -12   0  -3   73.39    8.40
  12   0   3   97.09   10.00
  12   0   3   75.09    8.70
 -13   0  -3    0.50    1.20
  13   0   3    4.70    2.50
  13   0   3    6.60    3.00
  13   0   3    1.90    2.10
  13   0   3    3.80    1.70
  14   0   3  162.98   18.80
  14   0   3  162.48   16.70
  14   0   3  127.19   14.90
  14   0   3  153.58   16.70
  14  -1  -3   40.20    6.00
  14  -1  -3   51.39    7.90
  14  -1  -3   45.40    7.50
  14  -1  -3   61.79    6.80
  13  -1  -3    3.00    2.30
  13  -1  -3    1.20    1.80
  13  -1  -3    2.10    1.60
  13  -1  -3    6.10    2.60
  13  -1  -3    1.20    0.60
 -13   1   3    1.90    1.10
 -13   1   3    1.90    1.70
  12  -1  -3  115.29   11.90
  12  -1  -3  112.89   10.20
  12  -1  -3  112.69   11.40
  12  -1  -3   95.99   11.10
  12  -1  -3  103.79   11.80
 -12   1   3  101.79   10.70
 -12   1   3   86.39   11.10
 -12   1   3  110.59   11.10
  11  -1  -3   14.80    3.10
  11  -1  -3   17.30    3.10
  11  -1  -3   13.60    3.30
  11  -1  -3   12.90    2.00
  11  -1  -3   10.80    3.00
 -11   1   3   11.30    2.40
 -11   1   3   10.80    2.40
  10  -1  -3   31.10    3.80
  10  -1  -3   34.00    4.50
  10  -1  -3   33.60    5.20
  10  -1  -3   31.50    5.20
  10  -1  -3   33.50    4.60
 -10   1   3   35.50    4.30
 -10   1   3   39.70    4.50
 -10   1   3   35.80    4.60
   9  -1  -3   41.40    5.40
   9  -1  -3   43.20    5.20
   9  -1  -3   41.60    4.50
   9  -1  -3   35.00    4.90
   9  -1  -3   43.70    5.50
  -9   1   3   40.10    4.90
  -9   1   3   41.30    5.00
  -9   1   3   46.50    4.90
   8  -1  -3  303.67   28.80
   8  -1  -3  283.87   28.50
   8  -1  -3  293.97   28.50
   8  -1  -3  293.57   28.00
   8  -1  -3  325.97   29.00
  -8   1   3  305.87   28.50
  -8   1   3  273.17   28.40
  -8   1   3  328.67   28.50
   7  -1  -3  169.98   18.00
   7  -1  -3  188.28   18.00
   7  -1  -3  195.48   17.50
   7  -1  -3  204.78   18.20
   7  -1  -3  180.88   17.90
  -7   1   3  178.48   17.80
  -7   1   3  160.88   18.40
  -7   1   3  199.88   17.90
   6  -1  -3   40.50    3.90
   6  -1  -3   32.20    4.00
   6  -1  -3   38.80    4.40
   6  -1  -3   30.70    4.20
   6  -1  -3   33.70    4.10
  -6   1   3   35.70    4.10
  -6   1   3   33.80    4.10
   5  -1  -3   23.70    3.00
   5  -1  -3   21.30    3.40
   5  -1  -3   23.10    2.50
   5  -1  -3   15.90    3.10
   5  -1  -3   22.10    2.80
  -5   1   3   21.00    2.80
  -5   1   3   21.50    2.80
   4  -1  -3  554.74   47.70
   4  -1  -3  471.25   47.60
   4  -1  -3  500.15   47.60
   4  -1  -3  493.55   47.60
   4  -1  -3  535.15   47.50
  -4   1   3  538.85   47.60
  -4   1   3  473.25   47.60
  -4   1   3  549.65   47.70
   3  -1  -3   21.50    2.40
   3  -1  -3   18.20    2.50
   3  -1  -3   24.40    2.70
   3  -1  -3   22.90    2.60
   3  -1  -3   27.30    2.60
  -3   1   3   19.20    2.50
  -3   1   3   15.60    2.30
  -3   1   3   20.20    2.50
  -3   1   3   24.00    2.70
   2  -1  -3  101.49    9.50
   2  -1  -3   93.29    9.40
   2  -1  -3  106.39    9.40
   2  -1  -3   91.09    9.40
   2  -1  -3  115.49    9.40
  -2   1   3   98.89    9.50
  -2   1   3   85.29    9.30
  -2   1   3  100.69    9.40
  -2   1   3   92.79    9.40
   1  -1  -3   85.69    7.90
   1  -1  -3   80.09    7.90
  -1   1   3   77.79    8.00
  -1   1   3   91.69    8.00
  -1   1   3   89.59    7.90
  -1   1   3   72.69    7.90
   0  -1  -3   39.40    4.50
   0  -1  -3   50.09    4.60
   0  -1  -3   43.00    4.50
   0   1   3   44.00    4.50
   0   1   3   50.29    4.60
   0   1   3   49.00    4.60
  -1  -1  -3   -0.20    0.50
  -1  -1  -3   -0.10    0.40
  -1  -1  -3    0.30    0.50
   1   1   3    0.30    0.60
   1   1   3    0.50    0.60
   1   1   3    0.60    0.50
   1   1   3    0.40    0.60
   2   1   3   75.49    6.80
   2   1   3   68.29    7.00
  -3  -1  -3  629.14   57.29
  -3  -1  -3  572.54   57.59
   3   1   3  548.75   57.49
   3   1   3  708.83   57.69
   3   1   3  676.13   57.79
  -4  -1  -3   86.29    8.00
  -4  -1  -3   72.19    8.30
   4   1   3   91.59    8.50
   4   1   3   93.59    8.40
   4   1   3   87.89    8.60
  -5  -1  -3  129.59   12.30
  -5  -1  -3  121.19   12.10
   5   1   3  131.79   12.50
   5   1   3  118.59   12.10
   5   1   3  132.99   12.30
  -6  -1  -3   24.50    3.00
  -6  -1  -3   19.10    2.70
   6   1   3   24.30    2.90
   6   1   3   26.80    3.40
   6   1   3   26.40    3.20
  -7  -1  -3   15.60    2.30
  -7  -1  -3   12.50    2.00
   7   1   3   11.70    2.50
   7   1   3   11.20    2.00
   7   1   3   11.50    2.20
  -8  -1  -3   51.19    6.30
  -8  -1  -3   64.69    6.60
   8   1   3   70.09    7.00
   8   1   3   64.09    6.60
   8   1   3   64.79    7.20
  -9  -1  -3   73.89    7.80
  -9  -1  -3   56.59    7.00
   9   1   3   75.69    8.10
   9   1   3   71.69    7.70
   9   1   3   76.69    7.50
 -10  -1  -3    1.20    1.10
 -10  -1  -3    0.30    0.80
  10   1   3    0.40    1.00
  10   1   3   -1.00    1.20
  10   1   3   -0.60    1.00
 -11  -1  -3   21.90    3.40
 -11  -1  -3   20.80    3.10
  11   1   3   21.70    3.90
  11   1   3   19.20    3.40
  11   1   3   31.00    4.90
 -12  -1  -3   21.40    3.00
 -12  -1  -3   20.60    3.30
  12   1   3   23.00    3.70
  12   1   3   21.60    4.40
 -13  -1  -3    0.90    1.10
  13   1   3    2.50    2.40
  13   1   3   -0.10    1.10
  13   1   3    2.20    1.80
  13   1   3    4.10    2.30
  14  -2  -3   69.29    9.50
  14  -2  -3  100.39   10.30
  14  -2  -3   84.09   10.40
  14  -2  -3   98.19   11.00
  13  -2  -3    4.50    2.30
  13  -2  -3    1.60    1.40
  13  -2  -3   -0.90    1.80
  13  -2  -3    2.10    0.80
  13  -2  -3   -0.40    1.80
 -13   2   3    3.10    1.40
 -13   2   3    2.50    1.90
  12  -2  -3   76.69    9.10
  12  -2  -3   81.49    9.60
  12  -2  -3   89.49    9.40
  12  -2  -3   79.49    8.10
  12  -2  -3   77.79    9.50
 -12   2   3   81.99    8.70
 -12   2   3   75.69    9.00
 -12   2   3   81.99   10.90
  11  -2  -3    7.90    2.40
  11  -2  -3    5.10    2.30
  11  -2  -3    8.80    1.60
  11  -2  -3    4.50    1.90
  11  -2  -3    5.40    2.40
 -11   2   3    9.10    2.10
 -11   2   3    4.00    1.70
  10  -2  -3  299.77   28.30
  10  -2  -3  308.87   28.10
  10  -2  -3  248.58   27.70
  10  -2  -3  315.27   28.00
  10  -2  -3  272.27   27.00
 -10   2   3  296.37   27.80
   9  -2  -3    0.30    1.40
   9  -2  -3    0.80    0.80
   9  -2  -3    2.20    1.30
   9  -2  -3    1.60    1.50
   9  -2  -3    1.90    1.60
  -9   2   3    1.70    1.20
  -9   2   3    1.60    1.10
   8  -2  -3  879.31   78.49
   8  -2  -3  919.11   78.69
   8  -2  -3  900.21   78.49
   8  -2  -3  801.92   78.29
   8  -2  -3  817.92   77.79
  -8   2   3  813.32   78.79
  -8   2   3  788.62   78.29
   7  -2  -3   94.29   10.20
   7  -2  -3  115.69   10.80
   7  -2  -3  102.39   10.70
   7  -2  -3  112.69   10.80
   7  -2  -3  100.79   10.80
  -7   2   3  117.89   10.60
  -7   2   3   91.29   10.50
  -7   2   3  107.09   10.60
   6  -2  -3 1070.79   99.99
   6  -2  -3 1188.88   99.99
   6  -2  -3 1040.60   99.89
   6  -2  -3 1087.99   99.49
   6  -2  -3 1061.09   99.79
  -6   2   3 1197.38   99.89
  -6   2   3 1011.80   99.89
  -6   2   3 1005.00   99.69
   5  -2  -3    8.80    1.60
   5  -2  -3    7.40    1.60
   5  -2  -3    8.90    1.80
   5  -2  -3    7.50    1.60
   5  -2  -3    9.90    2.00
  -5   2   3    6.30    1.50
  -5   2   3    8.90    1.70
  -5   2   3    6.70    1.50
  -5   2   3    6.20    1.70
   4  -2  -3  701.23   69.49
   4  -2  -3  756.02   69.79
   4  -2  -3  823.02   69.79
   4  -2  -3  797.42   69.89
   4  -2  -3  704.23   69.79
  -4   2   3  815.22   69.49
  -4   2   3  789.02   69.79
  -4   2   3  665.13   69.79
  -4   2   3  775.92   69.69
  -4   2   3  732.93   69.69
   3  -2  -3   85.69    7.90
   3  -2  -3   88.59    8.10
   3  -2  -3   66.99    8.20
   3  -2  -3   79.09    7.90
   3  -2  -3   73.59    7.80
  -3   2   3   75.89    7.90
  -3   2   3   81.79    7.70
  -3   2   3   72.99    8.00
  -3   2   3   93.39    8.10
  -3   2   3   78.59    7.90
   2  -2  -3  744.93   65.39
   2  -2  -3  643.14   65.39
   2  -2  -3  798.52   65.59
   2  -2  -3  668.83   65.39
   2  -2  -3  732.53   65.39
  -2   2   3  670.83   65.49
  -2   2   3  641.04   65.39
  -2   2   3  785.62   65.39
  -2   2   3  772.02   65.49
  -2   2   3  654.83   65.39
   1  -2  -3   21.60    2.80
   1  -2  -3   24.80    2.90
   1  -2  -3   26.00    2.70
   1  -2  -3   23.70    2.80
  -1   2   3   25.60    2.70
  -1   2   3   23.70    2.90
  -1   2   3   28.70    2.90
  -1   2   3   27.20    2.80
   0  -2  -3 1997.60  182.98
   0   2   3 1732.43  182.88
  -1  -2  -3   29.30    3.60
  -1  -2  -3   35.20    3.60
  -1  -2  -3   36.00    3.60
   1   2   3   35.40    3.60
   1   2   3   30.30    3.60
   1   2   3   40.60    3.70
   1   2   3   40.70    3.70
  -2  -2  -3  316.07   29.80
  -2  -2  -3  332.77   29.70
   2   2   3  281.77   29.70
   2   2   3  326.27   29.70
   2   2   3  350.86   29.80
  -3  -2  -3   64.69    6.00
  -3  -2  -3   61.89    5.80
   3   2   3   50.69    5.90
   3   2   3   55.89    5.90
   3   2   3   64.29    5.80
  -4  -2  -3  472.55   41.40
  -4  -2  -3  442.66   41.60
  -4  -2  -3  486.05   41.60
   4   2   3  416.86   41.60
   4   2   3  439.26   41.70
   4   2   3  466.75   41.40
   4   2   3  422.36   41.90
  -5  -2  -3   -0.10    0.60
  -5  -2  -3    0.30    0.40
  -5  -2  -3   -0.20    0.60
   5   2   3    0.60    0.90
   5   2   3    0.20    0.70
   5   2   3    0.10    0.60
   5   2   3    0.50    0.30
  -6  -2  -3 1300.97  106.19
  -6  -2  -3 1124.29  106.09
   6   2   3 1069.59  106.09
   6   2   3 1064.29  106.49
   6   2   3 1217.28  106.29
  -7  -2  -3  102.29   11.20
  -7  -2  -3  126.09   11.20
   7   2   3  111.49   11.60
   7   2   3  106.09   11.00
   7   2   3  118.89   11.30
  -8  -2  -3 1282.17  136.29
  -8  -2  -3 1625.14  136.49
   8   2   3 1590.44  137.29
   8   2   3 1444.16  136.49
   8   2   3 1503.35  136.69
  -9  -2  -3    0.00    0.60
  -9  -2  -3    1.20    0.90
   9   2   3    1.00    0.90
   9   2   3    1.60    1.50
   9   2   3   -0.10    1.10
 -10  -2  -3  547.85   51.49
 -10  -2  -3  579.44   51.69
  10   2   3  555.64   51.99
  10   2   3  529.65   51.69
  10   2   3  567.84   52.69
 -11  -2  -3   24.20    3.80
 -11  -2  -3   27.20    3.30
  11   2   3   18.20    3.40
  11   2   3   31.10    3.80
  11   2   3   29.30    4.70
 -12  -2  -3   81.29    8.40
 -12  -2  -3   74.19    8.30
  12   2   3   79.99    8.70
  12   2   3   92.29    9.10
  12   2   3   84.89    9.80
 -13  -2  -3    0.30    1.00
  13   2   3    1.40    2.00
  13   2   3   -0.20    1.00
  13   2   3    2.50    1.70
  14  -3  -3   36.20    6.20
  14  -3  -3   50.99    7.80
  14  -3  -3   70.29   11.90
  14  -3  -3   42.90    4.60
  14  -3  -3   53.59   10.20
  13  -3  -3   33.80    5.70
  13  -3  -3   36.40    5.80
  13  -3  -3   32.30    5.90
  13  -3  -3   31.10    3.70
  13  -3  -3   32.60    5.20
 -13   3   3   29.60    4.70
  12  -3  -3  112.29   11.50
  12  -3  -3  119.19   13.10
  12  -3  -3  134.59   13.00
  12  -3  -3  123.19   12.90
  12  -3  -3  104.59   12.40
 -12   3   3  111.99   12.40
 -12   3   3  113.69   12.50
  11  -3  -3   11.00    3.10
  11  -3  -3   17.80    3.60
  11  -3  -3   23.90    4.10
  11  -3  -3   17.90    4.50
  11  -3  -3   19.60    2.90
  10  -3  -3   67.19    8.20
  10  -3  -3   66.59    7.30
  10  -3  -3   77.79    8.40
  10  -3  -3   65.29    8.30
 -10   3   3   79.09    8.20
 -10   3   3   71.49    7.90
   9  -3  -3   68.19    8.00
   9  -3  -3   57.79    7.60
   9  -3  -3   70.29    7.90
   9  -3  -3   74.19    8.00
   9  -3  -3   69.79    7.20
  -9   3   3   85.79    7.90
  -9   3   3   61.99    7.60
  -9   3   3   65.39    7.70
   8  -3  -3  222.48   20.10
   8  -3  -3  199.78   19.70
   8  -3  -3  186.88   19.80
   8  -3  -3  185.68   19.20
   8  -3  -3  228.68   20.10
  -8   3   3  229.88   19.90
  -8   3   3  191.68   19.80
  -8   3   3  177.48   19.50
   7  -3  -3   13.00    2.30
   7  -3  -3   14.40    2.70
   7  -3  -3   12.50    2.70
   7  -3  -3   14.40    2.70
   7  -3  -3    9.20    2.50
  -7   3   3   12.60    2.50
  -7   3   3   17.60    3.50
  -7   3   3   16.40    2.80
   6  -3  -3   27.20    3.80
   6  -3  -3   29.90    3.40
   6  -3  -3   21.80    3.50
   6  -3  -3   23.90    3.00
   6  -3  -3   21.40    3.50
  -6   3   3   21.40    3.50
  -6   3   3   25.60    3.40
  -6   3   3   24.60    2.80
  -6   3   3   18.10    3.20
   5  -3  -3    0.90    1.10
   5  -3  -3   -1.00    0.60
   5  -3  -3    0.00    0.80
   5  -3  -3    0.30    0.90
   5  -3  -3   -0.30    0.70
  -5   3   3   -0.80    0.60
  -5   3   3   -1.10    0.70
  -5   3   3   -0.50    0.70
  -5   3   3   -0.40    0.50
  -5   3   3    0.50    0.90
   4  -3  -3  119.39   10.00
   4  -3  -3  105.09   10.10
   4  -3  -3   93.79    9.80
   4  -3  -3   96.99   10.00
   4  -3  -3   83.69    9.90
  -4   3   3  107.59   10.10
  -4   3   3  102.29    9.70
  -4   3   3   93.49   10.10
  -4   3   3  100.59   10.00
  -4   3   3   97.09    9.90
   3  -3  -3   13.90    2.00
   3  -3  -3   10.20    2.00
   3  -3  -3   14.00    2.10
   3  -3  -3   11.50    2.20
   3  -3  -3   13.60    2.40
  -3   3   3   13.00    2.30
  -3   3   3   16.40    2.40
  -3   3   3   13.90    2.00
  -3   3   3   13.90    2.10
  -3   3   3   13.00    2.20
   2  -3  -3    5.50    1.50
   2  -3  -3    5.20    1.10
   2  -3  -3    5.30    1.30
   2  -3  -3    6.30    1.30
  -2   3   3    4.40    1.10
  -2   3   3    6.00    1.40
  -2   3   3    6.90    1.20
  -2   3   3    6.20    1.40
   1  -3  -3 1233.48  106.29
   1  -3  -3 1219.28  106.39
   1  -3  -3 1185.98  105.99
  -1   3   3 1153.78  106.19
  -1   3   3 1032.50  106.29
  -1   3   3 1228.98  106.29
  -1   3   3 1049.09  105.99
   0  -3  -3   71.59    7.40
   0  -3  -3   64.09    7.30
   0  -3  -3   80.39    7.50
   0  -3  -3   78.79    7.20
   0   3   3   65.89    7.40
   0   3   3   74.49    7.20
   0   3   3   87.79    7.50
   0   3   3   75.79    7.40
  -1  -3  -3  496.05   46.00
  -1  -3  -3  466.95   46.00
   1   3   3  480.15   45.90
   1   3   3  551.44   46.00
   1   3   3  552.04   46.10
   1   3   3  444.46   46.00
  -2  -3  -3  147.89   14.40
  -2  -3  -3  148.09   14.40
   2   3   3  144.19   14.40
   2   3   3  170.28   14.40
   2   3   3  138.09   14.40
   2   3   3  168.28   14.50
  -3  -3  -3    2.30    0.90
  -3  -3  -3    2.90    0.90
  -3  -3  -3    2.90    0.80
   3   3   3    2.80    0.90
[truncated: 1,253,140 more chars]
