# Supplementary material for: Twisted Tin‐Chloride Perovskite Single‐Crystal Heterostructures
Source: Angew Chem Int Ed Engl. 2025 Dec 19;65(5):e20140. doi: 10.1002/anie.202520140 (PMC12851008; doi:10.1002/anie.202520140)
Supplement: Supplementary file 2 — Supporting Information [file ANIE-65-e20140-s001.zip › Sn_CYS_100K.cif]

data_sn_cys_100k
_audit_creation_date               2025-04-24
_audit_creation_method
;
Olex2 1.5
(compiled 2025.04.05 svn.rf049d14d for OlexSys, GUI svn.r7217)
;
_shelx_SHELXL_version_number       '2019/3'
_audit_contact_author_address      ?
_audit_contact_author_email        ?
_audit_contact_author_name         ''
_audit_contact_author_phone        ?
_publ_contact_author_id_orcid      ?
_publ_section_references
;
Bruker-AXS (2018). APEX3. Madison, Wisconsin, USA. 

Dolomanov, O.V., Bourhis, L.J., Gildea, R.J, Howard, J.A.K. & Puschmann, H.
 (2009), J. Appl. Cryst. 42, 339-341.

Farrugia, L. J. (1999). J. Appl. Crystallogr. 32. 836-838. 

Hooft, R. W. W.. Straver, L. H. and Spek, A. L. 
 (2010). J. Appl. Cryst.. 43, 665-668.
Hooft, R. W. W.. Straver, L. H. and Spek, A. L.
 (2008). J Appl Crystallogr. 41(Pt 1): 96--103.

Krause, L., Herbst-Irmer, R., Sheldrick, G. M. & Stalke, D.
 (2015). J. Appl. Crystallogr. 48. 3-10. 

Parsons, S., Flack, H. D., & Wagner, T. (2013).69(Pt 3), 249--259.

Sheldrick, G.M. (2008). Acta Cryst. A64, 112-122. 
Sheldrick, G.M. (2015a). Acta Cryst. A71, 3-8. 
Sheldrick, G.M. (2015b). Acta Cryst. C71, 3-8. 
;


_publ_section_acknowledgements 
;
This research used resources of the Advanced Light Source, which
is a DOE Office of Science User Facility under contract no.
DE-AC02-05CH11231. 
;


_chemical_name_common              ?
_chemical_name_systematic          ?
_chemical_formula_moiety           '0.5(Cl8 Sn2), C4 H14 Cl2 N2 S2 Sn2'
_chemical_formula_sum              'C4 H14 Cl6 N2 S2 Sn3'
_chemical_formula_weight           723.06
_chemical_melting_point            ?
loop_
  _atom_type_symbol
  _atom_type_description
  _atom_type_scat_dispersion_real
  _atom_type_scat_dispersion_imag
  _atom_type_scat_source
 'C' 'C' 0.0034 0.0017 'Calculated using XDISP in WinGX (Farrugia, 1999)'
 'H' 'H' 0.0000 0.0000 'Calculated using XDISP in WinGX (Farrugia, 1999)'
 'Cl' 'Cl' 0.1549 0.1679 'Calculated using XDISP in WinGX (Farrugia, 1999)'
 'N' 'N' 0.0065 0.0035 'Calculated using XDISP in WinGX (Farrugia, 1999)'
 'S' 'S' 0.1300 0.1309 'Calculated using XDISP in WinGX (Farrugia, 1999)'
 'Sn' 'Sn' -0.5799 1.4962
 'Calculated using XDISP in WinGX (Farrugia, 1999)'

_shelx_space_group_comment
;
The symmetry employed for this shelxl refinement is uniquely defined
by the following loop, which should always be used as a source of
symmetry information in preference to the above space-group names.
They are only intended as comments.
;
_space_group_crystal_system        'monoclinic'
_space_group_IT_number             15
_space_group_name_H-M_alt          C2/c
_space_group_name_Hall             '-C 2yc'
loop_
  _space_group_symop_operation_xyz
 'x, y, z'
 '-x, y, -z+1/2'
 'x+1/2, y+1/2, z'
 '-x+1/2, y+1/2, -z+1/2'
 '-x, -y, -z'
 'x, -y, z-1/2'
 '-x+1/2, -y+1/2, -z'
 'x+1/2, -y+1/2, z-1/2'

_cell_length_a                     28.000(4)
_cell_length_b                     6.1906(9)
_cell_length_c                     10.6736(16)
_cell_angle_alpha                  90
_cell_angle_beta                   105.578(4)
_cell_angle_gamma                  90
_cell_volume                       1782.2(5)
_cell_formula_units_Z              4
_cell_measurement_reflns_used      9743
_cell_measurement_temperature      100
_cell_measurement_theta_max        27.73
_cell_measurement_theta_min        3.10
_shelx_estimated_absorpt_T_max     0.946
_shelx_estimated_absorpt_T_min     0.605
_exptl_absorpt_coefficient_mu      5.588
_exptl_absorpt_correction_T_max    0.946
_exptl_absorpt_correction_T_min    0.512
_exptl_absorpt_correction_type     multi-scan
_exptl_absorpt_process_details
;
SADABS-2016/2 (Bruker,2016) was used for absorption correction.
wR2(int) was 0.1293 before and 0.0777 after correction.
The Ratio of minimum to maximum transmission is 0.5409.
The \l/2 correction factor is Not present.
;
_exptl_absorpt_special_details     ?
_exptl_crystal_colour              colourless
_exptl_crystal_colour_primary      colourless
_exptl_crystal_density_diffrn      2.695
_exptl_crystal_density_meas        ?
_exptl_crystal_density_method      'not measured'
_exptl_crystal_description         blade
_exptl_crystal_F_000               1344
_exptl_crystal_size_max            0.1
_exptl_crystal_size_mid            0.07
_exptl_crystal_size_min            0.01
_exptl_transmission_factor_max     ?
_exptl_transmission_factor_min     ?
_diffrn_reflns_av_R_equivalents    0.0562
_diffrn_reflns_av_unetI/netI       0.0319
_diffrn_reflns_Laue_measured_fraction_full  0.999
_diffrn_reflns_Laue_measured_fraction_max  0.999
_diffrn_reflns_limit_h_max         35
_diffrn_reflns_limit_h_min         -35
_diffrn_reflns_limit_k_max         7
_diffrn_reflns_limit_k_min         -7
_diffrn_reflns_limit_l_max         13
_diffrn_reflns_limit_l_min         -13
_diffrn_reflns_number              14467
_diffrn_reflns_point_group_measured_fraction_full  0.999
_diffrn_reflns_point_group_measured_fraction_max  0.999
_diffrn_reflns_theta_full          25.930
_diffrn_reflns_theta_max           27.860
_diffrn_reflns_theta_min           3.098
_diffrn_ambient_temperature        100
_diffrn_measured_fraction_theta_full  0.999
_diffrn_measured_fraction_theta_max  0.999
_diffrn_detector_area_resol_mean   7.39
_diffrn_measurement_device_type    'Bruker D8 with PHOTON II detector'
_diffrn_measurement_method         '\w/\q shutterless scans'
_diffrn_radiation_type             synchrotron
_diffrn_radiation_wavelength       0.7288
_diffrn_radiation_monochromator    'silicon 111'
_diffrn_source                     'Advanced Light Source beamline 12.2.1'
_diffrn_standards_number           0
_reflns_Friedel_coverage           0.000
_reflns_Friedel_fraction_full      .
_reflns_Friedel_fraction_max       .
_reflns_number_gt                  1815
_reflns_number_total               1960
_reflns_special_details
;
 Reflections were merged by SHELXL according to the crystal
 class for the calculation of statistics and refinement.
 
 _reflns_Friedel_fraction is defined as the number of unique
 Friedel pairs measured divided by the number that would be
 possible theoretically, ignoring centric projections and
 systematic absences.
;
_reflns_threshold_expression       'I > 2\s(I)'
_computing_cell_refinement         'SAINT V8.38A (Bruker, 2018)'
_computing_data_collection         'APEX3 (Bruker, 2018)'
_computing_data_reduction          'SAINT V8.38A (Bruker, 2018)'
_computing_molecular_graphics      'Olex2 1.5 (Dolomanov et al., 2009)'
_computing_publication_material    'Olex2 1.5 (Dolomanov et al., 2009)'
_computing_structure_refinement    'SHELXL 2019/3 (Sheldrick, 2015)'
_computing_structure_solution      'SHELXT 2014/5 (Sheldrick, 2014)'
_refine_diff_density_max           0.446
_refine_diff_density_min           -0.717
_refine_diff_density_rms           0.113
_refine_ls_extinction_coef         .
_refine_ls_extinction_method       none
_refine_ls_goodness_of_fit_ref     1.045
_refine_ls_hydrogen_treatment      constr
_refine_ls_matrix_type             full
_refine_ls_number_parameters       120
_refine_ls_number_reflns           1960
_refine_ls_number_restraints       0
_refine_ls_R_factor_all            0.0216
_refine_ls_R_factor_gt             0.0193
_refine_ls_restrained_S_all        1.045
_refine_ls_shift/su_max            0.001
_refine_ls_shift/su_mean           0.000
_refine_ls_structure_factor_coef   Fsqd
_refine_ls_weighting_details      
 'w=1/[\s^2^(Fo^2^)+(0.0201P)^2^+1.0573P] where P=(Fo^2^+2Fc^2^)/3'
_refine_ls_weighting_scheme        calc
_refine_ls_wR_factor_gt            0.0473
_refine_ls_wR_factor_ref           0.0485
_refine_special_details
;
Tin and chloride positions in the perovskite slab are disordered across two positions, 
with 50% occupation. Carbon, hydrogen, and nitrogen atoms in the organic ligand 
are disordered across a gauche and trans conformation, each with 50% occupation.
Free refinement of these disordered atoms produces occupancies between 49-53%, 
so the occupancies were set at 50%. Free occupancy refinement versus fixed 50% 
occupancies produces no significant change to the refinement statistics.
;
_olex2_refinement_description
;
1. Fixed Uiso
 At 1.2 times of:
  All C(H,H) groups, All C(H,H,H,H) groups, All N(H,H,H) groups
2. Others
 Fixed Sof: Sn1(0.5) Cl2(0.5) Cl3(0.5) Cl4(0.5) Cl5(0.5) N1A(0.5) H1AA(0.5)
 H1AB(0.5) H1AC(0.5) N1B(0.5) H1BA(0.5) H1BB(0.5) H1BC(0.5) H1AD(0.5) H1AE(0.5)
 H1BF(0.5) H1BG(0.5) C2A(0.5) H2AA(0.5) H2AB(0.5) C2B(0.5) H2BA(0.5) H2BB(0.5)
3.a Secondary CH2 refined with riding coordinates:
 C1(H1AD,H1AE), C1(H1BF,H1BG), C2A(H2AA,H2AB), C2B(H2BA,H2BB)
3.b Idealised Me refined as rotating group:
 N1A(H1AA,H1AB,H1AC), N1B(H1BA,H1BB,H1BC)
;
_atom_sites_solution_hydrogens     geom
_atom_sites_solution_primary       'dual space'
_atom_sites_solution_secondary     diffmap
loop_
  _atom_site_label
  _atom_site_type_symbol
  _atom_site_fract_x
  _atom_site_fract_y
  _atom_site_fract_z
  _atom_site_U_iso_or_equiv
  _atom_site_adp_type
  _atom_site_occupancy
  _atom_site_site_symmetry_order
  _atom_site_calc_flag
  _atom_site_refinement_flags_posn
  _atom_site_refinement_flags_adp
  _atom_site_refinement_flags_occupancy
  _atom_site_disorder_assembly
  _atom_site_disorder_group
 Sn1 Sn 0.49699(12) 1.05849(5) 0.2621(3) 0.0154(3) Uani 0.5 1 d . . P . .
 Sn2 Sn 0.28495(2) -0.01331(3) 0.58126(2) 0.01869(7) Uani 1 1 d . . . . .
 Cl1 Cl 0.28361(2) 0.15595(10) 0.79875(6) 0.02148(14) Uani 1 1 d . . . . .
 Cl2 Cl 0.49252(4) 0.6650(2) 0.29264(11) 0.0205(2) Uani 0.5 1 d . . P . .
 Cl3 Cl 0.49888(4) 1.1728(2) 0.46718(12) 0.0221(3) Uani 0.5 1 d . . P . .
 Cl4 Cl 0.40028(9) 0.9971(3) 0.1826(2) 0.0218(4) Uani 0.5 1 d . . P . .
 Cl5 Cl 0.39383(9) 1.0796(3) 0.1748(2) 0.0203(4) Uani 0.5 1 d . . P . .
 S1 S 0.31117(2) 0.38064(11) 0.53293(6) 0.02337(15) Uani 1 1 d . . . . .
 N1A N 0.39395(15) 0.6706(7) 0.4064(4) 0.0199(9) Uani 0.5 1 d . . P A 1
 H1AA H 0.366942 0.713335 0.342666 0.024 Uiso 0.5 1 calc R U P A 1
 H1AB H 0.421999 0.715536 0.386531 0.024 Uiso 0.5 1 calc R U P A 1
 H1AC H 0.392703 0.729471 0.483526 0.024 Uiso 0.5 1 calc R U P A 1
 N1B N 0.41033(17) 0.5306(7) 0.3448(4) 0.0203(9) Uani 0.5 1 d . . P B 2
 H1BA H 0.391901 0.626936 0.287317 0.024 Uiso 0.5 1 calc R U P B 2
 H1BB H 0.410379 0.400920 0.304747 0.024 Uiso 0.5 1 calc R U P B 2
 H1BC H 0.441980 0.580155 0.373916 0.024 Uiso 0.5 1 calc R U P B 2
 C1 C 0.34322(9) 0.3434(4) 0.4062(3) 0.0265(6) Uani 1 1 d . . . . .
 H1AD H 0.344604 0.185748 0.391972 0.032 Uiso 0.5 1 calc R U P C 1
 H1AE H 0.321323 0.404619 0.325312 0.032 Uiso 0.5 1 calc R U P C 1
 H1BF H 0.354509 0.192552 0.402525 0.032 Uiso 0.5 1 calc R U P D 2
 H1BG H 0.322357 0.387136 0.319495 0.032 Uiso 0.5 1 calc R U P D 2
 C2A C 0.3943(2) 0.4293(10) 0.4168(6) 0.0197(12) Uani 0.5 1 d . . P A 1
 H2AA H 0.416842 0.385210 0.501300 0.024 Uiso 0.5 1 calc R U P A 1
 H2AB H 0.407031 0.366399 0.346756 0.024 Uiso 0.5 1 calc R U P A 1
 C2B C 0.3882(2) 0.5038(10) 0.4588(6) 0.0200(13) Uani 0.5 1 d . . P B 2
 H2BA H 0.376566 0.644124 0.484023 0.024 Uiso 0.5 1 calc R U P B 2
 H2BB H 0.412757 0.441633 0.534873 0.024 Uiso 0.5 1 calc R U P B 2

loop_
  _atom_site_aniso_label
  _atom_site_aniso_U_11
  _atom_site_aniso_U_22
  _atom_site_aniso_U_33
  _atom_site_aniso_U_23
  _atom_site_aniso_U_13
  _atom_site_aniso_U_12
 Sn1 0.0174(6) 0.01413(15) 0.0158(8) -0.0005(2) 0.0066(4) -0.0002(2)
 Sn2 0.02502(12) 0.01746(12) 0.01433(11) 0.00036(6) 0.00654(8) 0.00608(7)
 Cl1 0.0259(3) 0.0216(3) 0.0169(3) -0.0037(2) 0.0056(2) 0.0048(2)
 Cl2 0.0231(6) 0.0150(6) 0.0252(6) 0.0010(4) 0.0099(5) -0.0010(5)
 Cl3 0.0274(6) 0.0209(6) 0.0190(5) -0.0017(5) 0.0081(5) 0.0015(5)
 Cl4 0.0189(9) 0.0188(11) 0.0274(8) -0.0008(9) 0.0057(6) -0.0010(9)
 Cl5 0.0219(9) 0.0179(11) 0.0215(8) 0.0005(9) 0.0065(6) -0.0004(8)
 S1 0.0239(3) 0.0159(3) 0.0269(3) -0.0061(3) 0.0009(3) 0.0023(3)
 N1A 0.022(2) 0.014(2) 0.025(2) 0.0037(18) 0.0090(18) -0.0025(17)
 N1B 0.021(2) 0.016(2) 0.025(2) -0.0005(17) 0.0079(19) -0.0025(17)
 C1 0.0208(13) 0.0182(14) 0.0415(16) 0.0085(12) 0.0102(11) -0.0005(10)
 C2A 0.024(3) 0.013(3) 0.025(3) 0.003(2) 0.011(3) 0.001(2)
 C2B 0.018(3) 0.021(4) 0.022(3) -0.004(2) 0.008(2) -0.001(2)

_geom_special_details
;
 All esds (except the esd in the dihedral angle between two l.s. planes)
 are estimated using the full covariance matrix.  The cell esds are taken
 into account individually in the estimation of esds in distances, angles
 and torsion angles; correlations between esds in cell parameters are only
 used when they are defined by crystal symmetry.  An approximate (isotropic)
 treatment of cell esds is used for estimating esds involving l.s. planes.
;
loop_
  _geom_bond_atom_site_label_1
  _geom_bond_atom_site_label_2
  _geom_bond_distance
  _geom_bond_site_symmetry_2
  _geom_bond_publ_flag
 Sn1 Sn1 0.344(3) 2_655 ?
 Sn1 Cl2 2.5403(13) 2_655 ?
 Sn1 Cl2 2.4653(13) . ?
 Sn1 Cl3 2.287(2) . ?
 Sn1 Cl3 2.580(2) 2_655 ?
 Sn1 Cl4 2.639(4) . ?
 Sn1 Cl4 2.803(4) 2_655 ?
 Sn1 Cl5 2.790(4) . ?
 Sn2 Cl1 2.5564(7) . ?
 Sn2 S1 2.6375(8) . ?
 Sn2 S1 2.7643(8) 7_556 ?
 Cl2 Cl2 1.099(2) 2_655 ?
 Cl3 Cl3 2.247(3) 5_676 ?
 Cl4 Cl5 0.5405(18) . ?
 S1 C1 1.828(3) . ?
 N1A H1AA 0.9100 . ?
 N1A H1AB 0.9100 . ?
 N1A H1AC 0.9100 . ?
 N1A C2A 1.498(7) . ?
 N1B H1BA 0.9100 . ?
 N1B H1BB 0.9100 . ?
 N1B H1BC 0.9100 . ?
 N1B C2B 1.515(7) . ?
 C1 H1AD 0.9900 . ?
 C1 H1AE 0.9900 . ?
 C1 H1BF 0.9900 . ?
 C1 H1BG 0.9900 . ?
 C1 C2A 1.502(6) . ?
 C1 C2B 1.584(6) . ?
 C2A H2AA 0.9900 . ?
 C2A H2AB 0.9900 . ?
 C2B H2BA 0.9900 . ?
 C2B H2BB 0.9900 . ?

loop_
  _geom_angle_atom_site_label_1
  _geom_angle_atom_site_label_2
  _geom_angle_atom_site_label_3
  _geom_angle
  _geom_angle_site_symmetry_1
  _geom_angle_site_symmetry_3
  _geom_angle_publ_flag
 Sn1 Sn1 Cl2 98.73(5) 2_655 . ?
 Sn1 Sn1 Cl2 73.58(5) 2_655 2_655 ?
 Sn1 Sn1 Cl3 145.9(10) 2_655 . ?
 Sn1 Sn1 Cl3 29.8(9) 2_655 2_655 ?
 Sn1 Sn1 Cl4 58.4(11) 2_655 2_655 ?
 Sn1 Sn1 Cl4 115.2(12) 2_655 . ?
 Sn1 Sn1 Cl5 114.9(12) 2_655 . ?
 Cl2 Sn1 Cl2 25.32(5) . 2_655 ?
 Cl2 Sn1 Cl3 90.42(7) 2_655 2_655 ?
 Cl2 Sn1 Cl3 114.41(7) . 2_655 ?
 Cl2 Sn1 Cl4 85.63(8) . 2_655 ?
 Cl2 Sn1 Cl4 79.40(8) . . ?
 Cl2 Sn1 Cl4 87.71(9) 2_655 . ?
 Cl2 Sn1 Cl4 75.10(7) 2_655 2_655 ?
 Cl2 Sn1 Cl5 90.32(9) . . ?
 Cl2 Sn1 Cl5 98.12(10) 2_655 . ?
 Cl3 Sn1 Cl2 99.67(8) . . ?
 Cl3 Sn1 Cl2 122.84(9) . 2_655 ?
 Cl3 Sn1 Cl3 145.85(6) . 2_655 ?
 Cl3 Sn1 Cl4 96.33(9) . . ?
 Cl3 Sn1 Cl4 86.11(8) 2_655 2_655 ?
 Cl3 Sn1 Cl4 92.18(12) 2_655 . ?
 Cl3 Sn1 Cl4 94.69(13) . 2_655 ?
 Cl3 Sn1 Cl5 93.50(9) . . ?
 Cl3 Sn1 Cl5 88.65(11) 2_655 . ?
 Cl4 Sn1 Cl4 162.70(8) . 2_655 ?
 Cl4 Sn1 Cl5 10.98(5) . . ?
 Cl5 Sn1 Cl4 171.38(12) . 2_655 ?
 Cl1 Sn2 S1 82.61(2) . . ?
 Cl1 Sn2 S1 91.64(2) . 7_556 ?
 S1 Sn2 S1 85.89(2) . 7_556 ?
 Sn1 Cl2 Sn1 7.70(7) . 2_655 ?
 Cl2 Cl2 Sn1 73.52(4) 2_655 2_655 ?
 Cl2 Cl2 Sn1 81.16(4) 2_655 . ?
 Sn1 Cl3 Sn1 4.30(12) . 2_655 ?
 Cl3 Cl3 Sn1 89.74(7) 5_676 . ?
 Cl3 Cl3 Sn1 91.73(7) 5_676 2_655 ?
 Sn1 Cl4 Sn1 6.38(9) . 2_655 ?
 Cl5 Cl4 Sn1 100.7(5) . 2_655 ?
 Cl5 Cl4 Sn1 100.7(5) . . ?
 Cl4 Cl5 Sn1 68.4(5) . . ?
 Sn2 S1 Sn2 94.12(2) . 7_556 ?
 C1 S1 Sn2 108.93(9) . 7_556 ?
 C1 S1 Sn2 104.24(9) . . ?
 H1AA N1A H1AB 109.5 . . ?
 H1AA N1A H1AC 109.5 . . ?
 H1AB N1A H1AC 109.5 . . ?
 C2A N1A H1AA 109.5 . . ?
 C2A N1A H1AB 109.5 . . ?
 C2A N1A H1AC 109.5 . . ?
 H1BA N1B H1BB 109.5 . . ?
 H1BA N1B H1BC 109.5 . . ?
 H1BB N1B H1BC 109.5 . . ?
 C2B N1B H1BA 109.5 . . ?
 C2B N1B H1BB 109.5 . . ?
 C2B N1B H1BC 109.5 . . ?
 S1 C1 H1AD 106.5 . . ?
 S1 C1 H1AE 106.5 . . ?
 S1 C1 H1BF 111.9 . . ?
 S1 C1 H1BG 111.9 . . ?
 H1AD C1 H1AE 106.5 . . ?
 H1BF C1 H1BG 109.6 . . ?
 C2A C1 S1 123.1(3) . . ?
 C2A C1 H1AD 106.5 . . ?
 C2A C1 H1AE 106.5 . . ?
 C2B C1 S1 99.2(3) . . ?
 C2B C1 H1BF 111.9 . . ?
 C2B C1 H1BG 111.9 . . ?
 N1A C2A C1 111.1(4) . . ?
 N1A C2A H2AA 109.4 . . ?
 N1A C2A H2AB 109.4 . . ?
 C1 C2A H2AA 109.4 . . ?
 C1 C2A H2AB 109.4 . . ?
 H2AA C2A H2AB 108.0 . . ?
 N1B C2B C1 104.0(4) . . ?
 N1B C2B H2BA 111.0 . . ?
 N1B C2B H2BB 111.0 . . ?
 C1 C2B H2BA 111.0 . . ?
 C1 C2B H2BB 111.0 . . ?
 H2BA C2B H2BB 109.0 . . ?

loop_
  _geom_torsion_atom_site_label_1
  _geom_torsion_atom_site_label_2
  _geom_torsion_atom_site_label_3
  _geom_torsion_atom_site_label_4
  _geom_torsion
  _geom_torsion_site_symmetry_1
  _geom_torsion_site_symmetry_2
  _geom_torsion_site_symmetry_3
  _geom_torsion_site_symmetry_4
  _geom_torsion_publ_flag
 Sn1 Cl4 Cl5 Sn1 -6.49(9) 2_655 . . . ?
 Sn2 S1 C1 C2A 133.6(3) 7_556 . . . ?
 Sn2 S1 C1 C2A -126.9(3) . . . . ?
 Sn2 S1 C1 C2B 122.8(3) 7_556 . . . ?
 Sn2 S1 C1 C2B -137.7(3) . . . . ?
 S1 C1 C2A N1A -70.4(5) . . . . ?
 S1 C1 C2B N1B -166.0(3) . . . . ?

_shelx_res_file
;
TITL 1cys_100k_a.res in C2/c
    sn_cys_100k.res
    created by SHELXL-2019/3 at 21:28:04 on 24-Apr-2025
REM Old TITL 1cys_100k_a.res in C2/c
REM SHELXT solution in C2/c
REM R1 0.134, Rweak 0.003, Alpha 0.021, Orientation as input
REM Formula found by SHELXT: C8 Cl10 Sn3
CELL 0.7288 28.0001 6.1906 10.6736 90 105.578 90
ZERR 4 0.0043 0.0009 0.0016 0 0.004 0
LATT 7
SYMM -X,+Y,0.5-Z
SFAC C H Cl N S Sn
DISP C 0.0034 0.0017 11.92
DISP Cl 0.1549 0.1679 719.24
DISP H 0 0 0.67
DISP N 0.0065 0.0035 20.58
DISP S 0.13 0.1309 564.08
DISP Sn -0.5799 1.4962 6451.48
UNIT 16 56 24 8 8 12

L.S. 20
PLAN  6
SIZE 0.01 0.07 0.1
TEMP -173.15
CONF
list 4
MORE -1
BOND $H
fmap 2 53
acta
REM <olex2.extras>
REM <HklSrc "%./sn_cys_100k.hkl">
REM </olex2.extras>

WGHT    0.020100    1.057300
FVAR       0.14135
SN1   6    0.496989    1.058492    0.262099    10.50000    0.01742    0.01413 =
         0.01584   -0.00049    0.00656   -0.00016
SN2   6    0.284945   -0.013310    0.581258    11.00000    0.02502    0.01746 =
         0.01433    0.00036    0.00654    0.00608
CL1   3    0.283613    0.155949    0.798755    11.00000    0.02585    0.02158 =
         0.01690   -0.00371    0.00556    0.00476
CL2   3    0.492521    0.665007    0.292644    10.50000    0.02312    0.01502 =
         0.02519    0.00097    0.00989   -0.00097
CL3   3    0.498883    1.172781    0.467176    10.50000    0.02744    0.02088 =
         0.01902   -0.00165    0.00807    0.00154
CL4   3    0.400277    0.997109    0.182603    10.50000    0.01893    0.01884 =
         0.02737   -0.00078    0.00568   -0.00104
CL5   3    0.393833    1.079583    0.174785    10.50000    0.02186    0.01789 =
         0.02147    0.00052    0.00650   -0.00043
S1    5    0.311170    0.380636    0.532932    11.00000    0.02393    0.01588 =
         0.02687   -0.00606    0.00087    0.00231
PART 1
N1A   4    0.393954    0.670579    0.406356    10.50000    0.02158    0.01434 =
         0.02533    0.00370    0.00900   -0.00246
AFIX 137
H1AA  2    0.366942    0.713335    0.342666    10.50000   -1.20000
H1AB  2    0.421999    0.715536    0.386531    10.50000   -1.20000
H1AC  2    0.392703    0.729471    0.483526    10.50000   -1.20000
AFIX   0
PART 2
N1B   4    0.410326    0.530639    0.344814    10.50000    0.02137    0.01556 =
         0.02487   -0.00052    0.00793   -0.00248
AFIX 137
H1BA  2    0.391901    0.626936    0.287317    10.50000   -1.20000
H1BB  2    0.410379    0.400920    0.304747    10.50000   -1.20000
H1BC  2    0.441980    0.580155    0.373916    10.50000   -1.20000
AFIX   0
PART 0
C1    1    0.343219    0.343399    0.406167    11.00000    0.02080    0.01824 =
         0.04146    0.00849    0.01021   -0.00046
PART 1
AFIX  23
H1AD  2    0.344604    0.185748    0.391972    10.50000   -1.20000
H1AE  2    0.321323    0.404619    0.325312    10.50000   -1.20000
AFIX  23
PART 2
H1BF  2    0.354509    0.192552    0.402525    10.50000   -1.20000
H1BG  2    0.322357    0.387136    0.319495    10.50000   -1.20000
AFIX   0
PART 1
C2A   1    0.394315    0.429252    0.416801    10.50000    0.02419    0.01284 =
         0.02476    0.00310    0.01144    0.00098
AFIX  23
H2AA  2    0.416842    0.385210    0.501300    10.50000   -1.20000
H2AB  2    0.407031    0.366399    0.346756    10.50000   -1.20000
AFIX   0
PART 2
C2B   1    0.388213    0.503844    0.458807    10.50000    0.01843    0.02149 =
         0.02196   -0.00441    0.00842   -0.00147
AFIX  23
H2BA  2    0.376566    0.644124    0.484023    10.50000   -1.20000
H2BB  2    0.412757    0.441633    0.534873    10.50000   -1.20000
AFIX   0
HKLF 4


REM  1cys_100k_a.res in C2/c
REM wR2 = 0.0485, GooF = S = 1.045, Restrained GooF = 1.045 for all data
REM R1 = 0.0193 for 1815 Fo > 4sig(Fo) and 0.0216 for all 1960 data
REM 120 parameters refined using 0 restraints

END

WGHT      0.0201      1.0573

REM Highest difference peak  0.446,  deepest hole -0.717,  1-sigma level  0.113
Q1    1   0.2824 -0.1049  0.5144  11.00000  0.05    0.45
Q2    1   0.3183  0.2389  0.5255  11.00000  0.05    0.42
Q3    1   0.3411  0.8037  0.2234  11.00000  0.05    0.39
Q4    1   0.2993  0.0650  0.6817  11.00000  0.05    0.38
Q5    1   0.2748 -0.1150  0.6228  11.00000  0.05    0.38
Q6    1   0.5172  1.1298  0.3586  11.00000  0.05    0.35
;
_shelx_res_checksum                1852
_shelx_hkl_file
;
  -4   0   0 2744.63  193.18
   4   0   0 3042.10  193.48
   4   0   0 2619.04  192.98
  -4   0   0 2573.04  192.98
   6   0   0  307.97   20.70
   6   0   0  289.47   20.70
  -6   0   0  282.07   20.60
  -6   0   0  286.77   20.70
  -6   0   0  265.97   20.50
   6   0   0  247.48   20.30
  -6   0   0  308.67   21.00
   6   0   0  301.67   21.00
   8   0   0  609.24   41.70
  -8   0   0  567.94   41.60
  -8   0   0  605.34   41.70
   8   0   0  593.94   41.70
   8   0   0  509.55   41.20
  -8   0   0  570.04   41.30
  -8   0   0  584.84   41.90
   8   0   0  617.54   42.00
 -10   0   0 8276.77  567.94
  10   0   0 7442.66  567.84
  10   0   0 8511.95  568.44
 -12   0   0   95.39    7.40
 -12   0   0  101.39    8.50
  12   0   0   97.99    8.30
 -12   0   0   94.79    7.90
  12   0   0  102.79    8.10
 -12   0   0   96.09    7.80
  12   0   0   85.39    7.90
  12   0   0   88.69    7.20
 -14   0   0 3188.08  210.18
  14   0   0 2995.90  209.98
  14   0   0 2527.85  208.68
 -14   0   0 3091.69  209.58
 -14   0   0 2853.21  209.28
 -14   0   0 3133.49  208.98
  16   0   0  293.67   21.70
 -16   0   0  294.37   21.50
  16   0   0  275.47   21.70
  16   0   0  251.07   20.80
 -16   0   0  305.97   22.40
  16   0   0  299.17   22.20
 -16   0   0  289.67   21.70
 -16   0   0  298.47   21.20
  18   0   0 2406.06  171.98
  18   0   0 2133.19  170.48
 -18   0   0 2403.86  170.88
  18   0   0 2755.12  171.78
 -18   0   0 2645.74  172.58
 -18   0   0 2425.46  171.28
  18   0   0 2356.56  171.78
 -18   0   0 2237.98  171.48
 -20   0   0  346.87   25.40
  20   0   0  326.37   25.70
  20   0   0  318.07   24.50
 -20   0   0  304.97   24.90
  20   0   0  349.07   25.60
 -20   0   0  399.66   26.70
 -20   0   0  338.07   26.50
  22   0   0  295.27   21.00
 -22   0   0  238.98   20.20
  22   0   0  248.28   20.90
 -22   0   0  298.47   21.80
 -24   0   0  283.27   21.60
  24   0   0  259.27   20.50
  24   0   0  245.98   20.70
 -26   0   0    7.50    3.50
  26   0   0    9.30    3.10
  26   0   0    7.60    3.10
  28   0   0 1109.49   86.79
 -28   0   0 1155.98   88.59
  28   0   0 1327.47   86.89
 -30   0   0   59.19    8.00
  30   0   0   55.09    7.60
  30   0   0   61.29    7.10
  32   0   0  645.24   46.20
  32   0   0  584.44   46.70
 -32   0   0  623.14   47.20
  34   0   0   31.40    5.20
  34   0   0   31.80    6.50
 -34   0   0   28.90    5.60
  -1  -1   0 1157.18   74.39
  -1  -1   0 1055.09   74.39
   1  -1   0 1028.70   74.39
   1  -1   0 1017.90   74.09
  -1   1   0 1034.50   74.09
   1   1   0 1020.90   74.39
  -3  -1   0    2.80    1.00
  -3  -1   0    0.70    0.80
   3  -1   0    1.30    1.20
  -3  -1   0    0.10    0.70
   3  -1   0    4.10    1.00
   3  -1   0    0.60    0.80
  -3   1   0    0.30    0.80
   3   1   0    1.40    0.70
  -3   1   0    1.60    0.40
   3   1   0    1.60    0.90
   3   1   0    1.40    0.90
  -3   1   0    3.60    0.90
   5  -1   0 3278.97  231.48
  -5  -1   0 3108.69  231.28
  -5  -1   0 3219.98  231.38
   5  -1   0 3426.96  231.38
  -5   1   0 3204.08  231.48
   5   1   0 3355.06  231.38
   5   1   0 3390.26  231.48
   7  -1   0  961.20   66.39
  -7  -1   0  935.31   66.29
  -7  -1   0  905.11   66.09
   7  -1   0  961.00   66.29
   7  -1   0  883.71   65.89
  -7  -1   0  894.11   65.79
  -7  -1   0  950.40   66.19
   7   1   0  934.41   66.09
   7   1   0  958.90   66.19
  -7   1   0  949.90   66.39
  -7   1   0  831.02   65.99
  -7   1   0  994.40   65.89
   7   1   0  935.41   66.39
  -9  -1   0 6004.90  406.16
  -9  -1   0 5735.43  405.56
   9  -1   0 5899.91  406.16
   9  -1   0 5891.01  405.96
  -9  -1   0 5685.13  405.86
   9   1   0 6068.19  405.76
   9   1   0 5423.36  405.96
  -9   1   0 5527.55  405.76
   9   1   0 5382.26  405.76
  -9   1   0 5675.33  406.16
   9   1   0 6109.59  406.26
  11  -1   0  278.27   21.60
 -11  -1   0  289.37   21.70
 -11  -1   0  285.47   21.10
  11  -1   0  283.77   21.70
 -11  -1   0  301.37   21.40
  11  -1   0  260.47   21.20
 -11  -1   0  283.57   21.70
  11   1   0  295.87   21.30
  11   1   0  264.97   21.50
  11   1   0  297.77   21.40
  11   1   0  306.17   21.90
 -11   1   0  290.07   21.90
 -11   1   0  319.27   21.40
 -11   1   0  294.27   21.50
  13  -1   0 1036.00   78.29
 -13  -1   0 1092.39   77.59
 -13  -1   0 1200.48   77.89
  13  -1   0 1107.89   77.89
  13  -1   0 1059.79   78.09
 -13  -1   0 1047.50   77.99
 -13  -1   0 1126.49   78.49
  13   1   0 1057.19   77.69
  13   1   0 1086.69   78.39
  13   1   0 1074.39   77.89
 -13   1   0 1075.39   77.89
 -13   1   0 1158.88   78.69
 -13   1   0 1082.59   77.89
  13   1   0 1085.09   78.09
 -15  -1   0  189.78   15.40
  15  -1   0  199.78   15.20
 -15  -1   0  210.68   15.30
  15  -1   0  180.08   15.40
 -15  -1   0  196.68   15.10
  15  -1   0  194.58   15.90
 -15  -1   0  220.98   16.20
 -15   1   0  195.58   15.20
  15   1   0  208.28   15.50
 -15   1   0  204.28   15.40
  15   1   0  195.78   15.40
  15   1   0  173.18   14.80
  15   1   0  193.18   15.80
 -15   1   0  211.08   16.10
 -17  -1   0   31.30    4.30
 -17  -1   0   27.60    3.80
  17  -1   0   29.00    4.70
 -17  -1   0   28.50    4.50
  17  -1   0   27.20    4.20
 -17  -1   0   34.40    4.30
  17  -1   0   29.00    3.90
 -17   1   0   18.70    4.60
  17   1   0   36.00    4.50
 -17   1   0   36.30    4.30
  17   1   0   26.40    4.30
 -17   1   0   33.70    4.70
  17   1   0   25.60    3.40
  17   1   0   32.50    4.30
 -19  -1   0 2270.67  169.68
  19  -1   0 2328.57  169.98
 -19  -1   0 2723.63  170.08
 -19  -1   0 2478.15  170.98
  19  -1   0 2245.78  170.18
  19   1   0 2031.70  170.08
 -19   1   0 2362.06  170.08
 -19   1   0 2379.16  170.88
  19   1   0 2587.34  170.28
  19   1   0 2561.44  170.38
 -21  -1   0  315.37   24.30
 -21  -1   0  362.16   24.60
  21  -1   0  334.77   24.50
 -21  -1   0  344.37   25.50
  21  -1   0  281.67   24.70
 -21   1   0  313.27   24.70
  21   1   0  291.27   23.70
  21   1   0  316.87   24.70
 -21   1   0  338.07   25.60
  21   1   0  333.57   24.70
 -23  -1   0 1019.90   87.19
 -23  -1   0 1343.67   88.19
  23  -1   0 1077.09   87.49
  23  -1   0 1187.38   86.89
 -23   1   0 1344.37   88.29
  23   1   0 1341.47   87.59
  23   1   0 1130.59   86.09
  23   1   0 1250.37   87.29
 -25  -1   0  102.39   12.60
  25  -1   0  101.69   10.40
  25  -1   0  114.49   10.10
  25   1   0  118.49   10.70
  25   1   0  112.09   10.30
  25   1   0   98.89    9.00
 -25   1   0  132.59   11.50
  27  -1   0  198.08   16.30
  27  -1   0  191.88   15.80
 -27  -1   0  197.38   17.00
  27   1   0  188.58   16.70
  27   1   0  187.58   15.70
 -27   1   0  183.08   16.70
  29  -1   0  276.17   21.60
  29  -1   0  253.27   21.10
 -29  -1   0  227.08   21.10
  29   1   0  275.27   20.80
  29   1   0  257.17   21.30
  31  -1   0    0.50    2.50
 -31  -1   0   -2.50    2.50
  31  -1   0   -0.20    2.90
 -31   1   0    3.80    3.20
  31   1   0    5.10    4.00
  31   1   0    0.40    2.30
  33  -1   0  238.98   19.10
 -33  -1   0  219.78   19.60
  33  -1   0  210.98   19.40
 -33   1   0  227.28   19.80
  33   1   0  219.98   20.00
  33   1   0  247.28   19.00
   0  -2   0 3713.53  263.27
   0  -2   0 3571.54  263.17
   0   2   0 3915.91  262.77
  -2  -2   0  424.36   33.10
   2  -2   0  440.06   32.80
  -2  -2   0  472.25   32.80
   2  -2   0  409.56   32.50
  -2  -2   0  503.95   33.30
   2  -2   0  434.66   33.20
   2  -2   0  509.95   33.10
  -2   2   0  430.96   33.30
  -2   2   0  534.65   33.60
   2   2   0  436.26   33.10
   2   2   0  455.65   32.80
   2   2   0  462.45   33.20
  -2   2   0  467.45   32.70
  -2   2   0  462.55   32.80
  -4  -2   0  554.34   38.70
   4  -2   0  547.25   38.60
   4  -2   0  549.54   38.70
  -4  -2   0  604.24   39.10
  -4  -2   0  516.85   38.90
   4  -2   0  552.54   39.10
   4   2   0  560.64   39.00
  -4   2   0  544.45   39.10
  -4   2   0  519.25   38.60
   4   2   0  494.25   38.80
  -4   2   0  509.45   38.60
   4   2   0  532.85   38.80
  -6  -2   0  143.29   11.10
   6  -2   0  148.89   10.30
  -6  -2   0  149.99   10.90
   6  -2   0  134.49   11.00
   6  -2   0  132.89   12.40
   6  -2   0  117.89   10.40
  -6  -2   0  133.79   10.90
  -6   2   0  134.79   10.50
   6   2   0  148.39   11.10
  -6   2   0  141.69   10.80
   6   2   0  139.39   10.90
  -6   2   0  142.39   11.20
   6   2   0  156.08   10.80
  -8  -2   0   28.50    3.50
   8  -2   0   32.70    3.80
  -8  -2   0   29.30    3.70
  -8  -2   0   29.50    3.50
   8  -2   0   27.40    2.80
   8  -2   0   37.90    3.70
   8   2   0   29.20    3.60
  -8   2   0   28.70    3.50
  -8   2   0   31.00    2.70
  -8   2   0   25.60    3.60
   8   2   0   32.70    3.50
   8   2   0   30.30    3.50
 -10  -2   0 1848.32  123.39
 -10  -2   0 1745.83  123.29
  10  -2   0 1797.22  123.39
  10  -2   0 1720.23  123.09
  10  -2   0 1593.24  122.49
 -10   2   0 1691.43  122.49
 -10   2   0 1749.62  123.39
  10   2   0 1681.53  123.19
  10   2   0 1822.02  123.19
 -10   2   0 1605.24  122.89
  10   2   0 1829.12  123.49
  12  -2   0  320.47   23.60
 -12  -2   0  306.97   23.60
  12  -2   0  297.07   23.10
 -12  -2   0  307.97   23.60
  12  -2   0  314.17   23.90
 -12  -2   0  342.17   23.70
  12   2   0  308.57   23.70
  12   2   0  355.26   23.30
 -12   2   0  296.47   23.30
  12   2   0  307.27   23.40
 -12   2   0  328.57   24.00
  12   2   0  286.77   23.50
  14  -2   0  834.02   58.29
 -14  -2   0  738.63   57.39
  14  -2   0  726.33   57.69
 -14  -2   0  841.92   58.49
 -14  -2   0  875.41   58.39
 -14  -2   0  784.22   58.29
  14  -2   0  818.42   58.59
  14   2   0  754.12   58.19
 -14   2   0  815.02   58.59
  14   2   0  819.22   58.09
 -14   2   0  840.82   57.79
 -14   2   0  745.23   57.89
  14   2   0  906.31   58.19
  14   2   0  793.42   58.59
  16  -2   0  413.56   32.30
 -16  -2   0  460.65   32.00
 -16  -2   0  439.56   32.10
  16  -2   0  439.76   32.00
 -16  -2   0  394.16   31.70
 -16  -2   0  425.06   31.20
  16  -2   0  431.56   31.50
  16   2   0  428.76   32.00
  16   2   0  464.15   32.40
 -16   2   0  395.26   31.70
 -16   2   0  403.66   31.50
 -16   2   0  439.26   32.50
  16   2   0  450.45   31.70
  16   2   0  427.16   32.00
 -18  -2   0  574.24   46.50
  18  -2   0  646.54   46.80
  18  -2   0  634.64   47.40
 -18  -2   0  718.83   47.40
 -18  -2   0  704.83   47.90
  18   2   0  652.93   46.90
  18   2   0  634.24   47.30
 -18   2   0  685.63   47.90
  18   2   0  594.94   48.10
 -18   2   0  614.14   47.00
  20  -2   0   18.90    3.80
 -20  -2   0   21.30    4.10
  20  -2   0   15.20    4.10
 -20  -2   0   20.00    3.40
 -20  -2   0   25.30    4.30
  20   2   0   25.80    3.60
 -20   2   0   20.80    4.30
  20   2   0   25.80    4.10
 -20   2   0   21.00    3.90
  20   2   0   30.70    4.80
 -22  -2   0   33.40    5.10
 -22  -2   0   14.80    3.50
  22  -2   0   21.60    3.60
 -22  -2   0   15.40    4.00
  22  -2   0   21.80    4.10
 -22   2   0   15.80    4.10
  22   2   0   19.90    3.20
 -22   2   0   17.20    4.20
  22   2   0   15.70    3.60
  22   2   0   14.10    3.90
  24  -2   0  104.09    9.70
 -24  -2   0  127.29   12.80
  24  -2   0  108.09   10.30
  24   2   0  107.19   10.00
  24   2   0  103.99    9.40
 -24   2   0  100.69   10.70
  26  -2   0  112.19   10.00
  26  -2   0  112.39   10.50
 -26  -2   0  110.69   11.10
  26   2   0   86.79    9.30
 -26   2   0  106.29   11.10
  26   2   0  122.59   11.30
  26   2   0  111.29   10.30
  28  -2   0  423.46   30.40
  28  -2   0  395.96   30.70
 -28  -2   0  394.16   30.90
 -28   2   0  370.26   31.20
  28   2   0  416.56   30.30
  28   2   0  399.06   29.60
  28   2   0  361.36   31.00
  30  -2   0   25.90    4.50
  30  -2   0   20.50    8.10
 -30  -2   0   35.80    5.70
  30   2   0   24.60    4.60
  30   2   0   27.30    5.80
  30   2   0   21.30    3.90
  32  -2   0  118.89   12.20
  32  -2   0  123.29   11.70
 -32  -2   0  118.99   12.40
  32   2   0  127.59   13.10
 -32   2   0  121.99   12.50
   1  -3   0  594.14   38.90
   1  -3   0  523.75   38.90
  -1  -3   0  536.15   38.20
   1  -3   0  493.75   38.30
  -1  -3   0  524.75   39.00
  -1  -3   0  619.54   39.10
   1  -3   0  491.55   38.00
   1  -3   0  506.45   38.80
  -1  -3   0  554.94   39.10
   1   3   0  569.04   39.00
  -1   3   0  518.65   38.80
  -1   3   0  501.25   38.10
   1   3   0  533.25   38.20
   3  -3   0  338.67   24.60
   3  -3   0  323.17   24.80
   3  -3   0  330.87   24.40
  -3  -3   0  344.87   24.30
  -3  -3   0  365.06   25.00
   3  -3   0  318.37   23.90
  -3  -3   0  320.17   24.80
  -3   3   0  317.07   23.90
  -3   3   0  326.27   25.00
  -3   3   0  343.77   24.30
   3   3   0  337.97   24.90
   3   3   0  334.77   24.20
  -3   3   0  344.27   24.70
   5  -3   0 1086.69   81.99
  -5  -3   0 1170.08   81.69
  -5  -3   0 1216.88   82.19
   5  -3   0 1130.59   81.69
   5  -3   0 1165.48   81.69
  -5  -3   0 1101.89   82.09
   5   3   0 1171.48   82.19
  -5   3   0 1103.39   81.49
  -5   3   0 1188.28   81.79
  -5   3   0 1153.08   82.19
   5   3   0 1231.98   81.69
   5   3   0 1053.59   81.89
   7  -3   0  355.06   25.60
   7  -3   0  343.57   26.00
  -7  -3   0  330.17   25.80
  -7  -3   0  352.26   25.50
   7  -3   0  319.87   25.40
  -7  -3   0  370.36   26.10
   7   3   0  322.27   25.70
  -7   3   0  345.27   25.40
  -7   3   0  351.66   26.10
  -7   3   0  346.97   25.40
   7   3   0  357.96   26.00
   7   3   0  364.16   25.60
  -9  -3   0  884.81   62.29
   9  -3   0  853.11   62.29
  -9  -3   0  907.41   62.39
   9  -3   0  757.62   61.49
  -9  -3   0  853.61   61.89
   9  -3   0  921.71   62.09
  -9   3   0  862.01   61.79
   9   3   0  919.71   61.99
   9   3   0  879.01   62.29
  -9   3   0  851.91   62.29
  -9   3   0  757.12   61.39
   9   3   0  912.31   62.29
 -11  -3   0    1.60    2.10
 -11  -3   0   -1.10    1.10
  11  -3   0    0.80    1.70
  11  -3   0    1.30    0.90
 -11  -3   0   -0.20    1.50
  11  -3   0   -2.10    1.40
  11   3   0    2.60    1.80
 -11   3   0    0.40    1.50
 -11   3   0   -0.50    1.80
 -11   3   0    0.00    0.80
  11   3   0    0.60    1.40
  11   3   0    1.30    1.40
  13  -3   0   38.90    5.30
 -13  -3   0   44.20    4.90
 -13  -3   0   48.20    5.70
  13  -3   0   40.60    4.80
 -13  -3   0   35.60    5.10
  13  -3   0   37.00    4.00
  13   3   0   41.90    5.00
  13   3   0   41.20    4.90
 -13   3   0   33.30    3.70
  13   3   0   42.90    5.00
 -13   3   0   32.10    4.90
 -13   3   0   37.30    4.90
 -15  -3   0   50.39    6.80
  15  -3   0   64.29    7.30
 -15  -3   0   56.39    6.00
  15  -3   0   49.10    5.10
 -15   3   0   53.49    5.20
 -15   3   0   50.49    6.20
  15   3   0   54.09    5.90
 -17  -3   0   41.10    5.30
  17  -3   0   32.20    4.20
  17  -3   0   35.90    5.20
 -17   3   0   41.00    4.50
 -17   3   0   46.10    5.90
  17   3   0   40.10    5.10
  17   3   0   31.70    4.90
  19  -3   0  384.76   29.70
 -19  -3   0  409.76   30.80
  19  -3   0  427.86   30.40
  19   3   0  354.66   30.20
  19   3   0  423.26   30.20
 -19   3   0  405.36   31.00
  21  -3   0   23.60    3.80
 -21  -3   0   25.80    5.70
  21  -3   0   21.40    4.30
  21   3   0   30.00    5.30
 -21   3   0   28.70    5.00
 -21   3   0   23.60    4.40
  21   3   0   31.80    4.90
  21   3   0   33.30    4.70
  23  -3   0  109.69   10.50
  23  -3   0  127.89   11.50
 -23  -3   0  119.99   11.50
 -23   3   0  124.09   11.90
  23   3   0  126.39   12.40
  23   3   0  118.29   11.20
 -25  -3   0   59.99    7.50
  25  -3   0   49.90    6.60
  25  -3   0   47.70    6.40
 -25   3   0   59.59    7.80
  25   3   0   57.49   12.20
  25   3   0   65.29    7.30
  25   3   0   53.29    6.50
  27  -3   0   38.10    5.50
 -27  -3   0   26.40    5.60
  27  -3   0   45.90    6.40
  27   3   0   29.80    4.80
  27   3   0   40.90    7.50
 -27   3   0   28.80    6.00
  27   3   0   38.90    5.80
  29  -3   0    5.70    3.60
 -29  -3   0    7.00    4.00
  29  -3   0   10.30    3.60
  29   3   0    7.80    2.90
  29   3   0   10.60    6.00
 -29   3   0    5.70    4.00
  29   3   0    5.60    3.20
  31  -3   0    2.40    3.30
  31  -3   0    0.00    2.90
 -31  -3   0    1.40    3.30
  31   3   0    4.30    3.50
  31   3   0   -0.40    2.40
   0  -4   0  219.98   16.90
   0  -4   0  213.18   16.90
   0  -4   0  227.08   16.80
   0  -4   0  219.18   15.90
   0   4   0  205.38   16.80
   0   4   0  200.48   15.80
  -2  -4   0  245.48   18.30
   2  -4   0  231.58   18.80
   2  -4   0  248.88   18.60
  -2  -4   0  260.07   19.20
  -2  -4   0  254.37   19.10
   2  -4   0  253.47   18.00
   2  -4   0  252.37   18.90
  -2  -4   0  243.18   19.20
   2  -4   0  246.68   19.10
   2  -4   0  226.68   18.20
   2   4   0  239.38   18.10
  -2   4   0  239.18   17.90
  -2   4   0  269.67   19.10
   2   4   0  226.88   19.70
  -4  -4   0  123.39   10.10
   4  -4   0  110.09    9.40
   4  -4   0  104.79    9.70
  -4  -4   0  114.49   10.10
   4  -4   0  111.19   11.50
  -4  -4   0  117.79    9.80
  -4  -4   0  108.59    9.30
   4   4   0  116.09   10.00
  -4   4   0  117.79    9.80
   4   4   0  106.29    9.10
  -6  -4   0  313.17   23.10
   6  -4   0  287.87   22.70
   6  -4   0  290.57   22.70
   6  -4   0  280.57   22.90
  -6  -4   0  308.37   23.10
  -6  -4   0  305.27   22.50
   6   4   0  282.87   23.00
  -6   4   0  299.97   22.40
  -6   4   0  319.77   22.80
   6   4   0  313.77   22.50
   6   4   0  297.47   22.90
  -6   4   0  315.47   23.30
   8  -4   0    3.70    1.90
  -8  -4   0    2.60    1.50
   8  -4   0    0.80    1.70
  -8  -4   0    1.40    1.80
   8   4   0    0.40    1.80
  -8   4   0    1.40    1.50
  -8   4   0    2.80    1.70
   8   4   0    1.80    1.40
  -8   4   0    2.20    1.90
  10  -4   0   92.59    8.60
 -10  -4   0   86.19    8.70
  10  -4   0  105.39    8.90
 -10  -4   0  102.39    9.10
  10   4   0  109.19    8.80
 -10   4   0   96.89    9.20
 -10   4   0   89.39    8.20
  10   4   0   95.79    8.90
 -12  -4   0  355.96   25.50
  12  -4   0  292.67   24.50
  12  -4   0  347.17   25.20
 -12  -4   0  299.07   25.10
 -12   4   0  315.37   24.20
  12   4   0  364.86   25.30
 -12   4   0  333.87   25.50
 -12   4   0  299.57   25.30
  12   4   0  364.66   25.50
 -14  -4   0  407.56   30.80
  14  -4   0  410.76   30.60
  14   4   0  390.56   30.60
  14   4   0  413.36   30.60
 -14   4   0  398.76   31.00
  16  -4   0  603.54   44.70
  16  -4   0  519.25   43.60
 -16  -4   0  616.64   45.10
 -16   4   0  653.63   45.60
  16   4   0  650.63   44.90
  16   4   0  614.54   45.00
  18  -4   0  174.68   13.60
  18  -4   0  133.69   12.30
 -18  -4   0  153.08   14.00
  18   4   0  159.08   13.70
  18   4   0  168.78   13.40
 -18   4   0  158.78   14.10
  20  -4   0    3.60    2.20
 -20  -4   0    8.10    3.40
  20  -4   0   10.30    3.40
  20   4   0    7.00    3.10
  20   4   0    8.60    2.90
 -20   4   0   10.70    3.60
  22  -4   0   15.30    3.40
  22  -4   0   20.90    4.50
 -22  -4   0   18.60    4.10
  22   4   0   21.90    4.20
  22   4   0   18.00    4.60
 -22   4   0   25.20    5.00
  24  -4   0  102.99   10.60
  24  -4   0  117.09   11.00
 -24  -4   0  126.79   11.50
  24   4   0  125.09   11.60
  24   4   0  118.19   10.80
 -24   4   0  115.39   12.00
 -26  -4   0  272.37   21.70
  26  -4   0  270.97   22.60
 -26   4   0  254.57   22.00
  26   4   0  244.08   21.20
  28  -4   0  125.59   11.60
 -28  -4   0  103.39   11.40
 -28   4   0   94.09   11.60
  28   4   0  116.19   12.30
   1  -5   0   16.20    3.40
  -1  -5   0   24.70    3.60
  -1  -5   0   20.20    3.10
   1   5   0   12.50    3.30
   1   5   0   18.70    2.70
  -1   5   0   23.30    4.20
  -1   5   0   22.20    2.80
   3  -5   0  564.04   39.60
   3  -5   0  454.35   38.50
  -3  -5   0  503.85   38.60
   3  -5   0  560.84   39.40
  -3  -5   0  572.84   39.40
   3  -5   0  515.55   38.80
   3   5   0  528.05   39.50
   3   5   0  507.75   38.40
  -3   5   0  573.74   39.50
   5  -5   0  598.24   46.60
   5  -5   0  671.23   46.90
  -5  -5   0  662.53   46.90
   5  -5   0  563.64   46.10
   5  -5   0  666.83   46.50
  -5  -5   0  617.04   46.30
   5   5   0  626.84   46.10
  -5   5   0  691.33   46.80
   5   5   0  632.14   47.10
   7  -5   0  747.03   62.79
  -7  -5   0  955.20   63.89
   7  -5   0  838.92   63.19
  -7  -5   0  857.11   63.09
   7  -5   0  891.01   63.49
   7   5   0  869.31   63.69
  -7   5   0  914.31   63.39
   7   5   0  922.71   63.09
  -9  -5   0  253.57   19.30
  -9  -5   0  213.68   18.80
   9  -5   0  242.38   19.00
  -9   5   0  237.28   19.30
  -9   5   0  235.28   18.60
   9   5   0  252.07   19.30
 -11  -5   0  112.59   10.60
  11   5   0  115.09   10.20
 -11   5   0  105.79    9.60
  11   5   0  122.29   10.60
 -11   5   0  115.39   10.80
 -13  -5   0    3.50    2.10
  13  -5   0   -1.70    2.10
 -13   5   0    2.50    2.20
  13   5   0    1.90    2.50
 -13   5   0    0.70    1.80
  13   5   0    5.30    2.30
 -15  -5   0   11.40    3.20
  15  -5   0   15.50    4.10
  15   5   0   16.30    3.60
  15   5   0   19.10    4.10
 -15   5   0   19.70    4.10
  17  -5   0  191.48   16.20
 -17  -5   0  184.98   17.20
  17   5   0  203.28   16.00
  17   5   0  184.88   16.20
 -17   5   0  176.78   16.30
  19  -5   0   83.89    9.20
 -19  -5   0   91.19    9.40
  19   5   0   84.99    9.60
 -19   5   0   87.59    9.60
  19   5   0   97.79    9.30
  21  -5   0  123.99   11.90
 -21  -5   0  131.99   12.40
  21   5   0  131.79   12.50
 -21   5   0  140.89   13.10
  21   5   0  120.19   11.90
 -23  -5   0  129.89   12.50
  23  -5   0  144.49   12.60
  23   5   0  130.99   12.10
  23   5   0  120.79   12.50
 -23   5   0  120.99   12.90
 -25  -5   0  121.89   11.70
  25  -5   0  123.09   11.90
  25   5   0  112.69   12.00
 -25   5   0  104.59   11.80
  25   5   0  125.49   11.60
   0  -6   0  615.64   42.60
   0   6   0  520.15   42.40
  -2  -6   0  491.85   34.60
   2  -6   0  460.25   34.40
   2   6   0  440.96   34.70
  -2   6   0  468.65   34.70
   2   6   0  421.06   33.40
   4  -6   0  156.48   14.00
  -4  -6   0  158.08   13.70
   4  -6   0  169.18   13.60
   4   6   0  145.59   12.90
  -4   6   0  168.88   16.90
   4   6   0  164.48   14.10
  -6  -6   0   51.49    6.10
   6  -6   0   50.89    7.10
   6  -6   0   49.60    5.80
   6   6   0   51.99    6.80
  -6   6   0   44.50    6.40
   6   6   0   45.90    5.80
  -8  -6   0   21.60    3.90
   8  -6   0   13.30    4.10
   8  -6   0   19.00    3.60
   8   6   0   26.60    4.60
   8   6   0   21.60    3.60
  -8   6   0   20.60    3.60
 -10  -6   0  128.29   11.20
  10  -6   0  121.99   11.70
  10   6   0  122.69   11.30
 -10   6   0  106.49   10.70
  10   6   0  136.39   11.50
  12  -6   0  293.37   24.50
 -12  -6   0  326.67   24.60
 -12   6   0  308.27   24.80
  12   6   0  321.57   24.50
  12   6   0  299.87   24.30
 -14  -6   0  410.66   31.70
  14  -6   0  356.86   29.60
  14   6   0  387.56   29.60
  14   6   0  345.67   29.10
 -14   6   0  409.06   29.90
  16  -6   0  454.65   35.80
 -16  -6   0  481.85   35.90
  16   6   0  446.86   35.30
 -16   6   0  481.85   36.30
  16   6   0  465.45   35.70
  18  -6   0   99.49   10.80
 -18  -6   0  105.79   10.40
  18   6   0   91.79   10.40
 -18   6   0  100.39   10.40
  18   6   0   93.19   10.20
 -20  -6   0   20.10    4.70
  20  -6   0    8.80    4.30
  20   6   0   26.00    5.20
 -20   6   0   14.90    4.40
  20   6   0   13.50    4.00
  22  -6   0   14.10    4.70
 -22  -6   0   11.10    3.90
  22   6   0   13.90    4.00
 -22   6   0   12.30    4.40
  22   6   0   24.20    5.60
   1  -7   0   38.10    5.70
  -1  -7   0   41.20    5.70
   3  -7   0  274.87   20.70
  -3  -7   0  270.37   20.60
   3   7   0  209.28   20.40
  -3   7   0  250.27   20.60
   5  -7   0   24.30    4.70
  -5  -7   0   21.30    4.10
   5   7   0   15.20    3.90
  -5   7   0   17.70    4.00
   5   7   0   20.90    4.70
  -7  -7   0  735.33   49.40
   7  -7   0  674.63   49.00
  -7   7   0  661.43   48.80
   7   7   0  598.14   48.90
   7   7   0  617.24   48.50
   9  -7   0   55.29    8.40
  -9  -7   0   74.39    8.20
   9   7   0   52.69    7.60
  -9   7   0   76.79   11.10
   9   7   0   53.89    7.70
 -11  -7   0  415.16   30.90
  11  -7   0  337.77   29.10
  11  -7   0  387.36   28.50
  11   7   0  358.26   28.10
 -11   7   0  317.17   27.70
  11   7   0  354.56   28.10
 -13  -7   0    1.70    2.40
  13  -7   0   -4.60    4.20
  13  -7   0    3.60    2.40
  13   7   0    0.20    4.40
  13   7   0    2.20    2.60
 -15  -7   0   23.80    4.80
  15  -7   0   19.20    9.80
  15   7   0   21.40    4.90
  15   7   0   25.70    6.00
  34   0  -1   -0.50    2.90
 -34   0   1    2.70    3.70
 -32   0   1    1.60    3.20
  32   0  -1    0.60    2.80
  32   0  -1   -4.30    3.30
  30   0  -1    0.90    3.10
 -30   0   1   -1.90    3.00
  30   0  -1    3.50    2.50
  28   0  -1    0.60    2.10
  28   0  -1    3.20    2.90
 -28   0   1    0.30    2.70
  26   0  -1   -0.30    2.60
 -26   0   1    0.50    2.10
  26   0  -1    5.80    2.40
 -26   0   1   -1.50    2.50
 -24   0   1    3.40    2.70
 -24   0   1    6.50    1.90
  24   0  -1    4.70    2.20
  24   0  -1    7.70    3.00
 -24   0   1    5.90    2.50
  22   0  -1    1.80    2.20
 -22   0   1    1.80    2.40
  22   0  -1    1.40    1.80
 -22   0   1    0.50    1.80
 -22   0   1    1.00    1.30
 -20   0   1    2.40    2.10
  20   0  -1    2.80    2.30
 -20   0   1    0.40    1.50
  20   0  -1   -0.90    2.30
 -20   0   1    1.70    2.20
  20   0  -1    3.00    1.90
 -20   0   1   -1.70    1.90
  18   0  -1    1.80    1.90
 -18   0   1    0.00    1.90
 -18   0   1   -2.80    1.50
 -18   0   1    0.20    1.90
  18   0  -1    1.60    1.50
 -18   0   1    1.90    1.30
  18   0  -1    0.00    2.00
  16   0  -1   -1.50    1.60
  16   0  -1   -1.10    1.70
 -16   0   1    0.80    1.70
 -16   0   1   -0.30    1.10
  16   0  -1    0.70    1.40
 -16   0   1    1.30    1.50
 -14   0   1    1.00    1.40
 -14   0   1    2.30    1.70
  14   0  -1    1.30    1.50
  14   0  -1    1.90    1.80
 -14   0   1    1.70    1.10
  14   0  -1    1.00    1.70
 -14   0   1    2.30    1.80
  12   0  -1    1.60    1.60
 -12   0   1   -0.30    1.40
  12   0  -1   -0.70    1.30
 -12   0   1    1.00    1.00
 -12   0   1    2.30    1.30
 -12   0   1   -0.10    1.30
  12   0  -1    1.60    1.60
 -10   0   1    1.60    1.40
  10   0  -1    0.90    1.00
 -10   0   1    1.50    1.20
  10   0  -1    1.80    1.50
  10   0  -1    1.30    1.30
 -10   0   1    1.60    0.80
 -10   0   1    1.90    1.10
   8   0  -1   -1.00    1.00
  -8   0   1   -0.10    1.20
   8   0  -1    1.40    1.00
  -8   0   1    0.80    0.90
   8   0  -1    0.90    1.20
  -8   0   1   -0.50    0.60
  -8   0   1   -0.10    1.10
  -6   0   1    0.90    0.80
  -6   0   1    0.10    1.10
   6   0  -1   -1.00    1.00
   6   0  -1    0.70    1.10
  -6   0   1    0.30    0.90
  -6   0   1    0.20    0.50
   6   0  -1    0.70    0.80
  -4   0   1    1.10    0.80
  -4   0   1    0.10    0.70
  -4   0   1   -0.10    0.40
   4   0  -1    0.70    0.70
   4   0  -1    0.30    0.50
  -2   0   1    0.30    0.30
   2   0  -1    0.30    0.30
   2   0  -1    0.00    0.30
  -2   0   1    0.20    0.50
   0   0   1    0.50    0.30
   0   0  -1    0.30    0.30
   0   0  -1    0.30    0.30
   0   0   1   -0.10    0.30
   2   0   1    0.30    0.50
  -2   0  -1   -0.40    0.40
   2   0   1    0.10    0.40
  -2   0  -1    0.30    0.50
   2   0   1   -0.20    0.60
  -2   0  -1    0.30    0.40
   4   0   1    0.20    0.60
  -4   0  -1    1.40    0.80
   4   0   1    0.10    0.70
   4   0   1    0.70    0.70
  -4   0  -1    0.30    0.60
   4   0   1   -0.30    0.90
  -4   0  -1    1.60    1.10
   6   0   1    0.40    0.80
   6   0   1   -0.60    0.70
  -6   0  -1    0.40    1.30
  -6   0  -1   -0.50    0.80
   6   0   1    1.50    0.90
  -6   0  -1    0.50    0.70
  -6   0  -1    0.80    0.90
   6   0   1   -0.80    1.00
   8   0   1    0.50    0.90
   8   0   1   -0.20    0.70
   8   0   1    0.50    1.20
  -8   0  -1    3.30    1.20
  -8   0  -1    0.90    0.90
   8   0   1    0.40    1.00
  -8   0  -1   -0.20    0.80
  -8   0  -1    1.60    1.40
  10   0   1    1.40    1.40
  10   0   1    0.20    1.10
  10   0   1    0.00    0.70
  10   0   1    0.40    1.00
 -10   0  -1    0.90    1.10
 -10   0  -1   -0.70    1.40
 -10   0  -1    1.50    1.00
 -10   0  -1    0.60    0.90
 -12   0  -1   -0.40    1.70
 -12   0  -1    0.50    1.30
 -12   0  -1   -2.00    1.00
 -12   0  -1    0.00    1.10
  12   0   1    0.60    1.50
  12   0   1   -1.30    1.10
  12   0   1    0.20    0.80
  12   0   1    3.20    2.00
 -14   0  -1    1.10    1.20
  14   0   1    2.50    1.70
  14   0   1   -1.90    1.20
 -14   0  -1   -0.70    1.40
  14   0   1    0.90    0.90
 -14   0  -1   -1.50    1.70
  14   0   1    1.70    1.50
 -16   0  -1    0.90    1.60
  16   0   1    1.60    0.90
  16   0   1    0.40    1.50
  16   0   1    1.10    1.90
 -16   0  -1    0.90    1.70
 -16   0  -1    0.30    1.90
 -16   0  -1    2.90    1.60
 -18   0  -1    1.00    1.80
 -18   0  -1    4.90    1.90
 -18   0  -1    0.20    1.90
  18   0   1    1.20    1.00
  18   0   1    3.20    2.40
  18   0   1    0.80    1.40
 -18   0  -1    1.30    2.20
  18   0   1    2.60    1.80
 -20   0  -1    0.50    2.10
  20   0   1   -0.20    1.70
  20   0   1    3.20    2.00
 -20   0  -1   -0.80    2.10
  22   0   1    1.80    2.10
 -22   0  -1   -0.10    2.10
  22   0   1    0.90    2.00
  24   0   1   -2.20    1.80
  24   0   1   -1.20    2.20
 -24   0  -1   -0.90    2.50
  26   0   1    1.30    2.50
  26   0   1   -0.50    1.90
 -26   0  -1   -1.00    2.60
  28   0   1    0.20    2.70
  28   0   1    5.40    2.60
 -28   0  -1    3.00    3.00
  30   0   1    2.80    2.70
 -30   0  -1   -0.50    3.40
  30   0   1   -3.10    2.90
  32   0   1   -3.50    3.40
  32   0   1   -0.30    2.70
 -32   0  -1    3.30    3.30
 -33  -1   1    2.10    3.30
  33  -1  -1   -1.70    2.80
  33  -1  -1    6.50    3.60
 -33   1   1    3.70    3.40
  33   1  -1   -0.50    3.70
  33   1  -1    0.30    2.60
  31  -1  -1   18.40    4.10
 -31  -1   1   23.10    4.50
 -31  -1   1   19.40    4.50
  31  -1  -1   23.70    5.30
 -31   1   1   25.10    5.20
  31   1  -1   25.50    4.70
  31   1  -1   15.70    5.20
  29  -1  -1   45.20    6.80
  29  -1  -1   45.00    6.30
 -29  -1   1   33.80    6.30
 -29   1   1   54.89    7.10
  29   1  -1   56.79    6.70
  29   1  -1   51.39    7.40
  27  -1  -1   10.10    3.70
 -27  -1   1   20.10    4.40
  27  -1  -1   17.10    3.80
  27   1  -1   14.10    4.00
 -27   1   1    7.20    3.40
  27   1  -1   14.30    3.40
 -25  -1   1  125.59   11.20
 -25  -1   1  120.39   11.40
  25  -1  -1  103.79   10.40
  25  -1  -1  113.19   11.10
  25   1  -1  101.99    9.70
 -25   1   1  134.29   11.60
  25   1  -1  146.99   12.00
  25   1  -1  134.89   10.90
  23  -1  -1   18.90    3.60
 -23  -1   1   15.10    3.80
  23  -1  -1   15.90    3.90
 -23  -1   1   16.00    3.70
  23   1  -1   16.60    2.80
 -23   1   1   20.30    4.10
  23   1  -1   22.40    4.00
  23   1  -1   21.20    4.40
 -21  -1   1   55.89    5.60
 -21  -1   1   43.10    5.80
  21  -1  -1   43.80    5.30
  21  -1  -1   46.80    5.90
 -21  -1   1   42.90    5.40
  21   1  -1   40.30    4.40
  21   1  -1   50.69    5.80
 -21   1   1   44.40    6.00
 -21   1   1   46.90    6.00
  21   1  -1   48.90    6.20
  19  -1  -1   76.99    8.70
 -19  -1   1   93.79    7.60
  19  -1  -1   68.79    7.80
  19  -1  -1   79.89    7.60
 -19  -1   1   91.09    8.50
 -19  -1   1   86.49    8.50
  19   1  -1   75.19    8.40
  19   1  -1   87.89    8.30
 -19   1   1   83.19    7.90
  19   1  -1   81.49    7.00
 -19   1   1   82.19    8.70
  19   1  -1   90.29    8.00
 -17  -1   1   11.80    3.00
 -17  -1   1   13.10    2.60
  17  -1  -1    6.80    2.40
 -17  -1   1   12.80    2.80
 -17  -1   1   16.00    2.70
  17  -1  -1   11.20    3.00
  17  -1  -1   13.20    2.50
 -17   1   1    9.20    2.40
  17   1  -1   15.70    3.20
  17   1  -1   12.80    3.00
 -17   1   1   10.00    2.30
  17   1  -1   11.00    2.00
  17   1  -1   13.20    2.80
 -17   1   1   12.20    3.30
 -15  -1   1   68.29    6.50
  15  -1  -1   57.99    6.40
  15  -1  -1   63.49    6.10
 -15  -1   1   74.49    6.50
 -15  -1   1   82.59    7.60
  15  -1  -1   58.79    6.80
 -15  -1   1   75.99    6.40
 -15   1   1   66.79    6.80
  15   1  -1   73.09    6.60
  15   1  -1   75.99    6.90
  15   1  -1   61.89    5.80
  15   1  -1   84.79    7.00
 -15   1   1   64.89    6.40
 -15   1   1   66.79    6.30
 -13  -1   1    9.90    2.00
  13  -1  -1    9.20    2.30
 -13  -1   1    8.60    2.50
  13  -1  -1    4.70    1.90
 -13  -1   1   10.60    2.10
 -13  -1   1    7.40    1.90
  13  -1  -1    5.70    1.70
 -13   1   1    6.30    2.10
  13   1  -1    8.10    1.70
 -13   1   1   13.70    2.30
  13   1  -1    8.30    2.50
  13   1  -1    8.10    2.20
 -13   1   1    8.60    2.20
  13   1  -1   10.20    2.30
 -11  -1   1  231.98   17.20
 -11  -1   1  233.78   16.80
  11  -1  -1  229.08   17.20
 -11  -1   1  227.18   17.00
 -11  -1   1  231.38   16.90
  11  -1  -1  194.18   17.00
 -11   1   1  237.18   17.30
  11   1  -1  221.98   17.50
 -11   1   1  225.28   17.20
  11   1  -1  211.48   16.60
  11   1  -1  244.58   17.10
 -11   1   1  221.98   16.80
  -9  -1   1    1.40    1.20
   9  -1  -1    0.40    0.80
   9  -1  -1   -0.60    1.00
  -9  -1   1    1.30    1.00
  -9  -1   1    1.00    1.00
   9  -1  -1    0.70    1.30
   9   1  -1    0.20    1.00
  -9   1   1    1.80    1.20
   9   1  -1    0.90    1.00
  -9   1   1   -0.10    1.20
   9   1  -1    0.10    1.20
  -9   1   1    0.10    0.90
  -7  -1   1    3.80    1.30
  -7  -1   1    7.90    1.50
   7  -1  -1    2.40    0.90
   7  -1  -1    4.00    0.90
   7  -1  -1    5.20    1.40
  -7  -1   1    4.00    1.20
  -7  -1   1    4.90    1.30
   7  -1  -1    6.50    1.80
   7   1  -1    5.20    1.40
  -7   1   1    2.60    1.20
  -7   1   1    8.40    1.30
  -7   1   1    5.80    1.30
  -7   1   1    3.60    1.50
   7   1  -1    3.80    1.20
   7   1  -1    4.60    1.30
   7   1  -1    3.50    1.10
   5  -1  -1    4.10    1.20
   5  -1  -1    4.40    1.50
  -5  -1   1    6.40    1.20
  -5  -1   1    6.10    1.20
  -5  -1   1    8.40    1.40
   5  -1  -1    3.30    0.70
  -5  -1   1    5.30    1.30
   5  -1  -1    5.70    1.20
   5   1  -1    5.30    1.10
  -5   1   1    5.40    0.90
  -5   1   1    8.20    1.40
  -5   1   1    4.20    1.20
  -5   1   1    6.60    1.60
   5   1  -1    6.10    1.30
   5   1  -1    7.10    1.30
   5   1  -1    4.50    1.10
  -3  -1   1   89.69    6.80
  -3  -1   1   92.19    6.90
   3  -1  -1   74.59    6.80
   3  -1  -1  104.49    7.00
   3  -1  -1   95.29    6.90
  -3  -1   1   73.59    6.70
  -3   1   1   75.09    6.90
  -3   1   1   97.99    6.90
   3   1  -1   88.99    6.80
  -3   1   1  108.69    7.10
   3   1  -1   90.49    6.80
   3   1  -1   92.19    6.90
  -1  -1   1    0.20    0.40
  -1  -1   1    0.50    0.60
  -1  -1   1   -0.10    0.60
   1  -1  -1    0.70    0.70
   1  -1  -1    0.90    0.80
   1  -1  -1    0.50    0.80
   1   1  -1    0.30    0.50
  -1   1   1    0.50    0.80
   1  -1   1   42.20    3.60
   1  -1   1   41.50    3.40
   1  -1   1   37.00    3.30
  -1  -1  -1   41.10    3.70
  -1  -1  -1   41.90    3.40
   1  -1   1   42.30    3.40
  -1  -1  -1   38.20    3.50
  -1   1  -1   41.30    3.40
   1   1   1   46.50    3.80
  -1   1  -1   45.40    3.70
  -1   1  -1   43.50    3.40
  -1   1  -1   37.80    3.30
   1   1   1   47.40    3.50
   1   1   1   41.40    3.50
   3  -1   1   46.90    4.10
  -3  -1  -1   55.89    4.50
   3  -1   1   55.89    4.20
   3  -1   1   53.39    4.40
  -3  -1  -1   54.29    4.70
   3  -1   1   55.69    4.70
  -3  -1  -1   48.90    4.60
  -3   1  -1   55.39    4.30
   3   1   1   60.99    4.80
   3   1   1   50.09    4.50
  -3   1  -1   59.29    4.80
   3   1   1   60.99    4.70
   5  -1   1  337.47   25.00
  -5  -1  -1  314.37   25.00
   5  -1   1  337.77   24.80
  -5  -1  -1  337.67   25.00
  -5  -1  -1  340.27   24.90
  -5   1  -1  359.36   25.10
   5   1   1  332.07   25.00
  -5   1  -1  354.96   24.80
   5   1   1  339.67   25.00
   5   1   1  325.57   24.90
  -5   1  -1  398.96   24.80
  -7  -1  -1  856.31   63.49
  -7  -1  -1  871.71   64.59
   7  -1   1  935.01   63.29
  -7  -1  -1  891.81   63.69
   7  -1   1  912.91   63.69
  -7  -1  -1  837.82   62.99
   7  -1   1  890.21   63.39
  -7   1  -1  910.21   63.39
  -7   1  -1  894.61   63.19
   7   1   1  854.01   63.59
   7   1   1  916.51   63.69
  -7   1  -1  919.51   63.69
   9  -1   1   55.69    5.20
  -9  -1  -1   50.79    5.00
  -9  -1  -1   57.89    5.50
   9  -1   1   63.09    5.80
  -9  -1  -1   51.69    5.30
  -9  -1  -1   56.09    5.70
   9  -1   1   70.79    5.30
  -9   1  -1   56.69    5.70
   9   1   1   58.09    5.20
  -9   1  -1   65.09    5.40
   9   1   1   65.79    5.80
  -9   1  -1   73.89    5.20
   9   1   1   54.29    5.50
 -11  -1  -1    8.40    2.20
 -11  -1  -1   12.10    2.20
  11  -1   1    8.00    1.70
  11  -1   1   11.70    2.50
 -11  -1  -1    9.30    1.70
 -11  -1  -1    6.40    1.90
  11  -1   1    6.90    1.70
 -11   1  -1   10.50    2.60
  11   1   1   10.50    2.30
  11   1   1   10.20    2.00
 -11   1  -1   11.40    2.00
 -11   1  -1    8.40    1.90
  11   1   1    6.00    1.90
  11   1   1    7.50    1.70
 -13  -1  -1   77.89    6.60
 -13  -1  -1   74.89    7.40
  13  -1   1   72.19    6.70
  13  -1   1   73.69    7.30
 -13  -1  -1   88.19    7.10
  13  -1   1   60.89    6.70
 -13  -1  -1   77.49    7.10
  13   1   1   78.09    6.70
 -13   1  -1   78.89    6.90
  13   1   1   88.99    6.90
  13   1   1   86.19    7.10
  13   1   1   73.29    7.30
 -13   1  -1   78.79    6.90
 -13   1  -1   79.99    7.60
 -15  -1  -1   59.09    5.30
 -15  -1  -1   43.00    5.60
 -15  -1  -1   38.90    4.90
  15  -1   1   44.30    5.70
  15  -1   1   37.90    4.80
  15  -1   1   46.00    4.90
 -15  -1  -1   38.10    4.50
 -15   1  -1   45.50    4.80
  15   1   1   42.20    4.40
  15   1   1   44.30    5.40
 -15   1  -1   46.10    5.60
  15   1   1   45.60    4.70
 -15   1  -1   36.60    4.80
  15   1   1   43.30    4.90
  17  -1   1  236.88   17.30
 -17  -1  -1  233.78   18.30
  17  -1   1  193.78   17.10
 -17  -1  -1  208.08   17.30
  17  -1   1  223.38   18.00
 -17  -1  -1  227.58   16.90
  17   1   1  186.68   17.50
  17   1   1  227.08   16.80
 -17   1  -1  218.28   17.20
  17   1   1  227.58   17.30
  17   1   1  230.88   17.20
 -17   1  -1  205.68   17.00
 -17   1  -1  243.08   18.40
 -19  -1  -1   11.20    3.30
 -19  -1  -1    7.10    2.80
  19  -1   1   14.00    3.00
  19  -1   1   13.30    2.90
 -19  -1  -1    8.90    2.70
  19   1   1   12.40    2.70
  19   1   1    9.20    2.10
  19   1   1    9.70    2.60
 -19   1  -1   12.20    3.40
 -19   1  -1    9.00    2.80
 -21  -1  -1   42.40    5.90
 -21  -1  -1   36.50    5.50
  21  -1   1   47.80    5.10
 -21  -1  -1   35.60    5.40
  21   1   1   35.10    5.20
 -21   1  -1   35.40    5.80
  21   1   1   36.60    4.30
  21   1   1   39.00    5.00
 -23  -1  -1    3.40    2.60
  23  -1   1    1.30    2.20
  23  -1   1    1.70    2.10
 -23  -1  -1    3.50    3.20
  23   1   1    2.40    1.70
  23   1   1    2.30    2.30
 -23   1  -1   -0.70    2.30
  23   1   1    4.70    2.10
  25  -1   1    1.00    2.30
  25  -1   1    2.60    2.00
 -25  -1  -1    4.70    2.90
 -25   1  -1    3.50    2.80
  25   1   1    3.40    3.00
  25   1   1    1.70    1.80
  27  -1   1   44.30    6.50
  27  -1   1   43.70    6.10
 -27  -1  -1   47.20    6.70
  27   1   1   37.80    5.20
  27   1   1   46.10    6.40
  27   1   1   51.09    6.10
 -27   1  -1   47.10    7.10
  29  -1   1    1.60    2.90
  29  -1   1    5.10    3.70
 -29  -1  -1    1.10    2.90
  29   1   1    2.00    2.50
  29   1   1    0.60    3.10
 -29   1  -1    5.10    3.20
  31  -1   1    3.20    3.30
 -31  -1  -1    1.80    3.10
  31  -1   1    4.20    2.90
  31   1   1    3.10    4.00
 -31   1  -1    0.60    3.10
  31   1   1    6.10    3.00
  33  -1   1    2.20    3.40
  33  -1   1    1.80    3.10
 -33  -1  -1    3.60    3.50
  33   1   1    5.30    4.20
 -33   1  -1    7.30    3.60
  33   1   1    0.90    2.70
  34  -2  -1   24.50    9.50
  34  -2  -1   43.00    7.40
 -34  -2   1   37.10    6.60
  34   2  -1   33.60    6.00
  34   2  -1   46.30    8.30
 -32  -2   1    2.30    3.20
  32  -2  -1    3.80    3.90
  32  -2  -1    3.80    3.10
  32   2  -1   -2.10    4.20
 -32   2   1    3.20    3.50
  32   2  -1    3.30    2.90
  30  -2  -1    8.60    3.60
  30  -2  -1   12.00    3.40
 -30  -2   1   10.30    3.70
  30   2  -1    8.10    4.70
  30   2  -1    9.80    3.10
 -30   2   1   11.60    4.20
  28  -2  -1  135.99   12.40
  28  -2  -1  113.39   11.70
 -28  -2   1  133.59   12.40
 -28   2   1  127.69   12.70
  28   2  -1  137.19   12.00
  28   2  -1  151.38   13.60
 -26  -2   1    3.30    2.90
  26  -2  -1    3.40    2.70
  26  -2  -1    3.30    2.20
  26   2  -1    5.80    3.60
  26   2  -1    3.00    2.50
 -26   2   1    6.20    3.30
  26   2  -1    4.60    2.00
  24  -2  -1   22.70    3.80
  24  -2  -1   20.50    4.30
 -24  -2   1   11.80    3.40
 -24  -2   1   20.40    4.40
  24   2  -1   21.50    4.70
 -24   2   1   20.40    4.30
  24   2  -1   13.80    2.90
  24   2  -1   28.90    4.50
  22  -2  -1   84.99    8.00
  22  -2  -1   85.19    8.70
 -22  -2   1   89.59    9.10
 -22  -2   1   91.59    9.30
 -22   2   1   99.89    9.30
 -22   2   1   83.49    9.00
  22   2  -1   77.69    8.50
  22   2  -1   91.79    8.00
  22   2  -1   83.29    9.20
  20  -2  -1  155.08   13.40
  20  -2  -1  146.09   13.90
 -20  -2   1  180.38   14.40
 -20  -2   1  152.68   13.30
 -20  -2   1  199.68   14.40
  20   2  -1  164.58   14.10
 -20   2   1  180.98   14.00
  20   2  -1  175.08   13.50
 -18  -2   1   56.49    6.30
 -18  -2   1   40.90    5.80
 -18  -2   1   69.29    6.50
  18  -2  -1   50.09    6.00
  18  -2  -1   59.19    5.80
  18   2  -1   62.19    6.40
  18   2  -1   58.49    6.70
 -18   2   1   55.09    6.70
  18   2  -1   66.49    6.80
  18   2  -1   56.99    5.60
 -18   2   1   67.29    6.20
  16  -2  -1  358.06   27.50
 -16  -2   1  400.06   27.30
 -16  -2   1  369.16   27.60
  16  -2  -1  368.16   27.60
  16  -2  -1  329.47   26.70
 -16  -2   1  361.26   27.30
 -16  -2   1  328.97   26.70
  16   2  -1  364.76   27.80
  16   2  -1  406.76   27.50
 -16   2   1  335.07   27.10
  16   2  -1  372.46   26.90
 -16   2   1  340.47   26.90
  16   2  -1  383.96   27.50
 -16   2   1  396.36   27.80
 -14  -2   1    2.40    1.40
  14  -2  -1    1.20    1.90
 -14  -2   1    1.00    1.40
  14  -2  -1    2.00    1.10
  14  -2  -1   -0.40    1.80
 -14  -2   1    0.40    1.50
 -14  -2   1    1.40    1.70
  14   2  -1    0.60    1.80
  14   2  -1    0.30    1.30
  14   2  -1   -0.20    1.40
  14   2  -1    1.70    1.40
 -14   2   1    2.70    1.70
 -14   2   1    2.90    1.70
 -12  -2   1  613.04   40.10
  12  -2  -1  472.65   39.20
  12  -2  -1  555.44   40.20
 -12  -2   1  552.44   39.90
 -12  -2   1  495.35   39.30
  12  -2  -1  585.94   40.30
 -12   2   1  557.64   39.90
  12   2  -1  541.35   39.70
 -12   2   1  535.25   40.20
  12   2  -1  552.64   39.70
  12   2  -1  541.35   39.90
  12   2  -1  554.84   40.20
 -12   2   1  586.34   39.50
  10  -2  -1  435.76   33.00
 -10  -2   1  479.65   32.90
  10  -2  -1  457.15   33.00
 -10  -2   1  463.25   32.70
 -10  -2   1  429.16   32.90
  10   2  -1  417.56   33.00
  10   2  -1  479.45   32.80
  10   2  -1  464.35   32.80
 -10   2   1  453.35   32.80
 -10   2   1  421.26   32.10
  10   2  -1  427.56   32.40
 -10   2   1  461.05   33.10
   8  -2  -1  126.89   10.70
  -8  -2   1  138.69   11.80
   8  -2  -1  144.89   11.30
  -8  -2   1  142.19   11.10
   8  -2  -1  156.58   12.40
  -8  -2   1  152.18   11.30
   8   2  -1  139.49   11.10
   8   2  -1  145.99   11.00
  -8   2   1  130.89   10.80
   8   2  -1  143.49   11.10
  -8   2   1  143.99   11.30
  -8   2   1  136.89   11.40
  -6  -2   1 1121.09   86.09
  -6  -2   1 1235.48   86.29
   6  -2  -1 1135.39   86.29
  -6  -2   1 1157.98   85.89
   6  -2  -1 1330.27   86.29
   6  -2  -1 1281.37   85.99
  -6   2   1 1166.78   86.39
   6   2  -1 1244.58   85.99
   6   2  -1 1157.18   86.09
  -6   2   1 1354.76   86.09
  -6   2   1 1237.68   86.09
   6   2  -1 1124.19   86.09
  -4  -2   1  105.99    8.30
  -4  -2   1  112.79    8.60
  -4  -2   1  103.29    8.10
   4  -2  -1  116.39    8.40
   4  -2  -1   93.99    8.40
   4  -2  -1  110.29    8.40
   4   2  -1   99.89    8.40
  -4   2   1  108.79    8.40
   4   2  -1  108.59    8.20
  -4   2   1   92.49    8.40
  -4   2   1  117.19    8.50
   4   2  -1   93.59    8.10
   2  -2  -1 2174.68  167.48
   2  -2  -1 2515.65  167.18
  -2  -2   1 2368.26  167.48
  -2  -2   1 2262.67  167.38
  -2  -2   1 2416.16  167.18
  -2  -2   1 2232.18  167.38
   2  -2  -1 2601.24  167.48
  -2  -2   1 2108.39  166.98
   2   2  -1 2332.57  167.48
   2   2  -1 2418.26  167.18
  -2   2   1 2648.94  167.58
   2   2  -1 2377.86  167.08
   0  -2   1  381.06   30.00
   0  -2   1  424.66   30.10
   0  -2   1  430.16   30.10
   0  -2   1  390.16   30.40
   0  -2   1  435.76   30.30
   0  -2  -1  405.66   30.50
   0  -2  -1  392.46   29.90
   0  -2  -1  467.25   30.60
   0   2  -1  447.86   30.40
   0   2  -1  405.36   30.50
   0   2   1  476.15   30.60
   0   2   1  405.26   29.90
   0   2  -1  410.26   30.00
  -2  -2  -1  209.58   14.30
   2  -2   1  175.48   13.50
   2  -2   1  176.08   14.00
  -2  -2  -1  174.28   14.00
  -2  -2  -1  178.88   13.70
   2  -2   1  177.38   13.60
   2  -2   1  198.28   13.80
   2  -2   1  174.38   13.70
   2   2   1  165.78   13.80
   2   2   1  201.28   14.20
   2   2   1  210.88   13.70
  -2   2  -1  180.38   13.50
  -2   2  -1  193.88   13.70
  -2   2  -1  184.58   14.20
   4  -2   1 1156.58   82.09
  -4  -2  -1 1057.19   81.89
   4  -2   1 1015.20   81.29
  -4  -2  -1 1175.58   81.69
  -4  -2  -1 1202.18   82.09
   4  -2   1 1075.59   81.29
   4  -2   1 1222.58   81.79
   4   2   1 1205.08   82.09
   4   2   1 1274.97   81.79
  -4   2  -1 1142.79   82.09
  -4   2  -1 1213.78   81.49
   4   2   1 1082.69   81.89
  -6  -2  -1   10.10    2.20
  -6  -2  -1   11.80    2.10
   6  -2   1   11.70    1.50
   6  -2   1   15.20    2.40
   6  -2   1   11.70    2.00
   6  -2   1   11.00    1.50
  -6  -2  -1    6.50    1.70
  -6   2  -1    9.30    2.00
   6   2   1    9.10    1.80
  -6   2  -1   12.90    1.60
  -6   2  -1    8.80    1.40
  -6   2  -1   13.10    2.20
   6   2   1    9.40    2.10
   8  -2   1  919.21   67.59
  -8  -2  -1  880.61   67.89
   8  -2   1  938.41   67.89
   8  -2   1  925.71   67.29
  -8  -2  -1  970.10   67.99
  -8  -2  -1  977.60   67.79
  -8   2  -1  947.21   68.09
  -8   2  -1  981.80   67.29
   8   2   1  963.00   67.89
   8   2   1  874.71   67.79
  -8   2  -1  989.90   67.59
   8   2   1 1001.20   67.89
 -10  -2  -1  450.95   35.10
  10  -2   1  501.15   34.40
  10  -2   1  461.95   34.80
 -10  -2  -1  472.65   35.00
 -10  -2  -1  470.65   34.80
  10  -2   1  490.35   35.20
 -10   2  -1  464.85   34.70
  10   2   1  489.05   35.00
  10   2   1  476.25   35.20
  10   2   1  466.25   34.80
 -10   2  -1  478.55   35.30
 -10   2  -1  499.35   34.40
 -12  -2  -1  232.58   19.50
  12  -2   1  256.37   18.80
  12  -2   1  237.98   18.30
 -12  -2  -1  250.37   19.10
 -12  -2  -1  264.47   19.00
  12  -2   1  239.68   19.00
 -12   2  -1  251.37   18.30
 -12   2  -1  245.28   19.10
 -12   2  -1  241.48   18.60
  12   2   1  248.78   18.70
  12   2   1  235.88   18.90
  12   2   1  240.18   18.20
  12   2   1  237.08   18.80
  14  -2   1   69.29    6.50
 -14  -2  -1   75.89    7.40
  14  -2   1   74.89    7.10
 -14  -2  -1   67.59    6.30
  14  -2   1   73.09    7.30
 -14  -2  -1   89.99    7.50
 -14  -2  -1   67.89    6.80
  14   2   1   72.79    6.90
  14   2   1   79.09    7.20
  14   2   1   61.09    7.20
 -14   2  -1   73.39    7.40
 -14   2  -1   60.89    6.80
  14   2   1   79.99    6.80
 -14   2  -1   78.89    6.60
 -16  -2  -1  350.86   28.30
 -16  -2  -1  342.67   26.80
  16  -2   1  377.96   27.50
 -16  -2  -1  393.16   27.70
  16  -2   1  384.76   27.40
 -16  -2  -1  364.26   27.80
  16   2   1  344.97   27.50
 -16   2  -1  371.26   28.20
  16   2   1  377.16   27.40
 -16   2  -1  327.37   27.00
  16   2   1  387.66   27.30
  18  -2   1  111.59   10.80
 -18  -2  -1  144.49   11.50
  18  -2   1  125.19   10.70
 -18  -2  -1  114.89   10.40
 -18  -2  -1  130.59   11.40
  18   2   1  131.29   10.90
 -18   2  -1  128.79   11.60
  18   2   1  119.09   10.60
  18   2   1  127.99   10.90
 -18   2  -1  125.89   10.80
 -20  -2  -1  224.08   18.10
  20  -2   1  226.88   17.50
 -20  -2  -1  187.58   16.80
 -20  -2  -1  263.47   18.10
  20  -2   1  204.48   17.10
  20   2   1  204.18   17.50
 -20   2  -1  215.08   18.50
  20   2   1  230.68   17.50
 -20   2  -1  225.68   17.40
  20   2   1  199.68   17.20
  22  -2   1   93.99    9.50
 -22  -2  -1   79.79    9.30
  22  -2   1   73.89    8.40
 -22  -2  -1   98.09   11.60
 -22   2  -1   95.39    9.70
  22   2   1   84.09    8.30
  22   2   1   92.09    9.00
  22   2   1   96.39    8.70
 -24  -2  -1    7.40    3.50
  24  -2   1   10.40    3.00
  24  -2   1    5.00    2.40
 -24   2  -1    4.60    3.30
  24   2   1    3.20    2.50
  24   2   1    5.10    2.70
  24   2   1    3.80    3.10
 -26  -2  -1  247.58   23.10
  26  -2   1  298.47   22.90
  26  -2   1  304.67   22.50
  26   2   1  258.37   21.90
  26   2   1  285.47   22.50
  26   2   1  311.37   23.30
 -26   2  -1  289.27   23.60
  28  -2   1    0.90    2.40
  28  -2   1    0.70    2.60
 -28  -2  -1   -1.60    2.60
 -28   2  -1    0.20    3.00
  28   2   1    2.50    2.20
  28   2   1   -0.80    3.50
  30  -2   1  163.78   13.50
 -30  -2  -1  129.39   13.70
  30  -2   1  140.79   13.30
  30   2   1  167.08   14.70
 -30   2  -1  144.09   14.20
  30   2   1  127.99   12.70
 -32  -2  -1    4.60    3.90
  32  -2   1    0.70    3.30
  32  -2   1    4.90    3.40
 -32   2  -1    4.90    3.60
  32   2   1    2.80    2.70
  32   2   1    5.90    4.80
  31  -3  -1    8.70    3.80
 -31  -3   1   14.00    4.40
  31  -3  -1   19.20    4.60
  31   3  -1   11.70    4.10
 -31   3   1    4.40    4.00
  31   3  -1   11.50    3.80
 -29  -3   1  141.99   13.40
  29  -3  -1  137.99   12.50
  29  -3  -1  131.19   12.00
  29   3  -1  137.09   12.20
  29   3  -1  104.49   11.10
 -29   3   1  123.79   12.90
 -27  -3   1   12.40    4.10
  27  -3  -1   12.60    3.70
  27   3  -1   18.40    4.10
  27   3  -1   11.50    3.00
 -27   3   1    8.50    3.80
  25  -3  -1   98.99   10.00
 -25  -3   1   97.39    9.90
  25  -3  -1   81.19    8.90
  25   3  -1   89.59    8.80
  25   3  -1  100.29    9.80
 -25   3   1  111.59   10.50
  23  -3  -1   14.10    3.10
  23  -3  -1   17.30    4.10
 -23  -3   1   21.10    4.00
  23   3  -1   16.50    5.00
  23   3  -1   14.80    3.20
  23   3  -1   22.80    4.50
 -23   3   1   18.30    4.10
  21  -3  -1   32.20    4.60
 -21  -3   1   41.40    5.30
  21  -3  -1   39.00    5.50
  21   3  -1   30.70    5.00
  21   3  -1   28.00    5.40
  21   3  -1   33.60    4.60
 -21   3   1   37.50    5.40
  19  -3  -1  421.46   36.10
  19  -3  -1  493.75   37.10
 -19  -3   1  537.35   37.50
 -19   3   1  547.05   37.90
  19   3  -1  501.75   37.20
  19   3  -1  520.45   36.70
  19   3  -1  466.85   36.70
 -17  -3   1    0.20    1.90
  17  -3  -1    1.80    2.90
  17  -3  -1    1.40    1.30
 -17   3   1    0.20    1.40
  17   3  -1    0.00    1.80
 -17   3   1    2.30    2.10
  17   3  -1    1.70    1.80
 -15  -3   1  407.86   30.80
  15  -3  -1  385.16   30.50
 -15  -3   1  432.06   30.70
 -15   3   1  407.36   30.80
  15   3  -1  390.46   30.60
  15   3  -1  418.26   30.60
  15   3  -1  408.56   30.20
  13  -3  -1   19.30    3.60
  13  -3  -1   20.50    3.40
 -13  -3   1   18.10    3.20
 -13  -3   1   15.10    3.10
 -13  -3   1   14.30    3.10
  13   3  -1   13.50    3.90
  13   3  -1   18.70    3.20
  13   3  -1   17.60    3.20
 -13   3   1   20.70    3.30
 -13   3   1   17.90    3.30
 -13   3   1   14.80    2.20
  11  -3  -1  273.37   21.20
 -11  -3   1  271.57   21.10
  11  -3  -1  261.77   21.10
 -11  -3   1  322.67   21.40
 -11  -3   1  270.57   20.70
  11   3  -1  262.97   20.90
 -11   3   1  294.17   21.30
 -11   3   1  248.58   20.70
  11   3  -1  286.77   20.90
  11   3  -1  296.87   21.00
 -11   3   1  245.88   20.20
   9  -3  -1  730.83   49.99
   9  -3  -1  667.03   49.90
   9  -3  -1  661.33   50.09
  -9  -3   1  610.74   50.69
  -9  -3   1  779.42   50.19
  -9  -3   1  704.63   49.60
  -9   3   1  723.83   50.19
   9   3  -1  690.73   49.60
   9   3  -1  747.13   49.99
  -9   3   1  641.44   49.40
  -9   3   1  624.14   49.50
   9   3  -1  677.93   49.90
  -7  -3   1   28.90    3.50
  -7  -3   1   33.80    4.10
  -7  -3   1   28.30    3.60
   7  -3  -1   25.10    3.80
   7  -3  -1   27.90    4.00
   7  -3  -1   32.30    4.00
  -7   3   1   27.30    3.70
   7   3  -1   32.00    3.50
   7   3  -1   33.60    4.00
   7   3  -1   28.60    3.50
  -7   3   1   32.90    3.80
  -7   3   1   28.80    4.10
  -5  -3   1  424.66   30.90
  -5  -3   1  414.06   30.40
  -5  -3   1  420.16   30.80
   5  -3  -1  388.56   30.80
   5  -3  -1  440.26   30.80
   5  -3  -1  433.16   30.50
   5   3  -1  444.16   30.50
   5   3  -1  388.86   30.60
  -5   3   1  452.35   30.90
   5   3  -1  400.36   30.80
  -5   3   1  416.46   31.00
  -5   3   1  405.36   30.30
  -3  -3   1  113.89    8.90
  -3  -3   1  122.09    9.50
  -3  -3   1  106.19    9.30
   3  -3  -1  126.49    9.20
  -3  -3   1   87.59   10.40
   3  -3  -1  115.19    9.60
   3  -3  -1  131.99    9.70
  -3   3   1  126.79    9.50
  -3   3   1  103.09    8.80
   3   3  -1  110.79    9.50
   3   3  -1  110.59    8.90
  -1  -3   1  560.74   35.80
  -1  -3   1  485.65   35.70
   1  -3  -1  531.95   35.80
   1  -3  -1  417.96   34.90
  -1  -3   1  525.15   35.20
  -1  -3   1  491.05   35.60
   1  -3  -1  450.25   35.60
   1  -3  -1  484.15   35.70
  -1  -3   1  469.55   35.00
  -1   3   1  416.26   34.80
  -1   3   1  573.44   37.10
   1   3  -1  499.45   35.10
   1  -3   1  421.56   27.70
   1  -3   1  373.96   27.20
   1  -3   1  399.36   27.20
  -1  -3  -1  367.96   27.90
  -1  -3  -1  375.66   28.40
   1  -3   1  349.47   27.70
   1  -3   1  397.36   27.20
  -1  -3  -1  356.96   27.80
  -1  -3  -1  328.07   27.20
  -1   3  -1  371.16   27.10
   1   3   1  404.66   28.00
   1   3   1  361.76   27.10
  -1   3  -1  390.66   27.60
   3  -3   1  301.87   21.90
   3  -3   1  280.77   22.20
  -3  -3  -1  271.27   22.20
  -3  -3  -1  328.57   22.60
   3  -3   1  266.87   21.40
  -3  -3  -1  301.37   22.00
   3  -3   1  326.17   22.10
   3  -3   1  308.97   21.80
   3   3   1  303.87   21.80
  -3   3  -1  308.87   22.00
   3   3   1  273.37   22.10
   3   3   1  293.67   22.30
  -3   3  -1  307.07   22.60
   5  -3   1   27.60    3.20
   5  -3   1   32.50    3.40
  -5  -3  -1   24.00    3.50
   5  -3   1   28.00    3.80
  -5  -3  -1   26.40    3.50
  -5  -3  -1   33.10    4.30
   5  -3   1   26.50    2.80
   5  -3   1   25.10    2.70
   5   3   1   29.40    3.60
  -5   3  -1   34.90    3.30
  -5   3  -1   26.70    3.90
   5   3   1   36.60    3.50
   5   3   1   31.10    3.90
   7  -3   1  559.04   40.00
   7  -3   1  573.74   40.90
   7  -3   1  558.04   40.50
  -7  -3  -1  514.65   40.70
   7  -3   1  522.75   40.90
  -7  -3  -1  607.44   41.10
  -7  -3  -1  571.44   40.60
   7  -3   1  520.75   39.90
  -7   3  -1  553.24   40.00
   7   3   1  534.85   40.80
   7   3   1  584.44   40.90
   7   3   1  590.04   40.60
  -7   3  -1  586.34   41.30
  -9  -3  -1  296.67   22.60
  -9  -3  -1  306.67   22.80
   9  -3   1  293.47   21.70
   9  -3   1  289.47   21.80
   9  -3   1  297.97   22.30
   9  -3   1  304.77   22.80
   9  -3   1  285.67   21.80
  -9  -3  -1  304.27   22.40
   9   3   1  338.87   22.60
  -9   3  -1  295.27   22.80
   9   3   1  322.97   22.70
  -9   3  -1  283.27   22.30
   9   3   1  282.07   22.40
  -9   3  -1  277.47   21.50
  11  -3   1  110.59    9.20
 -11  -3  -1   95.69    9.20
  11  -3   1  110.99    9.60
 -11  -3  -1  101.19    9.70
  11  -3   1  107.49    8.60
 -11  -3  -1  111.09    9.50
  11   3   1  100.79    9.30
  11   3   1  106.39    9.40
 -11   3  -1  108.69    9.20
  11   3   1  115.59    9.50
 -11   3  -1  107.29    9.70
 -11   3  -1  103.39    8.40
 -13  -3  -1  336.47   27.40
  13  -3   1  353.26   26.90
 -13  -3  -1  386.86   28.00
  13  -3   1  365.46   27.90
 -13  -3  -1  364.26   27.80
 -13   3  -1  369.96   28.00
 -13   3  -1  344.17   27.50
  13   3   1  410.76   27.90
 -13   3  -1  385.66   26.80
  13   3   1  354.86   27.70
  15  -3   1    5.90    2.10
 -15  -3  -1    3.70    2.20
  15  -3   1    5.00    1.80
  15   3   1    1.60    2.00
  15   3   1    4.50    2.20
 -15   3  -1    6.40    2.40
  17  -3   1  529.95   40.60
  17  -3   1  544.45   41.00
 -17  -3  -1  515.75   41.20
  17   3   1  578.34   41.00
 -17   3  -1  582.44   40.60
 -17   3  -1  572.34   41.70
  19  -3   1   88.49    8.30
 -19  -3  -1   82.79    8.40
  19  -3   1   78.39    7.80
  19   3   1   77.79    8.20
 -19   3  -1   74.49    8.60
  19   3   1   86.49    8.20
  21  -3   1   60.49    6.70
 -21  -3  -1   51.89    7.10
  21  -3   1   64.49    7.10
  21   3   1   61.89    6.90
 -21   3  -1   54.79    7.80
  21   3   1   60.99    7.00
 -21   3  -1   69.09    7.20
  23  -3   1  104.09    9.80
  23  -3   1  103.89   10.40
 -23  -3  -1  107.79   10.70
  23   3   1   91.59    9.80
  23   3   1  104.99   10.00
 -23   3  -1  109.79   11.20
  23   3   1  119.59   11.50
  25  -3   1    3.60    2.50
  25  -3   1    1.40    2.40
 -25  -3  -1   -1.00    2.80
  25   3   1    4.20    2.70
  25   3   1   -0.90    2.20
 -25   3  -1   -1.10    2.80
 -27  -3  -1  179.68   17.20
  27  -3   1  180.18   16.10
  27  -3   1  187.28   16.50
  27   3   1  212.08   16.30
  27   3   1  196.98   16.10
 -27   3  -1  173.68   17.10
  27   3   1  200.48   17.90
  29  -3   1   32.30    5.50
 -29  -3  -1   24.30    5.50
  29  -3   1   31.20    7.10
 -29   3  -1   19.00    5.20
  29   3   1   23.30    4.90
  29   3   1   25.20    4.70
  31  -3   1   18.20    4.80
  31  -3   1   35.00    5.90
 -31  -3  -1   24.70    6.30
  31   3   1   14.00    4.30
  31   3   1   24.80    4.70
 -31   3  -1   17.50    5.10
  30  -4  -1   10.40    4.10
 -30  -4   1    6.80    4.00
  30   4  -1    2.50    3.40
 -30   4   1    4.60    4.10
  30   4  -1   11.50    3.70
 -28  -4   1  202.28   17.40
  28  -4  -1  191.08   18.00
  28   4  -1  197.58   17.00
 -28   4   1  192.88   17.80
 -26  -4   1    6.40    3.20
  26  -4  -1    2.40    2.90
 -26   4   1    4.90    3.90
  26   4  -1    5.40    3.10
  26   4  -1    2.40    2.80
 -24  -4   1  162.68   14.30
  24  -4  -1  154.18   14.30
 -24   4   1  191.18   15.40
  24   4  -1  154.88   13.90
  24   4  -1  143.49   14.20
  22  -4  -1   25.30    5.10
  22  -4  -1   22.90    3.90
 -22  -4   1   43.10    5.90
  22   4  -1   29.60    5.20
  22   4  -1   30.80    4.70
 -20  -4   1  126.69   11.90
  20  -4  -1  130.89   11.80
  20   4  -1  132.59   11.80
  20   4  -1  112.29   11.00
 -20   4   1  140.99   12.40
 -18  -4   1  223.08   18.70
  18  -4  -1  234.68   18.80
  18   4  -1  233.08   18.30
  18   4  -1  231.58   18.60
 -18   4   1  231.58   19.10
  16  -4  -1    7.10    2.70
 -16  -4   1    6.40    2.40
  16   4  -1    5.90    2.30
 -16   4   1    0.60    2.20
  16   4  -1    2.40    2.20
  14  -4  -1  300.07   23.60
 -14  -4   1  302.57   23.50
  14   4  -1  333.67   23.70
 -14   4   1  326.67   24.20
 -14   4   1  266.97   22.70
  14   4  -1  318.07   23.60
  12  -4  -1   13.60    3.30
 -12  -4   1   17.60    3.30
  12  -4  -1   13.40    3.00
 -12  -4   1   24.70    6.20
  12   4  -1   16.00    3.20
 -12   4   1   19.10    3.70
  12   4  -1   16.30    3.20
 -12   4   1   16.30    2.80
  10  -4  -1  616.44   42.90
  10  -4  -1  548.15   42.80
 -10  -4   1  616.54   43.10
 -10  -4   1  511.75   43.40
  10   4  -1  620.44   43.00
 -10   4   1  507.05   42.60
 -10   4   1  647.04   43.40
 -10   4   1  557.04   43.70
  10   4  -1  637.14   42.70
   8  -4  -1    1.40    1.70
  -8  -4   1    5.20    1.80
   8  -4  -1    3.10    1.90
  -8  -4   1    1.00    1.30
   8   4  -1    0.10    1.20
  -8   4   1    0.50    1.80
   8   4  -1    1.90    1.80
   8   4  -1   -0.70    1.50
  -8   4   1    0.70    2.00
  -8   4   1    3.10    1.90
   6  -4  -1  137.19   12.40
  -6  -4   1  157.18   12.30
   6  -4  -1  149.69   12.20
  -6  -4   1  147.59   14.20
  -6  -4   1  156.18   11.90
   6  -4  -1  128.79   12.20
  -6   4   1  166.18   12.80
   6   4  -1  145.49   12.40
  -6   4   1  126.89   11.70
   6   4  -1  173.48   12.10
  -6   4   1  158.18   12.40
  -4  -4   1  155.68   12.30
   4  -4  -1  128.39   11.60
   4  -4  -1  143.49   11.60
  -4  -4   1  139.29   12.00
  -4  -4   1  160.28   11.50
   4  -4  -1  145.59   11.90
  -4  -4   1  150.88   11.70
   4  -4  -1  140.69   12.00
   4   4  -1  145.79   11.90
   4   4  -1  150.28   11.30
  -4   4   1  130.79   11.10
  -4   4   1  130.89   11.90
  -2  -4   1   78.99    6.50
   2  -4  -1   79.59    7.60
  -2  -4   1   82.89    7.60
  -2  -4   1   75.69    7.00
  -2  -4   1   76.89    7.40
   2  -4  -1   71.99    7.00
   2  -4  -1   76.49    7.40
  -2   4   1   77.69    7.50
   2   4  -1   73.69    6.50
   2   4  -1   78.09    7.30
   0  -4   1  616.24   47.30
   0  -4   1  633.14   48.20
   0  -4   1  689.53   47.40
   0  -4   1  651.73   48.00
   0  -4   1  768.62   48.30
   0  -4  -1  699.43   48.40
   0  -4  -1  551.84   47.30
   0  -4  -1  652.13   48.30
   0  -4  -1  640.84   48.20
   0   4  -1  717.43   48.20
   0   4   1  636.14   47.50
   0   4  -1  696.53   47.40
   0   4   1  661.63   48.30
  -2  -4  -1   14.50    3.30
  -2  -4  -1   15.50    2.80
   2  -4   1   16.90    2.90
  -2  -4  -1   16.40    2.70
   2  -4   1   14.90    2.50
   2  -4   1   20.00    2.80
   2  -4   1   16.30    2.70
   2  -4   1   17.00    2.30
  -2  -4  -1   15.20    3.10
  -2   4  -1   18.00    3.00
  -2   4  -1   18.00    2.50
   2   4   1   15.80    3.10
   2   4   1   16.20    2.40
  -4  -4  -1  354.76   28.10
   4  -4   1  392.16   28.30
   4  -4   1  370.76   27.40
   4  -4   1  376.46   27.60
   4  -4   1  373.76   28.10
   4  -4   1  396.76   28.10
   4  -4   1  382.66   28.70
  -4  -4  -1  389.46   31.30
  -4  -4  -1  378.26   28.60
   4   4   1  387.66   28.70
  -4   4  -1  398.46   28.90
   4   4   1  367.46   27.90
  -4   4  -1  398.36   28.20
   6  -4   1    2.10    1.50
   6  -4   1    1.70    1.00
   6  -4   1    0.70    0.70
  -6  -4  -1    1.40    1.40
  -6  -4  -1    3.10    1.80
   6  -4   1    1.90    1.80
   6  -4   1    2.60    1.60
   6  -4   1    3.30    1.60
  -6  -4  -1    2.30    2.50
  -6   4  -1    0.30    1.30
   6   4   1    3.20    1.80
  -6   4  -1    5.40    2.30
   6   4   1    2.30    1.80
   6   4   1    5.20    2.10
   8  -4   1  373.76   29.40
   8  -4   1  355.86   28.90
  -8  -4  -1  405.06   30.00
  -8  -4  -1  399.76   29.60
   8  -4   1  339.77   28.80
   8  -4   1  427.46   29.80
  -8   4  -1  449.16   29.70
   8   4   1  472.55   29.80
  -8   4  -1  427.86   30.50
   8   4   1  362.76   29.90
  10  -4   1   92.59    8.30
  10  -4   1   93.59    7.10
  10  -4   1   82.29    7.20
 -10  -4  -1   90.99    8.30
 -10  -4  -1   78.39    8.10
  10  -4   1   73.79    7.70
 -10   4  -1   77.89    7.10
  10   4   1  109.99    8.40
  10   4   1  101.89    8.80
 -10   4  -1   79.49    8.40
  12  -4   1    6.20    1.70
 -12  -4  -1    5.10    2.80
 -12  -4  -1    6.50    2.20
  12  -4   1    6.10    1.90
  12  -4   1   11.00    2.70
  12   4   1    3.60    2.50
  12   4   1    7.50    2.60
 -12   4  -1    4.80    2.50
  14  -4   1  216.88   16.80
  14  -4   1  184.78   16.80
 -14  -4  -1  224.28   17.90
  14  -4   1  227.38   17.70
  14   4   1  232.48   18.00
  14   4   1  241.68   18.20
 -14   4  -1  235.08   18.40
  16  -4   1    1.10    1.80
 -16  -4  -1    2.80    2.20
  16  -4   1    3.50    2.20
  16  -4   1    0.60    2.10
  16   4   1    1.60    2.20
 -16   4  -1    2.20    2.40
  16   4   1    0.50    2.10
  18  -4   1  273.27   22.30
 -18  -4  -1  293.27   22.90
  18  -4   1  253.47   21.70
  18   4   1  256.87   22.50
 -18   4  -1  326.07   23.50
  18   4   1  319.57   22.80
  20  -4   1    4.40    2.60
  20  -4   1    1.00    2.10
 -20  -4  -1    2.80    2.50
  20   4   1    3.40    2.90
  20   4   1    5.50    2.80
 -20   4  -1    1.00    2.70
  22  -4   1   67.09    7.60
 -22  -4  -1   63.69    7.90
  22  -4   1   64.39    7.60
 -22   4  -1   67.39    8.60
  22   4   1   73.09    8.40
  22   4   1   82.99    8.20
 -24  -4  -1    4.10    3.10
  24  -4   1    6.10    2.90
  24   4   1    7.60    3.50
  24   4   1   10.10    3.40
 -24   4  -1   12.80    4.00
 -26  -4  -1   73.79    8.90
  26  -4   1   78.69    8.80
  26   4   1   68.29    8.50
 -26   4  -1   79.49    9.70
  26   4   1   68.29    8.50
  28  -4   1   67.69    7.70
 -28  -4  -1   51.19    8.40
  28   4   1   60.49    7.90
  28   4   1   67.89    7.80
 -28   4  -1   43.00    7.50
  27  -5  -1  113.29   12.00
 -27  -5   1  122.69   12.20
 -27   5   1  127.09   12.60
  27   5  -1  117.09   12.50
 -25  -5   1    0.30    2.90
  25  -5  -1    1.80    3.20
 -25   5   1   -4.50    3.20
  25   5  -1    1.80    3.00
  25   5  -1    4.80    3.60
  23  -5  -1  217.48   18.20
 -23  -5   1  218.38   18.20
  23   5  -1  198.68   18.30
  21  -5  -1    1.50    2.70
 -21  -5   1    1.80    2.50
 -21   5   1    0.30    2.60
  21   5  -1    1.40    2.30
  21   5  -1    0.40    3.00
 -19  -5   1  363.56   28.10
  19  -5  -1  336.07   27.90
  19   5  -1  338.97   27.30
 -19   5   1  387.56   28.50
  19   5  -1  359.46   27.90
 -17  -5   1   39.00    5.40
  17  -5  -1   36.80    6.10
 -17   5   1   31.20    5.40
  17   5  -1   39.30    5.60
  17   5  -1   39.90    5.50
 -15  -5   1  225.28   18.10
  15  -5  -1  206.98   18.40
  15   5  -1  233.58   18.20
 -15   5   1  231.08   18.60
 -15   5   1  198.78   17.40
  15   5  -1  246.58   18.10
  13  -5  -1   67.89   10.10
 -13  -5   1   88.59    8.60
  13   5  -1   91.89    8.50
  13   5  -1   89.69    8.40
 -13   5   1   92.39    8.90
 -13   5   1   74.49    8.00
  11  -5  -1  102.29   10.80
 -11  -5   1  133.29   10.60
  11  -5  -1   92.39   10.50
  11   5  -1  119.09   10.20
 -11   5   1  119.69   10.30
 -11   5   1  123.19   10.70
  11   5  -1  103.89   10.20
  -9  -5   1  481.15   36.50
   9  -5  -1  478.45   36.80
  -9  -5   1  494.25   36.70
  -9   5   1  519.15   37.30
   9   5  -1  499.75   36.80
  -9   5   1  509.45   36.80
  -9   5   1  431.06   36.30
   9   5  -1  530.35   36.60
  -7  -5   1   39.10    4.80
   7  -5  -1   36.20    5.10
   7  -5  -1   27.20    5.00
  -7  -5   1   40.40    5.00
  -7   5   1   30.30    4.30
   7   5  -1   34.60    5.10
   7   5  -1   30.20    5.60
  -7   5   1   33.20    4.80
  -5  -5   1  744.13   49.60
   5  -5  -1  602.44   46.50
   5  -5  -1  582.84   46.10
   5  -5  -1  599.04   45.90
  -5  -5   1  623.44   45.80
   5   5  -1  626.24   46.30
   5   5  -1  639.64   45.70
  -5   5   1  643.94   46.50
  -3  -5   1    1.40    1.40
  -3  -5   1    1.20    1.70
   3  -5  -1    1.00    1.40
   3   5  -1    1.20    1.30
   3   5  -1    0.30    1.90
  -3   5   1    2.20    2.30
  -1  -5   1  983.20   68.79
   1  -5  -1  977.00   69.69
  -1  -5   1 1009.50   69.59
   1   5  -1 1011.80   69.59
  -1   5   1  908.71   69.69
  -1   5   1  857.71   68.19
   1   5  -1  982.00   68.69
   1  -5   1   46.70    5.40
  -1  -5  -1   53.29    5.90
   1  -5   1   51.69    5.60
   1  -5   1   52.49    5.80
   1  -5   1   52.09    7.40
   1   5   1   48.30    4.90
  -1   5  -1   60.69    6.10
  -1   5  -1   52.99    5.00
   1   5   1   55.09    6.60
   3  -5   1  246.08   17.40
   3  -5   1  234.48   18.20
   3  -5   1  227.98   17.70
   3  -5   1  212.88   16.90
   3  -5   1  226.08   18.00
  -3  -5  -1  233.78   18.30
   3  -5   1  216.78   17.70
   3   5   1  207.68   17.30
  -3   5  -1  254.37   18.10
   3   5   1  232.58   18.60
  -5  -5  -1  519.35   36.80
  -5  -5  -1  400.06   37.80
   5  -5   1  535.15   36.30
   5  -5   1  472.45   35.20
   5  -5   1  479.75   36.40
   5  -5   1  481.45   36.20
   5  -5   1  504.15   35.50
   5   5   1  491.45   36.00
   5   5   1  500.85   37.00
  -5   5  -1  505.15   36.10
   7  -5   1    2.70    2.10
   7  -5   1    1.90    1.50
   7  -5   1    0.30    2.00
  -7  -5  -1    0.40    1.60
   7  -5   1   -1.10    0.90
  -7   5  -1   -1.20    1.80
   7   5   1    1.00    2.30
   7   5   1   -0.80    1.50
  -7   5  -1    0.80    1.60
  -9  -5  -1 1021.30   71.29
   9  -5   1  828.92   70.59
   9   5   1 1041.70   70.99
  -9   5  -1 1055.29   71.79
  -9   5  -1  944.61   70.39
   9   5   1 1001.70   71.29
  11  -5   1   16.10    3.40
 -11  -5  -1    8.10    2.70
 -11   5  -1    8.20    2.70
  11   5   1    6.10    2.90
 -11   5  -1   10.00    2.30
  13  -5   1  314.57   23.90
 -13  -5  -1  302.57   24.20
  13   5   1  341.17   24.30
 -13   5  -1  314.47   24.60
 -13   5  -1  269.47   22.70
  13   5   1  315.17   24.10
  15  -5   1   45.90    5.50
  15  -5   1   66.79    6.60
 -15  -5  -1   47.20    6.30
  15   5   1   39.60    6.30
 -15   5  -1   43.60    6.50
  15   5   1   54.09    6.60
 -17  -5  -1  145.59   13.80
  17  -5   1  163.78   13.80
  17   5   1  161.78   14.40
 -17   5  -1  158.28   14.30
  17   5   1  154.98   13.80
 -19  -5  -1  218.78   17.70
  19  -5   1  211.08   17.20
 -19   5  -1  215.28   18.20
  19   5   1  202.28   17.30
  19   5   1  187.48   17.80
  21  -5   1   21.80    4.70
 -21  -5  -1   22.10    4.60
  21   5   1   18.30    5.00
 -21   5  -1   13.10    4.40
  21   5   1   15.70    4.30
  23  -5   1  143.69   12.80
 -23  -5  -1  132.29   13.00
 -23   5  -1  122.89   12.80
  23   5   1  148.69   12.60
  23   5   1  112.49   12.90
 -25  -5  -1    0.80    3.00
  25  -5   1    3.10    3.10
 -25   5  -1    3.80    3.50
  25   5   1    3.20    3.60
  25   5   1   -3.10    5.80
 -22  -6   1    4.70    3.20
  22  -6  -1    2.00    3.60
  22   6  -1    0.60    3.80
 -22   6   1   -2.10    3.10
  22   6  -1    0.80    2.50
 -20  -6   1  139.49   12.60
  20  -6  -1  115.39   12.60
 -20   6   1  113.29   12.20
  20   6  -1  148.39   13.10
  20   6  -1  125.39   11.70
  18  -6  -1   41.40    7.10
 -18  -6   1   51.19    6.50
  18   6  -1   44.50    6.20
 -18   6   1   48.20    7.40
  18   6  -1   47.60    7.20
  16  -6  -1   -1.10    3.10
 -16  -6   1   -2.10    1.90
  16   6  -1    3.20    2.80
  16   6  -1   -1.60    2.40
 -16   6   1    2.20    2.60
  14  -6  -1  331.27   28.10
 -14  -6   1  394.06   28.00
  14   6  -1  398.96   28.00
  14   6  -1  378.36   27.70
 -14   6   1  352.06   28.00
 -14   6   1  292.97   27.10
  12  -6  -1   33.30    5.70
 -12  -6   1   32.80    5.10
  12   6  -1   32.90    5.30
  12   6  -1   28.10    4.80
 -12   6   1   26.80    4.70
  10  -6  -1  424.06   32.20
  10  -6  -1  393.96   32.40
 -10  -6   1  467.85   32.70
 -10   6   1  421.66   32.10
  10   6  -1  419.76   31.80
  10   6  -1  396.46   31.80
  -8  -6   1    2.10    2.00
   8  -6  -1    0.50    3.30
   8  -6  -1    0.90    1.60
   8   6  -1    1.20    4.00
  -8   6   1    1.90    2.80
   8   6  -1    3.80    2.20
   6  -6  -1   69.19    7.10
  -6  -6   1   77.29    7.60
   6  -6  -1   64.99    8.30
   6   6  -1   56.59    7.50
  -6   6   1   68.59    8.10
   6   6  -1   76.99    7.30
  -4  -6   1  172.58   14.70
   4  -6  -1  190.88   15.00
   4   6  -1  161.28   14.50
  -4   6   1  167.28   15.00
   4   6  -1  169.68   14.00
  -2  -6   1    4.70    2.80
   2  -6  -1    3.70    1.90
   2   6  -1    5.70    2.50
   2   6  -1    3.10    2.10
  -2   6   1    3.10    2.90
   0  -6   1  272.77   21.00
   0  -6  -1  282.57   21.20
   0   6  -1  268.77   20.80
   0   6   1  229.68   21.10
   0   6  -1  259.97   20.00
   2  -6   1   32.50    4.80
  -2  -6  -1   31.80    4.80
   2   6   1   28.50    5.20
  -2   6  -1   25.00    4.30
  -4  -6  -1  175.08   14.10
   4  -6   1  150.98   12.10
   4  -6   1  151.98   13.90
   4  -6   1  174.48   13.60
   4   6   1  145.49   12.90
   4   6   1  158.18   14.20
  -4   6  -1  165.58   13.60
   6  -6   1    2.30    1.70
   6  -6   1    4.30    2.90
  -6  -6  -1    2.50    2.10
  -6   6  -1    1.20    2.10
   6   6   1    2.50    5.60
   6   6   1    6.40    2.40
   8  -6   1  268.07   21.60
  -8  -6  -1  319.47   22.20
  -8   6  -1  246.38   20.80
   8   6   1  258.97   21.60
   8   6   1  259.57   21.10
 -10  -6  -1    2.20    2.30
  10  -6   1   -1.40    2.60
 -10   6  -1    0.50    2.30
  10   6   1    1.20    2.50
  10   6   1    1.20    2.60
 -10   6  -1   -2.10    2.20
 -12  -6  -1  174.48   14.60
  12  -6   1  177.48   14.50
  12   6   1  167.18   14.60
 -12   6  -1  143.39   13.50
  12   6   1  173.08   14.50
 -12   6  -1  171.08   14.90
  14  -6   1   66.79    8.40
 -14  -6  -1   68.49    8.10
  14   6   1   78.79    8.50
 -14   6  -1   86.99    9.10
  14   6   1   79.79    8.90
  16  -6   1    0.70    2.80
 -16  -6  -1    0.70    2.50
  16   6   1   -6.60    2.80
  16   6   1   -0.40    2.30
 -16   6  -1   -0.50    2.50
 -18  -6  -1  282.77   22.90
  18  -6   1  263.77   22.80
  18   6   1  273.87   22.50
 -18   6  -1  293.47   23.10
  18   6   1  287.07   23.30
  20  -6   1   28.80    5.80
 -20  -6  -1   30.10    5.40
 -20   6  -1   25.60    5.40
  20   6   1   28.00    5.30
  20   6   1   33.00    6.60
 -15  -7   1   70.19    8.30
  15  -7  -1   60.89    9.10
  15   7  -1   57.89    7.40
  15   7  -1   58.39    8.30
 -13  -7   1   -5.00    2.30
  13  -7  -1   -0.10    2.30
  13  -7  -1    0.30    4.30
  13   7  -1   -1.50    2.40
  13   7  -1   -1.10    2.80
 -11  -7   1   75.09    8.00
  11  -7  -1   70.19    7.80
  11  -7  -1   72.89   10.50
 -11   7   1   49.80    8.00
  11   7  -1   60.29    8.90
  -9  -7   1    9.70    3.40
   9  -7  -1    7.10    2.70
   9   7  -1   13.10    3.70
   9   7  -1   12.70    4.00
  -9   7   1   13.20    4.00
   7  -7  -1    9.50    3.20
  -7  -7   1   16.50    3.80
  -7   7   1    7.20    3.80
   7   7  -1    9.70    4.20
   7   7  -1   10.00    3.40
  -5  -7   1  142.29   12.30
   5  -7  -1  135.69   12.20
  -5   7   1  124.49   12.70
   5   7  -1  120.79   12.20
  -3  -7   1   44.40    5.90
   3  -7  -1   47.30    6.10
   3   7  -1   39.60    6.80
   3   7  -1   45.40    6.70
  -3   7   1   56.29    7.60
  -1  -7   1  240.88   18.30
   1  -7  -1  226.28   18.30
  -1   7   1  204.78   19.10
   1   7  -1  214.68   18.50
  -1  -7  -1  108.09    9.90
   1  -7   1  105.89    9.90
  -1   7  -1   97.89   10.00
   1   7   1   75.19   10.40
   3  -7   1   86.99   10.30
  -3  -7  -1  104.79   10.40
   3   7   1  104.99   11.00
  -3   7  -1  118.79   10.30
  -5  -7  -1   15.20    3.80
   5  -7   1   17.10    3.90
   5   7   1   13.90    4.40
  -5   7  -1   13.00    3.50
  -7  -7  -1    3.00    2.50
   7  -7   1    2.70    3.90
   7  -7   1    1.00    1.70
   7   7   1    1.50    3.00
   7   7   1    1.60    3.00
  -7   7  -1   -3.40    2.30
   9  -7   1   84.69   10.50
  -9  -7  -1  105.29    9.80
   9  -7   1  106.79    9.60
   9   7   1   73.19    9.50
   9   7   1   89.59   10.40
  -9   7  -1   76.19    8.90
  11  -7   1   36.40    6.60
 -11  -7  -1   47.70    6.50
  11  -7   1   50.89    6.50
  11   7   1   39.80    6.40
  11   7   1   39.90    6.40
 -13  -7  -1  103.89   10.40
  13   7   1   94.49   10.90
  13   7   1   88.39    9.90
  15  -7   1    2.00    4.20
 -15  -7  -1   -3.00    2.30
  15   7   1   -0.30    3.90
  15   7   1   -1.60    2.60
  34   0  -2  198.68   16.70
 -34   0   2  155.98   16.30
  34   0  -2  199.78   16.90
  32   0  -2   34.20    5.60
  32   0  -2   33.10    6.30
 -32   0   2   35.50    6.00
 -30   0   2  291.97   24.60
 -30   0   2  312.77   23.50
  30   0  -2  283.97   24.40
  30   0  -2  314.87   23.60
  28   0  -2    2.50    3.10
 -28   0   2    2.70    2.80
  28   0  -2    2.00    2.10
 -26   0   2   58.09    6.80
 -26   0   2   47.00    5.80
  26   0  -2   52.19    7.00
  26   0  -2   46.80    6.00
  24   0  -2  410.46   32.40
  24   0  -2  416.26   31.80
 -24   0   2  451.45   32.60
 -24   0   2  412.76   31.00
  22   0  -2   12.30    3.10
  22   0  -2   11.00    3.60
 -22   0   2   10.30    3.20
 -22   0   2   10.80    2.60
 -22   0   2   12.70    2.40
 -20   0   2  986.80   65.09
 -20   0   2  875.91   64.39
 -20   0   2  936.91   63.69
  20   0  -2  840.62   64.19
  20   0  -2  800.72   64.59
  20   0  -2  894.51   64.79
 -18   0   2   12.90    2.80
 -18   0   2   11.10    2.20
 -18   0   2   11.70    2.60
  18   0  -2   14.50    3.10
  18   0  -2   10.00    2.50
  18   0  -2    6.70    2.80
 -18   0   2   11.00    1.90
 -18   0   2    6.50    2.30
 -16   0   2  312.37   22.40
 -16   0   2  302.67   21.90
 -16   0   2  259.57   21.40
  16   0  -2  301.27   21.90
 -16   0   2  280.77   21.40
  16   0  -2  304.77   22.50
 -16   0   2  282.27   21.90
  16   0  -2  298.17   22.40
 -14   0   2    1.90    0.90
 -14   0   2    1.30    1.50
  14   0  -2    2.00    1.80
 -14   0   2    0.30    1.60
 -14   0   2    2.00    1.30
 -14   0   2    0.90    1.00
  14   0  -2    1.50    1.30
  14   0  -2    3.90    2.00
 -12   0   2  724.43   53.19
 -12   0   2  713.93   53.39
 -12   0   2  688.03   53.09
 -12   0   2  800.72   53.69
  12   0  -2  771.92   53.99
 -12   0   2  750.62   53.79
  12   0  -2  705.33   53.39
  12   0  -2  826.92   53.89
 -10   0   2 1027.20   75.49
 -10   0   2 1012.10   75.19
  10   0  -2 1089.29   75.69
 -10   0   2 1041.80   75.09
 -10   0   2 1104.89   75.49
  10   0  -2 1022.60   75.29
  10   0  -2 1123.09   75.59
   8   0  -2    6.10    1.70
  -8   0   2    7.00    1.40
   8   0  -2    3.80    1.20
   8   0  -2    9.10    1.70
  -8   0   2    8.60    1.90
  -8   0   2    4.10    1.00
  -8   0   2    8.10    1.60
   6   0  -2 1708.73  130.99
  -6   0   2 1732.43  130.99
  -6   0   2 1829.32  131.09
  -6   0   2 2125.29  131.39
   6   0  -2 1961.70  131.29
   6   0  -2 1965.30  131.09
  -6   0   2 1800.02  130.89
   6   0  -2 1738.63  130.99
   4   0  -2  217.38   15.70
  -4   0   2  198.48   15.60
   4   0  -2  189.88   15.50
  -4   0   2  211.98   15.60
   4   0  -2  246.38   15.90
  -4   0   2  232.88   15.80
   2   0  -2 4044.10  270.47
  -2   0   2 4129.79  270.47
  -2   0   2 3683.23  270.27
   2   0  -2 3510.55  270.27
   0   0  -2    2.60    0.70
   0   0  -2    2.80    0.70
   0   0   2    2.70    0.80
   0   0   2    4.00    1.00
   0   0   2    2.70    0.80
   0   0  -2    5.60    1.10
  -2   0  -2 1076.79   86.99
   2   0   2 1230.78   87.09
  -2   0  -2 1227.98   87.09
   2   0   2 1236.48   87.19
   2   0   2 1074.59   86.99
  -2   0  -2 1270.87   87.29
  -2   0  -2 1366.36   87.19
   2   0   2 1379.16   87.29
   4   0   2 1626.74  108.89
   4   0   2 1764.32  108.89
  -4   0  -2 1378.66  108.79
   4   0   2 1425.56  108.79
  -4   0  -2 1495.25  108.79
  -4   0  -2 1592.64  109.19
   4   0   2 1497.85  108.99
   6   0   2  482.85   33.50
   6   0   2  445.66   33.90
  -6   0  -2  499.75   34.10
   6   0   2  441.36   33.50
   6   0   2  467.95   33.50
   6   0   2  480.65   33.70
  -6   0  -2  451.35   33.60
   8   0   2 4469.15  331.47
   8   0   2 4232.88  332.17
   8   0   2 4680.73  331.57
   8   0   2 5021.00  332.17
  -8   0  -2 5134.49  332.27
  10   0   2   86.19    7.20
  10   0   2   80.09    6.80
 -10   0  -2   95.29    7.30
  10   0   2   89.99    7.40
  10   0   2   81.69    7.60
 -10   0  -2   83.59    7.30
 -10   0  -2   91.29    8.10
  12   0   2 1091.29   77.19
  12   0   2 1055.29   76.89
 -12   0  -2 1114.39   77.09
  12   0   2 1087.99   77.49
  12   0   2  940.11   76.49
 -12   0  -2 1178.68   77.99
 -12   0  -2 1096.69   76.89
  14   0   2  151.78   11.90
 -14   0  -2  150.48   12.60
  14   0   2  136.99   11.20
  14   0   2  161.68   12.10
  14   0   2  138.09   12.20
 -14   0  -2  152.98   11.90
 -14   0  -2  146.89   11.80
  16   0   2   74.39    7.10
 -16   0  -2   72.19    6.70
 -16   0  -2   69.39    6.70
 -16   0  -2   66.89    6.80
  16   0   2   65.69    6.80
  16   0   2   65.39    6.00
 -16   0  -2   77.89    7.70
  16   0   2   71.99    7.50
 -18   0  -2  812.52   57.29
 -18   0  -2  724.63   58.19
 -18   0  -2  795.52   57.29
  18   0   2  810.22   57.89
  18   0   2  865.21   57.79
  18   0   2  748.03   56.49
  20   0   2    1.70    2.10
 -20   0  -2    6.20    2.90
  20   0   2    8.60    2.50
 -20   0  -2   10.40    3.00
  22   0   2  485.55   35.90
  22   0   2  488.65   36.00
 -22   0  -2  466.85   36.70
  24   0   2    7.40    2.90
  24   0   2    8.60    2.90
 -24   0  -2    6.60    3.30
  26   0   2  322.97   24.60
 -26   0  -2  300.07   25.30
  26   0   2  315.37   24.70
  28   0   2   39.90    6.00
 -28   0  -2   35.90    6.60
  28   0   2   36.40    6.10
  30   0   2  134.39   11.60
 -30   0  -2  100.89   12.00
 -32   0  -2   10.10    4.50
  32   0   2   13.70    4.90
  32   0   2   23.30    4.60
 -35  -1   2   10.10    4.20
  35  -1  -2    6.40    3.70
  35  -1  -2    7.40    4.50
  35   1  -2   15.40    3.90
 -35   1   2   12.60    4.60
  35   1  -2   17.00    5.30
  33  -1  -2   26.20    4.90
  33  -1  -2   19.90    5.30
 -33  -1   2   22.50    4.90
  33   1  -2   25.20    5.90
 -33   1   2   25.50    5.40
  33   1  -2   26.80    5.00
 -31  -1   2   26.20    5.20
  31  -1  -2   34.30    5.00
 -31  -1   2   26.00    4.90
  31  -1  -2   18.90    5.20
  31   1  -2   24.30    4.90
  31   1  -2   19.90    5.50
 -31   1   2   30.90    5.50
 -29  -1   2  277.27   23.30
  29  -1  -2  259.07   23.40
  29  -1  -2  285.67   22.70
  29   1  -2  314.37   23.10
 -29   1   2  310.17   23.70
 -27  -1   2   80.49    8.50
  27  -1  -2   71.49    8.30
  27  -1  -2   61.99    7.60
  27   1  -2   76.99    7.70
 -27   1   2   73.89    8.20
  27   1  -2   70.49    8.80
 -25  -1   2  434.96   32.10
  25  -1  -2  351.26   32.80
  25  -1  -2  449.66   32.40
 -25  -1   2  454.35   33.00
  25   1  -2  438.36   32.30
  25   1  -2  435.16   33.20
 -25   1   2  437.56   33.00
  23  -1  -2   99.49   10.10
  23  -1  -2  100.19    9.30
 -23  -1   2  114.39    9.70
 -23  -1   2  110.29   10.10
  23   1  -2  106.19    9.50
  23   1  -2   97.19   10.30
 -23   1   2  101.49    9.90
 -23   1   2   99.69    9.80
  21  -1  -2  852.61   67.69
 -21  -1   2  997.50   67.09
 -21  -1   2 1025.30   67.89
 -21  -1   2  850.01   67.09
  21  -1  -2  922.31   67.09
 -21   1   2  905.61   67.09
 -21   1   2  913.31   67.69
  21   1  -2  941.01   67.89
  21   1  -2  971.90   66.69
 -19  -1   2  161.68   11.30
 -19  -1   2  132.69   11.10
  19  -1  -2  125.09   11.70
  19  -1  -2  104.39   11.70
 -19  -1   2  155.88   12.00
  19  -1  -2  114.99   10.80
 -19  -1   2  138.19   11.30
 -19   1   2  148.09   11.70
  19   1  -2  146.89   10.60
  19   1  -2  135.39   11.80
  19   1  -2  137.89   11.20
 -19   1   2  112.39   11.10
  19   1  -2  139.29   11.80
 -19   1   2  111.09   10.30
  17  -1  -2   89.09    8.30
 -17  -1   2  102.19    8.60
  17  -1  -2   96.19    9.20
 -17  -1   2   99.49    8.60
 -17  -1   2  110.09    9.40
 -17  -1   2  105.29    8.60
  17  -1  -2   81.29    8.90
  17   1  -2   97.59    8.00
 -17   1   2   86.09    8.70
  17   1  -2  108.79    9.30
 -17   1   2   92.69    8.00
 -17   1   2   96.89    7.70
 -17   1   2  104.99    8.70
  17   1  -2  109.59    9.40
 -17   1   2  100.59    8.90
  17   1  -2  109.89    8.70
 -15  -1   2 1130.99   77.89
 -15  -1   2 1091.09   77.89
  15  -1  -2  981.20   78.39
  15  -1  -2 1039.90   77.79
 -15  -1   2 1113.79   77.99
  15  -1  -2 1035.60   78.29
 -15  -1   2 1091.09   78.49
  15   1  -2 1063.09   77.59
  15   1  -2 1183.98   78.49
 -15   1   2 1061.39   77.89
 -15   1   2 1130.69   78.39
 -15   1   2 1038.90   77.49
  15   1  -2 1146.59   78.09
 -15   1   2 1079.29   77.29
 -15   1   2 1055.69   78.09
  15   1  -2 1219.68   78.49
  13  -1  -2  376.66   28.10
  13  -1  -2  345.07   27.50
  13  -1  -2  374.56   28.30
 -13  -1   2  376.66   28.10
 -13  -1   2  365.86   27.70
 -13  -1   2  371.16   27.80
 -13  -1   2  405.16   27.90
 -13   1   2  371.36   27.60
 -13   1   2  375.46   28.00
  13   1  -2  360.46   27.60
  13   1  -2  387.16   28.00
 -13   1   2  379.46   27.60
  13   1  -2  403.76   28.30
  13   1  -2  428.46   28.30
  11  -1  -2 4255.47  296.97
 -11  -1   2 4184.08  296.77
 -11  -1   2 4079.39  296.67
 -11  -1   2 4511.55  296.77
  11  -1  -2 4274.47  297.17
 -11  -1   2 4215.48  296.77
  11  -1  -2 3676.53  296.37
  11  -1  -2 4048.89  296.27
  11   1  -2 4697.03  297.07
  11   1  -2 3921.21  296.57
  11   1  -2 4452.75  296.87
  11   1  -2 4160.48  296.77
 -11   1   2 4432.26  296.57
 -11   1   2 4404.66  296.87
 -11   1   2 4050.19  296.47
 -11   1   2 3991.40  296.87
   9  -1  -2  127.59    9.70
  -9  -1   2  112.09    9.20
  -9  -1   2  111.09    9.30
  -9  -1   2  110.09    9.10
   9  -1  -2  112.69    9.30
  -9  -1   2  120.79    9.20
   9  -1  -2  108.89    8.80
   9  -1  -2  114.29    8.90
  -9   1   2  133.29    9.20
  -9   1   2  116.49    8.90
   9   1  -2  120.19    9.20
  -9   1   2  130.09    9.60
  -9   1   2  108.79    9.20
   9   1  -2  119.29    9.30
   9   1  -2  115.59    9.20
   9   1  -2  126.09    9.40
   7  -1  -2   74.19    6.30
   7  -1  -2   68.99    6.00
  -7  -1   2   78.49    6.40
  -7  -1   2   86.19    6.60
  -7  -1   2   75.09    6.30
  -7  -1   2   86.59    6.50
   7  -1  -2   87.79    6.90
   7  -1  -2   74.39    6.50
  -7   1   2   92.19    6.80
   7   1  -2   77.79    6.40
  -7   1   2   94.29    6.70
   7   1  -2   78.99    6.40
   7   1  -2   73.49    6.40
  -7   1   2   72.39    6.10
   7   1  -2   95.89    6.80
  -7   1   2   75.99    6.50
  -5  -1   2  110.79    8.30
   5  -1  -2   91.69    7.80
   5  -1  -2  117.29    8.60
  -5  -1   2  126.89    8.70
  -5  -1   2  105.09    8.20
  -5   1   2   90.89    7.80
   5   1  -2  104.09    8.00
   5   1  -2  116.59    8.40
  -5   1   2  116.79    8.50
   5   1  -2  102.89    8.20
  -5   1   2  118.39    8.60
   5   1  -2  101.89    8.20
   3  -1  -2   20.30    2.50
  -3  -1   2   18.10    2.10
   3  -1  -2   20.90    2.60
   3  -1  -2   17.70    2.20
  -3  -1   2   18.10    1.80
  -3  -1   2   19.10    2.20
  -3  -1   2   19.60    2.20
  -3   1   2   16.10    1.70
   3   1  -2   19.70    2.20
  -3   1   2   23.40    2.70
   3   1  -2   20.70    2.10
   3   1  -2   17.30    2.10
  -3   1   2   20.40    2.70
   1  -1  -2 4426.56  361.06
   1  -1  -2 5613.14  361.36
  -1   1   2 5361.56  361.16
   1  -1   2  376.06   27.50
   1  -1   2  357.26   27.60
   1  -1   2  393.76   27.70
   1  -1   2  386.46   27.50
  -1  -1  -2  342.67   27.70
  -1  -1  -2  385.96   27.70
   1  -1   2  381.06   27.50
  -1  -1  -2  421.96   28.10
  -1  -1  -2  336.67   27.40
   1  -1   2  388.06   27.70
  -1   1  -2  380.26   27.70
   1   1   2  386.26   27.60
   1   1   2  440.46   28.10
  -1   1  -2  439.26   27.80
   1   1   2  376.26   27.50
   1   1   2  382.66   27.70
  -3  -1  -2  347.47   27.00
  -3  -1  -2  400.96   27.30
  -3  -1  -2  340.87   26.70
   3  -1   2  373.36   27.00
   3  -1   2  343.27   27.40
   3  -1   2  374.16   26.80
   3  -1   2  409.46   27.00
  -3  -1  -2  364.46   26.90
   3   1   2  336.27   26.70
  -3   1  -2  394.86   27.10
   3   1   2  379.36   27.20
   3   1   2  374.06   27.10
  -3   1  -2  404.86   27.20
   3   1   2  393.66   27.00
  -3   1  -2  388.56   27.00
  -5  -1  -2  263.37   20.40
   5  -1   2  301.57   20.90
   5  -1   2  284.17   20.20
   5  -1   2  275.17   20.20
   5  -1   2  273.37   19.80
  -5  -1  -2  286.47   20.20
  -5  -1  -2  272.27   20.40
   5  -1   2  278.87   20.10
   5   1   2  282.57   20.40
   5   1   2  252.77   19.90
  -5   1  -2  246.58   19.70
  -5   1  -2  297.07   20.50
   5   1   2  271.97   20.40
  -5   1  -2  280.27   20.10
   5   1   2  276.87   20.20
   7  -1   2 1870.91  132.19
   7  -1   2 1891.31  132.29
   7  -1   2 1958.50  132.59
   7  -1   2 1782.42  133.39
  -7  -1  -2 1865.51  132.19
  -7  -1  -2 1959.70  132.49
  -7  -1  -2 1845.52  132.59
  -7   1  -2 1902.91  132.59
  -7   1  -2 1875.81  132.39
   7   1   2 1683.13  131.89
   7   1   2 1948.01  131.99
   7   1   2 1851.61  132.39
   7   1   2 1917.21  132.39
   7   1   2 1813.32  132.29
   9  -1   2  418.06   30.50
  -9  -1  -2  448.16   30.70
   9  -1   2  462.25   30.60
  -9  -1  -2  406.56   30.90
   9  -1   2  416.06   30.90
   9   1   2  406.76   30.20
  -9   1  -2  427.86   31.20
   9   1   2  389.96   30.50
   9   1   2  390.46   30.60
   9   1   2  410.76   30.20
  -9   1  -2  423.66   30.40
   9   1   2  436.66   31.00
  11  -1   2   30.60    3.70
 -11  -1  -2   30.30    4.10
  11  -1   2   33.20    3.80
 -11  -1  -2   43.10    4.50
  11  -1   2   31.20    4.20
 -11  -1  -2   33.20    3.90
 -11   1  -2   31.10    4.40
  11   1   2   35.50    4.40
  11   1   2   28.00    3.40
  11   1   2   28.00    4.10
 -11   1  -2   30.70    3.40
  11   1   2   32.90    3.40
  11   1   2   31.80    3.80
  13  -1   2  241.58   18.70
 -13  -1  -2  224.58   18.60
  13  -1   2  232.68   17.90
  13  -1   2  246.28   17.90
 -13  -1  -2  205.38   17.90
 -13  -1  -2  243.38   18.20
 -13   1  -2  227.68   18.70
  13   1   2  237.08   17.70
 -13   1  -2  278.57   17.90
  13   1   2  221.28   18.10
 -13   1  -2  241.38   17.90
  13   1   2  224.78   18.40
  13   1   2  223.48   17.60
 -15  -1  -2  341.77   25.30
 -15  -1  -2  360.86   24.60
  15  -1   2  326.17   25.10
  15  -1   2  311.77   24.30
  15  -1   2  331.57   24.40
 -15  -1  -2  300.17   24.30
 -15   1  -2  305.87   24.30
  15   1   2  324.17   24.50
  15   1   2  343.47   24.40
  15   1   2  313.17   24.00
 -15   1  -2  311.47   25.10
  15   1   2  313.17   24.80
 -17  -1  -2 2111.09  149.29
  17  -1   2 2079.69  148.29
  17  -1   2 2289.97  148.39
 -17  -1  -2 2222.78  148.39
 -17   1  -2 2073.29  148.99
  17   1   2 2031.40  147.89
 -17   1  -2 1802.52  148.09
  17   1   2 2064.69  148.19
 -19  -1  -2   38.00    6.20
  19  -1   2   46.70    5.70
 -19  -1  -2   43.80    6.20
  19  -1   2   48.00    6.90
 -19   1  -2   52.59    6.40
  19   1   2   42.40    4.90
  19   1   2   45.00    5.40
  19   1   2   49.80    5.50
  21  -1   2  385.66   26.90
 -21  -1  -2  321.17   27.20
 -21  -1  -2  360.86   27.60
  21  -1   2  344.87   26.80
  21   1   2  341.67   26.70
 -21   1  -2  366.16   27.70
  21   1   2  334.57   26.60
  21   1   2  344.87   26.10
  23  -1   2    0.80    2.20
  23  -1   2    4.60    2.30
 -23  -1  -2   -0.30    2.60
  23   1   2    3.60    2.10
  23   1   2   -0.40    2.50
  23   1   2    1.20    2.00
 -23   1  -2    1.10    2.60
  25  -1   2    1.70    2.60
 -25  -1  -2    1.10    2.90
  25  -1   2    3.10    2.30
  25   1   2    0.00    2.20
  25   1   2    1.00    2.60
 -25   1  -2    0.60    2.60
  27  -1   2  603.24   42.30
  27  -1   2  586.74   42.20
 -27  -1  -2  527.75   42.90
  27   1   2  544.15   42.00
  27   1   2  545.55   42.60
 -29  -1  -2   25.90    5.30
  29  -1   2   35.90    5.70
  29  -1   2   32.60    6.00
 -29   1  -2   28.10    5.40
  29   1   2   30.00    5.80
  29   1   2   37.70    5.60
  31  -1   2  225.18   18.80
 -31  -1  -2  191.18   18.80
  31  -1   2  245.78   18.90
 -31   1  -2  194.88   18.90
  31   1   2  245.08   18.60
  31   1   2  216.38   19.00
  34  -2  -2  299.77   24.30
  34  -2  -2  311.77   24.90
 -34  -2   2  272.37   24.40
  34   2  -2  319.27   24.10
  34   2  -2  283.47   28.00
 -32  -2   2   25.70    5.10
  32  -2  -2   38.70    6.60
  32  -2  -2   19.70    4.40
  32   2  -2   13.80    6.00
  32   2  -2   30.70    5.10
 -32   2   2   17.00    4.80
 -30  -2   2  500.05   38.30
  30  -2  -2  479.75   37.30
  30  -2  -2  514.15   38.20
  30   2  -2  493.55   39.20
  28  -2  -2    5.30    2.50
 -28  -2   2    2.80    2.80
  28  -2  -2    3.50    3.20
  28   2  -2    5.50    2.80
  28   2  -2    1.50    1.90
 -28   2   2    3.20    3.20
  28   2  -2    3.40    4.40
  26  -2  -2   16.80    4.20
  26  -2  -2   10.10    2.90
 -26  -2   2    8.70    3.40
  26   2  -2   10.10    3.20
  26   2  -2   10.90    2.60
 -26   2   2   10.00    3.60
  26   2  -2   11.90    4.70
  24  -2  -2  272.87   21.20
  24  -2  -2  270.47   22.00
 -24  -2   2  286.77   22.40
 -24   2   2  253.77   21.90
  24   2  -2  254.57   21.50
  24   2  -2  259.37   20.70
  24   2  -2  303.07   22.90
 -24   2   2  288.37   21.70
  22  -2  -2   21.00    4.10
 -22  -2   2   15.90    3.70
  22  -2  -2   26.80    3.90
 -22  -2   2   23.90    4.40
  22   2  -2   22.30    5.20
 -22   2   2   18.30    3.60
  22   2  -2   19.70    3.20
 -22   2   2   22.60    4.30
  22   2  -2   15.90    3.70
  20  -2  -2 1687.23  130.09
  20  -2  -2 1567.24  129.19
 -20  -2   2 1928.71  130.29
 -20  -2   2 1656.03  129.39
 -20  -2   2 1950.50  129.89
 -20   2   2 1955.10  130.49
 -20   2   2 1985.00  129.79
  20   2  -2 1783.02  129.99
  20   2  -2 1882.51  129.39
  18  -2  -2  416.16   33.50
 -18  -2   2  396.06   32.60
  18  -2  -2  408.16   32.50
  18  -2  -2  439.26   33.50
 -18  -2   2  479.45   33.10
 -18  -2   2  468.35   33.40
  18   2  -2  503.55   33.70
 -18   2   2  464.95   33.50
  18   2  -2  475.25   33.30
  18   2  -2  439.76   33.70
 -18   2   2  445.66   32.90
  18   2  -2  417.66   32.50
  16  -2  -2  992.20   74.99
 -16  -2   2  981.90   74.79
 -16  -2   2 1138.79   74.79
  16  -2  -2  986.90   74.09
  16  -2  -2 1019.80   75.09
 -16  -2   2  964.90   74.19
 -16  -2   2 1072.99   74.69
  16   2  -2 1181.58   74.99
 -16   2   2  898.01   74.59
  16   2  -2 1025.90   74.89
  16   2  -2 1044.20   74.39
  16   2  -2 1026.30   74.69
 -16   2   2 1138.09   74.39
 -16   2   2 1096.59   75.19
 -14  -2   2   29.60    4.00
  14  -2  -2   25.90    4.00
  14  -2  -2   23.50    3.90
 -14  -2   2   26.30    3.60
  14  -2  -2   26.80    2.90
  14  -2  -2   20.50    2.70
 -14  -2   2   22.40    3.50
  14   2  -2   24.40    3.60
  14   2  -2   28.00    4.00
 -14   2   2   22.10    3.40
  14   2  -2   26.20    3.80
  14   2  -2   26.50    3.30
 -14   2   2   24.90    4.00
 -14   2   2   27.60    3.40
 -14   2   2   28.00    3.90
 -12  -2   2  592.54   42.20
  12  -2  -2  618.14   42.50
  12  -2  -2  580.34   42.40
  12  -2  -2  519.05   41.30
 -12  -2   2  603.14   42.00
 -12  -2   2  574.64   42.20
 -12  -2   2  592.34   41.80
 -12   2   2  574.34   42.30
 -12   2   2  574.64   42.00
  12   2  -2  578.14   42.10
 -12   2   2  560.44   42.10
  12   2  -2  594.24   42.00
 -12   2   2  561.24   41.50
  12   2  -2  589.14   42.00
  12   2  -2  595.14   42.20
 -10  -2   2 1187.48   87.99
 -10  -2   2 1188.78   87.89
  10  -2  -2 1222.98   88.29
 -10  -2   2 1287.67   88.29
  10  -2  -2 1157.58   87.69
  10  -2  -2 1292.77   88.59
 -10  -2   2 1372.56   87.89
  10   2  -2 1218.68   87.99
 -10   2   2 1193.58   88.19
  10   2  -2 1315.67   87.89
  10   2  -2 1186.78   87.99
  10   2  -2 1223.88   88.09
 -10   2   2 1138.09   88.39
 -10   2   2 1325.87   88.19
  -8  -2   2  279.27   20.20
  -8  -2   2  277.87   20.30
   8  -2  -2  283.77   20.10
  -8  -2   2  309.47   20.10
  -8  -2   2  244.88   20.10
   8  -2  -2  264.97   20.30
   8  -2  -2  297.47   20.50
   8   2  -2  275.27   19.90
  -8   2   2  293.57   20.30
   8   2  -2  239.08   20.10
   8   2  -2  257.67   20.20
   8   2  -2  267.47   20.10
  -8   2   2  240.18   20.20
   6  -2  -2 2582.04  185.98
  -6  -2   2 2472.35  185.78
  -6  -2   2 2810.22  186.18
  -6  -2   2 2727.83  185.68
   6  -2  -2 2745.23  186.08
   6  -2  -2 2899.71  186.58
  -6   2   2 2724.03  185.88
   6   2  -2 2571.24  185.58
   6   2  -2 2665.03  185.88
   6   2  -2 2488.45  185.98
   6   2  -2 2280.67  185.78
  -4  -2   2 1200.08   83.29
  -4  -2   2 1152.58   82.89
   4  -2  -2 1185.08   83.29
  -4  -2   2 1184.78   83.19
   4  -2  -2 1252.37   83.19
   4  -2  -2 1071.99   83.19
  -4  -2   2 1120.19   82.99
  -4   2   2 1345.37   83.59
  -4   2   2 1018.50   83.09
   4   2  -2 1057.99   82.79
   4   2  -2 1157.08   82.99
  -4   2   2 1319.97   83.19
   4   2  -2 1163.78   83.19
   2  -2  -2 4124.19  328.87
   2  -2  -2 4898.61  328.67
   2  -2  -2 4616.44  328.97
  -2   2   2 4778.12  328.67
  -2   2   2 4923.81  329.17
   0  -2   2   21.10    2.50
   0  -2  -2   20.80    2.10
   0  -2  -2   17.70    2.50
   0  -2   2   21.70    2.50
   0  -2   2   15.00    2.20
   0  -2   2   16.80    2.20
   0  -2  -2   23.80    3.20
   0   2  -2   18.90    2.30
   0   2  -2   21.30    2.30
   0   2  -2   21.50    2.80
   0   2   2   28.70    2.70
   0   2   2   21.60    2.50
   0   2  -2   26.40    3.10
   0   2   2   21.70    3.10
   2  -2   2  353.16   25.60
   2  -2   2  336.77   25.50
   2  -2   2  362.26   25.80
  -2  -2  -2  346.47   25.50
  -2  -2  -2  358.56   26.20
   2  -2   2  351.26   25.90
   2  -2   2  335.67   25.40
  -2  -2  -2  326.57   25.90
  -2   2  -2  392.76   26.20
  -2   2  -2  352.66   25.50
   2   2   2  376.96   26.20
   2   2   2  331.87   25.90
   2   2   2  386.76   25.90
   4  -2   2  503.65   38.00
  -4  -2  -2  548.05   38.00
   4  -2   2  587.84   37.80
   4  -2   2  534.75   38.20
   4  -2   2  516.65   37.70
   4  -2   2  541.25   37.90
  -4  -2  -2  454.65   38.10
  -4  -2  -2  557.14   38.60
   4  -2   2  507.05   37.80
   4   2   2  586.94   38.20
  -4   2  -2  543.95   38.40
  -4   2  -2  516.65   37.60
   4   2   2  519.55   38.30
   4   2   2  473.45   38.00
  -6  -2  -2  204.28   14.80
  -6  -2  -2  173.38   14.60
   6  -2   2  177.98   13.70
   6  -2   2  190.58   14.00
   6  -2   2  192.38   14.50
  -6  -2  -2  201.38   14.30
   6  -2   2  171.78   13.60
   6  -2   2  180.58   14.30
   6  -2   2  183.08   14.10
  -6   2  -2  188.48   14.70
   6   2   2  205.88   14.60
   6   2   2  193.48   14.60
   6   2   2  182.98   14.50
  -8  -2  -2 2919.41  217.88
  -8  -2  -2 3368.96  218.18
   8  -2   2 3179.18  217.78
   8  -2   2 3188.98  217.38
   8  -2   2 3172.78  217.58
  -8  -2  -2 3276.57  217.68
   8  -2   2 2770.72  218.18
   8   2   2 3046.10  217.88
  -8   2  -2 2962.10  218.08
  -8   2  -2 3073.69  217.28
   8   2   2 2926.01  218.58
  10  -2   2  501.55   33.90
 -10  -2  -2  512.35   34.70
 -10  -2  -2  447.76   34.20
  10  -2   2  494.65   34.10
 -10  -2  -2  449.56   34.50
  10   2   2  465.05   34.30
 -10   2  -2  467.25   33.80
  10   2   2  437.76   34.10
 -10   2  -2  444.56   34.50
  10   2   2  448.56   34.50
 -12  -2  -2 1718.13  124.29
  12  -2   2 1791.42  123.69
 -12  -2  -2 1823.12  123.89
 -12  -2  -2 1772.42  124.09
  12  -2   2 1700.53  124.19
  12  -2   2 1824.62  123.49
  12   2   2 1777.62  123.79
  12   2   2 1671.13  123.89
 -12   2  -2 1767.62  123.49
  12   2   2 1633.54  122.99
  12   2   2 1667.93  123.19
 -12   2  -2 1684.53  124.29
  12   2   2 1795.92  124.19
  14  -2   2  150.38   12.30
  14  -2   2  171.38   12.20
 -14  -2  -2  139.09   12.70
 -14  -2  -2  135.19   12.30
  14  -2   2  145.09   12.70
  14   2   2  160.88   12.40
  14   2   2  145.49   12.80
 -14   2  -2  179.18   12.00
 -14   2  -2  156.28   13.00
  14   2   2  141.39   11.50
  14   2   2  142.29   11.80
  14   2   2  136.69   12.30
  16  -2   2  264.77   20.30
 -16  -2  -2  310.17   21.20
  16  -2   2  264.27   20.60
 -16  -2  -2  248.48   21.00
  16   2   2  254.07   20.50
 -16   2  -2  310.27   20.60
  16   2   2  244.88   19.80
  16   2   2  263.77   20.20
  16   2   2  248.28   20.60
 -16   2  -2  258.87   21.20
  18  -2   2  472.55   30.40
  18  -2   2  396.76   30.50
 -18  -2  -2  377.46   30.80
 -18  -2  -2  434.96   30.70
  18   2   2  383.36   30.20
 -18   2  -2  440.36   30.30
  18   2   2  332.57   29.40
  18   2   2  396.66   29.80
  18   2   2  407.26   30.20
 -18   2  -2  386.76   31.20
  20  -2   2   18.90    4.00
 -20  -2  -2   19.00    4.80
 -20  -2  -2   17.30    4.10
  20  -2   2   22.60    4.00
  20   2   2   20.40    3.80
  20   2   2   17.60    3.50
  20   2   2   15.40    3.50
 -20   2  -2   14.20    4.00
  22  -2   2  615.64   44.10
  22  -2   2  641.64   44.00
 -22  -2  -2  575.54   44.90
 -22   2  -2  491.85   44.10
  22   2   2  556.04   43.50
  22   2   2  612.74   43.40
  22   2   2  618.14   43.50
  24  -2   2  205.98   16.30
 -24  -2  -2  182.98   17.10
  24  -2   2  209.48   16.40
  24   2   2  196.18   15.90
  24   2   2  189.48   16.00
  24   2   2  202.78   16.40
 -24   2  -2  163.18   16.70
  26  -2   2  568.74   39.30
 -26  -2  -2  519.25   39.90
  26  -2   2  557.14   39.50
  26   2   2  512.15   38.90
  26   2   2  509.05   39.30
  26   2   2  524.15   38.70
 -26   2  -2  447.56   39.80
  28  -2   2    5.00    2.90
 -28  -2  -2   -0.10    3.00
  28  -2   2    5.30    3.10
  28   2   2    3.80    3.10
  28   2   2    6.90    3.90
  28   2   2    4.80    2.70
 -28   2  -2    2.00    3.30
  30  -2   2  129.99   11.50
 -30  -2  -2  108.19   11.80
  30  -2   2  118.59   11.80
 -30   2  -2   85.19   11.50
  30   2   2  130.29   11.20
  30   2   2   96.49   12.40
 -33  -3   2    9.20    4.10
  33   3  -2    1.90    2.70
 -33   3   2    5.20    4.40
 -31  -3   2   11.30    4.30
  31  -3  -2   11.40    4.30
  31   3  -2   11.30    3.70
  31   3  -2   10.50    3.30
  31   3  -2   10.50    5.70
 -31   3   2   10.00    4.60
  29  -3  -2  418.06   33.50
 -29  -3   2  446.56   34.80
  29  -3  -2  446.46   34.30
  29   3  -2  440.26   33.70
 -29   3   2  420.06   34.50
  29   3  -2  477.85   35.50
  27  -3  -2  296.07   24.30
  27  -3  -2  330.07   25.40
 -27  -3   2  320.77   25.50
  27   3  -2  292.67   23.90
  27   3  -2  316.77   24.80
 -27   3   2  333.37   25.80
  25  -3  -2  640.84   49.20
 -25  -3   2  665.73   49.99
  25  -3  -2  646.54   50.09
  25   3  -2  622.74   49.50
  25   3  -2  773.22   50.99
 -25   3   2  690.33   50.39
  23  -3  -2   56.99    7.50
  23  -3  -2   63.59    6.70
 -23  -3   2   69.19    7.50
  23   3  -2   67.99    8.60
  23   3  -2   59.99    6.60
 -23   3   2   76.79    8.10
  23   3  -2   71.49    7.50
  21  -3  -2  279.57   24.60
 -21  -3   2  367.06   25.80
  21  -3  -2  340.67   25.90
 -21   3   2  317.77   25.20
  21   3  -2  320.97   25.00
  21   3  -2  347.57   25.90
 -21   3   2  358.56   26.30
  21   3  -2  330.37   25.50
  19  -3  -2   62.29    6.10
 -19  -3   2   63.89    7.20
  19  -3  -2   74.79    8.70
  19   3  -2   68.09    6.70
 -19   3   2   78.49    7.80
  19   3  -2   61.79    7.10
  19   3  -2   73.79    7.40
  17  -3  -2   -1.10    1.90
  17  -3  -2    1.10    1.20
 -17  -3   2    1.80    1.70
 -17  -3   2    2.30    2.10
  17   3  -2    6.10    2.10
 -17   3   2    2.10    1.60
  17   3  -2    1.90    1.90
 -17   3   2   -1.40    1.90
  17   3  -2    3.90    1.90
  15  -3  -2  831.52   60.89
 -15  -3   2  889.01   60.69
  15  -3  -2  828.92   60.79
  15   3  -2  919.01   60.29
  15   3  -2  784.22   59.89
 -15   3   2  856.81   60.79
  15   3  -2  832.82   60.59
 -15   3   2  785.22   60.29
 -15   3   2  759.32   59.79
  15   3  -2  869.41   60.49
  13  -3  -2  303.27   23.70
  13  -3  -2  310.87   23.70
 -13  -3   2  293.67   23.20
 -13  -3   2  349.27   23.80
 -13  -3   2  303.27   23.50
 -13   3   2  310.27   23.70
  13   3  -2  325.17   23.40
  13   3  -2  337.27   23.30
 -13   3   2  267.87   23.30
  13   3  -2  292.77   23.30
  11  -3  -2 3133.79  223.58
  11  -3  -2 2757.82  222.98
 -11  -3   2 3087.09  223.38
  11  -3  -2 3312.07  223.58
 -11  -3   2 3430.46  223.58
 -11  -3   2 3201.18  223.18
  11   3  -2 3128.39  223.28
  11   3  -2 3297.17  223.58
 -11   3   2 3233.98  223.68
 -11   3   2 2993.00  223.28
  -9  -3   2  454.05   36.60
   9  -3  -2  496.85   36.90
  -9  -3   2  512.25   36.40
  -9  -3   2  541.45   36.90
   9  -3  -2  555.54   36.90
   9  -3  -2  422.46   36.40
   9   3  -2  470.45   36.60
  -9   3   2  495.05   36.70
  -9   3   2  541.25   36.70
   9   3  -2  522.05   36.50
   9   3  -2  496.45   36.60
  -7  -3   2 1620.34  109.79
  -7  -3   2 1597.54  109.39
   7  -3  -2 1484.55  109.69
   7  -3  -2 1490.15  109.59
   7  -3  -2 1564.24  109.59
  -7  -3   2 1481.95  109.59
  -7   3   2 1601.64  109.69
  -7   3   2 1563.04  109.49
   7   3  -2 1581.04  109.39
   7   3  -2 1361.16  109.39
   7   3  -2 1533.45  109.49
  -7   3   2 1604.74  109.99
   5  -3  -2    2.90    1.60
  -5  -3   2    3.80    1.30
   5  -3  -2    9.80    2.10
  -5  -3   2    5.40    1.50
  -5  -3   2   10.50    2.10
  -5  -3   2    6.30    1.30
  -5  -3   2    4.30    1.70
   5   3  -2    4.70    1.80
  -5   3   2    3.20    1.90
   5   3  -2    6.30    1.70
   5   3  -2    4.40    1.10
  -5   3   2    6.60    2.10
   3  -3  -2  172.18   12.70
   3  -3  -2  133.69   12.10
   3  -3  -2  147.89   12.40
  -3  -3   2  156.68   12.30
  -3  -3   2  168.68   12.00
  -3  -3   2  154.28   12.30
  -3  -3   2  157.18   11.70
   3  -3  -2  152.58   11.90
  -3  -3   2  145.89   12.10
   3   3  -2  162.58   11.70
   3   3  -2  155.78   12.20
  -3   3   2  139.89   12.00
   3   3  -2  149.99   11.80
  -3   3   2  181.58   12.70
  -1  -3   2 2466.25  181.78
  -1  -3   2 2509.35  182.28
  -1  -3   2 2744.63  181.98
   1  -3  -2 2512.05  181.48
   1  -3  -2 2734.23  182.68
   1  -3  -2 2526.15  182.48
  -1  -3   2 2589.64  182.28
   1   3  -2 2610.54  181.98
  -1   3   2 2303.47  181.48
  -1   3   2 2781.92  182.68
   1  -3   2  674.73   49.40
  -1  -3  -2  685.13   49.20
   1  -3   2  708.83   49.60
   1  -3   2  690.53   49.30
  -1  -3  -2  778.32   50.29
   1  -3   2  647.54   49.20
   1  -3   2  619.94   49.60
  -1   3  -2  704.23   49.99
   1   3   2  655.03   49.20
  -1   3  -2  720.23   49.50
  -1   3  -2  682.93   49.30
   1   3   2  719.03   50.09
   3  -3   2 3915.71  286.57
  -3  -3  -2 4042.00  286.07
  -3  -3  -2 3662.03  286.57
   3  -3   2 4125.99  286.07
   3  -3   2 4159.98  286.27
  -3  -3  -2 4243.78  286.87
   3  -3   2 3646.44  285.87
   3   3   2 4541.95  286.37
   3   3   2 4087.89  286.77
  -3   3  -2 4337.47  286.17
   3   3   2 3890.21  286.57
  -3   3  -2 4060.79  286.77
   5  -3   2 1038.30   71.49
   5  -3   2  957.50   71.09
  -5  -3  -2 1002.10   71.59
   5  -3   2 1070.29   71.39
   5  -3   2 1019.70   71.29
  -5  -3  -2 1109.09   72.29
  -5  -3  -2  916.41   71.99
   5  -3   2  916.61   71.49
   5  -3   2  982.40   71.89
  -5   3  -2 1005.70   71.19
   5   3   2 1024.20   71.99
   5   3   2  973.60   71.89
  -5   3  -2 1014.70   72.19
   7  -3   2 1919.61  143.99
   7  -3   2 2078.49  144.29
   7  -3   2 2147.09  144.99
   7  -3   2 1946.91  143.99
  -7  -3  -2 1991.10  144.79
   7  -3   2 2069.79  144.19
  -7  -3  -2 1917.11  144.39
   7  -3   2 1986.80  144.49
  -7  -3  -2 2205.68  145.19
  -7   3  -2 1979.40  143.79
   7   3   2 2102.99  144.79
  -7   3  -2 2088.99  145.09
   7   3   2 2152.48  144.79
   7   3   2 1952.70  144.69
   9  -3   2  297.87   21.50
  -9  -3  -2  279.67   22.80
   9  -3   2  293.07   21.20
  -9  -3  -2  270.97   21.90
   9  -3   2  279.77   21.80
   9  -3   2  294.57   22.00
  -9  -3  -2  258.77   21.50
   9  -3   2  298.37   21.20
   9   3   2  281.37   21.90
   9   3   2  301.87   22.00
   9   3   2  313.07   21.90
  -9   3  -2  269.57   22.10
  11  -3   2    1.40    1.40
 -11  -3  -2    0.50    2.30
 -11  -3  -2    2.20    1.80
 -11  -3  -2    2.00    1.60
  11  -3   2    3.30    2.00
  11  -3   2    1.80    2.00
  11  -3   2    1.70    1.10
 -11   3  -2    0.50    1.60
  11   3   2   -1.10    1.60
  11   3   2    2.80    1.80
  11   3   2    2.00    1.90
 -13  -3  -2 1059.79   74.59
  13  -3   2  934.81   73.09
  13  -3   2 1082.29   72.89
 -13  -3  -2  973.20   73.39
 -13  -3  -2 1000.00   72.99
 -13   3  -2  950.70   72.29
  13   3   2 1104.39   73.09
 -13   3  -2  997.40   73.59
  13   3   2 1016.50   73.19
  15  -3   2  263.37   20.90
  15  -3   2  289.07   21.50
 -15  -3  -2  275.77   22.00
  15   3   2  284.47   21.60
 -15   3  -2  260.77   20.90
 -15   3  -2  266.47   22.00
  15   3   2  295.87   21.70
  17  -3   2 1534.85  111.19
  17  -3   2 1463.55  110.59
 -17  -3  -2 1433.26  111.49
 -17   3  -2 1677.03  110.69
  17   3   2 1564.44  111.19
 -17   3  -2 1613.34  111.89
  17   3   2 1569.04  111.19
 -19  -3  -2   40.10    5.60
  19  -3   2   33.60    5.20
  19  -3   2   43.10    5.40
  19   3   2   38.60    5.50
 -19   3  -2   33.90    5.70
 -19   3  -2   35.50    5.40
  21  -3   2  590.94   41.90
 -21  -3  -2  549.25   42.30
  21  -3   2  617.14   42.10
 -21   3  -2  525.65   42.60
  21   3   2  518.65   41.60
  23  -3   2   -2.40    2.30
 -23  -3  -2    1.10    2.70
  23  -3   2    0.40    2.50
 -23   3  -2    1.10    2.80
  23   3   2    0.40    2.50
  23   3   2    1.90    2.30
  23   3   2   -1.80    3.70
  25  -3   2   17.60    4.10
  25  -3   2   14.90    3.90
 -25  -3  -2   18.00    4.80
  25   3   2   13.10    5.20
  25   3   2   18.30    4.10
 -25   3  -2   13.60    4.30
  25   3   2   15.00    3.70
  27  -3   2  243.08   18.50
 -27  -3  -2  193.48   19.00
  27  -3   2  237.58   18.40
  27   3   2  203.48   17.80
 -27   3  -2  215.88   19.20
  27   3   2  205.38   18.00
  29  -3   2    3.60    4.50
 -29  -3  -2    3.40    3.40
  29  -3   2    3.80    3.40
  29   3   2    5.30    3.70
  29   3   2    2.20    2.60
 -29   3  -2    3.00    3.70
  30  -4  -2  165.58   16.00
 -30  -4   2  161.58   15.70
 -30   4   2  174.48   16.10
  30   4  -2  166.08   15.20
  28  -4  -2   87.29   10.50
 -28  -4   2   92.99   10.30
  28   4  -2   91.49   10.20
 -28   4   2  106.59   11.20
 -26  -4   2   12.30    3.80
  26  -4  -2   13.00    4.30
 -26   4   2   12.90    4.40
  26   4  -2   12.30    3.40
  26   4  -2   17.70    4.30
  24  -4  -2   35.00    6.00
 -24  -4   2   38.70    5.60
  24   4  -2   25.00    4.60
 -24   4   2   37.50    6.20
  24   4  -2   36.90    6.10
  22  -4  -2  107.49   10.60
 -22  -4   2  104.89   10.30
 -22   4   2   99.39   10.50
  22   4  -2  104.89    9.60
  22   4  -2  105.49   10.40
  20  -4  -2  822.62   63.99
 -20  -4   2  872.91   64.09
 -20   4   2  910.81   64.39
  20   4  -2  882.61   63.89
  20   4  -2  882.41   63.49
 -18  -4   2 1038.00   74.39
  18  -4  -2  949.21   74.09
  18   4  -2 1028.70   73.99
  18   4  -2 1029.30   73.59
 -18   4   2 1055.99   74.49
 -16  -4   2  743.13   49.10
  16  -4  -2  613.54   48.90
 -16   4   2  713.53   49.40
 -16   4   2  558.34   48.00
  16   4  -2  717.93   48.70
  16   4  -2  651.13   48.60
  14  -4  -2  160.88   14.20
 -14  -4   2  180.98   14.10
 -14   4   2  174.18   14.40
 -14   4   2  155.98   13.50
  14   4  -2  162.88   13.80
  14   4  -2  179.68   13.90
  12  -4  -2   12.10    3.00
 -12  -4   2   15.40    2.90
  12  -4  -2   11.60    3.00
 -12   4   2   16.20    3.30
  12   4  -2   18.00    3.10
 -12   4   2   16.20    3.30
  12   4  -2   15.80    3.00
 -12   4   2    8.90    3.30
  10  -4  -2  415.96   27.40
 -10  -4   2  362.36   26.70
  10  -4  -2  321.67   26.90
 -10  -4   2  374.16   27.20
  10   4  -2  371.46   26.90
  10   4  -2  339.27   26.80
  10   4  -2  396.96   26.90
 -10   4   2  333.67   26.80
 -10   4   2  288.77   29.30
 -10   4   2  352.16   27.00
   8  -4  -2  873.41   60.39
   8  -4  -2  676.63   59.49
   8  -4  -2  808.12   59.49
  -8  -4   2  819.42   59.49
   8   4  -2  883.71   59.19
   8   4  -2  871.01   59.59
  -8   4   2  855.61   59.89
  -8   4   2  792.92   59.69
  -6  -4   2 1192.28   81.79
   6  -4  -2 1073.99   81.79
   6  -4  -2 1094.69   81.49
  -6  -4   2 1073.09   81.89
  -6  -4   2 1252.27   81.39
  -6  -4   2 1200.08   81.99
   6   4  -2 1105.29   81.69
  -6   4   2 1161.38   81.99
  -6   4   2 1007.30   81.19
   6   4  -2 1233.48   81.39
   4  -4  -2  884.01   71.79
  -4  -4   2  998.00   71.89
  -4  -4   2 1074.89   71.99
  -4  -4   2 1007.90   71.29
   4  -4  -2 1017.80   71.69
   4  -4  -2  983.20   72.09
  -4  -4   2  960.50   71.79
  -4   4   2 1043.30   72.09
   4   4  -2 1040.00   71.39
   4   4  -2  976.10   71.89
   2  -4  -2  692.53   54.09
  -2  -4   2  769.52   54.09
   2  -4  -2  700.63   54.09
  -2  -4   2  742.83   53.19
  -2  -4   2  716.83   53.89
   2  -4  -2  699.33   54.09
  -2  -4   2  765.32   53.89
  -2  -4   2  780.12   53.39
   2   4  -2  752.12   53.29
  -2   4   2  780.82   54.29
   2   4  -2  778.12   53.79
   0  -4   2   85.29    7.50
   0  -4  -2   84.19    7.30
   0  -4   2   92.29    8.30
   0  -4   2  104.79    7.80
   0  -4  -2   89.59    8.30
   0  -4  -2  101.89    8.80
   0  -4  -2   99.29    9.10
   0  -4   2  112.79    8.60
   0  -4   2   92.99    7.70
   0  -4   2   85.09    7.90
   0   4   2   74.29    7.20
   0   4  -2   95.49    7.60
   0   4  -2  101.59    8.20
   0   4   2   89.79    9.50
  -2  -4  -2    2.30    1.40
  -2  -4  -2    3.20    2.20
   2  -4   2    5.00    2.10
  -2  -4  -2   -0.70    2.20
   2  -4   2    2.80    1.80
   2  -4   2    0.90    1.20
   2  -4   2    2.60    1.60
   2  -4   2    0.50    1.10
  -2  -4  -2    3.10    1.30
  -2   4  -2    4.80    1.40
  -2   4  -2    2.10    1.60
   2   4   2    4.30    2.20
   4  -4   2   26.10    3.20
   4  -4   2   38.80    4.40
   4  -4   2   29.10    4.20
  -4  -4  -2   30.70    3.90
   4  -4   2   30.10    3.10
   4  -4   2   31.10    4.10
  -4  -4  -2   28.70    4.90
   4  -4   2   32.40    3.70
  -4  -4  -2   32.90    4.30
  -4   4  -2   35.80    3.90
   4   4   2   33.10    4.50
   4   4   2   31.80    3.90
  -4   4  -2   35.80    4.60
   4   4   2   27.60    4.10
   6  -4   2  172.38   13.60
   6  -4   2  176.28   13.40
   6  -4   2  182.58   13.90
   6  -4   2  178.68   13.80
  -6  -4  -2  155.28   13.60
   6  -4   2  158.78   13.00
  -6  -4  -2  164.88   14.30
  -6   4  -2  174.28   14.40
   6   4   2  188.28   14.40
   6   4   2  177.58   13.90
  -6   4  -2  189.08   13.40
  -8  -4  -2  414.06   33.20
   8  -4   2  437.86   32.30
  -8  -4  -2  377.76   32.50
   8  -4   2  440.76   32.10
   8  -4   2  417.86   33.00
   8  -4   2  428.36   31.90
   8  -4   2  469.35   32.50
  -8   4  -2  468.95   32.10
   8   4   2  452.55   33.10
  -8   4  -2  453.15   33.50
   8   4   2  498.75   33.10
 -10  -4  -2  516.55   40.80
  10  -4   2  525.95   40.30
 -10  -4  -2  536.45   41.30
  10  -4   2  567.84   40.50
  10  -4   2  591.04   40.90
  10   4   2  591.54   41.30
  10   4   2  579.94   41.20
 -10   4  -2  543.85   41.60
 -10   4  -2  563.84   40.00
  12  -4   2  810.52   58.29
 -12  -4  -2  763.52   58.79
  12  -4   2  813.12   57.69
  12   4   2  805.82   58.59
 -12   4  -2  757.82   58.79
  12   4   2  870.01   58.79
 -14  -4  -2  576.94   40.60
  14  -4   2  479.65   39.40
  14  -4   2  581.14   40.20
  14  -4   2  511.35   39.40
 -14   4  -2  533.65   40.50
  14   4   2  501.45   40.20
  14   4   2  601.14   40.40
  16  -4   2  112.89    9.80
 -16  -4  -2  119.79   10.80
  16  -4   2  131.09   10.70
  16   4   2  110.19   10.50
  16   4   2   99.59   10.50
 -16   4  -2  106.39   10.90
  18  -4   2   14.10    3.10
 -18  -4  -2    8.60    3.00
  18  -4   2    9.70    3.00
  18   4   2   11.10    3.50
  18   4   2   11.20    3.20
 -18   4  -2   11.70    3.60
 -20  -4  -2  106.49   11.50
  20  -4   2  126.79   11.30
  20  -4   2  130.89   11.50
 -20   4  -2  127.39   12.10
  20   4   2  113.19   11.40
  20   4   2  119.99   11.30
 -22  -4  -2  343.17   29.40
  22  -4   2  379.26   31.60
  22   4   2  384.76   29.60
  22   4   2  384.76   29.50
 -22   4  -2  401.46   30.40
 -24  -4  -2  419.26   34.90
  24  -4   2  477.75   34.60
  24  -4   2  446.36   34.30
  24   4   2  449.86   34.60
  24   4   2  459.15   34.70
 -24   4  -2  452.45   35.60
  26  -4   2  243.18   19.20
  26  -4   2  254.47   18.90
 -26  -4  -2  185.18   19.00
  26   4   2  219.98   18.60
 -26   4  -2  216.18   19.80
  26   4   2  227.58   18.90
 -28  -4  -2   31.50    6.50
  28   4   2   52.99    7.00
 -28   4  -2   37.10    6.60
  28   4   2   40.90    6.50
 -27  -5   2  243.18   20.00
  27  -5  -2  242.88   20.10
  27   5  -2  216.98   19.80
 -27   5   2  232.68   20.70
  25  -5  -2   72.29    9.40
 -25  -5   2   84.59    9.20
 -25   5   2   70.49    9.60
  25   5  -2   64.69    9.20
  25   5  -2   87.09    8.60
  23  -5  -2   98.49   10.80
 -23  -5   2  101.59   10.60
  23   5  -2  105.09    9.90
  23   5  -2  100.69   10.60
 -23   5   2   98.79   10.80
  21  -5  -2    1.60    3.20
 -21  -5   2    1.10    2.30
  21   5  -2   -0.20    2.10
  21   5  -2    0.80    2.60
 -21   5   2   -0.20    2.80
 -19  -5   2    4.60    2.50
  19  -5  -2    5.20    3.50
  19   5  -2    7.00    3.10
 -19   5   2    9.10    3.10
  19   5  -2    5.00    2.70
  17  -5  -2  148.39   13.80
 -17  -5   2  151.98   13.20
  17   5  -2  151.68   13.10
 -17   5   2  152.48   13.40
  17   5  -2  157.78   12.80
 -17   5   2  126.79   12.50
  15  -5  -2   32.80    7.30
 -15  -5   2   29.20    4.70
 -15   5   2   25.40    4.30
  15   5  -2   35.50    5.00
  15   5  -2   31.90    5.00
 -15   5   2   33.20    5.20
 -13  -5   2  351.46   25.10
  13  -5  -2  303.37   25.30
  13   5  -2  344.47   25.00
 -13   5   2  289.47   24.60
 -13   5   2  299.27   25.10
  13   5  -2  345.87   25.00
  11  -5  -2  106.89   11.70
 -11  -5   2  140.39   11.30
  11  -5  -2  119.39   11.60
  11   5  -2  132.89   11.10
  11   5  -2  139.89   10.90
 -11   5   2  101.39   15.60
 -11   5   2  121.19   11.30
   9  -5  -2  473.55   41.90
  -9  -5   2  589.14   41.90
   9  -5  -2  575.24   42.00
  -9   5   2  556.84   42.10
   9   5  -2  641.24   41.60
   9   5  -2  546.05   41.60
   7  -5  -2   42.00    5.00
  -7  -5   2   51.79    5.50
  -7  -5   2   49.70    5.80
   7  -5  -2   33.20    5.60
   7  -5  -2   41.60    5.80
  -7   5   2   33.70    5.50
   7   5  -2   50.19    5.10
  -7   5   2   51.79    6.40
   7   5  -2   41.30    5.60
   5  -5  -2  179.38   15.80
   5  -5  -2  189.78   16.10
  -5  -5   2  213.88   16.20
  -5  -5   2  208.88   15.80
   5   5  -2  211.98   16.20
   5   5  -2  198.48   16.10
  -5   5   2  199.58   16.60
  -3  -5   2  116.09    9.80
  -3  -5   2  103.39    9.20
   3  -5  -2   98.09    9.70
  -3   5   2  109.89   10.40
   3   5  -2  114.19    9.20
   3   5  -2  109.79    9.70
  -1  -5   2  130.39   10.70
   1  -5  -2  126.79   11.50
  -1  -5   2  133.19   10.90
  -1  -5   2  124.79   11.40
   1   5  -2  132.19   10.70
   1   5  -2  146.59   11.50
  -1   5   2  142.29   12.20
   1  -5   2 1029.30   72.99
   1  -5   2  976.60   72.49
  -1  -5  -2 1015.40   73.19
   1  -5   2 1045.00   72.29
   1   5   2  966.30   73.19
  -1   5  -2 1025.10   72.19
   3  -5   2  332.37   25.30
   3  -5   2  333.37   25.40
   3  -5   2  344.17   25.70
   3  -5   2  371.96   26.00
  -3  -5  -2  288.97   24.90
  -3  -5  -2  356.36   26.10
   3  -5   2  348.17   25.00
   3  -5   2  335.57   24.70
   3   5   2  335.47   26.20
   3   5   2  305.87   24.90
  -3   5  -2  369.06   25.50
  -5  -5  -2  749.33   61.39
   5  -5   2  805.12   61.59
   5  -5   2  858.51   61.69
   5  -5   2  903.31   61.69
   5  -5   2  832.52   61.19
   5  -5   2  851.01   60.99
  -5  -5  -2  874.31   62.29
   5   5   2  865.51   62.29
   5   5   2  819.22   61.49
  -5   5  -2  978.20   61.69
   7  -5   2   22.80    4.20
  -7  -5  -2   17.60    3.70
   7  -5   2   20.30    2.80
   7  -5   2   23.60    3.70
   7  -5   2   17.40    2.80
  -7  -5  -2   29.10    4.40
  -7   5  -2   18.70    3.70
   7   5   2   14.80    3.30
  -7   5  -2   19.30    3.00
   7   5   2   17.80    3.60
  -9  -5  -2   11.30    3.30
   9  -5   2    3.10    2.90
   9  -5   2    9.00    2.00
   9  -5   2   12.60    2.70
  -9  -5  -2    6.60    2.50
  -9   5  -2    9.00    2.70
   9   5   2    6.70    2.50
  -9   5  -2    4.90    1.80
   9   5   2    7.50    3.00
 -11  -5  -2  268.27   20.80
  11  -5   2  253.87   19.60
  11  -5   2  268.07   20.60
  11   5   2  252.17   20.70
  11   5   2  253.57   20.50
 -11   5  -2  272.47   21.20
 -11   5  -2  248.68   19.40
  13  -5   2   72.49    7.90
  13  -5   2   68.49    7.30
 -13  -5  -2   82.59    8.40
  13   5   2   85.09    8.60
 -13   5  -2   83.09    8.90
  13   5   2  109.09   11.50
  15  -5   2  501.95   39.00
 -15  -5  -2  540.55   40.30
  15  -5   2  518.35   39.70
 -15   5  -2  534.35   40.50
  15   5   2  553.94   40.10
  15   5   2  544.75   40.50
  17  -5   2   64.99    7.10
  17  -5   2   60.19    6.80
 -17  -5  -2   66.49    7.70
 -17   5  -2   49.99    7.50
  17   5   2   48.30    7.10
  17   5   2   53.59    7.70
  19  -5   2  106.39   10.00
 -19  -5  -2   92.29   10.20
 -19   5  -2   94.69   10.90
  19   5   2   98.99   10.80
  19   5   2  107.09   10.40
  21  -5   2    0.50    2.70
 -21  -5  -2   -0.90    2.50
  21   5   2    2.30    3.30
 -21   5  -2   -4.70    2.70
  21   5   2    1.20    3.10
 -23  -5  -2   24.60    5.30
  23  -5   2   35.10    5.80
 -23   5  -2   24.90    5.60
  23   5   2   26.10    5.70
  23   5   2   40.60    6.60
 -22  -6   2  120.69   10.80
  22  -6  -2   90.79   11.50
  22   6  -2   93.49   11.20
  22   6  -2   96.19    9.80
 -22   6   2   89.19   10.60
 -20  -6   2    2.50    2.90
  20  -6  -2    1.60    3.90
  20   6  -2    3.70    2.80
 -20   6   2    2.80    3.60
 -18  -6   2  312.97   25.20
  18  -6  -2  284.77   25.70
  18   6  -2  337.47   25.50
  18   6  -2  318.77   24.80
 -18   6   2  318.87   25.30
 -16  -6   2   11.70    3.20
  16  -6  -2   15.50    4.60
  16   6  -2   13.00    3.70
 -16   6   2   11.20    3.60
 -16   6   2   10.70    3.90
  16   6  -2   11.50    3.20
 -14  -6   2  153.78   12.80
  14  -6  -2  129.69   13.40
  14   6  -2  125.59   12.20
  14   6  -2  139.79   12.20
 -12  -6   2   39.60    5.60
  12  -6  -2   34.20    6.00
  12   6  -2   39.70    5.70
 -12   6   2   29.90    5.50
  12   6  -2   45.70    5.70
 -10  -6   2    2.40    2.00
  10  -6  -2    1.70    1.80
  10  -6  -2   -1.00    2.90
  10   6  -2    3.80    2.30
  10   6  -2    1.10    2.00
 -10   6   2    3.40    3.00
   8  -6  -2  388.46   29.10
   8  -6  -2  335.47   29.00
  -8  -6   2  398.76   29.20
  -8   6   2  392.46   29.70
   8   6  -2  389.16   28.60
   8   6  -2  361.86   28.90
  -6  -6   2   59.79    6.60
   6  -6  -2   58.99    7.00
   6   6  -2   64.29    7.30
  -6   6   2   54.29   10.10
   6   6  -2   68.69    6.90
  -4  -6   2  343.17   25.50
   4  -6  -2  308.47   25.40
   4   6  -2  330.67   24.70
  -4   6   2  300.87   25.80
   4   6  -2  347.57   25.50
   2  -6  -2    0.80    1.70
  -2  -6   2    2.10    1.60
  -2   6   2    0.10    2.80
   2   6  -2    1.70    2.10
   2   6  -2    0.80    1.60
   0  -6   2  128.59   11.10
   0  -6   2   97.39   12.40
   0  -6  -2  131.29   11.40
   0   6  -2  132.19   10.60
   0   6   2  117.09   11.90
   0   6  -2  131.49   11.10
  -2  -6  -2   26.10    4.50
   2  -6   2   29.20    4.10
   2  -6   2   34.40    5.10
   2   6   2   21.50    4.70
  -2   6  -2   28.30    4.60
   2   6   2   17.90    3.30
   4  -6   2    0.30    1.20
   4  -6   2   -0.50    1.20
  -4  -6  -2    3.30    2.10
   4  -6   2    4.30    2.70
  -4   6  -2    2.00    2.20
   4   6   2    0.20    2.80
   4   6   2    3.60    2.30
  -6  -6  -2  314.07   23.40
   6  -6   2  274.67   23.00
   6  -6   2  331.67   23.50
   6  -6   2  278.67   21.80
   6   6   2  283.07   22.80
  -6   6  -2  300.57   22.70
   6   6   2  286.37   23.70
   8  -6   2   29.20    4.90
  -8  -6  -2   34.40    5.00
   8   6   2   31.10    4.70
  -8   6  -2   29.50    4.50
   8   6   2   31.50    5.60
  10  -6   2  240.28   19.30
 -10  -6  -2  231.48   19.40
 -10   6  -2  237.28   19.70
  10   6   2  230.88   19.50
  10   6   2  243.98   19.50
 -12  -6  -2   18.40    4.00
  12  -6   2   18.10    4.00
  12   6   2   20.40    4.50
 -12   6  -2   17.00    3.30
  12   6   2   14.80    4.10
 -12   6  -2   22.20    4.30
  14  -6   2   79.89    8.80
 -14  -6  -2   91.99    9.20
  14   6   2   84.29    9.80
 -14   6  -2   84.39    9.40
  14   6   2   70.79    8.80
  16  -6   2   46.00    6.40
 -16  -6  -2   36.00    5.80
 -16   6  -2   42.50    6.40
  16   6   2   43.60    7.20
  16   6   2   28.50    6.40
 -18  -6  -2    0.60    2.90
  18  -6   2    2.40    3.00
 -18   6  -2   -1.60    2.80
  18   6   2   -1.60    2.90
  18   6   2    2.30    3.80
  20  -6   2  100.99   10.80
 -20  -6  -2  108.49   10.60
  20   6   2   76.49   11.20
 -20   6  -2  108.59   11.10
  20   6   2   84.29   10.10
  15  -7  -2    1.20    4.60
  15  -7  -2    2.70    2.70
 -15  -7   2    5.40    2.90
  15   7  -2    4.20    3.00
  15   7  -2    1.40    3.20
  13  -7  -2  299.57   25.80
 -13  -7   2  337.57   24.70
  13  -7  -2  323.37   24.60
 -13   7   2  261.37   24.60
  13   7  -2  293.17   24.10
  11  -7  -2    1.90    2.00
 -11  -7   2    3.20    2.20
  11   7  -2   -1.30    2.70
  11   7  -2    0.90    2.80
  -9  -7   2  273.17   20.60
   9  -7  -2  267.37   20.90
  -9   7   2  240.48   21.10
   9   7  -2  220.78   20.20
  -7  -7   2   27.50    4.60
   7  -7  -2   37.10    5.30
  -7   7   2   22.20    5.50
   7   7  -2   20.60    4.40
  -5  -7   2   63.89    7.00
   5  -7  -2   68.29    7.40
  -5   7   2   60.49    8.80
   5   7  -2   49.20    7.20
   5   7  -2   53.89    6.90
  -3  -7   2  282.37   21.80
   3  -7  -2  286.07   21.80
   3   7  -2  252.87   21.40
  -3   7   2  230.18   26.60
   1  -7  -2    1.20    2.20
  -1  -7   2    0.80    1.80
  -1   7   2    0.90    3.50
   1   7  -2   -2.00    2.70
  -1  -7  -2  337.57   25.90
   1  -7   2  342.57   25.90
  -1   7  -2  343.27   25.70
   1   7   2  281.27   26.20
  -3  -7  -2    7.10    3.00
   3  -7   2    6.20    2.70
  -3   7  -2    6.50    2.90
   3   7   2    7.00    3.70
  -5  -7  -2  248.98   19.50
   5  -7   2  232.18   19.10
   5   7   2  221.08   19.80
  -5   7  -2  228.78   18.80
   7  -7   2   26.00    5.60
  -7  -7  -2   33.10    5.30
   7   7   2   29.10    5.40
   9  -7   2   90.09    9.20
  -9  -7  -2  100.59   10.00
   9  -7   2   95.99   10.60
   9   7   2   67.09    9.30
 -11  -7  -2   98.69    9.20
  11  -7   2   58.29   10.10
  11   7   2   77.69    9.20
  11   7   2   88.29   10.20
  13  -7   2    4.20    4.40
 -13  -7  -2    1.70    2.60
  13   7   2    7.10    4.10
  13   7   2    2.10    2.90
  34   0  -3   -0.80    2.70
 -34   0   3    0.20    3.70
  34   0  -3    6.50    4.10
  32   0  -3    3.10    2.50
 -32   0   3    2.10    3.20
  32   0  -3    4.30    3.60
  30   0  -3   -1.10    3.00
  30   0  -3    2.20    2.40
 -30   0   3    2.10    3.00
 -30   0   3    1.20    2.60
  28   0  -3   -0.10    2.80
 -28   0   3    2.20    2.30
  28   0  -3   -0.10    2.00
 -28   0   3   -2.00    2.60
 -26   0   3    0.60    2.90
 -26   0   3   -1.30    1.80
 -26   0   3    1.70    2.80
  26   0  -3    2.30    2.70
  26   0  -3    5.50    2.30
  24   0  -3    3.20    2.20
  24   0  -3    1.50    2.60
 -24   0   3    1.90    2.50
 -24   0   3    0.60    2.00
  22   0  -3    0.90    2.50
 -22   0   3    4.30    2.40
 -22   0   3   -2.20    2.00
 -22   0   3    3.10    1.80
  22   0  -3    1.90    4.60
  22   0  -3    1.70    1.80
  20   0  -3    1.70    1.70
  20   0  -3    0.40    2.50
 -20   0   3    1.90    1.50
 -20   0   3   -1.80    1.70
 -20   0   3   -1.30    1.50
 -20   0   3    3.60    2.30
  20   0  -3    1.80    2.20
 -20   0   3    1.30    1.80
  18   0  -3   -2.80    1.20
 -18   0   3    0.50    1.40
  18   0  -3   -1.70    1.90
 -18   0   3    2.50    1.90
 -18   0   3    1.70    1.90
  18   0  -3   -1.10    1.90
 -18   0   3    2.40    1.70
 -18   0   3    0.20    1.10
 -16   0   3    0.70    1.10
  16   0  -3   -0.20    1.60
 -16   0   3    1.90    1.40
 -16   0   3   -1.00    1.60
  16   0  -3    0.60    1.20
 -16   0   3    0.50    1.10
  16   0  -3    0.20    1.70
 -16   0   3    1.80    1.90
  14   0  -3    0.40    1.60
 -14   0   3    0.30    2.00
  14   0  -3    0.40    1.20
 -14   0   3    2.00    1.00
 -14   0   3    0.70    1.00
 -14   0   3   -0.50    1.20
  14   0  -3   -0.40    1.60
 -14   0   3    2.20    1.70
  12   0  -3   -1.30    1.40
 -12   0   3   -0.40    1.20
  12   0  -3    0.20    1.30
 -12   0   3    2.30    1.70
 -12   0   3    0.30    0.90
  12   0  -3    1.10    1.00
 -12   0   3   -1.00    0.90
 -12   0   3    0.80    1.00
 -10   0   3    1.40    1.10
  10   0  -3    1.50    1.20
 -10   0   3    0.20    1.40
  10   0  -3   -0.10    1.30
 -10   0   3   -0.70    1.00
  10   0  -3   -0.20    0.90
  -8   0   3    0.50    0.80
  -8   0   3    0.30    0.80
   8   0  -3   -0.20    1.00
   8   0  -3   -0.50    1.30
  -8   0   3   -1.50    0.70
  -8   0   3    1.00    1.40
   8   0  -3    0.40    0.80
   8   0  -3   -0.20    0.70
  -6   0   3    0.40    1.20
   6   0  -3    0.80    1.20
   6   0  -3    0.90    0.80
  -6   0   3    0.90    0.70
   6   0  -3    0.40    0.70
  -6   0   3    1.60    0.90
   4   0  -3    1.20    1.10
  -4   0   3    0.00    0.80
   4   0  -3   -0.70    0.70
  -4   0   3    1.70    1.20
   4   0  -3   -0.30    0.70
  -4   0   3    0.60    0.70
  -2   0   3    0.40    0.80
   2   0  -3    0.80    0.80
   2   0  -3    0.10    0.80
  -2   0   3   -0.70    0.70
  -2   0   3   -1.00    0.80
   0   0   3    0.10    0.60
   0   0  -3   -0.40    0.80
   0   0   3    0.10    0.90
   0   0   3    0.00    0.60
   0   0   3   -0.10    0.80
   0   0  -3    0.30    0.70
   0   0  -3    1.20    0.90
  -2   0  -3   -0.80    1.10
  -2   0  -3   -0.10    0.70
   2   0   3   -0.20    0.70
   2   0   3    1.30    1.10
   2   0   3    0.70    0.90
  -2   0  -3    0.20    0.90
   2   0   3    0.30    0.80
  -2   0  -3   -0.50    0.60
  -4   0  -3    0.30    0.60
  -4   0  -3    0.50    0.70
   4   0   3   -0.40    0.70
  -4   0  -3    1.90    1.40
  -4   0  -3    0.50    1.00
   4   0   3    0.10    1.00
   4   0   3    0.20    0.80
   4   0   3    0.20    0.90
  -6   0  -3    1.20    0.80
   6   0   3    0.40    1.10
   6   0   3    0.60    0.80
   6   0   3    1.20    1.10
  -6   0  -3    0.60    1.60
   6   0   3    0.10    0.90
  -6   0  -3   -0.30    1.00
  -8   0  -3   -0.70    1.60
   8   0   3    0.30    1.20
  -8   0  -3    0.40    0.80
   8   0   3   -0.10    1.30
   8   0   3    0.80    1.00
   8   0   3    1.10    1.10
   8   0   3    0.60    1.10
  -8   0  -3    0.80    1.30
  10   0   3    0.70    1.10
  10   0   3    0.00    1.10
  10   0   3   -1.30    1.40
 -10   0  -3    0.30    0.90
  10   0   3    0.20    1.10
 -10   0  -3   -0.90    1.70
 -10   0  -3   -1.50    1.30
  10   0   3    0.50    1.10
  12   0   3    0.50    1.70
 -12   0  -3   -0.50    1.80
  12   0   3    2.60    1.20
  12   0   3    0.70    1.30
 -12   0  -3    2.60    1.40
  12   0   3    0.20    1.10
  12   0   3    0.70    1.20
  14   0   3   -0.40    1.20
  14   0   3    0.20    1.30
 -14   0  -3    1.00    1.50
  14   0   3   -1.00    1.20
  14   0   3    2.00    2.00
 -14   0  -3    4.00    2.20
 -14   0  -3    0.80    1.90
  14   0   3   -0.90    1.40
 -16   0  -3    1.90    2.40
  16   0   3    2.40    1.60
 -16   0  -3   -2.20    2.10
  16   0   3    0.40    1.90
  16   0   3    2.40    1.40
  16   0   3    1.10    1.60
 -18   0  -3    1.30    2.40
  18   0   3    0.60    1.60
  18   0   3    1.00    1.90
 -18   0  -3   -0.60    2.20
  18   0   3    0.50    1.90
  20   0   3    1.10    2.40
 -20   0  -3    2.20    2.30
  20   0   3    3.20    2.40
  20   0   3    1.20    1.60
 -20   0  -3    4.40    3.30
  22   0   3    0.10    2.10
  22   0   3    0.50    2.10
 -22   0  -3    0.70    2.70
  24   0   3   -1.90    2.00
 -24   0  -3   -1.40    2.50
  24   0   3   -2.60    2.30
  26   0   3   -0.70    2.80
  26   0   3    1.00    2.50
 -26   0  -3   -0.10    2.80
  28   0   3    1.10    3.00
 -28   0  -3   -1.00    2.80
  28   0   3   -3.80    2.50
  30   0   3    2.30    3.80
 -30   0  -3    0.10    3.40
  30   0   3    8.20    3.50
  35  -1  -3    1.50    3.70
 -35  -1   3    7.40    4.10
  35  -1  -3    2.60    3.10
 -35   1   3    7.70    5.40
  35   1  -3    9.60    5.10
  35   1  -3    4.70    3.20
  33  -1  -3   18.80    4.50
  33  -1  -3   22.90    5.50
 -33  -1   3   10.90    4.80
 -33  -1   3   24.00    5.00
  33   1  -3   14.10    5.30
  33   1  -3   16.60    4.20
 -33   1   3   13.70    4.60
  31  -1  -3    0.10    2.50
 -31  -1   3   -0.40    3.00
  31  -1  -3   -0.90    2.80
  31   1  -3   -2.00    2.40
  31   1  -3    1.20    3.80
 -31   1   3    1.70    3.20
  29  -1  -3   48.60    7.40
  29  -1  -3   44.90    6.60
 -29  -1   3   65.59    6.60
 -29  -1   3   57.19    7.00
  29   1  -3   55.09    6.80
  29   1  -3   54.09    8.30
 -29   1   3   50.39    7.10
  27  -1  -3   -0.40    2.00
 -27  -1   3   -0.60    2.00
 -27  -1   3    1.40    2.50
  27   1  -3    1.90    3.00
  27   1  -3    3.20    2.30
 -27   1   3   -2.10    2.40
 -25  -1   3   18.40    3.20
 -25  -1   3   15.40    3.70
 -25  -1   3   13.60    3.80
  25  -1  -3    9.30    3.70
 -25   1   3    9.20    2.90
  25   1  -3   12.40    3.20
  25   1  -3   11.10    4.10
 -25   1   3   18.40    3.80
 -25   1   3   11.30    3.00
  23  -1  -3    1.20    2.30
 -23  -1   3    2.20    1.70
 -23  -1   3    2.50    2.40
  23  -1  -3    0.20    1.60
 -23  -1   3    2.90    2.20
 -23   1   3    1.90    1.90
  23   1  -3   -2.00    2.40
 -23   1   3   -0.50    2.10
 -23   1   3   -0.80    2.00
 -23   1   3    0.80    2.60
  23   1  -3    0.60    1.80
  21  -1  -3  124.99   10.80
 -21  -1   3  141.69   11.10
  21  -1  -3  114.09   11.60
 -21  -1   3  123.69   11.30
 -21  -1   3  141.19   10.70
  21  -1  -3  124.09   12.20
 -21  -1   3  140.09   11.70
 -21   1   3  140.19   11.60
  21   1  -3  159.78   12.50
 -21   1   3  132.59   10.40
 -21   1   3  105.09   10.50
 -21   1   3  122.59   11.30
  21   1  -3  126.79   11.10
  19  -1  -3   11.90    3.40
 -19  -1   3   12.00    2.90
 -19  -1   3   15.70    3.10
  19  -1  -3   13.00    2.60
 -19  -1   3   11.60    3.70
 -19  -1   3   15.50    3.00
  19  -1  -3   14.10    3.80
 -19   1   3   17.40    3.20
 -19   1   3   10.00    2.00
  19   1  -3   19.40    4.00
  19   1  -3   17.20    3.40
 -19   1   3   12.30    2.80
 -19   1   3   11.30    2.50
  19   1  -3    7.30    3.10
 -17  -1   3   46.40    6.20
  17  -1  -3   35.50    4.20
 -17  -1   3   40.40    4.50
  17  -1  -3   32.80    5.10
 -17  -1   3   41.00    4.70
  17  -1  -3   30.50    5.10
 -17  -1   3   44.90    5.10
 -17   1   3   35.70    4.90
  17   1  -3   42.60    5.40
 -17   1   3   38.20    4.30
 -17   1   3   43.10    4.90
  17   1  -3   38.50    4.60
 -17   1   3   37.70    3.80
 -17   1   3   36.50    4.50
  17   1  -3   44.40    5.30
  15  -1  -3   38.50    4.10
 -15  -1   3   42.30    4.30
  15  -1  -3   47.80    5.20
 -15  -1   3   35.30    4.80
  15  -1  -3   39.00    4.90
 -15  -1   3   41.90    4.60
 -15  -1   3   41.90    4.80
 -15   1   3   40.60    4.90
 -15   1   3   43.60    4.80
 -15   1   3   41.80    4.50
  15   1  -3   43.60    4.60
  15   1  -3   51.89    5.20
 -15   1   3   40.90    4.40
  15   1  -3   40.40    5.20
  13  -1  -3  127.39   10.00
 -13  -1   3  127.99   10.50
 -13  -1   3  132.39   10.60
  13  -1  -3  125.49   10.70
  13  -1  -3  133.39   11.00
 -13  -1   3  128.29   10.50
 -13  -1   3  124.39   10.20
  13  -1  -3  121.19    9.90
  13   1  -3  125.29   10.40
 -13   1   3  139.09   10.40
 -13   1   3  132.69   10.60
 -13   1   3  128.79   10.50
  13   1  -3  125.99   10.70
 -13   1   3  134.89   10.10
  13   1  -3  145.99   10.60
  11  -1  -3  612.44   49.10
  11  -1  -3  701.93   49.90
  11  -1  -3  694.33   49.30
 -11  -1   3  661.43   49.40
 -11  -1   3  685.33   49.40
 -11  -1   3  769.92   49.80
 -11  -1   3  674.03   49.40
  11  -1  -3  691.63   49.60
 -11   1   3  651.63   49.50
 -11   1   3  691.83   49.70
 -11   1   3  657.93   49.20
  11   1  -3  760.42   49.50
  11   1  -3  711.53   49.80
 -11   1   3  721.03   49.50
  11   1  -3  660.53   49.50
  -9  -1   3  234.88   16.30
  -9  -1   3  221.58   15.90
   9  -1  -3  210.18   16.10
   9  -1  -3  196.98   16.00
   9  -1  -3  182.48   15.60
   9  -1  -3  226.98   16.60
  -9  -1   3  217.08   16.00
  -9  -1   3  231.78   16.20
   9   1  -3  209.28   16.10
  -9   1   3  194.78   15.70
   9   1  -3  189.58   15.90
  -9   1   3  237.88   16.60
  -9   1   3  255.27   16.40
   9   1  -3  231.58   16.40
  -9   1   3  207.78   16.00
   7  -1  -3   49.30    4.50
  -7  -1   3   52.79    4.60
  -7  -1   3   64.59    5.00
  -7  -1   3   49.50    4.50
   7  -1  -3   51.59    4.70
   7  -1  -3   50.99    5.10
  -7  -1   3   52.69    4.50
   7  -1  -3   43.70    4.20
  -7  -1   3   51.89    4.20
   7   1  -3   48.10    4.50
  -7   1   3   59.59    5.00
  -7   1   3   43.40    4.20
  -7   1   3   54.29    5.20
   7   1  -3   54.09    4.30
  -5  -1   3   13.00    1.50
  -5  -1   3   12.60    1.90
   5  -1  -3   13.90    2.50
   5  -1  -3   10.80    1.60
   5  -1  -3    7.90    1.80
  -5  -1   3   13.90    1.90
   5  -1  -3   15.40    2.10
  -5  -1   3   13.90    2.00
  -5  -1   3   15.00    2.00
  -5   1   3   16.50    2.50
   5   1  -3   13.80    2.10
  -5   1   3   10.60    1.60
   5   1  -3   10.00    1.70
   5   1  -3   12.40    1.40
  -5   1   3   14.30    2.40
  -5   1   3   11.30    1.80
  -3  -1   3    1.90    0.90
   3  -1  -3    0.40    1.00
   3  -1  -3    2.00    1.10
   3  -1  -3    1.90    0.90
  -3  -1   3    2.40    1.00
  -3  -1   3    2.20    0.90
  -3  -1   3    1.70    0.50
  -3  -1   3    1.20    0.80
  -3  -1   3    2.50    0.70
   3  -1  -3    0.80    0.60
  -3   1   3    2.30    1.20
  -3   1   3    0.60    0.60
  -3   1   3    1.50    0.80
  -3   1   3    1.80    1.20
   3   1  -3    2.60    1.00
   3   1  -3   -0.30    0.80
   1  -1  -3  272.57   20.90
   1  -1  -3  330.87   21.50
   1  -1  -3  267.27   20.70
  -1  -1   3  289.17   21.00
  -1  -1   3  289.07   20.70
  -1  -1   3  267.87   20.80
   1  -1  -3  285.77   20.80
  -1  -1   3  284.07   20.90
   1   1  -3  282.57   20.90
  -1   1   3  269.37   20.70
  -1   1   3  253.47   20.90
   1   1  -3  266.67   20.90
  -1   1   3  332.87   21.50
   1   1  -3  322.17   20.80
  -1   1   3  304.07   21.00
  -1  -1  -3  271.37   22.30
  -1  -1  -3  310.37   22.40
   1  -1   3  315.87   22.40
   1  -1   3  299.27   22.40
  -1  -1  -3  325.17   22.60
   1  -1   3  297.37   22.50
   1  -1   3  318.47   22.60
   1  -1   3  339.57   22.50
  -1  -1  -3  322.47   22.80
  -1   1  -3  306.37   22.40
   1   1   3  294.17   22.40
  -1   1  -3  287.77   22.50
   1   1   3  290.47   22.40
   1   1   3  360.36   23.00
   1   1   3  304.57   22.40
   3  -1   3  104.29    8.40
  -3  -1  -3  115.79    8.70
   3  -1   3  110.29    8.50
   3  -1   3  112.09    8.20
  -3  -1  -3  101.99    8.30
  -3  -1  -3  110.79    8.90
  -3  -1  -3   95.79    8.10
   3  -1   3  102.09    8.30
  -3   1  -3  102.69    8.20
   3   1   3   99.89    8.20
  -3   1  -3  100.49    8.50
   3   1   3  125.89    9.10
  -3   1  -3  119.59    8.60
   3   1   3  107.89    8.50
   3   1   3  105.99    8.40
  -3   1  -3  103.59    8.30
  -5  -1  -3   87.29    7.30
   5  -1   3   93.59    7.70
   5  -1   3   94.39    7.50
   5  -1   3   94.59    7.80
   5  -1   3   90.09    7.30
  -5  -1  -3  110.29    8.10
  -5  -1  -3  111.99    8.80
  -5  -1  -3   87.09    7.40
  -5   1  -3   92.89    7.60
  -5   1  -3   85.29    7.20
   5   1   3   87.39    7.40
   5   1   3   94.09    8.40
   5   1   3   96.09    7.70
  -5   1  -3   99.99    7.90
   5   1   3   92.09    7.70
   7  -1   3    8.70    1.80
   7  -1   3   11.60    2.30
   7  -1   3    7.40    1.60
   7  -1   3    8.40    1.70
   7  -1   3    8.00    1.80
  -7  -1  -3    8.90    2.10
  -7  -1  -3   11.20    2.40
  -7  -1  -3    9.70    1.80
  -7   1  -3    8.50    1.80
   7   1   3    6.90    1.50
   7   1   3    8.60    2.00
   7   1   3   11.50    2.20
  -7   1  -3    6.50    1.30
  -7   1  -3   10.30    2.40
   7   1   3    7.20    1.80
   9  -1   3    5.90    1.50
   9  -1   3    3.50    1.60
   9  -1   3    3.90    2.00
   9  -1   3    3.60    1.40
  -9  -1  -3    6.60    2.40
  -9  -1  -3    6.50    1.80
  -9  -1  -3    6.30    2.30
   9   1   3    3.90    1.50
   9   1   3    4.70    1.40
  -9   1  -3    5.20    1.40
  -9   1  -3    5.80    1.20
   9   1   3    6.20    2.00
   9   1   3    5.00    1.70
   9   1   3    4.20    1.50
  11  -1   3    4.20    2.10
 -11  -1  -3    4.00    2.00
  11  -1   3    1.00    1.10
 -11  -1  -3    4.00    1.60
  11  -1   3   -0.10    1.40
 -11  -1  -3    0.30    1.80
  11  -1   3   -0.30    1.10
  11   1   3    2.30    1.30
  11   1   3    3.00    1.90
 -11   1  -3    1.30    1.10
  11   1   3    0.00    1.30
  11   1   3    1.50    1.20
  11   1   3    1.80    1.40
 -11   1  -3   -0.60    1.70
 -13  -1  -3   36.50    5.50
 -13  -1  -3   33.10    5.60
 -13  -1  -3   42.20    4.90
  13  -1   3   43.80    5.60
  13  -1   3   42.50    4.90
  13  -1   3   44.60    4.90
  13  -1   3   38.90    4.50
  13   1   3   40.00    4.40
  13   1   3   48.90    5.00
  13   1   3   44.00    4.80
  13   1   3   38.50    5.40
 -13   1  -3   47.10    4.60
  13   1   3   49.40    4.60
 -13   1  -3   41.40    5.50
  15  -1   3    1.20    1.50
 -15  -1  -3   -1.20    2.10
  15  -1   3    1.00    1.50
 -15  -1  -3    1.70    2.50
  15  -1   3   -0.60    2.40
  15  -1   3    2.00    2.00
  15   1   3    3.90    2.10
  15   1   3   -0.40    1.40
  15   1   3    0.10    1.70
  15   1   3   -0.80    2.20
  15   1   3    2.60    1.70
 -15   1  -3    0.80    1.60
 -15   1  -3    2.10    2.20
  17  -1   3   30.70    4.70
  17  -1   3   27.50    4.20
 -17  -1  -3   24.50    4.80
 -17  -1  -3   27.60    4.90
 -17   1  -3   26.40    4.70
  17   1   3   34.80    4.40
  17   1   3   24.50    3.80
  17   1   3   29.70    4.50
  17   1   3   35.40    4.70
 -19  -1  -3   58.59    7.20
  19  -1   3   59.89    6.70
  19  -1   3   70.99    6.80
 -19  -1  -3   77.19    8.50
  19   1   3   67.69    6.90
  19   1   3   54.79    6.50
  19   1   3   45.30    6.50
 -19   1  -3   60.19    7.40
  19   1   3   58.49    6.40
  21  -1   3   56.79    6.90
 -21  -1  -3   62.59    8.20
 -21  -1  -3   48.00    7.10
  21  -1   3   53.09    6.80
  21   1   3   57.89    6.50
  21   1   3   64.19    6.90
  21   1   3   57.49    6.30
 -21   1  -3   52.79    7.30
  23  -1   3   67.29    7.50
  23  -1   3   64.79    7.20
 -23  -1  -3   58.49    7.80
  23   1   3   67.29    7.30
 -23   1  -3   57.59    7.90
  23   1   3   58.49    7.00
  23   1   3   66.29    7.00
  25  -1   3   15.40    3.80
  25  -1   3   13.60    3.60
 -25  -1  -3   13.10    4.10
  25   1   3   11.60    3.20
  25   1   3   22.40    4.30
  25   1   3   20.90    4.30
 -25   1  -3    8.80    3.90
  27  -1   3    1.70    2.60
  27  -1   3    1.90    2.90
 -27  -1  -3    0.50    2.80
  27   1   3    4.30    3.30
 -27   1  -3    1.60    2.90
  27   1   3    0.30    2.40
  29  -1   3   16.10    4.30
  29  -1   3    6.90    3.40
 -29  -1  -3    7.90    3.70
  29   1   3    5.40    3.80
  29   1   3   11.70    3.50
 -29   1  -3    2.50    3.40
 -31  -1  -3    5.40    3.70
  31  -1   3   12.90    4.70
  31  -1   3   15.90    4.80
  31   1   3   15.00    5.00
 -31   1  -3   11.10    4.00
  31   1   3   18.90    4.30
 -34  -2   3   18.70    5.00
  34  -2  -3   20.80    5.70
  34  -2  -3   25.50    4.90
 -34  -2   3   26.10    5.50
  34   2  -3   27.00    7.20
 -34   2   3   26.70    5.80
  34   2  -3   25.60    5.00
  32  -2  -3   14.70    5.50
  32  -2  -3   24.70    5.30
 -32  -2   3   16.10    7.40
 -32  -2   3   24.80    5.00
  32   2  -3   20.80    4.40
  32   2  -3   14.40    6.20
 -32   2   3   25.40    5.20
  30  -2  -3  148.09   15.70
 -30  -2   3  213.38   15.30
 -30  -2   3  180.38   16.10
  30  -2  -3  162.58   15.10
  30   2  -3  202.78   17.70
 -30   2   3  172.18   16.10
  30   2  -3  181.58   15.50
  28  -2  -3   19.60    4.60
 -28  -2   3   20.80    4.30
  28  -2  -3   14.60    3.70
 -28   2   3   25.90    5.00
  28   2  -3   20.60    5.60
  28   2  -3   21.60    4.90
 -26  -2   3    7.60    3.20
  26  -2  -3    5.50    3.40
  26  -2  -3    8.80    2.80
  26   2  -3   12.90    3.30
  26   2  -3   18.30    5.20
 -26   2   3   15.20    3.80
  24  -2  -3   78.29    8.70
  24  -2  -3   67.19    7.50
 -24  -2   3   87.79    8.80
  24   2  -3   71.19    7.60
  24   2  -3   68.69    8.90
 -24   2   3   85.79    8.40
 -24   2   3   83.39    8.50
  24   2  -3   80.89    8.10
 -22  -2   3   40.00    5.60
  22  -2  -3   38.70    4.80
  22  -2  -3   35.80    5.80
 -22  -2   3   28.10    4.60
  22   2  -3   30.50    4.20
  22   2  -3   40.70    6.00
 -22   2   3   39.20    5.50
 -22   2   3   40.50    5.50
  22   2  -3   41.30    5.20
  20  -2  -3  486.55   38.80
 -20  -2   3  505.75   39.20
  20  -2  -3  492.15   40.00
 -20  -2   3  559.24   39.80
 -20  -2   3  445.46   41.10
  20   2  -3  566.44   40.10
 -20   2   3  525.25   38.30
 -20   2   3  610.14   40.20
  20   2  -3  542.15   39.50
 -20   2   3  543.25   39.00
  20   2  -3  584.64   40.00
  20   2  -3  539.45   38.90
  18  -2  -3   17.70    3.70
 -18  -2   3   19.10    3.40
  18  -2  -3   21.40    3.10
  18  -2  -3   20.30    4.10
 -18  -2   3   21.10    3.50
  18  -2  -3   19.00    2.90
 -18  -2   3   14.50    3.00
  18   2  -3   25.90    3.30
  18   2  -3   27.20    4.20
 -18   2   3   17.80    3.50
 -18   2   3   16.50    3.00
  18   2  -3   26.50    3.90
  18   2  -3   21.50    3.70
 -18   2   3   13.90    3.40
 -16  -2   3   62.19    6.30
  16  -2  -3   59.89    5.60
  16  -2  -3   58.19    6.70
 -16  -2   3   60.99    6.20
  16  -2  -3   54.39    6.70
 -16  -2   3   63.19    6.30
  16  -2  -3   58.19    5.60
 -16  -2   3   66.79    6.50
  16   2  -3   83.29    7.00
  16   2  -3   67.09    6.70
 -16   2   3   53.79    6.00
 -16   2   3   52.39    6.50
 -16   2   3   76.39    6.90
 -16   2   3   68.69    6.60
  16   2  -3   72.59    6.40
  16   2  -3   70.69    6.00
  14  -2  -3   66.09    6.10
  14  -2  -3   84.89    7.40
  14  -2  -3   69.39    5.90
 -14  -2   3   68.69    6.70
 -14  -2   3   67.69    6.60
 -14  -2   3   80.99    6.80
  14  -2  -3   72.39    7.20
 -14  -2   3   67.79    6.80
  14   2  -3   72.89    6.60
 -14   2   3   73.49    6.20
 -14   2   3   68.69    6.70
  14   2  -3   73.19    7.00
  14   2  -3   72.59    6.70
 -14   2   3   80.09    7.10
 -14   2   3   62.49    6.80
  14   2  -3   69.29    6.60
  12  -2  -3  160.78   13.80
 -12  -2   3  181.48   13.60
  12  -2  -3  172.38   13.70
 -12  -2   3  166.18   13.40
 -12  -2   3  202.78   13.70
  12  -2  -3  148.59   13.10
 -12  -2   3  188.68   13.50
 -12   2   3  155.58   13.20
 -12   2   3  144.69   13.60
 -12   2   3  178.58   13.70
 -12   2   3  193.98   14.00
  12   2  -3  180.18   13.50
  12   2  -3  174.78   13.50
 -10  -2   3  160.08   11.60
 -10  -2   3  137.09   11.30
  10  -2  -3  153.58   12.00
 -10  -2   3  141.79   11.50
  10  -2  -3  139.29   11.70
 -10  -2   3  141.19   11.50
  10  -2  -3  141.89   11.50
  10   2  -3  158.38   11.60
 -10   2   3  147.59   11.90
  10   2  -3  143.49   11.50
 -10   2   3  161.58   12.20
  10   2  -3  136.09   11.50
  10   2  -3  139.49   11.30
   8  -2  -3   97.89    8.30
   8  -2  -3  102.99    8.20
  -8  -2   3   97.39    7.80
  -8  -2   3  100.39    8.00
  -8  -2   3   92.69    7.90
   8  -2  -3   88.49    8.00
  -8  -2   3   98.09    8.00
   8   2  -3  104.89    8.20
   8   2  -3  111.39    8.00
   8   2  -3   86.69    7.90
   8   2  -3   78.99    7.70
  -8   2   3  119.59    8.70
  -8   2   3  101.79    8.40
  -8   2   3   87.79    8.00
  -6  -2   3  198.68   14.10
   6  -2  -3  192.68   14.20
  -6  -2   3  186.08   13.90
   6  -2  -3  187.78   14.40
  -6  -2   3  164.28   13.80
  -6  -2   3  199.58   14.10
   6  -2  -3  167.78   14.00
   6   2  -3  185.48   14.10
  -6   2   3  206.98   14.30
   6   2  -3  177.48   13.80
   6   2  -3  182.28   14.00
  -6   2   3  172.58   14.00
  -4  -2   3   25.10    2.70
   4  -2  -3   26.20    3.10
  -4  -2   3   25.90    2.80
  -4  -2   3   23.30    3.10
   4  -2  -3   20.30    2.60
   4  -2  -3   27.30    3.20
   4  -2  -3   24.10    3.40
  -4  -2   3   20.50    2.50
  -4  -2   3   26.50    2.50
  -4   2   3   22.90    2.20
   4   2  -3   23.90    2.80
  -4   2   3   30.00    3.60
   4   2  -3   16.40    2.50
   4   2  -3   22.90    2.80
   2  -2  -3 1084.79   71.19
   2  -2  -3  909.21   71.19
   2  -2  -3  948.01   70.69
   2  -2  -3 1067.39   71.69
  -2  -2   3  962.30   71.09
  -2  -2   3  989.00   71.19
  -2  -2   3 1016.70   71.19
   2  -2  -3  917.51   71.19
  -2  -2   3  972.00   71.09
   2   2  -3 1023.00   71.19
  -2   2   3 1081.29   71.29
  -2   2   3 1024.00   70.79
   2   2  -3  979.50   71.19
   2   2  -3  951.20   71.09
  -2   2   3 1090.89   71.89
   0  -2   3   17.40    2.40
   0  -2  -3   10.40    1.80
   0  -2  -3   12.60    2.50
   0  -2  -3   12.90    1.80
   0  -2   3   17.00    2.40
   0  -2   3   17.40    2.20
   0  -2  -3   10.10    2.00
   0  -2   3   14.00    2.10
   0   2  -3   15.40    2.20
   0   2  -3   17.40    2.50
   0   2   3   15.30    2.20
   0   2  -3   12.10    2.00
   0   2   3   13.90    2.10
   0   2   3   15.80    2.30
   0   2   3   13.50    2.60
   2  -2   3  749.42   54.99
   2  -2   3  730.43   55.09
   2  -2   3  789.12   55.39
   2  -2   3  803.62   55.39
  -2  -2  -3  836.82   55.89
  -2  -2  -3  726.43   54.99
   2  -2   3  737.83   54.99
   2  -2   3  782.12   55.09
   2   2   3  721.43   55.29
  -2   2  -3  844.02   55.59
   2   2   3  805.62   55.79
  -2   2  -3  760.02   55.39
   4  -2   3    1.50    1.10
  -4  -2  -3    0.80    1.20
  -4  -2  -3    1.50    1.40
   4  -2   3    0.30    0.60
  -4  -2  -3    0.30    0.90
   4  -2   3   -0.10    0.70
   4  -2   3    0.80    0.80
   4  -2   3    0.20    1.10
  -4   2  -3   -1.30    1.00
   4   2   3    1.40    1.20
   4   2   3   -0.40    1.30
   4   2   3    2.20    1.20
   6  -2   3  309.97   23.60
   6  -2   3  335.87   24.10
   6  -2   3  349.27   24.50
  -6  -2  -3  342.27   24.10
  -6  -2  -3  370.66   25.10
   6  -2   3  327.27   24.30
   6  -2   3  294.87   23.80
  -6  -2  -3  333.37   24.60
   6  -2   3  287.07   23.60
   6   2   3  303.17   24.20
   6   2   3  345.27   24.60
   6   2   3  341.47   24.40
  -6   2  -3  338.27   24.70
  -8  -2  -3  769.72   56.39
   8  -2   3  719.33   55.09
  -8  -2  -3  801.62   55.89
   8  -2   3  791.82   55.99
  -8  -2  -3  773.82   56.39
   8  -2   3  801.92   56.19
   8  -2   3  731.83   55.59
   8  -2   3  812.02   55.79
   8  -2   3  688.33   55.19
   8   2   3  684.53   55.19
   8   2   3  787.82   56.09
   8   2   3  843.32   56.19
   8   2   3  767.62   56.19
  -8   2  -3  778.82   56.39
  -8   2  -3  830.42   55.69
   8   2   3  858.51   55.29
  10  -2   3   96.59    8.30
  10  -2   3   95.89    7.70
 -10  -2  -3   94.89    8.60
 -10  -2  -3  102.09    8.90
  10  -2   3   88.49    7.80
  10  -2   3   95.59    8.30
 -10  -2  -3   96.09    8.20
  10   2   3   90.09    7.40
 -10   2  -3   91.49    7.80
 -10   2  -3   66.49    9.00
  10   2   3   86.19    7.30
  10   2   3   91.49    8.50
  10   2   3   92.49    8.20
  10   2   3   88.89    8.90
  12  -2   3  780.32   56.59
  12  -2   3  831.72   56.09
 -12  -2  -3  783.92   56.89
  12  -2   3  871.31   56.19
 -12  -2  -3  783.92   56.79
  12  -2   3  768.72   56.19
 -12  -2  -3  681.03   56.09
  12   2   3  735.33   55.59
 -12   2  -3  768.02   55.89
  12   2   3  765.82   56.29
  12   2   3  759.32   56.39
  12   2   3  770.92   55.59
 -12   2  -3  770.02   57.49
  12   2   3  809.42   56.59
  14  -2   3   -0.10    1.30
 -14  -2  -3    3.80    3.30
  14  -2   3   -1.60    1.20
 -14  -2  -3    1.60    2.00
  14   2   3    2.40    1.60
  14   2   3   -0.20    1.70
 -14   2  -3    0.20    1.60
 -14   2  -3    1.00    2.10
  14   2   3   -0.40    1.70
  14   2   3    2.00    1.70
 -16  -2  -3  198.58   18.90
  16  -2   3  246.18   18.60
  16  -2   3  231.38   18.40
 -16  -2  -3  260.07   19.70
  16   2   3  225.08   18.70
 -16   2  -3  267.57   18.70
  16   2   3  253.07   18.50
  16   2   3  245.68   18.80
 -16   2  -3  222.48   19.50
  16   2   3  236.18   18.10
 -18  -2  -3  195.18   16.30
 -18  -2  -3  207.78   16.60
  18  -2   3  203.38   15.60
  18  -2   3  206.38   15.50
  18   2   3  181.18   15.10
  18   2   3  189.28   15.20
 -18   2  -3  207.28   16.70
  18   2   3  156.58   17.40
  18   2   3  162.38   15.20
  20  -2   3    4.80    2.20
 -20  -2  -3    2.50    2.80
  20  -2   3    2.90    2.20
  20   2   3    2.70    2.40
  20   2   3    3.80    2.30
  20   2   3    1.80    2.80
 -20   2  -3    2.40    2.80
  20   2   3    1.30    2.60
  22  -2   3   87.59    8.70
 -22  -2  -3   59.39    9.00
  22  -2   3   93.59    9.00
 -22   2  -3   87.19    9.50
  22   2   3   79.59    8.60
  22   2   3   93.59    8.60
  22   2   3   76.79    8.30
  24  -2   3   36.70    6.30
  24  -2   3   32.80    5.20
 -24  -2  -3   22.50    5.00
 -24   2  -3   21.90    5.30
  24   2   3   33.60    5.00
  24   2   3   25.60    4.80
  24   2   3   21.20    4.80
  26  -2   3  114.29   10.60
  26  -2   3  105.49   11.20
 -26  -2  -3   85.69   10.50
  26   2   3  111.59   10.30
  26   2   3  132.09   10.90
  26   2   3   84.69   10.80
 -26   2  -3   89.39   11.20
  28  -2   3   13.40    3.80
 -28  -2  -3    9.30    3.80
  28  -2   3   11.70    3.90
 -28   2  -3    4.30    3.90
  28   2   3   15.10    3.90
  28   2   3    9.50    4.10
 -30  -2  -3   35.10    6.30
  30  -2   3   30.60    5.70
  30  -2   3   41.30    6.30
  30   2   3   44.70    6.20
  30   2   3   37.00    7.20
 -30   2  -3   23.60    5.90
  33  -3  -3   35.00    6.80
 -33  -3   3   26.60    5.70
  33   3  -3   31.00   11.10
 -33   3   3   25.20    5.80
  33   3  -3   38.00    5.80
  31  -3  -3   19.90    5.10
 -31  -3   3   21.10    5.50
  31   3  -3   27.10    5.10
  31   3  -3   31.40    7.60
 -31   3   3   30.80    5.90
  29  -3  -3   61.19    8.20
  29  -3  -3   72.89    8.80
 -29  -3   3   69.99    8.70
  29   3  -3   63.09    8.10
 -29   3   3   65.49    8.80
  27  -3  -3    9.90    3.90
 -27  -3   3   10.10    3.60
  27  -3  -3   14.70    3.70
  27   3  -3   13.90    4.10
  27   3  -3   12.60    3.20
 -27   3   3   12.90    4.20
  27   3  -3   22.70    5.90
 -25  -3   3   55.79    6.90
  25  -3  -3   45.40    6.60
  25  -3  -3   53.89    7.40
  25   3  -3   52.09    6.70
 -25   3   3   48.70    6.90
  25   3  -3   58.49    8.40
  25   3  -3   49.80    5.90
 -23  -3   3   36.50    5.20
  23  -3  -3   41.70    6.30
  23  -3  -3   29.40    4.50
  23   3  -3   33.10    5.30
  23   3  -3   29.80    5.40
 -23   3   3   26.90    4.90
  23   3  -3   33.90    4.70
  21  -3  -3  322.97   25.90
 -21  -3   3  328.47   26.40
  21  -3  -3  326.47   28.20
 -21  -3   3  379.86   27.10
  21   3  -3  347.47   26.30
 -21   3   3  324.47   26.50
 -21   3   3  375.46   27.40
  21   3  -3  383.26   27.00
  21   3  -3  366.56   27.00
  19  -3  -3    2.20    1.40
 -19  -3   3    3.00    1.90
  19  -3  -3    2.00    2.60
  19  -3  -3    0.20    1.90
 -19   3   3    2.20    2.20
 -19   3   3    2.30    2.30
  19   3  -3    2.90    1.90
 -19   3   3    0.70    2.00
  19   3  -3    2.60    1.70
  19   3  -3    1.40    2.20
 -17  -3   3  169.98   14.50
 -17  -3   3  182.28   14.90
  17  -3  -3  181.28   15.50
 -17   3   3  175.18   15.10
  17   3  -3  186.48   14.90
  17   3  -3  185.68   14.90
 -17   3   3  203.18   15.50
  17   3  -3  188.78   15.40
 -15  -3   3  106.59    8.90
  15  -3  -3  110.79    9.50
  15  -3  -3  107.99    9.50
 -15  -3   3  104.19    8.80
  15  -3  -3   89.79    8.40
  15   3  -3   95.89    8.70
 -15   3   3   96.99    8.90
  15   3  -3   96.59    8.70
  15   3  -3  106.69    8.60
 -15   3   3   80.69    9.50
  15   3  -3   93.39    8.70
 -15   3   3   80.69    8.80
 -13  -3   3   86.19    7.70
 -13  -3   3   91.19    7.80
 -13  -3   3   87.79    7.80
  13  -3  -3   88.19    8.40
  13  -3  -3   93.49    8.40
  13  -3  -3   73.39    7.60
 -13  -3   3   89.69    8.20
  13   3  -3   89.69    7.80
  13   3  -3   90.39    7.90
 -13   3   3   78.29    8.20
  13   3  -3   84.29    7.50
  13   3  -3   91.19    7.70
 -13   3   3   77.79    8.30
 -13   3   3   81.89    8.00
 -11  -3   3  965.90   64.99
 -11  -3   3  886.81   64.49
  11  -3  -3  877.21   64.99
  11  -3  -3  885.01   64.89
  11  -3  -3  837.42   64.59
 -11  -3   3  917.91   64.79
 -11  -3   3  956.40   64.69
 -11   3   3  851.61   64.79
  11   3  -3  927.21   64.29
  11   3  -3  815.02   64.79
  11   3  -3  949.11   64.79
  11   3  -3  899.11   64.69
 -11   3   3  924.21   64.99
  -9  -3   3   15.10    2.70
  -9  -3   3   17.30    2.60
   9  -3  -3    9.00    2.60
   9  -3  -3   15.00    2.80
   9  -3  -3   14.80    3.00
  -9  -3   3   14.40    2.70
  -9  -3   3   12.50    2.30
  -9   3   3    8.20    2.40
   9   3  -3   14.00    2.50
   9   3  -3   12.40    2.10
   9   3  -3    9.20    2.20
   9   3  -3    8.80    2.30
  -9   3   3   16.60    3.20
  -9   3   3   11.20    2.80
   7  -3  -3  473.45   35.90
  -7  -3   3  485.35   35.70
   7  -3  -3  447.56   35.60
   7  -3  -3  475.05   36.00
  -7  -3   3  514.05   35.60
  -7  -3   3  504.85   35.90
  -7   3   3  486.95   35.80
  -7   3   3  523.35   36.20
   7   3  -3  487.05   35.60
   7   3  -3  500.65   35.30
   7   3  -3  479.25   35.60
  -5  -3   3   89.39    8.00
   5  -3  -3   98.59    7.90
  -5  -3   3   95.09    7.70
   5  -3  -3   91.39    8.20
  -5  -3   3   95.19    7.80
  -5  -3   3   85.49    7.70
  -5  -3   3   92.89    7.50
   5  -3  -3   83.89    7.70
   5  -3  -3   94.09    8.20
   5   3  -3   89.99    7.80
   5   3  -3   86.29    7.60
  -5   3   3  106.19    8.10
   5   3  -3   88.39    7.40
  -3  -3   3  397.16   29.30
  -3  -3   3  389.16   29.10
  -3  -3   3  382.06   29.30
   3  -3  -3  401.86   29.60
   3  -3  -3  428.46   29.20
   3  -3  -3  421.16   30.00
   3  -3  -3  374.06   29.60
  -3  -3   3  408.16   29.50
  -3  -3   3  441.06   29.30
   3   3  -3  403.66   29.10
   3   3  -3  401.06   29.20
  -3   3   3  414.66   29.30
  -3   3   3  401.26   30.10
   3   3  -3  329.77   30.40
   1  -3  -3  575.64   43.90
  -1  -3   3  603.44   42.90
   1  -3  -3  556.44   42.40
  -1  -3   3  598.74   43.20
   1  -3  -3  592.44   43.50
  -1  -3   3  555.44   43.10
   1  -3  -3  599.84   43.50
  -1  -3   3  617.34   43.00
   1   3  -3  641.54   43.00
   1   3  -3  613.04   43.00
  -1   3   3  627.14   43.70
  -1   3   3  579.74   42.80
   1   3  -3  597.34   42.90
   1  -3   3   24.40    3.20
   1  -3   3   24.60    3.30
  -1  -3  -3   21.50    3.70
   1  -3   3   22.70    2.80
  -1  -3  -3   22.20    3.40
   1  -3   3   26.60    3.20
  -1   3  -3   21.00    2.80
  -1   3  -3   31.30    3.10
   1   3   3   16.10    3.20
   1   3   3   25.30    3.20
   1   3   3   26.40    3.40
  -1   3  -3   25.60    3.50
   3  -3   3  248.08   20.00
  -3  -3  -3  244.48   20.00
   3  -3   3  244.98   19.40
   3  -3   3  266.07   19.90
  -3  -3  -3  262.97   20.60
  -3  -3  -3  267.57   19.60
   3  -3   3  255.67   19.60
   3  -3   3  282.57   19.80
   3  -3   3  274.47   19.60
  -3   3  -3  295.77   20.50
  -3   3  -3  281.37   19.50
   3   3   3  271.07   20.30
   3   3   3  243.58   19.90
   3   3   3  264.77   20.00
  -5  -3  -3  147.29   13.80
   5  -3   3  171.18   13.30
   5  -3   3  151.88   13.10
   5  -3   3  183.08   13.70
  -5  -3  -3  179.18   13.50
  -5  -3  -3  175.08   14.50
   5  -3   3  180.38   13.40
   5  -3   3  176.38   13.90
   5  -3   3  184.18   13.40
   5   3   3  175.28   14.10
   5   3   3  155.78   13.70
  -5   3  -3  198.18   14.50
   5   3   3  191.78   14.00
   7  -3   3  463.65   33.60
   7  -3   3  461.75   34.00
  -7  -3  -3  450.25   34.50
   7  -3   3  442.96   33.60
   7  -3   3  446.56   33.90
   7  -3   3  479.55   34.30
   7  -3   3  460.95   34.40
  -7  -3  -3  485.55   35.00
  -7  -3  -3  441.06   33.90
   7   3   3  431.86   34.40
  -7   3  -3  494.05   34.70
   7   3   3  488.75   34.60
   7   3   3  514.05   34.60
  -9  -3  -3  133.49   11.40
   9  -3   3  122.79   10.30
  -9  -3  -3  111.49   10.00
   9  -3   3  115.29    9.30
   9  -3   3  123.49   10.00
  -9  -3  -3  116.89   10.60
   9  -3   3  109.39    9.30
   9  -3   3  117.59    9.70
   9  -3   3  129.79   10.00
   9  -3   3  126.59   10.70
   9   3   3  142.59   10.70
   9   3   3  116.79   10.50
  -9   3  -3  122.39   10.80
   9   3   3  121.89   11.10
  11  -3   3  269.67   19.40
  11  -3   3  263.17   19.80
 -11  -3  -3  251.07   20.30
 -11  -3  -3  232.28   19.80
  11   3   3  276.17   20.40
 -11   3  -3  237.18   20.30
  11   3   3  276.27   20.10
  13  -3   3    6.60    2.00
 -13  -3  -3    5.40    2.40
  13  -3   3    7.40    2.10
 -13   3  -3    5.50    2.00
  13   3   3    5.40    2.30
  13   3   3    6.00    2.40
 -13   3  -3    5.00    3.30
  15  -3   3  340.17   24.90
 -15  -3  -3  312.37   25.50
  15   3   3  318.27   25.30
 -15   3  -3  282.77   25.90
 -15   3  -3  354.26   24.90
  15   3   3  353.26   25.40
 -17  -3  -3  162.58   14.80
  17  -3   3  174.18   14.10
  17  -3   3  172.68   14.30
  17   3   3  161.98   14.40
  17   3   3  177.68   14.60
 -17   3  -3  188.28   15.40
  19  -3   3   24.50    4.20
  19  -3   3   21.90    3.80
 -19  -3  -3   21.50    4.30
  19   3   3   18.00    4.10
 -19   3  -3   18.20    4.40
  19   3   3   14.80    3.80
 -21  -3  -3  187.78   17.70
  21  -3   3  215.88   17.20
  21  -3   3  222.28   17.60
 -21   3  -3  205.88   18.30
  21   3   3  217.68   17.60
 -23  -3  -3    2.20    3.30
  23  -3   3    1.10    2.70
  23  -3   3   -0.10    2.30
  23   3   3    3.10    3.70
  23   3   3    1.20    2.80
  23   3   3    0.90    2.20
 -23   3  -3    3.50    3.00
  25  -3   3  253.57   19.00
  25  -3   3  252.17   19.20
 -25  -3  -3  177.88   19.20
  25   3   3  254.87   20.10
 -25   3  -3  201.88   19.70
  25   3   3  242.48   19.10
  25   3   3  212.28   18.50
  27  -3   3   37.50    5.60
  27  -3   3   25.10    5.10
 -27  -3  -3   22.10    5.60
  27   3   3   14.30    6.40
  27   3   3   29.00    5.00
 -27   3  -3   21.90    5.40
 -29  -3  -3   12.00    4.40
 -29   3  -3   11.10    4.60
  29   3   3   13.40    4.60
 -30  -4   3  188.98   16.80
  30  -4  -3  161.18   15.90
  30   4  -3  174.58   15.80
 -30   4   3  186.68   16.80
  28  -4  -3   24.80    5.70
 -28  -4   3   33.00    8.00
 -28   4   3   30.70    6.00
  28   4  -3   28.60    5.40
 -26  -4   3   81.89    9.20
  26   4  -3   79.79    8.40
  26   4  -3   90.49    9.50
  26   4  -3   78.59   11.40
 -26   4   3   79.69    9.50
  24  -4  -3   20.10    5.10
 -24  -4   3   16.90    3.90
  24   4  -3   21.60    4.50
 -24   4   3   15.70    4.40
  24   4  -3   10.00    4.20
  24   4  -3   20.00    3.80
 -22  -4   3  166.68   14.50
  22  -4  -3  139.69   14.40
 -22   4   3  173.38   14.70
  22   4  -3  163.98   13.70
  22   4  -3  177.38   14.50
  20  -4  -3  212.48   19.00
 -20  -4   3  235.48   18.80
 -20   4   3  227.18   19.20
  20   4  -3  244.68   18.20
  20   4  -3  221.98   18.60
  18  -4  -3   83.99    9.20
 -18  -4   3   93.29    8.90
  18   4  -3   99.99    8.50
 -18   4   3   73.19    8.60
 -18   4   3   96.89    9.00
  18   4  -3   82.19    8.60
  16  -4  -3  178.98   15.40
 -16  -4   3  177.08   14.90
  16   4  -3  184.08   14.90
 -16   4   3  152.08   14.60
 -16   4   3  186.08   15.40
  16   4  -3  200.88   14.80
  14  -4  -3   19.20    3.80
 -14  -4   3   23.00    3.90
  14  -4  -3   29.20    4.80
  14   4  -3   32.80    4.20
 -14   4   3   25.80    4.20
  14   4  -3   23.70    4.10
 -14   4   3   27.30    4.40
  12  -4  -3  426.46   33.20
 -12  -4   3  451.65   33.10
 -12   4   3  467.55   33.50
 -12   4   3  387.36   33.00
  12   4  -3  448.36   32.80
  12   4  -3  463.65   32.60
 -10  -4   3  179.08   14.50
  10  -4  -3  185.98   14.80
 -10  -4   3  192.88   14.50
  10  -4  -3  162.68   14.60
 -10   4   3  180.68   14.90
  10   4  -3  207.48   14.50
  10   4  -3  177.58   14.40
 -10   4   3  167.28   14.60
 -10   4   3  161.88   14.70
  -8  -4   3  403.66   26.50
  -8  -4   3  350.56   26.70
  -8  -4   3  373.76   26.00
   8  -4  -3  360.06   26.90
   8  -4  -3  289.87   26.50
  -8  -4   3  375.36   26.50
   8  -4  -3  329.27   26.30
   8   4  -3  351.66   25.60
  -8   4   3  292.47   26.30
   8   4  -3  343.17   26.30
  -8   4   3  359.36   26.90
   8   4  -3  377.76   26.30
   6  -4  -3   38.20    5.10
  -6  -4   3   33.50    4.60
  -6  -4   3   40.70    5.80
  -6  -4   3   44.10    4.40
  -6  -4   3   40.20    5.30
   6  -4  -3   27.10    4.80
  -6  -4   3   44.30    4.20
   6  -4  -3   32.80    4.40
   6  -4  -3   43.60    8.00
   6   4  -3   38.20    3.80
   6   4  -3   41.30    4.60
   6   4  -3   44.10    4.40
  -6   4   3   44.20    5.50
  -6   4   3   27.50    4.60
  -4  -4   3  225.08   17.50
  -4  -4   3  233.98   17.10
   4  -4  -3  189.08   17.40
  -4  -4   3  229.08   17.40
  -4  -4   3  216.68   17.50
   4  -4  -3  226.88   17.70
  -4  -4   3  222.18   16.80
   4  -4  -3  221.58   17.20
   4  -4  -3  207.38   17.80
   4   4  -3  228.68   17.00
   4   4  -3  255.37   17.50
  -4   4   3  221.78   17.90
  -2  -4   3  479.05   33.90
   2  -4  -3  432.66   34.20
  -2  -4   3  471.65   33.50
  -2  -4   3  434.66   33.90
  -2  -4   3  458.65   33.50
   2  -4  -3  407.86   34.20
  -2  -4   3  416.06   33.80
  -2  -4   3  485.65   33.30
   2   4  -3  504.05   33.80
  -2   4   3  469.25   34.50
   2   4  -3  487.25   33.50
   0  -4   3   97.59    7.30
   0  -4   3  103.19    8.20
   0  -4   3   86.39    7.50
   0  -4  -3   80.29    8.60
   0  -4  -3   77.39    7.80
   0  -4   3   82.89    7.60
   0  -4  -3   76.49    7.00
   0  -4  -3   86.39    8.20
   0  -4   3  101.69    7.60
   0  -4   3   83.39    7.80
   0   4   3   84.09    8.30
   0   4   3   67.89    6.90
   0   4  -3   90.49    7.50
   0   4  -3   93.69    7.50
  -2  -4  -3  425.26   33.50
   2  -4   3  440.36   32.70
   2  -4   3  470.95   33.00
   2  -4   3  449.36   32.70
   2  -4   3  427.76   33.30
   2  -4   3  485.05   33.20
   2  -4   3  438.56   32.50
  -2  -4  -3  399.06   32.50
   2   4   3  432.96   33.60
   2   4   3  432.56   32.80
  -2   4  -3  493.85   32.90
  -2   4  -3  502.75   33.90
   4  -4   3    7.60    1.70
   4  -4   3   11.90    2.70
   4  -4   3    9.80    2.10
  -4  -4  -3    6.20    2.00
   4  -4   3    7.80    1.60
  -4  -4  -3    4.60    2.00
   4  -4   3    8.90    2.30
   4  -4   3    8.60    2.30
  -4   4  -3    9.40    2.70
   4   4   3    4.70    2.30
  -4   4  -3   11.10    2.10
   4   4   3    2.70    2.20
  -6  -4  -3  390.66   31.40
  -6  -4  -3  360.06   30.60
   6  -4   3  464.35   31.40
   6  -4   3  399.96   30.40
   6  -4   3  424.16   30.70
   6  -4   3  411.16   30.70
   6  -4   3  419.76   30.80
   6   4   3  439.66   31.40
  -6   4  -3  443.96   31.90
   6   4   3  407.56   31.40
  -6   4  -3  449.06   30.60
  -8  -4  -3  141.19   12.40
   8  -4   3  166.48   12.30
  -8  -4  -3  143.59   12.80
   8  -4   3  143.59   12.00
   8  -4   3  142.09   11.80
   8  -4   3  155.58   12.30
  -8   4  -3  148.19   13.20
   8   4   3  171.48   13.20
   8   4   3  170.88   13.10
  10  -4   3  180.58   13.30
  10  -4   3  184.68   14.10
  10  -4   3  211.68   13.80
 -10  -4  -3  158.98   14.40
 -10  -4  -3  152.18   14.30
  10  -4   3  175.68   14.20
  10  -4   3  173.98   13.70
 -10   4  -3  180.78   15.20
  10   4   3  164.18   14.60
  10   4   3  174.78   14.70
  12  -4   3   81.39    8.00
  12  -4   3   84.29    8.50
  12  -4   3   84.29    7.90
 -12  -4  -3   89.99    8.90
  12   4   3  104.09    9.20
 -12   4  -3   98.49    9.40
  12   4   3  108.99    9.30
  14  -4   3   30.20    3.90
  14  -4   3   25.60    4.30
  14  -4   3   26.00    4.50
 -14  -4  -3   27.40    4.80
  14   4   3   22.30    4.20
 -14   4  -3   27.70    4.80
  14   4   3   31.00    4.90
  16  -4   3  333.47   24.70
 -16  -4  -3  308.57   25.10
  16  -4   3  295.77   24.20
  16   4   3  325.97   24.90
  16   4   3  338.17   25.10
 -16   4  -3  299.67   27.50
  18  -4   3   36.40    5.40
 -18  -4  -3   26.90    5.00
  18  -4   3   27.50    4.60
  18   4   3   37.10    5.60
  18   4   3   37.30    5.90
  20  -4   3  141.99   11.90
  20  -4   3  142.89   12.80
 -20  -4  -3  112.89   12.10
  20   4   3  135.19   12.30
  20   4   3  131.19   12.30
 -20   4  -3  120.99   12.60
 -22  -4  -3    7.90    3.50
  22  -4   3    6.00    3.60
  22  -4   3    6.90    3.10
 -22   4  -3   -0.50    3.50
  22   4   3    3.20    3.10
  22   4   3    8.50    3.50
  24  -4   3   80.89    9.60
  24  -4   3   94.79    9.40
 -24  -4  -3   79.89    9.50
  24   4   3   86.09    9.70
 -24   4  -3   63.79    9.90
  24   4   3  104.19    9.60
  26  -4   3   57.19    7.70
  26  -4   3   57.69    8.30
 -26  -4  -3   46.30    7.70
  26   4   3   61.19    7.70
  26   4   3   59.49    8.40
 -26   4  -3   60.69    8.70
 -27  -5   3    5.20    3.60
  27  -5  -3    4.10    3.70
  27   5  -3   -0.20    2.60
 -27   5   3    5.90    3.90
  27   5  -3    6.50    3.40
 -25  -5   3  120.59   14.30
  25  -5  -3   92.69   11.30
 -25   5   3  111.49   11.70
  25   5  -3  115.29   10.30
  25   5  -3  100.99   11.10
 -23  -5   3    4.30    3.20
  23  -5  -3    6.80    4.00
 -23   5   3    2.60    3.60
  23   5  -3   10.60    3.40
  23   5  -3    5.70    3.10
 -21  -5   3  161.88   12.90
  21  -5  -3  111.79   13.00
  21   5  -3  143.79   12.80
  21   5  -3  143.49   12.10
 -21   5   3  125.39   13.00
  19  -5  -3   32.90    5.90
 -19  -5   3   28.20    4.60
 -19   5   3   31.00    5.20
  19   5  -3   33.10    5.30
 -19   5   3   22.20    4.60
  19   5  -3   34.70    5.00
 -17  -5   3  103.19    9.70
  17  -5  -3   93.89   12.40
  17   5  -3  110.39    9.50
  17   5  -3  100.79    9.50
 -17   5   3   96.89   10.00
 -17   5   3   81.09    9.40
 -15  -5   3   58.49    6.60
  15  -5  -3   53.79    7.30
 -15   5   3   56.19    7.20
 -15   5   3   49.40    6.70
  15   5  -3   53.79    6.20
  15   5  -3   55.89    6.20
 -13  -5   3  363.86   26.40
  13  -5  -3  308.97   26.20
  13   5  -3  360.86   26.00
 -13   5   3  319.77   26.30
 -13   5   3  336.47   26.40
 -11  -5   3  114.69   10.30
  11  -5  -3   80.59   10.80
  11  -5  -3  105.69   10.60
 -11   5   3  109.79   10.80
  11   5  -3  129.79   10.10
  11   5  -3  120.19   10.10
  -9  -5   3   88.69    8.60
   9  -5  -3   99.09    8.80
   9  -5  -3   85.49    9.10
   9   5  -3  101.69    8.50
   9   5  -3   97.89    8.70
  -9   5   3   88.89    9.60
  -9   5   3   75.79    9.60
   7  -5  -3  327.27   24.20
   7  -5  -3  300.77   24.00
  -7  -5   3  310.07   24.00
  -7   5   3  261.07   23.60
  -7   5   3  315.87   24.80
   7   5  -3  330.07   23.60
   7   5  -3  346.67   24.10
   5  -5  -3   39.90    5.30
  -5  -5   3   44.30    4.70
  -5  -5   3   37.50    4.60
  -5  -5   3   32.70    4.30
  -5  -5   3   38.50    5.20
   5  -5  -3   40.70    5.40
  -5   5   3   35.00    5.40
   5   5  -3   53.79    5.40
   5   5  -3   47.40    4.80
  -5   5   3   42.40    6.20
  -3  -5   3  839.12   59.29
  -3  -5   3  714.73   58.89
  -3  -5   3  836.72   59.69
  -3  -5   3  821.52   58.79
  -3   5   3  800.52   60.09
   3   5  -3  851.31   59.19
   3   5  -3  882.11   59.49
  -1  -5   3   55.89    5.80
   1  -5  -3   46.40    5.60
  -1  -5   3   46.80    5.20
  -1  -5   3   51.29    5.60
  -1  -5   3   51.29    5.70
  -1   5   3   58.79    6.60
   1   5  -3   44.30    5.50
   1   5  -3   58.69    5.40
  -1  -5  -3  412.26   28.60
   1  -5   3  418.46   28.20
   1  -5   3  304.27   28.10
   1  -5   3  380.66   27.40
   1   5   3  381.56   28.70
   1   5   3  331.77   27.10
  -3  -5  -3  155.68   13.00
   3  -5   3  157.58   12.80
   3  -5   3  139.99   12.10
   3  -5   3  173.78   13.30
   3  -5   3  158.28   11.90
   3  -5   3  162.58   12.50
  -3   5  -3  172.88   13.00
   3   5   3  120.09   12.20
   3   5   3  141.49   13.10
   5  -5   3  136.69   11.40
  -5  -5  -3  139.29   12.10
  -5  -5  -3  118.59   11.40
   5  -5   3  140.49   11.80
   5  -5   3  137.29   11.00
   5  -5   3  143.69   11.30
   5   5   3  122.49   11.40
   5   5   3  136.39   12.30
  -5   5  -3  142.99   11.20
  -5   5  -3  154.38   12.60
   7  -5   3  732.93   50.89
   7  -5   3  655.23   51.29
  -7  -5  -3  670.43   51.99
   7  -5   3  715.33   51.39
  -7   5  -3  683.03   50.89
   7   5   3  651.73   51.99
  -7   5  -3  804.32   52.69
   7   5   3  745.63   51.99
  -9  -5  -3   27.60    4.50
   9  -5   3   21.90    3.30
   9  -5   3   29.00    4.10
  -9   5  -3   24.90    4.40
   9   5   3   27.00    4.90
   9   5   3   28.60    4.60
  11  -5   3  404.36   27.60
  11  -5   3  343.57   27.60
 -11  -5  -3  353.96   28.70
  11  -5   3  378.16   28.30
 -11   5  -3  385.26   29.30
  11   5   3  392.26   29.00
  11   5   3  359.76   28.70
 -13  -5  -3   84.19    9.20
  13  -5   3   89.69    8.60
  13  -5   3   99.69    9.10
  13   5   3  101.69   10.00
  13   5   3   87.69    9.70
 -13   5  -3   95.29    9.80
 -15  -5  -3  213.98   18.00
  15  -5   3  202.18   17.50
  15  -5   3  224.08   17.10
  15   5   3  213.68   17.90
 -15   5  -3  214.88   18.20
  15   5   3  207.28   18.30
 -17  -5  -3  141.29   12.70
  17  -5   3  123.69   11.80
  17  -5   3  126.29   12.10
 -17   5  -3  144.19   13.50
  17   5   3  147.19   12.90
  17   5   3  151.88   18.00
  19  -5   3  135.39   14.30
  19  -5   3  142.79   12.50
 -19  -5  -3  132.49   13.00
  19   5   3  131.99   13.00
  19   5   3  139.89   12.90
 -19   5  -3  132.69   13.40
  21  -5   3   80.49    8.90
 -21  -5  -3   75.99    9.40
  21   5   3   77.39    9.30
  21   5   3   95.79    9.90
 -21   5  -3   80.49   12.80
  23  -5   3   62.49    7.40
 -23  -5  -3   47.40    7.40
  23   5   3   46.00    7.90
  23   5   3   61.59    8.40
  22  -6  -3   68.29   10.20
 -22   6   3   86.89   10.10
  22   6  -3   85.19    8.50
  22   6  -3   73.49    9.10
 -20  -6   3   30.50    4.90
  20  -6  -3   18.40    5.50
  20   6  -3   23.30    4.20
  20   6  -3   22.80    4.50
 -20   6   3   26.90    5.20
  18  -6  -3   -0.40    3.80
 -18  -6   3    2.90    2.50
  18   6  -3    0.40    2.40
 -18   6   3    0.70    2.90
  16  -6  -3  258.67   22.30
 -16  -6   3  278.37   21.60
  16   6  -3  263.97   21.30
  16   6  -3  278.47   21.10
 -16   6   3  239.18   21.50
 -14  -6   3   60.99    6.80
  14  -6  -3   60.29    8.10
  14   6  -3   42.40    6.50
  14   6  -3   61.69    6.60
 -14   6   3   36.10    6.70
 -12  -6   3  325.57   24.20
  12  -6  -3  250.87   24.30
  12  -6  -3  323.57   24.30
  12   6  -3  290.77   23.80
  12   6  -3  324.97   24.00
 -12   6   3  318.67   24.80
 -10  -6   3    5.30    2.20
  10  -6  -3    2.60    3.40
  10  -6  -3    0.30    1.80
  10   6  -3    6.80    2.70
  10   6  -3    1.40    2.40
 -10   6   3   10.30    3.70
  -8  -6   3   59.39    6.50
   8  -6  -3   54.59    6.80
   8   6  -3   60.89    6.90
   8   6  -3   61.59    6.80
  -8   6   3   54.29    8.10
  -6  -6   3  177.98   14.90
   6  -6  -3  187.58   15.00
   6   6  -3  174.18   14.70
  -6   6   3  149.88   15.50
   6   6  -3  184.88   14.60
   4  -6  -3   -2.30    2.10
  -4  -6   3    1.10    1.20
   4   6  -3    0.90    1.60
  -4   6   3   -1.60    2.80
   4   6  -3   -0.90    2.00
  -2  -6   3  249.68   19.30
   2  -6  -3  237.58   19.30
  -2   6   3  204.98   19.80
   2   6  -3  248.48   18.70
   2   6  -3  251.47   19.10
   0  -6   3    6.00    2.40
   0  -6  -3    5.70    2.50
   0  -6   3    5.20    2.30
   0   6   3   -3.00    2.40
   0   6  -3    2.70    2.20
  -2  -6  -3  139.59   12.40
   2  -6   3  145.69   11.40
   2  -6   3  141.89   12.10
   2  -6   3  136.99   12.00
   2   6   3  118.39   12.50
  -2   6  -3  144.39   11.90
   4  -6   3   37.30    5.50
   4  -6   3   43.00    4.60
   4  -6   3   45.40    5.10
  -4  -6  -3   36.90    5.50
   4   6   3   27.60    4.80
  -4   6  -3   36.60    4.90
  -6  -6  -3  117.29   11.20
   6  -6   3  132.69   10.80
   6  -6   3   99.39    9.40
  -6   6  -3  114.79   10.00
   6   6   3  111.29   11.10
   6   6   3  109.39   10.90
   8  -6   3    5.80    1.90
  -8  -6  -3    8.40    3.20
   8  -6   3    4.20    2.60
   8   6   3    3.60    2.90
   8   6   3    6.70    3.40
  -8   6  -3    6.30    2.10
 -10  -6  -3   82.49    9.20
  10  -6   3   97.09    9.50
  10   6   3   88.89    9.50
 -10   6  -3   98.29    9.90
  10   6   3   94.19   10.00
 -12  -6  -3   43.20    6.00
  12  -6   3   54.89    6.50
 -12   6  -3   44.90    6.70
  12   6   3   38.70    6.40
  12   6   3   36.70    6.80
  14  -6   3    5.60    2.90
 -14  -6  -3    5.90    3.00
  14   6   3    5.40    3.50
 -14   6  -3    4.60    3.00
  14   6   3    6.10    3.60
  16  -6   3  218.58   18.20
 -16  -6  -3  224.18   18.80
  16   6   3  250.17   19.80
  16   6   3  206.08   18.50
 -16   6  -3  202.98   18.70
  18  -6   3   14.90    4.30
 -18  -6  -3   10.30    3.70
 -18   6  -3   17.00    4.70
  18   6   3   16.10    4.50
  18   6   3   15.50    5.10
 -15  -7   3   40.40    6.10
  15  -7  -3   41.20    6.20
  15  -7  -3   28.60    7.10
  15   7  -3   41.00    6.10
  15   7  -3   45.60    6.70
  13  -7  -3    6.60    2.90
 -13  -7   3    6.10    3.10
 -13   7   3   13.30    5.20
  13   7  -3    6.60    3.00
 -11  -7   3   65.89    7.60
  11  -7  -3   66.59    7.70
  11   7  -3   49.00    7.10
 -11   7   3   41.10    7.80
  11   7  -3   58.19    7.70
   9  -7  -3    6.80    3.20
  -9  -7   3   13.10    3.20
   9   7  -3   10.00    3.60
  -9   7   3   14.40    4.90
   9   7  -3    6.60    2.90
   7  -7  -3  118.99   11.00
  -7  -7   3  111.79   10.60
  -7   7   3  110.59   12.30
   7   7  -3   97.59   10.60
  -5  -7   3   55.49    6.60
   5  -7  -3   55.29    7.30
   5   7  -3   53.09    6.50
  -5   7   3   47.80    7.80
   5   7  -3   47.70    6.70
  -3  -7   3  125.79   11.20
   3  -7  -3  131.59   12.00
   3   7  -3  118.99   10.70
   3   7  -3  125.99   11.30
  -3   7   3   86.89   12.00
   1  -7  -3    4.90    2.70
  -1  -7   3   14.50    3.50
  -1   7   3    7.90    4.60
   1   7  -3   12.10    3.30
   1  -7   3    2.50    1.90
  -1  -7  -3    2.70    2.50
  -1   7  -3    2.30    2.50
   1   7   3    2.50    3.60
  -3  -7  -3  106.79   10.20
   3  -7   3  108.19   10.10
  -3   7  -3   93.39    9.40
   3   7   3   79.39   10.80
   5  -7   3  161.58   13.40
  -5  -7  -3  151.38   13.80
  -5   7  -3  141.09   13.00
   5   7   3  131.19   13.90
   7  -7   3  193.28   16.30
   7  -7   3  203.68   16.90
  -7  -7  -3  209.98   16.80
   7   7   3  159.48   16.80
  -7   7  -3  176.18   15.40
   9  -7   3   73.89    7.90
   9  -7   3   63.09    8.50
  -9  -7  -3   60.79    8.00
   9   7   3   54.79    8.30
  11  -7   3   57.79    9.90
 -11  -7  -3   66.99    8.10
  11   7   3   49.50    7.60
  34   0  -4  102.39    9.60
 -34   0   4   76.79    9.50
  34   0  -4   69.39   10.60
  32   0  -4  303.27   26.10
  32   0  -4  309.17   25.20
 -32   0   4  340.87   25.20
 -32   0   4  308.47   25.50
 -30   0   4  106.09   10.60
  30   0  -4   99.29   10.10
  30   0  -4  100.29   11.40
  28   0  -4   91.99    9.30
 -28   0   4  103.59    9.30
 -28   0   4  104.69   12.50
  28   0  -4   78.19   10.20
  26   0  -4  660.03   55.99
 -26   0   4  792.12   56.09
  26   0  -4  753.52   55.39
 -26   0   4  817.52   55.09
 -24   0   4  486.95   34.70
  24   0  -4  463.65   34.90
 -24   0   4  522.95   35.30
 -24   0   4  438.76   35.40
  24   0  -4  427.96   35.80
  22   0  -4 2427.76  180.88
 -22   0   4 2606.94  180.68
 -22   0   4 2350.96  179.48
  22   0  -4 2503.75  180.58
 -22   0   4 2932.51  182.88
  22   0  -4 2428.26  179.78
  20   0  -4   14.60    6.60
 -20   0   4   29.80    4.50
  20   0  -4   34.00    4.20
 -20   0   4   30.50    4.10
 -20   0   4   25.50    4.00
  20   0  -4   36.40    5.60
 -20   0   4   33.60    4.20
  18   0  -4  220.08   15.90
 -18   0   4  195.88   15.80
 -18   0   4  189.28   15.80
  18   0  -4  220.48   16.70
  18   0  -4  200.18   16.50
 -18   0   4  197.58   16.20
 -18   0   4  202.48   16.20
 -16   0   4  191.08   14.40
 -16   0   4  190.28   14.90
  16   0  -4  186.98   14.50
  16   0  -4  209.38   15.00
  16   0  -4  164.68   15.10
 -16   0   4  185.68   14.60
 -16   0   4  184.38   14.50
 -16   0   4  183.38   15.00
 -14   0   4   76.09    6.90
  14   0  -4   68.09    7.50
 -14   0   4   85.59    7.20
  14   0  -4   90.69    7.50
 -14   0   4   79.89    7.10
 -14   0   4   88.79    7.30
  14   0  -4   82.89    7.10
 -14   0   4   87.49    7.70
  12   0  -4 3022.80  202.98
 -12   0   4 3078.79  203.38
  12   0  -4 2631.24  202.78
 -12   0   4 2912.81  202.78
 -12   0   4 2859.71  202.88
  12   0  -4 2937.51  203.48
 -12   0   4 2671.13  202.88
  10   0  -4  129.39   10.00
  10   0  -4  126.09   10.10
 -10   0   4  129.69   10.10
 -10   0   4  140.69   10.70
 -10   0   4  132.09   10.30
 -10   0   4  122.69    9.80
  10   0  -4  130.89   10.00
  10   0  -4  127.29   10.60
  -8   0   4 3624.64  233.18
  -8   0   4 3191.78  232.58
   8   0  -4 3210.58  232.68
   8   0  -4 3339.47  233.08
   8   0  -4 3285.27  232.78
  -8   0   4 3144.19  232.78
   6   0  -4  992.30   72.89
  -6   0   4 1085.29   73.39
  -6   0   4 1044.40   73.29
   6   0  -4 1041.70   73.19
   6   0  -4 1073.99   73.29
  -6   0   4  927.31   72.89
  -4   0   4 6593.64  423.26
   4   0  -4 6380.76  423.16
  -4   0   4 5381.76  422.76
   4   0  -4 5898.91  423.06
   4   0  -4 5930.31  422.86
  -4   0   4 5863.51  423.06
  -2   0   4  573.94   40.90
  -2   0   4  528.75   40.70
   2   0  -4  576.64   41.00
   2   0  -4  585.44   41.00
  -2   0   4  598.84   41.20
  -2   0   4  553.54   40.80
   0   0   4  135.09   10.90
   0   0   4  147.39   11.00
   0   0   4  141.69   10.40
   0   0  -4  152.28   11.10
   0   0   4  126.09   10.60
   0   0  -4  144.39   10.70
   0   0  -4  138.09   10.90
   2   0   4 1857.51  146.39
   2   0   4 1961.00  146.49
  -2   0  -4 1863.61  146.39
  -2   0  -4 2073.59  146.59
  -2   0  -4 2106.39  146.49
   2   0   4 2391.56  146.99
  -2   0  -4 2237.18  146.79
   2   0   4 2090.69  146.39
   4   0   4  574.34   45.20
  -4   0  -4  641.64   45.30
  -4   0  -4  683.13   45.80
  -4   0  -4  540.85   45.20
   4   0   4  642.54   45.40
   4   0   4  648.34   45.50
   4   0   4  689.23   45.70
  -6   0  -4 9999.00  645.34
  -6   0  -4 9053.89  644.74
   6   0   4 9021.30  644.84
   6   0   4 8931.31  644.74
   6   0   4 8796.82  644.64
   8   0   4  193.78   14.80
   8   0   4  191.58   14.60
  -8   0  -4  219.18   15.50
   8   0   4  175.28   14.80
   8   0   4  191.08   14.70
  -8   0  -4  167.88   14.30
  10   0   4 1857.51  128.99
  10   0   4 2093.89  129.39
 -10   0  -4 1560.14  129.09
 -10   0  -4 1716.93  128.89
  10   0   4 1873.41  128.89
  10   0   4 1680.93  128.99
 -10   0  -4 1967.90  129.99
  10   0   4 1794.22  129.39
  12   0   4   69.99    7.30
 -12   0  -4   76.99    6.90
  12   0   4   68.69    6.70
  12   0   4   84.79    7.20
 -12   0  -4   81.99    7.80
 -12   0  -4   74.49    7.30
  12   0   4   71.99    6.60
  12   0   4   59.39    6.80
  14   0   4   19.50    3.50
 -14   0  -4   24.60    4.10
  14   0   4   13.30    2.70
  14   0   4   18.70    3.60
 -14   0  -4   23.30    4.30
  14   0   4   24.20    3.40
  14   0   4   15.40    3.50
  16   0   4 2504.15  196.08
 -16   0  -4 2760.72  197.68
  16   0   4 3038.40  196.88
  16   0   4 2792.22  196.48
 -18   0  -4    7.10    3.10
 -18   0  -4    9.10    3.40
  18   0   4    9.70    2.60
  18   0   4    7.90    2.30
  18   0   4   13.00    3.10
  20   0   4  865.01   61.29
 -20   0  -4  765.62   62.29
  20   0   4  898.51   63.79
  22   0   4   48.50    6.50
 -22   0  -4   46.30    8.50
  22   0   4   49.60    6.70
  24   0   4  642.24   48.40
  24   0   4  662.13   48.60
  26   0   4  148.29   12.00
 -26   0  -4   94.19   12.00
  26   0   4  127.29   12.10
 -28   0  -4  144.29   14.70
  28   0   4  155.88   13.60
  28   0   4  145.29   13.90
  30   0   4  118.49   11.00
  30   0   4   94.49   10.90
 -30   0  -4   90.59   11.20
  35  -1  -4  165.28   14.20
  35  -1  -4  160.08   15.20
 -35  -1   4  165.08   15.50
  35   1  -4  149.49   16.00
  35   1  -4  156.28   14.00
 -35   1   4  147.09   15.00
 -33  -1   4    6.80    3.70
 -33  -1   4    6.00    3.90
  33  -1  -4    5.40    3.70
  33  -1  -4    6.70    3.20
  33   1  -4    1.00    4.10
 -33   1   4    0.50    3.70
  33   1  -4    5.30    3.10
  31  -1  -4  559.74   44.20
 -31  -1   4  613.04   45.00
  31  -1  -4  565.44   45.10
  31   1  -4  600.14   44.50
 -31   1   4  633.34   45.40
  29  -1  -4   97.29   11.20
  29  -1  -4  105.89   10.20
 -29  -1   4  127.59   10.40
 -29  -1   4  107.49   10.80
 -29   1   4  107.69   10.50
  29   1  -4   87.79   11.50
  29   1  -4  100.29   10.40
 -29   1   4  111.59   13.90
 -27  -1   4  419.16   28.00
  27  -1  -4  340.87   27.80
  27  -1  -4  324.07   28.60
  27   1  -4  367.46   29.30
 -27   1   4  389.16   28.00
  27   1  -4  369.56   28.20
 -27   1   4  346.17   28.50
  25  -1  -4   -0.50    2.40
 -25  -1   4   -1.20    1.90
  25  -1  -4   -0.60    1.80
 -25  -1   4    2.60    2.40
 -25   1   4   -1.90    2.30
 -25   1   4    0.60    2.40
  25   1  -4    1.80    2.10
  25   1  -4    4.00    3.00
 -25   1   4    2.10    2.50
  23  -1  -4  381.26   29.50
 -23  -1   4  395.76   29.10
 -23  -1   4  393.06   29.40
 -23  -1   4  407.96   29.90
  23  -1  -4  341.77   29.90
 -23   1   4  362.56   29.80
  23   1  -4  420.36   33.90
  23   1  -4  420.66   29.50
 -23   1   4  360.06   29.40
  23   1  -4  433.86   30.70
  21  -1  -4  567.94   45.20
  21  -1  -4  543.75   45.10
 -21  -1   4  634.44   45.00
  21  -1  -4  631.44   44.30
 -21  -1   4  640.34   44.30
 -21  -1   4  585.94   44.20
  21   1  -4  653.73   45.40
  21   1  -4  586.84   45.20
 -21   1   4  619.64   45.00
  21   1  -4  664.73   44.70
 -21   1   4  550.64   43.70
 -21   1   4  614.54   44.40
 -19  -1   4  223.28   18.60
  19  -1  -4  223.88   19.00
 -19  -1   4  217.18   18.10
 -19  -1   4  247.58   18.80
  19  -1  -4  234.78   18.10
  19  -1  -4  224.88   19.30
 -19  -1   4  252.37   18.40
 -19   1   4  226.88   17.90
  19   1  -4  265.17   19.30
 -19   1   4  241.08   18.80
  19   1  -4  257.57   18.60
 -19   1   4  226.28   18.30
  19   1  -4  260.77   19.20
 -17  -1   4 2093.59  142.99
  17  -1  -4 1899.41  142.79
 -17  -1   4 1851.01  142.89
  17  -1  -4 1926.41  143.69
 -17  -1   4 2100.89  143.39
  17  -1  -4 1905.81  143.49
 -17  -1   4 2077.09  143.09
 -17  -1   4 2081.79  143.29
  17   1  -4 2173.98  143.79
 -17   1   4 1835.22  143.29
  17   1  -4 1891.91  143.29
 -17   1   4 2032.30  143.29
 -17   1   4 2146.69  143.29
  17   1  -4 2198.28  143.39
 -15  -1   4  683.23   52.49
 -15  -1   4  765.42   52.59
  15  -1  -4  724.03   52.29
 -15  -1   4  688.33   53.69
  15  -1  -4  748.83   53.39
 -15  -1   4  778.92   52.99
  15  -1  -4  735.13   52.79
 -15  -1   4  748.13   52.89
  15  -1  -4  642.94   52.09
  15   1  -4  804.02   52.79
 -15   1   4  762.42   52.39
  15   1  -4  703.93   53.09
  15   1  -4  631.34   52.59
 -15   1   4  719.43   52.59
 -15   1   4  741.93   52.99
 -15   1   4  793.92   52.79
  13  -1  -4 3690.43  286.37
  13  -1  -4 4058.49  286.67
 -13  -1   4 3631.64  286.77
  13  -1  -4 4256.47  286.97
  13  -1  -4 3793.42  287.17
 -13  -1   4 4259.27  286.87
 -13  -1   4 4036.80  286.67
 -13  -1   4 4189.98  287.17
 -13  -1   4 4164.98  286.87
 -13   1   4 4345.37  287.27
 -13   1   4 3884.81  286.77
 -13   1   4 4424.16  287.17
 -13   1   4 4357.76  286.67
  13   1  -4 3736.23  286.67
  13   1  -4 4151.28  287.27
  11  -1  -4    1.60    1.20
  11  -1  -4    5.50    1.90
 -11  -1   4    5.70    2.10
  11  -1  -4    2.50    1.20
 -11  -1   4    4.00    1.30
  11  -1  -4    8.20    1.80
 -11  -1   4    3.60    1.20
 -11  -1   4    4.40    1.50
 -11  -1   4    2.20    1.10
 -11   1   4    2.10    1.30
  11   1  -4    3.70    1.30
 -11   1   4    7.00    2.40
 -11   1   4    6.10    1.80
  11   1  -4    2.20    1.30
 -11   1   4    1.50    1.10
  11   1  -4    4.20    2.00
  -9  -1   4   49.60    4.10
  -9  -1   4   41.10    4.40
   9  -1  -4   48.50    4.30
   9  -1  -4   45.30    5.00
  -9  -1   4   43.90    4.70
   9  -1  -4   49.00    4.50
  -9  -1   4   45.80    4.40
   9  -1  -4   39.30    4.00
  -9  -1   4   49.10    4.50
   9   1  -4   46.00    4.00
   9   1  -4   47.30    4.40
  -9   1   4   42.10    4.10
  -9   1   4   56.49    5.30
  -9   1   4   43.60    4.10
  -9   1   4   39.00    5.20
   9   1  -4   48.70    4.90
   7  -1  -4 1117.69   89.79
  -7  -1   4 1313.97   90.19
   7  -1  -4 1322.57   90.59
  -7  -1   4 1312.37   90.19
   7  -1  -4 1245.08   89.99
  -7  -1   4 1233.58   90.29
   7  -1  -4 1192.58   90.49
  -7   1   4 1452.75   90.79
   7   1  -4 1363.06   90.49
  -7   1   4 1090.29   89.79
   7   1  -4 1223.28   90.19
  -7   1   4 1393.96   90.79
  -5  -1   4  424.66   31.30
  -5  -1   4  452.45   31.50
   5  -1  -4  448.46   31.60
   5  -1  -4  434.46   31.50
  -5  -1   4  419.86   31.40
   5  -1  -4  396.56   30.90
   5  -1  -4  415.66   30.90
  -5   1   4  461.25   31.90
  -5   1   4  476.75   31.70
   5   1  -4  447.56   31.40
   5   1  -4  423.36   31.40
  -5   1   4  393.96   31.00
   3  -1  -4 5938.01  397.86
  -3  -1   4 5750.62  397.66
   3  -1  -4 5507.95  397.26
  -3  -1   4 5587.64  397.56
   3  -1  -4 5992.90  397.76
  -3   1   4 5537.75  397.36
   3   1  -4 5108.79  397.56
   3   1  -4 5437.96  397.56
  -3   1   4 6123.69  397.76
  -3   1   4 5896.81  398.06
  -3   1   4 5226.18  397.26
  -1  -1   4  336.47   25.20
  -1  -1   4  323.47   24.90
   1  -1  -4  337.97   24.80
   1  -1  -4  301.87   24.70
   1  -1  -4  359.76   25.40
  -1  -1   4  364.66   24.80
   1  -1  -4  327.77   25.00
  -1  -1   4  343.77   25.10
  -1   1   4  344.57   25.10
   1   1  -4  303.87   25.00
   1   1  -4  388.06   24.80
  -1   1   4  321.27   24.70
  -1   1   4  400.06   25.80
  -1   1   4  359.66   25.00
   1  -1   4 2105.69  147.49
  -1  -1  -4 1812.02  147.19
  -1  -1  -4 2038.90  147.29
  -1  -1  -4 2134.29  147.89
   1  -1   4 1932.61  147.39
   1  -1   4 2273.97  147.39
   1  -1   4 1999.40  147.39
  -1  -1  -4 2200.18  147.49
   1  -1   4 2109.29  147.59
  -1   1  -4 2249.68  147.39
   1   1   4 2293.77  148.09
   1   1   4 2122.89  147.39
  -1   1  -4 1788.92  147.39
   1   1   4 1975.50  147.19
  -1   1  -4 2243.38  147.39
   3  -1   4   44.20    4.50
   3  -1   4   46.40    4.50
   3  -1   4   50.19    4.40
  -3  -1  -4   43.40    5.10
  -3  -1  -4   54.59    4.80
   3  -1   4   46.20    4.30
  -3  -1  -4   44.10    4.20
  -3  -1  -4   47.10    4.30
   3   1   4   48.70    4.50
   3   1   4   52.09    4.90
  -3   1  -4   44.30    4.30
  -3   1  -4   47.80    4.60
   3   1   4   47.20    4.40
   3   1   4   39.80    4.30
  -3   1  -4   39.50    4.30
  -5  -1  -4  374.46   25.60
  -5  -1  -4  398.56   25.90
   5  -1   4  344.97   25.10
   5  -1   4  343.97   25.30
   5  -1   4  299.77   25.00
   5  -1   4  329.57   25.20
  -5  -1  -4  312.77   24.80
  -5  -1  -4  317.77   25.00
   5   1   4  330.87   25.20
  -5   1  -4  336.57   25.20
   5   1   4  343.07   25.00
  -5   1  -4  358.36   25.00
   5   1   4  345.87   25.20
   5   1   4  349.27   25.60
  -5   1  -4  380.16   25.50
  -5   1  -4  313.97   25.00
   7  -1   4 1215.98   86.19
   7  -1   4 1191.28   85.69
   7  -1   4 1266.37   85.89
  -7  -1  -4 1227.78   86.29
  -7  -1  -4 1315.07   86.39
  -7  -1  -4 1112.19   85.49
   7  -1   4 1212.08   85.89
   7   1   4 1246.28   86.19
   7   1   4 1180.58   85.89
  -7   1  -4 1145.09   85.69
  -7   1  -4 1154.38   85.49
   7   1   4 1093.99   85.49
   7   1   4 1169.98   86.09
  -7   1  -4 1331.17   86.49
  -9  -1  -4    0.70    1.20
   9  -1   4    0.40    1.10
   9  -1   4    3.20    2.10
  -9  -1  -4    2.00    1.90
  -9  -1  -4    1.30    2.00
   9  -1   4   -0.20    1.20
   9  -1   4    1.40    1.30
   9  -1   4    1.10    1.30
   9   1   4    3.20    1.30
   9   1   4    1.30    1.60
  -9   1  -4    1.50    1.10
   9   1   4    1.70    1.50
  -9   1  -4    3.30    2.00
   9   1   4    1.50    1.40
   9   1   4    1.00    1.30
  -9   1  -4    1.60    1.20
  11  -1   4 1319.77   93.09
  11  -1   4 1325.17   92.89
  11  -1   4 1452.25   93.59
  11  -1   4 1357.46   93.69
 -11  -1  -4 1294.27   93.69
 -11  -1  -4 1224.48   92.79
 -11  -1  -4 1318.77   93.99
  11  -1   4 1138.19   92.59
  11   1   4 1354.26   93.59
  11   1   4 1335.77   93.29
 -11   1  -4 1111.59   92.39
  11   1   4 1352.16   92.89
  11   1   4 1267.77   93.09
 -11   1  -4 1372.76   93.89
 -11   1  -4 1243.78   92.89
  11   1   4 1395.16   92.79
  13  -1   4  392.26   28.60
  13  -1   4  386.06   29.30
 -13  -1  -4  411.66   30.00
  13  -1   4  425.06   28.80
  13  -1   4  383.16   29.10
  13  -1   4  347.37   28.00
 -13  -1  -4  382.16   29.50
  13   1   4  360.36   28.80
  13   1   4  366.36   29.20
  13   1   4  348.47   28.60
 -13   1  -4  358.06   28.40
  13   1   4  433.66   28.60
 -13   1  -4  408.76   29.80
  13   1   4  392.56   28.50
  15  -1   4 1664.13  109.39
 -15  -1  -4 1578.94  110.39
 -15  -1  -4 1425.76  109.69
  15  -1   4 1534.75  108.99
  15   1   4 1633.84  108.99
  15   1   4 1537.65  111.29
  15   1   4 1522.45  109.39
  15   1   4 1485.45  108.89
 -15   1  -4 1371.46  109.89
 -17  -1  -4   31.60    5.80
 -17  -1  -4   18.10    4.60
  17  -1   4   29.90    4.40
  17  -1   4   26.60    4.10
  17   1   4   21.80    3.70
  17   1   4   35.40    5.00
 -17   1  -4   33.00    5.20
  17   1   4   23.00    4.30
  17   1   4   26.70    4.00
  19  -1   4  431.56   32.70
 -19  -1  -4  400.16   36.00
  19  -1   4  477.05   33.10
 -19  -1  -4  475.95   34.10
  19   1   4  434.06   32.80
 -19   1  -4  406.96   33.70
  19   1   4  437.26   33.20
  19   1   4  426.66   32.60
  21  -1   4  116.29   10.10
 -21  -1  -4   87.29   11.20
  21  -1   4  116.39   10.10
  21   1   4  105.59   10.30
 -21   1  -4   84.59   10.50
  21   1   4  103.09    9.70
  21   1   4  107.09   10.10
  23  -1   4   58.29    7.30
 -23  -1  -4   52.09    7.50
  23  -1   4   57.69    7.20
  23   1   4   56.09    6.90
  23   1   4   47.70    6.70
  23   1   4   46.20    7.70
 -23   1  -4   49.80    7.60
  25  -1   4  750.92   53.19
  25  -1   4  773.92   53.49
  25   1   4  720.73   53.09
 -25   1  -4  630.44   56.99
  25   1   4  699.33   53.29
 -27  -1  -4   48.90    7.90
  27  -1   4   65.59    8.30
  27  -1   4   71.89    8.30
  27   1   4   65.29    8.60
  27   1   4   75.19    8.20
 -27   1  -4   67.29   10.20
  29  -1   4  466.55   35.20
  29  -1   4  440.36   35.20
  29   1   4  503.55   38.10
  29   1   4  432.46   35.40
 -34  -2   4   10.10    4.20
  34  -2  -4   11.30    4.20
  34  -2  -4   11.20    4.40
 -34  -2   4   21.40    5.20
  34   2  -4   11.90    4.10
  34   2  -4   10.80    6.10
 -34   2   4    8.70    4.50
  32  -2  -4   91.69    9.90
 -32  -2   4   85.29   10.20
 -32  -2   4   97.69    9.60
  32  -2  -4   93.59   10.40
  32   2  -4   91.99    9.50
 -32   2   4   75.59   10.20
  32   2  -4   83.29   11.50
 -30  -2   4   73.79    8.60
  30  -2  -4   60.89    8.00
  30  -2  -4   58.39    8.60
  30   2  -4   82.29    8.20
  30   2  -4  104.79   10.90
  28  -2  -4   44.20    6.60
  28  -2  -4   52.39    7.70
 -28  -2   4   58.59    7.30
 -28   2   4   64.09    8.00
  28   2  -4   58.39    6.90
  28   2  -4   64.69    9.00
 -26  -2   4  352.26   27.30
  26  -2  -4  308.17   27.40
  26  -2  -4  319.07   26.40
 -26  -2   4  330.67   27.70
 -26   2   4  401.96   27.50
  26   2  -4  383.46   28.40
  26   2  -4  341.27   26.80
 -26   2   4  363.86   27.70
  24  -2  -4  140.29   13.20
 -24  -2   4  168.78   13.60
  24  -2  -4  141.49   12.10
 -24   2   4  156.18   13.40
 -24   2   4  110.09   12.60
  24   2  -4  160.48   12.70
  24   2  -4  166.18   18.90
 -24   2   4  131.89   12.60
  22  -2  -4  861.91   60.19
 -22  -2   4  942.41   61.49
  22  -2  -4  738.63   61.09
 -22   2   4  758.22   60.59
  22   2  -4  910.71   60.79
  22   2  -4  916.21   61.59
 -22   2   4  757.32   59.59
 -22   2   4  796.22   60.89
  20  -2  -4   30.80    5.00
 -20  -2   4   25.70    4.20
  20  -2  -4   25.00    4.00
  20  -2  -4   30.30    5.20
 -20  -2   4   33.60    4.90
  20   2  -4   43.80    5.80
 -20   2   4   29.20    5.00
  20   2  -4   44.80    5.00
  20   2  -4   24.60    4.60
 -20   2   4   42.10    5.10
 -20   2   4   29.30    4.40
  18  -2  -4   92.49   10.00
 -18  -2   4  112.29    9.80
 -18  -2   4  121.39    9.80
 -18  -2   4  114.39    9.60
  18  -2  -4  107.69    8.80
  18  -2  -4   89.79    8.90
  18  -2  -4  104.19   10.10
 -18   2   4   96.69    9.20
 -18   2   4  115.29    9.90
  18   2  -4  130.39   10.10
  18   2  -4  111.89    9.50
  18   2  -4  121.89   10.30
 -18   2   4  102.49    9.90
 -16  -2   4   80.69    7.60
  16  -2  -4   79.89    7.80
 -16  -2   4   78.79    7.40
  16  -2  -4   82.39    7.00
  16  -2  -4   81.99    7.90
  16  -2  -4   73.09    6.40
 -16  -2   4   72.89    7.20
 -16  -2   4   75.29    7.00
  16   2  -4   80.19    7.40
  16   2  -4   83.79    7.40
 -16   2   4   77.29    7.80
 -16   2   4   72.39    6.80
 -16   2   4   75.79    7.30
 -16   2   4   69.39    7.50
  16   2  -4   75.49    7.70
  14  -2  -4   33.00    4.30
 -14  -2   4   45.30    4.60
 -14  -2   4   38.10    4.90
 -14  -2   4   43.20    5.00
  14  -2  -4   38.30    3.80
  14  -2  -4   36.60    5.00
 -14  -2   4   42.60    4.50
  14  -2  -4   44.10    5.20
  14   2  -4   42.10    4.60
 -14   2   4   60.09    6.00
 -14   2   4   38.60    5.40
 -14   2   4   40.00    4.10
  14   2  -4   41.70    5.00
 -14   2   4   36.70    4.60
  12  -2  -4 1895.71  137.49
  12  -2  -4 1661.13  136.59
  12  -2  -4 1964.70  136.99
 -12  -2   4 1899.71  136.69
 -12  -2   4 2040.00  136.99
 -12  -2   4 2026.40  136.99
 -12  -2   4 1860.41  136.69
  12   2  -4 2104.09  136.69
 -12   2   4 1879.71  136.89
  12   2  -4 1887.71  136.79
 -12   2   4 1892.91  137.09
 -12   2   4 2075.19  137.49
  12   2  -4 2122.59  137.09
 -12   2   4 1692.83  136.09
  10  -2  -4  438.66   34.80
 -10  -2   4  509.55   35.60
  10  -2  -4  442.86   35.50
 -10  -2   4  499.45   35.60
 -10  -2   4  551.14   35.40
 -10  -2   4  516.55   35.60
  10  -2  -4  492.55   35.70
  10  -2  -4  494.85   36.00
  10   2  -4  470.35   35.50
 -10   2   4  462.95   34.90
 -10   2   4  535.05   36.20
 -10   2   4  492.05   35.90
  10   2  -4  494.75   35.60
  10   2  -4  450.45   35.30
 -10   2   4  478.15   35.60
  -8  -2   4 1229.08   83.69
   8  -2  -4 1149.48   83.59
   8  -2  -4 1135.19   83.79
  -8  -2   4 1194.28   83.59
  -8  -2   4 1222.28   83.59
   8  -2  -4 1203.28   83.79
  -8  -2   4 1181.18   83.29
  -8   2   4 1128.99   82.89
   8   2  -4 1218.48   83.59
  -8   2   4 1264.27   84.29
   8   2  -4 1138.79   83.59
  -8   2   4 1059.89   82.89
  -8   2   4 1255.17   83.99
  -8   2   4 1050.99   83.39
   6  -2  -4  234.58   20.10
  -6  -2   4  261.37   20.20
  -6  -2   4  295.27   20.50
   6  -2  -4  267.87   20.40
  -6  -2   4  258.47   20.00
  -6  -2   4  272.97   20.40
  -6  -2   4  247.48   20.00
   6  -2  -4  294.17   20.70
  -6  -2   4  277.77   20.40
   6  -2  -4  299.57   20.90
   6   2  -4  299.67   20.40
  -6   2   4  324.27   21.40
  -6   2   4  316.47   20.90
   6   2  -4  255.17   20.30
  -6   2   4  268.47   19.80
  -6   2   4  238.48   19.70
   4  -2  -4  644.84   50.09
  -4  -2   4  700.73   50.19
   4  -2  -4  661.13   50.09
  -4  -2   4  691.53   50.19
  -4  -2   4  701.43   49.99
  -4  -2   4  683.03   49.99
  -4  -2   4  710.93   50.29
   4  -2  -4  703.33   50.89
  -4  -2   4  711.63   50.19
   4  -2  -4  772.82   50.39
  -4   2   4  625.04   49.70
  -4   2   4  780.52   50.49
  -4   2   4  743.13   50.89
  -4   2   4  722.83   49.80
   4   2  -4  670.53   50.19
   4   2  -4  685.43   50.19
  -2  -2   4  385.16   28.30
  -2  -2   4  391.26   28.30
   2  -2  -4  351.96   27.90
  -2  -2   4  381.16   28.20
   2  -2  -4  405.16   28.90
  -2  -2   4  390.56   28.40
   2  -2  -4  408.06   28.30
  -2  -2   4  401.86   28.20
   2  -2  -4  377.56   28.30
   2   2  -4  400.66   28.30
   2   2  -4  328.77   28.90
  -2   2   4  392.36   28.10
  -2   2   4  413.46   29.20
  -2   2   4  431.66   28.60
   2   2  -4  369.36   28.30
   0  -2  -4   84.59    7.20
   0  -2  -4   67.19    6.00
   0  -2   4   72.39    6.10
   0  -2   4   67.49    6.00
   0  -2  -4   71.99    6.20
   0  -2  -4   73.49    5.90
   0  -2   4   71.69    6.10
   0  -2   4   70.49    6.20
   0  -2   4   73.29    6.10
   0   2  -4   78.99    6.50
   0   2   4   73.89    7.00
   0   2  -4   66.19    6.10
   0   2   4   63.59    6.00
   0   2   4   79.39    6.50
   0   2   4   69.49    6.00
  -2  -2  -4  989.50   67.29
   2  -2   4  870.61   67.19
   2  -2   4  911.51   67.19
   2  -2   4  962.00   67.49
  -2  -2  -4 1010.90   68.09
  -2  -2  -4  920.11   67.49
  -2  -2  -4  903.21   66.99
   2  -2   4  914.61   67.29
   2  -2   4  954.20   67.09
   2  -2   4  945.11   67.19
   2   2   4  992.50   67.29
  -2   2  -4  839.42   67.39
   2   2   4  995.80   67.29
   2   2   4 1053.99   68.19
   2   2   4  893.71   67.39
   4  -2   4  733.93   52.19
  -4  -2  -4  700.73   51.89
   4  -2   4  710.53   51.89
  -4  -2  -4  723.63   52.59
   4  -2   4  788.82   52.29
  -4  -2  -4  731.53   52.39
  -4  -2  -4  672.23   51.59
   4  -2   4  691.73   51.69
   4  -2   4  746.13   52.09
   4  -2   4  697.43   51.69
   4   2   4  746.83   52.69
  -4   2  -4  655.73   52.09
   4   2   4  708.73   52.19
  -4   2  -4  808.02   52.49
   4   2   4  778.82   52.19
   4   2   4  702.93   51.69
   6  -2   4 2224.38  156.18
  -6  -2  -4 2069.39  156.28
   6  -2   4 2264.67  156.78
   6  -2   4 2210.68  156.48
  -6  -2  -4 2319.27  157.18
   6  -2   4 2058.69  155.98
  -6  -2  -4 2151.48  156.08
  -6  -2  -4 2198.48  156.88
   6  -2   4 2423.26  156.38
   6  -2   4 2153.18  156.28
   6  -2   4 2262.57  156.68
   6   2   4 2066.89  156.18
   6   2   4 2091.79  156.58
  -6   2  -4 2405.26  156.98
   6   2   4 2256.77  156.68
  -8  -2  -4   60.59    6.50
  -8  -2  -4   53.69    5.50
  -8  -2  -4   51.39    5.20
   8  -2   4   45.60    4.70
   8  -2   4   51.19    5.40
   8  -2   4   50.89    5.40
   8  -2   4   45.30    4.40
   8  -2   4   50.89    4.60
   8   2   4   52.29    5.30
   8   2   4   45.20    4.80
   8   2   4   48.60    5.40
   8   2   4   50.69    5.50
  -8   2  -4   52.39    5.70
  -8   2  -4   50.59    5.00
 -10  -2  -4  204.88   16.50
  10  -2   4  227.48   16.40
  10  -2   4  228.98   16.90
 -10  -2  -4  222.08   17.30
  10  -2   4  213.48   16.40
  10  -2   4  214.68   16.10
 -10  -2  -4  230.48   17.80
  10  -2   4  218.38   17.10
  10   2   4  207.38   17.00
  10   2   4  187.28   16.10
  10   2   4  189.38   16.60
  10   2   4  228.28   16.10
  10   2   4  229.68   17.00
 -10   2  -4  215.88   17.20
 -10   2  -4  195.28   16.40
  12  -2   4    5.90    1.90
 -12  -2  -4    3.40    3.10
 -12  -2  -4    6.90    2.50
  12  -2   4    9.50    2.30
  12  -2   4    8.70    2.80
  12   2   4    9.10    3.10
  12   2   4    5.50    2.00
  12   2   4    4.30    2.10
 -12   2  -4    4.90    2.10
 -12   2  -4    4.60    2.50
 -14  -2  -4   20.30    5.00
 -14  -2  -4   28.70    4.50
  14  -2   4   24.40    3.60
  14  -2   4   20.40    3.40
  14   2   4   23.20    4.10
  14   2   4   23.40    3.30
 -14   2  -4   23.10    4.40
  14   2   4   26.20    3.90
  14   2   4   24.00    4.30
  16  -2   4  892.41   61.89
 -16  -2  -4  845.62   67.29
  16  -2   4  863.51   61.49
 -16   2  -4  943.61   63.09
  16   2   4  835.22   61.79
  16   2   4  867.41   61.49
  16   2   4  772.72   61.79
  16   2   4  794.32   61.19
  18  -2   4  101.49    8.70
 -18  -2  -4   83.69   11.20
  18  -2   4  107.69    9.00
  18   2   4   88.29    9.10
 -18   2  -4  100.29   10.40
  18   2   4  102.69    9.40
  18   2   4   98.79    9.00
  18   2   4   74.09    8.80
  20  -2   4  417.16   30.30
  20  -2   4  441.76   30.50
 -20  -2  -4  413.66   31.90
  20   2   4  375.66   30.30
  20   2   4  357.86   30.10
  20   2   4  408.86   30.20
 -20   2  -4  373.66   31.40
  22  -2   4  148.49   12.40
  22  -2   4  161.58   12.50
 -22  -2  -4  117.49   12.90
  22   2   4  128.69   12.40
 -22   2  -4  126.09   13.30
  22   2   4  134.89   12.40
  22   2   4  129.49   12.10
 -24  -2  -4   90.39   10.60
  24  -2   4  110.39   12.70
  24   2   4  103.49   10.00
  24   2   4   97.49   10.10
 -24   2  -4   87.29   10.90
  24   2   4  112.69   10.60
 -26  -2  -4   48.60    8.00
  26  -2   4   65.59    8.10
  26  -2   4   82.39    8.40
  26   2   4   70.39    7.80
 -26   2  -4   53.49    8.40
  26   2   4   57.09    8.20
  28  -2   4    0.50    2.90
  28  -2   4   -0.20    2.90
 -28  -2  -4   -1.00    3.40
  28   2   4   -1.10    2.40
 -28   2  -4    1.50    3.60
  28   2   4    5.20    3.90
  33  -3  -4   58.09    8.70
 -33  -3   4   53.09    8.10
 -33  -3   4   68.29    8.50
  33   3  -4   56.89   10.10
  33   3  -4   49.00    7.50
 -31  -3   4  152.28   12.70
  31  -3  -4  127.89   13.50
 -31  -3   4  148.99   13.50
  31   3  -4  143.49   15.60
  31   3  -4  116.49   12.60
 -29  -3   4  212.88   17.70
  29  -3  -4  176.48   17.20
  29   3  -4  184.48   16.60
 -29   3   4  212.78   18.30
  27  -3  -4    6.90    3.70
 -27  -3   4   13.40    3.90
  27  -3  -4    8.10    3.10
  27   3  -4   13.70    4.70
 -27   3   4   13.80    4.50
  27   3  -4   14.30    3.70
  25  -3  -4   -1.70    2.30
  25  -3  -4    1.30    2.60
 -25  -3   4   -3.30    2.50
 -25   3   4   -1.60    2.70
  25   3  -4    1.10    2.40
  25   3  -4    0.30    1.80
  25   3  -4    2.30    3.40
  23  -3  -4   10.80    4.10
  23   3  -4   10.20    3.00
 -23   3   4    8.70    3.30
 -23   3   4   15.10    4.50
  23   3  -4    6.60    2.30
  23   3  -4   13.60    3.80
 -21  -3   4  319.97   23.20
  21  -3  -4  293.57   23.70
  21  -3  -4  254.57   21.80
  21   3  -4  306.27   22.60
  21   3  -4  269.97   22.80
 -21   3   4  308.97   23.50
 -21   3   4  294.57   23.50
  21   3  -4  329.97   23.60
 -19  -3   4  530.15   36.30
  19  -3  -4  427.86   34.60
  19  -3  -4  427.56   35.30
  19  -3  -4  498.65   36.60
  19   3  -4  531.55   36.20
  19   3  -4  519.75   35.60
 -19   3   4  495.95   36.30
 -19   3   4  434.96   35.30
  19   3  -4  534.45   36.10
 -19   3   4  437.46   36.20
 -17  -3   4  173.18   14.60
  17  -3  -4  167.68   15.20
 -17  -3   4  179.28   14.70
  17   3  -4  188.58   14.40
  17   3  -4  169.48   14.60
 -17   3   4  184.78   15.10
  17   3  -4  182.58   14.80
  17   3  -4  209.28   15.10
 -17   3   4  173.98   15.50
  15  -3  -4   62.19    8.40
  15  -3  -4   64.09    7.50
 -15  -3   4   89.19    7.90
 -15  -3   4   87.89    7.50
  15  -3  -4   90.19    8.40
  15   3  -4   74.29    7.30
 -15   3   4   85.89    8.70
  15   3  -4   73.89    7.50
  15   3  -4   86.99    7.40
  15   3  -4   80.29    7.50
 -15   3   4   77.19    7.70
  13  -3  -4  271.17   22.90
  13  -3  -4  254.07   22.60
 -13  -3   4  302.27   22.50
 -13  -3   4  315.27   22.80
  13  -3  -4  309.47   23.10
  13   3  -4  274.57   22.70
  13   3  -4  320.97   22.60
  13   3  -4  284.07   22.50
 -13   3   4  311.97   23.00
 -13   3   4  351.66   23.80
  13   3  -4  296.77   22.50
  11  -3  -4    2.50    2.00
  11  -3  -4    0.50    1.90
  11  -3  -4    4.20    2.10
 -11  -3   4    0.60    1.20
 -11  -3   4    0.10    1.60
 -11  -3   4    0.80    1.60
 -11  -3   4    0.30    1.70
 -11   3   4    1.60    2.00
  11   3  -4    1.10    1.30
 -11   3   4    0.40    2.30
  11   3  -4    1.40    1.20
  11   3  -4    0.50    1.40
  11   3  -4    0.50    1.40
 -11   3   4    1.30    1.80
  -9  -3   4   13.90    2.60
  -9  -3   4   27.00    3.40
   9  -3  -4   15.00    3.10
   9  -3  -4   13.20    2.90
  -9  -3   4   18.00    2.90
   9  -3  -4   14.80    3.10
  -9  -3   4   17.00    2.70
   9   3  -4   23.60    3.00
   9   3  -4   17.20    2.80
  -9   3   4   14.80    3.40
   9   3  -4   14.30    2.70
  -9   3   4   17.40    3.70
  -7  -3   4  132.29   10.30
   7  -3  -4  132.89   10.70
   7  -3  -4  115.39   10.90
   7  -3  -4  123.99   10.30
  -7  -3   4  121.99   10.40
  -7  -3   4  115.79   10.10
   7  -3  -4  122.59   10.60
   7   3  -4  129.79   10.30
  -7   3   4  149.29   11.50
   7   3  -4  127.09   10.10
  -7   3   4  138.29   10.90
   7   3  -4  120.69   10.20
   5  -3  -4  207.98   17.80
  -5  -3   4  241.58   17.70
  -5  -3   4  224.28   17.50
  -5  -3   4  229.08   17.70
  -5  -3   4  223.68   17.60
   5  -3  -4  223.48   18.10
   5  -3  -4  245.28   17.80
  -5  -3   4  246.28   17.60
   5  -3  -4  239.28   18.00
   5   3  -4  241.18   17.50
  -5   3   4  228.68   17.90
   5   3  -4  233.18   17.70
   5   3  -4  225.98   17.60
  -5   3   4  243.18   18.50
   3  -3  -4 1481.65  104.99
  -3  -3   4 1473.95  104.49
   3  -3  -4 1430.56  105.19
  -3  -3   4 1507.55  104.59
   3  -3  -4 1395.16  104.79
  -3  -3   4 1350.66  104.59
  -3  -3   4 1457.05  104.59
   3  -3  -4 1631.64  104.69
   3   3  -4 1402.16  104.59
  -3   3   4 1440.96  104.19
   3   3  -4 1444.96  104.49
   3   3  -4 1512.95  104.59
  -3   3   4 1610.64  105.59
  -1  -3   4  327.97   23.10
   1  -3  -4  289.37   23.60
   1  -3  -4  306.77   23.40
  -1  -3   4  312.67   23.20
   1  -3  -4  324.57   22.90
   1  -3  -4  305.27   23.40
   1  -3  -4  286.77   22.50
  -1  -3   4  309.87   23.10
  -1  -3   4  338.77   23.10
  -1   3   4  310.37   23.90
   1   3  -4  306.47   23.10
  -1   3   4  283.07   23.00
   1   3  -4  313.97   23.00
  -1   3   4  331.07   23.00
   1  -3   4  464.05   34.30
   1  -3   4  521.05   34.30
   1  -3   4  463.25   34.70
  -1  -3  -4  434.26   34.70
   1  -3   4  458.75   34.40
  -1  -3  -4  473.45   34.20
  -1  -3  -4  466.75   35.30
   1  -3   4  469.55   34.70
   1  -3   4  455.75   34.40
   1   3   4  429.16   34.50
  -1   3  -4  451.45   34.60
   1   3   4  509.15   35.40
  -1   3  -4  523.55   35.10
   1   3   4  517.05   34.70
   3  -3   4   34.10    3.90
  -3  -3  -4   34.20    4.20
   3  -3   4   40.50    4.40
  -3  -3  -4   35.90    5.40
   3  -3   4   33.50    3.50
  -3  -3  -4   35.10    3.90
   3  -3   4   29.20    3.50
   3  -3   4   38.10    4.30
   3  -3   4   36.20    4.00
   3   3   4   36.00    4.20
   3   3   4   40.70    4.60
   3   3   4   35.70    4.70
  -3   3  -4   43.20    4.80
  -5  -3  -4   10.20    2.50
   5  -3   4   13.70    2.50
   5  -3   4   16.50    3.10
  -5  -3  -4   11.00    2.40
  -5  -3  -4   14.60    3.40
   5  -3   4   15.10    2.80
   5  -3   4   13.50    2.30
   5  -3   4   15.20    2.20
   5  -3   4   16.80    2.50
   5  -3   4   16.40    2.40
   5   3   4   16.60    3.20
   5   3   4   14.30    3.10
   5   3   4   12.30    2.70
  -5   3  -4   18.80    3.40
  -7  -3  -4  811.42   56.69
   7  -3   4  715.43   52.09
   7  -3   4  734.83   52.39
   7  -3   4  665.43   51.69
   7  -3   4  676.93   51.59
  -7  -3  -4  725.43   52.49
   7  -3   4  677.53   51.49
   7  -3   4  709.83   51.49
   7  -3   4  797.52   51.49
  -7  -3  -4  679.23   51.99
  -7   3  -4  735.23   52.59
   7   3   4  769.02   52.49
   7   3   4  668.43   52.09
   7   3   4  718.73   52.29
   9  -3   4  272.47   20.50
   9  -3   4  232.48   20.20
  -9  -3  -4  230.68   20.20
   9  -3   4  236.18   19.10
   9  -3   4  294.67   19.50
   9  -3   4  257.87   19.20
   9  -3   4  271.77   20.00
  -9   3  -4  274.17   20.60
   9   3   4  249.97   20.20
   9   3   4  270.67   20.40
 -11  -3  -4 1015.20   73.69
  11  -3   4 1013.40   72.69
  11  -3   4 1059.79   72.89
  11  -3   4  945.01   72.99
 -11   3  -4 1031.20   73.89
  11   3   4  999.90   73.39
  11   3   4 1045.30   73.59
 -13  -3  -4  289.17   23.40
  13  -3   4  311.17   22.20
  13  -3   4  304.17   22.30
 -13   3  -4  294.27   23.40
  13   3   4  265.17   22.60
  13   3   4  291.47   22.80
  15  -3   4  283.27   20.60
  15  -3   4  287.37   20.70
  15   3   4  253.57   20.90
 -15   3  -4  262.07   21.70
  15   3   4  242.68   20.80
  17  -3   4   83.39    7.80
 -17  -3  -4   56.99    8.00
  17  -3   4   82.59    7.30
  17   3   4   80.29    8.30
 -17   3  -4   76.59    8.80
  17   3   4   70.19    8.00
 -19  -3  -4   -0.70    2.60
  19  -3   4    3.10    2.00
  19  -3   4    1.70    2.20
  19   3   4   -3.30    2.60
  19   3   4    1.30    2.20
 -19   3  -4    2.40    3.10
  21  -3   4  215.98   16.60
 -21  -3  -4  200.08   17.40
  21  -3   4  188.58   16.20
  21   3   4  205.98   16.60
  21   3   4  192.08   16.40
 -21   3  -4  175.98   17.50
  21   3   4  195.58   16.80
  23  -3   4   42.50    6.40
  23  -3   4   49.30    6.70
 -23  -3  -4   43.20    6.80
 -23   3  -4   33.80    6.40
  23   3   4   40.80    6.20
  23   3   4   44.90    6.80
  23   3   4   45.30    7.80
 -25  -3  -4  143.29   16.30
  25  -3   4  194.98   15.40
  25  -3   4  212.88   16.20
  25   3   4  168.08   15.20
 -25   3  -4  153.98   16.40
  25   3   4  185.88   15.80
  27  -3   4    7.60    3.50
  27  -3   4    4.10    3.00
 -27  -3  -4    8.00    4.20
  27   3   4    3.40    2.70
 -27   3  -4    1.00    3.80
  27   3   4    0.70    3.80
 -30  -4   4   -0.30    3.40
  30  -4  -4    2.20    3.60
 -30   4   4   -4.40    5.00
  30   4  -4   -1.90    2.70
 -28  -4   4   12.10    4.20
  28  -4  -4   18.70    5.00
  28   4  -4    9.20    3.80
 -28   4   4   18.70    4.80
  28   4  -4    9.90    3.20
  26  -4  -4   57.29    8.10
 -26  -4   4   65.29    7.60
  26   4  -4   49.90    6.50
  26   4  -4   50.49    7.90
 -26   4   4   60.29    7.90
  26   4  -4   55.19    7.30
  24  -4  -4   89.19    9.50
 -24  -4   4   87.89    8.60
  24   4  -4   69.89    7.60
  24   4  -4   76.19    8.50
 -24   4   4   69.79    8.90
  24   4  -4   60.59    9.00
 -22  -4   4  252.27   18.30
  22  -4  -4  197.08   18.10
  22   4  -4  214.68   17.70
  22   4  -4  202.08   17.40
  22   4  -4  216.28   17.20
 -22   4   4  211.58   18.20
 -22   4   4  204.98   17.80
 -20  -4   4  195.58   18.80
  20  -4  -4  175.78   15.80
  20   4  -4  167.78   15.00
  20   4  -4  205.98   15.10
 -20   4   4  191.68   15.80
 -20   4   4  172.28   15.60
  20   4  -4  165.18   15.40
  18  -4  -4  100.29   10.50
 -18  -4   4  103.29    9.80
 -18   4   4   88.89   10.40
  18   4  -4   92.39    9.20
 -18   4   4  105.29   10.00
  18   4  -4  124.19    9.70
  18   4  -4  109.89    9.60
 -16  -4   4    1.10    1.70
  16  -4  -4    2.10    2.60
  16  -4  -4    2.80    2.60
 -16  -4   4    1.50    3.00
 -16   4   4    2.10    2.10
 -16   4   4    3.50    3.00
  16   4  -4    1.50    1.60
  16   4  -4    0.90    1.70
  16   4  -4   -0.30    1.80
 -14  -4   4  153.38   13.30
 -14  -4   4  155.58   13.20
  14  -4  -4  151.98   13.60
  14   4  -4  154.58   12.60
  14   4  -4  159.18   13.00
  14   4  -4  169.78   13.10
 -14   4   4  159.38   14.20
 -14   4   4  160.18   13.60
 -12  -4   4  614.44   46.80
  12  -4  -4  646.74   47.40
 -12  -4   4  693.03   47.40
  12  -4  -4  541.15   47.10
  12   4  -4  633.54   46.80
 -12   4   4  618.94   47.50
  12   4  -4  697.93   46.50
  12   4  -4  690.33   46.90
 -12   4   4  631.24   47.90
 -12   4   4  648.64   47.20
 -10  -4   4  803.22   56.19
 -10  -4   4  777.72   56.59
  10  -4  -4  752.62   56.39
  10  -4  -4  684.83   56.49
 -10  -4   4  800.52   56.09
 -10   4   4  840.92   57.29
  10   4  -4  828.12   56.19
  10   4  -4  767.52   56.09
 -10   4   4  730.13   56.39
  10   4  -4  764.32   55.69
  -8  -4   4  514.85   37.80
   8  -4  -4  544.25   40.20
  -8  -4   4  519.35   37.50
  -8  -4   4  570.04   37.80
   8  -4  -4  457.25   39.20
  -8  -4   4  487.25   37.80
   8  -4  -4  493.95   37.80
   8   4  -4  506.25   37.60
   8   4  -4  507.95   37.20
   8   4  -4  527.65   37.40
  -8   4   4  566.44   38.70
  -8   4   4  452.35   37.80
  -6  -4   4  204.78   16.20
   6  -4  -4  188.28   16.00
  -6  -4   4  217.68   15.90
  -6  -4   4  191.58   15.60
   6  -4  -4  201.78   16.80
   6  -4  -4  185.08   16.20
   6  -4  -4  207.88   16.40
   6   4  -4  213.88   15.90
   6   4  -4  218.58   15.70
  -6   4   4  187.98   16.40
  -6   4   4  213.58   16.90
   6   4  -4  212.98   16.00
   4  -4  -4   -0.60    1.70
   4  -4  -4    1.90    1.50
  -4  -4   4    1.10    1.80
   4  -4  -4    0.40    2.30
  -4  -4   4    1.80    1.00
  -4  -4   4    0.10    1.40
  -4  -4   4    1.80    1.30
   4  -4  -4    2.80    2.60
  -4  -4   4    1.30    1.10
   4   4  -4   -0.40    0.80
  -4   4   4   -0.60    2.50
  -4   4   4    0.50    1.90
   4   4  -4    0.90    1.30
   4   4  -4    6.10    1.90
  -2  -4   4  141.99   11.70
   2  -4  -4  146.09   12.00
   2  -4  -4  121.79   10.70
  -2  -4   4  163.48   11.90
  -2  -4   4  144.59   11.90
  -2  -4   4  139.69   11.60
  -2  -4   4  140.79   12.10
   2  -4  -4  135.09   12.00
   2   4  -4  158.58   11.60
   2   4  -4  156.38   11.60
   0  -4  -4  346.57   25.20
   0  -4   4  347.07   25.00
   0  -4   4  337.17   24.90
   0  -4   4  324.27   24.70
   0  -4   4  350.96   24.50
   0  -4  -4  275.67   23.90
   0  -4   4  334.07   24.20
   0   4  -4  327.37   24.40
   0   4   4  311.37   25.20
   0   4  -4  360.86   24.60
   0   4   4  307.37   24.40
   2  -4   4  307.07   23.50
   2  -4   4  317.97   23.20
   2  -4   4  315.67   24.50
  -2  -4  -4  265.27   22.90
   2  -4   4  337.37   23.80
  -2  -4  -4  308.97   23.90
   2  -4   4  307.57   23.10
   2  -4   4  328.97   23.50
   2   4   4  292.87   23.50
   2   4   4  292.07   24.10
  -2   4  -4  373.96   24.60
   4  -4   4  388.36   30.40
   4  -4   4  432.96   31.00
   4  -4   4  439.36   30.80
  -4  -4  -4  402.36   31.20
  -4  -4  -4  385.56   30.50
   4  -4   4  400.96   30.40
   4  -4   4  428.26   30.80
  -4   4  -4  464.55   31.70
   4   4   4  423.06   31.20
   4   4   4  401.76   31.50
   6  -4   4  194.08   14.20
  -6  -4  -4  153.18   14.10
  -6  -4  -4  174.58   14.80
   6  -4   4  196.08   14.30
   6  -4   4  186.48   13.90
   6  -4   4  189.98   14.40
  -6   4  -4  178.68   15.10
   6   4   4  182.18   15.20
   6   4   4  168.68   15.10
   8  -4   4   43.20    4.20
   8  -4   4   44.40    4.90
  -8  -4  -4   32.70    5.00
   8  -4   4   39.50    4.20
  -8  -4  -4   36.30    5.30
   8  -4   4   35.00    5.30
   8  -4   4   42.90    4.50
  -8   4  -4   41.40    5.40
   8   4   4   46.90    5.70
   8   4   4   43.10    5.60
  10  -4   4   12.50    2.50
  10  -4   4    9.70    2.30
 -10  -4  -4    9.10    2.80
  10  -4   4    7.90    2.30
  10  -4   4   11.30    2.20
  10   4   4    9.90    3.50
  10   4   4   12.90    3.20
 -10   4  -4   12.30    3.40
  12  -4   4   18.20    3.00
  12  -4   4   15.80    2.80
  12  -4   4    9.80    4.70
 -12  -4  -4    9.00    3.40
  12   4   4   17.80    3.80
  12   4   4   21.40    4.20
 -12   4  -4   19.40    4.20
  14  -4   4   37.10    5.00
 -14  -4  -4   43.60    7.30
  14  -4   4   47.00    5.00
  14   4   4   46.10    6.30
  14   4   4   45.20    6.30
 -14   4  -4   51.69    6.70
 -16  -4  -4   89.09    9.80
  16  -4   4  102.09    9.00
  16  -4   4  115.09    9.00
  16   4   4   81.89    9.60
  16   4   4   86.09    9.40
 -16   4  -4   94.79   10.20
  18  -4   4  164.78   13.60
 -18  -4  -4  146.59   14.30
  18  -4   4  178.48   13.70
  18   4   4  139.99   13.80
  18   4   4  157.88   14.10
 -18   4  -4  160.88   15.00
  20  -4   4  213.98   18.30
  20  -4   4  257.87   18.30
 -20  -4  -4  196.38   18.60
  20   4   4  198.28   19.40
 -20   4  -4  241.88   19.80
  20   4   4  230.18   18.60
  22  -4   4  271.67   19.90
 -22  -4  -4  228.88   20.10
  22  -4   4  262.17   19.90
  22   4   4  229.38   19.80
  22   4   4  229.68   20.00
 -22   4  -4  214.88   20.90
  24  -4   4   16.20    4.70
 -24  -4  -4    9.50    4.10
  24  -4   4   11.80    3.80
  24   4   4   10.70    4.40
 -24   4  -4    9.30    4.80
  24   4   4    6.80    3.70
  27  -5  -4   83.49   11.00
 -27  -5   4   96.49   10.40
  27   5  -4   98.59   10.50
 -27   5   4   84.49   11.00
 -25  -5   4    8.30    3.60
  25  -5  -4   -0.70    3.90
 -25   5   4   -0.30    3.30
  25   5  -4    2.00    2.90
  25   5  -4    0.10    2.50
  23  -5  -4    1.40    3.70
 -23  -5   4    1.20    3.00
  23   5  -4    4.00    2.80
 -23   5   4    0.40    3.50
  23   5  -4    6.30    2.60
  21  -5  -4   57.39    8.80
 -21  -5   4   79.19    8.00
 -21   5   4   64.69    9.00
  21   5  -4   74.59    7.40
  21   5  -4   54.39    7.30
 -21   5   4   66.89    8.00
 -19  -5   4  288.77   22.20
 -19   5   4  272.17   22.60
  19   5  -4  280.57   21.50
  19   5  -4  260.07   21.70
  17  -5  -4  213.88   17.80
 -17   5   4  203.68   17.80
 -17   5   4  186.88   17.10
  17   5  -4  192.08   16.70
  17   5  -4  232.38   16.80
 -15  -5   4  183.88   15.10
  15  -5  -4  158.98   15.30
 -15   5   4  173.18   15.90
  15   5  -4  180.58   14.80
 -15   5   4  166.38   15.20
  15   5  -4  203.08   14.90
  13  -5  -4  123.09   13.00
 -13  -5   4  149.79   12.90
 -13   5   4  161.68   14.00
  13   5  -4  158.58   12.70
  13   5  -4  150.78   12.60
  11  -5  -4   73.59    9.10
  11  -5  -4   97.79    8.80
 -11  -5   4   92.79    8.80
  11   5  -4  106.69    8.70
  11   5  -4   96.69    8.70
 -11   5   4   69.69    9.70
   9  -5  -4    0.50    2.60
   9  -5  -4    0.70    1.40
  -9  -5   4    0.50    1.30
   9   5  -4    1.90    1.60
  -9   5   4    4.90    3.10
  -9   5   4   -0.30    3.20
   9   5  -4    0.90    1.20
   7  -5  -4    7.10    2.60
  -7  -5   4    5.50    2.10
  -7  -5   4    5.30    1.90
   7  -5  -4    4.90    2.60
   7   5  -4    6.40    2.30
   7   5  -4   13.20    2.90
  -7   5   4    1.70    3.20
  -7   5   4    0.10    2.80
  -5  -5   4  194.78   16.30
   5  -5  -4  186.88   16.30
   5  -5  -4  219.78   16.90
   5   5  -4  209.68   16.00
  -5   5   4  199.98   17.30
   5   5  -4  210.98   16.20
   3  -5  -4  329.37   25.40
  -3  -5   4  332.97   25.30
  -3  -5   4  320.87   24.80
  -3  -5   4  305.67   24.50
   3   5  -4  345.97   25.10
   3   5  -4  361.86   25.30
  -3   5   4  316.27   26.00
  -1  -5   4  697.63   50.39
  -1  -5   4  664.93   49.70
  -1  -5   4  632.84   50.09
   1  -5  -4  695.13   50.79
  -1   5   4  635.54   50.89
   1   5  -4  763.92   50.29
   1   5  -4  730.93   50.09
   1  -5   4  450.35   32.00
   1  -5   4  449.46   31.50
  -1  -5  -4  450.85   32.60
   1  -5   4  415.96   31.40
   1  -5   4  475.35   32.30
   1   5   4  366.06   32.40
  -1   5  -4  452.45   31.70
   1   5   4  361.26   31.40
   3  -5   4  316.07   24.40
  -3  -5  -4  341.97   25.30
   3  -5   4  328.07   24.30
   3   5   4  326.67   25.50
   3   5   4  289.97   24.50
  -3   5  -4  347.67   24.40
   5  -5   4    2.40    1.50
   5  -5   4    3.70    2.10
   5  -5   4    3.20    1.80
   5  -5   4    6.10    2.70
  -5  -5  -4    2.10    1.80
   5   5   4    5.80    2.60
  -5   5  -4   -0.60    2.00
   5   5   4   -0.10    2.20
   7  -5   4   51.49    5.30
  -7  -5  -4   46.30    6.20
   7  -5   4   51.69    5.40
   7  -5   4   50.69    5.50
  -7   5  -4   66.99    7.30
   7   5   4   59.49    6.90
   7   5   4   53.89    6.70
   9  -5   4  401.16   29.40
  -9  -5  -4  379.66   30.70
   9  -5   4  405.76   29.40
   9  -5   4  389.36   29.60
   9   5   4  360.46   30.40
   9   5   4  417.06   30.90
  -9   5  -4  433.26   31.00
 -11  -5  -4  324.17   31.10
  11  -5   4  427.66   29.70
  11  -5   4  405.66   29.80
  11  -5   4  410.36   29.50
  11   5   4  381.16   31.00
  11   5   4  404.56   30.80
 -11   5  -4  426.46   31.20
  13  -5   4  473.55   34.40
 -13  -5  -4  430.76   36.90
  13  -5   4  496.05   34.80
 -13   5  -4  473.65   35.90
  13   5   4  469.55   35.80
  13   5   4  430.36   35.10
  15  -5   4   42.10    7.00
 -15  -5  -4   49.70    6.70
  15  -5   4   54.69    6.10
  15   5   4   53.19    7.50
 -15   5  -4   42.80    7.00
  15   5   4   47.00    6.90
  17  -5   4   30.90    4.90
  17  -5   4   30.80    5.00
 -17  -5  -4   30.20    5.60
  17   5   4   29.60    5.80
 -17   5  -4   35.20    6.30
  17   5   4   39.20    6.00
 -19  -5  -4    2.90    3.10
  19  -5   4    7.60    3.20
  19  -5   4    9.40    3.00
  19   5   4    5.50    3.70
 -19   5  -4    2.20    3.40
  19   5   4    8.20    4.00
 -21  -5  -4   23.00    4.60
  21  -5   4   29.80    4.90
  21   5   4   25.30    5.60
 -21   5  -4   23.00    5.80
 -22  -6   4  147.59   13.10
  22  -6  -4  121.39   13.90
  22   6  -4  135.89   12.20
  22   6  -4  138.49   12.80
 -22   6   4  124.09   13.20
 -20  -6   4  364.36   25.70
  20  -6  -4  267.97   25.80
 -20   6   4  297.77   25.60
  20   6  -4  341.47   24.70
  20   6  -4  305.37   25.10
 -18  -6   4   30.80    5.20
  18  -6  -4   33.40    6.60
  18   6  -4   38.80    5.30
 -18   6   4   29.30    6.20
  18   6  -4   31.30    5.40
  16  -6  -4   33.60    6.20
 -16  -6   4   23.70    4.60
  16   6  -4   29.70    4.60
 -14  -6   4   80.59    8.60
  14  -6  -4   72.39    7.70
  14  -6  -4   50.79    8.30
  14   6  -4   66.99    7.60
 -14   6   4   58.39    8.90
  14   6  -4   67.89    7.40
 -12  -6   4   98.19    9.10
  12  -6  -4   67.39    9.50
  12  -6  -4   91.79    9.10
  12   6  -4   79.69    8.70
 -12   6   4   82.49   10.60
  12   6  -4  100.19    8.70
 -10  -6   4  588.14   41.20
  10  -6  -4  562.54   41.30
  10   6  -4  558.54   40.80
 -10   6   4  481.95   41.70
  10   6  -4  543.15   40.80
  -8  -6   4  400.96   28.10
   8  -6  -4  353.26   27.90
   8  -6  -4  299.07   27.60
   8   6  -4  380.16   27.70
   8   6  -4  371.96   27.50
  -6  -6   4  546.85   40.60
   6  -6  -4  540.95   40.90
   6   6  -4  568.94   40.20
  -6   6   4  510.85   41.40
  -4  -6   4   73.49    7.30
   4  -6  -4   68.69    7.50
   4   6  -4   76.39    7.50
   4   6  -4   79.39    7.30
  -4   6   4   54.19    8.60
  -2  -6   4   11.50    2.90
  -2  -6   4   13.80    3.00
   2  -6  -4   11.20    3.30
   2   6  -4   13.40    3.00
   2   6  -4   11.60    2.70
  -2   6   4    3.30    3.20
   0  -6   4  102.29    9.90
   0  -6   4  129.69   10.00
   0  -6   4  128.49   10.80
   0  -6  -4  109.09   10.90
   0   6  -4  120.49   10.20
   0   6   4   84.59   10.90
  -2  -6  -4  109.29   11.00
   2  -6   4  117.89   10.20
   2  -6   4  124.29   10.40
   2  -6   4  126.49   10.70
   2   6   4  102.79   11.40
  -2   6  -4  116.79   10.20
   4  -6   4  383.96   30.80
   4  -6   4  424.86   30.40
   4  -6   4  408.86   29.70
  -4  -6  -4  402.06   30.80
  -4   6  -4  406.26   29.50
   4   6   4  334.87   30.40
   6  -6   4  250.47   17.80
  -6  -6  -4  233.08   18.80
   6  -6   4  221.18   17.30
   6   6   4  194.98   18.10
   6   6   4  202.28   18.30
   8  -6   4  289.47   21.80
   8  -6   4  273.97   21.40
  -8  -6  -4  290.97   22.80
   8  -6   4  287.47   22.00
   8   6   4  243.08   22.30
  -8   6  -4  297.57   23.20
 -10  -6  -4   78.99    9.40
  10  -6   4   95.89    8.80
  10  -6   4   84.39    8.30
  10   6   4   94.89    9.90
 -10   6  -4   87.19    9.40
  10   6   4   70.79    9.10
 -12  -6  -4   26.60    6.80
  12  -6   4   31.20    5.20
  12   6   4   29.50    5.50
 -12   6  -4   41.70    6.60
  12   6   4   39.20    6.40
 -14  -6  -4   49.40    6.80
  14  -6   4   36.50    6.10
  14   6   4   25.60    8.10
 -14   6  -4   52.29    7.20
  14   6   4   48.10    7.30
  16  -6   4   56.59    7.00
 -16  -6  -4   62.09    7.70
 -16   6  -4   47.40    7.50
  16   6   4   49.90    8.40
  16   6   4   41.40    7.10
 -15  -7   4  466.25   33.90
  15  -7  -4  394.96   33.50
  15   7  -4  456.35   33.70
 -15   7   4  442.86   35.10
  15   7  -4  429.06   33.20
  13  -7  -4  114.29   10.90
 -13  -7   4  111.69   10.80
  13   7  -4  100.89   10.00
  13   7  -4   91.99   10.20
 -13   7   4   71.89   14.70
 -11  -7   4  202.58   17.40
  11  -7  -4  200.28   17.20
  11   7  -4  203.48   17.00
 -11   7   4  183.88   18.30
   9  -7  -4   56.59    7.40
  -9  -7   4   72.29    8.10
  -9   7   4   40.60    7.60
   9   7  -4   56.79    7.00
   9   7  -4   58.89    7.10
  -7  -7   4   -0.10    2.10
   7  -7  -4    2.00    2.70
   7   7  -4   -0.80    2.40
   7   7  -4    1.00    2.40
  -7   7   4   -0.40    3.90
   5  -7  -4  346.97   28.40
  -5  -7   4  366.66   28.40
   5   7  -4  377.16   28.60
   5   7  -4  360.96   27.90
   3  -7  -4   60.79    7.90
  -3  -7   4   67.99    7.40
   3   7  -4   67.19    7.40
   3   7  -4   73.49    7.90
  -3   7   4   61.39    9.30
   1  -7  -4  509.55   39.30
  -1  -7   4  529.55   39.10
   1   7  -4  503.65   38.50
  -1  -7  -4   24.50    4.70
   1  -7   4   23.40    4.50
  -1   7  -4   24.20    4.20
   1   7   4   18.30    5.30
   3  -7   4  239.78   19.40
  -3  -7  -4  237.68   19.70
   3  -7   4  232.28   19.70
  -3   7  -4  212.48   18.30
  -5  -7  -4   50.19    6.90
   5  -7   4   47.60    6.10
   5   7   4   38.00    7.00
   7  -7   4    6.90    2.80
  -7  -7  -4    6.90    3.40
   7  -7   4    8.40    4.00
   7   7   4    4.80    3.50
  -9  -7  -4  187.58   16.30
   9  -7   4  205.08   16.30
   9   7   4  151.68   16.00
  34   0  -5    0.30    2.80
  34   0  -5    1.80    4.20
 -34   0   5    1.00    3.20
 -32   0   5    4.60    3.80
 -32   0   5    0.60    3.10
  32   0  -5    2.50    2.80
  32   0  -5    0.10    3.40
 -30   0   5    2.40    3.10
 -30   0   5    3.20    2.80
  30   0  -5   -0.20    3.30
  28   0  -5    5.50    3.70
 -28   0   5    4.20    2.60
 -28   0   5    4.00    3.00
  28   0  -5    4.50    2.60
  26   0  -5    0.20    1.90
  26   0  -5   -0.80    2.80
 -26   0   5    0.20    2.20
 -26   0   5    1.60    2.50
 -26   0   5    1.80    3.20
  24   0  -5    0.20    1.80
 -24   0   5    0.30    2.20
  24   0  -5    2.80    3.70
 -24   0   5    0.10    2.50
  24   0  -5    2.90    2.70
 -24   0   5    0.40    2.00
 -22   0   5    1.00    2.20
 -22   0   5    3.00    1.90
 -22   0   5    2.00    2.20
  22   0  -5    1.20    3.10
  22   0  -5   -0.40    3.10
  22   0  -5   -1.50    1.50
 -20   0   5    1.40    2.20
 -20   0   5    1.60    1.70
 -20   0   5    8.60    2.50
  20   0  -5    5.80    2.80
  20   0  -5    5.00    2.80
 -20   0   5    3.40    2.00
  20   0  -5    3.50    1.80
  18   0  -5    8.10    2.70
 -18   0   5    7.50    3.60
 -18   0   5    4.10    2.80
 -18   0   5    3.50    1.90
  18   0  -5    4.70    1.70
  18   0  -5    7.60    2.60
 -18   0   5    7.70    2.30
 -18   0   5    5.10    2.20
 -16   0   5    1.30    1.60
 -16   0   5    2.70    3.40
 -16   0   5   -1.20    1.30
  16   0  -5    2.70    1.40
 -16   0   5    4.00    1.80
  16   0  -5    1.10    2.10
  16   0  -5   -0.50    1.80
 -16   0   5    2.40    1.50
 -14   0   5    0.60    1.40
  14   0  -5    1.20    1.80
 -14   0   5    1.20    2.00
  14   0  -5    0.20    1.60
 -14   0   5    1.80    1.40
  14   0  -5    1.20    1.10
 -14   0   5    1.50    1.30
  12   0  -5    0.20    1.20
 -12   0   5   -0.80    1.20
 -12   0   5   -2.10    1.70
 -12   0   5    0.40    1.30
  12   0  -5    2.70    1.70
  12   0  -5    1.30    1.10
  12   0  -5   -1.30    2.10
  10   0  -5    0.40    1.40
 -10   0   5    1.30    1.70
 -10   0   5    3.20    1.40
  10   0  -5   -1.90    0.80
 -10   0   5    1.90    1.20
  10   0  -5    0.90    1.10
  -8   0   5    1.70    1.50
   8   0  -5    1.40    1.60
  -8   0   5    1.60    1.20
  -8   0   5    0.30    1.20
   8   0  -5    0.10    0.90
   8   0  -5    0.60    1.20
  -6   0   5    1.10    1.10
   6   0  -5    1.10    1.10
   6   0  -5   -0.70    1.10
   6   0  -5    1.00    1.20
  -6   0   5    0.40    0.90
  -6   0   5   -1.60    1.30
  -4   0   5    0.20    1.00
  -4   0   5    1.00    1.00
   4   0  -5   -0.60    1.00
   4   0  -5    0.80    1.00
  -4   0   5   -1.50    1.00
   2   0  -5    1.40    1.10
  -2   0   5   -0.50    0.60
  -2   0   5   -0.20    1.00
  -2   0   5   -0.60    1.00
   2   0  -5    0.40    1.10
  -2   0   5    1.40    1.10
   0   0  -5   -0.40    1.90
   0   0   5    0.30    1.30
   0   0   5   -1.00    0.80
   0   0  -5    1.80    1.10
   0   0   5    2.50    1.30
   0   0  -5    0.80    1.30
   0   0   5    1.60    1.20
   0   0   5    0.80    0.80
   2   0   5    0.70    1.20
   2   0   5    0.50    1.30
   2   0   5   -1.00    0.90
  -2   0  -5   -3.00    1.30
  -2   0  -5   -0.90    0.80
  -2   0  -5    0.50    1.40
   2   0   5   -1.10    0.70
  -2   0  -5    0.10    0.90
  -4   0  -5    0.00    0.90
  -4   0  -5   -1.50    1.60
  -4   0  -5   -0.90    1.30
   4   0   5    0.70    1.60
   4   0   5   -0.30    0.90
   4   0   5    2.50    1.40
   6   0   5    1.40    1.50
  -6   0  -5    3.40    1.90
   6   0   5   -0.50    1.30
   6   0   5    1.50    1.40
  -6   0  -5   -0.10    1.00
  -6   0  -5    1.20    1.10
   6   0   5    0.60    1.30
  -6   0  -5    0.60    1.50
   8   0   5   -0.80    1.60
  -8   0  -5    0.30    1.20
   8   0   5   -0.20    1.20
   8   0   5   -1.10    1.40
   8   0   5    1.40    1.30
  -8   0  -5    2.20    2.00
  -8   0  -5    0.90    1.70
 -10   0  -5    4.30    2.30
  10   0   5    1.10    2.00
 -10   0  -5    0.90    1.30
 -10   0  -5    2.60    2.30
  10   0   5   -1.00    1.60
  10   0   5   -0.50    1.20
  10   0   5    2.20    1.70
  10   0   5    0.20    1.10
  12   0   5   -0.40    1.20
  12   0   5    0.20    1.20
 -12   0  -5    2.00    2.20
  12   0   5   -2.00    2.20
 -12   0  -5    0.80    2.30
  12   0   5    0.70    1.60
  12   0   5    1.40    1.90
  14   0   5    3.20    1.80
  14   0   5    2.30    1.70
 -14   0  -5   -1.50    2.40
 -14   0  -5    1.50    2.50
  16   0   5   -0.10    1.50
  16   0   5    0.10    1.70
 -16   0  -5   -4.90    2.80
 -16   0  -5   -1.30    2.40
  16   0   5    1.30    1.80
 -18   0  -5    2.30    3.60
  18   0   5   -1.40    1.80
  18   0   5   -2.30    1.80
 -18   0  -5    1.60    2.80
  18   0   5   -1.00    1.60
 -20   0  -5    1.40    2.80
  20   0   5    0.70    2.40
  20   0   5    2.60    2.10
  20   0   5    1.00    2.30
  22   0   5    1.00    2.60
  22   0   5    1.10    2.70
 -22   0  -5    2.00    3.10
  22   0   5   -1.10    2.70
 -24   0  -5    4.60    3.50
  24   0   5    4.50    3.30
  24   0   5    4.60    2.90
  26   0   5    0.90    2.80
  26   0   5    2.50    2.90
 -26   0  -5    2.40    3.80
  28   0   5   -1.50    3.40
  28   0   5    1.30    2.60
 -28   0  -5   -2.70    3.60
  35  -1  -5   31.00    6.60
  35  -1  -5   18.20    4.90
 -35  -1   5   28.50    5.80
  35   1  -5   22.90    5.20
  35   1  -5   18.90    5.90
  33  -1  -5   33.30    5.80
 -33  -1   5   38.60    6.70
  33  -1  -5   40.00    7.50
 -33  -1   5   51.89    6.80
 -33   1   5   32.60    6.10
  33   1  -5   41.80    7.50
  33   1  -5   35.00    6.00
 -31  -1   5    1.50    3.00
  31  -1  -5    6.00    3.00
  31  -1  -5    7.60    4.10
 -31  -1   5    6.30    3.50
  31   1  -5   10.50    3.50
  31   1  -5    8.80    4.50
 -31   1   5    4.10    3.50
 -31   1   5    9.20    4.50
  29  -1  -5   65.99    9.50
  29  -1  -5   84.39    8.40
 -29  -1   5   78.39    8.70
  29   1  -5   85.39    9.90
 -29   1   5   79.89   10.10
 -29   1   5   80.29    8.90
  29   1  -5   74.29    8.30
  27  -1  -5    0.80    2.30
  27  -1  -5    0.90    3.00
 -27  -1   5    2.10    2.80
 -27  -1   5    3.10    2.50
 -27   1   5    2.00    2.80
  27   1  -5    1.80    2.30
  27   1  -5    3.00    3.20
 -27   1   5    3.40    2.70
  25  -1  -5   86.89    8.90
 -25  -1   5  102.89    9.50
 -25  -1   5  101.19    9.80
  25  -1  -5  100.59   10.40
 -25   1   5   83.99    9.00
 -25   1   5   93.39    9.50
  25   1  -5  106.09    9.30
 -25   1   5   99.79    9.50
  25   1  -5  100.49   10.30
  23  -1  -5   52.39    7.70
 -23  -1   5   79.89    7.40
  23  -1  -5   66.49    7.00
 -23  -1   5   68.79    7.60
  23  -1  -5   72.49    8.60
 -23   1   5   78.39    7.80
  23   1  -5   80.19    7.60
 -23   1   5   63.49    7.40
  23   1  -5   82.29    8.60
  23   1  -5   95.79    8.90
 -23   1   5   58.09    7.60
  21  -1  -5   28.40    3.90
  21  -1  -5   27.10    4.80
 -21  -1   5   28.00    4.30
 -21  -1   5   24.80    3.90
  21  -1  -5   26.40    5.00
  21   1  -5   28.10    4.90
 -21   1   5   20.50    3.50
 -21   1   5   28.40    4.90
  21   1  -5   34.30    4.40
  21   1  -5   30.70    4.80
 -21   1   5   21.90    3.90
 -19  -1   5  221.58   18.10
 -19  -1   5  211.58   17.10
 -19  -1   5  220.78   17.00
  19  -1  -5  194.58   17.80
 -19  -1   5  224.88   17.30
  19  -1  -5  229.18   18.10
  19  -1  -5  219.58   16.80
  19   1  -5  231.88   17.20
 -19   1   5  211.08   17.30
 -19   1   5  206.48   16.90
  19   1  -5  214.08   17.70
 -19   1   5  244.28   18.10
 -17  -1   5    4.70    1.80
 -17  -1   5    5.20    2.30
 -17  -1   5    2.90    1.60
  17  -1  -5    2.00    1.70
 -17  -1   5    5.70    2.20
  17  -1  -5    1.80    2.10
 -17  -1   5    8.50    2.80
  17  -1  -5    1.30    1.30
  17  -1  -5    3.20    2.60
 -17   1   5    2.60    1.80
 -17   1   5    6.10    2.10
 -17   1   5    2.50    1.80
  17   1  -5    6.00    2.40
  17   1  -5    6.40    2.20
  17   1  -5    3.30    1.60
 -15  -1   5  285.67   20.40
  15  -1  -5  255.47   20.80
 -15  -1   5  261.17   20.40
  15  -1  -5  249.88   19.90
 -15  -1   5  248.58   20.50
  15  -1  -5  264.77   20.20
 -15  -1   5  268.27   20.70
 -15  -1   5  279.77   20.20
  15  -1  -5  258.07   20.40
 -15   1   5  274.57   20.20
 -15   1   5  269.87   20.90
 -15   1   5  270.07   20.60
  15   1  -5  262.97   20.30
  15   1  -5  271.07   20.80
  15   1  -5  298.17   20.40
 -15   1   5  263.17   20.50
 -13  -1   5  143.29   11.20
 -13  -1   5  143.59   11.00
  13  -1  -5  137.19   10.90
  13  -1  -5  145.29   11.30
  13  -1  -5  141.99   11.80
 -13  -1   5  155.98   11.50
  13  -1  -5  121.19   11.10
 -13  -1   5  127.19   11.20
 -13  -1   5  152.28   11.90
 -13   1   5  129.79   11.80
 -13   1   5  141.39   11.60
  13   1  -5  136.79   10.80
  13   1  -5  154.18   11.30
 -13   1   5  135.29   10.90
 -13   1   5  132.39   10.90
 -11  -1   5   25.90    4.00
  11  -1  -5   26.00    3.60
 -11  -1   5   22.30    3.30
 -11  -1   5   26.90    3.50
  11  -1  -5   29.20    3.10
  11  -1  -5   33.10    4.30
 -11  -1   5   27.40    3.60
  11  -1  -5   24.50    3.30
 -11   1   5   30.50    4.50
  11   1  -5   22.30    3.30
 -11   1   5   22.70    2.90
 -11   1   5   28.40    3.30
  11   1  -5   22.70    3.80
 -11   1   5   34.00    4.00
  -9  -1   5  195.88   15.00
  -9  -1   5  200.08   14.80
   9  -1  -5  207.68   15.30
   9  -1  -5  173.48   14.90
  -9  -1   5  207.18   15.30
  -9  -1   5  200.78   14.90
   9  -1  -5  200.38   14.50
   9  -1  -5  177.28   14.50
  -9   1   5  199.88   15.50
   9   1  -5  207.88   15.30
  -9   1   5  203.18   15.40
   9   1  -5  192.98   14.80
  -9   1   5  171.18   14.20
  -9   1   5  186.98   14.50
   7  -1  -5   93.29    7.80
  -7  -1   5   78.59    7.50
  -7  -1   5   86.29    7.30
   7  -1  -5   96.49    7.10
  -7  -1   5   83.59    7.40
   7  -1  -5   80.99    6.80
   7  -1  -5   97.29    7.70
  -7   1   5   99.79    8.10
   7   1  -5   84.19    7.30
  -7   1   5   75.09    7.00
  -7   1   5  100.49    8.20
   7   1  -5   80.39    7.50
   5  -1  -5   72.89    5.90
   5  -1  -5   75.69    8.10
  -5  -1   5   70.49    6.30
  -5  -1   5   76.89    6.60
  -5  -1   5   73.79    6.60
   5  -1  -5   72.59    6.00
   5  -1  -5   79.99    6.90
  -5   1   5   72.49    6.20
   5   1  -5   72.89    6.60
  -5   1   5   70.79    6.20
   5   1  -5   77.09    6.50
  -5   1   5   81.99    7.10
   5   1  -5   77.59    6.50
  -5   1   5   89.29    7.30
  -3  -1   5  141.89   11.60
  -3  -1   5  153.68   11.90
  -3  -1   5  154.68   11.90
   3  -1  -5  149.59   12.00
   3  -1  -5  154.28   11.40
   3  -1  -5  160.88   12.30
  -3   1   5  157.48   11.70
  -3   1   5  142.39   11.60
   3   1  -5  140.09   11.80
  -3   1   5  166.28   12.20
   3   1  -5  138.29   11.70
  -3   1   5  153.88   12.20
   3   1  -5  163.58   11.90
  -1  -1   5  158.08   12.10
   1  -1  -5  148.79   12.00
   1  -1  -5  160.68   11.90
  -1  -1   5  143.09   11.90
  -1  -1   5  155.58   12.20
  -1  -1   5  155.58   11.70
  -1  -1   5  145.69   11.80
   1  -1  -5  147.49   12.40
  -1   1   5  158.28   12.20
   1   1  -5  145.09   12.00
  -1   1   5  179.58   12.90
  -1   1   5  144.99   11.60
   1   1  -5  162.68   11.70
   1   1  -5  168.58   12.10
  -1   1   5  154.08   11.90
   1  -1   5    0.40    0.70
  -1  -1  -5   -0.80    1.30
  -1  -1  -5    0.60    1.10
  -1  -1  -5    2.90    1.50
  -1  -1  -5    1.00    0.90
   1  -1   5    0.20    1.20
   1  -1   5    0.90    1.20
   1  -1   5    0.20    1.20
   1  -1   5   -1.30    0.90
  -1   1  -5    0.40    1.00
  -1   1  -5    1.20    1.00
   1   1   5    0.20    1.50
  -1   1  -5    1.30    1.00
   1   1   5    0.70    0.90
   1   1   5   -0.60    0.80
   1   1   5   -0.30    1.20
  -3  -1  -5  234.28   19.10
  -3  -1  -5  272.27   19.90
   3  -1   5  265.77   19.50
  -3  -1  -5  272.27   19.60
   3  -1   5  257.77   19.20
  -3  -1  -5  260.67   19.20
   3  -1   5  261.17   19.50
   3  -1   5  248.38   19.30
   3  -1   5  218.78   19.20
   3   1   5  267.47   19.40
  -3   1  -5  252.07   19.30
   3   1   5  245.58   19.10
  -3   1  -5  290.27   19.50
   3   1   5  264.17   20.00
   3   1   5  249.58   19.70
  -3   1  -5  254.87   19.30
  -5  -1  -5   15.30    3.20
   5  -1   5   19.50    2.70
   5  -1   5   18.10    3.00
  -5  -1  -5   20.00    3.30
   5  -1   5   12.10    2.60
  -5  -1  -5   20.20    2.70
  -5  -1  -5   12.40    2.40
   5  -1   5   19.90    3.10
  -5   1  -5   14.50    2.60
   5   1   5   18.00    2.90
   5   1   5   14.50    2.60
  -5   1  -5   13.60    2.50
  -5   1  -5   16.70    2.70
  -5   1  -5   24.00    3.40
   5   1   5   24.80    4.00
   5   1   5   17.10    2.70
  -7  -1  -5  123.59   10.20
   7  -1   5  134.89   11.20
   7  -1   5  124.29   10.60
  -7  -1  -5  112.59   10.20
   7  -1   5  137.59   10.50
   7  -1   5  127.89   10.70
  -7  -1  -5  140.99   11.30
  -7  -1  -5  117.99   11.10
  -7   1  -5  127.19   10.50
  -7   1  -5  149.79   11.20
   7   1   5  134.89   10.70
   7   1   5  137.09   10.60
   7   1   5  133.39   11.10
   7   1   5  118.69   10.60
  -9  -1  -5   32.70    4.90
  -9  -1  -5   34.60    5.30
   9  -1   5   28.50    4.50
   9  -1   5   31.80    4.20
   9  -1   5   24.70    3.50
   9  -1   5   28.10    3.70
   9  -1   5   30.00    4.20
  -9  -1  -5   25.90    3.90
   9   1   5   32.80    4.10
   9   1   5   31.80    4.00
   9   1   5   32.10    4.50
  -9   1  -5   28.80    3.70
   9   1   5   29.80    4.40
  -9   1  -5   36.40    4.90
 -11  -1  -5    0.50    2.50
  11  -1   5    0.50    2.10
 -11  -1  -5   -1.10    2.60
  11  -1   5    1.50    1.30
  11  -1   5    1.70    1.60
  11  -1   5    2.30    1.50
  11   1   5    1.50    1.30
  11   1   5   -0.80    1.30
  11   1   5    5.70    2.10
  11   1   5    3.10    1.90
 -11   1  -5    1.10    1.40
 -11   1  -5    2.80    2.30
  11   1   5    0.60    2.00
  13  -1   5  233.18   17.70
 -13  -1  -5  231.78   19.20
  13  -1   5  198.38   17.50
 -13  -1  -5  224.78   19.10
  13  -1   5  238.98   18.00
 -13   1  -5  213.08   17.40
  13   1   5  250.17   17.70
 -13   1  -5  234.28   19.10
  13   1   5  236.78   17.80
  13   1   5  234.78   18.20
  13   1   5  231.68   18.20
  15  -1   5   16.20    3.10
  15  -1   5    6.60    2.20
 -15  -1  -5    5.90    3.90
 -15  -1  -5    8.60    3.40
  15  -1   5    6.20    2.10
 -15   1  -5    5.80    2.10
  15   1   5    4.60    2.30
  15   1   5    7.50    2.30
  15   1   5    6.70    2.70
  15   1   5    5.10    2.20
 -15   1  -5    5.90    3.10
  17  -1   5  103.69    8.20
 -17  -1  -5   75.69    9.10
 -17  -1  -5   79.79   10.50
  17  -1   5   98.79    8.60
  17   1   5   75.89    8.20
 -17   1  -5   80.69    9.40
  17   1   5   76.39    8.40
  17   1   5   93.29    8.20
 -19  -1  -5    8.90    4.00
  19  -1   5   10.90    2.90
  19  -1   5    7.70    2.40
  19   1   5   16.90    4.00
  19   1   5   13.60    3.40
 -19   1  -5   12.10    4.00
  19   1   5   16.00    3.40
  21  -1   5   -2.50    2.00
  21  -1   5    1.20    2.20
 -21  -1  -5    0.00    2.90
  21   1   5    4.70    3.10
  21   1   5    0.90    2.60
 -21   1  -5    2.70    3.30
  21   1   5   -0.40    2.60
  23  -1   5   66.39    7.70
 -23  -1  -5   62.29    8.60
  23  -1   5   73.79    8.20
  23   1   5   66.19    8.00
  23   1   5   70.89    8.50
  23   1   5   66.09    8.00
 -23   1  -5   55.69    8.50
  25  -1   5    5.50    3.30
  25  -1   5    4.30    3.00
 -25  -1  -5    0.10    3.30
  25   1   5   -0.70    3.30
  25   1   5    1.90    2.70
 -25   1  -5   -3.70    3.10
  27  -1   5    8.40    3.60
  27  -1   5   10.00    3.60
 -27  -1  -5    3.80    3.90
 -27   1  -5   -0.30    3.70
  27   1   5    7.30    3.20
  27   1   5   15.00    4.60
  34  -2  -5   -2.80    3.60
  34  -2  -5    0.40    3.40
 -34  -2   5    0.20    3.60
  34   2  -5   -2.10    4.70
  34   2  -5    0.80    3.00
 -34   2   5    2.10    3.50
  32  -2  -5   37.60    6.90
 -32  -2   5   60.69    8.00
  32  -2  -5   55.69    8.50
 -32  -2   5   70.49    7.80
  32   2  -5   60.39    9.20
  32   2  -5   52.89    7.40
 -30  -2   5    6.40    3.30
 -30  -2   5    1.00    2.90
  30  -2  -5    0.10    3.30
  30   2  -5    4.30    4.10
  30   2  -5   -0.40    2.50
 -30   2   5   -2.20    3.10
 -28  -2   5   19.20    4.40
 -28  -2   5   25.90    4.40
  28  -2  -5   16.20    4.00
  28  -2  -5   17.80    4.90
 -28   2   5   16.60    4.50
 -28   2   5   21.50    5.20
  28   2  -5   22.10    5.60
  28   2  -5   20.20    4.30
  26  -2  -5    5.70    2.40
  26  -2  -5    2.00    2.90
 -26  -2   5    3.40    2.70
 -26  -2   5    2.20    2.10
  26   2  -5    4.20    2.50
  26   2  -5   -2.50    3.00
 -26   2   5    3.80    2.80
 -26   2   5   -1.80    3.20
 -24  -2   5   18.90    3.50
  24  -2  -5   10.80    3.90
  24  -2  -5   19.60    3.30
 -24  -2   5   13.30    3.60
 -24   2   5   20.90    4.60
 -24   2   5   21.50    4.30
  24   2  -5   24.90    4.20
 -24   2   5   14.40    4.10
  24   2  -5   25.00    5.40
 -22  -2   5  118.39   11.20
  22  -2  -5  117.89   11.60
 -22  -2   5  127.29   10.50
  22  -2  -5  111.39   10.10
  22   2  -5  127.89   11.40
 -22   2   5  115.89   10.80
  22   2  -5  141.29   11.90
  22   2  -5  125.69   10.70
 -22   2   5  119.39   12.40
 -22   2   5  105.29   11.20
 -20  -2   5   19.50    3.50
  20  -2  -5   15.00    2.60
  20  -2  -5   14.70    3.90
  20  -2  -5   15.40    3.00
  20  -2  -5   17.20    4.20
 -20  -2   5   20.20    3.40
  20   2  -5   16.70    4.00
 -20   2   5   16.40    3.10
  20   2  -5   12.60    3.10
  20   2  -5   10.90    3.10
 -20   2   5   16.30    3.70
 -20   2   5   21.50    4.60
 -18  -2   5    8.30    2.30
  18  -2  -5   12.40    2.70
 -18  -2   5   17.30    3.50
  18  -2  -5   14.00    2.40
 -18  -2   5    9.00    2.40
  18  -2  -5    6.10    3.00
  18  -2  -5    6.60    2.80
 -18   2   5   11.90    2.80
  18   2  -5    9.10    2.90
  18   2  -5   11.20    2.60
 -18   2   5   11.50    3.20
 -18   2   5    9.10    2.40
  18   2  -5   10.80    2.50
  16  -2  -5  175.28   14.20
 -16  -2   5  154.98   13.70
  16  -2  -5  158.28   12.70
  16  -2  -5  173.68   13.80
 -16  -2   5  160.38   13.20
 -16  -2   5  139.69   13.10
 -16   2   5  155.98   12.80
 -16   2   5  197.28   14.20
  16   2  -5  168.98   13.30
 -16   2   5  159.18   13.40
  16   2  -5  180.98   13.90
  16   2  -5  174.18   13.40
 -14  -2   5   44.00    5.10
  14  -2  -5   39.00    5.40
  14  -2  -5   43.60    4.50
 -14  -2   5   53.49    5.90
 -14  -2   5   41.70    4.90
 -14  -2   5   54.49    5.50
  14  -2  -5   42.50    6.30
  14  -2  -5   53.19    5.80
  14   2  -5   51.69    5.10
  14   2  -5   48.30    5.00
  14   2  -5   58.69    5.80
 -14   2   5   43.60    6.00
 -14   2   5   49.30    5.10
 -14   2   5   44.90    4.70
 -14   2   5   55.39    6.20
  12  -2  -5  201.78   15.40
 -12  -2   5  194.88   14.90
  12  -2  -5  184.68   14.90
  12  -2  -5  154.58   14.70
 -12  -2   5  197.48   14.50
 -12  -2   5  197.98   14.90
 -12  -2   5  176.38   14.80
 -12  -2   5  185.78   15.10
  12  -2  -5  206.08   15.10
  12   2  -5  204.48   15.20
  12   2  -5  201.78   14.60
 -12   2   5  166.58   14.50
  12   2  -5  193.88   14.80
 -12   2   5  197.48   14.30
 -12   2   5  190.28   15.50
  10  -2  -5  311.07   25.00
  10  -2  -5  341.27   25.30
  10  -2  -5  340.77   25.10
 -10  -2   5  331.57   24.80
 -10  -2   5  354.06   24.40
 -10  -2   5  329.77   24.80
 -10  -2   5  358.16   25.00
 -10  -2   5  341.17   25.10
 -10   2   5  350.56   25.70
  10   2  -5  322.87   24.70
  10   2  -5  367.26   25.20
 -10   2   5  346.07   25.50
 -10   2   5  287.77   24.40
 -10   2   5  301.47   24.20
  -8  -2   5   29.80    3.40
  -8  -2   5   30.30    3.90
  -8  -2   5   25.40    3.00
   8  -2  -5   26.60    3.60
   8  -2  -5   33.10    4.20
  -8  -2   5   30.20    3.70
  -8  -2   5   28.80    3.50
   8  -2  -5   30.10    3.20
   8  -2  -5   28.00    4.20
  -8  -2   5   31.00    3.00
   8   2  -5   30.60    3.50
  -8   2   5   28.30    3.00
  -8   2   5   30.80    4.70
  -8   2   5   19.50    4.00
   8   2  -5   26.70    3.60
   6  -2  -5  699.73   47.40
  -6  -2   5  677.13   47.20
   6  -2  -5  642.14   47.00
  -6  -2   5  645.84   47.30
   6  -2  -5  657.53   47.10
  -6  -2   5  662.43   47.30
  -6  -2   5  660.73   47.20
  -6  -2   5  647.84   46.80
   6  -2  -5  641.44   47.60
  -6  -2   5  578.14   46.60
  -6   2   5  751.92   47.70
  -6   2   5  673.73   48.00
  -6   2   5  676.33   46.70
  -6   2   5  563.04   46.60
   6   2  -5  653.33   47.20
   6   2  -5  649.83   47.30
  -4  -2   5  217.48   17.80
  -4  -2   5  237.78   16.80
  -4  -2   5  224.88   17.30
   4  -2  -5  227.28   17.10
  -4  -2   5  223.08   17.10
   4  -2  -5  242.08   17.40
  -4  -2   5  222.68   17.20
   4  -2  -5  217.18   17.00
  -4  -2   5  229.98   16.90
   4  -2  -5  227.08   17.80
  -4   2   5  250.27   18.20
  -4   2   5  232.38   16.90
  -4   2   5  257.77   17.80
   4   2  -5  222.98   17.20
  -4   2   5  191.48   16.70
   2  -2  -5  156.48   11.90
  -2  -2   5  144.09   11.90
  -2  -2   5  143.09   11.80
   2  -2  -5  153.28   11.80
   2  -2  -5  149.19   12.50
  -2  -2   5  146.79   11.90
   2   2  -5  160.28   11.70
   2   2  -5  136.79   11.90
   2   2  -5  136.69   11.80
  -2   2   5  168.48   12.80
  -2   2   5  164.28   11.70
  -2   2   5  159.28   12.10
   0  -2   5  503.85   35.80
   0  -2   5  494.25   35.70
   0  -2  -5  503.95   35.70
   0  -2   5  467.45   35.70
   0  -2  -5  498.85   36.50
   0  -2   5  412.46   36.30
   0  -2   5  508.45   36.00
   0  -2   5  487.35   35.70
   0  -2  -5  515.65   35.90
   0  -2  -5  489.75   35.50
   0   2   5  525.95   35.90
   0   2   5  519.05   35.70
   0   2   5  462.65   35.60
   0   2  -5  447.76   35.80
   0   2   5  545.15   36.80
   2  -2   5    0.10    1.30
  -2  -2  -5   -0.20    1.10
  -2  -2  -5   -1.30    1.20
   2  -2   5    0.00    1.00
   2  -2   5   -0.70    0.80
   2  -2   5    1.70    1.40
  -2  -2  -5   -1.00    1.60
   2  -2   5    1.40    1.30
  -2  -2  -5    2.40    1.20
   2   2   5   -0.30    1.00
  -2   2  -5    1.20    1.30
   2   2   5    0.50    1.00
  -2   2  -5    0.20    0.80
   2   2   5   -0.70    1.50
   2   2   5    0.10    1.50
   4  -2   5  653.53   47.10
   4  -2   5  637.24   45.60
  -4  -2  -5  605.64   45.40
  -4  -2  -5  673.63   48.10
  -4  -2  -5  591.84   45.50
   4  -2   5  657.23   46.00
   4  -2   5  650.83   46.00
   4  -2   5  623.34   45.70
   4  -2   5  621.34   46.00
  -4  -2  -5  667.63   46.20
   4   2   5  656.23   46.50
   4   2   5  577.04   46.70
   4   2   5  617.34   45.80
  -4   2  -5  674.43   46.20
  -4   2  -5  598.34   45.90
   4   2   5  629.24   45.80
   6  -2   5  240.98   17.60
   6  -2   5  230.78   17.20
   6  -2   5  229.68   17.20
  -6  -2  -5  246.48   18.00
  -6  -2  -5  248.28   18.50
   6  -2   5  206.58   17.50
   6  -2   5  202.18   16.80
  -6  -2  -5  221.38   16.90
  -6  -2  -5  212.98   17.20
   6   2   5  224.18   17.50
   6   2   5  234.98   18.10
   6   2   5  214.78   17.00
   6   2   5  230.48   17.60
  -6   2  -5  235.88   17.80
   8  -2   5  149.39   16.70
  -8  -2  -5  166.98   14.40
  -8  -2  -5  190.68   15.80
   8  -2   5  149.99   14.20
   8  -2   5  186.08   14.20
   8  -2   5  199.88   14.30
   8  -2   5  184.98   14.00
  -8  -2  -5  210.48   15.30
   8   2   5  208.38   15.30
   8   2   5  183.38   14.70
   8   2   5  184.58   14.30
   8   2   5  174.58   14.70
  -8   2  -5  204.88   15.30
 -10  -2  -5  269.77   21.80
  10  -2   5  253.17   20.30
  10  -2   5  239.48   20.40
 -10  -2  -5  273.67   21.20
  10  -2   5  294.97   21.60
  10  -2   5  284.07   20.60
  10  -2   5  250.97   20.00
  10   2   5  246.88   20.70
  10   2   5  273.27   20.40
  10   2   5  275.67   21.20
  10   2   5  294.87   21.50
  10   2   5  271.37   21.20
 -10   2  -5  301.07   21.60
  12  -2   5   36.30    4.10
 -12  -2  -5   35.20    5.50
  12  -2   5   29.30    4.10
  12  -2   5   36.50    4.30
  12   2   5   35.90    5.00
  12   2   5   32.50    4.90
  12   2   5   33.90    4.80
  12   2   5   30.10    4.10
 -12   2  -5   36.60    5.50
  14  -2   5  279.97   20.70
  14  -2   5  265.37   20.50
 -14  -2  -5  262.97   21.70
 -14   2  -5  303.57   22.30
  14   2   5  241.58   21.00
  14   2   5  282.87   20.50
  14   2   5  255.07   20.60
  14   2   5  255.67   21.80
 -16  -2  -5  274.87   22.90
  16  -2   5  289.17   21.60
  16  -2   5  282.27   21.30
 -16   2  -5  289.47   23.00
  16   2   5  281.27   22.30
  16   2   5  271.77   21.30
  16   2   5  267.37   21.50
  16   2   5  274.37   22.90
 -18  -2  -5   49.20    7.60
  18  -2   5   56.09    5.90
  18  -2   5   59.59    6.30
  18   2   5   54.69    6.70
 -18   2  -5   45.00    7.30
  18   2   5   53.09    6.60
  18   2   5   53.09    6.60
 -20  -2  -5   68.39    9.00
  20  -2   5   72.99    7.30
  20  -2   5   85.59    7.70
  20   2   5   80.19    8.20
  20   2   5   67.69    8.10
 -20   2  -5   56.29    8.80
  20   2   5   71.69    8.40
  22  -2   5  140.49   13.00
  22  -2   5  156.38   12.20
 -22  -2  -5  120.09   12.90
  22   2   5  114.29   11.90
  22   2   5  131.79   12.00
 -22   2  -5  113.39   12.90
  22   2   5  129.69   12.10
 -24  -2  -5   23.10    5.30
  24  -2   5   23.10    4.50
  24  -2   5   26.50    5.10
  24   2   5   28.20    5.60
  24   2   5   17.50    4.60
 -24   2  -5   11.90    5.10
  24   2   5   11.70    3.80
  26  -2   5  201.58   16.40
  26  -2   5  207.18   16.70
 -26  -2  -5  162.28   17.00
  26   2   5  173.38   17.00
 -26   2  -5  178.78   17.50
  26   2   5  202.98   16.50
 -31  -3   5   85.09    8.50
  31  -3  -5   80.89    9.70
 -31  -3   5   70.19    8.90
  31   3  -5   61.79    8.70
 -31   3   5   58.09    9.50
 -29  -3   5    8.60    3.10
  29  -3  -5    4.80    3.70
 -29  -3   5    6.00    3.70
  29   3  -5    9.70    4.80
  29   3  -5    7.70    3.30
 -29   3   5    8.00    3.90
 -27  -3   5    8.90    4.00
 -27  -3   5    9.50    3.20
  27  -3  -5    9.00    3.80
  27   3  -5   11.70    4.50
  27   3  -5    8.80    3.30
 -27   3   5   14.60    4.40
  25  -3  -5    4.70    3.60
  25  -3  -5    8.70    2.80
 -25  -3   5   10.10    3.80
 -25  -3   5    9.00    2.70
  25   3  -5    8.30    3.80
 -25   3   5    9.80    4.50
  25   3  -5    7.80    3.10
 -25   3   5    9.20    3.50
  23  -3  -5  128.49   13.20
 -23  -3   5  160.08   13.10
  23  -3  -5  133.39   11.70
 -23   3   5  143.29   14.00
 -23   3   5  137.49   13.40
  23   3  -5  165.88   13.00
  21  -3  -5   34.40    5.80
 -21  -3   5   36.40    5.00
  21   3  -5   36.50    4.90
 -21   3   5   23.60    4.60
 -21   3   5   26.60    5.60
  21   3  -5   32.50    5.40
  19  -3  -5   98.79   11.00
 -19  -3   5  127.29   10.60
 -19   3   5   92.79   11.10
 -19   3   5  124.39   10.90
  19   3  -5  139.39   11.10
  19   3  -5  117.59   10.10
  19   3  -5  118.89   10.90
 -19   3   5  109.79    9.90
  17  -3  -5    7.70    2.80
 -17  -3   5    7.20    3.20
  17  -3  -5    8.80    3.40
 -17  -3   5   11.70    2.70
  17  -3  -5    7.30    3.60
  17   3  -5    8.10    2.40
 -17   3   5    2.90    3.10
  17   3  -5    9.10    4.20
  17   3  -5    4.90    2.20
 -17   3   5    9.10    2.80
 -15  -3   5   20.10    3.90
  15  -3  -5   21.80    4.30
 -15  -3   5   30.80    3.90
  15  -3  -5   23.40    4.20
  15  -3  -5   20.00    3.90
  15   3  -5   22.30    3.70
 -15   3   5   21.20    3.70
 -15   3   5   23.10    4.90
  15   3  -5   28.80    4.30
  15   3  -5   30.80    4.10
 -13  -3   5  606.44   41.10
  13  -3  -5  534.45   41.00
  13  -3  -5  534.05   41.20
  13  -3  -5  481.45   40.80
 -13  -3   5  573.44   41.50
 -13   3   5  591.54   42.00
  13   3  -5  607.74   40.90
 -13   3   5  484.65   41.10
  13   3  -5  607.54   40.70
  13   3  -5  572.44   40.80
 -13   3   5  530.55   40.80
  11  -3  -5    1.80    1.90
  11  -3  -5    0.50    2.20
 -11  -3   5    1.40    1.40
 -11  -3   5    4.50    2.00
  11   3  -5    1.40    1.50
 -11   3   5    3.50    2.60
  11   3  -5    2.60    1.60
 -11   3   5    3.90    2.70
   9  -3  -5  341.57   25.90
  -9  -3   5  344.27   25.70
   9  -3  -5  363.56   26.30
   9  -3  -5  311.27   25.90
  -9  -3   5  354.76   25.90
  -9  -3   5  361.16   25.90
  -9  -3   5  345.27   25.70
   9  -3  -5  295.47   26.00
   9   3  -5  375.26   25.90
   9   3  -5  360.26   26.00
  -9   3   5  317.87   26.20
  -9   3   5  400.86   27.40
  -7  -3   5   12.60    2.10
  -7  -3   5    8.10    1.90
   7  -3  -5   11.20    2.80
   7  -3  -5    8.30    2.80
   7  -3  -5    9.80    2.30
  -7  -3   5   14.80    2.60
  -7  -3   5   12.00    2.60
   7  -3  -5    6.60    2.60
  -7   3   5    9.00    2.80
  -7   3   5    6.90    1.50
   7   3  -5   11.20    2.10
   7   3  -5   12.20    2.40
   5  -3  -5  126.89   10.00
  -5  -3   5  121.09    9.60
   5  -3  -5  100.49   10.40
  -5  -3   5  105.09    9.50
   5  -3  -5  103.19   10.00
  -5  -3   5  129.99   10.00
  -5  -3   5  122.89    9.80
  -5  -3   5  118.89    9.80
   5  -3  -5  120.39    9.90
  -5  -3   5  130.89    9.60
  -5   3   5  119.89   11.00
  -5   3   5  130.99   10.70
   5   3  -5  118.19    9.70
  -5   3   5  109.39    9.20
   5   3  -5  117.69    9.70
  -3  -3   5  595.34   41.20
  -3  -3   5  546.55   41.00
   3  -3  -5  586.04   41.10
  -3  -3   5  580.44   41.10
   3  -3  -5  526.65   41.30
  -3  -3   5  603.34   41.20
   3  -3  -5  508.05   41.70
  -3  -3   5  572.14   41.10
   3  -3  -5  561.14   41.30
  -3  -3   5  539.65   41.20
  -3   3   5  586.04   42.10
  -3   3   5  556.84   41.40
   3   3  -5  581.04   41.20
  -3   3   5  515.65   41.90
   3   3  -5  626.34   41.30
  -1  -3   5   22.60    3.10
   1  -3  -5   15.90    3.60
  -1  -3   5   25.20    3.50
  -1  -3   5   19.40    2.70
   1  -3  -5   23.00    3.40
   1  -3  -5   16.30    2.60
  -1  -3   5   21.60    3.00
  -1  -3   5   24.00    3.20
   1  -3  -5   22.70    3.40
  -1   3   5   16.00    3.30
  -1   3   5   24.80    3.40
   1   3  -5   20.40    2.70
   1   3  -5   23.40    3.40
  -1   3   5   18.90    3.80
   1  -3   5  222.18   17.50
   1  -3   5  229.98   17.60
   1  -3   5  242.48   18.00
  -1  -3  -5  235.48   17.60
  -1  -3  -5  228.28   18.00
   1  -3   5  227.68   17.70
   1  -3   5  240.28   18.10
   1  -3   5  238.18   17.90
  -1  -3  -5  222.18   18.70
  -1  -3  -5  241.88   17.50
   1   3   5  215.78   17.90
  -1   3  -5  275.27   18.30
   1   3   5  241.48   17.90
   1   3   5  212.38   17.70
   1   3   5  222.18   18.50
  -1   3  -5  231.08   17.80
   3  -3   5   49.80    5.50
   3  -3   5   46.30    5.40
  -3  -3  -5   51.29    5.50
   3  -3   5   52.89    4.70
  -3  -3  -5   45.80    4.50
   3  -3   5   47.80    5.20
   3  -3   5   52.09    5.00
   3  -3   5   52.69    4.80
  -3  -3  -5   45.80    4.70
   3   3   5   53.39    5.40
  -3   3  -5   55.69    5.70
   3   3   5   47.40    5.90
   3   3   5   45.00    5.20
   3   3   5   43.20    5.30
  -5  -3  -5  211.08   16.70
   5  -3   5  212.68   16.20
   5  -3   5  189.88   16.30
   5  -3   5  227.08   16.80
   5  -3   5  212.08   16.00
  -5  -3  -5  198.88   16.10
   5  -3   5  190.78   16.00
   5  -3   5  213.38   16.50
   5   3   5  214.78   17.10
   5   3   5  236.88   16.90
  -5   3  -5  246.08   17.10
   5   3   5  190.28   16.50
   7  -3   5  225.88   16.20
   7  -3   5  215.38   17.50
   7  -3   5  190.18   16.50
   7  -3   5  196.88   16.00
   7  -3   5  217.98   16.20
  -7  -3  -5  201.28   17.00
  -7  -3  -5  196.88   16.30
   7  -3   5  211.58   16.90
   7   3   5  208.08   16.90
  -7   3  -5  232.78   17.30
   7   3   5  238.18   20.80
  -9  -3  -5  119.89   10.80
   9  -3   5  111.49    9.70
   9  -3   5  120.79    9.80
   9  -3   5  121.89    9.80
  -9   3  -5  124.29   10.90
   9   3   5  119.59   11.00
   9   3   5  119.29   10.80
  11  -3   5   19.90    3.20
  11  -3   5   23.00    3.30
 -11  -3  -5   20.10    4.00
  11  -3   5   22.20    3.30
  11  -3   5   16.50    2.70
 -11   3  -5   21.80    4.20
  11   3   5   21.50    4.40
  11   3   5   22.50    4.20
 -13  -3  -5  165.88   14.90
  13  -3   5  173.78   13.80
  13  -3   5  170.28   13.60
  13   3   5  156.88   14.40
  13   3   5  155.68   14.30
  13   3   5  176.78   13.60
 -13   3  -5  186.98   15.20
 -15  -3  -5   91.99   10.30
  15  -3   5  110.49    9.50
  15  -3   5  111.29    9.60
 -15   3  -5  127.39   11.40
  15   3   5  103.59    9.80
  15   3   5  112.69   10.50
  15   3   5  118.69   10.50
 -17  -3  -5   46.30    7.00
  17  -3   5   51.89    5.60
 -17   3  -5   54.59    7.70
  17   3   5   50.69    6.60
  17   3   5   58.89    6.70
  17   3   5   41.50    7.50
  19  -3   5  139.99   11.50
 -19  -3  -5  122.59   12.80
  19  -3   5  137.89   11.80
 -19   3  -5  115.29   13.20
  19   3   5  144.89   12.30
  19   3   5  130.99   12.10
  19   3   5  131.29   12.50
 -21  -3  -5    1.60    3.60
  21  -3   5    2.80    2.30
  21  -3   5    4.50    2.20
  21   3   5   -0.50    2.50
  21   3   5   -0.30    3.00
  21   3   5    1.90    3.50
 -21   3  -5   -0.50    3.40
  23  -3   5  156.38   13.90
 -23  -3  -5  148.69   15.50
  23  -3   5  160.38   13.70
 -23   3  -5  153.28   15.60
  23   3   5  160.38   14.70
  23   3   5  160.68   14.20
 -25  -3  -5   39.00    6.90
  25  -3   5   43.60    6.40
  25  -3   5   38.30    6.80
  25   3   5   46.90    9.00
  25   3   5   39.40    6.00
 -25   3  -5   26.10    6.70
 -30  -4   5    1.90    3.60
 -30  -4   5    2.40    4.00
  30  -4  -5    0.30    3.50
 -30   4   5    3.60    4.30
  30   4  -5    7.50    3.30
 -28  -4   5   26.40    5.60
  28  -4  -5   14.20    4.90
  28   4  -5   32.30    6.60
  28   4  -5   24.00    4.60
 -28   4   5   15.20    5.00
 -26  -4   5  106.99   10.30
  26  -4  -5   75.79   10.30
 -26   4   5   89.29   10.60
  26   4  -5  103.79    9.80
  26   4  -5  102.49   11.20
 -24  -4   5   -1.00    2.60
  24  -4  -5   -0.80    3.10
  24   4  -5    0.90    1.90
  24   4  -5   -2.90    1.90
 -24   4   5   -1.60    2.90
 -24   4   5   -1.30    3.80
  22  -4  -5  300.27   25.80
 -22  -4   5  367.16   25.90
  22   4  -5  313.07   24.40
  22   4  -5  330.87   24.90
  22   4  -5  303.17   25.30
 -22   4   5  310.47   29.90
  20  -4  -5   21.20    4.80
 -20  -4   5   20.90    4.00
  20   4  -5   20.40    3.50
 -20   4   5   27.10    5.40
 -20   4   5   16.90    4.30
  20   4  -5   21.60    4.10
  20   4  -5   10.60    3.40
 -18  -4   5  249.28   19.80
  18  -4  -5  210.48   19.90
 -18   4   5  228.28   19.50
  18   4  -5  253.67   19.10
  18   4  -5  252.77   20.30
 -18   4   5  275.97   21.00
  18   4  -5  247.48   19.30
 -16  -4   5    9.60    3.40
  16  -4  -5    2.90    2.60
 -16  -4   5    7.60    2.50
  16  -4  -5    6.00    3.30
 -16   4   5   11.30    3.00
 -16   4   5    1.70    3.20
  16   4  -5   12.00    2.80
  16   4  -5   10.90    2.70
  16   4  -5    8.70    2.50
 -14  -4   5  192.38   15.20
  14  -4  -5  158.18   15.20
 -14  -4   5  180.78   15.10
 -14   4   5  186.28   15.20
  14   4  -5  181.88   14.70
  14   4  -5  184.78   14.60
  14   4  -5  195.88   14.90
  12  -4  -5  160.48   14.30
 -12  -4   5  179.78   14.60
 -12  -4   5  154.18   13.90
 -12   4   5  185.28   15.30
  12   4  -5  177.78   14.00
  12   4  -5  176.08   13.70
  12   4  -5  168.18   13.90
  10  -4  -5    8.50    2.30
 -10  -4   5    3.00    2.50
 -10  -4   5    3.50    2.00
 -10  -4   5    3.50    2.10
  10  -4  -5    5.70    3.20
  10   4  -5    5.50    2.00
  10   4  -5    7.40    2.20
 -10   4   5   12.60    3.70
 -10   4   5    9.90    3.30
  10   4  -5    8.00    2.10
  -8  -4   5  383.06   29.40
   8  -4  -5  339.37   29.50
  -8  -4   5  370.86   29.20
  -8  -4   5  419.76   29.80
   8  -4  -5  422.06   29.90
   8   4  -5  433.86   29.60
   8   4  -5  419.36   29.40
  -8   4   5  431.16   30.90
  -8   4   5  356.56   29.60
   8   4  -5  370.16   30.00
   6  -4  -5    2.00    1.90
  -6  -4   5    2.30    1.40
  -6  -4   5    3.30    1.60
   6  -4  -5   -0.90    1.40
  -6  -4   5    0.60    1.10
   6  -4  -5    1.00    3.40
   6   4  -5    0.00    1.10
   6   4  -5    1.40    1.30
   6   4  -5    1.20    1.10
  -6   4   5    2.90    3.30
  -6   4   5   -0.20    2.20
  -4  -4   5  586.04   41.50
  -4  -4   5  555.94   41.70
  -4  -4   5  593.24   41.50
   4  -4  -5  582.34   41.80
   4  -4  -5  550.44   41.40
  -4   4   5  555.44   42.50
   4   4  -5  560.24   41.40
   4   4  -5  552.74   41.40
   2  -4  -5    0.70    1.10
   2  -4  -5   -1.20    1.70
   2  -4  -5    2.40    1.70
  -2  -4   5    2.20    1.60
  -2  -4   5    3.20    1.70
  -2  -4   5    0.90    0.90
  -2  -4   5    2.80    1.50
   2   4  -5    0.60    1.20
  -2   4   5   -0.30    1.80
   2   4  -5    0.80    1.20
  -2   4   5    2.20    2.70
  -2   4   5    0.70    2.20
   0  -4   5  136.69   11.20
   0  -4   5  159.88   11.20
   0  -4  -5  151.28   12.10
   0  -4   5  139.59   11.80
   0  -4   5  149.49   12.00
   0  -4   5  149.59   11.70
   0  -4   5  135.09   11.70
   0   4   5  124.19   12.20
   0   4   5  111.19   11.60
   2  -4   5   33.90    3.40
   2  -4   5   25.00    3.70
   2  -4   5   29.60    4.60
   2  -4   5   28.40    3.40
  -2  -4  -5   24.30    4.20
  -2  -4  -5   20.70    3.40
   2  -4   5   31.40    4.50
   2   4   5   29.20    5.10
  -2   4  -5   40.50    4.80
   2   4   5   24.30    4.30
  -4  -4  -5   51.99    6.00
   4  -4   5   49.99    5.10
   4  -4   5   53.29    7.40
   4  -4   5   56.69    6.00
   4  -4   5   50.29    5.10
   4  -4   5   61.39    5.40
  -4  -4  -5   40.10    5.50
  -4   4  -5   67.39    6.40
   4   4   5   57.09    6.50
   4   4   5   52.29    6.40
   6  -4   5  364.56   28.00
   6  -4   5  341.17   27.90
   6  -4   5  368.46   28.30
  -6  -4  -5  410.76   29.40
  -6  -4  -5  317.27   28.00
   6  -4   5  413.46   28.00
   6   4   5  397.86   29.20
   6   4   5  396.36   29.30
  -6   4  -5  420.36   29.50
   8  -4   5   38.40    4.50
  -8  -4  -5   38.00    5.30
   8  -4   5   27.80    4.10
   8  -4   5   31.00    4.70
   8  -4   5   35.40    4.20
   8   4   5   53.29    7.30
  -8   4  -5   38.80    5.50
   8   4   5   40.00    5.60
  10  -4   5  233.68   19.80
  10  -4   5  271.07   19.70
 -10  -4  -5  230.18   20.60
  10  -4   5  269.77   19.80
  10   4   5  260.57   21.00
  10   4   5  276.07   21.00
 -10   4  -5  274.67   21.20
  12  -4   5    9.20    2.40
 -12  -4  -5    6.60    2.90
  12  -4   5    7.00    2.10
  12   4   5    7.90    3.20
  12   4   5    8.20    3.10
 -12   4  -5   14.30    3.90
  14  -4   5  176.98   14.10
 -14  -4  -5  188.28   15.60
  14  -4   5  153.48   14.00
  14   4   5  169.58   15.10
 -14   4  -5  185.98   15.90
  14   4   5  180.88   15.40
  16  -4   5   29.80    4.60
  16  -4   5   28.10    4.30
 -16  -4  -5   34.60    5.70
  16   4   5   31.40    5.20
 -16   4  -5   28.00    5.50
  16   4   5   25.40    5.30
  18  -4   5    8.30    3.10
 -18  -4  -5   -0.60    2.80
  18  -4   5    7.50    2.70
 -18   4  -5    4.30    3.60
  18   4   5    6.40    3.70
  18   4   5    0.50    2.60
  20  -4   5   47.10    6.10
 -20  -4  -5   47.20    7.40
  20  -4   5   53.19    6.50
  20   4   5   50.49    7.30
 -20   4  -5   38.00    6.80
  20   4   5   47.60    7.10
 -22  -4  -5    2.10    3.60
  22  -4   5    2.50    2.70
  22  -4   5    1.50    2.40
  22   4   5   -1.00    2.50
  22   4   5    3.10    3.70
 -22   4  -5    2.20    3.90
  27  -5  -5   76.69   10.90
 -27  -5   5   99.59   10.80
  27   5  -5   90.99    9.80
 -27   5   5   84.39   10.70
  25  -5  -5   29.70    6.90
 -25  -5   5   38.70    6.40
  25   5  -5   43.50    6.80
 -25   5   5   51.99    7.50
  23  -5  -5   77.69   10.40
 -23  -5   5   99.79    9.80
  23   5  -5   82.49    8.30
 -23   5   5   75.99    9.80
  23   5  -5   90.19    9.20
 -21  -5   5   55.79    6.80
  21   5  -5   42.70    6.30
  21   5  -5   60.39    6.30
 -21   5   5   26.90    7.20
 -21   5   5   39.70    7.00
 -19  -5   5   21.80    4.00
  19  -5  -5   12.80    4.40
  19   5  -5   19.30    3.50
 -19   5   5    9.20    3.80
  19   5  -5   15.80    3.70
 -19   5   5   15.30    4.50
 -17  -5   5  204.48   16.20
  17  -5  -5  157.78   16.10
  17   5  -5  219.28   15.60
  17   5  -5  170.98   15.10
 -17   5   5  187.38   17.10
  17   5  -5  188.78   15.60
  15  -5  -5   64.69    8.20
 -15  -5   5   67.49    7.50
 -15   5   5   61.99    8.90
  15   5  -5   72.59    7.10
  15   5  -5   64.49    7.70
  15   5  -5   71.79    7.40
  13  -5  -5  368.06   26.60
 -13  -5   5  375.46   26.80
  13  -5  -5  285.27   26.50
  13   5  -5  376.06   26.20
  13   5  -5  351.46   26.10
  13   5  -5  333.87   25.80
 -13   5   5  299.77   27.30
  11  -5  -5   -2.00    2.50
  11  -5  -5    0.90    1.80
 -11  -5   5    0.90    1.50
  11   5  -5    1.00    1.30
  11   5  -5   -0.30    1.90
 -11   5   5   -1.40    2.50
  11   5  -5    4.40    2.10
   9  -5  -5  168.38   13.90
  -9  -5   5  166.78   13.20
  -9   5   5  141.39   14.30
  -9   5   5  121.09   15.60
   9   5  -5  158.88   12.80
   9   5  -5  165.98   13.20
   9   5  -5  159.88   13.10
   7  -5  -5    2.80    2.80
  -7  -5   5   -0.10    1.20
   7  -5  -5    0.50    1.70
   7   5  -5    1.40    1.30
   7   5  -5   -0.80    1.40
  -7   5   5    1.70    2.50
   7   5  -5   -2.60    1.50
  -5  -5   5   83.99    8.40
   5  -5  -5   85.89    8.20
   5  -5  -5   67.29    8.20
   5   5  -5   97.69    8.00
  -5   5   5   71.59    8.90
   5   5  -5   85.39    7.70
  -3  -5   5  282.57   19.70
  -3  -5   5  240.78   18.90
   3  -5  -5  249.88   19.90
   3   5  -5  255.27   19.20
   3   5  -5  246.98   19.10
  -3   5   5  209.48   20.20
  -1  -5   5    1.10    1.20
  -1  -5   5    0.50    1.30
   1  -5  -5   -0.50    1.80
  -1   5   5    1.10    1.80
  -1   5   5    3.50    2.90
   1  -5   5  521.95   35.60
   1  -5   5  525.05   36.40
  -1  -5  -5  505.65   36.70
   1  -5   5  500.25   35.70
   1   5   5  421.96   35.80
   1   5   5  432.26   36.70
   3  -5   5   60.49    5.70
  -3  -5  -5   55.69    6.50
   3  -5   5   64.79    5.70
   3   5   5   44.60    6.60
   3   5   5   55.89    7.30
   5  -5   5  530.15   38.40
  -5  -5  -5  516.75   39.30
   5  -5   5  501.25   38.30
   5  -5   5  552.34   38.50
   5   5   5  473.05   39.30
   5   5   5  497.05   39.20
  -5   5  -5  594.44   40.00
   7  -5   5    5.80    1.90
   7  -5   5    4.40    1.80
  -7  -5  -5    9.60    3.10
   7  -5   5    6.10    2.10
   7   5   5    4.70    3.10
  -7   5  -5    2.20    2.60
   7   5   5    5.50    3.00
  -9  -5  -5  141.39   12.50
   9  -5   5  135.39   11.30
   9  -5   5  128.89   11.30
   9  -5   5  145.49   11.40
   9   5   5  128.49   12.40
  -9   5  -5  159.48   12.90
   9   5   5  119.09   12.50
 -11  -5  -5  133.99   12.70
  11  -5   5  141.39   11.60
  11  -5   5  138.59   11.60
  11   5   5  129.09   12.90
  11   5   5  123.09   14.90
 -11   5  -5  151.78   13.20
  13  -5   5    3.80    2.10
  13  -5   5    2.20    1.90
 -13  -5  -5   -1.30    2.50
  13   5   5    4.20    3.50
 -13   5  -5    2.40    3.00
  13   5   5   -0.30    2.70
  15  -5   5  446.76   33.50
  15  -5   5  487.75   36.70
 -15  -5  -5  424.76   34.40
  15   5   5  424.56   34.30
  15   5   5  474.45   34.90
 -15   5  -5  428.76   34.90
 -17  -5  -5    4.80    3.30
  17  -5   5    5.10    2.60
  17  -5   5    5.80    2.80
 -17   5  -5    4.70    3.70
  17   5   5    1.00    3.30
  17   5   5    3.50    3.20
  19  -5   5  154.18   13.90
  19  -5   5  173.78   13.90
 -19  -5  -5  135.29   14.60
  19   5   5  174.18   15.30
  19   5   5  168.38   15.00
 -19   5  -5  152.38   15.50
  22  -6  -5   66.89   10.50
 -22  -6   5   89.29    9.50
  22   6  -5   90.99    8.90
  22   6  -5   73.59    9.10
  20  -6  -5    1.40    4.10
 -20  -6   5    1.20    2.70
  20   6  -5    5.40    2.60
  20   6  -5    3.60    2.80
 -18  -6   5  224.08   18.60
  18  -6  -5  228.88   18.50
  18  -6  -5  181.28   19.00
 -18   6   5  178.28   19.10
  18   6  -5  232.78   18.20
  18   6  -5  247.48   17.90
  16  -6  -5   10.30    3.30
 -16  -6   5    6.00    3.10
  16  -6  -5    2.40    4.20
  16   6  -5    5.60    2.50
  16   6  -5    5.50    2.80
 -16   6   5   -1.10    4.20
 -14  -6   5  174.48   14.00
  14  -6  -5  144.59   13.80
  14   6  -5  158.38   13.50
 -14   6   5  155.98   15.50
  12  -6  -5   53.99    6.80
 -12  -6   5   57.39    6.30
  12   6  -5   44.20    6.10
  12   6  -5   43.40    5.90
 -12   6   5   38.30    7.30
  10  -6  -5    4.80    2.60
 -10  -6   5    4.40    2.10
 -10  -6   5    4.40    2.70
  10  -6  -5    4.90    3.90
 -10   6   5    1.00    3.80
  10   6  -5    3.10    2.30
  10   6  -5    4.50    2.20
  -8  -6   5  512.85   36.80
   8  -6  -5  501.75   37.80
  -8  -6   5  517.05   37.50
   8   6  -5  500.55   37.00
  -8   6   5  420.46   38.30
   8   6  -5  512.65   37.10
  -6  -6   5   53.19    6.20
  -6  -6   5   54.19    6.30
   6  -6  -5   49.80    6.50
  -6   6   5   58.89    8.10
   6   6  -5   48.10    5.90
   6   6  -5   58.09    6.30
  -4  -6   5  465.35   33.60
  -4  -6   5  498.05   33.50
   4  -6  -5  413.36   33.50
   4   6  -5  458.45   33.00
   4   6  -5  422.76   32.80
  -4   6   5  372.16   34.10
   2  -6  -5    2.30    2.40
  -2  -6   5    0.50    2.00
  -2  -6   5    1.90    1.70
  -2   6   5   -0.20    2.80
   0  -6   5   40.00    9.30
   0  -6   5   57.69    5.80
   0  -6   5   55.59    6.20
   0  -6  -5   58.29    7.00
   0   6   5   40.00    6.60
   2  -6   5  139.49   11.50
   2  -6   5  130.49   12.00
  -2  -6  -5  123.39   12.70
   2  -6   5  148.39   11.60
   4  -6   5    7.00    2.20
   4  -6   5    5.70    2.40
   4  -6   5    6.60    2.30
   4  -6   5    5.90    2.30
  -4  -6  -5    4.80    2.70
   4   6   5    4.70    3.00
   4   6   5    4.20    3.00
   6  -6   5  179.58   15.60
   6  -6   5  206.88   15.10
  -6  -6  -5  179.08   16.00
   6  -6   5  198.78   15.20
   6   6   5  185.58   16.40
   6   6   5  147.59   15.70
  -8  -6  -5    2.20    2.80
   8  -6   5    7.50    2.60
   8  -6   5    3.00    2.20
   8  -6   5    6.30    2.30
   8   6   5    2.80    3.00
  -8   6  -5    3.30    3.10
   8   6   5    7.70    3.90
  10  -6   5  115.09   10.20
 -10  -6  -5  105.19   11.20
  10  -6   5  115.19   10.20
  10   6   5  107.59   13.40
 -10   6  -5  127.59   11.60
  10   6   5   94.89   10.90
 -12  -6  -5    2.50    3.00
  12  -6   5   -2.40    2.10
  12   6   5    5.20    5.40
 -12   6  -5   -0.50    3.00
  12   6   5    3.60    3.20
  14  -6   5  163.88   13.30
 -14  -6  -5  144.39   14.20
  14   6   5  141.19   14.60
  14   6   5  137.39   13.70
 -14   6  -5  147.09   14.10
  13  -7  -5   73.59    8.60
 -13  -7   5   86.89    9.30
  13   7  -5   68.49    8.50
 -13   7   5   69.89   10.70
  11  -7  -5    3.80    2.90
 -11  -7   5    6.00    3.00
 -11   7   5    5.90    5.00
  11   7  -5    5.90    3.10
  11   7  -5    7.10    3.00
   9  -7  -5   79.99    9.80
  -9  -7   5   90.69    9.30
  -9   7   5   69.99   10.80
   9   7  -5   96.19    9.40
   9   7  -5  100.79    9.20
  -7  -7   5   23.90    4.50
   7  -7  -5   12.90    3.70
   7   7  -5   16.80    3.80
  -7   7   5   11.90    5.50
   7   7  -5   15.70    3.60
   5  -7  -5   58.59    7.90
  -5  -7   5   66.49    7.40
  -5   7   5   50.99    8.90
  -3  -7   5   10.50    2.70
   3  -7  -5    1.10    2.70
  -3  -7   5    5.20    2.20
   3   7  -5    5.70    2.20
  -3   7   5   -1.40    3.90
   1  -7  -5   24.10    4.90
  -1  -7   5   36.50    5.10
   1   7  -5   17.20    3.30
  -1   7   5   21.10    5.40
   1  -7   5  155.38   13.10
  -1  -7  -5  123.29   12.30
   1  -7   5  121.59   11.70
   1   7   5  104.39   12.60
   3  -7   5   -0.90    3.10
   3  -7   5    0.80    2.20
   3  -7   5    5.60    2.50
  -3  -7  -5    3.60    2.80
   3   7   5    2.40    3.30
   5  -7   5  233.68   20.50
  -5  -7  -5  177.38   17.40
   5  -7   5  204.98   17.10
  34   0  -6    2.00    3.10
  34   0  -6    2.90    3.90
 -34   0   6   -3.60    3.60
 -32   0   6  220.78   16.60
 -32   0   6  174.78   16.30
  32   0  -6  152.18   16.50
  30   0  -6  298.87   24.60
 -30   0   6  332.27   24.20
 -30   0   6  268.37   24.00
  28   0  -6  253.37   21.60
 -28   0   6  231.18   21.00
  28   0  -6  292.87   21.20
 -28   0   6  267.67   21.00
 -26   0   6  113.09   11.80
 -26   0   6  147.29   11.90
  26   0  -6  137.99   12.60
  26   0  -6  129.99   11.30
  24   0  -6  206.48   17.20
  24   0  -6  194.58   17.00
  24   0  -6  211.98   16.00
 -24   0   6  178.08   16.10
 -22   0   6   87.39    8.10
  22   0  -6   78.89    7.50
 -22   0   6   82.29    8.00
  22   0  -6   70.19    8.60
  20   0  -6  209.78   18.30
 -20   0   6  228.08   17.80
  20   0  -6  213.78   17.40
 -20   0   6  247.18   17.90
 -20   0   6  237.38   18.00
  20   0  -6  215.48   18.20
  18   0  -6  601.34   47.50
  18   0  -6  634.84   48.10
 -18   0   6  651.73   47.30
 -18   0   6  659.43   47.40
 -18   0   6  671.13   47.30
  18   0  -6  678.03   47.30
 -18   0   6  664.83   47.70
  16   0  -6  374.26   30.10
 -16   0   6  385.36   29.10
  16   0  -6  419.26   29.50
 -16   0   6  408.76   29.80
 -16   0   6  403.66   29.50
  14   0  -6 1462.65  114.69
 -14   0   6 1722.73  114.29
  14   0  -6 1539.75  114.09
 -14   0   6 1639.24  114.59
  14   0  -6 1696.03  114.29
 -14   0   6 1571.34  114.69
 -12   0   6   24.50    4.40
  12   0  -6   29.70    3.60
 -12   0   6   27.40    3.90
  12   0  -6   28.60    3.70
  12   0  -6   31.40    4.40
 -12   0   6   28.40    4.00
 -10   0   6   30.40    3.80
  10   0  -6   32.90    3.80
 -10   0   6   35.20    4.80
  10   0  -6   36.70    4.70
 -10   0   6   36.00    4.20
  10   0  -6   35.60    4.20
   8   0  -6   76.29    6.90
  -8   0   6   76.79    6.40
   8   0  -6   74.99    6.50
  -8   0   6   70.99    6.70
  -8   0   6   71.09    7.10
   8   0  -6   63.69    6.60
  -6   0   6   55.09    5.40
  -6   0   6   47.40    4.70
   6   0  -6   46.70    5.20
   6   0  -6   57.89    5.50
  -6   0   6   48.70    5.40
   4   0  -6 1483.95   96.79
  -4   0   6 1279.17   96.29
  -4   0   6 1216.78   96.29
  -4   0   6 1461.85   96.99
  -4   0   6 1338.37   96.69
   4   0  -6 1360.56   96.79
   2   0  -6   93.59    8.10
  -2   0   6   88.29    8.10
  -2   0   6  106.49    8.40
  -2   0   6   85.69    7.70
   2   0  -6  100.59    8.20
   0   0   6 1313.87  102.49
   0   0  -6 1610.34  102.99
   0   0  -6 1327.27  103.29
   0   0   6 1326.47  102.99
   0   0   6 1621.64  103.69
   0   0  -6 1455.45  103.19
   0   0   6 1380.96  102.99
   0   0   6 1567.84  103.59
   2   0   6  524.75   38.50
  -2   0  -6  473.65   39.00
   2   0   6  571.04   39.40
  -2   0  -6  556.74   39.10
   2   0   6  519.75   38.80
   2   0   6  558.44   39.10
   4   0   6 1453.15  109.89
   4   0   6 1524.75  110.09
  -4   0  -6 1405.66  109.99
  -4   0  -6 1566.84  110.49
   4   0   6 1640.54  110.29
  -4   0  -6 1610.64  110.69
   4   0   6 1556.84  110.69
  -4   0  -6 1625.74  110.19
  -6   0  -6  211.48   16.40
   6   0   6  225.98   16.70
  -6   0  -6  235.88   17.40
  -6   0  -6  207.58   16.30
   6   0   6  212.28   16.90
   6   0   6  205.18   16.70
   6   0   6  214.28   16.50
  -6   0  -6  189.58   17.00
   8   0   6   56.59    6.00
  -8   0  -6   49.20    6.60
  -8   0  -6   51.99    5.50
  -8   0  -6   68.29    7.10
   8   0   6   58.69    6.20
   8   0   6   62.59    6.10
   8   0   6   52.59    5.60
  10   0   6  947.31   62.89
  10   0   6  863.21   62.29
  10   0   6  876.91   63.19
 -10   0  -6  801.52   63.09
  10   0   6  853.21   62.99
  12   0   6  362.16   28.10
 -12   0  -6  352.46   28.60
 -12   0  -6  421.06   29.30
  12   0   6  339.17   28.10
  12   0   6  385.86   27.70
  14   0   6 1861.41  132.89
  14   0   6 1604.64  132.99
  14   0   6 1984.00  133.59
 -14   0  -6 2032.10  134.59
  16   0   6   25.50    3.80
  16   0   6   15.90    3.70
 -16   0  -6   23.20    5.00
 -16   0  -6   25.90    5.40
  16   0   6   22.30    4.00
 -18   0  -6  471.25   35.60
  18   0   6  382.16   33.80
  18   0   6  516.25   34.50
  18   0   6  460.55   33.90
  20   0   6   95.59    9.80
 -20   0  -6   89.99   11.10
  20   0   6  116.89   10.40
  20   0   6  115.59    9.80
 -22   0  -6    7.20    4.00
  22   0   6    6.70    3.70
  22   0   6   12.70    3.50
  24   0   6  559.54   37.80
  24   0   6  459.85   37.50
 -24   0  -6  440.76   38.20
  26   0   6   -2.90    2.70
 -26   0  -6   -0.60    3.90
  26   0   6    2.80    3.40
 -35  -1   6    8.10    4.60
  33  -1  -6  228.48   18.10
  33  -1  -6  200.98   19.10
 -33  -1   6  235.68   18.40
 -33  -1   6  226.98   18.90
  33   1  -6  169.38   20.90
 -33   1   6  216.18   19.10
  31  -1  -6    4.20    2.70
 -31  -1   6   -0.60    3.40
 -31  -1   6    2.80    2.90
  31   1  -6   -0.60    2.80
 -31   1   6    6.20    4.60
 -31   1   6    1.60    3.50
  31   1  -6    3.10    4.20
 -29  -1   6    0.90    2.60
  29  -1  -6   -1.80    2.40
  29  -1  -6    2.10    3.00
 -29  -1   6    3.50    3.10
  29   1  -6   -0.70    3.40
 -29   1   6    3.00    3.30
  29   1  -6    0.70    2.30
 -29   1   6    0.90    3.30
 -27  -1   6   57.59    7.40
 -27  -1   6   62.99    7.20
  27  -1  -6   54.49    8.00
  27  -1  -6   61.29    7.00
  27   1  -6   69.29    7.20
 -27   1   6   70.89    8.00
 -27   1   6   62.09    7.90
  27   1  -6   59.29    8.40
  25  -1  -6    2.70    3.00
 -25  -1   6    3.10    2.70
  25  -1  -6    3.90    2.20
 -25  -1   6    2.40    2.00
  25   1  -6    5.50    3.30
  25   1  -6    1.00    1.80
 -25   1   6    1.70    2.60
 -25   1   6    1.40    2.80
  23  -1  -6  939.61   69.59
 -23  -1   6  930.51   69.19
  23  -1  -6  926.31   68.79
  23  -1  -6  905.81   69.79
 -23  -1   6  951.80   68.99
 -23   1   6  900.71   69.29
 -23   1   6  967.60   69.49
  23   1  -6  945.91   69.89
  23   1  -6 1018.20   69.69
  23   1  -6 1060.19   69.19
  21  -1  -6  102.29   10.40
 -21  -1   6  107.39    9.70
  21  -1  -6  110.79   10.90
 -21  -1   6  105.99    9.90
  21  -1  -6  112.89    9.60
  21   1  -6  123.99    9.80
 -21   1   6  102.29    9.90
 -21   1   6  117.09   10.30
  21   1  -6  133.69   12.80
  21   1  -6   99.99   10.60
 -21   1   6  102.89    9.80
 -19  -1   6  500.15   36.40
  19  -1  -6  484.95   36.90
  19  -1  -6  434.56   35.90
  19  -1  -6  502.15   36.10
  19  -1  -6  457.15   36.90
 -19  -1   6  508.15   36.20
 -19   1   6  483.25   36.60
 -19   1   6  485.65   36.30
  19   1  -6  524.35   36.30
 -19   1   6  504.95   36.20
  19   1  -6  525.25   37.10
  17  -1  -6  110.59    9.60
 -17  -1   6  109.29    9.30
  17  -1  -6  117.79    9.30
  17  -1  -6  108.99   10.40
  17  -1  -6  109.99   10.40
 -17  -1   6  114.59    9.60
 -17   1   6  107.19    9.20
  17   1  -6  113.69    9.50
 -17   1   6  115.99   10.10
  17   1  -6  109.59   10.30
  17   1  -6  104.19    9.60
 -17   1   6  113.59    9.50
  15  -1  -6  492.55   39.70
 -15  -1   6  514.75   39.30
 -15  -1   6  532.35   39.90
 -15  -1   6  593.64   40.00
  15  -1  -6  555.64   39.50
  15  -1  -6  530.35   39.70
 -15  -1   6  555.54   39.90
 -15  -1   6  514.05   40.20
  15  -1  -6  564.14   40.50
 -15   1   6  581.84   40.30
  15   1  -6  594.74   39.90
 -15   1   6  581.94   39.60
 -15   1   6  493.05   39.30
  15   1  -6  522.75   40.70
  13  -1  -6  625.34   47.30
  13  -1  -6  675.33   48.20
 -13  -1   6  594.84   48.20
  13  -1  -6  643.54   47.20
 -13  -1   6  672.43   47.90
 -13  -1   6  677.03   47.60
 -13  -1   6  681.03   48.20
  13  -1  -6  622.34   47.60
  13   1  -6  719.43   47.60
 -13   1   6  619.54   48.10
 -13   1   6  737.43   48.40
  13   1  -6  703.13   48.30
 -13   1   6  581.14   46.90
 -11  -1   6  102.89    8.80
 -11  -1   6  103.79    8.70
  11  -1  -6  104.49    9.30
  11  -1  -6   98.49    8.90
  11  -1  -6  106.69    8.40
 -11  -1   6  102.79    9.10
 -11  -1   6  105.39    8.70
  11   1  -6  101.89    9.00
 -11   1   6   93.19    8.50
 -11   1   6   91.79    9.30
  11   1  -6  102.29    8.70
   9  -1  -6 1466.05  110.39
  -9  -1   6 1581.84  110.69
   9  -1  -6 1741.83  111.39
   9  -1  -6 1325.87  110.69
  -9  -1   6 1602.84  110.89
  -9   1   6 1474.45  110.39
   9   1  -6 1676.13  110.79
   9   1  -6 1572.44  111.09
  -9   1   6 1583.94  111.39
  -7  -1   6  924.51   64.59
  -7  -1   6  896.51   64.29
   7  -1  -6  827.22   64.49
  -7  -1   6  923.31   64.69
  -7   1   6  929.91   64.99
  -7   1   6  794.82   63.89
  -7   1   6  925.61   64.69
   7   1  -6  903.31   64.29
   7   1  -6  963.40   64.39
   7   1  -6  897.91   64.49
  -7   1   6  884.81   63.99
   5  -1  -6 2827.12  197.98
  -5  -1   6 2879.21  197.98
  -5  -1   6 2774.22  197.98
   5  -1  -6 2933.41  198.38
  -5  -1   6 2426.86  197.48
   5   1  -6 2958.70  198.08
  -5   1   6 2832.82  198.48
   5   1  -6 2879.71  197.78
  -5   1   6 2788.02  197.58
  -5   1   6 2887.71  198.08
   5   1  -6 2841.12  197.88
  -5   1   6 2542.15  197.48
  -3  -1   6    9.20    1.80
   3  -1  -6   16.70    2.50
   3  -1  -6    7.80    2.20
  -3  -1   6   15.40    2.50
   3  -1  -6    8.30    2.50
  -3  -1   6   14.60    3.80
  -3  -1   6   13.80    2.50
   3   1  -6   11.00    2.30
  -3   1   6   13.30    2.80
  -3   1   6    9.30    1.90
  -3   1   6   14.60    2.40
  -3   1   6   10.20    2.40
   3   1  -6   10.10    2.30
   1  -1  -6  110.99    8.20
   1  -1  -6   94.89    8.70
  -1  -1   6  103.19    8.40
  -1  -1   6   97.49    7.90
  -1  -1   6  106.89    8.60
   1  -1  -6   93.29    8.20
  -1  -1   6   88.79    8.10
   1   1  -6  107.29    8.50
   1   1  -6   90.79    8.20
  -1   1   6   91.29    7.60
  -1   1   6   94.09    8.80
  -1   1   6   92.39    8.00
  -1   1   6   89.29    8.10
  -1   1   6  100.49    8.60
   1  -1   6  386.06   29.90
  -1  -1  -6  431.36   30.30
   1  -1   6  457.15   30.50
   1  -1   6  386.06   30.20
  -1  -1  -6  346.77   30.50
   1  -1   6  399.46   30.30
  -1  -1  -6  421.36   30.00
  -1  -1  -6  401.06   30.10
   1  -1   6  443.46   30.20
   1   1   6  393.66   29.80
  -1   1  -6  417.06   30.30
   1   1   6  420.76   30.20
  -1   1  -6  407.86   30.30
   1   1   6  406.56   30.20
  -1   1  -6  416.16   29.90
   1   1   6  430.86   30.90
   3  -1   6  155.28   11.30
  -3  -1  -6  134.59   10.80
   3  -1   6  124.69   10.90
   3  -1   6  141.89   11.10
   3  -1   6  134.59   11.20
  -3  -1  -6  132.39   11.50
  -3  -1  -6  140.79   10.80
   3  -1   6  126.09   10.50
  -3  -1  -6  154.38   11.40
   3   1   6  147.49   11.90
   3   1   6  136.09   11.00
  -3   1  -6  133.89   11.00
   3   1   6  113.59   10.50
  -3   1  -6  134.99   11.10
   3   1   6  132.49   10.90
  -3   1  -6  124.19   10.80
   5  -1   6 2355.56  165.98
  -5  -1  -6 2067.39  165.78
   5  -1   6 2334.17  166.18
  -5  -1  -6 2621.04  166.78
   5  -1   6 2306.77  166.18
   5  -1   6 2397.06  166.18
  -5  -1  -6 2231.98  165.78
  -5  -1  -6 2390.46  166.78
   5   1   6 2211.08  165.88
   5   1   6 2421.86  166.08
  -5   1  -6 2339.17  166.08
   5   1   6 2484.55  166.78
   5   1   6 2139.79  166.08
  -5   1  -6 2503.85  166.48
  -7  -1  -6   95.49    7.60
   7  -1   6   70.89    7.60
  -7  -1  -6   87.59    7.80
  -7  -1  -6   83.99    8.70
   7  -1   6   81.09    7.40
   7  -1   6   85.09    8.00
  -7  -1  -6   91.79    8.80
   7   1   6   77.89    7.80
   7   1   6   85.69    7.60
  -7   1  -6   76.59    7.80
  -7   1  -6   81.79    7.60
  -7   1  -6  107.69    8.70
   7   1   6   82.89    7.90
   7   1   6   89.99    8.40
  -9  -1  -6  582.24   47.10
   9  -1   6  614.24   46.20
   9  -1   6  668.63   46.50
   9  -1   6  644.64   46.70
   9  -1   6  611.14   46.90
  -9  -1  -6  734.33   48.10
   9   1   6  611.64   46.70
   9   1   6  606.94   46.60
   9   1   6  637.34   47.10
  -9   1  -6  554.94   46.30
   9   1   6  666.83   46.60
  -9   1  -6  736.93   47.50
  11  -1   6   40.60    5.30
 -11  -1  -6   47.10    6.70
  11  -1   6   52.19    5.10
  11  -1   6   51.89    6.30
  11  -1   6   47.20    5.50
 -11  -1  -6   45.60    6.90
  11   1   6   51.19    6.10
  11   1   6   48.10    5.70
  11   1   6   42.20    6.80
  11   1   6   53.79    6.00
  11   1   6   52.19    5.20
 -11   1  -6   48.00    6.60
 -11   1  -6   42.00    5.50
 -13  -1  -6  252.57   19.90
  13  -1   6  220.48   18.50
  13  -1   6  240.28   18.80
 -13  -1  -6  223.38   19.90
  13  -1   6  245.78   19.90
  13   1   6  241.28   18.30
 -13   1  -6  248.48   20.00
  13   1   6  244.88   18.90
  13   1   6  220.88   19.10
  15  -1   6  353.56   24.20
  15  -1   6  331.87   23.80
 -15  -1  -6  309.37   25.30
  15  -1   6  252.47   23.50
 -15   1  -6  311.17   25.40
  15   1   6  333.77   23.90
  15   1   6  311.57   24.20
 -15   1  -6  315.47   24.50
  15   1   6  305.27   24.40
  17  -1   6    3.50    2.10
  17  -1   6    0.80    1.80
 -17  -1  -6    2.30    3.30
  17  -1   6    4.80    2.10
 -17   1  -6    2.70    3.10
  17   1   6    5.20    3.30
  17   1   6    3.90    2.60
  17   1   6    6.10    2.50
  19  -1   6  271.17   19.20
 -19  -1  -6  199.58   19.60
  19  -1   6  238.38   18.50
  19   1   6  209.18   18.70
  19   1   6  252.87   19.40
  19   1   6  246.48   18.70
 -19   1  -6  217.68   20.10
  21  -1   6  141.39   12.10
  21  -1   6  134.79   11.50
 -21  -1  -6  128.19   13.30
  21   1   6  120.79   12.00
  21   1   6  133.89   12.70
  21   1   6  120.29   12.00
 -21   1  -6  137.59   13.20
  23  -1   6  569.34   41.90
  23  -1   6  616.64   42.40
 -23   1  -6  492.65   43.10
  23   1   6  567.84   42.60
  25  -1   6    2.50    3.40
  25  -1   6    0.30    3.00
 -25  -1  -6    4.70    3.70
  25   1   6   -0.60    3.50
  25   1   6    2.20    3.00
 -25   1  -6   -1.00    3.60
  34  -2  -6   28.00    6.40
 -34  -2   6   25.30    5.50
 -34  -2   6   16.30    5.20
  34   2  -6   14.40    4.10
  34   2  -6   20.80    6.60
 -34   2   6    5.70    4.50
  32  -2  -6  150.08   15.40
  32  -2  -6  151.08   14.80
 -32  -2   6  162.88   15.40
 -32   2   6  163.58   15.80
  32   2  -6  199.88   17.50
  30  -2  -6  120.29   10.70
 -30  -2   6   87.29   10.50
 -30  -2   6  120.39   10.50
  30  -2  -6   83.99   11.00
 -30   2   6   92.69   11.10
 -28  -2   6  414.46   32.00
  28  -2  -6  365.36   32.30
 -28  -2   6  473.25   35.60
  28  -2  -6  434.26   32.20
 -28   2   6  344.87   31.80
  28   2  -6  451.45   32.90
  28   2  -6  439.76   31.60
 -28   2   6  399.96   32.30
 -26  -2   6  109.99   11.00
 -26  -2   6  129.69   10.70
  26  -2  -6  100.39   10.30
  26  -2  -6  113.69   11.80
  26   2  -6  116.89   10.40
 -26   2   6  107.39   11.20
  26   2  -6  116.09   12.10
 -26   2   6  117.89   11.80
 -24  -2   6  777.12   51.09
  24  -2  -6  686.33   51.79
 -24  -2   6  684.33   51.19
  24  -2  -6  641.64   50.29
 -24   2   6  638.04   51.09
  24   2  -6  701.23   51.99
  24   2  -6  760.22   52.19
 -24   2   6  665.33   51.49
  22  -2  -6    4.30    2.80
  22  -2  -6    6.60    2.30
  22  -2  -6    8.80    3.30
 -22  -2   6    5.30    2.10
  22  -2  -6    9.70    3.80
 -22  -2   6    4.40    2.60
  22   2  -6    4.20    2.80
  22   2  -6    6.50    2.30
 -22   2   6   12.50    3.20
  22   2  -6    7.80    3.40
 -22   2   6    1.70    2.70
 -22   2   6    5.30    3.10
  20  -2  -6   -1.50    2.90
  20  -2  -6   -0.10    2.40
 -20  -2   6   -1.20    1.40
 -20  -2   6   -1.20    2.10
  20  -2  -6    2.10    2.10
  20  -2  -6    0.60    1.70
  20   2  -6    1.80    1.60
 -20   2   6    0.20    2.00
 -20   2   6   -1.10    2.50
 -20   2   6   -2.50    2.10
  20   2  -6   -0.70    1.90
  18  -2  -6  405.76   30.00
  18  -2  -6  323.07   29.00
 -18  -2   6  382.46   29.40
  18  -2  -6  366.86   29.50
 -18  -2   6  371.46   29.30
  18  -2  -6  383.46   28.70
 -18   2   6  401.96   29.00
 -18   2   6  396.56   29.40
  18   2  -6  452.65   29.50
  18   2  -6  378.76   29.10
 -18   2   6  444.66   30.30
  16  -2  -6  105.89   12.00
  16  -2  -6   96.79    8.60
 -16  -2   6  115.69   10.60
 -16  -2   6  100.29    8.90
  16  -2  -6  104.19    9.80
 -16  -2   6  100.69    9.30
  16   2  -6  118.39    9.30
  16   2  -6  112.29    9.90
  16   2  -6   94.99    8.90
 -16   2   6   98.29    9.10
 -16   2   6  122.49   10.10
 -16   2   6  109.59    9.00
  14  -2  -6 2001.00  148.49
  14  -2  -6 2172.08  148.09
 -14  -2   6 1925.31  147.39
 -14  -2   6 2040.00  148.19
 -14  -2   6 2151.98  148.49
  14  -2  -6 2026.40  147.49
 -14   2   6 2069.79  147.39
 -14   2   6 1868.71  147.59
  14   2  -6 2149.28  147.49
  14   2  -6 2220.58  148.49
  14   2  -6 2142.69  147.99
 -14   2   6 2244.28  148.89
  12  -2  -6  310.87   24.90
 -12  -2   6  311.37   24.50
 -12  -2   6  337.47   24.00
  12  -2  -6  343.67   24.60
 -12  -2   6  314.97   24.70
  12  -2  -6  275.37   24.50
 -12   2   6  293.07   25.00
 -12   2   6  333.17   24.00
  12   2  -6  343.37   24.60
 -12   2   6  367.46   25.70
  12   2  -6  360.26   25.00
  10  -2  -6  646.74   54.89
 -10  -2   6  737.83   54.79
  10  -2  -6  816.22   54.59
 -10  -2   6  798.12   54.89
 -10  -2   6  805.42   55.19
 -10  -2   6  743.03   54.09
  10  -2  -6  777.92   54.69
 -10  -2   6  756.22   54.89
  10  -2  -6  769.42   55.19
  10   2  -6  779.82   54.99
  10   2  -6  810.82   54.89
 -10   2   6  706.73   54.19
 -10   2   6  719.13   55.19
 -10   2   6  713.83   54.09
 -10   2   6  803.62   55.79
  -8  -2   6   26.10    3.40
   8  -2  -6   14.60    3.30
  -8  -2   6   22.70    3.30
  -8  -2   6   20.80    3.00
   8  -2  -6   14.20    3.10
  -8  -2   6   17.00    3.10
   8  -2  -6   22.50    2.80
   8  -2  -6   24.30    3.60
   8   2  -6   23.60    3.40
  -8   2   6   16.20    2.60
  -8   2   6   19.80    4.10
  -8   2   6   22.50    2.80
   8   2  -6   17.80    3.10
  -8   2   6   21.70    3.90
  -6  -2   6  183.18   14.10
  -6  -2   6  178.68   14.00
  -6  -2   6  167.78   13.30
  -6  -2   6  183.88   14.20
   6  -2  -6  194.38   17.60
   6  -2  -6  193.58   14.30
   6  -2  -6  198.48   13.90
   6  -2  -6  175.68   13.90
  -6  -2   6  183.68   14.20
   6   2  -6  170.38   14.00
   6   2  -6  176.08   14.20
  -6   2   6  178.38   14.90
  -6   2   6  177.08   14.60
  -6   2   6  164.98   13.50
  -6   2   6  175.48   13.50
  -4  -2   6 1264.07   90.59
  -4  -2   6 1281.57   90.79
   4  -2  -6 1254.47   91.09
   4  -2  -6 1243.58   90.99
  -4  -2   6 1288.97   91.29
  -4  -2   6 1300.87   91.49
  -4  -2   6 1306.17   91.39
   4  -2  -6 1160.38   91.59
   4  -2  -6 1327.67   91.39
  -4  -2   6 1238.98   91.29
   4   2  -6 1249.07   91.29
  -4   2   6 1323.17   91.59
   4   2  -6 1236.48   91.39
  -4   2   6 1322.27   90.99
  -4   2   6 1410.86   92.59
  -2  -2   6  216.08   16.80
   2  -2  -6  228.28   16.80
  -2  -2   6  195.68   16.50
  -2  -2   6  209.98   16.70
  -2  -2   6  229.78   17.20
  -2  -2   6  209.88   16.80
  -2  -2   6  217.08   16.50
   2  -2  -6  196.88   17.20
   2  -2  -6  216.48   16.80
   2   2  -6  233.28   16.60
  -2   2   6  248.68   16.90
  -2   2   6  230.48   17.70
   2   2  -6  209.28   16.90
  -2   2   6  239.48   17.30
   0  -2  -6 1176.28   92.89
   0  -2   6 1234.98   92.19
   0  -2  -6 1283.87   92.39
   0  -2   6 1114.09   92.19
   0  -2   6 1285.67   92.09
   0  -2   6 1497.45   93.09
   0  -2   6 1309.97   92.39
   0  -2  -6 1300.67   92.29
   0  -2   6 1331.77   92.19
   0  -2  -6 1355.96   92.29
   0   2   6 1331.47   93.39
   0   2   6 1221.38   92.09
   0   2   6 1351.86   92.29
   0   2  -6 1175.48   92.29
   0   2  -6 1475.95   92.49
   0   2   6 1272.67   92.39
   2  -2   6  517.15   37.70
   2  -2   6  526.45   38.00
  -2  -2  -6  540.95   37.80
  -2  -2  -6  561.44   38.20
   2  -2   6  511.05   37.80
  -2  -2  -6  445.96   38.30
   2  -2   6  535.05   37.90
  -2  -2  -6  534.55   37.70
   2  -2   6  475.55   37.80
  -2   2  -6  449.16   37.70
   2   2   6  504.25   37.80
   2   2   6  493.55   37.70
   2   2   6  566.84   38.90
  -2   2  -6  570.04   38.10
   2   2   6  540.55   38.00
  -4  -2  -6 1385.06   98.69
  -4  -2  -6 1474.95   99.49
   4  -2   6 1469.45   98.99
   4  -2   6 1389.76   98.89
   4  -2   6 1224.08   98.49
  -4  -2  -6 1361.56   99.79
  -4  -2  -6 1320.07   98.79
   4  -2   6 1361.66   99.09
   4   2   6 1395.76   98.89
  -4   2  -6 1383.26   99.29
   4   2   6 1462.75  100.79
  -4   2  -6 1364.36   98.99
   4   2   6 1447.06   99.09
   4   2   6 1394.36   98.99
   6  -2   6    6.20    1.80
  -6  -2  -6    4.10    2.10
  -6  -2  -6    8.20    2.10
  -6  -2  -6    3.70    1.60
   6  -2   6    4.20    2.30
   6  -2   6    5.10    1.70
  -6   2  -6    8.80    2.60
   6   2   6    3.20    2.30
   6   2   6    4.10    2.20
   6   2   6    4.20    1.90
   6   2   6    5.00    2.00
   8  -2   6  122.09   10.60
   8  -2   6   94.09    9.10
   8  -2   6  136.79   10.20
  -8  -2  -6  122.39    9.50
   8  -2   6  112.89    9.40
  -8  -2  -6  115.39   10.40
   8   2   6  112.89    9.90
   8   2   6  106.29   10.30
  -8   2  -6  123.79   10.60
   8   2   6  108.89    9.90
   8   2   6   97.69   10.00
  10  -2   6  288.47   20.20
  10  -2   6  254.47   21.30
 -10  -2  -6  266.37   21.30
  10  -2   6  245.28   20.20
  10  -2   6  245.78   19.80
  10   2   6  261.97   20.50
 -10   2  -6  281.77   21.20
  10   2   6  267.57   19.80
  10   2   6  242.28   20.20
  10   2   6  273.47   21.00
 -12  -2  -6  200.78   16.60
  12  -2   6  196.58   15.00
  12  -2   6  157.58   14.80
  12  -2   6  188.58   15.00
  12   2   6  201.78   15.10
 -12   2  -6  208.08   16.70
  12   2   6  186.18   15.60
  12   2   6  196.58   16.00
  14  -2   6  967.80   67.69
 -14  -2  -6  931.11   69.29
  14  -2   6  929.41   67.79
  14   2   6  851.81   68.19
  14   2   6  998.10   67.69
  14   2   6  932.21   68.29
  14   2   6  870.71   67.79
 -14   2  -6 1031.20   69.49
  16  -2   6   83.89    7.50
 -16  -2  -6   64.79    9.10
  16  -2   6   74.69    7.50
  16   2   6   77.59    7.70
 -16   2  -6   90.09    9.50
  16   2   6   72.09    8.40
  16   2   6   84.69   10.20
  18  -2   6  467.15   32.80
 -18  -2  -6  402.26   34.30
  18  -2   6  456.85   33.20
  18   2   6  455.05   33.80
  18   2   6  458.15   32.90
 -18   2  -6  425.86   34.50
  18   2   6  386.66   33.20
  20  -2   6   22.60    3.90
  20  -2   6   17.00    3.30
 -20  -2  -6    6.50    4.30
  20   2   6   16.20    3.90
  20   2   6   15.30    4.00
  20   2   6   17.20    4.00
 -20   2  -6   14.80    4.90
 -22  -2  -6   11.90    4.90
  22  -2   6   22.40    4.30
  22  -2   6   21.30    4.20
  22   2   6   14.80    4.80
 -22   2  -6   24.10    5.90
  22   2   6   21.20    4.50
  22   2   6   12.10    5.90
  24  -2   6  124.29   10.80
  24  -2   6  124.39   11.00
 -24  -2  -6   91.69   11.90
  24   2   6  106.49   11.60
  24   2   6  101.89   10.80
  24   2   6  110.49   12.10
 -31  -3   6  157.28   13.20
  31  -3  -6  115.59   13.60
  31   3  -6  184.28   16.60
  31   3  -6  147.79   13.10
 -31   3   6  125.29   14.30
 -29  -3   6   25.80    5.20
  29  -3  -6   14.70    4.80
 -29  -3   6   25.90    4.60
  29   3  -6   41.00    5.70
  29   3  -6   35.30    6.50
 -29   3   6   27.70    5.60
 -27  -3   6    6.70    2.70
 -27  -3   6    0.90    3.20
  27  -3  -6    5.70    3.70
  27   3  -6    5.10    4.10
  27   3  -6    4.50    2.50
 -27   3   6    8.60    3.90
 -27   3   6    5.50    4.40
  25  -3  -6   70.99    9.00
  25  -3  -6   71.89    8.20
 -25  -3   6   97.19    8.30
 -25  -3   6   90.99    9.30
  25   3  -6   78.79    8.20
 -25   3   6   94.99   15.60
 -25   3   6   72.59    8.70
  25   3  -6   63.49    9.20
 -23  -3   6  556.04   39.40
 -23  -3   6  554.64   40.10
  23  -3  -6  454.75   38.40
  23  -3  -6  533.75   40.50
  23   3  -6  552.04   39.50
 -23   3   6  504.95   40.20
  23   3  -6  594.54   40.40
 -23   3   6  492.45   39.90
 -21  -3   6  479.55   34.90
  21  -3  -6  442.06   35.40
 -21  -3   6  476.05   34.70
  21  -3  -6  418.66   33.70
 -21   3   6  449.26   35.70
  21   3  -6  509.15   35.50
 -21   3   6  425.66   34.80
  21   3  -6  511.55   34.80
 -19  -3   6  605.64   43.70
  19  -3  -6  571.34   44.30
 -19  -3   6  644.14   43.80
  19   3  -6  662.13   43.80
 -19   3   6  542.15   44.50
  19   3  -6  583.34   45.60
 -19   3   6  573.84   43.80
  19   3  -6  550.54   43.80
 -17  -3   6  273.87   22.80
  17  -3  -6  267.47   23.50
 -17  -3   6  323.17   23.10
  17  -3  -6  330.57   23.80
 -17   3   6  270.77   22.80
 -17   3   6  251.07   22.10
 -17   3   6  313.37   24.40
  17   3  -6  332.07   23.00
  17   3  -6  342.87   23.60
  15  -3  -6  157.38   13.80
 -15  -3   6  156.58   13.60
 -15  -3   6  152.38   12.90
  15  -3  -6  145.49   13.40
 -15  -3   6  166.88   13.00
 -15   3   6  162.98   14.10
 -15   3   6  150.98   13.00
  15   3  -6  191.68   13.60
 -15   3   6  125.69   12.10
  15   3  -6  180.48   13.20
 -15   3   6  166.78   12.00
 -13  -3   6   94.09    8.90
  13  -3  -6   86.99    8.80
  13  -3  -6   94.79    8.80
  13  -3  -6   72.19    9.20
 -13  -3   6   88.89    8.00
 -13  -3   6  107.69    8.60
 -13  -3   6   84.49    8.00
 -13   3   6   73.89    7.40
 -13   3   6   98.09    9.50
 -13   3   6   88.19    7.20
  13   3  -6   97.09    8.20
  13   3  -6  108.39    8.70
  11  -3  -6   37.60    5.60
 -11  -3   6   40.70    4.50
  11  -3  -6   48.50    4.80
 -11  -3   6   51.09    5.60
 -11  -3   6   46.60    4.70
 -11  -3   6   49.60    4.90
  11  -3  -6   35.50    5.50
 -11   3   6   42.20    6.30
 -11   3   6   35.60    4.20
 -11   3   6   37.80    4.00
  11   3  -6   38.70    4.60
  11   3  -6   55.29    5.40
 -11   3   6   32.70    6.00
   9  -3  -6  525.25   34.90
   9  -3  -6  459.55   34.80
  -9  -3   6  486.05   34.20
  -9  -3   6  478.45   34.50
  -9  -3   6  443.56   34.70
  -9  -3   6  466.35   34.40
   9  -3  -6  426.66   34.50
  -9   3   6  405.06   33.70
   9   3  -6  500.55   34.70
  -9   3   6  435.66   35.10
  -9   3   6  515.15   35.90
  -9   3   6  438.66   33.70
   9   3  -6  522.25   34.70
  -7  -3   6  502.45   35.40
   7  -3  -6  523.25   36.10
  -7  -3   6  491.65   35.50
   7  -3  -6  532.15   36.00
   7  -3  -6  442.96   35.70
  -7  -3   6  454.55   35.50
  -7   3   6  503.95   37.10
  -7   3   6  484.75   35.20
   7   3  -6  510.85   35.80
  -7   3   6  437.66   34.90
  -7   3   6  477.25   36.30
   7   3  -6  478.35   35.70
   5  -3  -6 1229.78   93.79
  -5  -3   6 1315.17   93.49
  -5  -3   6 1373.46   93.49
  -5  -3   6 1360.06   93.89
   5  -3  -6 1369.96   93.89
   5  -3  -6 1302.87   93.69
  -5  -3   6 1285.47   93.79
   5   3  -6 1392.06   93.89
  -5   3   6 1271.37   94.69
  -5   3   6 1269.47   93.29
  -5   3   6 1260.77   93.99
  -3  -3   6  324.17   24.90
  -3  -3   6  311.77   24.70
  -3  -3   6  324.57   24.50
  -3  -3   6  355.26   25.00
   3  -3  -6  351.86   24.90
  -3  -3   6  344.17   24.70
   3  -3  -6  347.47   25.10
   3  -3  -6  299.57   24.90
   3   3  -6  337.57   24.90
  -3   3   6  321.27   25.80
  -3   3   6  339.17   24.60
   3   3  -6  333.47   24.90
  -3   3   6  320.67   25.20
   1  -3  -6  822.92   54.99
  -1  -3   6  712.73   54.89
  -1  -3   6  800.52   54.79
   1  -3  -6  689.63   54.49
  -1  -3   6  738.23   54.89
   1  -3  -6  742.33   55.09
   1   3  -6  872.31   55.29
  -1   3   6  751.22   54.89
  -1   3   6  709.23   55.09
   1   3  -6  788.72   55.19
  -1   3   6  747.03   55.89
  -1  -3  -6   10.40    2.40
  -1  -3  -6    9.80    2.50
   1  -3   6   15.40    2.80
   1  -3   6   11.00    2.10
   1  -3   6    7.50    1.70
  -1  -3  -6    9.20    2.30
   1  -3   6    9.60    2.30
   1   3   6   10.90    2.50
  -1   3  -6   12.10    2.30
   1   3   6   13.70    3.50
   1   3   6    9.40    2.40
  -1   3  -6   14.00    3.00
   1   3   6   10.00    3.00
  -3  -3  -6    8.70    2.20
   3  -3   6   10.10    2.10
   3  -3   6   10.90    2.50
   3  -3   6   12.20    2.90
   3  -3   6   10.70    2.20
  -3  -3  -6   12.60    2.70
  -3  -3  -6    9.80    2.60
   3   3   6   11.30    2.70
  -3   3  -6    7.20    2.10
   3   3   6    8.00    2.90
  -3   3  -6   17.40    3.40
   3   3   6   10.00    2.50
   3   3   6   10.30    3.00
   5  -3   6  926.81   65.39
  -5  -3  -6  918.01   64.69
   5  -3   6  952.40   64.99
   5  -3   6  899.21   64.89
  -5  -3  -6  987.60   65.89
   5  -3   6  934.81   64.89
  -5  -3  -6  771.72   64.79
   5   3   6  823.52   64.89
  -5   3  -6 1008.40   65.79
   5   3   6  938.91   65.99
   5   3   6  807.62   65.09
   5   3   6  877.31   65.09
  -7  -3  -6  296.57   23.70
   7  -3   6  299.57   22.90
   7  -3   6  303.87   23.50
  -7  -3  -6  290.47   22.70
   7  -3   6  284.57   22.70
   7  -3   6  326.17   23.10
   7   3   6  292.57   23.40
  -7   3  -6  349.87   24.10
   7   3   6  298.97   23.80
   9  -3   6 1116.19   85.39
  -9  -3  -6 1201.18   86.79
   9  -3   6 1370.16   85.89
   9  -3   6 1161.18   85.49
   9  -3   6 1196.28   85.59
   9   3   6 1069.89   85.59
   9   3   6 1230.18   86.69
  -9   3  -6 1314.47   86.89
   9   3   6 1122.99   86.09
 -11  -3  -6  326.27   27.40
  11  -3   6  348.57   26.10
  11  -3   6  342.27   26.30
  11   3   6  367.86   27.20
 -11   3  -6  355.66   27.50
  11   3   6  339.57   27.20
  11   3   6  367.96   26.20
  13  -3   6  376.96   27.30
  13  -3   6  370.56   27.20
 -13  -3  -6  342.37   28.30
  13   3   6  385.66   27.30
  13   3   6  340.57   28.10
  13   3   6  349.87   28.20
 -13   3  -6  367.86   28.90
  15  -3   6   54.99    5.50
  15  -3   6   43.00    5.50
 -15  -3  -6   42.80    6.70
 -15   3  -6   52.29    7.50
  15   3   6   50.49    6.10
  15   3   6   49.50    6.60
  15   3   6   52.19    7.20
  17  -3   6   -0.10    1.60
 -17  -3  -6    1.10    3.40
  17  -3   6    1.90    1.80
  17   3   6   -5.10    2.20
  17   3   6    1.50    2.70
  17   3   6   -2.50    2.80
 -17   3  -6   -1.60    2.90
  19  -3   6  344.67   24.80
  19  -3   6  344.57   25.10
 -19  -3  -6  270.57   26.30
 -19   3  -6  302.87   26.70
  19   3   6  326.47   25.70
  19   3   6  338.37   25.80
  19   3   6  328.87   25.60
 -21  -3  -6  113.49   13.10
  21  -3   6  122.19   11.00
  21  -3   6  131.09   11.40
  21   3   6  126.79   11.60
  21   3   6  111.59   12.10
 -21   3  -6  118.79   13.20
  23  -3   6  272.97   20.70
  23  -3   6  268.57   20.30
 -23  -3  -6  231.48   21.90
  23   3   6  229.28   21.00
  23   3   6  270.97   21.10
 -23   3  -6  228.38   22.40
 -28  -4   6  178.88   18.10
 -28  -4   6  197.68   15.50
  28  -4  -6  149.79   15.90
  28   4  -6  181.88   15.40
 -28   4   6  164.18   16.20
  28   4  -6  177.18   16.70
 -26  -4   6  107.39    9.40
  26  -4  -6   78.49   10.30
 -26  -4   6   98.49   10.50
  26   4  -6   85.49   10.60
 -26   4   6   83.99   10.50
  26   4  -6   91.09    9.30
 -24  -4   6  341.77   24.70
 -24  -4   6  304.27   23.30
  24  -4  -6  280.57   24.30
  24   4  -6  304.47   23.60
 -24   4   6  269.37   24.80
 -24   4   6  283.57   24.20
  24   4  -6  304.47   24.40
 -22  -4   6   61.79    7.20
  22  -4  -6   51.49    7.80
  22   4  -6   47.10    7.10
 -22   4   6   53.79    7.00
  22   4  -6   50.39    6.30
 -22   4   6   43.20    7.60
 -20  -4   6    3.00    2.70
  20  -4  -6   -2.90    2.70
  20   4  -6    1.10    2.70
 -20   4   6    2.00    2.80
  20   4  -6    3.70    2.30
 -20   4   6   -0.30    3.50
 -18  -4   6   76.59    7.30
  18  -4  -6   54.39    7.60
  18   4  -6   66.39    7.20
  18   4  -6   62.59    6.80
 -18   4   6   63.59    7.30
 -18   4   6   59.89    8.70
 -16  -4   6  167.18   12.80
  16  -4  -6  138.09   13.00
  16   4  -6  141.39   12.50
 -16   4   6  130.59   13.80
  14  -4  -6  907.71   75.19
  14  -4  -6 1029.00   75.19
 -14  -4   6 1018.60   75.69
 -14  -4   6 1132.59   75.19
 -14  -4   6 1005.70   75.29
 -14   4   6 1055.49   76.19
  14   4  -6 1048.30   74.79
  14   4  -6 1112.09   75.09
 -12  -4   6  824.62   60.99
  12  -4  -6  922.11   61.39
 -12  -4   6  758.02   61.19
  12  -4  -6  721.13   62.59
 -12  -4   6  860.91   61.29
  12   4  -6  899.51   60.89
 -12   4   6  807.62   61.99
  12   4  -6  905.11   60.99
  10  -4  -6  731.03   49.90
 -10  -4   6  703.93   49.20
 -10  -4   6  666.13   49.50
 -10  -4   6  695.93   49.50
  10  -4  -6  626.64   49.50
  10   4  -6  770.62   51.79
 -10   4   6  623.54   50.39
 -10   4   6  569.44   49.80
  10   4  -6  690.93   49.30
  -8  -4   6  160.68   12.30
  -8  -4   6  145.69   12.00
   8  -4  -6  152.98   12.60
  -8  -4   6  123.19   12.10
   8  -4  -6  137.79   12.70
   8   4  -6  159.48   12.20
   8   4  -6  158.18   12.20
  -8   4   6  135.29   13.30
  -8   4   6  152.28   13.60
   6  -4  -6    2.40    1.80
   6  -4  -6    1.60    2.20
  -6  -4   6    1.20    1.60
  -6  -4   6   -0.30    1.00
  -6  -4   6    0.30    0.90
  -6   4   6    2.40    2.60
   6   4  -6    0.20    1.10
  -6   4   6    0.80    3.30
   6   4  -6    0.70    1.30
  -4  -4   6  512.15   37.90
   4  -4  -6  528.25   37.80
   4  -4  -6  543.65   38.10
  -4  -4   6  487.45   37.40
  -4   4   6  428.16   36.90
   4   4  -6  538.35   37.70
   4   4  -6  553.64   37.70
  -2  -4   6  547.45   41.80
  -2  -4   6  571.64   41.90
   2  -4  -6  578.74   42.20
  -2  -4   6  544.45   41.50
   2  -4  -6  597.14   41.60
   2   4  -6  596.64   41.80
  -2   4   6  570.24   42.00
  -2   4   6  550.84   42.80
   0  -4  -6  650.23   47.50
   0  -4   6  678.33   48.10
   0  -4   6  605.14   47.60
   0  -4   6  644.14   47.50
   0  -4  -6  691.63   48.60
   0   4  -6  696.43   48.00
   0   4   6  608.54   48.70
   0   4   6  676.43   48.40
   2  -4   6  431.96   32.00
  -2  -4  -6  368.66   31.80
   2  -4   6  481.55   32.20
  -2  -4  -6  437.96   32.80
   2   4   6  460.15   33.00
   2   4   6  428.06   33.10
   4  -4   6  239.08   20.30
   4  -4   6  273.97   19.90
  -4  -4  -6  264.67   20.90
   4  -4   6  247.78   19.90
   4  -4   6  250.37   19.70
   4   4   6  246.78   20.90
   4   4   6  271.27   21.00
  -4   4  -6  295.17   21.00
   6  -4   6   11.10    4.50
   6  -4   6   10.70    2.20
   6  -4   6   11.50    2.50
   6  -4   6   12.00    2.60
  -6  -4  -6   12.00    3.30
   6   4   6   12.00    3.40
  -6   4  -6   12.70    3.60
   6   4   6    8.80    3.20
   8  -4   6    0.60    1.70
   8  -4   6   -0.20    1.20
  -8  -4  -6    0.90    2.20
   8  -4   6   -0.40    1.30
  -8   4  -6    1.50    2.30
   8   4   6    1.40    2.50
  10  -4   6   32.70    4.30
  10  -4   6   33.70    4.10
  10  -4   6   34.90    4.80
 -10  -4  -6   37.10    5.70
 -10   4  -6   34.30    5.90
  10   4   6   26.00    5.20
 -12  -4  -6  103.49   11.60
  12  -4   6  121.39   10.60
  12  -4   6  126.99   12.30
  12  -4   6  126.49   10.40
  12   4   6  128.79   12.00
  12   4   6  130.39   11.80
 -12   4  -6  126.29   12.30
 -14  -4  -6  139.49   13.30
  14  -4   6  142.49   12.00
  14  -4   6  143.09   11.50
  14   4   6  137.29   12.70
  14   4   6  137.39   12.90
 -14   4  -6  131.59   13.40
 -16  -4  -6  110.69   11.80
  16  -4   6  128.09   11.00
  16   4   6  116.79   11.90
  16   4   6  133.49   12.20
 -16   4  -6  133.79   13.10
  18  -4   6  247.68   17.70
  18  -4   6  210.68   17.00
 -18  -4  -6  187.88   18.60
 -18   4  -6  208.68   19.40
  18   4   6  199.78   18.20
  18   4   6  234.48   21.40
  20  -4   6  118.79   10.80
  20  -4   6  125.99   10.60
 -20  -4  -6   94.99   11.90
  20   4   6  124.19   12.00
 -20   4  -6   95.39   12.60
  20   4   6  127.09   11.70
  25  -5  -6  104.09   14.80
 -25  -5   6  126.19   12.70
  25   5  -6  100.09   10.50
  23  -5  -6  174.08   17.50
  23   5  -6  203.08   15.80
 -23   5   6  168.18   16.30
  21  -5  -6  302.17   26.40
 -21  -5   6  391.76   26.70
  21   5  -6  346.97   25.70
 -21   5   6  289.57   26.00
  21   5  -6  320.07   25.80
 -21   5   6  317.67   27.20
  19  -5  -6  124.49   13.40
 -19  -5   6  170.78   13.60
  19   5  -6  135.39   12.60
 -19   5   6  152.78   14.80
  19   5  -6  134.69   12.60
 -17  -5   6   75.49    8.10
  17  -5  -6   70.69    8.00
  17  -5  -6   72.19    8.80
  17   5  -6   79.19    7.70
 -17   5   6   62.69    9.80
 -15  -5   6    1.80    2.20
  15  -5  -6    1.90    3.00
 -15   5   6   -1.40    3.20
  15   5  -6    5.00    2.40
  15   5  -6    4.60    2.20
  13  -5  -6   23.80    4.90
  13  -5  -6   24.30    4.30
 -13  -5   6   26.70    4.30
  13   5  -6   17.90    3.50
  13   5  -6   26.10    4.30
 -13   5   6   18.80    5.00
  11  -5  -6  211.28   16.40
 -11  -5   6  180.98   15.70
  11   5  -6  203.18   15.70
 -11   5   6  180.98   17.10
  11   5  -6  179.18   15.30
   9  -5  -6  146.89   12.90
   9  -5  -6  133.39   13.10
  -9  -5   6  154.58   12.40
   9   5  -6  155.08   12.30
  -9   5   6  140.99   13.80
   9   5  -6  136.19   12.00
  -7  -5   6  349.96   26.80
   7  -5  -6  349.17   27.00
   7  -5  -6  307.77   26.90
   7   5  -6  371.46   26.70
   7   5  -6  373.46   26.60
  -7   5   6  355.56   28.10
   5  -5  -6  143.59   13.10
  -5  -5   6  165.88   12.90
  -5  -5   6  142.49   12.10
   5  -5  -6  139.69   12.90
   5   5  -6  156.78   12.50
   5   5  -6  160.88   12.60
  -5   5   6  134.39   13.70
  -3  -5   6  196.48   16.80
   3  -5  -6  218.58   17.80
  -3  -5   6  226.68   17.40
   3   5  -6  226.68   17.00
  -3   5   6  210.88   18.30
  -1  -5   6   28.40    3.80
  -1  -5   6   33.20    4.00
  -1  -5   6   30.50    3.80
   1  -5  -6   24.90    4.50
  -1  -5   6   36.10    4.40
  -1   5   6   28.80    4.40
  -1   5   6   23.40    4.70
   1  -5   6   12.80    2.60
   1  -5   6   21.70    3.20
   1  -5   6   18.20    3.40
  -1  -5  -6   17.90    3.70
   1  -5   6   16.50    3.00
   1   5   6   16.80    4.30
   1   5   6   13.80    3.60
   3  -5   6  146.89   12.10
   3  -5   6  156.58   12.10
   3  -5   6  157.98   12.00
  -3  -5  -6  150.38   13.10
   3   5   6  127.69   13.10
   3   5   6  132.29   13.30
   5  -5   6  148.89   11.80
  -5  -5  -6  137.89   13.00
   5  -5   6  148.59   12.20
   5  -5   6  170.48   12.20
   5   5   6  130.79   13.10
   5   5   6  118.69   13.00
   7  -5   6  463.25   35.00
  -7  -5  -6  438.26   36.00
   7  -5   6  516.45   35.30
   7   5   6  434.26   36.20
   7   5   6  449.66   36.30
  -7   5  -6  559.44   39.10
   9  -5   6  276.67   21.50
   9  -5   6  298.47   21.40
   9  -5   6  269.97   21.20
  -9  -5  -6  241.38   22.20
  -9   5  -6  312.77   23.00
   9   5   6  265.87   22.50
   9   5   6  271.17   22.70
  11  -5   6  285.77   21.60
  11  -5   6  287.57   21.90
 -11  -5  -6  253.47   23.00
  11   5   6  314.47   23.60
 -11   5  -6  317.37   23.70
  11   5   6  245.08   22.50
  13  -5   6   -0.60    1.60
  13  -5   6    0.80    1.70
 -13  -5  -6    2.80    3.00
  13   5   6    2.80    3.00
 -13   5  -6   -3.20    2.70
  13   5   6   -2.50    2.60
 -15  -5  -6    4.70    3.40
  15  -5   6    5.80    2.40
  15  -5   6    2.20    2.30
  15   5   6    4.70    3.30
  15   5   6    3.20    3.60
 -15   5  -6    5.00    3.70
  17  -5   6  136.89   11.60
 -17  -5  -6   98.39   12.40
  17  -5   6  126.69   11.30
  17   5   6  126.49   12.80
  17   5   6  147.19   12.90
 -17   5  -6  136.49   14.00
  20  -6  -6  116.59   11.00
  20  -6  -6   74.79   11.50
 -20  -6   6  120.99   11.30
 -20   6   6  104.89   16.90
  20   6  -6   96.29    9.40
  20   6  -6  102.29   10.10
 -18  -6   6    1.60    2.90
  18  -6  -6    1.50    3.00
  18  -6  -6    0.10    3.90
  18   6  -6    5.90    3.10
  18   6  -6    3.40    2.10
 -18   6   6    5.10    5.00
  16  -6  -6  238.08   23.30
 -16  -6   6  308.77   23.00
  16  -6  -6  289.17   22.70
  16   6  -6  277.57   22.30
 -16   6   6  283.67   24.50
 -14  -6   6   51.99    6.50
  14  -6  -6   27.60    8.40
  14  -6  -6   45.00    8.20
  14   6  -6   49.30    6.40
  14   6  -6   52.19    6.30
 -14   6   6   38.40    7.90
  12  -6  -6  358.96   25.80
  12  -6  -6  269.57   25.50
 -12   6   6  288.17   26.70
  12   6  -6  353.76   24.70
  10  -6  -6    2.20    2.50
 -10  -6   6    2.00    1.90
  10  -6  -6    7.40    4.50
  10   6  -6    2.70    2.30
 -10   6   6    6.60    4.20
   8  -6  -6   40.30    9.90
  -8  -6   6   67.39    6.90
   8  -6  -6   47.20    6.80
  -8   6   6   56.69    9.20
   8   6  -6   54.99    6.30
  -6  -6   6  160.78   13.00
   6  -6  -6  141.09   13.30
  -6   6   6  135.59   14.40
   6   6  -6  142.79   12.40
  -4  -6   6   23.40    3.80
  -4  -6   6   29.70    3.90
   4  -6  -6   24.10    4.80
  -4  -6   6   29.40    4.50
  -4   6   6   19.10    4.90
  -2  -6   6  607.64   40.40
  -2  -6   6  537.75   40.20
  -2  -6   6  578.64   41.10
  -2  -6   6  522.45   40.30
   2  -6  -6  475.75   40.90
   0  -6   6  116.49   10.40
   0  -6   6  123.79   10.60
   0  -6  -6  114.29   11.90
   0  -6   6  126.19   11.50
   0  -6   6  130.29   10.50
   0   6   6  105.09   12.00
   2  -6   6  355.66   26.70
   2  -6   6  409.06   27.00
   2  -6   6  349.57   26.70
  -2  -6  -6  307.77   27.40
   2  -6   6  377.66   27.60
   2   6   6  302.17   27.70
  -4  -6  -6    0.10    2.60
   4  -6   6    2.00    1.90
   4  -6   6    0.30    1.70
   4  -6   6    4.20    2.10
   4   6   6    2.30    2.90
  -6  -6  -6    5.10    3.50
   6  -6   6   12.10    3.00
   6   6   6    5.80    4.20
   6   6   6    2.90    3.30
   8  -6   6  123.39    9.50
  -8  -6  -6   93.99   10.30
   8  -6   6  104.69    9.10
   8   6   6   73.29    9.60
   8   6   6   67.89   10.90
  -8   6  -6   99.39   10.70
  10  -6   6   27.70    4.40
 -10  -6  -6   21.20    5.00
  10  -6   6   38.80    5.40
 -10   6  -6   39.10    6.20
  10   6   6   29.60    6.40
  10   6   6   31.20    5.70
 -12  -6  -6  210.88   19.00
  12  -6   6  227.38   17.70
  12   6   6  212.28   19.60
 -12   6  -6  211.58   19.60
  12   6   6  237.38   20.10
  -9  -7   6   67.49    8.00
   9  -7  -6   66.59    8.50
   9   7  -6   74.59    7.90
  -9   7   6   46.60    9.10
   7  -7  -6  356.56   29.90
  -7  -7   6  448.06   30.20
  -7   7   6  325.27   31.00
  -5  -7   6   14.80    3.70
   5  -7  -6   10.60    4.00
  -5   7   6    2.30    4.40
  -3  -7   6  100.39    9.60
   3  -7  -6   88.49   10.40
  -3  -7   6   97.79    9.40
  -3  -7   6  115.29   10.20
  -3   7   6   82.59   11.40
   1  -7  -6   50.89    7.90
  -1  -7   6   61.89    7.30
  -1  -7   6   62.99    7.30
  -1  -7   6   59.49    6.90
  -1   7   6   39.30    7.90
  -1  -7  -6    0.10    2.80
   1  -7   6   -1.50    2.50
   1  -7   6    0.60    3.40
   1  -7   6    2.20    2.00
   1   7   6    0.30    3.60
  34   0  -7    3.20    3.20
 -34   0   7   -0.90    4.10
 -34   0   7    5.10    4.30
  34   0  -7    1.30    4.20
 -32   0   7    7.90    4.00
 -32   0   7   -2.50    3.70
  32   0  -7   -1.10    2.70
  32   0  -7   -3.40    3.50
 -30   0   7   -2.60    4.00
  30   0  -7    3.20    2.70
  30   0  -7    4.20    4.00
 -30   0   7    2.60    3.10
  28   0  -7    1.10    3.10
 -28   0   7    1.50    3.30
 -28   0   7    0.10    2.90
  28   0  -7   -0.10    2.30
  26   0  -7   -3.00    2.40
 -26   0   7   -0.30    2.50
 -26   0   7    0.60    2.80
  26   0  -7    1.00    2.10
  24   0  -7    2.80    2.70
 -24   0   7    5.20    3.00
 -24   0   7    0.70    2.70
  24   0  -7    5.20    2.20
  22   0  -7   -1.90    1.70
 -22   0   7    1.50    2.10
  22   0  -7   -1.80    2.20
  22   0  -7   -1.10    3.30
 -22   0   7    1.00    2.30
  20   0  -7   -0.70    2.90
  20   0  -7    4.50    1.90
 -20   0   7    2.40    2.00
 -20   0   7    2.00    2.30
  20   0  -7    6.10    2.50
  18   0  -7    1.00    1.60
  18   0  -7    3.00    2.30
 -18   0   7    3.20    2.10
  16   0  -7    2.20    1.50
 -16   0   7    0.10    1.60
 -16   0   7   -0.30    2.00
  16   0  -7    2.00    2.00
  14   0  -7    3.40    1.90
 -14   0   7    2.00    1.90
  14   0  -7   -3.20    1.60
 -14   0   7    2.00    1.70
  12   0  -7    0.00    1.70
  12   0  -7    1.90    1.60
  12   0  -7   -0.50    1.30
 -12   0   7   -0.30    1.90
 -12   0   7   -0.80    1.30
 -10   0   7    2.40    1.60
  10   0  -7    1.70    1.80
  10   0  -7   -0.60    1.60
 -10   0   7    0.80    2.20
 -10   0   7   -1.00    1.20
  10   0  -7   -0.30    1.30
  -8   0   7    2.10    1.40
   8   0  -7    2.30    1.80
  -8   0   7    0.80    1.50
   8   0  -7   -0.10    1.20
   8   0  -7   -1.30    1.50
  -8   0   7    1.50    2.30
  -6   0   7   -0.90    1.40
  -6   0   7    0.40    0.90
   6   0  -7    1.60    1.60
   6   0  -7    0.60    1.40
  -6   0   7   -1.50    1.20
  -6   0   7   -0.90    1.70
  -4   0   7   -0.70    0.80
  -4   0   7    0.50    1.60
   4   0  -7   -0.10    1.40
   4   0  -7    1.90    1.70
  -4   0   7    0.10    1.30
  -4   0   7    0.60    1.60
   2   0  -7   -1.50    1.30
  -2   0   7    0.80    1.60
  -2   0   7   -2.10    1.30
   2   0  -7    1.00    1.50
  -2   0   7    0.80    0.90
   0   0   7    0.50    1.60
   0   0  -7   -1.40    1.10
   0   0   7    1.70    1.80
   0   0  -7    0.50    1.70
   0   0   7   -1.40    1.70
   0   0  -7    2.20    1.60
   0   0   7    0.40    1.10
   0   0   7   -0.50    0.90
   2   0   7    1.40    1.30
   2   0   7   -0.80    1.70
  -2   0  -7    1.20    2.10
  -2   0  -7   -1.20    1.10
   2   0   7    0.00    1.10
   2   0   7    2.40    2.00
  -2   0  -7    0.40    1.90
   2   0   7    0.80    1.60
   4   0   7   -1.60    2.00
   4   0   7    1.60    1.80
  -4   0  -7   -1.40    2.00
   4   0   7    0.40    1.10
  -4   0  -7    0.60    1.20
   4   0   7    0.80    1.60
  -4   0  -7   -2.20    3.00
   6   0   7    2.10    1.90
  -6   0  -7   -0.70    2.10
  -6   0  -7   -0.10    2.40
   6   0   7   -0.90    1.10
  -6   0  -7   -2.60    1.20
   6   0   7    1.00    1.70
   8   0   7    0.10    1.70
   8   0   7    0.90    1.40
  -8   0  -7    2.80    2.80
  -8   0  -7    1.40    1.50
   8   0   7   -1.40    2.20
  -8   0  -7    1.80    2.40
  10   0   7    0.60    2.20
 -10   0  -7    4.70    2.90
  10   0   7    1.30    1.40
 -10   0  -7   -1.50    2.80
  10   0   7    1.50    2.70
 -12   0  -7    0.10    2.90
  12   0   7    0.60    2.20
 -12   0  -7   -6.90    3.20
  12   0   7    1.40    1.60
  12   0   7    1.80    1.60
  14   0   7    0.70    1.60
 -14   0  -7    2.40    6.80
 -14   0  -7    1.60    3.00
  14   0   7    1.60    2.30
  14   0   7   -0.90    1.70
  16   0   7   -0.90    2.20
  16   0   7    3.40    2.30
 -16   0  -7    1.80    3.40
  16   0   7    0.90    1.90
  18   0   7   -0.40    1.80
  18   0   7   -0.90    1.90
  18   0   7    0.60    2.60
 -20   0  -7    0.30    3.80
  20   0   7   -0.20    2.20
  20   0   7    0.10    2.20
 -22   0  -7   -2.40    4.00
  22   0   7    1.70    2.60
  24   0   7   -0.40    2.80
 -24   0  -7    0.50    4.10
  24   0   7   -7.90    3.70
 -33  -1   7   38.20    6.50
  33  -1  -7   41.00    6.70
  33  -1  -7   32.10    6.80
 -33  -1   7   27.80    5.80
  33   1  -7   60.59    9.00
 -33   1   7   44.30    7.60
  33   1  -7   46.60    6.80
 -31  -1   7   -3.20    2.80
  31  -1  -7   -2.20    3.20
  31  -1  -7    3.70    2.90
 -31  -1   7   -2.20    3.40
 -31   1   7    6.40    4.10
  31   1  -7    2.20    2.70
 -31   1   7   -0.60    4.60
  31   1  -7    5.00    4.10
 -29  -1   7    2.60    3.70
  29  -1  -7    0.80    2.70
  29  -1  -7    2.30    3.30
 -29  -1   7    7.50    2.90
  29   1  -7    5.90    3.90
 -29   1   7    0.50    3.50
 -29   1   7    8.70    4.10
  29   1  -7    5.30    2.90
 -27  -1   7    0.30    3.30
 -27  -1   7   -0.50    2.80
  27  -1  -7    3.30    3.10
  27  -1  -7   -0.10    2.20
  27   1  -7   -0.30    2.10
 -27   1   7    3.00    3.00
  27   1  -7    4.50    3.30
 -27   1   7   -1.10    3.00
  25  -1  -7   14.00    4.30
  25  -1  -7   15.20    3.40
 -25  -1   7    9.60    3.40
 -25  -1   7   12.90    3.30
 -25   1   7    9.20    3.70
 -25   1   7    7.00    3.50
  25   1  -7   16.10    4.20
  25   1  -7   12.60    3.10
 -23  -1   7   24.20    4.10
  23  -1  -7   18.10    4.60
 -23  -1   7   28.90    4.60
  23  -1  -7   20.30    3.60
  23   1  -7   22.80    4.00
 -23   1   7   23.70    4.10
  23   1  -7   23.30    4.80
 -23   1   7   19.00    5.00
 -21  -1   7    2.30    1.90
  21  -1  -7    1.10    2.20
 -21  -1   7   -0.30    2.20
  21  -1  -7    0.30    1.60
  21  -1  -7    2.90    3.40
  21   1  -7    0.70    1.70
  21   1  -7   -0.20    2.00
 -21   1   7   -3.30    2.00
 -21   1   7    1.00    2.20
  21   1  -7    1.10    2.70
  19  -1  -7   47.30    5.10
 -19  -1   7   39.10    4.80
  19  -1  -7   29.90    5.30
 -19  -1   7   42.60    5.00
  19  -1  -7   25.60    5.00
  19   1  -7   41.20    4.80
 -19   1   7   33.90    4.40
 -19   1   7   36.90    5.50
  19   1  -7   40.50    5.80
  19   1  -7   37.80    5.10
 -19   1   7   34.70    5.20
 -17  -1   7   22.70    3.80
  17  -1  -7   22.90    3.40
  17  -1  -7   16.90    4.10
  17  -1  -7   21.20    4.30
  17   1  -7   20.30    3.90
  17   1  -7   26.00    3.80
 -17   1   7   19.60    4.00
 -17   1   7   24.00    3.30
 -17   1   7   21.20    3.50
 -15  -1   7  157.28   13.40
  15  -1  -7  158.08   14.10
  15  -1  -7  167.38   13.10
  15   1  -7  159.38   13.90
 -15   1   7  173.18   13.40
 -15   1   7  168.98   13.90
  15   1  -7  174.08   13.30
  13  -1  -7   11.70    3.20
 -13  -1   7   12.70    2.70
  13  -1  -7   16.70    2.90
  13   1  -7   15.20    2.90
  13   1  -7   14.70    3.30
 -13   1   7   10.20    3.00
 -13   1   7   12.30    2.60
  11  -1  -7   53.49    6.70
  11  -1  -7   67.59    6.10
 -11  -1   7   75.49    6.70
 -11  -1   7   70.49    6.50
  11  -1  -7   68.19    7.00
  11   1  -7   71.89    6.90
  11   1  -7   64.49    6.20
 -11   1   7   44.70    8.20
 -11   1   7   67.29    7.10
 -11   1   7   63.99    6.30
   9  -1  -7    0.80    1.80
  -9  -1   7    1.40    1.40
  -9  -1   7    1.40    1.50
  -9  -1   7   -1.10    1.90
   9  -1  -7    1.30    1.90
  -9   1   7    1.30    1.80
  -9   1   7    0.50    2.30
  -9   1   7    0.50    1.00
  -9   1   7    1.30    1.50
   9   1  -7    1.80    1.40
   9   1  -7    0.20    1.40
  -7  -1   7   12.90    2.50
   7  -1  -7   12.10    3.00
  -7  -1   7   13.20    3.00
   7  -1  -7   15.30    2.90
  -7  -1   7    8.00    2.00
   7   1  -7   10.80    2.50
   7   1  -7    9.40    2.10
  -7   1   7   10.90    2.90
  -7   1   7    9.40    2.00
   7   1  -7   12.20    2.80
  -7   1   7    8.40    2.70
  -7   1   7   11.00    2.40
  -5  -1   7  356.16   27.10
   5  -1  -7  334.67   27.10
  -5  -1   7  381.06   27.30
   5  -1  -7  388.36   27.20
  -5  -1   7  338.87   26.70
  -5   1   7  377.86   26.70
  -5   1   7  349.37   27.20
   5   1  -7  358.16   27.20
  -5   1   7  374.56   27.60
   5   1  -7  376.76   27.20
  -5   1   7  346.97   26.70
  -3  -1   7  190.88   13.80
  -3  -1   7  176.58   13.70
   3  -1  -7  157.18   14.00
  -3  -1   7  163.18   13.30
   3  -1  -7  164.98   13.40
  -3  -1   7  151.48   13.00
   3   1  -7  185.08   13.70
  -3   1   7  187.38   14.20
   3   1  -7  188.48   13.60
  -3   1   7  173.98   13.20
  -3   1   7  149.99   13.60
  -3   1   7  138.29   13.00
  -1  -1   7  120.49   11.10
  -1  -1   7  150.48   11.50
  -1  -1   7  137.09   10.90
   1  -1  -7  106.79   11.80
   1  -1  -7  141.09   11.20
   1  -1  -7  147.39   11.30
  -1  -1   7  137.39   11.40
  -1   1   7  136.49   11.50
  -1   1   7  138.59   10.60
   1   1  -7  130.29   11.50
  -1   1   7  129.49   11.20
  -1   1   7  137.29   11.00
   1   1  -7  140.59   11.20
  -1   1   7  156.38   12.10
  -1  -1  -7   18.20    3.70
  -1  -1  -7   14.30    2.70
   1  -1   7   11.90    2.20
  -1  -1  -7   13.90    3.10
   1  -1   7   15.60    2.80
   1  -1   7   11.00    2.60
   1   1   7   15.70    2.50
   1   1   7   10.60    2.30
  -1   1  -7   12.40    2.80
   1   1   7   12.20    3.00
   1   1   7   11.20    2.90
  -1   1  -7   16.70    2.70
  -1   1  -7   12.80    2.50
  -3  -1  -7    2.10    1.50
   3  -1   7    0.30    1.70
  -3  -1  -7   -0.30    2.40
  -3  -1  -7    1.70    1.70
   3  -1   7    1.60    1.70
   3  -1   7    2.10    1.40
   3   1   7    0.20    2.10
   3   1   7    1.80    2.10
   3   1   7    3.10    1.70
  -3   1  -7    1.90    1.40
  -3   1  -7    3.50    1.90
   3   1   7    2.10    1.50
  -5  -1  -7   54.99    5.60
  -5  -1  -7   62.59    7.30
   5  -1   7   55.69    5.50
   5  -1   7   48.40    6.20
   5  -1   7   47.50    5.80
   5   1   7   56.09    5.80
  -5   1  -7   58.89    6.40
   5   1   7   51.59    5.90
  -5   1  -7   58.59    6.30
   5   1   7   63.09    6.60
  -5   1  -7   57.39    5.80
   7  -1   7    7.10    2.50
   7  -1   7   15.20    3.80
  -7  -1  -7   11.50    2.30
  -7  -1  -7    8.40    3.40
   7  -1   7   10.20    2.30
   7   1   7   13.10    3.50
   7   1   7    6.60    2.20
  -7   1  -7    9.20    2.80
   7   1   7    6.40    2.60
  -7   1  -7    6.10    2.20
   7   1   7    9.50    3.10
   9  -1   7   13.60    2.80
   9  -1   7   14.40    3.20
  -9  -1  -7   14.00    4.00
   9  -1   7   12.20    3.20
  -9   1  -7   18.20    4.30
  -9   1  -7    9.20    3.10
   9   1   7   14.90    3.20
   9   1   7    9.00    3.20
   9   1   7    8.40    3.00
  11  -1   7   16.30    3.40
 -11  -1  -7   21.20    4.50
  11  -1   7   20.70    3.80
  11   1   7   21.90    3.20
  11   1   7   18.60    3.70
  11   1   7   17.60    4.00
 -11   1  -7   21.10    4.70
 -11   1  -7   14.70    3.50
 -13  -1  -7   30.80    5.60
  13  -1   7   30.80    4.10
  13  -1   7   31.80    4.50
  13  -1   7   26.00    4.80
  13   1   7   40.50    5.20
  13   1   7   37.40    5.50
  13   1   7   33.80    4.30
 -13   1  -7   21.90    5.10
 -15  -1  -7    4.40    3.70
  15  -1   7    4.20    2.00
  15  -1   7    1.00    2.80
  15  -1   7    2.00    2.30
 -15   1  -7    1.60    3.20
  15   1   7    3.40    2.70
  15   1   7    2.40    2.20
  17  -1   7    7.10    2.90
  17  -1   7    9.70    3.40
  17  -1   7    3.60    2.10
 -17  -1  -7    6.40    3.90
  17   1   7    5.60    2.80
  17   1   7    4.60    2.60
 -17   1  -7    4.10    4.00
  17   1   7    4.00    2.30
  19  -1   7   16.80    3.60
 -19  -1  -7   19.90    5.40
  19  -1   7   18.90    3.50
  19   1   7   19.40    4.30
 -19   1  -7   15.60    4.90
  19   1   7   11.80    4.30
  19   1   7   18.60    3.80
  21  -1   7    3.60    2.40
 -21  -1  -7    2.60    3.80
  21  -1   7    4.30    2.60
  21   1   7    0.80    3.00
  21   1   7    2.90    3.10
 -21   1  -7    1.30    3.90
  21   1   7    4.30    2.70
  23  -1   7    0.70    2.70
  23  -1   7    1.90    2.70
 -23  -1  -7    4.30    4.20
  23   1   7    2.90    3.40
 -23   1  -7    1.40    4.00
  23   1   7    5.30    3.50
  32  -2  -7    5.10    3.80
 -32  -2   7    6.80    3.30
 -32  -2   7    6.10    4.20
  32   2  -7    7.00    5.00
  32   2  -7    0.90    2.80
 -32   2   7    6.60    4.70
  30  -2  -7   17.50    4.60
  30  -2  -7   17.30    4.70
 -30  -2   7   10.20    4.50
 -30  -2   7   17.40    4.20
  30   2  -7   13.90    4.00
 -30   2   7   14.00    5.70
 -30   2   7    8.60    6.90
  30   2  -7    7.80    4.60
 -28  -2   7   26.40    4.70
  28  -2  -7   20.60    4.60
  28  -2  -7   23.40    5.20
 -28  -2   7   22.20    4.60
 -28   2   7   21.80    4.90
 -28   2   7   18.40    6.30
  28   2  -7   17.60    5.60
  28   2  -7   25.90    4.80
 -26  -2   7  167.48   12.40
  26  -2  -7  107.99   12.40
 -26  -2   7  101.09   15.60
  26  -2  -7  143.49   11.80
  26   2  -7  137.59   13.20
 -26   2   7  113.79   12.40
 -26   2   7  124.19   13.20
  26   2  -7  148.79   12.00
  24  -2  -7  159.08   15.00
  24  -2  -7  170.48   14.10
 -24  -2   7  186.88   14.80
 -24  -2   7  169.08   14.70
 -24   2   7  172.98   15.00
  24   2  -7  188.38   15.80
  24   2  -7  170.58   14.50
 -22  -2   7   73.69    7.60
 -22  -2   7   68.79    7.80
  22  -2  -7   79.79    7.40
  22  -2  -7   60.99    8.30
 -22   2   7   78.89    8.10
  22   2  -7   83.49    8.90
 -20  -2   7    2.60    2.00
  20  -2  -7    2.50    1.90
  20  -2  -7    4.00    3.60
 -20  -2   7    6.00    2.30
  20  -2  -7    5.00    2.80
  20   2  -7    5.00    2.10
 -20   2   7    3.00    2.50
 -20   2   7    5.90    2.40
  20   2  -7    5.50    2.90
 -20   2   7    0.20    2.70
  20   2  -7    3.80    2.30
 -18  -2   7    2.40    1.90
  18  -2  -7    0.20    3.20
  18  -2  -7    1.00    1.60
 -18  -2   7    2.50    1.70
  18  -2  -7  -11.90    4.40
 -18   2   7    0.30    2.30
 -18   2   7    1.60    2.60
 -18   2   7    1.00    1.90
  18   2  -7    0.00    1.90
  18   2  -7    4.70    2.70
  18   2  -7    4.10    2.00
  16  -2  -7   41.30    5.90
 -16  -2   7   33.50    4.90
 -16  -2   7   47.70    4.80
  16  -2  -7   35.30    4.40
  16  -2  -7   45.00    5.90
 -16   2   7   45.20    6.00
  16   2  -7   40.90    5.60
  16   2  -7   39.70    4.80
 -16   2   7   46.60    5.20
 -16   2   7   38.30    4.60
  16   2  -7   39.60    4.40
  14  -2  -7  247.38   20.00
 -14  -2   7  258.17   19.80
  14  -2  -7  242.88   19.60
  14   2  -7  265.87   19.50
 -14   2   7  235.68   19.00
 -14   2   7  229.68   20.20
  14   2  -7  289.77   20.20
  12  -2  -7  117.19   10.70
  12  -2  -7  110.69   10.20
 -12  -2   7  127.19   10.40
  12  -2  -7  120.99    9.60
 -12   2   7  115.39    9.80
  12   2  -7  119.39   10.10
  12   2  -7  122.79   10.50
 -12   2   7  120.19    9.60
 -12   2   7  116.69   11.10
  10  -2  -7   54.29    5.70
  10  -2  -7   60.19    5.30
 -10  -2   7   48.70    5.40
  10  -2  -7   55.79    6.30
 -10   2   7   50.29    7.00
 -10   2   7   50.99    7.70
 -10   2   7   47.40    5.30
  10   2  -7   65.99    6.20
  10   2  -7   48.50    5.40
 -10   2   7   60.69    5.40
   8  -2  -7    7.70    1.90
  -8  -2   7   10.50    2.40
   8  -2  -7   10.00    2.50
   8  -2  -7    7.30    2.40
  -8   2   7    2.80    1.70
   8   2  -7    8.20    2.10
  -8   2   7    2.70    2.40
  -8   2   7    5.80    3.40
   8   2  -7   12.70    2.70
  -8   2   7    7.10    1.80
   6  -2  -7   52.29    5.40
  -6  -2   7   46.00    5.00
   6  -2  -7   52.19    4.90
   6  -2  -7   43.60    5.00
   6   2  -7   45.90    4.90
  -6   2   7   38.30    5.70
  -6   2   7   37.10    4.80
  -6   2   7   38.70    5.80
   6   2  -7   48.70    5.10
  -6   2   7   45.20    4.60
  -4  -2   7    4.80    2.00
   4  -2  -7    6.40    2.20
   4  -2  -7    9.70    2.00
  -4  -2   7   10.60    2.50
   4  -2  -7    8.10    2.50
  -4   2   7    6.30    2.00
  -4   2   7    8.60    1.90
  -4   2   7   10.40    3.20
  -4   2   7    9.70    2.80
   4   2  -7    6.60    1.90
  -2  -2   7   54.89    5.20
  -2  -2   7   42.30    5.30
  -2  -2   7   52.09    5.30
   2  -2  -7   51.09    5.30
   2  -2  -7   48.00    5.40
  -2  -2   7   50.79    4.80
  -2   2   7   38.70    6.10
   2   2  -7   47.80    4.80
  -2   2   7   41.60    5.80
  -2   2   7   45.60    5.30
   2   2  -7   46.80    5.20
  -2   2   7   58.89    5.30
   0  -2   7    1.70    1.90
   0  -2  -7    3.50    1.80
   0  -2  -7   -3.30    2.70
   0  -2   7    0.90    0.90
   0  -2   7    0.90    1.40
   0   2   7    0.20    2.40
   0   2  -7    1.90    1.50
   0   2   7   -1.40    1.10
   0   2   7    1.60    1.30
   0   2   7   -0.50    1.90
   0   2  -7    1.40    1.10
   2  -2   7    1.20    1.40
  -2  -2  -7    1.80    1.50
   2  -2   7   -0.80    1.00
   2  -2   7    0.30    1.90
  -2  -2  -7   -2.10    2.00
  -2  -2  -7   -0.50    1.60
   2   2   7    1.30    1.60
  -2   2  -7    0.00    0.90
   2   2   7    0.40    1.50
   2   2   7   -4.70    2.20
  -2   2  -7   -1.00    1.60
   2   2   7   -0.50    1.80
   4  -2   7  346.97   25.80
  -4  -2  -7  370.56   26.70
   4  -2   7  323.57   26.00
  -4  -2  -7  357.46   25.80
   4  -2   7  345.07   26.30
  -4   2  -7  322.37   25.80
   4   2   7  348.17   26.70
   4   2   7  332.17   26.00
  -4   2  -7  367.16   26.30
   4   2   7  325.17   25.80
   4   2   7  351.46   26.00
  -6  -2  -7   67.69    6.70
  -6  -2  -7   73.39    7.70
   6  -2   7   75.29    8.30
   6  -2   7   80.89    6.90
   6  -2   7   74.79    7.10
   6   2   7   76.29    7.10
  -6   2  -7   79.29    7.80
   6   2   7   67.99    7.70
   6   2   7   67.79    7.80
  -6   2  -7   69.09    6.90
   6   2   7   64.69    7.10
  -8  -2  -7  303.87   23.70
  -8  -2  -7  288.47   22.50
   8  -2   7  294.27   22.50
   8  -2   7  289.27   23.10
   8  -2   7  314.97   22.60
   8  -2   7  319.67   23.90
   8   2   7  276.07   23.40
   8   2   7  286.97   22.90
  -8   2  -7  336.57   24.10
   8   2   7  273.57   23.00
  10  -2   7   36.40    4.40
 -10  -2  -7   35.10    5.60
  10  -2   7   35.20    5.30
  10  -2   7   28.50    3.90
  10   2   7   32.10    5.30
  10   2   7   24.60    4.30
  10   2   7   33.80    5.30
 -12  -2  -7   60.89    8.30
  12  -2   7   60.19    6.10
  12  -2   7   52.89    6.90
  12  -2   7   71.29    6.50
  12   2   7   63.39    6.80
  12   2   7   70.09    7.60
  12   2   7   59.09    6.50
 -12   2  -7   80.99   10.30
  14  -2   7  131.19   10.50
  14  -2   7   93.69   10.60
 -14  -2  -7  117.19   12.50
  14  -2   7  133.29   10.30
  14   2   7  130.49   11.20
 -14   2  -7  106.19   12.40
  14   2   7  116.89   11.50
  14   2   7  120.09   10.40
  16  -2   7   10.00    2.90
 -16  -2  -7   14.00    4.60
  16  -2   7   16.20    3.00
  16   2   7   15.10    4.10
 -16   2  -7   12.30    4.70
  16   2   7   16.00    4.00
  16   2   7   16.00    3.50
 -18  -2  -7  161.58   16.80
  18  -2   7  196.68   15.00
  18  -2   7  190.48   15.50
  18   2   7  191.98   15.50
  18   2   7  186.68   16.20
 -18   2  -7  154.88   17.00
  18   2   7  227.88   21.00
  20  -2   7   27.90    4.60
  20  -2   7   14.90    3.30
 -20  -2  -7   11.70    4.80
  20   2   7   15.70    4.20
 -20   2  -7   22.40    5.70
  20   2   7   17.90    4.40
  20   2   7   21.00    4.70
  22  -2   7  100.69    9.10
 -22  -2  -7   65.69   10.40
  22  -2   7   89.89    8.60
 -22   2  -7   76.69   11.20
  22   2   7   91.09   10.80
  22   2   7   93.39   10.40
  22   2   7  103.99   10.20
 -31  -3   7   -0.50    4.70
  31  -3  -7    1.00    3.50
 -31  -3   7    2.60    2.90
  31   3  -7   -3.70    4.20
 -31   3   7   -1.00    5.00
  29  -3  -7    1.00    3.70
 -29  -3   7    9.40    3.50
 -29  -3   7    9.00    4.30
  29   3  -7   14.00    3.90
  29   3  -7   11.80    5.10
 -29   3   7    8.60    5.00
 -27  -3   7   13.90    4.20
 -27  -3   7   26.60    4.70
  27  -3  -7   32.80    6.20
  27   3  -7   21.50    5.30
 -27   3   7   22.60    5.90
 -27   3   7    8.90    4.40
  27   3  -7   18.80    4.10
 -25  -3   7   32.30    6.00
 -25  -3   7   39.60    5.50
  25  -3  -7   19.20    5.10
 -25   3   7   26.20    6.60
 -25   3   7   26.40    5.20
  25   3  -7   37.70    6.40
  25   3  -7   40.90    5.60
 -23  -3   7   91.29    9.70
  23  -3  -7   82.39    8.50
 -23  -3   7   85.59    8.30
  23  -3  -7   77.49    9.10
  23   3  -7   89.49    8.50
 -23   3   7   74.29    8.80
  23   3  -7   78.09    9.30
 -23   3   7   82.09   10.80
 -21  -3   7    7.80    2.40
  21  -3  -7    0.80    2.70
  21  -3  -7   11.40    2.80
 -21  -3   7   12.50    3.30
 -21   3   7    2.10    3.80
  21   3  -7   10.20    2.70
 -21   3   7    8.50    2.90
  21   3  -7    8.40    3.40
  19  -3  -7   47.80    7.20
 -19  -3   7   61.19    6.30
 -19  -3   7   62.09    6.90
 -19   3   7   57.79    6.80
 -19   3   7   54.99    8.60
  19   3  -7   58.19    7.30
  19   3  -7   70.59    6.70
 -17  -3   7    5.00    2.30
  17  -3  -7    5.50    2.70
 -17  -3   7    1.40    1.40
  17  -3  -7    5.20    3.80
  17   3  -7    8.90    3.10
  17   3  -7    5.10    2.00
 -17   3   7    3.70    3.70
 -17   3   7    5.60    1.80
 -15  -3   7  317.37   24.20
  15  -3  -7  283.77   24.50
 -15  -3   7  297.77   23.80
  15  -3  -7  293.97   24.60
 -15  -3   7  300.67   24.10
  15   3  -7  357.66   24.30
 -15   3   7  312.87   25.40
  15   3  -7  357.66   24.70
 -15   3   7  320.87   23.30
  13  -3  -7    1.40    1.70
 -13  -3   7    4.90    1.90
  13  -3  -7    0.40    2.30
  13  -3  -7    1.00    3.30
 -13  -3   7    1.90    1.50
 -13  -3   7   -0.10    1.20
 -13   3   7    1.70    2.00
  13   3  -7    2.60    1.70
 -13   3   7   -0.40    1.40
  13   3  -7    5.10    2.30
 -13   3   7    5.30    2.90
  11  -3  -7  154.98   14.50
  11  -3  -7  166.98   14.50
 -11  -3   7  181.88   14.10
 -11  -3   7  165.78   13.60
 -11  -3   7  173.38   13.70
  11  -3  -7  172.38   14.00
 -11   3   7  161.88   15.00
  11   3  -7  188.88   14.20
 -11   3   7  168.18   13.40
  11   3  -7  210.58   14.60
  -9  -3   7   57.09    5.10
   9  -3  -7   51.99    6.30
  -9  -3   7   46.30    5.00
   9  -3  -7   52.59    5.50
  -9  -3   7   54.89    5.60
   9  -3  -7   42.50    6.10
   9   3  -7   53.19    5.50
  -9   3   7   46.10    4.90
  -9   3   7   52.99    7.00
   9   3  -7   59.79    5.80
  -9   3   7   28.10    8.70
   7  -3  -7   21.10    3.90
  -7  -3   7   23.80    3.10
  -7  -3   7   27.30    3.60
   7  -3  -7   30.40    4.00
   7  -3  -7   26.50    4.10
   7   3  -7   29.50    3.90
  -7   3   7   25.00    4.90
   7   3  -7   21.50    3.70
  -7   3   7   26.10    5.10
  -7   3   7   29.30    3.60
   5  -3  -7  587.44   43.40
  -5  -3   7  632.24   42.90
   5  -3  -7  539.15   43.20
  -5  -3   7  590.74   43.30
   5  -3  -7  590.14   43.30
  -5  -3   7  648.64   43.20
  -5   3   7  586.54   42.90
   5   3  -7  584.24   43.20
  -5   3   7  527.95   43.60
   5   3  -7  628.04   43.40
  -5   3   7  581.84   44.40
  -3  -3   7    7.00    1.70
   3  -3  -7    4.20    2.50
  -3  -3   7    7.20    1.90
  -3  -3   7    7.60    2.10
   3  -3  -7   10.90    2.60
   3  -3  -7    8.10    2.40
  -3  -3   7    6.90    1.70
  -3   3   7    5.50    2.30
  -3   3   7    9.80    2.30
   3   3  -7    5.40    1.90
  -3   3   7   11.30    3.40
  -3   3   7   10.10    3.70
  -1  -3   7  312.87   23.20
  -1  -3   7  296.67   22.90
  -1  -3   7  295.77   23.10
   1  -3  -7  328.87   23.30
  -1   3   7  296.07   23.10
  -1   3   7  277.77   24.10
   1   3  -7  327.97   23.40
  -1   3   7  263.37   23.50
   1   3  -7  350.86   23.50
   1  -3   7   20.90    3.60
   1  -3   7   17.90    3.10
  -1  -3  -7   18.80    3.40
   1  -3   7   22.80    3.00
  -1  -3  -7   24.20    3.90
  -1  -3  -7   21.90    3.50
   1   3   7   18.90    3.40
   1   3   7   23.70    3.70
   1   3   7   20.80    4.40
  -1   3  -7   18.60    3.30
  -1   3  -7   27.40    4.10
   1   3   7   13.90    3.90
   3  -3   7  163.38   12.50
  -3  -3  -7  126.19   12.70
  -3  -3  -7  163.18   12.40
   3  -3   7  147.79   12.30
   3  -3   7  139.29   12.60
  -3  -3  -7  147.29   13.10
   3   3   7  155.48   12.70
   3   3   7  148.79   13.40
  -3   3  -7  184.08   13.40
  -3   3  -7  162.58   12.80
   3   3   7  136.89   12.60
  -5  -3  -7  273.07   20.20
   5  -3   7  267.47   20.20
   5  -3   7  259.47   20.40
   5  -3   7  256.37   21.00
   5  -3   7  276.37   20.50
  -5  -3  -7  261.27   21.10
   5   3   7  237.48   20.80
   5   3   7  273.57   22.50
  -5   3  -7  305.07   21.30
   5   3   7  237.68   20.50
  -7  -3  -7   12.30    3.10
   7  -3   7   11.10    2.50
   7  -3   7   16.70    2.90
   7  -3   7   10.30    3.10
   7  -3   7   10.70    2.80
  -7  -3  -7   12.40    3.60
  -7   3  -7   14.00    3.40
   7   3   7   18.60    4.00
   7   3   7   14.30    3.30
   7   3   7   11.20    3.70
   9  -3   7  109.39    9.20
  -9  -3  -7  107.29   10.70
   9  -3   7   96.89    9.20
  -9   3  -7  125.49   11.10
   9   3   7  109.79   10.70
   9   3   7  108.59   10.20
  11  -3   7   43.00    6.30
  11  -3   7   38.00    4.60
 -11  -3  -7   35.90    5.90
  11  -3   7   41.10    5.00
  11   3   7   45.50    6.60
  11   3   7   34.50    5.70
  11   3   7   50.99    5.50
 -11   3  -7   46.40    6.70
  13  -3   7  158.78   14.60
 -13  -3  -7  143.49   15.30
  13  -3   7  179.18   14.00
  13  -3   7  181.48   14.00
  13   3   7  181.38   15.40
 -13   3  -7  160.78   15.80
  13   3   7  200.98   14.50
  13   3   7  163.38   15.10
  15  -3   7   49.40    5.50
  15  -3   7   48.30    5.20
 -15  -3  -7   46.70    7.20
  15   3   7   37.10    9.80
 -15   3  -7   39.60    7.10
  15   3   7   41.80    6.20
  15   3   7   46.70    7.00
  17  -3   7   98.79    8.30
  17  -3   7   92.19    8.80
 -17  -3  -7   70.29   10.40
 -17   3  -7   69.19   11.70
  17   3   7   91.19   10.20
  17   3   7   94.49    9.80
  17   3   7   99.49    9.70
  19  -3   7    0.90    1.60
  19  -3   7    2.70    2.40
 -19  -3  -7    2.00    4.10
  19   3   7    0.80    3.40
  19   3   7   -3.00    2.70
 -19   3  -7   -4.50    4.50
  21  -3   7   90.09    8.40
  21  -3   7   97.99    9.20
 -21  -3  -7   63.49   10.80
  21   3   7  105.69   10.00
  21   3   7   77.09   10.20
 -28  -4   7   41.60    5.80
 -28  -4   7   43.80    7.50
  28  -4  -7   24.00    5.90
  28   4  -7   39.30    7.70
 -28   4   7   33.00    6.60
  28   4  -7   36.00    5.90
  26  -4  -7   33.40    6.40
 -26  -4   7   34.80    5.30
 -26  -4   7   21.10    5.60
 -26   4   7   20.00    5.10
 -26   4   7   30.60    8.30
  26   4  -7   28.00    5.00
  24  -4  -7  193.18   19.10
 -24  -4   7  244.68   18.60
 -24  -4   7  236.38   19.40
  24   4  -7  232.98   18.50
  24   4  -7  220.78   19.20
 -24   4   7  209.78   19.30
 -24   4   7  260.97   21.40
  22  -4  -7   51.09    7.90
 -22  -4   7   66.19    7.10
 -22  -4   7   71.09    9.90
 -22   4   7   63.99    9.70
 -22   4   7   54.79    7.60
  22   4  -7   77.29    7.50
  22   4  -7   61.59    8.30
  20  -4  -7   86.59   10.50
 -20  -4   7  119.09   10.90
 -20  -4   7  107.29    9.70
 -20   4   7  104.39   10.40
 -20   4   7   94.39   11.80
  20   4  -7  113.09   10.00
  20   4  -7  109.39   10.50
 -18  -4   7   76.29    7.70
 -18  -4   7   85.09    8.30
  18  -4  -7   68.19    8.80
  18   4  -7   76.79    7.70
  18   4  -7   95.69    8.70
 -18   4   7   66.49    9.70
  16  -4  -7  114.09   10.10
 -16  -4   7  110.99    9.70
 -16  -4   7  104.09   10.00
  16  -4  -7   83.39   10.30
  16   4  -7  129.69   10.40
  16   4  -7  127.59   10.20
 -16   4   7   78.59   12.00
  14  -4  -7  319.77   32.30
  14  -4  -7  396.66   29.60
 -14  -4   7  404.36   29.40
 -14  -4   7  413.76   29.40
 -14   4   7  374.76   31.00
  14   4  -7  401.66   29.60
 -12  -4   7  138.29   11.80
  12  -4  -7  150.08   12.50
 -12  -4   7  140.59   11.80
  12   4  -7  149.88   12.10
 -12   4   7  133.69   13.60
  12   4  -7  131.79   12.00
  10  -4  -7  129.89   13.50
 -10  -4   7  168.68   13.40
  10  -4  -7  161.38   13.70
 -10  -4   7  162.58   13.20
  10   4  -7  175.38   13.40
  10   4  -7  177.18   13.60
 -10   4   7  151.78   14.60
  -8  -4   7   79.79    7.10
   8  -4  -7   68.29    7.90
  -8  -4   7   83.69    9.60
  -8  -4   7   69.49    6.70
   8  -4  -7   71.99    7.60
  -8   4   7   56.49    8.20
   8   4  -7   80.39    7.20
   8   4  -7   71.99    7.10
   6  -4  -7  317.47   25.90
  -6  -4   7  369.16   25.80
  -6  -4   7  350.36   25.90
  -6  -4   7  386.46   25.60
   6  -4  -7  332.77   26.10
   6   4  -7  362.36   25.70
  -6   4   7  308.37   26.70
  -6   4   7  285.87   26.40
   6   4  -7  353.56   25.80
  -6   4   7  310.77   25.40
   4  -4  -7  281.37   22.10
  -4  -4   7  271.17   21.80
   4  -4  -7  300.17   22.10
  -4  -4   7  335.27   21.90
  -4  -4   7  314.57   21.80
  -4   4   7  254.17   21.50
  -4   4   7  248.28   21.40
  -4   4   7  260.97   22.70
   4   4  -7  303.37   21.80
  -4   4   7  254.77   22.60
   2  -4  -7  185.68   14.90
  -2  -4   7  176.88   15.00
  -2  -4   7  176.98   14.60
  -2  -4   7  167.28   14.60
  -2  -4   7  211.58   14.70
   2   4  -7  194.28   14.80
  -2   4   7  164.48   15.70
  -2   4   7  187.18   15.10
   0  -4   7  125.39    9.40
   0  -4   7  117.29   10.30
   0  -4  -7  103.39   10.20
   0  -4  -7  103.79    9.80
   0   4   7   93.49   10.70
   0   4   7  105.39   10.20
   0   4  -7  126.99   10.00
  -2  -4  -7  106.19   10.30
   2  -4   7  116.09    9.40
   2  -4   7  106.99    9.10
  -2  -4  -7  105.89    9.30
   2   4   7  108.59   10.10
   2   4   7   83.89   10.20
   4  -4   7  260.97   20.80
  -4  -4  -7  248.58   21.50
   4  -4   7  277.77   20.50
   4  -4   7  264.77   20.60
   4   4   7  268.07   21.80
  -4   4  -7  323.37   21.90
   4   4   7  241.98   21.60
   6  -4   7  159.78   12.90
   6  -4   7  160.78   13.20
  -6  -4  -7  146.89   14.00
   6  -4   7  172.88   13.50
   6   4   7  162.68   14.60
  -6   4  -7  177.18   14.50
   6   4   7  151.98   14.40
   8  -4   7  206.78   16.00
  -8  -4  -7  170.18   16.20
   8  -4   7  205.28   15.40
   8  -4   7  184.48   15.00
   8   4   7  177.88   16.20
  -8   4  -7  215.08   16.80
   8   4   7  180.48   16.40
  10  -4   7   20.60    3.70
 -10  -4  -7   13.50    4.20
  10  -4   7   19.40    3.70
  10  -4   7   20.80    3.30
  10   4   7   15.50    4.10
 -10   4  -7   26.30    5.20
  10   4   7   13.50    4.30
  12  -4   7  138.89   12.10
 -12  -4  -7  130.59   13.70
  12  -4   7  162.08   12.60
  12   4   7  154.78   13.90
  12   4   7  144.19   13.50
 -12   4  -7  153.28   14.10
 -14  -4  -7   99.29   11.90
  14  -4   7  143.29   12.00
  14  -4   7  136.09   11.40
 -14   4  -7  124.49   13.00
  14   4   7  132.39   12.50
 -16  -4  -7   54.39    8.90
  16  -4   7   84.09    7.50
  16  -4   7   64.79    6.70
 -16   4  -7   56.69    9.10
  16   4   7   70.99    8.40
  16   4   7   55.19    8.30
  18  -4   7   60.19    6.50
 -18  -4  -7   51.89    8.50
  18  -4   7   75.89    7.40
  18   4   7   72.89    8.80
 -18   4  -7   65.49   10.00
  18   4   7   50.19    7.90
  25  -5  -7   10.60    4.90
 -25  -5   7    7.70    3.10
 -25  -5   7   13.20    4.80
  25   5  -7   14.10    3.80
 -25   5   7    9.00    4.80
 -23  -5   7   49.30    6.20
 -23  -5   7   44.10    6.90
  23  -5  -7   30.00    6.40
  23   5  -7   45.40    6.50
 -23   5   7   37.10    8.10
  21  -5  -7    2.50    3.70
 -21  -5   7   -0.20    2.00
 -21  -5   7    0.70    3.60
  21   5  -7    2.00    3.00
  21   5  -7    2.30    2.30
  19  -5  -7   56.29    8.80
 -19  -5   7   69.49    7.40
  19  -5  -7   66.09    7.90
 -19  -5   7   81.69    9.10
  19   5  -7   71.09    7.70
 -19   5   7   69.99   10.00
  19   5  -7   63.69    7.90
 -17  -5   7    9.50    2.80
 -17  -5   7    9.60    3.50
  17  -5  -7    5.20    2.80
  17  -5  -7    5.30    3.80
  17   5  -7    9.10    2.80
  17   5  -7    5.80    2.80
 -17   5   7   -1.80    3.90
  15  -5  -7   54.39    8.50
  15  -5  -7   76.59    8.40
 -15  -5   7   94.19    8.40
 -15  -5   7   81.09    7.70
 -15   5   7   52.59    9.10
  15   5  -7   83.39    7.90
  15   5  -7   70.89    7.80
  13  -5  -7   27.70    5.70
  13  -5  -7   39.60    5.80
 -13  -5   7   49.10    5.70
 -13  -5   7   39.40    5.10
  13   5  -7   44.00    5.80
  13   5  -7   40.10    5.40
 -11  -5   7   24.00    4.40
 -11  -5   7   33.80    4.30
  11  -5  -7   14.90    4.40
  11  -5  -7   26.00    4.80
 -11   5   7   22.10    5.30
  11   5  -7   28.90    4.30
  11   5  -7   37.90    4.60
   9  -5  -7   99.49    9.70
  -9  -5   7  100.99    8.90
  -9  -5   7   92.09    9.00
   9  -5  -7   81.09   10.00
   9   5  -7   97.09    8.90
  -9   5   7   95.49   10.80
   9   5  -7  113.69    9.30
  -7  -5   7  104.89    9.20
   7  -5  -7   95.39    9.70
  -7  -5   7  102.69    8.80
   7  -5  -7   98.89   10.10
   7   5  -7   90.99    8.80
  -7   5   7   74.99   10.10
   7   5  -7  102.49    9.10
   5  -5  -7   44.60    8.50
  -5  -5   7   56.99    6.30
   5  -5  -7   55.49    7.00
  -5  -5   7   59.59    5.90
   5   5  -7   54.49    6.00
   5   5  -7   67.99    6.40
  -5   5   7   51.79    7.50
   3  -5  -7   61.69    7.80
  -3  -5   7   56.19    6.90
  -3  -5   7   69.59    6.30
  -3   5   7   62.09    7.50
  -3   5   7   72.09    8.30
  -1  -5   7  113.39    9.30
  -1  -5   7  118.39    9.80
   1  -5  -7  102.79   12.60
  -1   5   7   86.29   10.60
  -1   5   7   86.69   10.20
  -1  -5  -7   26.10    4.80
   1  -5   7   34.70    4.10
   1  -5   7   31.40    4.20
   1  -5   7   32.30    4.50
   1   5   7   24.50    5.20
   1   5   7   25.70    5.10
  -3  -5  -7  255.67   22.20
   3  -5   7  311.67   21.30
   3  -5   7  301.87   21.50
   3  -5   7  291.07   21.00
   3   5   7  248.28   22.20
   3   5   7  222.48   22.20
  -5  -5  -7   31.10    5.80
   5  -5   7   43.30    4.80
   5  -5   7   43.50    5.40
   5  -5   7   47.10    5.10
  -5   5  -7   44.70    6.60
   5   5   7   40.90    6.70
   5   5   7   41.00    6.70
   7  -5   7   77.99    8.50
   7  -5   7   90.19    8.00
   7  -5   7   94.29    8.40
  -7  -5  -7   74.29    9.10
   7   5   7   85.19    9.90
  -7   5  -7   94.99   10.10
   7   5   7   78.59    9.40
   9  -5   7  108.59    9.50
   9  -5   7  107.49    9.40
  -9  -5  -7   87.99   11.00
  -9   5  -7  114.89   11.20
   9   5   7  107.09   12.00
   9   5   7  103.69   11.40
  11  -5   7   48.70    5.40
 -11  -5  -7   37.70    6.40
  11  -5   7   56.19    6.20
  11   5   7   55.79    7.70
 -11   5  -7   52.59    7.80
  11   5   7   36.00    6.60
  13  -5   7  201.78   15.90
  13  -5   7  212.58   16.10
  13   5   7  190.88   17.30
  13   5   7  206.28   17.60
 -13   5  -7  168.78   17.50
  15  -5   7   29.00    4.20
 -15  -5  -7   20.60    5.30
  15  -5   7   27.20    4.50
  15   5   7   28.50    5.70
 -15   5  -7   16.30    5.30
  15   5   7   22.80    5.60
 -18  -6   7    1.80    2.10
  18  -6  -7   -0.50    2.80
 -18  -6   7    0.80    3.00
  18   6  -7    0.50    2.40
  16  -6  -7   31.60    7.40
  16  -6  -7   41.00    7.00
 -16  -6   7   59.69    7.10
 -16  -6   7   50.19    6.10
 -16   6   7   30.10    7.30
  16   6  -7   53.59    6.60
  14  -6  -7   19.30    4.60
  14  -6  -7   20.30    5.50
 -14  -6   7   34.80    4.90
 -14  -6   7   30.00    7.20
  14   6  -7   33.40    5.20
 -14   6   7   13.20    5.40
  12  -6  -7    0.00    2.80
  12  -6  -7    2.10    3.90
 -12  -6   7    1.80    2.20
 -12  -6   7    1.80    1.80
  12   6  -7    0.20    2.20
 -12   6   7   -2.60    3.60
  12   6  -7    0.10    2.00
 -10  -6   7  190.48   16.00
 -10  -6   7  224.48   16.80
  10  -6  -7  182.48   16.80
 -10   6   7  160.88   21.20
  10   6  -7  198.28   16.20
   8  -6  -7   31.90    5.70
  -8  -6   7   37.60    5.20
  -8  -6   7   48.90    5.90
  -8   6   7   24.00    5.90
   8   6  -7   41.20    5.30
  -6  -6   7  225.78   19.10
   6  -6  -7  182.68   17.80
  -6  -6   7  215.78   17.80
   6   6  -7  230.58   17.30
  -6   6   7  211.58   19.20
  -4  -6   7   10.00    2.50
  -4  -6   7   14.20    3.00
   4  -6  -7    5.10    3.30
  -4  -6   7   11.90    3.10
  -4  -6   7   12.10    3.10
  -4   6   7    8.50    4.40
   2  -6  -7    4.70    3.60
  -2  -6   7   13.60    2.90
  -2  -6   7   15.00    3.00
  -2  -6   7   14.10    3.10
  -2  -6   7   13.00    3.50
  -2   6   7    5.40    3.90
   0  -6   7  170.28   12.60
   0  -6   7  125.09   12.10
   0  -6   7  151.08   13.40
   0  -6   7  139.79   12.30
   0   6   7  128.59   18.40
   2  -6   7    5.90    2.40
  -2  -6  -7    0.80    3.10
   2  -6   7    5.00    2.40
   2  -6   7    4.10    2.30
   2  -6   7    7.00    2.40
   2   6   7    2.40    3.40
   4  -6   7  152.88   11.20
   4  -6   7  122.49   11.00
  -4  -6  -7   96.19   12.10
   4  -6   7  141.39   11.60
   4  -6   7  125.09   11.70
   4   6   7  101.99   12.00
   6  -6   7    4.90    2.30
   6  -6   7    5.40    3.10
  -6  -6  -7    8.10    3.70
   6   6   7   -1.80    2.80
   8  -6   7   53.29    5.90
   8  -6   7   56.49    6.50
  -8  -6  -7   37.40    6.50
  -8   6  -7   54.69    7.70
   8   6   7   31.70    6.20
  32   0  -8  219.38   19.40
 -32   0   8  213.08   18.70
  30   0  -8  218.88   19.60
  30   0  -8  215.58   18.30
 -30   0   8  224.98   18.80
  28   0  -8  231.88   19.20
  28   0  -8  224.28   20.10
 -28   0   8  241.58   19.70
 -28   0   8  241.78   19.60
  26   0  -8  216.18   17.60
 -26   0   8  198.28   17.60
 -26   0   8  203.78   17.70
  26   0  -8  238.88   20.40
  24   0  -8  161.38   14.50
 -24   0   8  144.79   13.90
 -24   0   8  155.18   13.60
  24   0  -8  180.68   13.50
  22   0  -8  273.77   20.20
  22   0  -8  229.98   20.80
 -22   0   8  264.67   20.70
  20   0  -8  441.36   30.70
 -20   0   8  404.26   31.00
  20   0  -8  376.96   31.10
 -18   0   8  564.54   42.90
  18   0  -8  550.44   43.20
  18   0  -8  618.74   42.50
  16   0  -8 1351.36   94.09
  16   0  -8 1294.77   94.79
 -16   0   8 1296.07   94.59
 -14   0   8   34.30    4.80
  14   0  -8   24.10    4.70
  14   0  -8   29.50    4.00
  12   0  -8   70.99    6.60
 -12   0   8   66.39    7.20
  12   0  -8   68.19    7.30
  10   0  -8   13.90    3.10
  10   0  -8   16.20    2.80
 -10   0   8   18.00    3.50
  -8   0   8   56.79    6.50
   8   0  -8   67.19    6.60
  -8   0   8   59.79    5.60
  -6   0   8 1206.58   88.69
   6   0  -8 1275.57   89.19
  -6   0   8 1246.78   89.29
  -4   0   8   65.69    6.50
   4   0  -8   76.79    7.20
  -4   0   8   77.59    7.60
   2   0  -8  802.72   55.69
  -2   0   8  738.73   55.59
  -2   0   8  757.72   55.99
   0   0  -8  457.55   33.40
   0   0   8  428.86   33.30
   0   0   8  469.45   34.20
   2   0   8  985.30   64.49
   2   0   8  758.32   63.09
  -2   0  -8  875.31   63.99
   2   0   8  864.71   63.59
  -2   0  -8  940.11   63.79
  -4   0  -8   79.79    7.40
   4   0   8   64.99    6.90
  -4   0  -8   78.89    8.20
   4   0   8   91.09    8.30
   6   0   8   32.90    4.20
  -6   0  -8   31.20    5.10
   6   0   8   23.70    3.80
  -6   0  -8   31.40    4.30
   6   0   8   26.30    4.50
  -8   0  -8  507.85   40.50
   8   0   8  556.54   39.50
   8   0   8  518.45   39.70
  -8   0  -8  546.35   39.40
  10   0   8  427.36   30.90
  10   0   8  370.56   31.30
 -10   0  -8  430.26   32.30
  12   0   8 1373.46   96.39
 -12   0  -8 1444.56   98.49
  12   0   8 1364.06   96.89
  12   0   8 1207.78   97.19
  14   0   8   15.60    3.20
 -14   0  -8   19.50    5.30
  14   0   8   18.00    4.30
  14   0   8   23.00    4.20
  16   0   8  352.16   26.20
  16   0   8  323.17   25.50
 -16   0  -8  331.07   27.90
 -18   0  -8   14.70    5.40
  18   0   8   15.60    4.30
  18   0   8   24.70    4.60
  18   0   8   21.50    3.80
  20   0   8    5.40    3.10
 -20   0  -8    2.80    4.50
  22   0   8  491.85   33.60
 -22   0  -8  384.76   34.50
  22   0   8  416.06   32.60
  33  -1  -8   22.30    6.70
  33  -1  -8   24.70    5.80
 -33  -1   8   29.90    5.90
  33   1  -8   27.20    6.20
 -33   1   8   25.60    7.20
  33   1  -8   26.80    6.70
  31  -1  -8   14.90    4.30
 -31  -1   8   17.40    4.60
  31  -1  -8   16.00    4.90
  31   1  -8    6.50    4.50
  31   1  -8   15.20    3.90
  29  -1  -8  156.58   13.30
  29  -1  -8  159.18   14.50
 -29  -1   8  160.28   13.80
  29   1  -8  137.29   13.20
 -29   1   8  138.29   14.10
  29   1  -8  153.38   14.80
 -29   1   8  147.89   14.40
  27  -1  -8   61.59    7.20
 -27  -1   8   62.19    7.50
  27  -1  -8   67.49    8.30
 -27   1   8   55.39    8.30
  27   1  -8   72.99    7.50
  27   1  -8   56.99    8.20
 -27   1   8   51.09    7.80
  25  -1  -8  602.24   47.30
  25  -1  -8  638.04   46.50
 -25  -1   8  613.84   46.80
  25   1  -8  628.34   46.50
 -25   1   8  627.14   47.40
  25   1  -8  663.43   47.60
 -25   1   8  641.54   46.70
 -23  -1   8   73.49    8.00
  23  -1  -8   79.49    7.60
  23  -1  -8   70.69    8.50
 -23  -1   8   64.89    7.70
  23   1  -8   84.19    7.50
 -23   1   8   70.89    7.60
 -23   1   8   71.19    8.50
  23   1  -8   72.59    8.90
  21  -1  -8  294.57   24.30
  21  -1  -8  311.77   23.60
 -21  -1   8  315.57   24.10
 -21   1   8  311.27   24.50
  21   1  -8  351.86   23.80
 -21   1   8  247.58   24.60
  21   1  -8  322.57   24.60
 -19  -1   8    4.90    2.30
  19  -1  -8    9.30    3.30
  19  -1  -8    7.50    2.40
  19   1  -8    7.20    2.30
  19   1  -8    7.90    2.90
 -19   1   8    5.00    2.90
  17  -1  -8   90.49    8.80
  17  -1  -8   80.39    9.30
 -17  -1   8   89.89    8.40
  17   1  -8   95.89    8.30
  17   1  -8   72.29    9.60
 -17   1   8   87.59    8.80
 -15  -1   8  765.32   55.29
  15  -1  -8  735.63   54.59
  15  -1  -8  752.02   55.49
 -15   1   8  753.72   55.59
 -15   1   8  737.03   54.69
  15   1  -8  802.32   54.89
  15   1  -8  744.13   55.39
  13  -1  -8  183.08   15.00
  13  -1  -8  169.38   13.90
 -13  -1   8  179.38   14.50
 -13   1   8  163.98   14.30
  13   1  -8  169.28   14.70
  13   1  -8  201.08   14.40
 -11  -1   8 1265.17   87.19
  11  -1  -8 1180.38   87.39
 -11   1   8 1211.28   87.49
  11   1  -8 1277.87   87.19
 -11   1   8 1047.70   86.29
  11   1  -8 1325.77   87.09
 -11   1   8 1171.08   86.29
   9  -1  -8  540.65   38.70
  -9  -1   8  564.64   38.90
  -9   1   8  432.76   37.90
   9   1  -8  518.25   38.60
  -9   1   8  500.45   39.00
  -9   1   8  552.64   38.10
   9   1  -8  544.45   38.40
   7  -1  -8 1658.63  114.89
  -7  -1   8 1644.64  114.89
  -7   1   8 1546.95  115.39
  -7   1   8 1617.44  114.29
   7   1  -8 1658.03  114.89
  -7   1   8 1513.65  115.29
  -5  -1   8   34.30    4.00
  -5  -1   8   35.80    5.20
   5  -1  -8   33.20    4.80
  -5   1   8   33.00    4.90
  -5   1   8   28.60    4.40
   5   1  -8   43.20    5.00
  -5   1   8   38.10    4.30
  -3  -1   8   14.10    2.50
   3  -1  -8   18.00    3.40
  -3  -1   8   15.90    3.30
  -3   1   8   15.80    3.50
  -3   1   8   12.20    3.00
   3   1  -8   15.10    3.00
  -3   1   8   14.60    2.60
   1  -1  -8  705.63   49.20
  -1  -1   8  660.23   48.90
  -1  -1   8  677.23   49.40
   1  -1  -8  597.44   49.20
   1   1  -8  707.73   49.40
  -1   1   8  692.13   49.10
  -1   1   8  680.03   50.49
  -1   1   8  677.73   48.50
  -1  -1  -8  350.36   28.20
   1  -1   8  391.56   28.10
   1  -1   8  370.56   27.30
   1  -1   8  354.76   27.30
  -1  -1  -8  359.86   27.50
   1   1   8  378.86   28.40
   1   1   8  354.76   27.10
  -1   1  -8  398.46   27.80
   1   1   8  361.76   27.40
  -1   1  -8  356.96   27.20
   3  -1   8 1699.03  131.99
   3  -1   8 1690.63  132.19
  -3  -1  -8 2031.10  132.79
   3  -1   8 1950.30  131.79
  -3  -1  -8 1948.21  131.89
   3   1   8 1891.41  132.79
  -3   1  -8 1904.61  131.89
   3   1   8 1892.11  131.89
  -3   1  -8 1788.42  131.79
   3   1   8 1717.03  131.89
  -5  -1  -8   45.90    5.00
   5  -1   8   50.99    5.80
  -5  -1  -8   45.10    6.60
   5  -1   8   42.90    5.80
   5  -1   8   37.60    4.70
   5   1   8   42.30    5.90
  -5   1  -8   44.60    5.10
   5   1   8   38.50    5.60
   5   1   8   45.30    5.20
  -5   1  -8   36.40    5.60
   7  -1   8  401.06   36.00
  -7  -1  -8  525.25   37.10
  -7  -1  -8  494.25   35.60
   7  -1   8  460.55   36.00
   7  -1   8  504.35   35.80
   7   1   8  420.76   35.80
   7   1   8  484.45   36.60
   7   1   8  467.75   35.80
  -7   1  -8  540.75   36.00
  -7   1  -8  506.55   36.60
   9  -1   8    1.90    3.40
   9  -1   8   -0.10    2.40
  -9  -1  -8   -0.60    3.10
   9  -1   8   -2.00    1.30
   9   1   8   -0.20    1.70
   9   1   8    0.60    2.40
  -9   1  -8    3.50    2.90
  11  -1   8   26.80    4.10
  11  -1   8   25.60    3.80
 -11  -1  -8   20.90    5.20
  11  -1   8   22.00    4.50
  11   1   8   25.20    4.80
  11   1   8   28.60    4.00
 -11   1  -8   35.20    6.10
  11   1   8   16.00    3.60
  13  -1   8  388.36   27.90
 -13  -1  -8  346.67   29.80
  13  -1   8  382.46   28.40
 -13   1  -8  376.86   30.10
  13   1   8  373.16   29.20
  13   1   8  364.06   28.70
  15  -1   8   -1.70    1.70
  15  -1   8   -1.60    2.50
  15  -1   8   -1.20    1.80
 -15  -1  -8   -0.50    3.70
  15   1   8    4.00    3.00
  15   1   8    0.90    2.00
 -15   1  -8   -2.60    3.70
  15   1   8   -1.90    2.00
  17  -1   8  386.66   28.20
  17  -1   8  383.36   27.60
 -17  -1  -8  321.57   29.40
  17   1   8  343.07   28.20
 -17   1  -8  375.76   30.00
  17   1   8  354.36   27.60
  17   1   8  366.76   28.10
 -19  -1  -8   65.19    9.50
  19  -1   8   82.79    7.80
  19  -1   8   80.59    8.30
  19   1   8   83.39    8.80
  19   1   8   64.29    8.80
  19   1   8   72.39    7.90
 -19   1  -8   76.09   10.50
  21  -1   8  225.08   18.20
 -21  -1  -8  202.18   20.50
  21  -1   8  257.07   18.80
  21   1   8  215.98   18.70
  21   1   8  252.67   19.60
 -21   1  -8  213.58   21.00
 -32  -2   8  102.49   11.10
  32  -2  -8  101.19   12.20
  32   2  -8  106.69   10.90
  32   2  -8  119.49   13.50
  30  -2  -8  132.49   12.80
 -30  -2   8  135.69   12.10
  30  -2  -8  104.39   12.70
 -30   2   8  122.09   13.70
 -30   2   8  123.49   14.10
  30   2  -8  128.29   13.60
  28  -2  -8   13.20    4.00
 -28  -2   8    4.00    3.50
  28  -2  -8   14.30    5.00
 -28   2   8    9.80    4.20
 -28   2   8    9.90    4.50
  28   2  -8    1.40    4.50
  28   2  -8    9.80    3.20
 -26  -2   8   47.40    6.60
  26  -2  -8   53.79    7.50
  26  -2  -8   54.89    7.20
 -26  -2   8   46.90    7.40
 -26   2   8   59.09    8.40
  26   2  -8   44.40    7.40
 -26   2   8   38.20    6.50
  26   2  -8   51.19    6.40
 -24  -2   8  235.68   19.10
 -24  -2   8  221.38   19.10
  24  -2  -8  227.78   19.70
  24  -2  -8  221.88   18.50
 -24   2   8  222.88   20.10
  24   2  -8  253.27   20.10
 -24   2   8  231.38   19.40
  24   2  -8  275.47   19.20
 -22  -2   8  124.19   11.30
 -22  -2   8  119.79   11.10
  22  -2  -8  118.99   12.00
  22  -2  -8  139.19   11.10
 -22   2   8  121.19   12.40
  22   2  -8  126.99   12.30
  22   2  -8  139.49   11.20
  20  -2  -8  525.75   37.70
 -20  -2   8  515.45   38.30
 -20   2   8  507.95   39.00
  20   2  -8  521.85   38.80
  20   2  -8  528.65   40.80
 -20   2   8  476.95   37.60
  18  -2  -8  310.67   25.40
 -18  -2   8  335.37   25.30
  18  -2  -8  330.37   24.70
 -18   2   8  318.27   25.70
  18   2  -8  340.67   24.90
  18   2  -8  322.77   25.50
 -16  -2   8  992.60   69.39
  16  -2  -8 1000.80   68.39
  16  -2  -8  895.61   69.39
  16   2  -8  922.31   69.49
 -16   2   8  912.71   68.59
  16   2  -8 1040.40   69.09
 -16   2   8  905.11   69.69
  14  -2  -8    2.90    1.70
  14  -2  -8    4.00    2.50
 -14  -2   8    1.20    1.80
  14  -2  -8    2.10    3.00
  14   2  -8    3.40    2.00
 -14   2   8    1.90    1.60
 -14   2   8    4.40    2.90
  14   2  -8   -0.50    1.80
 -12  -2   8   46.50    5.10
  12  -2  -8   37.90    5.50
  12  -2  -8   38.70    5.70
  12  -2  -8   37.70    4.40
 -12   2   8   43.20    6.40
  12   2  -8   43.80    4.90
 -12   2   8   38.80    4.40
  12   2  -8   44.80    5.50
 -12   2   8   31.60    4.70
 -10  -2   8  211.48   15.90
  10  -2  -8  204.28   16.30
  10   2  -8  211.28   15.90
 -10   2   8  201.78   15.30
 -10   2   8  161.18   15.30
  10   2  -8  206.48   16.20
 -10   2   8  198.68   16.80
  -8  -2   8  184.08   14.40
   8  -2  -8  188.68   14.50
  -8   2   8  147.89   13.70
  -8   2   8  172.18   15.10
   8   2  -8  167.28   14.80
   8   2  -8  195.48   14.40
  -8   2   8  181.48   13.90
   6  -2  -8 1496.55  109.69
   6  -2  -8 1539.25  109.69
  -6  -2   8 1540.85  110.19
   6  -2  -8 1578.14  110.29
  -6   2   8 1461.25  110.89
   6   2  -8 1583.14  110.29
  -6   2   8 1594.94  109.89
  -4  -2   8  182.68   14.10
  -4  -2   8  170.68   13.60
   4  -2  -8  156.18   13.50
   4  -2  -8  171.38   13.80
   4  -2  -8  189.08   14.20
  -4   2   8  174.98   15.10
   4   2  -8  174.08   13.90
  -4   2   8  176.48   13.70
  -4   2   8  152.78   13.60
  -2  -2   8  860.01   62.69
   2  -2  -8  824.12   62.79
   2  -2  -8  920.11   63.09
  -2  -2   8  871.91   63.09
  -2   2   8  857.21   63.69
   2   2  -8  863.71   63.09
  -2   2   8  897.01   62.89
   0  -2  -8   94.09    8.30
   0  -2   8   75.99    8.50
   0  -2  -8   93.59    8.50
   0  -2   8   86.69    7.70
   0  -2   8   87.99    8.20
   0   2  -8   80.29    8.00
   0   2   8   88.19    8.00
   0   2  -8   92.59    8.10
   0   2   8  103.59    9.30
   0   2   8   63.79   10.80
   2  -2   8   94.99    8.30
   2  -2   8   82.19    9.10
   2  -2   8   99.79    8.90
  -2  -2  -8   97.09    9.30
  -2  -2  -8  112.49    8.90
   2   2   8   88.99    8.50
  -2   2  -8   87.09    8.30
  -2   2  -8  101.59    8.80
   2   2   8   91.29    8.60
   2   2   8   88.49    9.40
  -4  -2  -8  453.65   33.60
   4  -2   8  414.36   33.80
  -4  -2  -8  469.25   34.30
   4  -2   8  442.56   33.90
   4  -2   8  477.45   33.40
   4   2   8  421.26   33.40
  -4   2  -8  466.25   33.50
   4   2   8  464.95   34.50
   4   2   8  415.96   33.30
  -4   2  -8  466.45   33.70
  -6  -2  -8   30.80    5.30
   6  -2   8   33.70    5.80
  -6  -2  -8   26.60    4.00
   6  -2   8   18.90    4.40
   6  -2   8   23.70    4.60
   6   2   8   19.60    4.10
   6   2   8   30.20    5.30
  -6   2  -8   26.50    4.00
   6   2   8   24.90    4.30
  -6   2  -8   26.00    4.50
   8  -2   8  624.54   48.60
  -8  -2  -8  630.84   49.30
  -8  -2  -8  639.04   48.00
   8  -2   8  696.23   48.10
   8   2   8  650.73   48.40
   8   2   8  674.63   49.00
  -8   2  -8  680.03   49.00
  10  -2   8  279.27   21.20
  10  -2   8  276.27   21.50
 -10  -2  -8  268.87   23.10
  10  -2   8  263.87   22.20
  10   2   8  268.07   21.90
  10   2   8  272.77   22.50
 -10   2  -8  312.97   23.10
  12  -2   8  607.64   43.50
  12  -2   8  641.34   43.80
  12  -2   8  559.64   46.20
 -12  -2  -8  520.75   45.40
 -12   2  -8  641.34   45.50
  12   2   8  614.04   43.80
  12   2   8  562.54   44.10
  14  -2   8    1.10    3.20
  14  -2   8   -0.20    1.60
 -14  -2  -8   -0.10    3.70
  14  -2   8   -0.30    1.50
 -14   2  -8   -0.60    3.30
  14   2   8    2.60    2.90
  14   2   8    0.80    2.30
  14   2   8   -0.10    2.20
 -16  -2  -8   78.09   10.90
  16  -2   8  104.59    9.50
  16  -2   8  102.99    9.20
 -16   2  -8   93.49   11.50
  16   2   8   97.69   10.10
  16   2   8  101.29   10.50
  16   2   8  108.49    9.70
 -18  -2  -8   51.59    8.40
  18  -2   8   68.39    7.30
  18  -2   8   68.69    6.70
  18   2   8   63.49    7.60
 -18   2  -8   55.99    9.10
  18   2   8   64.59    8.20
  18   2   8   55.39    8.10
 -20  -2  -8   27.20    6.10
  20  -2   8   46.00    5.30
  20  -2   8   43.00    5.70
  20   2   8   34.10    6.70
  20   2   8   40.20    6.60
  20   2   8   32.30    5.70
 -20   2  -8   17.40    6.40
  29  -3  -8   94.49   11.90
 -29  -3   8  118.79   11.10
  29   3  -8  120.09   13.00
 -29   3   8  115.79   14.60
 -27  -3   8  270.57   21.00
  27  -3  -8  248.88   21.90
 -27   3   8  227.48   21.30
 -27   3   8  234.78   23.60
  27   3  -8  282.47   22.40
  27   3  -8  280.07   21.00
 -25  -3   8  360.96   26.70
  25  -3  -8  316.07   27.30
  25   3  -8  367.76   27.60
 -25   3   8  327.17   26.60
  25   3  -8  365.56   26.50
 -25   3   8  306.67   28.20
  23  -3  -8  158.08   15.10
 -23  -3   8  174.38   14.30
 -23  -3   8  152.68   14.80
  23   3  -8  184.98   15.50
 -23   3   8  162.58   16.40
  23   3  -8  171.38   14.10
 -21  -3   8    0.10    1.90
 -21  -3   8    0.50    2.90
  21  -3  -8    1.00    2.90
 -21   3   8    0.70    3.30
  21   3  -8    1.40    1.90
 -21   3   8   -1.10    2.60
  21   3  -8   -0.10    3.30
 -19  -3   8   17.10    3.60
  19  -3  -8   15.00    4.10
 -19  -3   8   11.10    2.90
 -19   3   8   14.90    2.90
  19   3  -8   13.60    3.20
  19   3  -8   11.40    3.70
  17  -3  -8  110.09   11.40
  17  -3  -8  129.79   11.00
 -17  -3   8  120.09   10.90
 -17  -3   8  126.79   11.00
 -17   3   8  120.09   12.70
 -17   3   8  120.89   10.50
  17   3  -8  132.99   11.70
  17   3  -8  144.19   11.30
  15  -3  -8  624.94   43.20
 -15  -3   8  586.24   43.30
  15  -3  -8  525.15   43.60
  15   3  -8  649.04   43.40
 -15   3   8  594.14   44.70
  15   3  -8  596.54   43.60
 -15   3   8  529.65   42.40
 -13  -3   8  638.04   43.20
  13  -3  -8  627.84   43.00
  13  -3  -8  531.85   43.10
  13  -3  -8  530.85   43.20
  13   3  -8  625.84   43.00
 -13   3   8  519.15   42.00
  13   3  -8  607.84   43.30
 -13   3   8  585.74   44.10
  11  -3  -8  289.47   24.90
  11  -3  -8  331.57   24.50
  11  -3  -8  301.07   24.70
 -11  -3   8  337.57   24.70
 -11   3   8  298.77   25.40
  11   3  -8  357.26   24.60
  11   3  -8  348.47   24.90
 -11   3   8  304.77   23.90
   9  -3  -8  183.98   15.00
   9  -3  -8  170.38   15.30
  -9  -3   8  171.48   14.80
   9  -3  -8  196.48   15.60
   9   3  -8  202.08   15.30
  -9   3   8  180.58   14.60
   9   3  -8  216.38   15.30
  -9   3   8  174.88   16.10
   7  -3  -8   91.19    9.20
  -7  -3   8  109.09    8.20
   7  -3  -8   96.69    9.00
  -7  -3   8   93.39    8.30
  -7  -3   8  101.69    8.90
   7  -3  -8   80.49    9.30
   7   3  -8  103.29    8.80
  -7   3   8   89.29    8.40
   7   3  -8  105.89    9.00
  -7   3   8   91.39   10.10
  -5  -3   8   70.69    7.30
  -5  -3   8   83.29    7.60
   5  -3  -8   73.59    8.10
   5  -3  -8   80.69    8.20
   5  -3  -8   72.09    7.90
  -5  -3   8   85.49    6.90
  -5   3   8   74.49    8.60
  -5   3   8   79.89    7.50
   5   3  -8   87.89    7.80
   3  -3  -8  110.29    9.70
  -3  -3   8  111.19    9.00
   3  -3  -8  102.69    9.90
   3  -3  -8  114.09   10.10
  -3  -3   8  107.99    9.10
  -3  -3   8  127.69    9.80
  -3  -3   8  101.59    9.40
  -3   3   8   78.29   11.70
  -3   3   8  110.79    9.60
   3   3  -8  125.49    9.80
  -3   3   8   96.49   10.50
  -3   3   8   80.49   11.70
   1  -3  -8  252.67   18.40
   1  -3  -8  213.58   18.40
  -1  -3   8  229.88   18.00
  -1  -3   8  226.08   18.20
  -1  -3   8  230.28   17.80
   1   3  -8  250.07   18.30
  -1   3   8  209.08   18.90
  -1   3   8  225.48   18.00
  -1  -3  -8  302.17   23.40
  -1  -3  -8  315.87   22.70
   1  -3   8  274.27   23.90
   1  -3   8  320.07   22.50
   1   3   8  263.17   23.40
   1   3   8  280.37   22.70
   1   3   8  287.97   23.70
   1   3   8  267.97   22.70
  -1   3  -8  345.57   23.30
   3  -3   8  813.72   58.19
  -3  -3  -8  755.82   58.89
  -3  -3  -8  798.32   58.19
   3  -3   8  920.91   58.79
   3   3   8  728.93   59.19
  -3   3  -8  893.21   58.79
   3   3   8  709.73   59.29
   5  -3   8  192.78   15.10
  -5  -3  -8  170.58   15.60
   5  -3   8  178.08   14.60
  -5  -3  -8  174.68   14.60
   5   3   8  174.18   15.50
   5   3   8  166.98   14.90
  -5   3  -8  213.08   16.10
   7  -3   8  210.28   15.90
   7  -3   8  209.48   16.20
  -7  -3  -8  185.68   17.30
   7  -3   8  194.38   16.90
  -7  -3  -8  198.18   16.30
   7   3   8  198.48   16.60
  -7   3  -8  229.58   17.40
   7   3   8  199.58   17.40
   9  -3   8   -1.10    1.30
   9  -3   8    0.50    1.60
   9  -3   8   -0.90    2.80
  -9  -3  -8    1.90    2.90
   9   3   8    2.10    2.70
   9   3   8    0.40    2.10
  -9   3  -8    2.20    2.80
  11  -3   8   26.20    4.00
 -11  -3  -8   23.80    5.40
  11  -3   8   30.30    4.40
  11  -3   8   30.30    5.10
  11   3   8   23.70    4.60
  11   3   8   32.20    5.70
 -11   3  -8   29.60    5.40
  11   3   8   28.20    4.70
  13  -3   8  508.25   34.70
  13  -3   8  488.05   34.30
 -13   3  -8  504.35   36.60
  13   3   8  444.76   34.60
  13   3   8  425.16   35.30
  13   3   8  403.76   35.20
  15  -3   8  165.68   13.00
  15  -3   8  154.68   12.70
 -15   3  -8  135.19   15.00
  15   3   8  157.08   14.30
  15   3   8  145.39   13.50
  15   3   8  144.59   14.20
 -17  -3  -8  334.27   31.80
  17  -3   8  396.66   30.10
  17  -3   8  416.16   29.70
  17   3   8  417.56   31.40
  17   3   8  388.66   30.80
 -17   3  -8  400.06   32.50
  19  -3   8   82.99    8.80
  19  -3   8   83.59    7.80
 -19  -3  -8   61.09    9.70
  19   3   8   78.59    9.40
  19   3   8   83.89    9.70
  26  -4  -8    1.80    3.80
 -26  -4   8    3.70    2.80
 -26   4   8   -1.40    3.80
  26   4  -8   -4.00    2.10
 -26   4   8   -0.40    4.70
  26   4  -8    3.00    3.90
 -24  -4   8   56.09    6.70
  24  -4  -8   44.60    7.90
  24   4  -8   49.00    7.40
  24   4  -8   54.69    6.30
 -24   4   8   40.30   10.20
  22  -4  -8   46.40    7.90
 -22  -4   8   66.09    7.20
  22   4  -8   72.99    8.30
  22   4  -8   76.19    7.30
 -22   4   8   40.00    8.20
  20  -4  -8  155.08   16.20
 -20  -4   8  197.78   16.10
 -20  -4   8  184.48   15.70
  20  -4  -8  206.48   16.10
 -20   4   8  143.49   17.00
  20   4  -8  207.78   16.50
  20   4  -8  203.58   15.70
 -18  -4   8  169.08   15.50
  18  -4  -8  211.18   16.30
 -18  -4   8  209.78   16.40
  18   4  -8  191.88   16.30
  18   4  -8  196.38   15.70
 -18   4   8  150.98   17.10
  16  -4  -8  301.47   23.20
 -16  -4   8  327.27   23.10
 -16  -4   8  284.47   22.60
  16   4  -8  302.07   22.70
  16   4  -8  263.67   22.80
 -16   4   8  259.07   24.10
 -14  -4   8   50.89    6.10
  14  -4  -8   44.70    6.20
  14  -4  -8   35.70    6.00
 -14  -4   8   44.40    5.30
  14   4  -8   48.80    5.90
  14   4  -8   49.90    5.60
 -14   4   8   33.60    6.50
  12  -4  -8   32.70    5.50
 -12  -4   8   28.20    4.10
  12  -4  -8   34.80    5.10
 -12  -4   8   29.30    4.60
  12   4  -8   33.60    5.20
 -12   4   8   22.00    5.60
 -10  -4   8   51.49    5.60
  10  -4  -8   47.40    6.40
  10  -4  -8   45.90    6.60
 -10   4   8   48.80    8.00
 -10   4   8   36.40    5.50
  10   4  -8   61.69    6.20
  10   4  -8   61.69    6.00
  -8  -4   8  263.57   20.50
   8  -4  -8  263.47   21.10
   8  -4  -8  257.77   21.10
  -8  -4   8  276.97   20.50
  -8   4   8  269.07   22.20
   8   4  -8  286.77   21.00
  -8   4   8  231.98   20.40
   8   4  -8  274.87   20.60
  -6  -4   8  719.63   52.59
   6  -4  -8  738.33   53.09
  -6  -4   8  765.32   52.49
   6  -4  -8  652.03   52.69
   6   4  -8  753.62   52.49
  -6   4   8  627.44   56.29
  -6   4   8  726.73   52.69
   6   4  -8  754.22   52.79
   4  -4  -8  443.26   34.50
  -4  -4   8  507.05   34.30
   4  -4  -8  447.66   34.80
  -4  -4   8  444.96   33.90
  -4  -4   8  523.75   34.50
  -4   4   8  411.46   34.30
   4   4  -8  488.95   34.50
  -4   4   8  417.76   35.30
  -2  -4   8  572.94   36.40
   2  -4  -8  450.05   36.70
   2  -4  -8  487.75   36.30
  -2  -4   8  443.36   36.10
  -2  -4   8  529.45   36.10
   2   4  -8  517.25   36.30
  -2   4   8  463.15   36.40
  -2   4   8  427.76   37.00
   0  -4   8   55.89    5.90
   0  -4  -8   55.29    7.00
   0  -4  -8   59.99    7.00
   0  -4   8   68.39    6.30
   0   4  -8   70.09    6.70
   0   4   8   49.40    8.00
   0   4   8   59.29    7.00
  -2  -4  -8   20.40    4.70
   2  -4   8   30.80    4.50
   2  -4   8   38.20    4.50
  -2   4  -8   42.20    5.80
   2   4   8   30.30    5.70
   2   4   8   27.60    4.90
   4  -4   8  268.37   19.20
  -4  -4  -8  216.78   20.00
  -4  -4  -8  221.88   19.10
   4  -4   8  255.67   18.90
   4  -4   8  280.37   19.80
   4   4   8  223.68   19.80
   4   4   8  209.28   20.00
  -4   4  -8  295.57   20.80
   6  -4   8  195.88   15.90
   6  -4   8  215.98   15.60
  -6  -4  -8  163.58   16.30
   6  -4   8  198.38   15.30
   6   4   8  163.38   16.70
  -6   4  -8  237.08   17.40
   6   4   8  173.28   16.60
   8  -4   8  353.16   24.80
   8  -4   8  318.87   24.30
  -8  -4  -8  278.77   25.80
   8  -4   8  346.47   25.40
   8   4   8  296.17   25.70
   8   4   8  331.27   25.80
 -10  -4  -8  154.28   16.80
  10  -4   8  233.88   18.70
  10  -4   8  186.88   15.30
 -10   4  -8  229.78   18.10
  10   4   8  196.98   17.10
  10   4   8  183.48   16.90
 -12  -4  -8   39.30    6.70
  12  -4   8   62.49    6.40
 -12   4  -8   38.30    6.80
  12   4   8   53.39    7.70
  12   4   8   54.99    7.70
 -14  -4  -8   -1.50    4.00
  14  -4   8    8.20    3.00
  14  -4   8    5.00    2.30
  14   4   8    6.10    4.00
 -14   4  -8    4.40    4.50
  14   4   8    1.40    3.50
  16  -4   8    5.40    2.50
  16  -4   8    4.90    2.30
 -16  -4  -8    1.70    4.30
  16   4   8    6.60    4.10
 -16   4  -8    3.00    4.20
  16   4   8    5.90    3.50
  23  -5  -8  155.08   17.00
 -23  -5   8  203.28   15.90
  23   5  -8  186.28   18.10
 -23   5   8  197.48   19.20
  23   5  -8  193.18   16.20
  21  -5  -8   56.99    8.10
 -21  -5   8   59.89    6.70
  21  -5  -8   58.49    8.80
 -21   5   8   46.00    8.90
  21   5  -8   46.40    7.30
  21   5  -8   60.19    6.80
  19  -5  -8   -2.10    3.70
 -19  -5   8    3.10    2.20
  19  -5  -8    3.60    2.90
  19   5  -8   -0.10    2.40
 -19   5   8    8.00    5.00
  19   5  -8    1.20    3.80
  17  -5  -8   33.00    5.80
 -17  -5   8   21.90    3.90
 -17  -5   8   33.10    5.80
  17  -5  -8   11.10    4.70
 -17   5   8   19.30    6.20
  17   5  -8   42.60    5.40
  17   5  -8   25.00    4.60
  15  -5  -8  120.79   14.00
 -15  -5   8  170.98   14.10
  15  -5  -8  150.78   13.90
 -15   5   8  143.69   15.60
  15   5  -8  170.28   13.30
  15   5  -8  152.78   13.50
 -13  -5   8  307.27   23.70
 -13  -5   8  322.77   24.30
  13  -5  -8  312.97   24.80
  13   5  -8  275.57   23.90
  13   5  -8  342.87   24.10
 -13   5   8  273.97   25.70
  11  -5  -8  155.58   14.70
 -11  -5   8  180.68   14.20
  11  -5  -8  141.49   14.70
 -11  -5   8  166.38   13.70
  11   5  -8  180.48   14.10
  11   5  -8  167.28   14.00
 -11   5   8  154.08   16.00
   9  -5  -8  110.09   13.00
  -9  -5   8  138.79   12.10
   9  -5  -8  137.69   13.00
  -9  -5   8  161.28   12.70
   9   5  -8  155.98   12.40
   9   5  -8  159.28   12.50
  -9   5   8  120.89   13.80
  -7  -5   8   59.79    6.70
   7  -5  -8   41.60    7.70
   7  -5  -8   36.30    6.00
  -7  -5   8   37.30    4.90
  -7   5   8   37.20    6.70
   7   5  -8   40.60    5.20
   7   5  -8   46.50    5.60
   5  -5  -8    8.40    3.80
  -5  -5   8   16.60    3.30
  -5  -5   8   16.00    3.40
  -5  -5   8   16.50    3.10
   5  -5  -8   10.60    4.40
  -5   5   8   15.20    4.70
   5   5  -8   14.70    3.10
   3  -5  -8   10.10    3.70
   3  -5  -8    7.30    4.00
  -3  -5   8   18.30    3.50
  -3  -5   8   18.00    3.00
  -3  -5   8   12.40    2.80
  -3   5   8    9.80    3.80
  -1  -5   8   23.80    3.60
   1  -5  -8   13.80    4.20
[truncated: 66,065 more chars]
