# Supplementary material for: Twisted Tin‐Chloride Perovskite Single‐Crystal Heterostructures
Source: Angew Chem Int Ed Engl. 2025 Dec 19;65(5):e20140. doi: 10.1002/anie.202520140 (PMC12851008; doi:10.1002/anie.202520140)
Supplement: Supplementary file 2 — Supporting Information [file ANIE-65-e20140-s001.zip › Sn_CYS_100K_P-1.cif]

data_sn_cys_100k_p-1
_audit_creation_date               2025-06-02
_audit_creation_method
;
Olex2 1.5
(compiled 2025.04.05 svn.rf049d14d for OlexSys, GUI svn.r7224)
;
_shelx_SHELXL_version_number       '2019/3'
_audit_contact_author_address      ?
_audit_contact_author_email        ?
_audit_contact_author_name         ''
_audit_contact_author_phone        ?
_publ_contact_author_id_orcid      ?
_publ_section_references
;
Bruker-AXS (2023). APEX5. Madison, Wisconsin, USA. 

Dolomanov, O.V., Bourhis, L.J., Gildea, R.J, Howard, J.A.K. & Puschmann, H.
 (2009), J. Appl. Cryst. 42, 339-341.

Farrugia, L. J. (1999). J. Appl. Crystallogr. 32. 836-838. 

Hooft, R. W. W.. Straver, L. H. and Spek, A. L. 
 (2010). J. Appl. Cryst.. 43, 665-668.
Hooft, R. W. W.. Straver, L. H. and Spek, A. L.
 (2008). J Appl Crystallogr. 41(Pt 1): 96--103.

Krause, L., Herbst-Irmer, R., Sheldrick, G. M. & Stalke, D.
 (2015). J. Appl. Crystallogr. 48. 3-10. 

Parsons, S., Flack, H. D., & Wagner, T. (2013).69(Pt 3), 249--259.

Sheldrick, G.M. (2008). Acta Cryst. A64, 112-122. 
Sheldrick, G.M. (2015a). Acta Cryst. A71, 3-8. 
Sheldrick, G.M. (2015b). Acta Cryst. C71, 3-8.  
;
_chemical_name_common              ?
_chemical_name_systematic          ?
_chemical_formula_moiety           'C4 H14 Cl2 N2 S2 Sn2, 2(Cl1.5 Sn0.5), Cl'
_chemical_formula_sum              'C4 H14 Cl6 N2 S2 Sn3'
_chemical_formula_weight           723.06
_chemical_melting_point            ?
loop_
  _atom_type_symbol
  _atom_type_description
  _atom_type_scat_dispersion_real
  _atom_type_scat_dispersion_imag
  _atom_type_scat_source
 'C' 'C' 0.0031 0.0016 'Calculated using XDISP in WinGX (Farrugia, 1999)'
 'H' 'H' 0.0000 0.0000 'Calculated using XDISP in WinGX (Farrugia, 1999)'
 'Cl' 'Cl' 0.1491 0.1598 'Calculated using XDISP in WinGX (Farrugia, 1999)'
 'N' 'N' 0.0061 0.0033 'Calculated using XDISP in WinGX (Farrugia, 1999)'
 'S' 'S' 0.1249 0.1245 'Calculated using XDISP in WinGX (Farrugia, 1999)'
 'Sn' 'Sn' -0.6253 1.4306
 'Calculated using XDISP in WinGX (Farrugia, 1999)'

_shelx_space_group_comment
;
The symmetry employed for this shelxl refinement is uniquely defined
by the following loop, which should always be used as a source of
symmetry information in preference to the above space-group names.
They are only intended as comments.
;
_space_group_crystal_system        'triclinic'
_space_group_IT_number             2
_space_group_name_H-M_alt          'P -1'
_space_group_name_Hall             '-P 1'
loop_
  _space_group_symop_operation_xyz
 'x, y, z'
 '-x, -y, -z'

_cell_length_a                     10.6756(4)
_cell_length_b                     12.3621(6)
_cell_length_c                     14.3245(7)
_cell_angle_alpha                  102.428(2)
_cell_angle_beta                   105.161(2)
_cell_angle_gamma                  90.031(2)
_cell_volume                       1778.65(14)
_cell_formula_units_Z              4
_cell_measurement_reflns_used      9968
_cell_measurement_temperature      100
_cell_measurement_theta_max        26.404
_cell_measurement_theta_min        3.023
_shelx_estimated_absorpt_T_max     0.950
_shelx_estimated_absorpt_T_min     0.508
_exptl_absorpt_coefficient_mu      5.226
_exptl_absorpt_correction_T_max    0.950
_exptl_absorpt_correction_T_min    0.720
_exptl_absorpt_correction_type     multi-scan
_exptl_absorpt_process_details
;
SADABS-2016/2 (Bruker,2016) was used for absorption correction.
wR2(int) was 0.0972 before and 0.0758 after correction.
The Ratio of minimum to maximum transmission is 0.7576.
The \l/2 correction factor is Not present.
;
_exptl_absorpt_special_details     ?
_exptl_crystal_colour              colourless
_exptl_crystal_colour_primary      colourless
_exptl_crystal_density_diffrn      2.700
_exptl_crystal_density_meas        ?
_exptl_crystal_density_method      'not measured'
_exptl_crystal_description         blade
_exptl_crystal_F_000               1344
_exptl_crystal_size_max            0.15
_exptl_crystal_size_mid            0.09
_exptl_crystal_size_min            0.01
_exptl_transmission_factor_max     ?
_exptl_transmission_factor_min     ?
_diffrn_reflns_av_R_equivalents    0.0604
_diffrn_reflns_av_unetI/netI       0.0308
_diffrn_reflns_Laue_measured_fraction_full  0.999
_diffrn_reflns_Laue_measured_fraction_max  0.999
_diffrn_reflns_limit_h_max         13
_diffrn_reflns_limit_h_min         -13
_diffrn_reflns_limit_k_max         15
_diffrn_reflns_limit_k_min         -15
_diffrn_reflns_limit_l_max         17
_diffrn_reflns_limit_l_min         -17
_diffrn_reflns_number              58105
_diffrn_reflns_point_group_measured_fraction_full  0.999
_diffrn_reflns_point_group_measured_fraction_max  0.999
_diffrn_reflns_theta_full          25.242
_diffrn_reflns_theta_max           26.412
_diffrn_reflns_theta_min           1.980
_diffrn_ambient_temperature        100
_diffrn_measured_fraction_theta_full  0.999
_diffrn_measured_fraction_theta_max  0.999
_diffrn_detector                   'Bruker Photon II'
_diffrn_detector_type              'CMOS area detector'
_diffrn_detector_area_resol_mean   7.3910
_diffrn_measurement_device         'four-circle diffractometer'
_diffrn_measurement_device_type    'D8 Venture'
_diffrn_measurement_method         '\w and \f scans'
_diffrn_radiation_type             MoK\a
_diffrn_radiation_wavelength       0.71073
_diffrn_radiation_collimation      'focusing mirrors'
_diffrn_radiation_monochromator    'mirror optics'
_diffrn_radiation_probe            x-ray
_diffrn_source                     'microfocus sealed X-ray tube'
_diffrn_source_type                'Incoatec I\ms'
_diffrn_source_current             1.0
_diffrn_source_power               0.05
_diffrn_source_voltage             50.0
_diffrn_standards_number           0
_reflns_Friedel_coverage           0.000
_reflns_Friedel_fraction_full      .
_reflns_Friedel_fraction_max       .
_reflns_number_gt                  6353
_reflns_number_total               7297
_reflns_special_details
;
 Reflections were merged by SHELXL according to the crystal
 class for the calculation of statistics and refinement.
 
 _reflns_Friedel_fraction is defined as the number of unique
 Friedel pairs measured divided by the number that would be
 possible theoretically, ignoring centric projections and
 systematic absences.
;
_reflns_threshold_expression       'I > 2\s(I)'
_computing_cell_refinement         'SAINT V8.40B (Bruker, 2016)'
_computing_data_collection         'APEX5 (Bruker, 2023)'
_computing_data_reduction          'SAINT V8.40B (Bruker, 2016)'
_computing_molecular_graphics      'Olex2 1.5 (Dolomanov et al., 2009)'
_computing_publication_material    'Olex2 1.5 (Dolomanov et al., 2009)'
_computing_structure_refinement    'SHELXL 2019/3 (Sheldrick, 2015)'
_computing_structure_solution      'SHELXT 2018/2 (Sheldrick, 2018)'
_refine_diff_density_max           0.830
_refine_diff_density_min           -1.090
_refine_diff_density_rms           0.136
_refine_ls_extinction_coef         .
_refine_ls_extinction_method       none
_refine_ls_goodness_of_fit_ref     1.107
_refine_ls_hydrogen_treatment      constr
_refine_ls_matrix_type             full
_refine_ls_number_parameters       459
_refine_ls_number_reflns           7297
_refine_ls_number_restraints       4
_refine_ls_R_factor_all            0.0321
_refine_ls_R_factor_gt             0.0259
_refine_ls_restrained_S_all        1.107
_refine_ls_shift/su_max            0.002
_refine_ls_shift/su_mean           0.000
_refine_ls_structure_factor_coef   Fsqd
_refine_ls_weighting_details      
 'w=1/[\s^2^(Fo^2^)+6.6010P] where P=(Fo^2^+2Fc^2^)/3'
_refine_ls_weighting_scheme        calc
_refine_ls_wR_factor_gt            0.0555
_refine_ls_wR_factor_ref           0.0586
_refine_special_details
;
The occupancies of disordered atoms were first permitted to refine freely. 
The disordered atoms were sorted into majority-occupancy and 
minority-occupancy parts, and the occupancy of each part was fixed at a 
value similar to the freely-refined occupancies that allowed all 
disordered atoms to reach a stable refinement (80% for majority-occupancy
and 20% for minority-occupancy). DELU and EADP commands were used to 
stabilize the anisotropic refinement of disordered C and N atoms. The 0 0 2
reflection was omitted from the refinement since the observed intensity after
scaling was zero, possibly due to intensity overflow.
;
_olex2_refinement_description
;
1. Fixed Uiso
 At 1.2 times of:
  All C(H,H) groups, All C(H,H,H,H) groups, All N(H,H,H) groups
2. Rigid bond restraints
 C2, N2B, C6B
 with sigma for 1-2 distances of 0.01 and sigma for 1-3 distances of 0.01
 N3B, C7B
 with sigma for 1-2 distances of 0.01 and sigma for 1-3 distances of 0.01
3. Uiso/Uaniso restraints and constraints
Uanis(N1A) = Uanis(N1B)
Uanis(C7A) = Uanis(C7B)
Uanis(C5A) = Uanis(C5B)
4. Others
 Fixed Sof: H1AA(0.8) H1AB(0.8) H1BC(0.2) H1BD(0.2) H3AA(0.8) H3AB(0.8)
 H3BC(0.2) H3BD(0.2) H4AA(0.8) H4AB(0.8) H4BC(0.2) H4BD(0.2) H2AA(0.8)
 H2AB(0.8) H2BC(0.2) H2BD(0.2) Sn6A(0.8) Sn5A(0.8) Cl9A(0.8) Cl7A(0.8)
 Cl6A(0.8) Cl10(0.8) Cl11(0.8) Cl5A(0.8) Cl12(0.8) Cl8A(0.8) N1A(0.8) H1AC(0.8)
 H1AD(0.8) H1AE(0.8) N4A(0.8) H4AC(0.8) H4AD(0.8) H4AE(0.8) N2A(0.8) H2AC(0.8)
 H2AD(0.8) H2AE(0.8) N3A(0.8) H3AC(0.8) H3AD(0.8) H3AE(0.8) C5A(0.8) H5AA(0.8)
 H5AB(0.8) C7A(0.8) H7AA(0.8) H7AB(0.8) C8A(0.8) H8AA(0.8) H8AB(0.8) C6A(0.8)
 H6AA(0.8) H6AB(0.8) Sn6B(0.2) Sn5B(0.2) Cl5(0.2) Cl6(0.2) Cl6B(0.2) Cl5B(0.2)
 Cl8B(0.2) Cl7B(0.2) Cl9B(0.2) Cl7(0.2) N3B(0.2) H3BA(0.2) H3BB(0.2) H3BE(0.2)
 N2B(0.2) H2BA(0.2) H2BB(0.2) H2BE(0.2) N1B(0.2) H1BA(0.2) H1BB(0.2) H1BE(0.2)
 N4B(0.2) H4BA(0.2) H4BB(0.2) H4BE(0.2) C5B(0.2) H5BA(0.2) H5BB(0.2) C7B(0.2)
 H7BA(0.2) H7BB(0.2) C6B(0.2) H6BA(0.2) H6BB(0.2) C8B(0.2) H8BA(0.2) H8BB(0.2)
5.a Secondary CH2 refined with riding coordinates:
 C1(H1AA,H1AB), C1(H1BC,H1BD), C3(H3AA,H3AB), C3(H3BC,H3BD), C4(H4AA,H4AB),
 C4(H4BC,H4BD), C2(H2AA,H2AB), C2(H2BC,H2BD), C5A(H5AA,H5AB), C7A(H7AA,H7AB),
 C8A(H8AA,H8AB), C6A(H6AA,H6AB), C5B(H5BA,H5BB), C7B(H7BA,H7BB), C6B(H6BA,H6BB),
  C8B(H8BA,H8BB)
5.b Idealised Me refined as rotating group:
 N1A(H1AC,H1AD,H1AE), N4A(H4AC,H4AD,H4AE), N2A(H2AC,H2AD,H2AE), N3A(H3AC,H3AD,
 H3AE), N3B(H3BA,H3BB,H3BE), N2B(H2BA,H2BB,H2BE), N1B(H1BA,H1BB,H1BE), N4B(H4BA,
 H4BB,H4BE)
;
_atom_sites_solution_hydrogens     geom
_atom_sites_solution_primary       'dual space'
_atom_sites_solution_secondary     diffmap
loop_
  _atom_site_label
  _atom_site_type_symbol
  _atom_site_fract_x
  _atom_site_fract_y
  _atom_site_fract_z
  _atom_site_U_iso_or_equiv
  _atom_site_adp_type
  _atom_site_occupancy
  _atom_site_site_symmetry_order
  _atom_site_calc_flag
  _atom_site_refinement_flags_posn
  _atom_site_refinement_flags_adp
  _atom_site_refinement_flags_occupancy
  _atom_site_disorder_assembly
  _atom_site_disorder_group
 Sn1 Sn 0.41811(2) 0.86891(2) 0.93390(2) 0.00872(6) Uani 1 1 d . . . . .
 Sn2 Sn 0.08279(2) 0.64579(2) 0.07292(2) 0.00956(7) Uani 1 1 d . . . . .
 Sn3 Sn 0.92033(2) 0.84768(2) 0.93327(2) 0.00968(7) Uani 1 1 d . . . . .
 Sn4 Sn 0.58059(2) 0.64081(2) 1.07386(2) 0.00974(7) Uani 1 1 d . . . . .
 Cl3 Cl 0.69997(9) 0.93226(8) 0.93367(7) 0.01198(18) Uani 1 1 d . . . . .
 Cl4 Cl 0.79615(9) 0.72491(8) 1.07025(7) 0.01257(19) Uani 1 1 d . . . . .
 Cl2 Cl 0.29734(9) 0.56000(8) 0.06796(7) 0.01271(19) Uani 1 1 d . . . . .
 Cl1 Cl 0.19890(9) 0.78525(7) 0.93571(7) 0.01053(18) Uani 1 1 d . . . . .
 S1 S 0.46084(10) 0.65806(8) 0.88256(7) 0.01179(19) Uani 1 1 d . . . . .
 S2 S 0.02631(10) 0.46187(8) 0.12251(7) 0.0132(2) Uani 1 1 d . . . . .
 S3 S 0.96014(10) 1.03100(8) 0.87781(7) 0.0134(2) Uani 1 1 d . . . . .
 S4 S 0.52677(10) 0.84963(8) 1.12714(7) 0.01156(19) Uani 1 1 d . . . . .
 C1 C 0.5852(4) 0.6528(3) 0.8153(3) 0.0133(8) Uani 1 1 d . . . . .
 H1AA H 0.591757 0.722906 0.793633 0.016 Uiso 0.8 1 calc R U P A 1
 H1AB H 0.670988 0.640702 0.857831 0.016 Uiso 0.8 1 calc R U P A 1
 H1BC H 0.604020 0.730921 0.814427 0.016 Uiso 0.2 1 calc R U P B 2
 H1BD H 0.663962 0.630439 0.859393 0.016 Uiso 0.2 1 calc R U P B 2
 C3 C 1.0852(4) 1.0028(3) 0.8112(3) 0.0160(8) Uani 1 1 d . . . . .
 H3AA H 1.171307 1.034755 0.854338 0.019 Uiso 0.8 1 calc R U P C 1
 H3AB H 1.090444 0.921950 0.787969 0.019 Uiso 0.8 1 calc R U P C 1
 H3BC H 1.164813 1.044551 0.856900 0.019 Uiso 0.2 1 calc R U P D 2
 H3BD H 1.101117 0.923387 0.807874 0.019 Uiso 0.2 1 calc R U P D 2
 C4 C 0.3973(4) 0.8395(3) 1.1886(3) 0.0139(8) Uani 1 1 d . . . . .
 H4AA H 0.314776 0.857035 1.145276 0.017 Uiso 0.8 1 calc R U P E 1
 H4AB H 0.387187 0.761490 1.193474 0.017 Uiso 0.8 1 calc R U P E 1
 H4BC H 0.310258 0.850404 1.147130 0.017 Uiso 0.2 1 calc R U P F 2
 H4BD H 0.395821 0.769161 1.210831 0.017 Uiso 0.2 1 calc R U P F 2
 C2 C -0.1022(4) 0.5024(3) 0.1841(3) 0.0163(9) Uani 1 1 d . U . . .
 H2AA H -0.113626 0.582466 0.187506 0.020 Uiso 0.8 1 calc R U P G 1
 H2AB H -0.184425 0.461964 0.141430 0.020 Uiso 0.8 1 calc R U P G 1
 H2BC H -0.105827 0.583803 0.204600 0.020 Uiso 0.2 1 calc R U P H 2
 H2BD H -0.188968 0.468159 0.144356 0.020 Uiso 0.2 1 calc R U P H 2
 Sn6A Sn 0.26188(16) 0.77692(17) 0.49386(15) 0.0068(2) Uani 0.8 1 d . . P I 1
 Sn5A Sn 0.76167(18) 0.71881(19) 0.49387(16) 0.0068(2) Uani 0.8 1 d . . P J 1
 Cl9A Cl 0.20702(12) 0.58580(9) 0.51509(9) 0.0116(2) Uani 0.8 1 d . . P I 1
 Cl7A Cl 0.1827(3) 0.69824(18) 0.30059(18) 0.0131(4) Uani 0.8 1 d . . P I 1
 Cl6A Cl 0.8250(3) 0.76239(17) 0.71209(18) 0.0120(4) Uani 0.8 1 d . . P K 1
 Cl10 Cl 0.53269(11) 0.66367(10) 0.50209(9) 0.0134(2) Uani 0.8 1 d . . P J 1
 Cl11 Cl 1.03295(11) 0.83648(10) 0.50218(9) 0.0133(2) Uani 0.8 1 d . . P L 1
 Cl5A Cl 0.68288(18) 0.70051(14) 0.30098(13) 0.0128(3) Uani 0.8 1 d . . P J 1
 Cl12 Cl 0.70791(12) 0.92070(9) 0.51511(9) 0.0116(2) Uani 0.8 1 d . . P J 1
 Cl8A Cl 0.32559(19) 0.84203(14) 0.71224(14) 0.0123(4) Uani 0.8 1 d . . P M 1
 N1A N 0.6530(4) 0.5293(3) 0.6794(3) 0.0114(8) Uani 0.8 1 d . . P N 1
 H1AC H 0.623083 0.486261 0.617081 0.014 Uiso 0.8 1 calc R U P N 1
 H1AD H 0.712282 0.492497 0.717222 0.014 Uiso 0.8 1 calc R U P N 1
 H1AE H 0.691210 0.593819 0.676396 0.014 Uiso 0.8 1 calc R U P N 1
 N4A N 0.4063(4) 1.0327(3) 1.2888(3) 0.0121(8) Uani 0.8 1 d . . P O 1
 H4AC H 0.339811 1.040853 1.236627 0.015 Uiso 0.8 1 calc R U P O 1
 H4AD H 0.482202 1.059785 1.282507 0.015 Uiso 0.8 1 calc R U P O 1
 H4AE H 0.391315 1.070709 1.346385 0.015 Uiso 0.8 1 calc R U P O 1
 N2A N -0.0930(4) 0.3622(3) 0.2876(3) 0.0123(9) Uani 0.8 1 d . . P P 1
 H2AC H -0.101636 0.354309 0.347379 0.015 Uiso 0.8 1 calc R U P P 1
 H2AD H -0.019885 0.330196 0.276696 0.015 Uiso 0.8 1 calc R U P P 1
 H2AE H -0.163573 0.328671 0.238750 0.015 Uiso 0.8 1 calc R U P P 1
 N3A N 1.1551(4) 1.0604(3) 0.6785(3) 0.0112(8) Uani 0.8 1 d . . P Q 1
 H3AC H 1.125826 1.070262 0.615440 0.013 Uiso 0.8 1 calc R U P Q 1
 H3AD H 1.194410 0.995059 0.677562 0.013 Uiso 0.8 1 calc R U P Q 1
 H3AE H 1.213336 1.117280 0.715594 0.013 Uiso 0.8 1 calc R U P Q 1
 C5A C 0.5409(5) 0.5547(4) 0.7250(4) 0.0104(10) Uani 0.8 1 d . . P N 1
 H5AA H 0.514644 0.488905 0.746062 0.012 Uiso 0.8 1 calc R U P N 1
 H5AB H 0.465318 0.574167 0.675869 0.012 Uiso 0.8 1 calc R U P N 1
 C7A C 1.0424(5) 1.0584(4) 0.7230(4) 0.0107(10) Uani 0.8 1 d . . P Q 1
 H7AA H 0.966302 1.016034 0.673132 0.013 Uiso 0.8 1 calc R U P Q 1
 H7AB H 1.017915 1.134882 0.745512 0.013 Uiso 0.8 1 calc R U P Q 1
 C8A C 0.4154(6) 0.9124(5) 1.2905(5) 0.0112(13) Uani 0.8 1 d . . P O 1
 H8AA H 0.348359 0.889906 1.320118 0.013 Uiso 0.8 1 calc R U P O 1
 H8AB H 0.501610 0.901287 1.333074 0.013 Uiso 0.8 1 calc R U P O 1
 C6A C -0.0831(6) 0.4826(5) 0.2876(4) 0.0130(12) Uani 0.8 1 d . . P P 1
 H6AA H 0.003481 0.514966 0.329430 0.016 Uiso 0.8 1 calc R U P P 1
 H6AB H -0.149543 0.520996 0.317289 0.016 Uiso 0.8 1 calc R U P P 1
 Sn6B Sn 0.2376(7) 0.7772(7) 0.5059(6) 0.0114(10) Uani 0.2 1 d . . P R 2
 Sn5B Sn 0.7385(8) 0.7170(8) 0.5060(7) 0.0121(10) Uani 0.2 1 d . . P S 2
 Cl5 Cl 0.9676(5) 0.6606(4) 0.4980(4) 0.0177(10) Uani 0.2 1 d . . P S 2
 Cl6 Cl 0.4671(5) 0.8338(4) 0.4981(4) 0.0180(10) Uani 0.2 1 d . . P R 2
 Cl6B Cl 0.8162(12) 0.7976(8) 0.6991(9) 0.021(2) Uani 0.2 1 d . . P S 2
 Cl5B Cl 0.6769(7) 0.6522(6) 0.2872(6) 0.0147(14) Uani 0.2 1 d . . P T 2
 Cl8B Cl 0.3175(8) 0.7947(6) 0.7009(6) 0.0158(15) Uani 0.2 1 d . . P R 2
 Cl7B Cl 0.1729(11) 0.7331(8) 0.2863(8) 0.020(2) Uani 0.2 1 d . . P U 2
 Cl9B Cl 0.2944(5) 0.5759(4) 0.4853(4) 0.0197(11) Uani 0.2 1 d . . P R 2
 Cl7 Cl 0.7916(5) 0.9114(4) 0.4862(4) 0.0179(10) Uani 0.2 1 d . . P S 2
 N3B N 1.0930(18) 1.1407(14) 0.7105(13) 0.016(4) Uani 0.2 1 d . U P Q 2
 H3BA H 1.109959 1.151792 0.654149 0.020 Uiso 0.2 1 calc R U P Q 2
 H3BB H 1.157969 1.174653 0.764077 0.020 Uiso 0.2 1 calc R U P Q 2
 H3BE H 1.016164 1.169678 0.715739 0.020 Uiso 0.2 1 calc R U P Q 2
 N2B N -0.1531(17) 0.4389(13) 0.3180(13) 0.015(3) Uani 0.2 1 d . U P P 2
 H2BA H -0.207774 0.379851 0.280675 0.019 Uiso 0.2 1 calc R U P P 2
 H2BB H -0.196031 0.502378 0.317232 0.019 Uiso 0.2 1 calc R U P P 2
 H2BE H -0.124603 0.430442 0.381597 0.019 Uiso 0.2 1 calc R U P P 2
 N1B N 0.5921(16) 0.4673(13) 0.7152(12) 0.0114(8) Uani 0.2 1 d . . P N 2
 H1BA H 0.611438 0.431006 0.658764 0.014 Uiso 0.2 1 calc R U P N 2
 H1BB H 0.515167 0.438234 0.718012 0.014 Uiso 0.2 1 calc R U P N 2
 H1BE H 0.656139 0.459298 0.768918 0.014 Uiso 0.2 1 calc R U P N 2
 N4B N 0.3436(16) 0.9698(13) 1.3238(13) 0.013(3) Uani 0.2 1 d . . P O 2
 H4BA H 0.279250 0.996198 1.280461 0.016 Uiso 0.2 1 calc R U P O 2
 H4BB H 0.368446 1.021017 1.382266 0.016 Uiso 0.2 1 calc R U P O 2
 H4BE H 0.313803 0.905788 1.334514 0.016 Uiso 0.2 1 calc R U P O 2
 C5B C 0.581(2) 0.5888(18) 0.7148(16) 0.0104(10) Uani 0.2 1 d . . P N 2
 H5BA H 0.653788 0.615739 0.692978 0.012 Uiso 0.2 1 calc R U P N 2
 H5BB H 0.498535 0.599585 0.667558 0.012 Uiso 0.2 1 calc R U P N 2
 C7B C 1.085(2) 1.0211(18) 0.7067(16) 0.0107(10) Uani 0.2 1 d . U P Q 2
 H7BA H 1.159921 0.986155 0.686448 0.013 Uiso 0.2 1 calc R U P Q 2
 H7BB H 1.004220 0.986098 0.657262 0.013 Uiso 0.2 1 calc R U P Q 2
 C6B C -0.039(2) 0.445(2) 0.2762(19) 0.019(5) Uani 0.2 1 d . U P P 2
 H6BA H -0.009107 0.370969 0.253321 0.023 Uiso 0.2 1 calc R U P P 2
 H6BB H 0.034818 0.492449 0.324942 0.023 Uiso 0.2 1 calc R U P P 2
 C8B C 0.455(2) 0.948(2) 1.2823(18) 0.013(5) Uani 0.2 1 d . . P O 2
 H8BA H 0.530977 0.929232 1.331447 0.016 Uiso 0.2 1 calc R U P O 2
 H8BB H 0.479525 1.012183 1.258509 0.016 Uiso 0.2 1 calc R U P O 2

loop_
  _atom_site_aniso_label
  _atom_site_aniso_U_11
  _atom_site_aniso_U_22
  _atom_site_aniso_U_33
  _atom_site_aniso_U_23
  _atom_site_aniso_U_13
  _atom_site_aniso_U_12
 Sn1 0.00723(13) 0.01112(13) 0.00957(13) 0.00517(10) 0.00296(10) 0.00078(9)
 Sn2 0.00740(13) 0.00812(13) 0.01152(14) -0.00058(10) 0.00194(10) 0.00010(9)
 Sn3 0.00710(13) 0.00819(13) 0.01218(14) -0.00102(10) 0.00256(10) 0.00041(9)
 Sn4 0.00766(13) 0.01177(13) 0.01208(14) 0.00692(10) 0.00317(10) 0.00093(10)
 Cl3 0.0082(4) 0.0120(4) 0.0140(5) 0.0004(4) 0.0020(4) 0.0030(3)
 Cl4 0.0088(4) 0.0151(5) 0.0150(5) 0.0064(4) 0.0029(4) -0.0027(3)
 Cl2 0.0086(4) 0.0126(4) 0.0145(5) -0.0002(4) 0.0014(4) 0.0028(3)
 Cl1 0.0079(4) 0.0128(4) 0.0116(4) 0.0038(3) 0.0030(3) -0.0021(3)
 S1 0.0157(5) 0.0095(4) 0.0098(5) 0.0027(4) 0.0023(4) -0.0029(4)
 S2 0.0145(5) 0.0085(4) 0.0126(5) 0.0012(4) -0.0023(4) 0.0003(4)
 S3 0.0158(5) 0.0083(4) 0.0128(5) 0.0014(4) -0.0008(4) 0.0022(4)
 S4 0.0163(5) 0.0093(4) 0.0079(4) 0.0022(3) 0.0009(4) -0.0036(4)
 C1 0.020(2) 0.0102(19) 0.012(2) 0.0023(15) 0.0090(17) 0.0015(16)
 C3 0.024(2) 0.014(2) 0.013(2) 0.0051(16) 0.0069(17) -0.0052(17)
 C4 0.020(2) 0.0113(19) 0.011(2) 0.0009(15) 0.0064(16) 0.0029(16)
 C2 0.024(2) 0.013(2) 0.011(2) 0.0062(16) 0.0011(17) -0.0055(17)
 Sn6A 0.0083(6) 0.0064(2) 0.0058(4) 0.0013(2) 0.0024(3) -0.0015(3)
 Sn5A 0.0094(5) 0.0068(3) 0.0049(5) 0.0022(3) 0.0023(3) -0.0001(3)
 Cl9A 0.0166(6) 0.0084(5) 0.0113(6) 0.0036(4) 0.0052(5) -0.0012(4)
 Cl7A 0.0184(9) 0.0145(11) 0.0058(9) 0.0023(7) 0.0023(7) -0.0013(8)
 Cl6A 0.0160(8) 0.0100(11) 0.0093(8) 0.0006(8) 0.0036(6) 0.0001(9)
 Cl10 0.0109(5) 0.0147(6) 0.0155(6) 0.0042(5) 0.0045(5) -0.0015(4)
 Cl11 0.0096(5) 0.0141(6) 0.0160(6) 0.0029(5) 0.0037(5) 0.0015(4)
 Cl5A 0.0196(7) 0.0113(8) 0.0068(7) 0.0021(7) 0.0022(5) 0.0002(8)
 Cl12 0.0171(6) 0.0077(5) 0.0112(6) 0.0022(4) 0.0057(5) 0.0015(4)
 Cl8A 0.0165(7) 0.0095(8) 0.0105(7) 0.0025(8) 0.0029(5) -0.0008(8)
 N1A 0.014(2) 0.0111(19) 0.0081(19) -0.0017(15) 0.0038(16) 0.0009(15)
 N4A 0.018(2) 0.007(2) 0.012(2) 0.0009(16) 0.0055(17) 0.0018(17)
 N2A 0.017(2) 0.011(2) 0.012(2) 0.0070(16) 0.0067(17) -0.0010(17)
 N3A 0.017(2) 0.010(2) 0.008(2) 0.0037(16) 0.0064(17) -0.0015(16)
 C5A 0.011(3) 0.007(3) 0.013(2) 0.0023(19) 0.003(2) -0.0035(19)
 C7A 0.010(3) 0.014(3) 0.011(2) 0.005(2) 0.005(2) 0.0026(19)
 C8A 0.014(3) 0.008(3) 0.014(3) 0.005(2) 0.006(2) 0.001(2)
 C6A 0.017(3) 0.008(3) 0.016(3) 0.005(2) 0.005(3) 0.000(2)
 Sn6B 0.008(2) 0.0153(11) 0.011(2) 0.0029(12) 0.0024(12) 0.0025(14)
 Sn5B 0.016(3) 0.0137(11) 0.0074(19) 0.0037(11) 0.0032(13) -0.0016(16)
 Cl5 0.014(2) 0.023(3) 0.017(3) 0.009(2) 0.0027(19) 0.003(2)
 Cl6 0.012(2) 0.024(3) 0.017(3) 0.005(2) 0.0019(19) 0.0013(19)
 Cl6B 0.022(3) 0.012(5) 0.026(5) 0.000(3) 0.003(3) 0.004(4)
 Cl5B 0.016(3) 0.013(3) 0.014(3) 0.005(3) 0.002(2) 0.001(3)
 Cl8B 0.020(3) 0.015(4) 0.015(3) 0.007(3) 0.004(2) 0.003(4)
 Cl7B 0.018(3) 0.028(6) 0.012(4) 0.010(4) -0.004(3) 0.004(4)
 Cl9B 0.023(3) 0.019(3) 0.018(3) 0.005(2) 0.006(2) 0.003(2)
 Cl7 0.021(3) 0.022(3) 0.010(2) 0.0011(19) 0.004(2) 0.002(2)
 N3B 0.020(9) 0.013(7) 0.015(9) 0.009(7) -0.002(7) -0.007(7)
 N2B 0.020(9) 0.006(8) 0.018(9) 0.003(7) 0.003(7) -0.001(7)
 N1B 0.014(2) 0.0111(19) 0.0081(19) -0.0017(15) 0.0038(16) 0.0009(15)
 N4B 0.017(9) 0.006(8) 0.018(9) 0.006(7) 0.005(7) 0.003(7)
 C5B 0.011(3) 0.007(3) 0.013(2) 0.0023(19) 0.003(2) -0.0035(19)
 C7B 0.010(3) 0.014(3) 0.011(2) 0.005(2) 0.005(2) 0.0026(19)
 C6B 0.009(12) 0.028(15) 0.019(13) 0.014(11) -0.006(8) -0.002(10)
 C8B 0.010(12) 0.019(15) 0.008(11) -0.004(10) 0.004(9) -0.001(10)

_geom_special_details
;
 All esds (except the esd in the dihedral angle between two l.s. planes)
 are estimated using the full covariance matrix.  The cell esds are taken
 into account individually in the estimation of esds in distances, angles
 and torsion angles; correlations between esds in cell parameters are only
 used when they are defined by crystal symmetry.  An approximate (isotropic)
 treatment of cell esds is used for estimating esds involving l.s. planes.
;
loop_
  _geom_bond_atom_site_label_1
  _geom_bond_atom_site_label_2
  _geom_bond_distance
  _geom_bond_site_symmetry_2
  _geom_bond_publ_flag
 Sn1 Cl1 2.5666(9) . ?
 Sn1 S1 2.6258(10) . ?
 Sn1 S4 2.7693(10) . ?
 Sn2 Cl2 2.5359(9) . ?
 Sn2 S2 2.7666(10) 2_565 ?
 Sn2 S2 2.6373(10) . ?
 Sn3 Cl3 2.5757(9) . ?
 Sn3 S3 2.6263(10) . ?
 Sn3 S3 2.7651(10) 2_777 ?
 Sn4 Cl4 2.5420(9) . ?
 Sn4 S1 2.7583(10) . ?
 Sn4 S4 2.6381(10) . ?
 S1 C1 1.826(4) . ?
 S2 C2 1.832(4) . ?
 S3 C3 1.828(4) . ?
 S4 C4 1.840(4) . ?
 C1 H1AA 0.9900 . ?
 C1 H1AB 0.9900 . ?
 C1 H1BC 0.9900 . ?
 C1 H1BD 0.9900 . ?
 C1 C5A 1.540(6) . ?
 C1 C5B 1.48(2) . ?
 C3 H3AA 0.9900 . ?
 C3 H3AB 0.9900 . ?
 C3 H3BC 0.9900 . ?
 C3 H3BD 0.9900 . ?
 C3 C7A 1.532(6) . ?
 C3 C7B 1.56(2) . ?
 C4 H4AA 0.9900 . ?
 C4 H4AB 0.9900 . ?
 C4 H4BC 0.9900 . ?
 C4 H4BD 0.9900 . ?
 C4 C8A 1.505(7) . ?
 C4 C8B 1.66(2) . ?
 C2 H2AA 0.9900 . ?
 C2 H2AB 0.9900 . ?
 C2 H2BC 0.9900 . ?
 C2 H2BD 0.9900 . ?
 C2 C6A 1.517(7) . ?
 C2 C6B 1.62(2) . ?
 Sn6A Cl9A 2.534(2) . ?
 Sn6A Cl7A 2.635(3) . ?
 Sn6A Cl11 2.578(2) 1_455 ?
 Sn5A Cl10 2.576(2) . ?
 Sn5A Cl5A 2.628(3) . ?
 Sn5A Cl12 2.533(2) . ?
 N1A H1AC 0.9100 . ?
 N1A H1AD 0.9100 . ?
 N1A H1AE 0.9100 . ?
 N1A C5A 1.510(6) . ?
 N4A H4AC 0.9100 . ?
 N4A H4AD 0.9100 . ?
 N4A H4AE 0.9100 . ?
 N4A C8A 1.495(7) . ?
 N2A H2AC 0.9100 . ?
 N2A H2AD 0.9100 . ?
 N2A H2AE 0.9100 . ?
 N2A C6A 1.492(7) . ?
 N3A H3AC 0.9100 . ?
 N3A H3AD 0.9100 . ?
 N3A H3AE 0.9100 . ?
 N3A C7A 1.504(6) . ?
 C5A H5AA 0.9900 . ?
 C5A H5AB 0.9900 . ?
 C7A H7AA 0.9900 . ?
 C7A H7AB 0.9900 . ?
 C8A H8AA 0.9900 . ?
 C8A H8AB 0.9900 . ?
 C6A H6AA 0.9900 . ?
 C6A H6AB 0.9900 . ?
 Sn6B Cl6 2.585(8) . ?
 Sn6B Cl8B 2.659(12) . ?
 Sn6B Cl9B 2.535(10) . ?
 Sn5B Cl5 2.568(9) . ?
 Sn5B Cl6B 2.635(15) . ?
 Sn5B Cl7 2.560(10) . ?
 N3B H3BA 0.9100 . ?
 N3B H3BB 0.9100 . ?
 N3B H3BE 0.9100 . ?
 N3B C7B 1.47(3) . ?
 N2B H2BA 0.9100 . ?
 N2B H2BB 0.9100 . ?
 N2B H2BE 0.9100 . ?
 N2B C6B 1.50(3) . ?
 N1B H1BA 0.9100 . ?
 N1B H1BB 0.9100 . ?
 N1B H1BE 0.9100 . ?
 N1B C5B 1.51(3) . ?
 N4B H4BA 0.9100 . ?
 N4B H4BB 0.9100 . ?
 N4B H4BE 0.9100 . ?
 N4B C8B 1.46(3) . ?
 C5B H5BA 0.9900 . ?
 C5B H5BB 0.9900 . ?
 C7B H7BA 0.9900 . ?
 C7B H7BB 0.9900 . ?
 C6B H6BA 0.9900 . ?
 C6B H6BB 0.9900 . ?
 C8B H8BA 0.9900 . ?
 C8B H8BB 0.9900 . ?

loop_
  _geom_angle_atom_site_label_1
  _geom_angle_atom_site_label_2
  _geom_angle_atom_site_label_3
  _geom_angle
  _geom_angle_site_symmetry_1
  _geom_angle_site_symmetry_3
  _geom_angle_publ_flag
 Cl1 Sn1 S1 81.43(3) . . ?
 Cl1 Sn1 S4 90.74(3) . . ?
 S1 Sn1 S4 85.86(3) . . ?
 Cl2 Sn2 S2 84.23(3) . . ?
 Cl2 Sn2 S2 90.49(3) . 2_565 ?
 S2 Sn2 S2 87.28(3) . 2_565 ?
 Cl3 Sn3 S3 81.03(3) . . ?
 Cl3 Sn3 S3 92.94(3) . 2_777 ?
 S3 Sn3 S3 84.55(3) . 2_777 ?
 Cl4 Sn4 S1 92.70(3) . . ?
 Cl4 Sn4 S4 83.92(3) . . ?
 S4 Sn4 S1 85.85(3) . . ?
 Sn1 S1 Sn4 94.34(3) . . ?
 C1 S1 Sn1 105.79(13) . . ?
 C1 S1 Sn4 108.08(14) . . ?
 Sn2 S2 Sn2 92.72(3) . 2_565 ?
 C2 S2 Sn2 109.83(14) . 2_565 ?
 C2 S2 Sn2 102.72(13) . . ?
 Sn3 S3 Sn3 95.45(3) . 2_777 ?
 C3 S3 Sn3 106.02(13) . . ?
 C3 S3 Sn3 107.48(14) . 2_777 ?
 Sn4 S4 Sn1 93.81(3) . . ?
 C4 S4 Sn1 109.69(14) . . ?
 C4 S4 Sn4 102.92(13) . . ?
 S1 C1 H1AA 110.6 . . ?
 S1 C1 H1AB 110.6 . . ?
 S1 C1 H1BC 105.1 . . ?
 S1 C1 H1BD 105.1 . . ?
 H1AA C1 H1AB 108.7 . . ?
 H1BC C1 H1BD 105.9 . . ?
 C5A C1 S1 105.6(3) . . ?
 C5A C1 H1AA 110.6 . . ?
 C5A C1 H1AB 110.6 . . ?
 C5B C1 S1 128.8(9) . . ?
 C5B C1 H1BC 105.1 . . ?
 C5B C1 H1BD 105.1 . . ?
 S3 C3 H3AA 110.7 . . ?
 S3 C3 H3AB 110.7 . . ?
 S3 C3 H3BC 105.0 . . ?
 S3 C3 H3BD 105.0 . . ?
 H3AA C3 H3AB 108.8 . . ?
 H3BC C3 H3BD 105.8 . . ?
 C7A C3 S3 105.1(3) . . ?
 C7A C3 H3AA 110.7 . . ?
 C7A C3 H3AB 110.7 . . ?
 C7B C3 S3 129.2(9) . . ?
 C7B C3 H3BC 105.0 . . ?
 C7B C3 H3BD 105.0 . . ?
 S4 C4 H4AA 108.0 . . ?
 S4 C4 H4AB 108.0 . . ?
 S4 C4 H4BC 112.7 . . ?
 S4 C4 H4BD 112.7 . . ?
 H4AA C4 H4AB 107.3 . . ?
 H4BC C4 H4BD 110.1 . . ?
 C8A C4 S4 117.0(4) . . ?
 C8A C4 H4AA 108.0 . . ?
 C8A C4 H4AB 108.0 . . ?
 C8B C4 S4 95.5(9) . . ?
 C8B C4 H4BC 112.7 . . ?
 C8B C4 H4BD 112.7 . . ?
 S2 C2 H2AA 108.0 . . ?
 S2 C2 H2AB 108.0 . . ?
 S2 C2 H2BC 113.0 . . ?
 S2 C2 H2BD 113.0 . . ?
 H2AA C2 H2AB 107.2 . . ?
 H2BC C2 H2BD 110.4 . . ?
 C6A C2 S2 117.4(4) . . ?
 C6A C2 H2AA 108.0 . . ?
 C6A C2 H2AB 108.0 . . ?
 C6B C2 S2 93.6(11) . . ?
 C6B C2 H2BC 113.0 . . ?
 C6B C2 H2BD 113.0 . . ?
 Cl9A Sn6A Cl7A 87.87(8) . . ?
 Cl9A Sn6A Cl11 90.44(6) . 1_455 ?
 Cl11 Sn6A Cl7A 92.21(9) 1_455 . ?
 Cl10 Sn5A Cl5A 92.16(9) . . ?
 Cl12 Sn5A Cl10 90.58(7) . . ?
 Cl12 Sn5A Cl5A 88.02(8) . . ?
 H1AC N1A H1AD 109.5 . . ?
 H1AC N1A H1AE 109.5 . . ?
 H1AD N1A H1AE 109.5 . . ?
 C5A N1A H1AC 109.5 . . ?
 C5A N1A H1AD 109.5 . . ?
 C5A N1A H1AE 109.5 . . ?
 H4AC N4A H4AD 109.5 . . ?
 H4AC N4A H4AE 109.5 . . ?
 H4AD N4A H4AE 109.5 . . ?
 C8A N4A H4AC 109.5 . . ?
 C8A N4A H4AD 109.5 . . ?
 C8A N4A H4AE 109.5 . . ?
 H2AC N2A H2AD 109.5 . . ?
 H2AC N2A H2AE 109.5 . . ?
 H2AD N2A H2AE 109.5 . . ?
 C6A N2A H2AC 109.5 . . ?
 C6A N2A H2AD 109.5 . . ?
 C6A N2A H2AE 109.5 . . ?
 H3AC N3A H3AD 109.5 . . ?
 H3AC N3A H3AE 109.5 . . ?
 H3AD N3A H3AE 109.5 . . ?
 C7A N3A H3AC 109.5 . . ?
 C7A N3A H3AD 109.5 . . ?
 C7A N3A H3AE 109.5 . . ?
 C1 C5A H5AA 110.1 . . ?
 C1 C5A H5AB 110.1 . . ?
 N1A C5A C1 108.2(4) . . ?
 N1A C5A H5AA 110.1 . . ?
 N1A C5A H5AB 110.1 . . ?
 H5AA C5A H5AB 108.4 . . ?
 C3 C7A H7AA 110.2 . . ?
 C3 C7A H7AB 110.2 . . ?
 N3A C7A C3 107.6(4) . . ?
 N3A C7A H7AA 110.2 . . ?
 N3A C7A H7AB 110.2 . . ?
 H7AA C7A H7AB 108.5 . . ?
 C4 C8A H8AA 109.1 . . ?
 C4 C8A H8AB 109.1 . . ?
 N4A C8A C4 112.5(5) . . ?
 N4A C8A H8AA 109.1 . . ?
 N4A C8A H8AB 109.1 . . ?
 H8AA C8A H8AB 107.8 . . ?
 C2 C6A H6AA 109.1 . . ?
 C2 C6A H6AB 109.1 . . ?
 N2A C6A C2 112.3(4) . . ?
 N2A C6A H6AA 109.1 . . ?
 N2A C6A H6AB 109.1 . . ?
 H6AA C6A H6AB 107.9 . . ?
 Cl6 Sn6B Cl8B 92.1(3) . . ?
 Cl9B Sn6B Cl6 90.3(3) . . ?
 Cl9B Sn6B Cl8B 87.6(3) . . ?
 Cl5 Sn5B Cl6B 92.4(4) . . ?
 Cl7 Sn5B Cl5 90.4(3) . . ?
 Cl7 Sn5B Cl6B 86.9(4) . . ?
 H3BA N3B H3BB 109.5 . . ?
 H3BA N3B H3BE 109.5 . . ?
 H3BB N3B H3BE 109.5 . . ?
 C7B N3B H3BA 109.5 . . ?
 C7B N3B H3BB 109.5 . . ?
 C7B N3B H3BE 109.5 . . ?
 H2BA N2B H2BB 109.5 . . ?
 H2BA N2B H2BE 109.5 . . ?
 H2BB N2B H2BE 109.5 . . ?
 C6B N2B H2BA 109.5 . . ?
 C6B N2B H2BB 109.5 . . ?
 C6B N2B H2BE 109.5 . . ?
 H1BA N1B H1BB 109.5 . . ?
 H1BA N1B H1BE 109.5 . . ?
 H1BB N1B H1BE 109.5 . . ?
 C5B N1B H1BA 109.5 . . ?
 C5B N1B H1BB 109.5 . . ?
 C5B N1B H1BE 109.5 . . ?
 H4BA N4B H4BB 109.5 . . ?
 H4BA N4B H4BE 109.5 . . ?
 H4BB N4B H4BE 109.5 . . ?
 C8B N4B H4BA 109.5 . . ?
 C8B N4B H4BB 109.5 . . ?
 C8B N4B H4BE 109.5 . . ?
 C1 C5B N1B 109.8(15) . . ?
 C1 C5B H5BA 109.7 . . ?
 C1 C5B H5BB 109.7 . . ?
 N1B C5B H5BA 109.7 . . ?
 N1B C5B H5BB 109.7 . . ?
 H5BA C5B H5BB 108.2 . . ?
 C3 C7B H7BA 109.8 . . ?
 C3 C7B H7BB 109.8 . . ?
 N3B C7B C3 109.4(16) . . ?
 N3B C7B H7BA 109.8 . . ?
 N3B C7B H7BB 109.8 . . ?
 H7BA C7B H7BB 108.3 . . ?
 C2 C6B H6BA 111.6 . . ?
 C2 C6B H6BB 111.6 . . ?
 N2B C6B C2 100.6(17) . . ?
 N2B C6B H6BA 111.6 . . ?
 N2B C6B H6BB 111.6 . . ?
 H6BA C6B H6BB 109.4 . . ?
 C4 C8B H8BA 111.4 . . ?
 C4 C8B H8BB 111.4 . . ?
 N4B C8B C4 101.9(17) . . ?
 N4B C8B H8BA 111.4 . . ?
 N4B C8B H8BB 111.4 . . ?
 H8BA C8B H8BB 109.2 . . ?

loop_
  _geom_torsion_atom_site_label_1
  _geom_torsion_atom_site_label_2
  _geom_torsion_atom_site_label_3
  _geom_torsion_atom_site_label_4
  _geom_torsion
  _geom_torsion_site_symmetry_1
  _geom_torsion_site_symmetry_2
  _geom_torsion_site_symmetry_3
  _geom_torsion_site_symmetry_4
  _geom_torsion_publ_flag
 Sn1 S1 C1 C5A -137.1(3) . . . . ?
 Sn1 S1 C1 C5B -125.1(11) . . . . ?
 Sn1 S4 C4 C8A -132.6(3) . . . . ?
 Sn1 S4 C4 C8B -123.4(9) . . . . ?
 Sn2 S2 C2 C6A 136.3(3) 2_565 . . . ?
 Sn2 S2 C2 C6A -126.1(3) . . . . ?
 Sn2 S2 C2 C6B -134.2(10) . . . . ?
 Sn2 S2 C2 C6B 128.1(10) 2_565 . . . ?
 Sn3 S3 C3 C7A 139.9(3) . . . . ?
 Sn3 S3 C3 C7A -118.9(3) 2_777 . . . ?
 Sn3 S3 C3 C7B 129.0(11) . . . . ?
 Sn3 S3 C3 C7B -129.9(11) 2_777 . . . ?
 Sn4 S1 C1 C5A 122.8(3) . . . . ?
 Sn4 S1 C1 C5B 134.9(11) . . . . ?
 Sn4 S4 C4 C8A 128.5(3) . . . . ?
 Sn4 S4 C4 C8B 137.7(9) . . . . ?
 S1 C1 C5A N1A -167.3(3) . . . . ?
 S1 C1 C5B N1B -72.1(17) . . . . ?
 S2 C2 C6A N2A -69.9(5) . . . . ?
 S2 C2 C6B N2B -162.7(14) . . . . ?
 S3 C3 C7A N3A 167.5(3) . . . . ?
 S3 C3 C7B N3B 69.0(17) . . . . ?
 S4 C4 C8A N4A 68.8(5) . . . . ?
 S4 C4 C8B N4B 165.1(14) . . . . ?

_shelx_res_file
;
TITL reduced_a.res in P-1
    sn_cys_100k_p-1.res
    created by SHELXL-2019/3 at 13:00:52 on 02-Jun-2025
REM Old TITL reduced in P-1
REM SHELXT solution in P-1: R1 0.106, Rweak 0.001, Alpha 0.021
REM <I/s> 0.000 for 0 systematic absences, Orientation as input
REM Formula found by SHELXT: C3 N4 Cl8 Sn5A
CELL 0.71073 10.6756 12.3621 14.3245 102.428 105.161 90.031
ZERR 4 0.0004 0.0006 0.0007 0.002 0.002 0.002
LATT 1
SFAC C H Cl N S Sn
DISP C 0.0031 0.0016 11.32
DISP Cl 0.1491 0.1598 668.74
DISP H 0 0 0.67
DISP N 0.0061 0.0033 19.39
DISP S 0.1249 0.1245 524.37
DISP Sn -0.6253 1.4306 6027.46
UNIT 16 56 24 8 8 12
DELU C2 N2B C6B
EADP N1A N1B
EADP C7A C7B
EADP C5A C5B
DELU N3B C7B

L.S. 20
PLAN  22
SIZE 0.01 0.09 0.15
TEMP -173.15
CONF
list 4
MORE -1
BOND $H
fmap 2 53
acta
OMIT 0 0 2
REM <olex2.extras>
REM <HklSrc "%./sn_cys_100k_p-1.hkl">
REM </olex2.extras>

WGHT    0.000000    6.601000
FVAR       0.14862
SN1   6    0.418108    0.868911    0.933898    11.00000    0.00723    0.01112 =
         0.00957    0.00517    0.00296    0.00078
SN2   6    0.082792    0.645793    0.072918    11.00000    0.00740    0.00812 =
         0.01152   -0.00058    0.00194    0.00010
SN3   6    0.920329    0.847684    0.933269    11.00000    0.00710    0.00819 =
         0.01218   -0.00102    0.00256    0.00041
SN4   6    0.580590    0.640810    1.073856    11.00000    0.00766    0.01177 =
         0.01208    0.00692    0.00317    0.00093
CL3   3    0.699972    0.932264    0.933674    11.00000    0.00819    0.01201 =
         0.01402    0.00038    0.00204    0.00297
CL4   3    0.796145    0.724909    1.070247    11.00000    0.00884    0.01512 =
         0.01500    0.00643    0.00285   -0.00272
CL2   3    0.297336    0.560002    0.067960    11.00000    0.00862    0.01255 =
         0.01447   -0.00022    0.00140    0.00283
CL1   3    0.198898    0.785251    0.935712    11.00000    0.00791    0.01278 =
         0.01161    0.00384    0.00295   -0.00211
S1    5    0.460837    0.658062    0.882561    11.00000    0.01565    0.00954 =
         0.00980    0.00267    0.00235   -0.00292
S2    5    0.026310    0.461873    0.122509    11.00000    0.01446    0.00845 =
         0.01261    0.00119   -0.00234    0.00026
S3    5    0.960138    1.030999    0.877811    11.00000    0.01581    0.00827 =
         0.01283    0.00138   -0.00085    0.00218
S4    5    0.526769    0.849632    1.127136    11.00000    0.01625    0.00928 =
         0.00791    0.00222    0.00086   -0.00361
C1    1    0.585163    0.652787    0.815319    11.00000    0.02046    0.01024 =
         0.01176    0.00226    0.00896    0.00151
PART 1
AFIX  23
H1AA  2    0.591757    0.722906    0.793633    10.80000   -1.20000
H1AB  2    0.670988    0.640702    0.857831    10.80000   -1.20000
AFIX  23
PART 2
H1BC  2    0.604020    0.730921    0.814427    10.20000   -1.20000
H1BD  2    0.663962    0.630439    0.859393    10.20000   -1.20000
AFIX   0
PART 0
C3    1    1.085217    1.002836    0.811165    11.00000    0.02370    0.01385 =
         0.01265    0.00508    0.00691   -0.00515
PART 1
AFIX  23
H3AA  2    1.171307    1.034755    0.854338    10.80000   -1.20000
H3AB  2    1.090444    0.921950    0.787969    10.80000   -1.20000
AFIX  23
PART 2
H3BC  2    1.164813    1.044551    0.856900    10.20000   -1.20000
H3BD  2    1.101117    0.923387    0.807874    10.20000   -1.20000
AFIX   0
PART 0
C4    1    0.397282    0.839543    1.188628    11.00000    0.02002    0.01129 =
         0.01082    0.00088    0.00639    0.00286
PART 1
AFIX  23
H4AA  2    0.314776    0.857035    1.145276    10.80000   -1.20000
H4AB  2    0.387187    0.761490    1.193474    10.80000   -1.20000
AFIX  23
PART 2
H4BC  2    0.310258    0.850404    1.147130    10.20000   -1.20000
H4BD  2    0.395821    0.769161    1.210831    10.20000   -1.20000
AFIX   0

PART 0
C2    1   -0.102243    0.502360    0.184065    11.00000    0.02407    0.01346 =
         0.01103    0.00618    0.00111   -0.00546
PART 1
AFIX  23
H2AA  2   -0.113626    0.582466    0.187506    10.80000   -1.20000
H2AB  2   -0.184425    0.461964    0.141430    10.80000   -1.20000
AFIX  23
PART 2
H2BC  2   -0.105827    0.583803    0.204600    10.20000   -1.20000
H2BD  2   -0.188968    0.468159    0.144356    10.20000   -1.20000
AFIX   0

PART 1
SN6A  6    0.261878    0.776919    0.493858    10.80000    0.00829    0.00644 =
         0.00584    0.00133    0.00239   -0.00151

SN5A  6    0.761671    0.718805    0.493873    10.80000    0.00942    0.00682 =
         0.00492    0.00223    0.00232   -0.00011
CL9A  3    0.207017    0.585797    0.515092    10.80000    0.01664    0.00837 =
         0.01129    0.00364    0.00523   -0.00120
CL7A  3    0.182745    0.698237    0.300588    10.80000    0.01840    0.01450 =
         0.00584    0.00231    0.00234   -0.00133
CL6A  3    0.825007    0.762393    0.712091    10.80000    0.01599    0.01003 =
         0.00926    0.00063    0.00363    0.00008
CL10  3    0.532693    0.663666    0.502090    10.80000    0.01087    0.01473 =
         0.01551    0.00418    0.00455   -0.00147
CL11  3    1.032954    0.836476    0.502182    10.80000    0.00961    0.01405 =
         0.01605    0.00287    0.00366    0.00148
CL5A  3    0.682882    0.700514    0.300984    10.80000    0.01962    0.01128 =
         0.00685    0.00207    0.00224    0.00022
CL12  3    0.707911    0.920703    0.515114    10.80000    0.01711    0.00772 =
         0.01117    0.00222    0.00575    0.00150
CL8A  3    0.325588    0.842030    0.712237    10.80000    0.01649    0.00953 =
         0.01053    0.00246    0.00287   -0.00083
N1A   4    0.652997    0.529294    0.679397    10.80000    0.01366    0.01106 =
         0.00809   -0.00170    0.00382    0.00090
AFIX 137
H1AC  2    0.623083    0.486261    0.617081    10.80000   -1.20000
H1AD  2    0.712282    0.492497    0.717222    10.80000   -1.20000
H1AE  2    0.691210    0.593819    0.676396    10.80000   -1.20000
AFIX   0
N4A   4    0.406297    1.032711    1.288839    10.80000    0.01776    0.00713 =
         0.01175    0.00090    0.00554    0.00177
AFIX 137
H4AC  2    0.339811    1.040853    1.236627    10.80000   -1.20000
H4AD  2    0.482202    1.059785    1.282507    10.80000   -1.20000
H4AE  2    0.391315    1.070709    1.346385    10.80000   -1.20000
AFIX   0

N2A   4   -0.093016    0.362203    0.287612    10.80000    0.01713    0.01143 =
         0.01201    0.00696    0.00674   -0.00101
AFIX 137
H2AC  2   -0.101636    0.354309    0.347379    10.80000   -1.20000
H2AD  2   -0.019885    0.330196    0.276696    10.80000   -1.20000
H2AE  2   -0.163573    0.328671    0.238750    10.80000   -1.20000
AFIX   0

N3A   4    1.155132    1.060450    0.678507    10.80000    0.01741    0.01015 =
         0.00848    0.00365    0.00635   -0.00154
AFIX 137
H3AC  2    1.125826    1.070262    0.615440    10.80000   -1.20000
H3AD  2    1.194410    0.995059    0.677562    10.80000   -1.20000
H3AE  2    1.213336    1.117280    0.715594    10.80000   -1.20000
AFIX   0
C5A   1    0.540865    0.554687    0.725007    10.80000    0.01134    0.00723 =
         0.01250    0.00226    0.00287   -0.00350
AFIX  23
H5AA  2    0.514644    0.488905    0.746062    10.80000   -1.20000
H5AB  2    0.465318    0.574167    0.675869    10.80000   -1.20000
AFIX   0
C7A   1    1.042449    1.058381    0.723009    10.80000    0.00985    0.01356 =
         0.01096    0.00537    0.00463    0.00260
AFIX  23
H7AA  2    0.966302    1.016034    0.673132    10.80000   -1.20000
H7AB  2    1.017915    1.134882    0.745512    10.80000   -1.20000
AFIX   0
C8A   1    0.415439    0.912410    1.290481    10.80000    0.01393    0.00781 =
         0.01449    0.00544    0.00612    0.00101
AFIX  23
H8AA  2    0.348359    0.889906    1.320118    10.80000   -1.20000
H8AB  2    0.501610    0.901287    1.333074    10.80000   -1.20000
AFIX   0

C6A   1   -0.083106    0.482590    0.287631    10.80000    0.01686    0.00752 =
         0.01603    0.00495    0.00484    0.00000
AFIX  23
H6AA  2    0.003481    0.514966    0.329430    10.80000   -1.20000
H6AB  2   -0.149543    0.520996    0.317289    10.80000   -1.20000
AFIX   0

PART 2
SN6B  6    0.237634    0.777198    0.505902    10.20000    0.00799    0.01533 =
         0.01095    0.00293    0.00240    0.00254

SN5B  6    0.738523    0.717033    0.505996    10.20000    0.01586    0.01367 =
         0.00738    0.00375    0.00320   -0.00163
CL5   3    0.967581    0.660573    0.498035    10.20000    0.01384    0.02339 =
         0.01688    0.00852    0.00271    0.00291
CL6   3    0.467131    0.833780    0.498065    10.20000    0.01164    0.02436 =
         0.01724    0.00549    0.00194    0.00130
CL6B  3    0.816225    0.797641    0.699057    10.20000    0.02166    0.01224 =
         0.02550   -0.00043    0.00277    0.00405
CL5B  3    0.676938    0.652240    0.287187    10.20000    0.01637    0.01325 =
         0.01413    0.00462    0.00214    0.00101
CL8B  3    0.317462    0.794737    0.700946    10.20000    0.01961    0.01463 =
         0.01469    0.00682    0.00448    0.00330
CL7B  3    0.172860    0.733094    0.286306    10.20000    0.01755    0.02842 =
         0.01213    0.01021   -0.00360    0.00413
CL9B  3    0.294385    0.575887    0.485271    10.20000    0.02294    0.01858 =
         0.01820    0.00519    0.00588    0.00345
CL7   3    0.791631    0.911438    0.486154    10.20000    0.02114    0.02168 =
         0.00967    0.00105    0.00393    0.00198
N3B   4    1.093026    1.140686    0.710539    10.20000    0.02031    0.01302 =
         0.01485    0.00943   -0.00225   -0.00719
AFIX 137
H3BA  2    1.109959    1.151792    0.654149    10.20000   -1.20000
H3BB  2    1.157969    1.174653    0.764077    10.20000   -1.20000
H3BE  2    1.016164    1.169678    0.715739    10.20000   -1.20000
AFIX   0

N2B   4   -0.153069    0.438885    0.318050    10.20000    0.02048    0.00609 =
         0.01850    0.00295    0.00284   -0.00121
AFIX 137
H2BA  2   -0.207774    0.379851    0.280675    10.20000   -1.20000
H2BB  2   -0.196031    0.502378    0.317232    10.20000   -1.20000
H2BE  2   -0.124603    0.430442    0.381597    10.20000   -1.20000
AFIX   0

N1B   4    0.592058    0.467292    0.715156    10.20000    0.01366    0.01106 =
         0.00809   -0.00170    0.00382    0.00090
AFIX 137
H1BA  2    0.611438    0.431006    0.658764    10.20000   -1.20000
H1BB  2    0.515167    0.438234    0.718012    10.20000   -1.20000
H1BE  2    0.656139    0.459298    0.768918    10.20000   -1.20000
AFIX   0
N4B   4    0.343579    0.969791    1.323802    10.20000    0.01662    0.00627 =
         0.01826    0.00558    0.00452    0.00320
AFIX 137
H4BA  2    0.279250    0.996198    1.280461    10.20000   -1.20000
H4BB  2    0.368446    1.021017    1.382266    10.20000   -1.20000
H4BE  2    0.313803    0.905788    1.334514    10.20000   -1.20000
AFIX   0
C5B   1    0.581171    0.588846    0.714780    10.20000    0.01134    0.00723 =
         0.01250    0.00226    0.00287   -0.00350
AFIX  23
H5BA  2    0.653788    0.615739    0.692978    10.20000   -1.20000
H5BB  2    0.498535    0.599585    0.667558    10.20000   -1.20000
AFIX   0
C7B   1    1.084928    1.021087    0.706748    10.20000    0.00985    0.01356 =
         0.01096    0.00537    0.00463    0.00260
AFIX  23
H7BA  2    1.159921    0.986155    0.686448    10.20000   -1.20000
H7BB  2    1.004220    0.986098    0.657262    10.20000   -1.20000
AFIX   0

C6B   1   -0.038745    0.445469    0.276161    10.20000    0.00861    0.02793 =
         0.01859    0.01433   -0.00619   -0.00219
AFIX  23
H6BA  2   -0.009107    0.370969    0.253321    10.20000   -1.20000
H6BB  2    0.034818    0.492449    0.324942    10.20000   -1.20000
AFIX   0

C8B   1    0.454876    0.947882    1.282274    10.20000    0.01001    0.01863 =
         0.00793   -0.00412    0.00415   -0.00092
AFIX  23
H8BA  2    0.530977    0.929232    1.331447    10.20000   -1.20000
H8BB  2    0.479525    1.012183    1.258509    10.20000   -1.20000
AFIX   0
HKLF 4


REM  reduced_a.res in P-1
REM wR2 = 0.0586, GooF = S = 1.107, Restrained GooF = 1.107 for all data
REM R1 = 0.0259 for 6353 Fo > 4sig(Fo) and 0.0321 for all 7297 data
REM 459 parameters refined using 4 restraints

END

WGHT      0.0000      6.6011

REM Highest difference peak  0.830,  deepest hole -1.090,  1-sigma level  0.136
Q1    1   0.5688  0.5822  1.0423  11.00000  0.05    0.83
Q2    1   0.5817  0.8167  1.1252  11.00000  0.05    0.68
Q3    1   0.9356  0.8761  0.8989  11.00000  0.05    0.66
Q4    1   0.7261  0.9658  0.8976  11.00000  0.05    0.64
Q5    1   0.0221  0.4616  0.0571  11.00000  0.05    0.57
Q6    1   0.7681  0.9955  0.9760  11.00000  0.05    0.57
Q7    1   0.0897  0.7041  0.0609  11.00000  0.05    0.56
Q8    1   0.0567  0.4787  0.0830  11.00000  0.05    0.56
Q9    1   0.3757  0.8040  0.8968  11.00000  0.05    0.55
Q10   1   0.6575  0.6955  0.4599  11.00000  0.05    0.54
Q11   1   0.2044  0.7984  0.5555  11.00000  0.05    0.54
Q12   1   0.2410  0.5963  0.4181  11.00000  0.05    0.53
Q13   1   0.5223  0.8988  0.9707  11.00000  0.05    0.53
Q14   1   0.4133  0.6275  0.8207  11.00000  0.05    0.52
Q15   1   0.7251  0.8589  0.5597  11.00000  0.05    0.52
Q16   1   0.4575  0.8229  0.9015  11.00000  0.05    0.50
Q17   1   0.1655  0.7407  0.4762  11.00000  0.05    0.50
Q18   1   0.0204  0.6362 -0.0041  11.00000  0.05    0.49
Q19   1   0.0248  0.6970  0.0816  11.00000  0.05    0.49
Q20   1   1.0168  1.0400  0.8615  11.00000  0.05    0.48
Q21   1   0.2313  0.5334  0.0022  11.00000  0.05    0.47
Q22   1   0.7215  0.9492  1.0125  11.00000  0.05    0.47
;
_shelx_res_checksum                31050
_shelx_hkl_file
;
   1   0   0    0.00    0.10
   1   0   0   -0.10    0.10
   1   0   0   -0.30    0.40
   2   0   0    3.60    0.80
   2   0   0    3.90    1.20
   2   0   0    5.40    0.60
   2   0   0    4.00    0.90
  -2   0   0    3.90    0.80
  -2   0   0    3.80    0.70
  -2   0   0    6.30    1.30
  -2   0   0    6.60    0.90
  -2   0   0    4.40    0.80
   3   0   0    1.40    1.00
   3   0   0    0.40    0.50
   3   0   0    0.60    0.30
   3   0   0    1.00    0.30
   3   0   0    0.80    0.50
  -3   0   0    0.00    0.40
  -3   0   0    0.70    0.50
  -3   0   0    0.10    0.40
  -3   0   0    1.20    1.00
  -3   0   0    0.40    0.50
   4   0   0  183.18   10.80
   4   0   0  163.48   10.70
  -4   0   0  154.08   10.40
  -4   0   0  164.28   10.70
  -4   0   0  168.38   10.70
  -4   0   0  169.98   12.10
  -4   0   0  151.48   10.40
   5   0   0    0.40    0.60
   5   0   0    0.70    0.90
   5   0   0   -0.40    0.60
  -5   0   0    0.40    0.50
  -5   0   0    1.20    1.10
  -5   0   0    0.70    0.70
  -5   0   0    0.80    0.80
   6   0   0 1694.03   99.69
   6   0   0 1601.14  101.79
  -6   0   0 1796.22   99.59
  -6   0   0 1715.03  102.09
  -6   0   0 1645.74   99.79
  -6   0   0 1773.72   99.89
  -6   0   0 1753.82   99.59
   7   0   0   -0.60    0.70
   7   0   0   -1.00    0.80
   7   0   0    1.60    1.50
  -7   0   0    0.60    0.80
  -7   0   0   -0.10    0.80
  -7   0   0    1.10    1.10
  -7   0   0   -0.80    0.70
  -7   0   0    1.10    0.90
   8   0   0  541.35   37.40
   8   0   0  533.05   34.60
   8   0   0  615.14   34.80
  -8   0   0  589.44   34.90
  -8   0   0  548.05   37.40
  -8   0   0  519.65   34.80
  -8   0   0  580.34   35.00
   9   0   0    0.10    1.20
   9   0   0    1.30    2.20
  -9   0   0   -0.80    1.00
  -9   0   0    1.00    1.30
  -9   0   0    0.80    2.10
  -9   0   0    0.60    1.20
  10   0   0   79.79    6.90
  10   0   0   76.49    9.70
 -10   0   0   77.49    7.30
 -10   0   0   76.29    7.50
 -10   0   0   78.49    9.50
 -10   0   0   82.19    7.40
 -10   0   0   81.39    7.60
  11   0   0    2.30    1.60
  11   0   0   -0.60    1.80
 -11   0   0    3.50    2.00
 -11   0   0    0.90    1.90
 -11   0   0   -0.70    1.50
 -11   0   0    0.80    2.80
 -11   0   0    4.40    1.90
  12   0   0  351.36   23.30
  12   0   0  360.06   23.30
 -12   0   0  373.26   28.20
 -12   0   0  354.96   24.40
 -12   0   0  340.07   24.20
 -12   0   0  371.16   24.90
 -12   1   0   76.29   10.10
 -12   1   0   59.19    6.40
 -12   1   0   62.89    7.10
 -12   1   0   71.79    7.40
 -12   1   0   75.49    7.40
  12  -1   0   64.89    5.30
 -11   1   0   15.00    4.80
 -11   1   0   17.70    3.50
 -11   1   0   20.40    3.90
 -11   1   0   21.70    3.70
  11  -1   0   12.20    2.40
 -10   1   0    3.80    3.20
 -10   1   0    4.20    1.90
 -10   1   0    5.80    2.40
 -10   1   0    5.00    2.10
 -10   1   0    6.90    2.00
  10  -1   0    6.10    2.00
  10  -1   0    6.00    1.70
  -9   1   0   39.00    4.40
  -9   1   0   54.69    7.10
  -9   1   0   35.80    4.60
  -9   1   0   37.80    4.60
  -9   1   0   41.10    4.30
   9  -1   0   35.10    3.90
   9  -1   0   38.50    3.70
  -8   1   0   44.00    4.70
  -8   1   0   55.79    6.90
  -8   1   0   47.90    4.60
  -8   1   0   45.30    4.60
  -8   1   0   50.59    4.60
   8  -1   0   41.10    4.40
   8  -1   0   52.59    4.40
  -7   1   0   11.10    2.20
  -7   1   0   17.90    2.30
  -7   1   0   19.70    4.50
  -7   1   0   17.10    2.70
   7  -1   0   16.60    2.20
   7  -1   0   21.50    2.60
   7  -1   0   14.40    3.60
  -6   1   0   -0.70    1.00
  -6   1   0    0.00    0.60
  -6   1   0    0.80    0.70
  -6   1   0    1.20    0.80
   6  -1   0    1.10    0.70
   6  -1   0   -1.00    0.70
   6  -1   0    2.70    1.60
  -5   1   0    1.20    1.30
  -5   1   0   -0.50    0.40
  -5   1   0    1.10    0.70
  -5   1   0   -0.10    0.50
  -5   1   0    0.20    0.50
   5  -1   0    0.20    1.20
   5  -1   0    0.20    0.70
   5  -1   0    0.40    0.50
  -4   1   0   32.10    2.60
  -4   1   0   26.70    2.20
  -4   1   0   28.60    2.50
   4  -1   0   28.40    2.60
   4  -1   0   20.80    3.60
   4  -1   0   23.40    2.50
  -3   1   0   32.80    2.50
  -3   1   0   38.10    3.80
   3  -1   0   29.50    2.40
  -2   1   0    0.30    0.40
  -2   1   0    0.90    0.70
  -2   1   0    0.60    0.40
   2  -1   0    0.30    0.30
   2  -1   0   -0.10    0.20
  -1   1   0   -0.20    0.20
  -1   1   0   -0.20    0.10
  -1   1   0   -0.10    0.20
   1  -1   0    0.20    0.20
   1  -1   0    0.30    0.20
   1   1   0   -0.30    0.30
   1   1   0    0.00    0.20
   1   1   0    0.00    0.30
   1   1   0    0.20    0.30
   1   1   0   -0.10    0.20
  -1  -1   0    0.00    0.30
  -1  -1   0    0.00    0.20
  -1  -1   0    0.30    0.30
  -1  -1   0   -0.20    0.20
  -1  -1   0   -0.20    0.30
   2   1   0    2.70    0.90
   2   1   0    2.50    0.80
   2   1   0    3.60    1.00
  -2  -1   0    3.20    1.00
  -2  -1   0    2.70    0.90
  -2  -1   0    3.00    0.90
  -2  -1   0    3.90    0.90
  -2  -1   0    2.70    0.90
   3   1   0   51.59    4.30
   3   1   0   43.90    3.30
   3   1   0   44.60    3.60
  -3  -1   0   42.60    3.60
  -3  -1   0   32.30    3.30
  -3  -1   0   34.80    3.40
   4   1   0   13.10    2.80
   4   1   0    8.20    1.50
   4   1   0   14.80    2.30
  -4  -1   0   15.90    3.00
  -4  -1   0   10.70    2.00
  -4  -1   0   10.60    1.90
  -4  -1   0    9.80    1.90
   5   1   0    6.10    1.70
   5   1   0    3.90    1.00
   5   1   0    5.50    2.00
   5   1   0    7.40    1.30
  -5  -1   0    2.70    1.70
  -5  -1   0    5.20    1.50
  -5  -1   0    3.50    1.30
  -5  -1   0    3.60    1.30
   6   1   0   -0.30    0.90
   6   1   0    2.30    1.50
   6   1   0    1.40    0.70
   6   1   0    0.80    0.80
  -6  -1   0    1.10    1.00
  -6  -1   0   -0.60    0.70
  -6  -1   0   -0.60    0.70
  -6  -1   0    0.00    1.00
   7   1   0    2.10    1.80
   7   1   0   -0.30    0.80
   7   1   0    0.00    0.80
  -7  -1   0   -0.20    1.40
  -7  -1   0    0.30    1.00
  -7  -1   0    1.30    1.50
  -7  -1   0    1.40    1.00
  -7  -1   0    2.30    1.10
   8   1   0   13.80    3.00
   8   1   0   11.60    2.80
   8   1   0   12.40    3.80
  -8  -1   0   12.60    3.90
  -8  -1   0   12.70    2.90
  -8  -1   0   15.00    3.10
  -8  -1   0   15.80    3.10
  -8  -1   0   17.60    3.00
   9   1   0   40.00    5.00
   9   1   0   47.70    5.20
   9   1   0   43.50    7.60
  -9  -1   0   48.00    8.00
  -9  -1   0   48.50    5.50
  -9  -1   0   57.49    5.40
  -9  -1   0   47.80    5.40
  -9  -1   0   46.10    5.30
  10   1   0   17.90    3.60
  10   1   0   10.30    4.00
 -10  -1   0   18.60    4.00
 -10  -1   0   20.50    3.90
 -10  -1   0   18.50    3.80
 -10  -1   0   19.90    5.30
  11   1   0    9.90    4.60
  11   1   0    7.40    2.50
 -11  -1   0    9.30    3.00
 -11  -1   0    5.60    4.00
 -11  -1   0   17.70    3.80
 -11  -1   0    7.60    2.90
 -11  -1   0    9.10    3.20
  12   1   0   75.59    7.40
  12   1   0   59.99    7.50
 -12  -1   0   76.29    8.00
 -12  -1   0   80.59    8.40
 -12  -1   0   61.59   10.80
 -12  -1   0   84.79    8.50
 -12  -1   0   73.79    8.10
 -12   2   0  345.47   26.50
 -12   2   0  288.47   20.70
 -12   2   0  324.77   20.70
 -12   2   0  324.17   21.80
 -11   2   0    3.60    1.60
 -11   2   0    1.60    2.80
 -11   2   0    3.20    1.70
 -11   2   0    2.70    1.50
 -10   2   0  643.84   40.30
 -10   2   0  669.33   39.70
 -10   2   0  632.64   43.80
 -10   2   0  615.34   39.40
 -10   2   0  651.03   39.30
  10  -2   0  652.63   37.80
  10  -2   0  643.24   37.80
  -9   2   0  109.49    8.00
  -9   2   0   99.89    8.20
  -9   2   0   92.29    7.80
  -9   2   0  104.09   11.00
  -9   2   0  104.29    8.10
   9  -2   0  102.09    7.00
   9  -2   0  105.49    7.10
  -8   2   0  805.92   49.40
  -8   2   0  888.41   49.60
  -8   2   0  874.71   53.69
  -8   2   0  760.52   49.80
  -8   2   0  786.52   49.60
   8  -2   0  887.61   48.90
  -7   2   0  166.28   11.40
  -7   2   0  179.28   11.40
  -7   2   0  146.69   13.80
  -7   2   0  175.98   11.30
  -7   2   0  162.28   11.60
   7  -2   0  166.58   10.80
   7  -2   0  186.58   11.00
  -6   2   0  112.89    7.60
  -6   2   0  108.79    7.60
  -6   2   0  116.69   10.50
  -6   2   0  113.39    8.10
  -6   2   0  107.69    7.70
   6  -2   0  123.69    7.60
   6  -2   0  121.39    7.60
  -5   2   0  197.58   11.70
  -5   2   0  191.88   12.30
  -5   2   0  191.88   12.00
  -5   2   0  193.28   11.70
  -5   2   0  177.48   14.30
   5  -2   0  199.98   11.80
   5  -2   0  189.28   11.80
  -4   2   0  418.66   23.90
  -4   2   0  420.36   24.50
  -4   2   0  379.96   24.40
  -4   2   0  419.56   26.60
  -4   2   0  390.16   23.90
   4  -2   0  434.66   24.30
   4  -2   0  430.36   24.20
  -3   2   0  347.17   20.50
  -3   2   0  348.97   20.40
   3  -2   0  368.76   20.40
   3  -2   0  320.57   20.30
  -2   2   0 5236.78  299.27
  -2   2   0 5107.49  298.57
  -1   2   0    0.30    0.40
  -1   2   0    1.00    0.50
  -1   2   0    0.10    0.40
  -1   2   0    0.40    0.40
  -1   2   0    0.30    0.40
   1  -2   0    0.70    0.50
   1  -2   0    1.00    0.40
   1  -2   0    0.70    0.40
   0   2   0 1281.47   68.59
   0   2   0 1101.59   68.29
   0  -2   0 1150.68   68.49
   0  -2   0 1194.58   68.29
   1   2   0   52.49    4.00
   1   2   0   50.09    3.70
   1   2   0   50.69    3.70
   1   2   0   39.70    3.50
  -1  -2   0   40.80    3.70
  -1  -2   0   41.50    3.60
  -1  -2   0   50.49    3.90
  -1  -2   0   47.80    3.60
  -1  -2   0   47.50    3.70
   2   2   0  444.56   28.50
   2   2   0  486.75   28.50
   2   2   0  510.55   28.80
  -2  -2   0  471.35   28.30
  -2  -2   0  480.45   28.50
  -2  -2   0  501.25   28.80
  -2  -2   0  428.06   28.50
   3   2   0  376.86   23.30
   3   2   0  372.26   22.70
   3   2   0  370.76   23.30
   3   2   0  397.66   23.00
   3   2   0  369.96   23.40
  -3  -2   0  386.46   23.20
  -3  -2   0  332.27   23.10
  -3  -2   0  398.56   23.00
  -3  -2   0  355.26   23.30
  -3  -2   0  387.86   23.40
   4   2   0 2557.94  143.79
   4   2   0 2365.86  144.79
   4   2   0 2525.85  144.29
   4   2   0 2527.75  143.59
  -4  -2   0 2597.64  144.29
  -4  -2   0 2214.98  144.09
  -4  -2   0 2510.45  144.79
  -4  -2   0 2649.83  144.59
  -4  -2   0 2461.55  143.89
   5   2   0    1.30    0.90
   5   2   0    0.50    0.80
   5   2   0    0.00    0.60
   5   2   0    1.30    1.00
   5   2   0    0.00    0.70
  -5  -2   0    2.00    1.20
  -5  -2   0    0.90    1.00
  -5  -2   0    1.70    1.40
  -5  -2   0    1.60    1.10
  -5  -2   0   -0.20    0.80
   6   2   0  548.55   31.20
   6   2   0  518.85   31.20
   6   2   0  504.55   32.20
   6   2   0  455.05   33.00
  -6  -2   0  522.35   32.50
  -6  -2   0  510.95   32.10
  -6  -2   0  494.25   33.10
  -6  -2   0  554.74   32.50
   7   2   0   25.00    2.60
   7   2   0   23.80    5.10
   7   2   0   23.20    2.70
   7   2   0   18.60    3.50
   7   2   0   19.40    3.70
  -7  -2   0   23.00    4.10
  -7  -2   0   24.00    4.90
  -7  -2   0   22.90    3.80
  -7  -2   0   19.90    3.80
  -7  -2   0   21.20    4.10
   8   2   0  529.05   30.20
   8   2   0  488.35   27.50
   8   2   0  509.25   27.40
   8   2   0  411.16   29.30
   8   2   0  400.66   31.30
  -8  -2   0  461.25   29.70
  -8  -2   0  424.16   29.60
  -8  -2   0  411.26   29.00
  -8  -2   0  472.75   30.00
  -8  -2   0  446.86   31.20
   9   2   0   32.60    5.20
   9   2   0   33.10    6.10
   9   2   0   33.40    7.20
  -9  -2   0   48.40    7.80
  -9  -2   0   36.10    5.60
  -9  -2   0   24.80    4.80
  -9  -2   0   25.90    4.70
  10   2   0 1412.96   83.09
 -10  -2   0 1226.28   83.09
 -10  -2   0 1569.74   84.39
 -10  -2   0 1418.16   83.39
 -10  -2   0 1370.76   86.09
 -10  -2   0 1314.67   83.39
  11   2   0  119.49   10.70
  11   2   0  116.99   10.70
 -11  -2   0  114.19   11.00
 -11  -2   0  124.69   11.00
 -11  -2   0  129.09   13.00
 -11  -2   0  111.29   11.00
 -11  -2   0  135.79   11.40
  12   2   0   57.59    7.20
  12   2   0   53.99   10.50
 -12  -2   0   75.99    8.20
 -12  -2   0   63.99    7.50
 -12  -2   0   80.99    8.30
 -12  -2   0   66.79   10.90
 -12  -2   0   64.59    8.20
 -12   3   0   15.70    6.20
 -12   3   0   20.10    2.60
 -12   3   0   15.60    2.40
 -12   3   0   22.60    3.90
 -12   3   0   18.40    3.80
 -11   3   0   -0.50    1.30
 -11   3   0    1.20    1.10
 -11   3   0   -2.50    1.40
 -11   3   0    6.20    3.20
 -10   3   0   47.20    4.40
 -10   3   0   44.20    8.40
 -10   3   0   49.40    4.80
 -10   3   0   49.10    4.30
 -10   3   0   45.80    5.50
  -9   3   0   88.09    6.70
  -9   3   0   83.79    9.60
  -9   3   0   94.99    7.20
  -9   3   0   77.49    6.20
  -9   3   0   78.89    6.40
  -8   3   0   17.80    2.70
  -8   3   0   18.40    5.00
  -8   3   0   17.30    2.10
  -8   3   0   19.70    2.30
  -8   3   0   21.30    2.60
  -7   3   0    1.30    0.70
  -7   3   0    1.00    0.60
  -7   3   0    0.40    0.60
  -7   3   0    0.90    0.80
  -7   3   0   -1.20    1.80
   7  -3   0    0.70    0.40
  -6   3   0  133.09   10.90
  -6   3   0  109.79    7.30
  -6   3   0  114.99    8.50
  -6   3   0  116.49    7.70
   6  -3   0  108.69    7.00
  -5   3   0    5.70    0.90
  -5   3   0    6.10    1.40
  -5   3   0    4.00    1.00
  -5   3   0    4.50    0.90
   5  -3   0    4.10    0.70
  -4   3   0   24.90    1.80
  -4   3   0   26.40    2.30
  -4   3   0   22.60    1.80
  -4   3   0   22.00    2.10
   4  -3   0   22.30    1.90
  -3   3   0   98.49    6.30
  -3   3   0   89.59    6.10
  -3   3   0   80.59    5.70
   3  -3   0  104.69    6.40
   3  -3   0   87.39    6.00
  -2   3   0   14.90    1.50
  -2   3   0   12.60    1.60
  -2   3   0   13.70    1.60
  -2   3   0   18.40    1.60
   2  -3   0   17.90    1.60
   2  -3   0   12.30    1.60
   2  -3   0   15.40    1.70
  -1   3   0   26.00    2.50
  -1   3   0   25.70    2.70
  -1   3   0   32.90    2.60
  -1   3   0   26.50    2.70
  -1   3   0   31.40    2.50
   1  -3   0   33.00    2.50
   1  -3   0   24.40    2.60
   0   3   0    5.50    1.30
   0   3   0    4.40    1.20
   0   3   0    4.60    1.10
   0   3   0    3.70    1.20
   0  -3   0    4.80    1.10
   0  -3   0    3.40    1.10
   0  -3   0    5.60    1.40
   0  -3   0    2.70    1.00
   0  -3   0    6.30    1.50
   1   3   0    1.70    0.90
   1   3   0    1.50    1.00
   1   3   0    0.60    0.70
   1   3   0    1.70    0.90
   1   3   0    0.30    0.70
  -1  -3   0    1.30    0.80
  -1  -3   0    2.40    1.00
  -1  -3   0    1.90    1.00
  -1  -3   0    0.90    0.80
  -1  -3   0    2.70    1.10
   2   3   0   14.10    2.30
   2   3   0   10.60    2.20
   2   3   0   15.30    2.30
   2   3   0   10.90    2.30
   2   3   0   13.30    2.40
  -2  -3   0   13.30    2.30
  -2  -3   0    8.80    2.00
  -2  -3   0   13.90    2.30
  -2  -3   0    8.70    2.00
  -2  -3   0   10.60    2.20
   3   3   0   27.10    3.20
   3   3   0   33.20    3.20
   3   3   0   30.40    3.60
   3   3   0   26.60    3.40
   3   3   0   40.20    3.80
  -3  -3   0   27.30    3.30
  -3  -3   0   23.10    3.70
  -3  -3   0   29.50    3.50
  -3  -3   0   33.50    3.60
  -3  -3   0   39.80    3.60
   4   3   0   40.70    4.20
   4   3   0   53.49    4.30
   4   3   0   41.60    4.50
   4   3   0   42.60    4.60
   4   3   0   43.30    4.70
  -4  -3   0   35.30    4.20
  -4  -3   0   50.39    4.90
  -4  -3   0   43.60    4.70
  -4  -3   0   51.69    4.50
  -4  -3   0   43.90    5.10
   5   3   0    3.70    1.50
   5   3   0    7.40    2.00
   5   3   0    5.60    2.00
   5   3   0    2.80    1.60
   5   3   0    7.10    1.70
  -5  -3   0    3.00    1.60
  -5  -3   0    2.70    1.60
  -5  -3   0    6.90    2.10
  -5  -3   0    5.30    1.70
  -5  -3   0    5.60    1.90
   6   3   0   10.20    2.70
   6   3   0   14.30    3.50
   6   3   0   10.50    2.60
   6   3   0   16.00    2.70
  -6  -3   0    8.80    2.80
  -6  -3   0    7.80    2.40
  -6  -3   0   11.30    2.70
  -6  -3   0   13.10    3.00
  -6  -3   0   13.50    2.80
   7   3   0    4.10    2.20
   7   3   0    5.80    1.80
   7   3   0    4.20    1.60
   7   3   0    7.10    1.80
  -7  -3   0    3.00    1.70
  -7  -3   0    4.60    2.20
  -7  -3   0    3.50    1.80
  -7  -3   0    3.50    1.90
  -7  -3   0    3.70    1.60
   8   3   0   80.39    6.80
   8   3   0   89.39    8.20
   8   3   0   69.59    8.70
   8   3   0   85.69    6.70
  -8  -3   0   71.29    7.80
  -8  -3   0   93.39    9.20
  -8  -3   0  105.09    8.90
  -8  -3   0   88.29    7.90
   9   3   0    1.00    1.20
   9   3   0   -0.30    1.00
   9   3   0    0.10    1.90
   9   3   0    0.00    1.50
  -9  -3   0   -4.10    1.60
  -9  -3   0    1.50    1.60
  -9  -3   0    3.30    1.70
  -9  -3   0   -0.50    1.40
  -9  -3   0   -1.60    1.60
  10   3   0   30.50    5.20
  10   3   0   25.70    4.80
 -10  -3   0   18.80    4.50
 -10  -3   0   29.50    5.10
 -10  -3   0   25.10    5.20
 -10  -3   0   26.30    5.50
  11   3   0    6.40    2.80
  11   3   0    5.00    2.80
  11   3   0    3.00    3.80
 -11  -3   0    2.80    2.20
 -11  -3   0    6.40    3.50
 -11  -3   0    3.90    2.80
 -11  -3   0    4.60    2.60
 -11  -3   0    9.30    3.50
 -12  -3   0   24.10    5.30
 -12  -3   0   21.60    4.80
 -12  -3   0   25.60    5.80
 -12  -3   0   32.30    5.90
 -12  -3   0   12.00    5.00
 -12   4   0  239.08   17.90
 -12   4   0  243.68   22.50
 -12   4   0  286.17   21.10
 -12   4   0  276.07   18.30
 -11   4   0   45.50    8.60
 -11   4   0   41.60    3.00
 -11   4   0   41.20    4.80
 -11   4   0   34.70    4.60
 -11   4   0   43.20    3.10
 -10   4   0    0.10    0.70
 -10   4   0    1.40    1.70
 -10   4   0   -0.30    0.80
 -10   4   0   -0.10    1.20
 -10   4   0    3.10    3.10
  -9   4   0    7.30    1.40
  -9   4   0    2.60    3.00
  -9   4   0    5.50    1.60
  -9   4   0    6.00    1.30
  -9   4   0    7.50    1.90
  -8   4   0 1140.99   62.49
  -8   4   0 1054.79   67.89
  -8   4   0 1042.00   62.79
  -8   4   0 1073.19   62.49
  -8   4   0 1048.90   62.69
  -7   4   0   65.79    5.00
  -7   4   0   70.59    5.10
  -7   4   0   69.59    5.10
  -7   4   0   68.19    5.00
  -7   4   0   89.09    8.90
  -6   4   0  257.47   16.90
  -6   4   0  272.07   16.80
  -6   4   0  280.87   16.80
  -6   4   0  262.97   18.10
  -6   4   0  264.17   20.00
  -6   4   0  257.77   17.00
   6  -4   0  298.77   16.00
   6  -4   0  300.47   16.00
  -5   4   0  185.48   13.00
  -5   4   0  209.38   12.30
  -5   4   0  172.58   12.30
  -5   4   0  203.78   12.50
   5  -4   0  202.98   12.00
   5  -4   0  210.28   12.10
  -4   4   0  458.75   29.10
  -4   4   0  496.95   29.20
  -4   4   0  470.55   28.90
  -4   4   0  513.85   29.50
   4  -4   0  524.15   29.10
   4  -4   0  477.15   28.90
  -3   4   0 1195.68   67.69
  -3   4   0 1190.98   67.69
  -3   4   0 1113.49   67.29
  -3   4   0 1088.09   67.59
  -3   4   0 1082.89   67.29
   3  -4   0 1232.88   67.69
   3  -4   0 1236.38   68.19
  -2   4   0 5104.19  300.17
   2  -4   0 5062.79  300.37
  -1   4   0 2683.73  161.18
  -1   4   0 2684.23  160.78
  -1   4   0 3005.90  161.48
  -1   4   0 2881.31  160.98
   1  -4   0 2719.93  160.68
   1  -4   0 2823.02  161.28
   1  -4   0 2762.32  160.58
   0   4   0  514.65   32.40
   0   4   0  535.05   32.60
   0   4   0  527.85   32.80
   0   4   0  557.34   33.10
   0   4   0  561.64   33.00
   0  -4   0  492.75   32.30
   0  -4   0  571.74   33.00
   0  -4   0  576.74   33.00
   0  -4   0  549.05   32.40
   0  -4   0  519.75   32.50
   1   4   0  234.88   15.20
   1   4   0  218.28   14.90
   1   4   0  219.58   14.70
   1   4   0  243.18   15.40
   1   4   0  243.68   15.10
  -1  -4   0  213.38   14.70
  -1  -4   0  212.68   15.00
  -1  -4   0  225.18   15.10
  -1  -4   0  226.18   15.30
  -1  -4   0  242.18   14.80
  -1  -4   0  215.58   15.00
   2   4   0  432.26   26.60
   2   4   0  463.05   27.50
   2   4   0  409.76   26.80
   2   4   0  446.16   27.20
   2   4   0  421.46   26.90
  -2  -4   0  406.76   27.10
  -2  -4   0  421.06   27.00
  -2  -4   0  462.85   27.40
  -2  -4   0  444.46   26.90
  -2  -4   0  410.86   26.60
   3   4   0 1016.10   57.99
   3   4   0 1067.99   57.59
   3   4   0 1034.80   57.19
   3   4   0  833.12   57.09
   3   4   0  924.91   57.59
  -3  -4   0  904.71   57.19
  -3  -4   0 1010.70   57.99
  -3  -4   0  980.90   57.49
  -3  -4   0  890.71   57.59
   4   4   0 1275.57   68.89
   4   4   0 1118.79   68.19
   4   4   0 1158.58   67.59
   4   4   0 1146.49   68.99
   4   4   0 1109.59   68.39
  -4  -4   0 1109.59   68.39
  -4  -4   0 1129.29   67.89
  -4  -4   0 1273.57   68.99
  -4  -4   0  997.40   67.99
  -4  -4   0 1124.19   68.09
   5   4   0    0.80    1.00
   5   4   0    0.70    1.10
   5   4   0    0.70    0.80
   5   4   0    3.10    1.80
   5   4   0    1.30    1.20
  -5  -4   0    0.80    0.90
  -5  -4   0   -0.80    0.80
  -5  -4   0   -0.50    0.90
  -5  -4   0    1.20    1.20
  -5  -4   0    0.80    1.20
   6   4   0  689.63   40.30
   6   4   0  735.73   42.20
   6   4   0  605.04   41.70
   6   4   0  725.23   40.90
   6   4   0  602.54   41.30
  -6  -4   0  635.94   41.80
  -6  -4   0  671.83   41.50
  -6  -4   0  702.93   41.90
  -6  -4   0  589.34   40.60
  -6  -4   0  645.44   41.50
   7   4   0    1.50    1.30
   7   4   0    1.20    1.60
   7   4   0   -1.00    1.10
   7   4   0   -1.00    1.30
  -7  -4   0    1.00    1.30
  -7  -4   0    1.40    1.50
  -7  -4   0   -0.10    1.00
  -7  -4   0    0.70    1.40
   8   4   0  119.59    9.60
   8   4   0  115.29   11.70
   8   4   0  142.29   11.70
   8   4   0  129.89    9.90
  -8  -4   0  135.49   12.10
  -8  -4   0  142.79   11.80
  -8  -4   0  125.59   10.70
  -8  -4   0  125.89   11.30
  -8  -4   0  122.59   11.10
   9   4   0   17.80    5.00
   9   4   0   20.80    3.40
   9   4   0   11.70    3.00
  -9  -4   0   20.70    4.40
  -9  -4   0   19.00    4.40
  -9  -4   0   22.60    5.00
  -9  -4   0   16.40    4.20
  -9  -4   0   14.60    4.30
  10   4   0  678.93   47.30
  10   4   0  656.13   41.20
  10   4   0  707.03   41.20
 -10  -4   0  696.03   44.60
 -10  -4   0  697.33   44.20
 -10  -4   0  736.03   46.70
 -10  -4   0  614.14   44.10
 -10  -4   0  707.13   44.90
  11   4   0    2.80    3.00
  11   4   0    0.80    3.60
  11   4   0    4.90    2.90
 -11  -4   0   -3.10    2.50
 -11  -4   0    3.40    3.20
 -11  -4   0   -3.20    3.00
 -11  -4   0    0.20    2.40
 -11  -4   0    2.90    2.90
 -12  -4   0   75.59   10.40
 -12  -4   0   73.79    9.70
 -12  -4   0   88.89   10.10
 -12  -4   0  105.19   10.40
 -12  -4   0   72.09    9.10
 -12   5   0   -3.00    2.40
 -12   5   0   -4.50    3.50
 -12   5   0   -2.30    2.30
 -12   5   0    5.30    2.40
 -11   5   0   63.59    6.20
 -11   5   0   77.39   10.10
 -11   5   0   60.29    6.70
 -11   5   0   62.29    7.10
 -10   5   0   14.80    3.10
 -10   5   0   19.10    3.10
 -10   5   0   18.10    3.90
 -10   5   0   21.80    6.50
  -9   5   0   26.00    4.60
  -9   5   0   23.30    2.80
  -9   5   0   24.30    6.20
  -9   5   0   27.10    3.20
  -9   5   0   22.40    1.90
  -9   5   0   21.40    1.90
  -8   5   0    1.80    0.70
  -8   5   0    0.60    0.80
  -8   5   0    0.30    0.60
  -8   5   0   -3.30    1.70
  -8   5   0   -0.60    1.10
  -8   5   0    0.00    1.20
  -7   5   0    1.30    0.70
  -7   5   0    0.30    0.60
  -7   5   0   -0.90    0.60
  -7   5   0    1.40    1.00
  -7   5   0   -0.50    1.60
  -6   5   0    7.90    1.50
  -6   5   0   12.00    2.00
  -6   5   0   11.70    1.90
  -6   5   0   15.40    2.60
  -6   5   0    8.10    1.60
   6  -5   0    8.80    1.00
  -5   5   0   55.29    4.40
  -5   5   0   53.09    4.20
  -5   5   0   50.99    4.50
  -5   5   0   48.20    4.10
   5  -5   0   52.39    4.00
   5  -5   0   59.69    4.30
  -4   5   0   -0.50    0.50
  -4   5   0    1.40    0.70
  -4   5   0    1.60    0.80
  -4   5   0    0.10    0.50
   4  -5   0   -0.20    0.70
   4  -5   0    0.20    0.50
  -3   5   0    2.70    1.10
  -3   5   0    1.50    0.80
  -3   5   0    4.30    1.20
  -3   5   0    3.90    1.20
  -3   5   0    4.30    1.10
   3  -5   0    2.20    1.00
   3  -5   0    1.20    0.90
  -2   5   0   21.10    2.60
  -2   5   0   23.70    2.90
  -2   5   0   20.20    2.60
  -2   5   0   25.00    3.00
  -2   5   0   32.20    2.80
   2  -5   0   25.50    2.90
   2  -5   0   18.30    3.40
   2  -5   0   30.90    2.50
   2  -5   0   27.80    2.80
   2  -5   0   27.80    2.40
  -1   5   0  140.29    9.70
  -1   5   0  135.09   10.10
  -1   5   0  147.79   10.00
  -1   5   0  125.39    9.90
   1  -5   0  137.89    9.50
   1  -5   0  150.78    9.50
   0   5   0   33.20    3.50
   0   5   0   32.00    3.80
   0   5   0   30.40    3.60
   0   5   0   41.20    4.20
   0  -5   0   31.70    3.40
   0  -5   0   27.60    3.60
   0  -5   0   32.00    3.30
   0  -5   0   39.30    4.00
   0  -5   0   36.60    3.70
   1   5   0   10.10    2.20
   1   5   0    7.60    2.00
   1   5   0    4.90    1.80
   1   5   0    7.80    2.30
  -1  -5   0    3.30    1.50
  -1  -5   0    8.10    2.10
  -1  -5   0    7.80    1.90
  -1  -5   0    5.30    1.60
  -1  -5   0    7.80    2.10
   2   5   0    1.30    0.90
   2   5   0    1.10    1.00
   2   5   0   -1.10    0.70
   2   5   0    0.60    0.80
  -2  -5   0    0.80    1.20
  -2  -5   0    0.20    0.80
  -2  -5   0    2.20    1.40
  -2  -5   0   -0.20    0.70
   3   5   0    1.30    1.10
   3   5   0   -0.20    1.00
   3   5   0    1.10    0.90
   3   5   0   -0.20    0.70
   3   5   0   -0.50    0.80
  -3  -5   0    2.10    1.30
  -3  -5   0    1.60    1.10
  -3  -5   0    0.20    1.10
  -3  -5   0    1.60    1.20
  -3  -5   0   -0.30    0.60
   4   5   0   -0.80    0.80
   4   5   0    1.50    1.40
   4   5   0    0.00    1.00
   4   5   0    1.60    1.30
   4   5   0    0.90    1.20
  -4  -5   0    1.80    1.50
  -4  -5   0    1.50    1.20
  -4  -5   0    1.80    1.30
  -4  -5   0    0.90    1.40
  -4  -5   0   -0.40    1.20
   5   5   0    6.30    2.20
   5   5   0    6.40    2.40
   5   5   0    4.80    2.10
   5   5   0    5.50    2.20
  -5  -5   0    7.00    2.30
  -5  -5   0   12.20    3.20
  -5  -5   0    6.10    2.30
  -5  -5   0    7.60    2.70
  -5  -5   0    5.80    2.20
   6   5   0   21.30    3.90
   6   5   0   22.50    4.60
   6   5   0   20.30    4.20
   6   5   0   20.70    4.50
   6   5   0   28.60    3.40
  -6  -5   0   20.00    4.20
  -6  -5   0   23.80    4.70
  -6  -5   0   23.50    4.70
  -6  -5   0   19.60    3.90
   7   5   0   30.30    5.70
   7   5   0   38.60    4.10
   7   5   0   26.50    5.20
   7   5   0   31.50    5.70
   7   5   0   29.50    4.70
  -7  -5   0   36.10    5.70
  -7  -5   0   30.20    5.60
  -7  -5   0   26.00    5.30
  -7  -5   0   22.60    5.00
  -7  -5   0   25.90    5.00
   8   5   0    1.00    2.00
   8   5   0    5.70    2.70
   8   5   0    0.70    1.40
   8   5   0    4.60    2.20
   8   5   0    4.60    2.10
  -8  -5   0    5.50    2.60
  -8  -5   0    5.50    2.40
  -8  -5   0    1.90    2.20
  -8  -5   0    2.20    2.40
  -8  -5   0    4.60    2.70
   9   5   0    9.70    3.70
   9   5   0   15.40    3.40
   9   5   0   19.60    3.60
  -9  -5   0   12.40    3.80
  -9  -5   0   16.10    4.30
  -9  -5   0   12.70    4.90
  -9  -5   0   25.30    5.50
  -9  -5   0   14.30    4.00
  10   5   0   42.80    4.90
  10   5   0   42.40    7.00
  10   5   0   37.60    6.70
  10   5   0   38.90    9.00
  10   5   0   42.40    4.70
 -10  -5   0   43.60    7.80
 -10  -5   0   32.80    7.70
 -10  -5   0   36.60    7.60
 -10  -5   0   36.90    6.70
  11   5   0    1.30    4.70
  11   5   0    6.90    2.50
 -11  -5   0    6.30    3.40
 -11  -5   0    9.70    4.40
 -11  -5   0   12.80    3.70
 -11  -5   0    8.90    4.20
 -11  -5   0    6.30    4.00
 -12   6   0  178.08   12.60
 -12   6   0  152.28   12.60
 -12   6   0  165.38   13.90
 -12   6   0  142.99   16.80
 -11   6   0    9.00    4.90
 -11   6   0   12.60    3.90
 -10   6   0  209.18   14.10
 -10   6   0  201.18   14.40
 -10   6   0  214.88   27.20
 -10   6   0  215.88   15.60
  -9   6   0  183.28   12.10
  -9   6   0  160.88   13.10
  -9   6   0  180.88   16.90
  -9   6   0  191.08   12.60
  -8   6   0  153.08    9.80
  -8   6   0  148.99    9.80
  -8   6   0  153.98   11.50
  -8   6   0  151.58   10.60
  -8   6   0  156.18   10.50
  -8   6   0  156.18   14.50
  -7   6   0   14.20    2.30
  -7   6   0    8.70    3.40
  -7   6   0   15.10    2.40
  -7   6   0   11.80    2.70
  -7   6   0   13.40    2.90
  -7   6   0   11.70    2.20
  -6   6   0  445.56   26.70
  -6   6   0  415.76   27.00
  -6   6   0  437.16   26.70
  -6   6   0  443.16   26.50
  -6   6   0  435.96   26.60
   6  -6   0  431.16   26.10
   6  -6   0  443.06   25.80
  -5   6   0  702.83   44.00
  -5   6   0  720.03   44.10
  -5   6   0  750.02   44.00
  -5   6   0  767.02   44.00
  -5   6   0  747.33   43.80
   5  -6   0  761.02   43.60
   5  -6   0  717.53   43.50
  -4   6   0 1819.42   99.49
  -4   6   0 1624.34   99.59
  -4   6   0 1627.34   99.49
  -4   6   0 1803.32   99.09
  -4   6   0 1743.23   99.19
   4  -6   0 1628.44   99.19
  -3   6   0  520.65   31.10
  -3   6   0  473.65   30.10
  -3   6   0  518.45   30.80
  -3   6   0  471.55   30.40
  -3   6   0  488.25   31.00
   3  -6   0  531.65   30.90
   3  -6   0  478.35   30.60
   3  -6   0  510.35   29.30
   3  -6   0  503.25   29.90
   3  -6   0  521.85   29.30
  -2   6   0  194.28   12.80
  -2   6   0  172.68   12.90
  -2   6   0  162.58   12.30
  -2   6   0  185.28   12.30
  -2   6   0  186.58   12.90
   2  -6   0  193.28   12.60
   2  -6   0  190.18   11.90
   2  -6   0  171.98   12.70
   2  -6   0  194.98   12.00
  -1   6   0  133.69   10.00
  -1   6   0  145.09   10.70
  -1   6   0  137.09   10.30
  -1   6   0  139.99   10.50
   1  -6   0  143.19   10.60
   1  -6   0  148.19    9.90
   1  -6   0  143.29   10.00
   1  -6   0  141.79   10.50
   1  -6   0  128.29    9.60
   0   6   0  394.46   25.10
   0   6   0  366.16   24.30
   0   6   0  357.66   25.50
   0   6   0  359.56   24.90
   0  -6   0  390.66   24.30
   0  -6   0  419.86   24.80
   0  -6   0  440.36   25.40
   0  -6   0  383.96   24.30
   0  -6   0  360.36   24.90
   1   6   0  374.66   23.90
   1   6   0  336.87   23.60
   1   6   0  310.87   23.00
   1   6   0  345.17   23.40
   1   6   0  333.37   22.90
  -1  -6   0  360.76   23.50
  -1  -6   0  389.96   23.20
  -1  -6   0  356.56   23.70
  -1  -6   0  373.96   23.20
  -1  -6   0  402.86   24.10
   2   6   0 4666.33  280.27
   2   6   0 4865.01  280.87
   2   6   0 4444.46  280.97
  -2  -6   0 4982.50  281.47
  -2  -6   0 4874.51  280.67
  -2  -6   0 4917.31  281.27
  -2  -6   0 5264.57  281.77
  -2  -6   0 4906.41  281.47
   3   6   0  285.47   20.90
   3   6   0  347.07   21.80
   3   6   0  313.57   20.40
   3   6   0  335.57   21.00
   3   6   0  295.17   20.50
  -3  -6   0  287.27   21.00
  -3  -6   0  298.47   21.00
  -3  -6   0  300.77   20.50
  -3  -6   0  267.37   21.10
  -3  -6   0  296.37   20.60
  -3  -6   0  341.97   23.00
   4   6   0   52.09    5.90
   4   6   0   43.90    4.80
   4   6   0   41.70    5.10
   4   6   0   40.40    5.00
   4   6   0   39.60    5.20
  -4  -6   0   48.20    5.10
  -4  -6   0   39.30    5.00
  -4  -6   0   49.99    6.00
  -4  -6   0   40.10    5.20
  -4  -6   0   43.50    5.50
   5   6   0   60.69    6.90
   5   6   0   77.89    7.70
   5   6   0   51.29    6.30
   5   6   0   67.89    6.40
   5   6   0   69.99    7.00
  -5  -6   0   58.89    6.80
  -5  -6   0   54.39    6.80
  -5  -6   0   71.09    6.90
  -5  -6   0   81.19    7.90
  -5  -6   0   62.89    7.00
   6   6   0   14.40    3.70
   6   6   0   12.10    3.50
   6   6   0   14.40    3.60
   6   6   0   13.50    3.40
   6   6   0   22.30    4.90
  -6  -6   0   16.70    4.20
  -6  -6   0   17.60    4.40
  -6  -6   0   14.00    3.90
  -6  -6   0   13.20    3.80
  -6  -6   0   11.90    3.30
   7   6   0  230.08   17.30
   7   6   0  194.08   16.40
   7   6   0  190.68   16.30
   7   6   0  226.08   16.00
   7   6   0  208.18   15.10
  -7  -6   0  208.48   16.80
  -7  -6   0  203.78   16.90
  -7  -6   0  188.78   16.10
  -7  -6   0  225.58   17.20
  -7  -6   0  210.28   16.10
   8   6   0 1184.88   68.69
   8   6   0 1054.69   67.69
   8   6   0 1178.98   70.59
   8   6   0 1036.50   69.59
  -8  -6   0 1151.08   70.99
  -8  -6   0 1104.69   70.19
  -8  -6   0 1272.27   71.19
  -8  -6   0 1111.69   69.39
  -8  -6   0 1076.29   69.89
   9   6   0  365.76   26.90
   9   6   0  378.76   25.20
   9   6   0  409.76   28.60
   9   6   0  355.66   24.70
   9   6   0  375.16   28.20
  -9  -6   0  368.76   27.80
  -9  -6   0  346.47   26.70
  -9  -6   0  410.36   28.00
  -9  -6   0  349.07   31.50
  -9  -6   0  353.76   26.70
  10   6   0  121.99   10.20
  10   6   0  125.79   11.80
  10   6   0  113.29   12.20
  10   6   0  103.79   12.70
 -10  -6   0  124.49   11.70
 -10  -6   0  118.59   12.20
 -10  -6   0  124.29   12.50
 -10  -6   0  115.49   14.60
 -10  -6   0  122.69   13.20
  11   6   0    7.70    2.60
  11   6   0   -2.00    3.00
  11   6   0    3.90    3.00
 -11  -6   0   -1.50    4.00
 -11  -6   0   16.90    5.50
 -11  -6   0    3.70    3.40
 -11  -6   0    4.50    3.80
 -11  -6   0    4.90    3.60
 -11   7   0  129.99   10.80
 -11   7   0  136.69    9.80
 -11   7   0  110.59    9.60
 -11   7   0  129.79   15.20
 -10   7   0   -1.20    1.40
 -10   7   0   -0.60    1.50
 -10   7   0   -3.30    3.00
 -10   7   0   -3.00    1.50
  -9   7   0    4.40    1.70
  -9   7   0    5.40    0.60
  -9   7   0    8.30    3.40
  -9   7   0   11.10    2.30
  -9   7   0    0.30    1.90
  -8   7   0    0.80    1.20
  -8   7   0    3.20    2.60
  -8   7   0    1.70    1.10
  -8   7   0   -0.70    0.70
  -8   7   0    0.60    1.00
  -8   7   0    0.80    1.00
  -7   7   0  195.48   13.80
  -7   7   0  196.68   15.10
  -7   7   0  210.48   13.50
  -7   7   0  209.68   13.60
  -7   7   0  203.58   13.40
   7  -7   0  194.58   11.70
  -6   7   0    2.30    1.10
  -6   7   0    2.40    1.30
  -6   7   0    0.90    0.90
  -6   7   0   -0.90    0.80
   6  -7   0    4.60    1.20
   6  -7   0    1.50    0.80
  -5   7   0  114.09    7.70
  -5   7   0  119.29    8.30
  -5   7   0  106.89    8.30
  -5   7   0  105.09    8.20
  -5   7   0   96.69    8.10
   5  -7   0  112.69    8.10
  -4   7   0    7.40    1.90
  -4   7   0    6.40    2.00
  -4   7   0    7.00    1.90
  -4   7   0    9.20    2.00
  -4   7   0    5.90    1.40
   4  -7   0    6.80    1.80
  -3   7   0   32.40    3.80
  -3   7   0   34.20    4.00
  -3   7   0   40.00    3.70
  -3   7   0   37.40    4.20
   3  -7   0   40.60    3.60
   3  -7   0   30.50    3.80
   3  -7   0   38.90    3.10
   3  -7   0   38.30    4.20
   3  -7   0   41.10    3.20
  -2   7   0   32.20    4.20
  -2   7   0   41.80    4.20
  -2   7   0   35.40    4.30
   2  -7   0   43.30    3.80
   2  -7   0   38.20    4.20
   2  -7   0   48.60    3.80
   2  -7   0   28.20    3.80
  -1   7   0   14.70    3.20
  -1   7   0   18.00    3.40
  -1   7   0   13.30    2.70
  -1   7   0   11.60    3.00
   1  -7   0   14.10    3.00
   1  -7   0   16.00    2.80
   1  -7   0   19.70    3.00
   1  -7   0   15.60    2.90
   1  -7   0   12.00    2.90
   0   7   0    0.90    1.20
   0   7   0    0.00    0.80
   0   7   0    1.70    1.50
   0   7   0   -0.30    0.90
   0   7   0    0.90    1.00
   0  -7   0   -0.40    0.80
   0  -7   0    0.30    0.80
   0  -7   0    0.70    1.20
   0  -7   0    0.90    0.90
   0  -7   0    0.90    0.80
   1   7   0   -0.70    1.10
   1   7   0    2.60    1.30
   1   7   0    0.20    1.20
   1   7   0    1.00    1.10
   1   7   0    2.20    1.40
  -1  -7   0    0.50    0.80
  -1  -7   0   -0.50    1.00
  -1  -7   0   -1.70    0.70
  -1  -7   0    1.70    1.10
  -1  -7   0    0.00    1.00
   2   7   0    8.20    2.60
   2   7   0    7.60    2.30
   2   7   0    5.40    1.80
   2   7   0    4.60    2.00
   2   7   0    3.80    1.80
  -2  -7   0    6.90    2.20
  -2  -7   0    7.80    2.30
  -2  -7   0    3.60    1.90
  -2  -7   0    6.30    2.10
  -2  -7   0    8.00    2.20
   3   7   0   28.10    4.80
   3   7   0   27.90    5.30
   3   7   0   20.40    4.40
   3   7   0   29.60    5.00
   3   7   0   24.50    4.50
  -3  -7   0   29.60    5.00
  -3  -7   0   26.80    5.10
  -3  -7   0   37.40    5.00
  -3  -7   0   25.70    4.90
  -3  -7   0   26.80    5.00
   4   7   0   11.40    3.50
   4   7   0   15.60    3.70
   4   7   0   17.40    3.80
   4   7   0   14.60    4.60
   4   7   0   17.30    4.30
  -4  -7   0    6.70    3.60
  -4  -7   0   13.30    3.50
  -4  -7   0   13.80    3.40
  -4  -7   0   13.80    3.60
  -4  -7   0   13.50    3.70
  -4  -7   0   16.60    4.00
   5   7   0    0.40    2.00
   5   7   0   -0.50    1.20
   5   7   0    2.20    1.50
   5   7   0    3.30    1.90
  -5  -7   0   -1.00    1.20
  -5  -7   0    1.40    1.60
  -5  -7   0    1.90    1.50
  -5  -7   0   -2.50    1.30
  -5  -7   0    0.90    1.50
  -5  -7   0   -0.70    1.30
   6   7   0   48.40    5.70
   6   7   0   40.00    6.80
   6   7   0   33.70    6.50
   6   7   0   29.80    5.70
  -6  -7   0   35.60    6.60
  -6  -7   0   44.50    7.20
  -6  -7   0   44.00    5.60
  -6  -7   0   41.50    7.00
  -6  -7   0   31.10    7.10
  -6  -7   0   56.59    7.00
   7   7   0    3.30    2.00
   7   7   0   11.10    3.20
   7   7   0    9.40    3.30
   7   7   0    5.60    2.70
   7   7   0    7.50    2.90
  -7  -7   0    6.70    3.10
  -7  -7   0    6.90    3.30
  -7  -7   0    6.20    3.00
  -7  -7   0    3.20    2.70
  -7  -7   0    6.10    2.60
   8   7   0    1.00    2.00
   8   7   0   -0.40    2.00
   8   7   0    0.40    2.40
   8   7   0   -0.30    1.50
  -8  -7   0   -3.70    1.80
  -8  -7   0   -1.80    1.90
  -8  -7   0   -1.10    3.30
  -8  -7   0    0.00    2.30
  -8  -7   0    4.50    2.40
   9   7   0   23.40    4.80
   9   7   0   21.30    6.10
   9   7   0   35.20    6.30
   9   7   0   30.20    6.40
   9   7   0   32.50    5.40
  -9  -7   0   17.80    5.70
  -9  -7   0   21.90    5.50
  -9  -7   0   31.30    6.10
  -9  -7   0   23.30    5.80
  -9  -7   0   26.50    6.10
  10   7   0    1.10    2.70
  10   7   0    4.70    2.90
  10   7   0    3.80    3.40
 -10  -7   0    3.90    3.30
 -10  -7   0    2.00    3.00
 -10  -7   0    1.20    2.30
 -10  -7   0    5.00    3.40
 -10  -7   0    2.40    3.80
  11   7   0   27.20    5.30
  11   7   0   27.90    4.90
 -11  -7   0   15.50    4.50
 -11  -7   0   21.40    6.60
 -11  -7   0   25.60    6.50
 -11  -7   0   24.30    6.60
 -11   8   0  133.99   10.20
 -11   8   0  136.29   10.60
 -11   8   0  107.59   14.50
 -11   8   0  145.19   10.50
 -10   8   0  283.47   19.40
 -10   8   0  314.07   19.90
 -10   8   0  280.77   24.90
 -10   8   0  291.17   19.30
  -9   8   0    3.80    0.90
  -9   8   0    7.30    2.00
  -9   8   0    3.50    1.70
  -9   8   0    3.00    0.90
  -8   8   0  568.24   42.60
  -8   8   0  657.43   37.60
  -8   8   0  594.34   38.90
  -8   8   0  641.04   38.10
  -8   8   0  616.84   38.20
  -8   8   0  660.53   37.80
  -7   8   0  374.76   24.30
  -7   8   0  385.96   24.60
  -7   8   0  395.26   24.50
  -7   8   0  405.76   23.60
  -7   8   0  335.57   25.90
   7  -8   0  391.66   23.30
   7  -8   0  394.26   23.00
  -6   8   0  719.13   42.10
  -6   8   0  647.74   40.80
  -6   8   0  671.23   40.90
  -6   8   0  642.74   39.70
  -6   8   0  686.23   40.90
   6  -8   0  677.23   40.10
   6  -8   0  665.93   40.20
  -5   8   0  754.62   43.30
  -5   8   0  704.43   43.40
  -5   8   0  729.23   43.70
  -5   8   0  697.73   42.10
   5  -8   0  636.34   42.60
   5  -8   0  748.23   43.10
  -4   8   0    0.90    1.30
  -4   8   0    0.10    1.10
  -4   8   0    0.70    1.30
  -4   8   0    0.80    1.30
   4  -8   0    2.60    1.30
   4  -8   0   -0.80    0.90
   4  -8   0    1.30    0.90
  -3   8   0  244.38   18.10
  -3   8   0  260.77   18.40
  -3   8   0  238.48   17.80
  -3   8   0  274.07   18.70
   3  -8   0  247.38   18.00
   3  -8   0  295.07   18.70
   3  -8   0  269.97   16.70
   3  -8   0  297.37   17.50
   3  -8   0  286.77   16.90
  -2   8   0 1256.87   72.49
  -2   8   0 1187.88   72.69
  -2   8   0 1150.18   72.79
  -2   8   0 1294.27   73.29
   2  -8   0 1237.88   71.39
   2  -8   0 1228.58   71.49
   2  -8   0 1205.08   72.39
   2  -8   0 1154.28   73.59
  -1   8   0  158.68   12.80
  -1   8   0  177.68   13.70
  -1   8   0  163.68   13.90
  -1   8   0  171.78   13.40
  -1   8   0  181.68   13.90
   1  -8   0  186.38   13.10
   1  -8   0  166.88   13.40
   1  -8   0  189.48   12.80
   1  -8   0  188.48   12.70
   1  -8   0  196.08   14.00
   0   8   0  127.99   11.50
   0   8   0  138.49   11.30
   0   8   0  122.79   10.70
   0   8   0  149.09   11.90
   0   8   0  134.49   11.50
   0  -8   0  151.78   11.80
   0  -8   0  152.98   10.90
   0  -8   0  122.69   11.10
   0  -8   0  152.28   11.30
   0  -8   0  143.09   10.70
   1   8   0  460.75   31.60
   1   8   0  454.85   30.90
   1   8   0  464.75   31.50
   1   8   0  539.45   32.80
   1   8   0  473.25   31.90
  -1  -8   0  484.15   31.10
  -1  -8   0  496.15   31.70
  -1  -8   0  462.05   31.80
  -1  -8   0  506.25   31.10
  -1  -8   0  515.05   32.30
   2   8   0   42.40    6.70
   2   8   0   38.10    6.40
   2   8   0   41.20    4.90
   2   8   0   38.00    5.00
   2   8   0   46.80    5.70
  -2  -8   0   36.30    4.80
  -2  -8   0   44.80    5.20
  -2  -8   0   44.60    5.80
  -2  -8   0   37.60    5.10
  -2  -8   0   39.60    6.40
   3   8   0   12.50    3.80
   3   8   0   14.00    3.70
   3   8   0   12.60    3.30
   3   8   0   15.10    3.60
   3   8   0   10.80    3.40
  -3  -8   0   11.60    3.20
  -3  -8   0   13.40    3.80
  -3  -8   0   12.80    3.80
  -3  -8   0   13.10    4.00
  -3  -8   0   13.60    3.90
  -3  -8   0   17.40    3.90
   4   8   0  608.74   36.90
   4   8   0  465.05   34.30
   4   8   0  588.34   36.00
   4   8   0  536.25   36.10
   4   8   0  526.45   35.40
  -4  -8   0  534.25   35.50
  -4  -8   0  501.85   35.80
  -4  -8   0  548.55   36.10
  -4  -8   0  569.94   35.40
   5   8   0   60.89    7.00
   5   8   0   66.19    7.90
   5   8   0   64.19    7.60
   5   8   0   71.79    8.00
   5   8   0   82.19    8.80
  -5  -8   0   64.99    8.40
  -5  -8   0   60.89    7.10
  -5  -8   0   64.39    8.00
  -5  -8   0   72.39    8.20
  -5  -8   0   70.99    8.40
   6   8   0  345.97   26.50
   6   8   0  323.37   25.90
   6   8   0  386.26   27.50
   6   8   0  369.26   26.00
  -6  -8   0  405.66   26.50
  -6  -8   0  400.16   27.70
  -6  -8   0  382.76   28.30
  -6  -8   0  366.96   27.00
  -6  -8   0  373.66   27.10
   7   8   0  394.96   28.30
   7   8   0  390.26   25.80
   7   8   0  335.17   27.00
   7   8   0  401.06   27.00
  -7  -8   0  353.56   27.60
  -7  -8   0  374.86   27.40
  -7  -8   0  407.36   28.40
   8   8   0  347.37   31.60
   8   8   0  395.46   28.00
   8   8   0  393.56   26.70
   8   8   0  363.66   25.50
  -8  -8   0  361.56   28.10
  -8  -8   0  381.66   27.20
  -8  -8   0  402.16   28.80
  -8  -8   0  349.07   27.60
   9   8   0    1.30    3.60
   9   8   0    8.10    3.80
   9   8   0    3.70    2.60
   9   8   0    6.60    2.80
   9   8   0   -0.60    2.70
  -9  -8   0   -0.50    3.00
  -9  -8   0   11.20    4.30
  -9  -8   0   -1.50    2.80
  -9  -8   0   -0.10    2.60
  -9  -8   0    5.50    3.50
  -9  -8   0    3.80    3.00
  10   8   0  324.87   24.40
  10   8   0  361.56   25.10
 -10  -8   0  340.47   27.40
 -10  -8   0  368.06   28.50
 -10  -8   0  363.66   27.40
 -10  -8   0  351.06   26.70
 -10   9   0   -0.10    3.20
 -10   9   0   -1.60    1.80
 -10   9   0    0.00    1.90
  -9   9   0    9.10    1.60
  -9   9   0   11.50    2.60
  -9   9   0   10.40    4.70
  -9   9   0    6.10    2.30
  -8   9   0   -1.00    1.10
  -8   9   0   -2.20    1.40
  -8   9   0    1.60    1.20
  -8   9   0    4.10    1.60
  -7   9   0  179.88   13.20
  -7   9   0  175.48   13.80
  -7   9   0  177.88   13.50
  -7   9   0  188.08   13.40
   7  -9   0  186.68   12.50
   7  -9   0  210.88   12.30
  -6   9   0    7.70    2.20
  -6   9   0    8.50    2.40
  -6   9   0    5.00    2.20
  -6   9   0    6.10    2.30
   6  -9   0    5.20    1.80
   6  -9   0    7.10    1.80
  -5   9   0    0.50    1.20
  -5   9   0   -0.40    1.20
  -5   9   0    0.70    1.30
   5  -9   0    0.40    1.10
   5  -9   0    0.50    1.30
  -4   9   0  109.19    9.60
  -4   9   0  119.49    9.30
  -4   9   0  111.79    9.50
  -4   9   0  117.49    9.50
   4  -9   0  108.39    7.90
   4  -9   0  106.39    8.90
  -3   9   0    4.40    1.70
  -3   9   0    3.60    1.90
  -3   9   0    1.70    1.70
   3  -9   0    2.00    1.10
   3  -9   0    2.60    1.30
   3  -9   0    1.20    1.60
   3  -9   0    2.20    1.70
   3  -9   0    4.40    1.30
  -2   9   0   17.10    3.90
  -2   9   0   14.90    3.20
  -2   9   0   15.30    3.60
  -2   9   0   22.30    4.30
   2  -9   0   13.30    3.30
   2  -9   0   15.50    3.50
   2  -9   0    7.30    2.60
   2  -9   0   12.30    2.40
  -1   9   0  121.39   10.40
  -1   9   0  105.99   10.30
  -1   9   0  102.09   10.00
  -1   9   0  122.29   10.20
  -1   9   0  105.79   10.10
   1  -9   0  114.19    8.90
   1  -9   0  112.29    8.90
   1  -9   0   96.89    9.50
   1  -9   0  109.69    9.40
   1  -9   0  130.99   10.60
   0   9   0    3.30    1.80
   0   9   0    4.30    2.40
   0   9   0    3.20    2.10
   0   9   0    5.30    2.40
   0   9   0    5.00    2.10
   0  -9   0    3.90    1.80
   0  -9   0   -0.50    1.50
   0  -9   0    1.80    1.50
   0  -9   0    2.30    1.50
   0  -9   0    3.10    1.80
   1   9   0   50.99    6.40
   1   9   0   53.39    6.30
   1   9   0   63.79    6.40
   1   9   0   49.40    6.30
   1   9   0   53.49    6.80
  -1  -9   0   46.00    8.30
  -1  -9   0   46.80    5.90
  -1  -9   0   69.99    6.50
  -1  -9   0   46.00    6.20
   2   9   0   -0.40    1.40
   2   9   0   -0.10    1.70
   2   9   0    2.10    1.70
   2   9   0    1.10    1.70
   2   9   0   -1.70    1.10
  -2  -9   0   -2.20    0.90
  -2  -9   0    0.50    1.60
  -2  -9   0   -0.60    1.50
  -2  -9   0    2.20    1.50
  -2  -9   0    0.70    1.40
   3   9   0    9.80    2.90
   3   9   0   12.40    3.90
   3   9   0    7.50    2.80
   3   9   0    9.20    3.30
   3   9   0    8.90    3.40
  -3  -9   0    9.10    2.60
  -3  -9   0    8.70    2.80
  -3  -9   0   10.00    3.10
  -3  -9   0   10.30    3.50
  -3  -9   0    5.30    2.90
   4   9   0  155.28   13.20
   4   9   0  166.18   14.20
   4   9   0  152.98   12.40
  -4  -9   0  167.58   13.00
  -4  -9   0  124.99   12.70
  -4  -9   0  123.99   12.10
  -4  -9   0  140.79   13.50
  -4  -9   0  153.08   13.70
  -4  -9   0  150.88   13.70
   5   9   0   17.80    4.80
   5   9   0   23.20    4.80
   5   9   0   19.30    5.20
   5   9   0   18.70    4.60
  -5  -9   0   15.60    3.90
  -5  -9   0   12.10    3.90
  -5  -9   0   10.60    3.90
  -5  -9   0   14.60    4.10
  -5  -9   0   20.30    4.90
   6   9   0   55.79    6.90
   6   9   0   52.69    8.50
   6   9   0   54.19    8.90
  -6  -9   0   41.50    7.80
  -6  -9   0   41.00    7.70
   7   9   0   39.60    8.10
   7   9   0   40.50    7.80
   7   9   0   48.30    8.00
  -7  -9   0   38.10    7.80
  -7  -9   0   44.90    8.30
  -7  -9   0   50.99    8.60
  -7  -9   0   63.19    7.50
   8   9   0    3.30    2.70
   8   9   0    0.40    3.30
   8   9   0    1.30    2.80
   8   9   0   -4.50    3.10
  -8  -9   0    3.20    2.30
  -8  -9   0   -1.50    2.60
  -8  -9   0   -0.50    2.20
  -8  -9   0   -4.00    2.80
  -8  -9   0    2.30    3.60
  -8  -9   0   -2.40    2.20
   9   9   0   13.70    5.40
   9   9   0    0.70    3.80
  -9  -9   0    5.00    4.10
  -9  -9   0    6.90    3.70
  -9  -9   0    2.40    3.60
 -10  10   0  202.78   14.40
 -10  10   0  164.88   18.80
 -10  10   0  192.98   15.10
  -9  10   0   28.20    4.10
  -9  10   0   38.80    5.70
  -9  10   0   32.50    3.30
  -9  10   0   40.40    4.80
  -8  10   0   15.40    3.20
  -8  10   0   19.00    3.00
  -8  10   0   12.00    3.20
  -8  10   0   18.00    3.60
  -7  10   0   68.69    7.00
  -7  10   0   81.59    7.40
  -7  10   0   65.49    7.20
  -7  10   0   72.79    7.00
   7 -10   0   75.79    6.20
  -6  10   0  171.68   13.70
  -6  10   0  199.58   14.50
  -6  10   0  191.58   14.20
  -6  10   0  204.48   14.60
   6 -10   0  184.08   13.40
  -5  10   0  107.59    9.60
  -5  10   0  128.49   10.20
  -5  10   0   94.59    9.20
  -5  10   0  101.49    9.60
   5 -10   0  120.79    9.60
   5 -10   0  120.69    9.30
  -4  10   0  242.88   18.10
  -4  10   0  278.57   18.80
  -4  10   0  249.08   18.20
   4 -10   0  251.47   18.00
   4 -10   0  249.78   16.10
   4 -10   0  232.58   17.40
  -3  10   0   48.10    6.00
  -3  10   0   58.59    6.10
  -3  10   0   51.49    6.30
  -3  10   0   55.69    6.60
   3 -10   0   53.39    4.70
   3 -10   0   39.10    5.30
   3 -10   0   50.59    4.60
   3 -10   0   52.69    5.30
  -2  10   0  226.28   18.20
  -2  10   0  273.97   19.50
  -2  10   0  260.37   20.30
  -2  10   0  285.57   20.00
  -2  10   0  291.37   20.00
   2 -10   0  277.77   17.80
   2 -10   0  266.47   18.80
   2 -10   0  256.47   17.40
   2 -10   0  244.18   18.70
   2 -10   0  252.47   19.20
  -1  10   0  729.23   50.29
  -1  10   0  798.42   49.99
  -1  10   0  913.61   51.99
  -1  10   0  711.83   50.39
  -1  10   0  755.72   51.09
   1 -10   0  839.62   50.19
   1 -10   0  839.62   49.20
   1 -10   0  755.42   50.39
   1 -10   0  860.41   50.99
   1 -10   0  842.32   49.30
   0  10   0  714.83   51.59
   0  10   0  795.82   51.79
   0  10   0  868.91   52.69
   0  10   0  808.72   52.09
   0  10   0  822.82   51.29
   0 -10   0  837.32   51.39
   0 -10   0  812.82   51.89
   0 -10   0  843.72   50.59
   0 -10   0  890.01   52.69
   1  10   0  688.33   44.40
   1  10   0  615.04   42.90
   1  10   0  692.63   44.10
   1  10   0  655.73   43.90
   1  10   0  731.43   45.10
  -1 -10   0  662.33   42.80
  -1 -10   0  686.83   42.90
  -1 -10   0  700.13   43.80
  -1 -10   0  706.83   44.60
  -1 -10   0  661.83   44.10
   2  10   0 1193.58   75.49
   2  10   0 1313.27   76.79
   2  10   0 1123.79   75.39
  -2 -10   0 1274.07   74.69
  -2 -10   0 1220.28   75.59
  -2 -10   0 1172.28   74.49
  -2 -10   0 1285.47   76.49
   3  10   0  196.08   16.30
   3  10   0  195.08   17.00
   3  10   0  202.98   16.90
  -3 -10   0  206.38   17.00
  -3 -10   0  196.18   15.80
  -3 -10   0  206.78   16.60
  -3 -10   0  169.48   16.10
  -3 -10   0  195.68   15.80
   4  10   0    1.80    2.70
   4  10   0   11.70    4.30
   4  10   0    6.30    3.10
  -4 -10   0    4.00    2.10
  -4 -10   0    1.00    1.90
  -4 -10   0    6.00    2.90
  -4 -10   0    7.00    3.30
  -4 -10   0    6.60    3.50
   5  10   0  646.84   47.70
   5  10   0  816.02   49.99
  -5 -10   0  660.33   47.80
  -5 -10   0  757.02   49.20
  -5 -10   0  739.13   48.80
  -5 -10   0  763.42   47.60
   6  10   0  244.58   20.50
   6  10   0  222.58   19.00
   6  10   0  216.78   18.40
  -6 -10   0  218.38   18.30
  -6 -10   0  242.48   20.00
  -6 -10   0  193.38   18.80
  -6 -10   0  231.88   20.20
  -6 -10   0  237.98   19.80
   7  10   0   63.69    8.80
   7  10   0   69.19   10.70
   7  10   0   73.49   12.00
   7  10   0   73.39    9.20
  -7 -10   0   73.19    9.00
  -7 -10   0   63.79   10.10
  -7 -10   0   94.49   10.70
  -7 -10   0   80.59   10.90
  -7 -10   0   55.39   10.10
  -7 -10   0   73.29    9.80
   8  10   0  387.76   28.60
   8  10   0  385.26   27.90
   8  10   0  356.36   30.00
   8  10   0  392.76   30.00
  -8 -10   0  443.76   31.30
  -8 -10   0  363.46   30.10
  -8 -10   0  426.36   29.80
  -8 -10   0  424.26   31.30
   9  10   0    2.30    3.90
   9  10   0    3.40    3.50
   9  10   0   -0.40    3.20
  -9 -10   0   -1.70    3.20
  -9 -10   0   -0.30    3.00
  -9 -10   0   -3.40    3.80
  -9 -10   0    0.60    3.00
  -9  11   0  152.08   11.50
  -9  11   0  118.19   10.10
  -9  11   0  147.39    9.90
  -9  11   0  131.29   11.30
  -8  11   0   22.10    4.40
  -8  11   0   18.40    3.50
  -8  11   0   22.80    3.80
  -8  11   0   29.40    5.00
   8 -11   0   20.20    2.60
  -7  11   0    8.60    3.00
  -7  11   0   10.30    2.80
  -7  11   0    7.20    3.20
  -7  11   0    7.50    2.60
   7 -11   0    7.80    2.10
   7 -11   0    9.10    2.70
  -6  11   0    2.90    1.80
  -6  11   0    4.30    2.50
  -6  11   0    0.00    1.70
  -6  11   0    1.20    2.00
   6 -11   0    2.30    2.00
   6 -11   0    5.50    2.10
  -5  11   0   14.60    4.00
  -5  11   0   20.40    4.10
  -5  11   0   15.80    3.80
  -5  11   0   17.70    4.20
   5 -11   0   11.10    2.90
  -4  11   0   15.70    3.60
  -4  11   0    7.30    2.80
  -4  11   0   13.40    3.40
   4 -11   0    7.90    2.10
   4 -11   0   17.30    3.70
  -3  11   0   17.60    4.30
  -3  11   0   15.40    3.80
  -3  11   0   22.60    4.80
  -3  11   0   16.30    4.20
   3 -11   0   18.50    3.00
   3 -11   0   18.60    3.80
   3 -11   0   17.20    2.90
  -2  11   0    2.20    2.00
  -2  11   0    4.80    2.60
  -2  11   0    0.20    1.80
  -2  11   0   -0.40    1.70
  -2  11   0   -0.40    1.50
   2 -11   0    1.90    1.30
   2 -11   0    1.40    1.70
   2 -11   0    3.90    2.30
   2 -11   0   -0.20    1.50
  -1  11   0    0.40    2.10
  -1  11   0    1.50    1.90
  -1  11   0   -1.50    1.60
  -1  11   0    4.80    2.40
  -1  11   0   -2.60    1.50
   1 -11   0   -2.30    1.20
   1 -11   0    2.60    2.10
   1 -11   0    0.60    1.60
   1 -11   0    1.00    1.90
   1 -11   0   -1.30    1.60
   0  11   0    2.00    2.20
   0  11   0    2.10    2.00
   0  11   0   -1.40    1.50
   0  11   0    2.70    2.10
   0 -11   0    0.00    1.70
   0 -11   0    2.10    1.80
   0 -11   0    0.50    1.90
   0 -11   0    2.00    2.00
   0 -11   0    2.80    1.80
   1  11   0   41.50    6.70
   1  11   0   29.40    6.50
   1  11   0   30.60    6.10
   1  11   0   26.80    5.50
   1  11   0   30.30    6.70
  -1 -11   0   26.20    5.10
  -1 -11   0   26.00    5.80
  -1 -11   0   27.60    5.80
  -1 -11   0   23.40    4.60
  -1 -11   0   37.70    6.80
   2  11   0    5.60    3.40
   2  11   0    6.90    3.80
   2  11   0   13.50    4.30
  -2 -11   0   14.50    4.60
  -2 -11   0   13.20    3.90
  -2 -11   0   10.10    3.80
  -2 -11   0    9.10    3.00
  -2 -11   0    5.50    3.50
   3  11   0   95.79   11.20
  -3 -11   0  102.69   10.80
  -3 -11   0  101.69   10.90
  -3 -11   0  105.29   10.10
  -3 -11   0   93.19   10.70
   4  11   0   55.59    8.10
   4  11   0   31.80    7.20
   4  11   0   31.70    7.10
   4  11   0   43.00    7.70
  -4 -11   0   32.10    6.90
  -4 -11   0   34.80    7.10
  -4 -11   0   44.60    7.70
   5  11   0    4.00    3.80
   5  11   0    8.30    3.80
   5  11   0    6.00    3.30
  -5 -11   0    7.10    3.50
  -5 -11   0   10.20    3.70
  -5 -11   0    1.10    3.40
  -5 -11   0   19.70    5.00
  -5 -11   0    7.50    3.30
   6  11   0   20.10    4.90
   6  11   0   12.60    4.10
   6  11   0   17.50    4.90
   6  11   0   14.80    5.30
   6  11   0   13.30    4.80
  -6 -11   0   13.90    5.10
  -6 -11   0   17.10    5.50
  -6 -11   0   27.70    6.40
  -6 -11   0   15.10    5.20
  -6 -11   0   22.30    5.60
   7  11   0   -0.10    3.70
   7  11   0    5.90    3.00
   7  11   0   -0.50    3.30
   7  11   0   -0.70    3.50
  -7 -11   0    0.30    3.20
  -7 -11   0   -1.40    3.70
  -7 -11   0   -3.80    2.80
  -7 -11   0    6.10    3.20
   8  11   0    9.60    4.40
   8  11   0   10.70    5.10
  -8 -11   0    2.70    4.90
  -8 -11   0    5.50    4.10
  -8 -11   0   12.90    4.20
  -8 -11   0   11.60    4.60
  -8  12   0   42.80    5.40
  -8  12   0   47.80    7.00
  -8  12   0   44.10    7.10
  -8  12   0   49.90    5.50
   8 -12   0   38.30    3.90
   8 -12   0   46.30    4.60
  -7  12   0  300.07   19.60
  -7  12   0  256.97   19.10
  -7  12   0  245.28   19.30
   7 -12   0  244.68   17.80
   7 -12   0  269.37   17.80
  -6  12   0  197.98   15.10
  -6  12   0  201.08   15.30
  -6  12   0  191.58   15.30
  -6  12   0  190.78   15.50
   6 -12   0  183.38   14.30
   6 -12   0  187.98   14.20
  -5  12   0   60.69    7.80
  -5  12   0   80.29    7.80
  -5  12   0   58.39    7.30
  -5  12   0   78.59    8.40
   5 -12   0   61.59    6.90
  -4  12   0  754.72   45.20
  -4  12   0  690.13   44.00
  -4  12   0  613.94   43.90
  -4  12   0  776.62   45.60
   4 -12   0  723.23   44.30
   4 -12   0  668.93   41.50
   4 -12   0  598.24   45.20
  -3  12   0  228.38   18.80
  -3  12   0  267.67   21.20
  -3  12   0  253.17   19.50
  -3  12   0  220.28   18.60
  -3  12   0  239.28   18.20
   3 -12   0  241.98   17.30
   3 -12   0  260.17   16.40
  -2  12   0   87.39    9.60
  -2  12   0   82.59    9.90
  -2  12   0   71.59    9.00
  -2  12   0   90.39    9.80
  -2  12   0   88.79    8.90
   2 -12   0   88.39    9.40
   2 -12   0   84.39    8.70
   2 -12   0   90.09    7.70
   2 -12   0   84.89    7.70
  -1  12   0  108.49   11.10
  -1  12   0   85.39    9.80
  -1  12   0   76.89    8.90
  -1  12   0   92.29   10.10
   1 -12   0  105.59   10.50
   1 -12   0  102.29    9.90
   1 -12   0   99.89    8.80
   1 -12   0   92.89    8.80
   1 -12   0   93.29    9.80
   0  12   0   59.99    8.20
   0  12   0   79.79    9.60
   0  12   0   69.09    8.70
   0  12   0   84.29   12.90
   0  12   0   64.29    7.90
   0 -12   0   74.59    8.10
   0 -12   0   62.59    8.20
   0 -12   0   70.29    7.60
   0 -12   0   65.49    7.40
   0 -12   0   71.99    8.70
   1  12   0    8.70    3.80
   1  12   0    2.30    2.70
   1  12   0    4.30    3.20
   1  12   0    6.10    3.50
   1  12   0    6.60    3.70
  -1 -12   0   10.20    3.70
  -1 -12   0    8.30    3.30
  -1 -12   0    4.20    2.70
  -1 -12   0    5.20    3.00
  -1 -12   0    3.30    2.60
   2  12   0  493.35   32.40
   2  12   0  406.86   31.00
   2  12   0  464.05   32.80
   2  12   0  435.06   32.10
  -2 -12   0  423.56   31.20
  -2 -12   0  461.05   32.40
  -2 -12   0  419.96   31.60
   3  12   0  168.18   16.20
   3  12   0  175.98   17.20
   3  12   0  215.28   17.20
   3  12   0  172.18   15.90
  -3 -12   0  172.88   16.50
  -3 -12   0  192.28   15.60
  -3 -12   0  193.18   17.20
  -3 -12   0  161.68   15.10
   4  12   0  343.07   26.10
   4  12   0  323.27   26.20
   4  12   0  347.17   25.80
   4  12   0  356.76   27.50
   4  12   0  335.77   25.10
  -4 -12   0  350.06   27.10
  -4 -12   0  305.27   25.90
  -4 -12   0  343.57   25.20
  -4 -12   0  338.67   25.30
   5  12   0  286.67   24.50
   5  12   0  274.37   24.50
   5  12   0  315.17   23.00
   5  12   0  317.47   23.90
   5  12   0  264.47   23.30
  -5 -12   0  271.47   23.80
  -5 -12   0  281.57   22.80
  -5 -12   0  284.77   22.60
  -5 -12   0  301.67   24.60
  -5 -12   0  279.07   23.80
   6  12   0   13.30    6.00
   6  12   0   11.70    5.70
   6  12   0   11.00    5.40
  -6 -12   0   17.80    6.30
  -6 -12   0   10.60    5.50
  -6 -12   0   18.30    6.20
  -6 -12   0   14.00    4.60
   7  12   0   13.00    7.30
   7  12   0    6.50    4.00
   7  12   0   10.20    5.30
  -7 -12   0   14.30    5.60
  -7 -12   0    3.30    5.10
  -7 -12   0    8.90    5.40
  -7  13   0    5.80    2.90
  -7  13   0    7.70    3.10
  -7  13   0    1.80    3.20
  -6  13   0   14.20    4.10
  -6  13   0    4.30    3.00
  -6  13   0    6.70    3.10
  -6  13   0    8.70    3.20
   6 -13   0    4.70    3.40
  -5  13   0  126.49   11.70
  -5  13   0  112.19   11.30
  -5  13   0  107.49   10.50
  -5  13   0  105.59   10.50
  -4  13   0   22.50    6.50
  -4  13   0   26.00    5.40
  -4  13   0   27.20    5.70
  -4  13   0   21.00    5.00
   4 -13   0   27.30    5.20
   4 -13   0   25.60    3.80
   4 -13   0   24.90    5.30
  -3  13   0   84.99    9.60
  -3  13   0   78.89    9.90
  -3  13   0   80.69    8.60
  -3  13   0   64.59   11.10
  -3  13   0   77.99    8.90
   3 -13   0   62.69    7.20
   3 -13   0   83.59    8.60
   3 -13   0   65.29    6.40
   3 -13   0   79.39    6.80
  -2  13   0    4.40    3.30
  -2  13   0   14.20    4.20
  -2  13   0    9.40    3.70
  -2  13   0    9.20    3.70
  -2  13   0    6.30    4.30
   2 -13   0    8.50    2.70
   2 -13   0   11.40    3.50
   2 -13   0    9.10    3.20
   2 -13   0    8.40    3.40
  -1  13   0   44.60    8.20
  -1  13   0   50.49    8.40
  -1  13   0   41.50    7.60
  -1  13   0   36.70    7.00
  -1  13   0   34.20    6.90
   1 -13   0   39.80    7.30
   1 -13   0   31.30    5.30
   1 -13   0   34.90    5.60
   1 -13   0   30.70    6.40
   1 -13   0   25.20    5.90
   0  13   0    8.70    3.30
   0  13   0    5.30    3.20
   0  13   0   16.80    4.70
   0  13   0    9.20    3.70
   0  13   0    3.70    3.10
   0 -13   0    9.90    4.00
   0 -13   0    1.40    2.60
   0 -13   0    2.40    2.20
   0 -13   0    8.10    3.30
   0 -13   0    5.10    3.00
   1  13   0   17.60    5.80
   1  13   0   13.30    4.80
   1  13   0   21.70    6.40
   1  13   0   14.60    4.60
   1  13   0   20.80    5.70
  -1 -13   0   18.10    5.00
  -1 -13   0   38.70    7.50
  -1 -13   0   20.30    5.40
   2  13   0   52.39    8.80
   2  13   0   55.89    9.70
   2  13   0   37.10   12.10
   2  13   0   63.49    7.80
   2  13   0   71.29   11.30
  -2 -13   0   49.40    9.10
  -2 -13   0   49.70    9.10
  -2 -13   0   41.40    7.40
  -2 -13   0   51.39    8.00
   3  13   0   13.90    5.10
   3  13   0    9.30    4.50
   3  13   0   10.60    4.30
   3  13   0    5.60    3.50
   3  13   0    8.30    4.00
  -3 -13   0   14.00    5.90
  -3 -13   0   14.90    4.70
  -3 -13   0   10.60    5.00
  -3 -13   0    7.90    3.70
   4  13   0    7.60    4.20
   4  13   0   12.10    4.90
   4  13   0    7.00    4.20
  -4 -13   0    1.40    4.00
  -4 -13   0    3.80    3.30
  -4 -13   0    0.90    3.30
  -4 -13   0    6.60    4.80
  -4 -13   0    1.70    3.50
   5  13   0   39.30    8.40
   5  13   0   35.10    7.80
   5  13   0   56.59   10.00
  -5 -13   0   34.20    8.70
  -5 -13   0   34.10    7.00
  -5 -13   0   28.00    7.70
  -5 -13   0   25.30    7.70
  -5  14   0   34.60    6.80
  -5  14   0   30.00    6.30
  -5  14   0   29.00    6.20
  -5  14   0   17.20    5.20
  -4  14   0    2.10    3.20
  -4  14   0   -0.20    2.80
  -4  14   0    1.40    3.10
  -4  14   0    0.40    3.20
   4 -14   0    2.30    3.30
   4 -14   0    0.80    1.70
  -3  14   0  170.18   21.10
  -3  14   0  180.78   15.70
  -3  14   0  158.28   15.30
  -3  14   0  157.48   14.50
   3 -14   0  155.78   11.70
   3 -14   0  164.08   12.90
   3 -14   0  157.68   11.90
  -2  14   0   54.29    9.40
  -2  14   0   34.00    8.50
  -2  14   0   47.50    8.80
  -2  14   0   54.79    9.10
  -2  14   0   65.19    7.60
   2 -14   0   37.70    5.90
   2 -14   0   51.19    8.10
   2 -14   0   49.99    5.80
  -1  14   0   29.60    7.10
  -1  14   0   24.60    6.90
  -1  14   0   22.30    5.80
  -1  14   0   23.90    6.10
  -1  14   0   13.60    5.50
   1 -14   0   21.50    4.50
   1 -14   0   18.80    4.40
   1 -14   0   13.80    5.00
   1 -14   0   24.90    6.30
   0  14   0  975.80   64.69
   0  14   0 1051.49   65.39
   0  14   0 1052.99   65.19
   0  14   0 1022.20   65.59
   0 -14   0  893.71   61.39
   0 -14   0  976.40   63.59
   0 -14   0 1034.40   66.89
   1  14   0    6.90    3.10
   1  14   0    0.40    3.00
   1  14   0    0.30    3.20
  -1 -14   0    0.00    3.80
  -1 -14   0    2.90    3.70
  -1 -14   0   -4.70    2.70
  -1 -14   0    3.80    3.00
  -1 -14   0   -0.50    2.60
   2  14   0   47.90    9.70
   2  14   0   60.29   11.00
   2  14   0   52.99    9.70
  -2 -14   0   48.40    7.80
  -2 -14   0   49.20    9.30
  -2 -14   0   41.20    7.70
  -2 -14   0   65.89   11.60
   3  14   0  302.97   25.10
   3  14   0  308.47   26.30
   3  14   0  310.47   25.60
  -3 -14   0  293.37   24.60
  -3 -14   0  306.17   25.60
  -3 -14   0  304.77   26.00
   4  14   0   19.80    6.30
   4  14   0   25.60    7.00
   4  14   0   13.50    7.00
  -4 -14   0   19.90    7.30
  -4 -14   0   14.90    5.00
  -4 -14   0   22.50    7.10
  -4 -14   0   20.90    6.30
  -2  15   0    9.20    4.60
  -2  15   0    8.50    4.90
  -2  15   0   21.50    6.30
   2 -15   0   15.70    4.70
   2 -15   0    6.70    3.00
   2 -15   0   11.10    3.80
  -1  15   0   12.90    5.30
  -1  15   0    9.80    4.60
  -1  15   0   22.70    6.10
   1 -15   0    8.80    3.40
   1 -15   0    2.40    3.90
   1 -15   0    8.60    3.60
   0  15   0   10.70    5.60
   0  15   0   32.20    8.20
   0  15   0   16.10    5.70
   0 -15   0   15.00    4.40
   0 -15   0   23.40    5.30
   0 -15   0   14.30    4.90
  -3 -14  -1  117.59   11.50
  -3 -14  -1   97.09   12.40
  -3 -14  -1  101.99   13.00
   3  14   1  105.59   12.80
   3  14   1   92.39   12.50
   3  14   1  116.49   13.60
  -2 -14  -1  136.49   14.90
  -2 -14  -1  139.09   13.10
  -2 -14  -1  123.89   12.70
   2  14   1  157.98   15.30
   2  14   1  142.49   14.90
   2  14   1  140.29   16.00
  -1 -14  -1  139.29   14.70
  -1 -14  -1  140.19   12.80
   1  14   1  144.59   15.40
   1  14   1  153.28   14.70
   1  14   1  130.19   14.50
   0 -14  -1  108.79   11.50
   0  14   1   89.59   11.80
   0  14   1   95.89   11.60
   0  14   1   68.99   11.60
   1 -14  -1   12.30    4.10
   1 -14  -1   15.30    4.00
   1 -14  -1   18.50    5.90
   1 -14  -1   19.20    6.20
  -1  14   1    9.40    5.00
  -1  14   1   19.70    5.70
  -1  14   1   16.80    5.50
  -1  14   1   24.60    6.60
   2 -14  -1  365.66   27.10
   2 -14  -1  380.66   25.00
   2 -14  -1  337.07   24.60
  -2  14   1  406.26   27.70
  -2  14   1  374.96   28.10
  -2  14   1  396.06   31.70
  -2  14   1  379.56   28.60
  -2  14   1  359.16   27.90
   3 -14  -1   25.80    5.20
   3 -14  -1   20.90    3.80
   3 -14  -1   18.90    4.00
  -3  14   1   14.80    4.90
  -3  14   1   21.80    6.00
  -3  14   1   34.90   12.00
  -3  14   1   15.30    5.00
   4 -14  -1   78.49    7.90
  -4  14   1   78.09    9.60
  -4  14   1   77.99    9.30
  -4  14   1   78.59    9.90
  -4  14   1   97.59   13.20
  -5  14   1  130.99   12.60
  -5  14   1  108.29   11.70
  -5  14   1  126.89   12.70
  -5  14   1  123.69   12.00
  -5 -13  -1   11.30    5.80
  -5 -13  -1   11.80    5.80
  -5 -13  -1    2.60    3.70
   5  13   1   11.70    4.40
   5  13   1    1.90    5.00
   5  13   1   18.00    5.90
  -4 -13  -1   14.90    6.00
  -4 -13  -1   36.50    7.00
  -4 -13  -1   16.30    5.30
  -4 -13  -1   18.60    6.60
   4  13   1   26.10    7.00
   4  13   1   20.20    6.10
   4  13   1   21.80    6.90
  -3 -13  -1   11.80    4.30
  -3 -13  -1    4.30    3.60
  -3 -13  -1    5.00    4.40
  -3 -13  -1    4.90    4.20
   3  13   1   13.10    5.20
   3  13   1   11.10    4.30
   3  13   1   10.20    5.10
  -2 -13  -1   -2.80    4.00
  -2 -13  -1    9.40    4.20
  -2 -13  -1    1.70    3.00
   2  13   1   14.40    4.40
   2  13   1    5.30    3.90
   2  13   1   10.60    4.10
   2  13   1    1.40    3.50
   2  13   1    9.20    3.50
  -1 -13  -1   10.50    4.10
  -1 -13  -1    9.70    4.20
  -1 -13  -1   10.30    4.20
   1  13   1   12.60    4.20
   1  13   1   12.00    4.20
   1  13   1    6.70    3.90
   1  13   1   17.80    5.30
   1  13   1   19.90    5.10
   0 -13  -1   66.59    8.70
   0 -13  -1   86.09   10.10
   0 -13  -1   74.89    8.20
   0 -13  -1   96.99    8.90
   0 -13  -1   71.39   11.10
   0  13   1   75.19   11.70
   0  13   1   79.79   10.40
   0  13   1   90.69   10.40
   0  13   1   87.19    9.70
   1 -13  -1  117.39   11.70
   1 -13  -1  115.79   11.80
   1 -13  -1  102.29    9.70
   1 -13  -1  110.69   11.50
   1 -13  -1  100.19    9.70
  -1  13   1  129.29   12.70
  -1  13   1  110.29   11.80
  -1  13   1   92.09   11.10
  -1  13   1  130.39   12.70
   2 -13  -1   57.09    7.50
   2 -13  -1   43.70    5.60
   2 -13  -1   65.09    8.00
  -2  13   1   44.40    8.20
  -2  13   1   56.09    8.80
  -2  13   1   56.39    9.00
  -2  13   1   59.89    7.20
  -2  13   1   47.00    8.90
   3 -13  -1    5.50    3.00
   3 -13  -1    2.00    2.10
   3 -13  -1   -4.30    3.50
   3 -13  -1    2.10    1.70
   3 -13  -1   -3.60    1.90
  -3  13   1   -1.50    2.00
  -3  13   1    1.70    2.40
  -3  13   1    1.90    2.70
  -3  13   1   -4.30    2.60
  -3  13   1    2.10    2.40
   4 -13  -1    0.50    1.90
   4 -13  -1    9.00    3.50
   4 -13  -1    3.20    3.00
  -4  13   1   12.30    3.90
  -4  13   1   -3.60    3.60
  -4  13   1    3.10    2.70
  -4  13   1    7.80    3.40
   5 -13  -1   11.80    3.90
  -5  13   1   17.50    4.10
  -5  13   1   16.60    4.50
  -5  13   1    9.30    3.10
  -5  13   1   12.30    4.40
   6 -13  -1   67.29    7.70
  -6  13   1   70.59    8.50
  -6  13   1   97.59    9.00
  -6  13   1   74.99    8.90
  -6  13   1   80.39    8.40
  -7  13   1   95.19    9.00
  -7  13   1   92.59    9.90
  -7  13   1   94.69    9.20
  -7  13   1   80.69    9.00
  -6 -12  -1  170.98   15.80
  -6 -12  -1  165.08   17.00
  -6 -12  -1  152.68   16.40
   6  12   1  139.79   15.80
   6  12   1  175.18   16.10
   6  12   1  167.18   17.20
  -5 -12  -1   12.20    5.20
  -5 -12  -1    3.40    3.80
  -5 -12  -1   11.10    4.40
  -5 -12  -1    6.00    4.20
   5  12   1    3.90    3.60
   5  12   1    1.90    3.40
   5  12   1    5.30    3.70
  -4 -12  -1  436.16   30.20
  -4 -12  -1  424.36   31.80
  -4 -12  -1  427.56   30.00
  -4 -12  -1  397.56   31.30
   4  12   1  395.26   31.10
   4  12   1  432.76   31.10
   4  12   1  418.26   29.90
   4  12   1  413.16   30.50
   4  12   1  398.36   31.80
  -3 -12  -1    8.00    4.70
  -3 -12  -1    8.00    3.50
  -3 -12  -1    8.20    4.50
  -3 -12  -1    0.90    3.60
   3  12   1   14.70    4.40
   3  12   1   10.30    4.30
   3  12   1   17.50    5.60
   3  12   1    7.80    3.90
   3  12   1   17.10    5.10
  -2 -12  -1   62.39   10.00
  -2 -12  -1   51.99    8.60
  -2 -12  -1   55.99    9.50
   2  12   1   63.19   10.70
   2  12   1   47.70    8.70
   2  12   1   61.49   10.20
   2  12   1   54.19    9.40
  -1 -12  -1  366.16   27.20
  -1 -12  -1  316.07   26.90
  -1 -12  -1  366.06   26.00
  -1 -12  -1  406.56   28.50
  -1 -12  -1  370.96   26.10
   1  12   1  351.86   27.60
   1  12   1  419.76   28.50
   1  12   1  397.86   27.00
   1  12   1  381.86   31.00
   1  12   1  381.66   27.60
   0 -12  -1   25.20    5.20
   0 -12  -1   33.10    6.50
   0 -12  -1   27.30    5.80
   0 -12  -1   27.50    6.40
   0 -12  -1   30.80    5.30
   0  12   1   31.30    8.20
   0  12   1   40.80    8.60
   0  12   1   17.90    5.20
   0  12   1   30.20    6.50
   0  12   1   40.10    7.00
   1 -12  -1    6.70    2.80
   1 -12  -1    6.50    2.20
   1 -12  -1   10.80    3.90
   1 -12  -1    2.70    2.80
   1 -12  -1    8.90    3.80
  -1  12   1    3.10    2.70
  -1  12   1    5.90    2.60
  -1  12   1   10.20    4.00
  -1  12   1    4.70    3.00
  -1  12   1    9.60    3.70
   2 -12  -1  518.25   33.40
   2 -12  -1  536.45   33.50
   2 -12  -1  551.94   36.10
   2 -12  -1  532.65   35.60
  -2  12   1  545.75   37.00
  -2  12   1  543.85   36.40
  -2  12   1  540.75   36.20
  -2  12   1  505.15   34.90
  -2  12   1  496.65   35.90
   3 -12  -1   85.49    8.10
   3 -12  -1   77.79    6.40
  -3  12   1   70.39    8.50
  -3  12   1   70.29    8.50
  -3  12   1   88.79    9.30
  -3  12   1   66.89    8.90
  -3  12   1   69.09    8.00
   4 -12  -1  486.65   32.60
   4 -12  -1  496.15   31.00
   4 -12  -1  481.65   32.10
  -4  12   1  466.45   32.10
  -4  12   1  425.06   32.40
  -4  12   1  534.05   35.60
  -4  12   1  512.55   33.40
  -4  12   1  495.05   33.30
   5 -12  -1  614.14   38.10
   5 -12  -1  639.24   40.00
   5 -12  -1  622.44   39.70
  -5  12   1  553.34   40.00
  -5  12   1  644.44   41.10
  -5  12   1  642.74   40.30
  -5  12   1  658.93   41.20
   6 -12  -1   69.09    7.00
   6 -12  -1   55.29    6.50
  -6  12   1   77.09    8.00
  -6  12   1   62.19    7.20
  -6  12   1   73.29    7.60
  -6  12   1   65.49    7.70
   7 -12  -1   49.00    5.30
  -7  12   1   52.39    6.50
  -7  12   1   59.59    7.10
  -7  12   1   53.69    6.50
  -8  12   1  232.48   15.40
  -8  12   1  203.88   16.00
  -8  12   1  219.58   16.60
  -8  12   1  193.08   15.30
  -7 -11  -1    2.00    3.50
  -7 -11  -1    5.00    4.10
  -7 -11  -1    4.90    3.40
  -7 -11  -1   -0.50    4.30
   7  11   1    5.30    4.00
   7  11   1    2.50    4.90
   7  11   1    1.20    4.10
  -6 -11  -1   47.50    8.60
  -6 -11  -1   41.70    8.60
  -6 -11  -1   76.69    9.60
  -6 -11  -1   75.39   11.30
  -6 -11  -1   69.19    8.80
   6  11   1   64.99   10.30
   6  11   1   64.09   10.30
   6  11   1   64.39   11.10
   6  11   1   74.59   14.90
  -5 -11  -1    6.30    2.90
  -5 -11  -1   10.10    4.30
  -5 -11  -1    5.40    3.60
   5  11   1    6.40    2.90
   5  11   1    2.20    3.10
   5  11   1    1.60    3.30
   5  11   1   11.30    3.40
   5  11   1    6.30    3.40
  -4 -11  -1    6.70    3.80
  -4 -11  -1   10.30    4.10
  -4 -11  -1    4.00    2.60
  -4 -11  -1    6.40    3.60
   4  11   1    3.70    3.40
   4  11   1    6.50    3.50
   4  11   1   -0.30    3.20
  -3 -11  -1   11.50    4.20
  -3 -11  -1   11.10    4.40
  -3 -11  -1    4.90    3.60
  -3 -11  -1    4.00    2.50
   3  11   1    7.80    3.60
   3  11   1   17.60    4.40
   3  11   1    9.20    4.10
   3  11   1   13.30    4.30
  -2 -11  -1    9.00    3.70
  -2 -11  -1   11.40    4.10
  -2 -11  -1   11.90    4.00
  -2 -11  -1   10.30    3.40
  -2 -11  -1   10.90    3.30
   2  11   1    8.60    3.80
   2  11   1   10.50    3.30
   2  11   1    5.90    3.40
   2  11   1   10.80    6.60
  -1 -11  -1   90.69    9.20
  -1 -11  -1  107.99    9.50
  -1 -11  -1   84.79    9.80
  -1 -11  -1  110.99   12.60
  -1 -11  -1   93.39    9.80
   1  11   1   83.09    9.70
   1  11   1   97.19   10.00
   1  11   1   96.99    9.60
   1  11   1  105.19   11.00
   1  11   1   97.09   10.20
   0 -11  -1   51.09    6.60
   0 -11  -1   45.00    7.40
   0 -11  -1   54.49    6.30
   0 -11  -1   54.39    6.10
   0 -11  -1   62.29    7.70
   0  11   1   58.69    7.20
   0  11   1   52.89    7.00
   0  11   1   65.29    7.10
   0  11   1   46.10    8.00
   0  11   1   63.09    7.80
   1 -11  -1    6.10    2.60
   1 -11  -1    3.70    2.00
   1 -11  -1    5.30    2.40
   1 -11  -1    3.60    2.40
  -1  11   1    1.90    2.00
  -1  11   1    1.90    2.10
  -1  11   1    3.50    2.40
  -1  11   1    3.90    2.40
  -1  11   1    7.60    3.00
   2 -11  -1   25.30    5.30
   2 -11  -1   28.10    5.50
   2 -11  -1   19.30    3.50
  -2  11   1   31.70    5.50
  -2  11   1   31.00    5.90
  -2  11   1   23.40    5.00
  -2  11   1   27.30    5.70
  -2  11   1   26.60    5.60
   3 -11  -1   -2.80    1.40
   3 -11  -1    0.40    1.30
   3 -11  -1    1.00    1.00
  -3  11   1    2.10    2.00
  -3  11   1    3.00    1.70
  -3  11   1   -1.20    1.70
  -3  11   1    3.00    2.70
  -3  11   1   -2.20    1.60
   4 -11  -1   19.80    3.60
   4 -11  -1   21.50    5.10
  -4  11   1   19.00    4.30
  -4  11   1   22.80    4.90
  -4  11   1   20.60    5.00
  -4  11   1   25.40    4.90
   5 -11  -1   69.39    6.10
   5 -11  -1   69.59    7.20
  -5  11   1   67.19    7.10
  -5  11   1   71.79    7.30
  -5  11   1   77.89    8.00
  -5  11   1   85.39    8.30
   6 -11  -1   31.00    5.00
   6 -11  -1   40.40    4.80
  -6  11   1   39.40    5.30
  -6  11   1   40.10    5.00
  -6  11   1   35.90    6.00
  -6  11   1   46.30    5.20
   7 -11  -1    0.90    1.80
   7 -11  -1    2.80    1.60
  -7  11   1    2.00    2.00
  -7  11   1    0.00    2.20
  -7  11   1    0.70    2.20
  -8  11   1   27.20    5.00
  -8  11   1   33.50    5.40
  -8  11   1   35.30    4.20
  -8  11   1   34.50    4.20
  -9  11   1   12.00    2.10
  -9  11   1   12.80    3.40
  -9  11   1    6.30    2.10
  -9  11   1   10.50    3.30
  -8 -10  -1  172.38   16.80
  -8 -10  -1  179.78   16.50
  -8 -10  -1  183.18   17.60
  -8 -10  -1  173.28   17.70
   8  10   1  155.98   16.70
   8  10   1  156.98   15.40
   8  10   1  216.08   18.80
   8  10   1  178.28   15.20
  -7 -10  -1  123.69   13.60
  -7 -10  -1  118.19   12.80
  -7 -10  -1  106.69   13.40
  -7 -10  -1  117.89   12.70
  -7 -10  -1  118.49   13.40
  -7 -10  -1  144.09   14.40
   7  10   1  133.39   14.20
   7  10   1  126.69   11.70
   7  10   1  118.79   13.30
   7  10   1  137.09   13.10
  -6 -10  -1  723.43   47.40
  -6 -10  -1  699.03   48.50
  -6 -10  -1  747.33   49.20
  -6 -10  -1  763.92   49.60
  -6 -10  -1  661.43   49.20
  -6 -10  -1  746.93   48.80
   6  10   1  677.93   50.79
   6  10   1  727.33   47.60
   6  10   1  736.03   49.10
   6  10   1  651.83   47.90
   6  10   1  799.72   49.10
  -5 -10  -1   16.90    4.80
  -5 -10  -1   18.60    4.60
  -5 -10  -1   14.90    5.00
  -5 -10  -1    8.90    4.20
  -5 -10  -1    8.40    4.00
   5  10   1   17.90    5.10
   5  10   1   14.80    5.00
   5  10   1   13.40    4.60
  -4 -10  -1   62.19    7.70
  -4 -10  -1   89.29    9.90
  -4 -10  -1   70.39    9.10
  -4 -10  -1   69.59    8.90
   4  10   1   71.89    9.50
   4  10   1   75.99    8.90
   4  10   1   66.39    8.60
  -3 -10  -1 1024.30   62.99
  -3 -10  -1  950.10   63.79
  -3 -10  -1 1091.09   64.99
  -3 -10  -1 1003.20   62.89
   3  10   1 1065.79   63.99
   3  10   1 1057.39   64.99
   3  10   1  902.71   63.49
  -2 -10  -1   20.70    4.80
  -2 -10  -1   39.80    6.50
  -2 -10  -1   26.30    6.00
  -2 -10  -1   26.70    5.20
  -2 -10  -1   26.10    6.00
   2  10   1   33.80    6.80
   2  10   1   47.00    7.90
   2  10   1   34.80    6.50
   2  10   1   32.50    6.60
  -1 -10  -1    2.50    1.80
  -1 -10  -1    1.20    1.30
  -1 -10  -1    0.50    1.50
  -1 -10  -1    1.00    1.80
  -1 -10  -1   -1.40    1.40
   1  10   1    0.00    2.00
   1  10   1    2.00    1.50
   1  10   1   -0.20    1.50
   1  10   1   -0.90    1.70
   1  10   1   -3.40    1.50
   0 -10  -1 1203.68   71.29
   0 -10  -1 1210.48   72.99
   0 -10  -1 1206.28   72.39
   0 -10  -1 1152.48   72.49
   0 -10  -1 1221.28   71.29
   0  10   1 1134.19   72.59
   0  10   1 1070.79   72.29
   0  10   1 1345.47   74.09
   0  10   1 1113.49   71.69
   0  10   1 1155.38   72.59
   1 -10  -1   49.40    6.20
   1 -10  -1   45.90    7.30
   1 -10  -1   53.29    5.50
   1 -10  -1   49.60    7.40
   1 -10  -1   41.90    5.30
  -1  10   1   48.10    5.80
  -1  10   1   58.99    7.00
  -1  10   1   46.70    7.30
  -1  10   1   53.99    8.10
  -1  10   1   53.69    6.60
   2 -10  -1   68.19    7.10
   2 -10  -1   61.49    6.90
   2 -10  -1   63.09    5.70
   2 -10  -1   55.69    5.60
  -2  10   1   63.89    7.70
  -2  10   1   57.59    6.80
  -2  10   1   63.49    6.80
  -2  10   1   58.29    7.20
  -2  10   1   49.99    6.70
   3 -10  -1  442.36   26.00
   3 -10  -1  417.16   25.90
   3 -10  -1  441.36   27.90
  -3  10   1  380.76   27.40
  -3  10   1  456.95   29.00
  -3  10   1  402.46   28.20
  -3  10   1  405.26   28.20
   4 -10  -1   10.40    2.80
   4 -10  -1   10.90    2.90
  -4  10   1   10.90    3.20
  -4  10   1    8.80    3.00
  -4  10   1   13.70    3.60
   5 -10  -1    1.90    1.50
   5 -10  -1    1.10    1.30
  -5  10   1   -0.80    1.20
  -5  10   1   -1.10    1.50
  -5  10   1   -1.50    1.30
  -5  10   1    0.40    1.30
   6 -10  -1  476.15   29.20
  -6  10   1  466.55   30.20
  -6  10   1  446.26   29.60
  -6  10   1  451.35   29.70
  -6  10   1  478.45   31.50
   7 -10  -1  125.09    9.30
  -7  10   1  130.69   10.60
  -7  10   1  145.89   11.20
  -7  10   1  135.79   10.60
  -8  10   1   54.59    5.20
  -8  10   1   59.59    5.80
  -8  10   1   50.49    4.90
  -8  10   1   51.69    5.70
  -9  10   1  321.07   20.30
  -9  10   1  300.07   25.20
  -9  10   1  315.67   20.00
  -9  10   1  275.47   18.10
  -9  10   1  279.37   17.80
 -10  10   1  120.99    9.60
 -10  10   1  116.89   14.60
 -10  10   1  115.69    9.90
  -9  -9  -1    1.20    3.20
  -9  -9  -1    4.10    3.90
  -9  -9  -1    3.00    3.30
  -9  -9  -1    6.00    4.50
   9   9   1   -2.40    3.90
   9   9   1    0.30    3.00
  -8  -9  -1    2.50    3.20
  -8  -9  -1    1.10    2.80
  -8  -9  -1    1.40    3.70
  -8  -9  -1    5.30    3.10
  -8  -9  -1    0.60    2.50
  -8  -9  -1   -2.30    3.00
   8   9   1    2.60    2.70
   8   9   1    0.40    2.70
   8   9   1   -0.20    2.70
   8   9   1   -1.00    2.70
   8   9   1   -0.60    3.30
  -7  -9  -1    2.00    3.00
  -7  -9  -1   -0.60    2.50
  -7  -9  -1    9.70    3.70
  -7  -9  -1    4.00    2.70
  -7  -9  -1    3.90    3.00
   7   9   1    7.60    3.30
   7   9   1    6.00    3.00
   7   9   1    5.10    3.20
   7   9   1    4.30    3.40
  -6  -9  -1    5.70    3.30
  -6  -9  -1    4.40    2.50
  -6  -9  -1    1.10    2.10
  -6  -9  -1    1.20    2.80
   6   9   1    0.40    2.00
   6   9   1    3.50    2.50
   6   9   1   12.50    4.30
   6   9   1   -1.70    2.60
  -5  -9  -1   41.30    7.70
  -5  -9  -1   51.69    6.50
  -5  -9  -1   42.40    7.70
  -5  -9  -1   42.40    8.50
  -5  -9  -1   43.40    7.70
   5   9   1   41.20    7.70
   5   9   1   48.70    6.10
   5   9   1   46.90    7.80
   5   9   1   49.00    8.30
  -4  -9  -1   -0.40    1.50
  -4  -9  -1    1.80    1.70
  -4  -9  -1    1.40    2.20
  -4  -9  -1    5.10    2.70
   4   9   1    3.10    2.30
   4   9   1    3.20    2.10
   4   9   1    1.90    2.30
   4   9   1    0.20    2.40
  -3  -9  -1   51.59    6.60
  -3  -9  -1   48.10    5.70
  -3  -9  -1   35.70    6.20
  -3  -9  -1   27.30    5.40
   3   9   1   32.00    5.90
   3   9   1   41.30    5.30
   3   9   1   40.30    7.10
   3   9   1   38.20    7.10
   3   9   1   39.40    6.70
  -2  -9  -1   22.60    5.00
  -2  -9  -1   29.90    5.90
  -2  -9  -1   19.70    4.40
  -2  -9  -1   24.80    4.60
  -2  -9  -1   21.30    5.10
   2   9   1   22.40    4.70
   2   9   1   24.30    5.20
   2   9   1   17.90    4.70
   2   9   1   25.30    4.80
   2   9   1   21.20    4.50
  -1  -9  -1   30.10    5.70
  -1  -9  -1   34.40    5.30
  -1  -9  -1   25.50    4.60
  -1  -9  -1   22.00    4.80
  -1  -9  -1   29.30    5.30
   1   9   1   30.70    5.20
   1   9   1   27.70    5.70
   1   9   1   26.70    5.50
   1   9   1   32.40    5.90
   1   9   1   28.10    5.10
   0  -9  -1   -0.50    1.10
   0  -9  -1    2.00    1.30
   0  -9  -1    2.50    1.40
   0  -9  -1    0.00    1.60
   0  -9  -1    1.30    1.60
   0   9   1    0.60    1.80
   0   9   1    2.30    1.60
   0   9   1   -1.10    1.30
   0   9   1   -0.80    1.10
   0   9   1   -0.10    1.40
   1  -9  -1    3.40    1.90
   1  -9  -1    1.00    1.70
   1  -9  -1    1.90    1.30
   1  -9  -1    1.50    1.50
   1  -9  -1    3.00    1.80
  -1   9   1    3.20    1.80
  -1   9   1    0.70    1.50
  -1   9   1    2.80    1.80
  -1   9   1   -1.90    1.90
  -1   9   1    3.60    1.90
   2  -9  -1    6.10    2.20
   2  -9  -1    2.30    1.70
   2  -9  -1    4.60    1.70
   2  -9  -1    4.20    2.00
  -2   9   1    4.70    2.30
  -2   9   1    6.10    2.70
  -2   9   1    8.90    3.00
  -2   9   1    3.20    2.00
  -2   9   1    5.20    2.20
   3  -9  -1   35.60    4.80
   3  -9  -1   50.19    3.90
   3  -9  -1   41.30    3.70
   3  -9  -1   36.50    4.60
   3  -9  -1   39.10    4.80
  -3   9   1   37.80    5.00
  -3   9   1   43.90    5.20
  -3   9   1   34.90    5.70
  -3   9   1   51.09    5.20
   4  -9  -1   14.50    3.60
   4  -9  -1    9.70    2.60
   4  -9  -1   11.40    2.50
  -4   9   1   12.40    3.00
  -4   9   1   15.90    3.30
  -4   9   1   12.30    2.80
  -4   9   1   12.30    2.80
  -4   9   1   12.20    2.70
   5  -9  -1   40.40    4.50
  -5   9   1   58.39    5.80
  -5   9   1   46.50    5.10
  -5   9   1   44.70    4.70
  -5   9   1   40.10    4.80
  -5   9   1   58.59    5.40
   6  -9  -1   30.70    3.20
   6  -9  -1   25.10    3.10
  -6   9   1   25.40    4.40
  -6   9   1   31.50    3.60
  -6   9   1   27.20    4.10
  -6   9   1   21.70    3.10
  -6   9   1   20.10    3.70
   7  -9  -1   12.50    1.60
   7  -9  -1   11.60    2.00
  -7   9   1   11.70    2.40
  -7   9   1    9.90    2.40
  -7   9   1   11.70    2.80
  -7   9   1   10.10    2.70
  -7   9   1    9.80    2.60
  -8   9   1    0.80    1.20
  -8   9   1    3.70    1.20
  -8   9   1    0.50    1.40
  -8   9   1    1.30    1.20
  -8   9   1   -0.60    1.40
  -9   9   1   82.49    6.80
  -9   9   1   79.59    6.60
  -9   9   1   77.39    6.80
  -9   9   1   74.79   10.30
 -10   9   1    5.20    2.10
 -10   9   1    7.20    2.00
 -10   9   1    6.60    4.90
 -10   9   1    8.70    2.50
 -10  -8  -1  370.36   29.40
 -10  -8  -1  375.66   28.60
 -10  -8  -1  405.06   30.20
 -10  -8  -1  401.16   31.20
  -9  -8  -1  147.39   14.60
  -9  -8  -1  153.88   14.20
  -9  -8  -1  171.78   16.10
  -9  -8  -1  163.68   16.70
  -9  -8  -1  161.98   15.80
   9   8   1  128.89   14.50
   9   8   1  118.09   19.00
   9   8   1  173.58   17.70
  -8  -8  -1  330.17   24.20
  -8  -8  -1  315.27   24.60
  -8  -8  -1  330.37   23.50
  -8  -8  -1  303.97   25.80
  -8  -8  -1  309.97   24.70
  -8  -8  -1  263.17   23.00
   8   8   1  319.97   22.80
   8   8   1  270.37   23.70
   8   8   1  302.17   24.10
  -7  -8  -1  236.18   18.50
  -7  -8  -1  200.78   18.60
  -7  -8  -1  241.98   19.70
  -7  -8  -1  228.48   19.20
  -7  -8  -1  231.08   19.60
   7   8   1  205.98   18.70
   7   8   1  275.07   20.60
   7   8   1  250.87   18.60
   7   8   1  246.48   17.80
  -6  -8  -1   19.40    5.00
  -6  -8  -1   17.70    5.10
  -6  -8  -1   17.90    4.80
  -6  -8  -1   20.00    4.80
   6   8   1   15.60    4.50
   6   8   1   19.10    5.00
   6   8   1   22.40    4.60
   6   8   1   15.20    4.60
  -5  -8  -1  546.25   37.20
  -5  -8  -1  534.85   37.00
  -5  -8  -1  578.04   37.30
  -5  -8  -1  555.14   36.00
  -5  -8  -1  521.85   37.60
   5   8   1  561.24   36.40
   5   8   1  505.05   36.60
   5   8   1  568.44   37.60
  -4  -8  -1  242.98   18.20
  -4  -8  -1  272.77   19.70
  -4  -8  -1  263.87   19.90
  -4  -8  -1  234.58   18.80
  -4  -8  -1  211.48   18.50
  -4  -8  -1  234.48   18.20
   4   8   1  231.18   18.20
   4   8   1  273.07   19.90
   4   8   1  247.18   18.00
   4   8   1  237.08   18.90
   4   8   1  258.97   18.70
  -3  -8  -1  587.04   35.20
  -3  -8  -1  586.54   36.40
  -3  -8  -1  469.75   35.30
  -3  -8  -1  569.94   36.10
  -3  -8  -1  519.15   34.80
  -3  -8  -1  502.35   35.60
   3   8   1  507.85   34.80
   3   8   1  608.14   36.70
   3   8   1  498.65   34.40
   3   8   1  519.15   35.70
   3   8   1  559.84   35.50
  -2  -8  -1  215.88   17.20
  -2  -8  -1  242.38   17.90
  -2  -8  -1  243.78   17.80
  -2  -8  -1  230.08   16.50
  -2  -8  -1  212.98   17.50
   2   8   1  217.88   17.20
   2   8   1  222.48   16.50
   2   8   1  243.88   18.00
   2   8   1  208.38   16.70
   2   8   1  239.78   17.30
  -1  -8  -1    6.30    2.40
  -1  -8  -1    4.30    2.00
  -1  -8  -1    7.10    2.70
  -1  -8  -1    5.80    2.20
  -1  -8  -1    4.90    2.00
   1   8   1    1.30    1.70
   1   8   1    5.60    2.60
   1   8   1    3.40    2.00
   1   8   1    4.20    2.40
   0  -8  -1  391.76   25.00
   0  -8  -1  426.86   25.70
   0  -8  -1  359.86   24.00
   0  -8  -1  323.37   24.60
   0  -8  -1  397.86   24.20
   0   8   1  345.57   24.70
   0   8   1  418.86   25.80
   0   8   1  344.37   24.80
   0   8   1  358.46   25.00
   0   8   1  336.67   24.10
   1  -8  -1  198.78   14.70
   1  -8  -1  195.48   13.40
   1  -8  -1  170.58   14.00
   1  -8  -1  198.38   13.40
   1  -8  -1  188.18   14.20
  -1   8   1  188.38   13.90
  -1   8   1  169.98   13.90
  -1   8   1  181.78   14.60
  -1   8   1  202.98   14.80
  -1   8   1  211.88   14.80
   2  -8  -1 1457.45   84.69
   2  -8  -1 1440.86   86.39
   2  -8  -1 1487.75   84.79
  -2   8   1 1389.26   85.99
  -2   8   1 1463.75   85.69
  -2   8   1 1391.76   86.19
  -2   8   1 1498.75   86.59
   3  -8  -1   50.19    4.10
   3  -8  -1   54.69    5.20
   3  -8  -1   42.60    5.00
   3  -8  -1   55.99    5.50
   3  -8  -1   54.79    4.10
  -3   8   1   57.79    5.40
  -3   8   1   45.70    4.90
  -3   8   1   51.19    5.60
  -3   8   1   43.70    5.20
  -3   8   1   46.00    5.30
   4  -8  -1  271.17   17.10
   4  -8  -1  239.18   16.60
   4  -8  -1  254.47   16.40
  -4   8   1  258.17   17.20
  -4   8   1  280.87   17.40
  -4   8   1  234.88   16.50
  -4   8   1  229.78   16.60
  -4   8   1  227.28   17.00
   5  -8  -1   -1.30    1.10
  -5   8   1   -0.10    0.90
  -5   8   1    3.90    1.50
  -5   8   1    0.10    0.80
  -5   8   1    1.60    1.20
   6  -8  -1    0.30    0.80
   6  -8  -1   -0.40    0.90
  -6   8   1    0.10    1.00
  -6   8   1    0.40    1.10
  -6   8   1   -0.90    1.00
  -6   8   1    1.30    1.10
  -6   8   1    2.50    1.20
  -7   8   1  473.25   27.30
  -7   8   1  421.46   26.40
  -7   8   1  419.66   26.20
  -7   8   1  418.36   26.70
  -7   8   1  403.86   26.50
  -8   8   1  970.10   54.69
  -8   8   1  842.62   53.79
  -8   8   1  905.51   54.69
  -8   8   1  921.21   53.49
  -8   8   1  953.80   55.59
  -9   8   1  104.49    7.80
  -9   8   1  112.29   12.40
  -9   8   1   90.79    8.50
  -9   8   1  102.89    7.90
 -10   8   1  412.36   24.00
 -10   8   1  372.06   30.10
 -10   8   1  373.96   24.00
 -10   8   1  352.86   25.30
 -11   8   1   35.40    4.40
 -11   8   1   20.50    6.70
 -11   8   1   39.30    4.20
 -11   8   1   30.40    6.70
 -10  -7  -1   12.60    4.60
 -10  -7  -1    3.70    3.30
 -10  -7  -1    7.00    3.60
 -10  -7  -1    8.50    4.10
  10   7   1    3.50    3.40
  10   7   1    3.10    2.70
  -9  -7  -1   76.09   12.80
  -9  -7  -1   48.90    8.00
  -9  -7  -1   47.20    9.00
  -9  -7  -1   43.50    8.20
  -9  -7  -1   55.19    9.10
  -9  -7  -1   57.29    9.30
   9   7   1   57.79    6.80
   9   7   1   36.70    7.70
   9   7   1   57.29    9.20
   9   7   1   61.09    7.00
   9   7   1   53.99    9.20
  -8  -7  -1   22.00    5.30
  -8  -7  -1   20.10    5.60
  -8  -7  -1   14.00    4.70
  -8  -7  -1   14.60    4.80
  -8  -7  -1   25.10    5.60
   8   7   1   27.80    4.90
   8   7   1   17.70    5.20
   8   7   1   19.00    5.00
   8   7   1   27.50    5.30
   8   7   1   25.20    5.60
  -7  -7  -1   64.19    8.20
  -7  -7  -1   45.30    7.80
  -7  -7  -1   42.10    7.70
  -7  -7  -1   62.29    7.20
  -7  -7  -1   58.09    7.70
   7   7   1   72.79    6.90
   7   7   1   59.09    7.00
   7   7   1   55.79    7.30
   7   7   1   64.59    7.90
  -6  -7  -1    1.50    2.00
  -6  -7  -1    0.60    2.00
  -6  -7  -1    4.50    2.60
  -6  -7  -1    1.50    2.00
  -6  -7  -1    2.70    1.90
  -6  -7  -1    1.30    1.50
   6   7   1    4.10    2.40
   6   7   1    5.10    2.40
   6   7   1    0.50    1.80
   6   7   1    3.30    2.20
   6   7   1    4.10    2.00
  -5  -7  -1   34.00    6.20
  -5  -7  -1   37.00    6.30
  -5  -7  -1   36.90    6.50
  -5  -7  -1   40.30    7.00
  -5  -7  -1   42.50    5.30
   5   7   1   44.00    8.20
   5   7   1   51.09    5.90
   5   7   1   43.60    5.60
   5   7   1   38.80    6.70
  -4  -7  -1    5.60    2.10
  -4  -7  -1    3.40    1.90
  -4  -7  -1    5.20    2.50
  -4  -7  -1    3.50    2.00
  -4  -7  -1    5.70    2.60
  -4  -7  -1    3.60    1.80
   4   7   1    5.40    2.10
   4   7   1    4.50    2.30
   4   7   1    8.40    2.80
   4   7   1    5.30    2.00
  -3  -7  -1   71.19    7.60
  -3  -7  -1   72.29    7.90
  -3  -7  -1   65.79    7.60
  -3  -7  -1   88.59    7.60
  -3  -7  -1   76.29    8.00
   3   7   1   62.09    7.20
   3   7   1   79.99    8.00
   3   7   1   80.49    8.30
  -2  -7  -1   11.50    3.20
  -2  -7  -1   16.80    3.90
  -2  -7  -1   14.80    3.20
  -2  -7  -1   16.80    3.70
  -2  -7  -1   13.10    3.00
  -2  -7  -1   14.70    3.70
   2   7   1   10.20    2.50
   2   7   1   13.50    3.10
   2   7   1   15.30    3.70
   2   7   1   11.70    3.20
   2   7   1   12.30    3.30
  -1  -7  -1    2.20    1.40
  -1  -7  -1    2.50    1.40
  -1  -7  -1   -0.20    0.80
  -1  -7  -1    1.20    1.30
  -1  -7  -1    0.50    1.00
   1   7   1    1.30    1.40
   1   7   1    2.00    1.20
   1   7   1    2.40    1.70
   1   7   1   -0.10    0.90
   1   7   1    2.90    1.80
   0  -7  -1    0.80    0.90
   0  -7  -1   -0.40    0.90
   0  -7  -1   -0.40    0.90
   0  -7  -1    1.80    1.40
   0  -7  -1   -0.70    0.90
   0   7   1   -0.30    0.90
   0   7   1   -0.40    0.90
   0   7   1    0.80    1.10
   0   7   1    0.70    1.20
   0   7   1   -0.20    0.80
   1  -7  -1   15.80    2.80
   1  -7  -1   21.30    3.80
   1  -7  -1   20.20    3.70
   1  -7  -1   19.90    3.00
   1  -7  -1   15.90    3.10
  -1   7   1   17.20    3.30
  -1   7   1   19.80    3.80
  -1   7   1   11.50    3.20
  -1   7   1   13.50    2.80
  -1   7   1   16.50    3.40
   2  -7  -1    6.30    1.80
   2  -7  -1   11.60    2.10
   2  -7  -1    8.40    1.70
   2  -7  -1    7.70    2.30
  -2   7   1    9.20    2.30
  -2   7   1    6.50    2.00
  -2   7   1    5.90    2.10
  -2   7   1    7.40    1.90
  -2   7   1    8.50    2.50
   3  -7  -1  119.49    7.90
   3  -7  -1  109.39    8.40
   3  -7  -1  117.69    8.80
   3  -7  -1  120.19    7.20
  -3   7   1  103.99    8.20
  -3   7   1   93.99    8.50
  -3   7   1   92.99    8.50
  -3   7   1   97.49    8.40
  -3   7   1  117.39    8.60
   4  -7  -1    2.20    1.10
   4  -7  -1   -0.40    0.60
   4  -7  -1    1.20    1.10
  -4   7   1    2.60    1.20
  -4   7   1    3.20    1.10
  -4   7   1    1.10    1.00
  -4   7   1    2.90    1.20
  -4   7   1    1.40    0.90
   5  -7  -1    6.20    1.70
   5  -7  -1    8.20    1.80
  -5   7   1    8.50    1.90
  -5   7   1    8.60    1.90
  -5   7   1    7.80    2.10
  -5   7   1    7.40    1.90
  -5   7   1    6.20    1.70
   6  -7  -1   36.00    2.90
  -6   7   1   32.90    3.90
  -6   7   1   26.10    3.10
  -6   7   1   32.10    3.20
  -6   7   1   23.40    2.90
  -6   7   1   26.30    3.10
  -7   7   1   23.60    4.00
  -7   7   1   20.60    2.60
  -7   7   1   19.90    2.60
  -7   7   1   19.70    2.20
  -7   7   1   21.70    2.50
  -8   7   1   20.70    1.80
  -8   7   1   23.00    1.70
  -8   7   1   13.50    4.40
  -8   7   1   23.00    1.70
  -8   7   1   26.10    2.90
  -8   7   1   19.30    2.90
  -8   7   1   25.20    4.30
  -9   7   1  173.18   17.30
  -9   7   1  181.58   13.10
  -9   7   1  228.18   15.40
  -9   7   1  212.08   13.20
 -10   7   1   -4.50    4.30
 -10   7   1    7.30    2.40
 -10   7   1    3.80    1.50
 -10   7   1    3.70    1.60
 -11   7   1    2.30    1.60
 -11   7   1   -3.20    3.70
 -11   7   1    1.40    2.20
 -11   7   1    0.90    1.50
 -11  -6  -1  179.88   16.60
 -11  -6  -1  225.38   18.60
 -11  -6  -1  169.68   17.10
 -11  -6  -1  183.98   18.20
  11   6   1  206.18   14.70
 -10  -6  -1  168.28   15.60
 -10  -6  -1  184.98   16.80
 -10  -6  -1  174.38   15.80
 -10  -6  -1  173.48   18.50
 -10  -6  -1  161.68   15.60
 -10  -6  -1  164.98   15.20
  10   6   1  216.78   23.60
  10   6   1  149.19   13.30
  10   6   1  172.08   13.40
  10   6   1  163.58   15.30
  10   6   1  184.88   17.30
  -9  -6  -1   11.80    3.90
  -9  -6  -1   10.40    4.50
  -9  -6  -1   10.50    3.90
  -9  -6  -1   11.60    3.90
  -9  -6  -1   12.10    3.80
  -9  -6  -1   16.40    4.80
   9   6   1   11.20    3.10
   9   6   1   10.10    3.70
   9   6   1    6.40    3.90
   9   6   1   12.90    4.40
   9   6   1    8.90    3.30
  -8  -6  -1  241.78   20.00
  -8  -6  -1  272.87   20.90
  -8  -6  -1  241.58   19.50
  -8  -6  -1  292.87   21.40
   8   6   1  273.47   19.40
   8   6   1  253.37   20.30
   8   6   1  299.07   21.40
   8   6   1  250.97   18.60
  -7  -6  -1  388.46   26.30
  -7  -6  -1  405.26   27.00
  -7  -6  -1  356.56   26.20
  -7  -6  -1  369.26   26.70
  -7  -6  -1  330.47   25.10
   7   6   1  362.06   26.60
   7   6   1  383.66   26.70
   7   6   1  361.06   25.10
   7   6   1  336.07   25.80
   7   6   1  393.96   24.80
  -6  -6  -1 1249.57   76.59
  -6  -6  -1 1207.88   77.39
  -6  -6  -1 1231.98   78.99
  -6  -6  -1 1143.69   76.69
  -6  -6  -1 1167.08   77.09
  -6  -6  -1 1348.67   78.09
   6   6   1 1204.18   76.99
   6   6   1 1331.17   75.99
   6   6   1 1371.96   78.19
   6   6   1 1389.16   76.89
  -5  -6  -1  282.47   20.40
  -5  -6  -1  267.97   19.80
  -5  -6  -1  255.67   20.90
  -5  -6  -1  273.57   20.40
  -5  -6  -1  299.57   20.80
  -5  -6  -1  254.37   19.40
   5   6   1  275.57   20.10
   5   6   1  310.07   20.90
   5   6   1  305.27   20.00
   5   6   1  257.57   20.10
  -4  -6  -1   27.20    5.10
  -4  -6  -1   24.10    4.70
  -4  -6  -1   21.50    4.40
  -4  -6  -1   24.40    4.80
  -4  -6  -1   27.20    5.80
  -4  -6  -1   22.50    4.30
   4   6   1   26.00    5.30
   4   6   1   23.60    4.50
   4   6   1   23.60    4.60
   4   6   1   21.90    4.30
   4   6   1   17.80    4.10
  -3  -6  -1  247.28   18.10
  -3  -6  -1  232.78   15.40
  -3  -6  -1  194.98   15.90
  -3  -6  -1  217.28   15.60
  -3  -6  -1  231.18   15.60
  -3  -6  -1  192.28   15.50
   3   6   1  192.58   15.40
   3   6   1  237.18   15.80
   3   6   1  179.58   14.50
   3   6   1  176.28   14.80
   3   6   1  235.88   16.30
  -2  -6  -1 1278.87   71.89
  -2  -6  -1 1070.49   71.89
  -2  -6  -1 1176.98   72.49
  -2  -6  -1 1324.67   71.69
  -2  -6  -1 1319.27   72.69
  -2  -6  -1 1243.08   72.19
   2   6   1 1070.69   71.49
   2   6   1 1063.19   71.09
   2   6   1 1143.89   72.19
   2   6   1 1326.67   72.79
   2   6   1 1189.28   71.99
  -1  -6  -1   36.30    4.50
  -1  -6  -1   35.10    4.30
  -1  -6  -1   41.40    4.20
  -1  -6  -1   34.60    4.40
  -1  -6  -1   31.20    3.80
   1   6   1   36.50    4.40
   1   6   1   28.90    3.90
   1   6   1   35.70    4.20
   1   6   1   32.20    3.80
   0  -6  -1 1519.05   82.99
   0  -6  -1 1326.57   81.69
   0  -6  -1 1277.67   82.29
   0  -6  -1 1361.86   82.39
   0  -6  -1 1386.56   81.79
   0   6   1 1475.75   82.99
   0   6   1 1416.56   82.59
   0   6   1 1339.27   82.49
   0   6   1 1425.26   81.99
   1  -6  -1  516.45   30.10
   1  -6  -1  510.05   30.80
   1  -6  -1  523.35   31.00
   1  -6  -1  480.75   30.70
   1  -6  -1  522.35   30.00
  -1   6   1  517.65   30.30
  -1   6   1  476.05   30.90
  -1   6   1  431.46   30.90
  -1   6   1  501.35   30.70
  -1   6   1  439.06   30.50
  -1   6   1  472.05   30.70
   2  -6  -1    6.20    1.40
   2  -6  -1    5.70    1.70
   2  -6  -1    7.60    1.50
  -2   6   1    4.10    1.60
  -2   6   1    6.60    1.90
  -2   6   1    2.90    1.30
  -2   6   1    7.30    1.90
  -2   6   1    7.70    2.00
   3  -6  -1  134.19    8.90
   3  -6  -1  117.59    7.10
   3  -6  -1  122.49    8.60
   3  -6  -1  126.39    8.70
   3  -6  -1  114.09    7.10
  -3   6   1  116.79    8.70
  -3   6   1  103.19    8.30
  -3   6   1  113.89    8.70
  -3   6   1  119.69    8.60
  -3   6   1  103.69    8.60
   4  -6  -1  298.17   17.70
   4  -6  -1  262.57   17.30
   4  -6  -1  300.67   17.60
  -4   6   1  261.07   17.60
  -4   6   1  281.27   17.80
  -4   6   1  253.27   17.20
  -4   6   1  281.87   17.60
  -4   6   1  266.27   17.90
   5  -6  -1  151.08   10.00
   5  -6  -1  155.68    9.90
  -5   6   1  151.88   10.10
  -5   6   1  150.78   11.20
  -5   6   1  135.49   10.20
  -5   6   1  159.58   10.40
  -5   6   1  160.08   10.30
   6  -6  -1 1639.24   94.69
   6  -6  -1 1570.34   94.79
  -6   6   1 1663.03   95.89
  -6   6   1 1680.53   95.79
  -6   6   1 1702.83   95.79
  -6   6   1 1705.33   95.99
  -6   6   1 1625.94   97.29
  -7   6   1  751.72   45.30
  -7   6   1  804.42   45.60
  -7   6   1  723.43   47.00
  -7   6   1  743.53   45.40
  -7   6   1  827.82   50.39
  -7   6   1  797.82   45.00
  -8   6   1   97.59   11.00
  -8   6   1  108.39    7.50
  -8   6   1  100.29    8.80
  -8   6   1  115.49    7.60
  -9   6   1    2.50    2.70
  -9   6   1    3.40    2.00
  -9   6   1    3.70    1.40
 -10   6   1   83.29    6.90
 -10   6   1   91.99    8.60
 -10   6   1   92.29    6.70
 -10   6   1   75.59   10.60
 -11   6   1  103.39    7.80
 -11   6   1   89.89    9.30
 -11   6   1  102.69    8.00
 -11   6   1   84.39   11.90
 -12   6   1  424.86   26.30
 -12   6   1  394.26   32.10
 -12   6   1  400.06   26.20
 -12   6   1  415.46   28.60
 -11  -5  -1   18.70    4.90
 -11  -5  -1   18.60    5.60
 -11  -5  -1   19.50    5.10
 -11  -5  -1   13.50    4.70
 -11  -5  -1   10.00    4.90
  11   5   1   16.00    3.20
  11   5   1   17.30    3.60
 -10  -5  -1    3.10    2.40
 -10  -5  -1    2.60    2.30
 -10  -5  -1   -0.90    2.40
 -10  -5  -1    2.70    2.80
 -10  -5  -1   -0.50    2.60
 -10  -5  -1   -3.20    2.70
  10   5   1   -2.40    2.10
  10   5   1    3.80    3.10
  10   5   1    1.50    2.40
  10   5   1    0.40    2.60
  10   5   1   -0.60    1.70
  -9  -5  -1    6.30    3.10
  -9  -5  -1    8.30    2.90
  -9  -5  -1    1.60    2.20
  -9  -5  -1    2.40    2.30
  -9  -5  -1    6.00    3.40
  -9  -5  -1    5.10    2.80
   9   5   1    1.10    2.10
   9   5   1    3.80    2.10
   9   5   1    0.40    2.30
   9   5   1    1.60    2.20
   9   5   1    6.30    4.00
  -8  -5  -1   -2.20    1.70
  -8  -5  -1    0.50    1.70
  -8  -5  -1    3.20    2.40
  -8  -5  -1    4.10    2.20
  -8  -5  -1    2.60    1.60
  -8  -5  -1    0.70    1.80
   8   5   1   -0.60    1.40
   8   5   1   -0.50    1.70
   8   5   1    2.70    1.60
   8   5   1   -1.10    1.80
   8   5   1    1.90    2.10
  -7  -5  -1    8.20    3.50
  -7  -5  -1   10.50    3.40
  -7  -5  -1   15.70    3.60
  -7  -5  -1    7.90    3.20
  -7  -5  -1   10.90    3.40
  -7  -5  -1   12.50    3.50
   7   5   1    9.20    3.20
   7   5   1   11.70    2.70
   7   5   1   11.50    3.50
   7   5   1    6.50    2.80
   7   5   1    8.20    2.80
  -6  -5  -1   22.60    4.40
  -6  -5  -1   16.60    4.00
  -6  -5  -1   26.70    6.10
  -6  -5  -1   17.70    4.10
  -6  -5  -1   17.00    4.10
  -6  -5  -1   18.30    4.10
   6   5   1   19.60    4.10
   6   5   1   14.50    3.80
   6   5   1   17.30    3.80
   6   5   1   17.20    3.90
  -5  -5  -1   42.90    5.50
  -5  -5  -1   42.20    5.40
  -5  -5  -1   44.70    5.60
  -5  -5  -1   53.59    5.50
   5   5   1   50.49    6.00
   5   5   1   43.30    5.10
   5   5   1   50.29    5.70
  -4  -5  -1    2.40    1.50
  -4  -5  -1    2.50    1.40
  -4  -5  -1   -1.30    0.80
  -4  -5  -1   -0.40    0.90
  -4  -5  -1    0.30    0.80
  -4  -5  -1    0.60    1.00
   4   5   1    0.60    1.20
   4   5   1   -0.50    0.90
   4   5   1    1.30    1.20
   4   5   1    1.20    1.40
  -3  -5  -1    1.50    1.20
  -3  -5  -1    0.60    1.10
  -3  -5  -1    0.10    0.90
  -3  -5  -1    1.30    1.30
  -3  -5  -1    0.90    0.90
  -3  -5  -1    2.20    1.40
   3   5   1    2.40    1.20
   3   5   1    1.30    1.30
   3   5   1    1.50    1.30
   3   5   1    3.40    1.50
   3   5   1    1.80    1.40
  -2  -5  -1    1.80    1.10
  -2  -5  -1    2.10    1.30
  -2  -5  -1   -0.30    0.90
  -2  -5  -1    2.90    1.40
  -2  -5  -1    0.60    1.20
  -2  -5  -1    1.90    1.20
   2   5   1    4.30    1.60
   2   5   1    2.00    1.20
   2   5   1    3.60    1.70
   2   5   1    2.30    1.20
   2   5   1    1.90    1.50
  -1  -5  -1   20.90    3.10
  -1  -5  -1   17.00    3.20
  -1  -5  -1   12.30    2.70
  -1  -5  -1   17.20    3.50
  -1  -5  -1   17.50    3.00
  -1  -5  -1   13.80    2.90
   1   5   1   16.90    3.10
   1   5   1   16.30    2.90
   1   5   1   13.80    2.90
   1   5   1   13.30    3.00
   1   5   1   13.70    2.80
   0  -5  -1    0.70    0.80
   0  -5  -1    0.30    0.80
   0  -5  -1   -0.60    0.70
   0  -5  -1   -0.40    0.70
   0  -5  -1    0.40    0.80
   0   5   1    0.40    0.80
   0   5   1    0.40    0.90
   0   5   1   -0.10    0.80
   0   5   1    1.70    1.10
   0   5   1    0.30    0.80
   1  -5  -1   34.20    3.60
   1  -5  -1   32.00    3.50
   1  -5  -1   34.50    3.20
   1  -5  -1   33.40    3.10
  -1   5   1   35.40    3.40
  -1   5   1   28.80    3.20
  -1   5   1   26.80    3.30
  -1   5   1   22.70    3.10
  -1   5   1   24.10    3.20
   2  -5  -1   16.30    2.70
   2  -5  -1   20.70    2.80
   2  -5  -1   22.50    2.10
   2  -5  -1   22.60    2.80
   2  -5  -1   24.80    2.20
  -2   5   1   21.10    2.70
  -2   5   1   24.60    2.60
  -2   5   1   23.90    2.70
  -2   5   1   18.00    3.00
  -2   5   1   20.80    2.70
   3  -5  -1    1.10    0.80
   3  -5  -1    2.20    0.90
   3  -5  -1    5.40    1.40
  -3   5   1    1.40    0.70
  -3   5   1    2.00    0.90
  -3   5   1    1.70    0.90
  -3   5   1    3.00    1.10
  -3   5   1    1.00    0.70
   4  -5  -1    0.40    0.50
  -4   5   1    0.40    0.60
  -4   5   1   -0.10    0.40
  -4   5   1    0.50    0.70
  -4   5   1   -0.20    0.40
  -4   5   1    0.00    0.50
   5  -5  -1    7.50    0.90
   5  -5  -1    6.00    1.10
  -5   5   1    4.50    1.10
  -5   5   1    6.00    1.80
  -5   5   1    7.00    1.30
  -5   5   1    6.70    1.20
  -5   5   1    3.80    1.00
  -6   5   1   29.60    3.50
  -6   5   1   27.60    2.40
  -6   5   1   31.70    2.60
  -6   5   1   25.80    2.30
  -7   5   1   86.89    6.00
  -7   5   1   77.89    7.30
  -7   5   1   88.59    5.30
  -7   5   1   92.59    5.30
  -7   5   1   91.19    9.50
  -8   5   1    6.20    1.40
  -8   5   1    6.60    2.60
  -8   5   1    6.30    3.00
  -8   5   1    4.60    1.20
  -9   5   1   24.90    6.20
  -9   5   1   18.10    2.00
  -9   5   1   18.40    3.80
  -9   5   1   13.70    2.30
 -10   5   1   24.90    5.30
 -10   5   1   33.30    7.60
 -10   5   1   33.90    3.10
 -10   5   1   25.10    3.20
 -11   5   1    5.50    2.00
 -11   5   1    2.60    2.90
 -11   5   1    0.50    2.10
 -11   5   1    4.30    1.90
 -12   5   1    0.90    1.90
 -12   5   1   -1.80    3.40
 -12   5   1   -0.30    2.50
 -11  -4  -1   36.80    6.90
 -11  -4  -1   38.40    8.80
 -11  -4  -1   48.10    9.40
 -11  -4  -1   45.60    8.20
 -11  -4  -1   44.30    7.50
  11   4   1   40.00    4.10
  11   4   1   42.60    3.80
  11   4   1   36.70    7.10
  11   4   1   39.10   10.60
 -10  -4  -1  148.29   12.80
 -10  -4  -1  118.59   11.80
 -10  -4  -1  152.68   14.20
 -10  -4  -1  145.69   12.80
 -10  -4  -1  114.49   11.40
  10   4   1  124.29   12.20
  10   4   1  124.39   14.70
  10   4   1  119.19    9.70
  -9  -4  -1  115.09   12.70
  -9  -4  -1  120.49   11.10
  -9  -4  -1  133.59   13.90
  -9  -4  -1  114.79   10.60
   9   4   1  114.19    9.50
   9   4   1  122.09   11.40
   9   4   1  125.69    9.60
  -8  -4  -1  626.94   40.90
  -8  -4  -1  711.53   42.30
  -8  -4  -1  619.14   41.40
  -8  -4  -1  651.93   42.50
  -8  -4  -1  592.24   41.10
   8   4   1  638.24   42.80
   8   4   1  631.34   39.80
   8   4   1  638.24   39.70
   8   4   1  671.53   41.80
  -7  -4  -1  451.55   29.40
  -7  -4  -1  416.96   29.80
  -7  -4  -1  404.76   29.30
  -7  -4  -1  439.66   28.90
   7   4   1  375.16   29.60
   7   4   1  466.75   29.80
   7   4   1  420.66   29.20
   7   4   1  481.65   28.20
   7   4   1  473.85   28.30
  -6  -4  -1 1756.62  106.79
  -6  -4  -1 1638.44  106.89
  -6  -4  -1 1823.92  106.59
  -6  -4  -1 1803.22  107.69
   6   4   1 1662.83  107.29
   6   4   1 2064.79  108.09
   6   4   1 1618.44  106.89
   6   4   1 1903.61  105.89
   6   4   1 1968.50  106.49
  -5  -4  -1  753.32   47.20
  -5  -4  -1  767.62   47.50
  -5  -4  -1  693.43   47.30
  -5  -4  -1  717.33   46.60
   5   4   1  765.22   46.30
   5   4   1  871.91   48.10
   5   4   1  833.12   46.90
   5   4   1  723.63   47.20
  -4  -4  -1  824.22   53.29
  -4  -4  -1  972.90   54.29
  -4  -4  -1  914.31   53.89
  -4  -4  -1  776.12   53.39
  -4  -4  -1  867.31   53.09
   4   4   1 1000.00   54.39
   4   4   1  853.41   53.69
   4   4   1  950.50   53.49
   4   4   1  767.92   53.29
   4   4   1  908.11   52.89
  -3  -4  -1    1.30    1.10
  -3  -4  -1    1.80    1.20
  -3  -4  -1    1.80    1.20
  -3  -4  -1    2.60    1.40
  -3  -4  -1    0.90    1.10
  -3  -4  -1    2.40    1.20
   3   4   1    1.20    1.10
   3   4   1    0.40    1.00
   3   4   1    0.40    1.10
   3   4   1    1.00    1.00
   3   4   1    1.50    0.90
  -2  -4  -1  587.44   37.70
  -2  -4  -1  611.24   36.80
  -2  -4  -1  642.14   37.70
  -2  -4  -1  631.14   37.10
  -2  -4  -1  560.64   37.20
  -2  -4  -1  614.54   37.20
   2   4   1  585.14   36.70
   2   4   1  562.64   36.80
   2   4   1  667.03   37.90
   2   4   1  585.94   37.30
   2   4   1  634.94   37.30
  -1  -4  -1 1411.56   78.39
  -1  -4  -1 1352.26   78.69
  -1  -4  -1 1292.07   78.79
  -1  -4  -1 1286.97   78.89
  -1  -4  -1 1398.56   78.89
  -1  -4  -1 1389.06   78.49
   1   4   1 1315.57   78.59
   1   4   1 1490.85   79.19
   1   4   1 1194.58   78.09
   1   4   1 1257.77   78.69
   0  -4  -1  620.84   39.10
   0  -4  -1  647.44   38.80
   0  -4  -1  663.53   39.30
   0  -4  -1  620.54   39.10
   0  -4  -1  692.13   38.80
   0   4   1  609.94   39.00
   0   4   1  707.03   39.50
   0   4   1  635.94   39.00
   0   4   1  607.74   39.10
   0   4   1  687.13   38.80
   0   4   1  656.23   39.40
   1  -4  -1  126.59    8.70
   1  -4  -1  117.69    8.00
   1  -4  -1  125.19    8.00
   1  -4  -1  112.19    8.30
  -1   4   1  114.69    8.10
  -1   4   1  111.59    8.40
  -1   4   1  126.49    8.60
  -1   4   1  109.29    8.30
  -1   4   1  122.89    8.30
   2  -4  -1 1289.87   75.99
   2  -4  -1 1312.47   76.09
   2  -4  -1 1328.37   76.89
   2  -4  -1 1365.06   77.19
   2  -4  -1 1351.16   76.89
  -2   4   1 1238.48   76.89
  -2   4   1 1353.26   76.99
  -2   4   1 1278.47   76.49
  -2   4   1 1304.37   76.69
  -2   4   1 1392.26   77.29
   3  -4  -1   29.80    3.00
   3  -4  -1   28.80    2.60
   3  -4  -1   29.90    2.90
  -3   4   1   30.50    2.60
  -3   4   1   27.80    2.70
  -3   4   1   31.50    3.30
  -3   4   1   31.40    2.60
  -3   4   1   32.50    2.90
   4  -4  -1  852.81   49.10
   4  -4  -1  881.21   49.20
  -4   4   1  847.02   49.50
  -4   4   1  837.12   50.39
  -4   4   1  814.82   49.40
  -4   4   1  852.91   49.00
  -4   4   1  851.01   49.00
  -5   4   1  279.57   16.10
  -5   4   1  288.97   18.00
  -5   4   1  297.57   16.60
  -5   4   1  247.58   16.10
  -6   4   1 1504.65   97.29
  -6   4   1 1632.04   93.19
  -6   4   1 1637.14   93.39
  -6   4   1 1605.84   95.79
  -6   4   1 1743.63   93.19
  -6   4   1 1627.74   93.39
  -7   4   1   12.10    1.20
  -7   4   1   10.40    1.10
  -7   4   1   15.00    4.20
  -7   4   1   15.90    3.40
  -8   4   1  231.38   13.90
  -8   4   1  229.98   18.50
  -8   4   1  213.08   16.40
  -8   4   1  227.48   13.90
  -9   4   1   59.59    9.50
  -9   4   1   61.69    7.00
  -9   4   1   58.09    4.80
  -9   4   1   65.59    4.90
 -10   4   1  283.47   18.00
 -10   4   1  291.77   20.80
 -10   4   1  287.57   17.60
 -10   4   1  233.58   21.60
 -11   4   1   32.30    6.30
 -11   4   1   21.30    3.70
 -11   4   1   31.60    8.40
 -11   4   1   26.20    3.40
 -12   4   1  309.77   23.10
 -12   4   1  285.97   24.40
 -12   4   1  286.57   19.40
 -12   4   1  296.67   19.40
 -12  -3  -1    9.40    4.90
 -12  -3  -1   10.50    4.00
 -12  -3  -1   13.50    4.10
 -12  -3  -1    5.60    4.60
 -12  -3  -1   10.40    3.80
  12   3   1    0.40    3.30
 -11  -3  -1   -0.80    2.90
 -11  -3  -1   -1.30    3.00
 -11  -3  -1   -3.50    2.90
 -11  -3  -1   -4.30    1.90
 -11  -3  -1   -1.50    2.20
  11   3   1    0.70    3.70
  11   3   1   -2.70    2.20
 -10  -3  -1   51.29    9.30
 -10  -3  -1   51.49    6.50
 -10  -3  -1   54.99    6.50
 -10  -3  -1   48.20    6.40
 -10  -3  -1   50.29    6.70
  10   3   1   65.09    6.90
  10   3   1   41.50    8.90
  10   3   1   48.90    4.10
  10   3   1   45.80    4.10
  -9  -3  -1   11.80    3.50
  -9  -3  -1   13.90    3.80
  -9  -3  -1   16.70    4.20
  -9  -3  -1    5.00    3.80
  -9  -3  -1   12.40    3.50
   9   3   1    9.60    2.40
   9   3   1   10.20    3.90
   9   3   1   15.60    2.50
  -8  -3  -1   31.50    6.10
  -8  -3  -1   47.30    5.30
  -8  -3  -1   32.40    5.50
  -8  -3  -1   30.00    5.40
  -8  -3  -1   34.10    5.70
   8   3   1   41.40    4.40
   8   3   1   33.30    6.30
  -7  -3  -1   -2.00    1.10
  -7  -3  -1    2.10    1.50
  -7  -3  -1   -1.50    0.90
  -7  -3  -1    0.90    1.20
  -7  -3  -1    1.20    1.40
   7   3   1   -0.30    1.30
   7   3   1    2.80    1.70
   7   3   1   -0.80    1.20
   7   3   1    0.00    1.30
  -6  -3  -1   82.99    7.60
  -6  -3  -1   69.19    7.40
  -6  -3  -1   89.19    7.20
  -6  -3  -1   65.29    7.00
  -6  -3  -1   69.09    6.80
   6   3   1   69.29    7.00
   6   3   1   90.59    6.70
   6   3   1   72.79    7.10
   6   3   1   60.29    7.30
  -5  -3  -1   10.00    2.60
  -5  -3  -1    9.90    2.70
  -5  -3  -1    9.20    2.20
  -5  -3  -1    7.40    2.20
  -5  -3  -1    7.50    2.30
   5   3   1   14.10    2.50
   5   3   1   11.10    2.90
   5   3   1    6.60    2.10
   5   3   1   12.00    2.50
   5   3   1    8.30    2.50
  -4  -3  -1    6.20    2.30
  -4  -3  -1    7.70    2.10
  -4  -3  -1    8.90    2.30
  -4  -3  -1    9.80    3.30
  -4  -3  -1    5.90    1.90
   4   3   1    8.90    1.90
   4   3   1    7.20    2.10
   4   3   1    5.30    1.90
   4   3   1    6.40    1.80
   4   3   1    6.90    2.10
  -3  -3  -1   17.30    3.00
  -3  -3  -1   15.10    2.80
  -3  -3  -1   13.60    2.70
  -3  -3  -1   13.00    2.40
  -3  -3  -1   11.10    2.40
   3   3   1   17.40    2.70
   3   3   1   15.30    2.70
   3   3   1   15.30    2.90
   3   3   1   13.70    2.80
   3   3   1   16.90    2.90
  -2  -3  -1    3.10    1.40
  -2  -3  -1    6.80    1.80
  -2  -3  -1    5.30    1.60
  -2  -3  -1    4.60    1.60
  -2  -3  -1    5.80    1.50
  -2  -3  -1    6.60    1.60
   2   3   1    8.80    1.80
   2   3   1    5.90    1.80
   2   3   1    3.80    1.50
   2   3   1    4.10    1.50
   2   3   1    6.70    1.70
  -1  -3  -1   41.60    4.10
  -1  -3  -1   51.89    4.20
  -1  -3  -1   37.20    3.70
  -1  -3  -1   36.70    3.90
  -1  -3  -1   51.09    3.90
  -1  -3  -1   34.60    3.90
   1   3   1   46.90    3.90
   1   3   1   37.00    3.90
   1   3   1   46.10    4.20
   1   3   1   52.39    4.10
   1   3   1   39.30    3.80
   0  -3  -1    8.60    1.60
   0  -3  -1    8.90    1.60
   0  -3  -1    9.60    1.90
   0  -3  -1   12.30    2.20
   0  -3  -1   14.90    1.70
   0   3   1   10.70    1.90
   0   3   1   10.60    1.90
   0   3   1   11.10    2.00
   0   3   1   10.50    1.80
   0   3   1   10.90    1.90
   0   3   1   12.70    2.10
   1  -3  -1    6.60    1.40
   1  -3  -1   10.70    1.30
   1  -3  -1   10.20    1.80
   1  -3  -1    8.10    1.50
  -1   3   1    8.20    1.40
  -1   3   1    7.80    1.50
  -1   3   1   10.40    1.70
  -1   3   1   10.80    1.90
   2  -3  -1   72.89    5.20
   2  -3  -1   72.79    5.30
  -2   3   1   69.29    5.30
  -2   3   1   89.69    5.20
  -2   3   1   76.69    5.40
  -2   3   1   76.09    5.10
   3  -3  -1    0.30    0.30
  -3   3   1    0.50    0.40
  -3   3   1    0.50    0.40
  -3   3   1    0.90    0.30
  -3   3   1    0.60    0.30
  -3   3   1   -0.20    0.40
  -4   3   1   56.19    4.10
  -4   3   1   66.59    5.30
  -4   3   1   72.09    4.30
  -5   3   1   10.40    2.30
  -5   3   1   10.10    2.60
  -5   3   1   12.00    1.00
  -5   3   1    9.00    0.90
  -6   3   1   40.40    2.70
  -6   3   1   49.60    5.70
  -6   3   1   35.40    2.60
  -7   3   1   45.90    6.00
  -7   3   1   44.20    3.10
  -7   3   1   43.70    3.00
  -7   3   1   43.60    3.10
  -8   3   1   74.19    8.30
  -8   3   1   79.49    5.20
  -8   3   1   61.69    4.60
  -8   3   1   69.29    4.60
  -8   3   1   67.79    5.00
  -9   3   1    1.10    2.60
  -9   3   1    8.80    2.10
  -9   3   1    5.80    1.00
  -9   3   1    8.00    1.20
  -9   3   1    7.90    1.70
 -10   3   1    5.80    1.80
 -10   3   1    1.80    1.30
 -10   3   1   -0.20    2.70
 -11   3   1    8.90    4.10
 -11   3   1   21.10    3.30
 -11   3   1   18.00    1.40
 -12   3   1    8.10    4.90
 -12   3   1   17.70    3.60
 -12  -2  -1    2.70    2.90
 -12  -2  -1    3.80    2.60
 -12  -2  -1   -2.10    3.90
 -12  -2  -1    8.60    3.50
 -12  -2  -1    2.20    2.80
 -12  -2  -1    1.40    3.50
  12   2   1   -4.00    2.80
 -11  -2  -1   31.00    5.90
 -11  -2  -1   39.50    6.50
 -11  -2  -1   30.70    6.20
 -11  -2  -1   38.80    8.00
 -11  -2  -1   28.30    5.90
  11   2   1   24.10    5.30
  11   2   1   31.90    5.80
  11   2   1   41.70    8.90
 -10  -2  -1   53.49    6.50
 -10  -2  -1   46.00    7.30
 -10  -2  -1   35.90    6.60
 -10  -2  -1   39.40    8.10
 -10  -2  -1   39.30    6.30
  10   2   1   45.60    6.80
  10   2   1   45.10    7.50
  -9  -2  -1  240.68   19.80
  -9  -2  -1  258.17   18.30
  -9  -2  -1  226.68   17.60
  -9  -2  -1  214.78   17.90
  -9  -2  -1  250.07   18.30
   9   2   1  262.17   15.20
   9   2   1  260.47   20.80
   9   2   1  259.67   18.20
  -8  -2  -1 2311.97  142.79
  -8  -2  -1 2387.26  145.29
  -8  -2  -1 2638.64  143.99
  -8  -2  -1 2453.95  143.49
  -8  -2  -1 2314.77  143.39
   8   2   1 2700.33  143.99
   8   2   1 2616.74  141.29
   8   2   1 2206.88  145.29
   8   2   1 2369.26  141.09
   8   2   1 2408.66  143.39
  -7  -2  -1    1.40    1.80
  -7  -2  -1    4.10    1.70
  -7  -2  -1   -0.10    1.30
  -7  -2  -1    1.10    1.40
  -7  -2  -1    3.70    1.90
   7   2   1    1.70    1.40
   7   2   1    3.80    1.40
   7   2   1    3.20    2.00
   7   2   1    6.80    1.80
  -6  -2  -1  162.48   11.90
  -6  -2  -1  158.28   12.80
  -6  -2  -1  161.28   11.70
  -6  -2  -1  173.38   12.30
  -6  -2  -1  144.29   11.80
   6   2   1  152.88   13.00
   6   2   1  171.08   11.20
   6   2   1  154.68   11.10
   6   2   1  148.09   11.70
  -5  -2  -1  321.27   21.20
  -5  -2  -1  318.87   20.10
  -5  -2  -1  294.47   20.40
  -5  -2  -1  293.17   20.10
  -5  -2  -1  310.57   20.50
   5   2   1  344.17   20.70
   5   2   1  326.57   19.70
   5   2   1  288.57   20.20
   5   2   1  318.67   19.70
   5   2   1  270.77   20.80
  -4  -2  -1   49.40    4.60
  -4  -2  -1   53.69    5.00
  -4  -2  -1   49.00    4.80
  -4  -2  -1   51.79    5.30
  -4  -2  -1   47.50    4.90
   4   2   1   61.29    4.80
   4   2   1   47.10    4.30
   4   2   1   51.19    4.90
   4   2   1   54.49    5.10
   4   2   1   49.80    5.20
  -3  -2  -1  129.59    9.10
  -3  -2  -1  135.59    9.60
  -3  -2  -1  134.89    9.40
  -3  -2  -1  105.89    9.00
  -3  -2  -1  128.89    9.00
   3   2   1  132.39    9.40
   3   2   1  129.19    9.00
   3   2   1  128.39    9.30
   3   2   1  131.59    8.80
   3   2   1  121.79    9.40
  -2  -2  -1  461.75   27.80
  -2  -2  -1  463.75   28.00
  -2  -2  -1  473.55   28.00
  -2  -2  -1  477.75   27.70
   2   2   1  405.46   27.40
   2   2   1  465.75   28.00
   2   2   1  430.66   27.80
   2   2   1  463.35   27.70
   2   2   1  483.05   28.10
  -1  -2  -1   66.39    4.50
  -1  -2  -1   52.39    4.80
  -1  -2  -1   57.39    4.50
  -1  -2  -1   62.59    4.70
  -1  -2  -1   53.59    5.00
  -1  -2  -1   67.89    4.70
   1   2   1   53.59    4.60
   1   2   1   52.39    4.40
   1   2   1   65.39    4.70
   1   2   1   53.49    4.30
   1   2   1   57.59    4.70
   0  -2  -1    2.70    0.90
   0  -2  -1    1.30    0.60
   0  -2  -1    1.60    0.70
   0  -2  -1    2.50    0.80
   0  -2  -1    1.90    0.70
   0  -2  -1    2.00    0.80
   0   2   1    2.10    0.80
   0   2   1    2.00    0.80
   0   2   1    3.10    0.90
   0   2   1    1.30    0.70
   0   2   1    1.40    0.70
   0   2   1    1.40    0.70
   1  -2  -1  101.39    5.90
   1  -2  -1   97.79    6.20
   1  -2  -1   95.39    5.90
  -1   2   1   86.49    6.10
  -1   2   1   85.79    6.00
  -1   2   1  104.59    6.30
  -1   2   1   96.99    6.70
  -1   2   1   91.09    6.00
   2  -2  -1   23.00    3.80
   2  -2  -1   21.40    1.80
   2  -2  -1   24.00    1.80
  -2   2   1   27.30    1.90
  -2   2   1   23.80    2.30
  -2   2   1   20.90    1.80
  -3   2   1    1.50    0.80
  -3   2   1    2.10    0.40
  -3   2   1    2.40    0.40
  -5   2   1  174.28   11.00
  -5   2   1  187.98   11.00
  -5   2   1  193.18   13.80
  -6   2   1   17.50    1.80
  -6   2   1   17.50    1.40
  -6   2   1   13.00    1.30
  -6   2   1   17.60    1.60
  -6   2   1   14.00    3.40
  -7   2   1  222.58   12.80
  -7   2   1  205.88   13.00
  -7   2   1  194.98   15.90
  -7   2   1  203.08   12.70
  -7   2   1  192.68   12.70
  -8   2   1   20.00    2.50
  -8   2   1   23.40    2.50
  -8   2   1   23.70    2.70
  -8   2   1   19.40    2.20
  -8   2   1   24.20    5.40
  -9   2   1   80.39    6.20
  -9   2   1   83.39    6.30
  -9   2   1   66.09    5.70
  -9   2   1   79.59    9.10
  -9   2   1   85.99    7.80
 -10   2   1 1292.87   75.99
 -10   2   1 1328.67   76.59
 -10   2   1 1375.56   76.49
 -10   2   1 1271.37   76.69
 -10   2   1 1224.18   80.89
 -11   2   1    4.80    1.50
 -11   2   1    4.30    1.30
 -11   2   1    1.70    2.80
 -11   2   1    1.20    1.70
 -12   2   1  302.87   18.40
 -12   2   1  283.27   19.50
 -12   2   1  284.07   18.30
 -12   2   1  284.37   19.80
 -12   2   1  286.67   23.70
 -13   2   1   10.40    3.90
 -13   2   1    5.50    3.00
 -13   2   1    9.00    1.90
 -13   2   1    8.00    1.80
 -13   2   1    7.20    3.00
 -12  -1  -1    9.10    3.70
 -12  -1  -1   16.60    4.50
 -12  -1  -1    9.30    5.00
 -12  -1  -1   22.50    6.50
 -12  -1  -1   15.00    4.40
 -12  -1  -1   20.60    4.70
  12   1   1   11.00    3.50
 -11  -1  -1    3.80    2.60
 -11  -1  -1    7.10    2.60
 -11  -1  -1    0.50    2.00
 -11  -1  -1    0.70    2.90
 -11  -1  -1    5.40    2.30
  11   1   1    4.70    4.40
  11   1   1    0.50    2.20
  11   1   1    3.70    2.50
 -10  -1  -1   12.60    3.20
 -10  -1  -1   10.80    3.00
 -10  -1  -1   18.50    5.90
 -10  -1  -1    8.10    2.90
 -10  -1  -1   11.00    3.00
  10   1   1    9.50    2.90
  -9  -1  -1    3.00    1.90
  -9  -1  -1    1.70    1.50
  -9  -1  -1   -0.50    2.30
  -9  -1  -1    2.00    1.70
  -9  -1  -1    0.70    1.80
   9   1   1    0.40    1.60
   9   1   1   -0.30    2.00
   9   1   1    1.00    1.40
  -8  -1  -1   53.19    5.60
  -8  -1  -1   50.89    5.60
  -8  -1  -1   54.59    5.80
  -8  -1  -1   54.19    5.70
  -8  -1  -1   62.49    7.60
   8   1   1   49.90    5.50
   8   1   1   55.39    5.70
   8   1   1   52.49    7.20
  -7  -1  -1   14.70    4.10
  -7  -1  -1   13.10    2.90
  -7  -1  -1   11.90    2.80
  -7  -1  -1    9.50    2.50
   7   1   1   14.20    3.00
   7   1   1   11.60    1.80
   7   1   1    9.90    1.70
   7   1   1    9.20    2.50
  -6  -1  -1    1.80    1.50
  -6  -1  -1    2.30    1.30
  -6  -1  -1    1.90    1.10
  -6  -1  -1    1.10    1.00
  -6  -1  -1    2.20    1.40
   6   1   1    2.60    1.30
   6   1   1    2.60    1.00
   6   1   1    1.10    1.10
   6   1   1   -1.90    1.50
   6   1   1    1.30    0.90
  -5  -1  -1    0.40    0.80
  -5  -1  -1   -0.50    0.60
  -5  -1  -1    1.10    0.90
  -5  -1  -1    0.60    0.80
  -5  -1  -1    0.90    1.20
   5   1   1    1.30    0.80
   5   1   1    0.90    0.80
   5   1   1    0.00    0.70
  -4  -1  -1   15.50    2.70
  -4  -1  -1   21.30    2.40
  -4  -1  -1   17.90    3.20
  -4  -1  -1   13.10    2.50
  -4  -1  -1   14.50    2.50
   4   1   1   16.90    2.10
   4   1   1   20.50    2.50
   4   1   1   22.90    2.40
   4   1   1   17.70    3.50
  -3  -1  -1   55.99    4.90
  -3  -1  -1   56.59    4.20
  -3  -1  -1   39.10    3.90
  -3  -1  -1   49.70    4.30
  -3  -1  -1   42.40    4.10
   3   1   1   53.19    4.80
   3   1   1   55.69    4.10
   3   1   1   41.50    4.10
  -2  -1  -1    1.60    0.80
  -2  -1  -1    6.20    1.50
  -2  -1  -1    3.40    1.10
  -2  -1  -1    4.80    1.10
  -2  -1  -1    3.20    1.00
   2   1   1    3.60    1.20
   2   1   1    3.90    1.00
   2   1   1    3.80    1.20
   2   1   1    4.50    1.10
   2   1   1    2.40    0.90
  -1  -1  -1    1.90    0.70
  -1  -1  -1    3.10    0.80
  -1  -1  -1    1.40    0.70
  -1  -1  -1    2.00    0.80
  -1  -1  -1    2.70    0.80
   1   1   1    3.70    0.90
   1   1   1    1.90    0.70
   1   1   1    2.10    0.80
   1   1   1    2.10    0.80
   1   1   1    2.20    0.80
   1   1   1    2.60    0.80
   0  -1  -1    2.50    0.60
   0  -1  -1    1.60    0.60
   0  -1  -1    1.80    0.60
   0   1   1    1.50    0.50
   0   1   1    1.60    0.50
   0   1   1    1.70    0.50
   0   1   1    1.00    0.50
   0   1   1    2.50    0.80
   1  -1  -1    9.00    0.90
   1  -1  -1    8.60    1.10
   1  -1  -1    8.00    0.80
  -1   1   1   10.20    0.90
  -1   1   1    7.10    0.80
  -1   1   1    6.70    0.60
  -1   1   1    8.60    1.10
  -2   1   1   -0.10    0.40
  -3   1   1   11.20    0.90
  -3   1   1   14.10    2.30
  -3   1   1    9.40    0.90
   4  -1  -1   48.50    3.00
   4  -1  -1   36.60    2.80
  -4   1   1   45.40    3.00
  -4   1   1   55.19    4.90
  -4   1   1   37.20    2.90
   5  -1  -1   38.20    4.20
   5  -1  -1   29.10    2.50
  -5   1   1   38.40    4.40
  -5   1   1   32.70    2.70
  -5   1   1   31.70    2.70
   6  -1  -1    0.70    0.60
   6  -1  -1    1.00    1.20
  -6   1   1    0.60    0.60
  -6   1   1    2.60    0.80
  -6   1   1   -0.20    0.50
  -6   1   1    0.40    1.20
  -6   1   1    0.30    0.60
   7  -1  -1   57.59    4.60
   7  -1  -1   57.59    4.40
  -7   1   1   58.69    4.80
  -7   1   1   55.09    4.60
  -7   1   1   68.39    5.10
  -7   1   1   70.29    7.20
   8  -1  -1   47.90    4.00
   8  -1  -1   41.80    3.70
  -8   1   1   45.30    4.20
  -8   1   1   54.59    4.30
  -8   1   1   43.20    4.10
  -8   1   1   43.10    4.20
  -8   1   1   50.19    6.20
   9  -1  -1    1.40    0.90
   9  -1  -1    2.30    0.80
  -9   1   1    2.00    1.10
  -9   1   1    1.50    1.20
  -9   1   1    3.50    2.50
  -9   1   1    0.70    1.10
  10  -1  -1    2.40    1.10
  10  -1  -1    4.60    1.20
 -10   1   1    5.10    3.30
 -10   1   1    1.30    2.30
 -10   1   1    2.10    1.50
 -10   1   1    0.60    1.20
  11  -1  -1   20.20    2.10
  11  -1  -1   22.50    2.30
 -11   1   1   26.80    4.20
 -11   1   1   13.50    3.50
 -11   1   1   23.20    5.80
 -11   1   1   21.00    3.90
 -11   1   1   23.60    3.80
 -12   1   1   20.70    4.60
 -12   1   1   17.70    2.90
 -12   1   1   11.70    3.20
 -12   1   1   11.70    5.00
 -12   1   1   12.80    3.30
 -13   1   1    4.60    2.80
 -13   1   1   -0.40    2.10
 -13   1   1   -1.90    2.40
 -13   1   1    4.10    3.90
 -13   1   1    1.50    1.70
 -12   0  -1   51.39    6.50
 -12   0  -1   59.59    7.10
 -12   0  -1   60.69   10.20
 -12   0  -1   39.10    6.60
 -12   0  -1   53.99   12.10
 -12   0  -1   47.10    7.30
  12   0   1   47.20    5.90
  12   0   1   47.90    5.70
 -11   0  -1    0.90    2.40
 -11   0  -1    2.00    1.70
 -11   0  -1    3.50    2.10
 -11   0  -1   -1.90    1.80
 -11   0  -1   -1.90    2.90
  11   0   1    3.60    2.30
  11   0   1   -0.90    1.70
 -10   0  -1 1158.38   72.69
 -10   0  -1 1219.98   73.69
 -10   0  -1 1133.49   75.19
 -10   0  -1 1188.88   72.29
  10   0   1 1234.18   71.39
  -9   0  -1    1.10    1.90
  -9   0  -1   -1.20    1.20
  -9   0  -1   -0.20    1.10
  -9   0  -1    1.30    1.50
   9   0   1    0.80    2.20
   9   0   1    0.50    1.30
  -8   0  -1 1064.59   65.39
  -8   0  -1 1072.29   65.19
  -8   0  -1 1107.59   68.39
  -8   0  -1 1128.09   65.79
  -8   0  -1 1176.38   65.29
   8   0   1  981.40   67.79
   8   0   1 1004.80   65.19
   8   0   1 1176.28   65.19
  -7   0  -1   -0.80    0.80
  -7   0  -1   -1.50    0.80
  -7   0  -1   -1.30    1.00
  -7   0  -1    1.00    0.80
  -7   0  -1    0.70    1.00
   7   0   1    0.90    1.50
  -6   0  -1  602.64   38.40
  -6   0  -1  611.04   38.80
  -6   0  -1  649.24   38.60
  -6   0  -1  588.04   40.60
  -6   0  -1  598.34   38.70
   6   0   1  669.83   38.70
   6   0   1  701.23   36.90
   6   0   1  625.74   38.80
   6   0   1  651.43   36.80
  -5   0  -1    0.80    1.10
  -5   0  -1    0.90    0.70
  -5   0  -1   -0.40    0.60
  -5   0  -1    1.60    0.90
  -5   0  -1    1.10    0.90
   5   0   1    0.20    0.60
   5   0   1    0.40    0.70
   5   0   1    0.30    0.50
   5   0   1    2.10    1.30
  -4   0  -1 2211.08  132.19
  -4   0  -1 2241.98  133.69
  -4   0  -1 2287.67  132.09
  -4   0  -1 2129.19  131.89
  -4   0  -1 2290.47  132.19
   4   0   1 2461.75  132.29
   4   0   1 2349.76  132.29
   4   0   1 2060.19  133.49
   4   0   1 2430.46  131.59
   4   0   1 2387.86  131.49
  -3   0  -1    1.00    0.70
  -3   0  -1   -0.50    0.70
  -3   0  -1    1.00    0.70
  -3   0  -1    0.20    0.50
  -3   0  -1    0.60    0.60
   3   0   1    0.60    0.70
   3   0   1   -0.10    0.80
   3   0   1   -0.10    0.40
   3   0   1    0.50    0.80
  -2   0  -1 1416.46   73.79
  -2   0  -1 1216.68   73.79
  -2   0  -1 1387.46   74.49
  -2   0  -1 1246.68   73.49
  -2   0  -1 1212.98   73.59
   2   0   1 1280.37   73.79
   2   0   1 1389.46   73.39
   2   0   1 1177.18   74.39
   2   0   1 1120.39   73.29
  -1   0  -1    0.10    0.30
  -1   0  -1    0.70    0.40
  -1   0  -1    0.30    0.30
  -1   0  -1    0.20    0.40
  -1   0  -1   -0.20    0.20
  -1   0  -1    0.30    0.40
   1   0   1    0.10    0.40
   1   0   1   -0.10    0.30
   1   0   1    0.10    0.20
   1   0   1    0.00    0.30
   1   0   1    0.30    0.50
   1   0   1    0.10    0.20
   1   0  -1    0.00    0.10
   1   0  -1   -0.20    0.10
   1   0  -1    0.00    0.20
  -1   0   1    0.00    0.20
  -1   0   1    0.50    0.30
   2   0  -1 4745.33  255.97
  -2   0   1 4112.39  255.87
   3   0  -1    0.50    0.70
   3   0  -1    0.10    0.30
   3   0  -1    0.50    0.40
  -3   0   1    0.20    0.40
  -3   0   1    0.00    0.60
  -3   0   1   -0.10    0.20
  -3   0   1    0.30    0.40
   4   0  -1  703.43   43.40
   4   0  -1  756.92   42.00
   4   0  -1  716.73   41.90
  -4   0   1  661.73   41.70
  -4   0   1  703.73   42.00
  -4   0   1  732.23   41.70
  -4   0   1  745.53   43.40
   5   0  -1    1.40    1.10
   5   0  -1    1.20    0.60
   5   0  -1    1.10    0.70
  -5   0   1    0.10    0.50
  -5   0   1    1.30    0.70
  -5   0   1    0.60    0.50
  -5   0   1    0.60    0.90
  -5   0   1    0.10    0.50
   6   0  -1  125.29    8.30
   6   0  -1  119.29   10.00
   6   0  -1  113.29    8.20
  -6   0   1  108.79    8.10
  -6   0   1  124.99   10.00
  -6   0   1  118.49    8.30
  -6   0   1  110.49    8.30
  -6   0   1  124.29    8.10
   7   0  -1   -0.10    0.70
   7   0  -1    0.00    1.10
   7   0  -1    0.50    0.70
  -7   0   1   -0.70    0.60
  -7   0   1    0.60    1.10
  -7   0   1   -0.30    0.70
  -7   0   1    1.00    0.70
   8   0  -1 1040.80   56.19
   8   0  -1  950.60   56.19
   8   0  -1  923.21   59.09
  -8   0   1  845.12   56.19
  -8   0   1  900.21   56.29
  -8   0   1  961.80   56.39
  -8   0   1 1006.10   59.29
   9   0  -1    0.90    1.10
   9   0  -1   -1.60    1.60
   9   0  -1    0.50    1.00
  -9   0   1    2.20    1.30
  -9   0   1    1.20    1.10
  -9   0   1    0.00    1.10
  -9   0   1    0.60    1.00
  10   0  -1  106.99    8.30
  10   0  -1  105.89   11.30
  10   0  -1  116.19    8.90
 -10   0   1  112.59    9.30
 -10   0   1  106.99   11.20
 -10   0   1  121.09    9.30
 -10   0   1  106.29    9.00
 -10   0   1  104.49    8.70
  11   0  -1   -0.60    1.40
 -11   0   1   -0.20    1.50
 -11   0   1   -1.60    1.20
 -11   0   1    5.20    2.00
 -11   0   1   -4.90    2.10
 -11   0   1   -3.20    1.90
  12   0  -1  172.68   11.90
 -12   0   1  173.18   15.80
 -12   0   1  159.18   12.60
 -12   0   1  170.08   13.00
 -12   0   1  142.59   12.80
 -12   0   1  170.28   13.20
  13   0  -1    0.30    2.20
  13   0  -1   -1.00    1.40
 -13   0   1   -1.50    3.10
 -13   0   1   -2.00    3.00
 -13   0   1   -0.20    2.40
 -13   0   1   -0.60    1.90
 -13   0   1   -4.60    2.60
 -12   1  -1   26.20    5.20
 -12   1  -1   27.10    5.50
 -12   1  -1   30.60    5.00
 -12   1  -1   34.90    5.60
 -12   1  -1   28.70    7.70
  12  -1   1   25.20    4.00
  12  -1   1   31.80    6.20
 -11   1  -1    0.30    2.10
 -11   1  -1    2.20    2.00
 -11   1  -1    1.50    2.20
 -11   1  -1    1.80    2.90
  11  -1   1    0.50    1.90
  11  -1   1    1.90    1.60
 -10   1  -1   24.00    4.30
 -10   1  -1   27.10    4.40
 -10   1  -1   12.20    4.90
 -10   1  -1   25.30    4.70
 -10   1  -1   18.30    4.20
  10  -1   1   23.40    3.60
  -9   1  -1    7.40    3.10
  -9   1  -1    7.80    2.40
  -9   1  -1    6.50    2.10
  -9   1  -1    4.60    2.00
  -9   1  -1    6.80    1.90
   9  -1   1    4.50    1.70
   9  -1   1    3.70    1.70
  -8   1  -1   11.10    2.80
  -8   1  -1   15.20    4.30
  -8   1  -1   10.00    2.40
  -8   1  -1   12.00    2.50
   8  -1   1    9.60    2.40
   8  -1   1    4.40    2.80
   8  -1   1   11.50    2.30
  -7   1  -1    4.30    1.60
  -7   1  -1    3.40    2.40
  -7   1  -1    6.10    1.90
  -7   1  -1    4.80    1.50
  -7   1  -1    3.40    1.30
   7  -1   1    5.50    1.90
   7  -1   1    8.50    1.90
   7  -1   1    6.30    2.60
  -6   1  -1   -1.00    0.70
  -6   1  -1   -0.10    0.80
  -6   1  -1    1.30    1.30
  -6   1  -1   -0.70    0.50
   6  -1   1    1.00    1.40
   6  -1   1    0.90    0.90
   6  -1   1    0.70    0.80
  -5   1  -1    9.40    1.90
  -5   1  -1    7.30    1.60
  -5   1  -1    5.70    1.50
  -5   1  -1    6.40    2.40
  -5   1  -1    8.80    1.90
   5  -1   1    6.80    2.20
   5  -1   1    8.30    1.80
   5  -1   1    7.40    1.60
  -4   1  -1   25.00    2.50
  -4   1  -1   23.70    2.50
  -4   1  -1   20.60    2.20
  -4   1  -1   15.20    1.90
  -4   1  -1   20.90    3.80
   4  -1   1   21.50    2.30
   4  -1   1   15.60    3.20
   4  -1   1   19.60    2.40
  -3   1  -1   27.10    2.80
  -3   1  -1   38.70    3.20
   3  -1   1   31.50    2.20
   3  -1   1   30.50    2.20
   3  -1   1   44.80    4.20
  -2   1  -1    8.80    1.90
  -2   1  -1    5.00    0.90
  -2   1  -1    5.30    0.90
  -2   1  -1    6.50    1.30
  -2   1  -1    5.60    1.20
   2  -1   1    3.80    0.70
   2  -1   1    5.10    1.10
   2  -1   1    4.70    1.10
   2  -1   1    5.30    0.80
  -1   1  -1    0.20    0.20
  -1   1  -1    0.40    0.30
  -1   1  -1    0.10    0.40
  -1   1  -1    0.50    0.40
  -1   1  -1    0.10    0.30
   1  -1   1    0.20    0.30
   1  -1   1   -0.30    0.20
   1  -1   1    0.00    0.40
   0   1  -1    0.10    0.20
   0   1  -1   -0.20    0.10
   0  -1   1    0.00    0.10
   1   1  -1    1.80    0.50
   1   1  -1    2.30    0.60
   1   1  -1    1.30    0.50
  -1  -1   1    2.20    0.50
  -1  -1   1    2.20    0.60
  -1  -1   1    1.00    0.40
  -1  -1   1    2.10    0.70
   2   1  -1    0.40    0.40
   2   1  -1    0.30    0.50
   2   1  -1    0.30    0.40
   2   1  -1   -0.20    0.40
  -2  -1   1    0.40    0.40
  -2  -1   1    0.00    0.50
  -2  -1   1    0.40    0.50
  -2  -1   1   -0.20    0.40
  -2  -1   1   -0.30    0.30
   3   1  -1    8.60    1.50
   3   1  -1    8.50    1.10
   3   1  -1    7.00    1.60
  -3  -1   1    7.20    1.40
  -3  -1   1    6.70    1.30
  -3  -1   1   11.20    1.80
  -3  -1   1    6.20    1.30
  -3  -1   1   10.50    1.30
   4   1  -1   38.90    3.50
   4   1  -1   46.40    3.70
   4   1  -1   36.80    2.90
  -4  -1   1   34.40    3.40
  -4  -1   1   35.80    3.30
  -4  -1   1   45.60    3.40
  -4  -1   1   34.70    3.40
   5   1  -1    5.90    1.50
   5   1  -1    5.60    1.50
   5   1  -1    8.30    1.00
   5   1  -1    5.20    1.90
  -5  -1   1    5.00    1.40
  -5  -1   1    6.30    1.60
  -5  -1   1    6.70    1.50
  -5  -1   1    9.90    2.30
   6   1  -1   -0.10    1.00
   6   1  -1    1.20    0.70
   6   1  -1    0.00    0.80
  -6  -1   1   -0.10    0.80
  -6  -1   1   -1.20    0.60
  -6  -1   1    1.30    0.80
  -6  -1   1    1.00    0.80
  -6  -1   1    0.10    0.50
   7   1  -1   74.19    5.70
   7   1  -1   61.29    7.00
   7   1  -1   61.39    6.00
  -7  -1   1   54.99    5.30
  -7  -1   1   60.99    5.30
  -7  -1   1   55.89    5.50
  -7  -1   1   64.89    6.80
  -7  -1   1   55.49    5.40
   8   1  -1   54.19    5.40
   8   1  -1   55.29    5.50
  -8  -1   1   66.59    7.20
  -8  -1   1   64.29    5.90
  -8  -1   1   62.69    5.90
  -8  -1   1   55.59    5.60
  -8  -1   1   77.19    6.40
   9   1  -1    0.20    1.30
   9   1  -1   -0.60    1.70
   9   1  -1   -0.30    1.10
  -9  -1   1    0.20    1.40
  -9  -1   1    0.60    1.40
  -9  -1   1    1.80    1.20
  -9  -1   1    0.60    1.10
  10   1  -1    0.40    2.20
  10   1  -1    2.40    1.50
 -10  -1   1    4.40    2.70
 -10  -1   1    0.80    1.40
 -10  -1   1    1.20    1.70
 -10  -1   1    3.40    1.70
 -10  -1   1    2.40    1.40
  11   1  -1   -0.70    1.90
  11   1  -1    1.80    1.60
 -11  -1   1    4.80    2.20
 -11  -1   1    3.20    1.90
 -11  -1   1    2.50    1.90
 -11  -1   1    3.30    1.80
  12   1  -1   24.60    3.90
  12   1  -1   19.80    6.10
  12   1  -1   20.40    4.10
 -12  -1   1   18.90    5.70
 -12  -1   1   25.10    4.80
 -12  -1   1   34.50    5.70
 -12  -1   1   22.60    4.50
 -12  -1   1   26.60    5.20
 -12   2  -1   78.29    7.80
 -12   2  -1   57.19   10.30
 -12   2  -1   60.69    6.30
 -12   2  -1   54.99    6.60
  12  -2   1   65.09    4.90
 -11   2  -1  111.69    9.70
 -11   2  -1  116.89    9.40
 -11   2  -1  116.79   10.00
 -11   2  -1  129.79   13.60
 -10   2  -1 1239.18   78.09
 -10   2  -1 1291.87   78.59
 -10   2  -1 1413.46   78.69
 -10   2  -1 1251.37   82.49
 -10   2  -1 1266.57   77.99
  10  -2   1 1393.26   77.09
  10  -2   1 1326.07   76.99
  -9   2  -1   34.30    3.90
  -9   2  -1   28.90    4.50
  -9   2  -1   26.50    3.50
  -9   2  -1   26.10    4.40
  -9   2  -1   29.50    6.60
   9  -2   1   29.10    3.20
   9  -2   1   25.60    3.10
  -8   2  -1  463.35   29.90
  -8   2  -1  521.75   29.60
  -8   2  -1  453.25   32.70
  -8   2  -1  420.76   29.30
  -8   2  -1  452.95   29.20
   8  -2   1  493.45   28.80
   8  -2   1  483.15   28.90
  -7   2  -1   21.70    3.60
  -7   2  -1   17.50    4.70
  -7   2  -1   20.30    3.10
  -7   2  -1   22.30    2.80
  -7   2  -1   21.40    2.80
   7  -2   1   23.70    2.60
   7  -2   1   22.80    3.20
  -6   2  -1  480.55   30.30
  -6   2  -1  515.35   30.40
  -6   2  -1  474.65   30.40
  -6   2  -1  514.35   33.60
  -6   2  -1  461.35   30.80
   6  -2   1  555.24   30.40
   6  -2   1  518.15   30.50
  -5   2  -1    0.40    0.70
  -5   2  -1    0.40    0.70
  -5   2  -1    1.60    0.90
  -5   2  -1    0.80    0.70
  -5   2  -1    1.70    1.30
   5  -2   1    1.60    0.80
   5  -2   1    2.80    0.90
  -4   2  -1 2456.15  136.69
  -4   2  -1 2415.46  138.49
  -4   2  -1 2356.86  136.09
  -4   2  -1 2290.67  136.49
  -4   2  -1 2270.17  135.99
   4  -2   1 2411.36  136.29
  -3   2  -1  322.17   22.00
  -3   2  -1  395.56   22.30
  -3   2  -1  378.46   23.50
  -3   2  -1  341.47   21.90
  -3   2  -1  386.66   21.70
   3  -2   1  385.16   22.20
   3  -2   1  352.96   21.90
  -2   2  -1  480.85   26.80
  -2   2  -1  457.75   27.00
  -2   2  -1  432.66   26.90
  -2   2  -1  462.15   27.00
   2  -2   1  451.65   27.00
   2  -2   1  454.35   26.40
   2  -2   1  448.16   27.00
   2  -2   1  458.25   26.40
  -1   2  -1   44.30    3.40
  -1   2  -1   55.99    3.70
  -1   2  -1   43.40    3.50
  -1   2  -1   43.80    3.30
   1  -2   1   47.50    3.30
   1  -2   1   50.89    3.40
   1  -2   1   42.20    3.50
   0   2  -1 1119.49   72.69
   0   2  -1 1314.67   72.89
   0   2  -1 1327.87   72.69
   0  -2   1 1270.07   73.39
   1   2  -1    0.90    0.60
   1   2  -1    1.10    0.70
   1   2  -1    0.00    0.50
   1   2  -1    0.50    0.50
  -1  -2   1    0.80    0.70
  -1  -2   1    0.30    0.60
  -1  -2   1    0.80    0.60
  -1  -2   1    0.10    0.50
  -1  -2   1    1.00    0.60
   2   2  -1 6075.19  355.36
  -2  -2   1 6036.90  355.56
   3   2  -1  292.57   20.80
   3   2  -1  341.87   20.60
   3   2  -1  343.17   20.50
   3   2  -1  332.47   21.00
  -3  -2   1  345.37   21.10
  -3  -2   1  360.46   20.80
  -3  -2   1  322.77   21.10
  -3  -2   1  383.96   21.30
  -3  -2   1  324.47   20.80
   4   2  -1  379.46   25.90
   4   2  -1  423.66   25.20
   4   2  -1  404.96   24.90
   4   2  -1  420.66   25.70
  -4  -2   1  427.06   26.00
  -4  -2   1  442.36   25.50
  -4  -2   1  428.76   25.80
  -4  -2   1  385.76   25.60
  -4  -2   1  426.66   25.60
   5   2  -1  194.88   12.00
   5   2  -1  191.18   12.10
   5   2  -1  174.08   12.70
   5   2  -1  186.58   13.60
  -5  -2   1  166.58   12.70
  -5  -2   1  205.88   12.70
  -5  -2   1  197.78   13.60
  -5  -2   1  189.08   12.80
  -5  -2   1  175.68   12.80
   6   2  -1  102.89    9.60
   6   2  -1  103.59    8.80
   6   2  -1  114.99    8.00
   6   2  -1  123.29    8.00
   6   2  -1  138.19    9.50
  -6  -2   1  116.79    8.70
  -6  -2   1  124.49    9.30
  -6  -2   1  112.19    9.00
  -6  -2   1  114.19    9.00
  -6  -2   1  118.79    9.80
   7   2  -1  171.28   12.40
   7   2  -1  183.58   10.90
   7   2  -1  166.48   13.80
   7   2  -1  174.08   10.90
  -7  -2   1  161.38   12.30
  -7  -2   1  163.78   12.10
  -7  -2   1  170.68   13.50
  -7  -2   1  162.98   12.40
  -7  -2   1  164.28   12.50
   8   2  -1  919.11   51.59
   8   2  -1  838.02   51.19
   8   2  -1  815.62   53.59
  -8  -2   1  868.61   53.19
  -8  -2   1  830.72   51.69
  -8  -2   1  825.92   51.39
  -8  -2   1  792.32   51.39
  -8  -2   1  858.11   51.19
   9   2  -1  110.59    8.90
   9   2  -1  102.19    8.90
   9   2  -1  110.79   11.20
  -9  -2   1   92.99    8.40
  -9  -2   1   92.89    8.80
  -9  -2   1  118.69   10.70
  -9  -2   1   97.99    8.90
  -9  -2   1   91.29    8.70
  10   2  -1  643.74   44.30
  10   2  -1  719.03   41.30
 -10  -2   1  668.63   43.60
 -10  -2   1  624.74   41.20
 -10  -2   1  665.03   41.10
 -10  -2   1  593.14   41.10
  11   2  -1   -5.30    2.10
  11   2  -1    0.70    1.90
 -11  -2   1    3.80    2.40
 -11  -2   1    4.60    2.10
 -11  -2   1    1.20    1.80
 -11  -2   1    2.10    2.30
 -11  -2   1   -1.60    2.00
  12   2  -1  315.37   21.80
  12   2  -1  306.87   25.80
  12   2  -1  312.27   22.10
 -12  -2   1  333.67   25.40
 -12  -2   1  313.87   22.80
 -12  -2   1  339.27   22.90
 -12  -2   1  319.87   22.70
 -12  -2   1  277.37   21.90
 -12   3  -1   18.70    3.30
 -12   3  -1   26.40    6.70
 -12   3  -1   23.60    6.70
 -12   3  -1   28.20    4.80
 -12   3  -1   18.80    4.10
 -12   3  -1   18.90    3.60
 -11   3  -1    4.10    1.60
 -11   3  -1    2.40    3.50
 -11   3  -1   -0.50    1.50
 -11   3  -1    2.60    1.90
 -11   3  -1    4.60    1.70
 -10   3  -1   22.70    6.10
 -10   3  -1   24.40    3.90
 -10   3  -1   25.30    3.20
 -10   3  -1   27.40    4.50
 -10   3  -1   26.20    4.00
  10  -3   1   20.80    2.20
  -9   3  -1    6.60    3.40
  -9   3  -1    8.20    2.10
  -9   3  -1   10.30    3.80
  -9   3  -1    6.70    1.80
  -9   3  -1    8.60    2.10
   9  -3   1    6.40    1.30
   9  -3   1    7.80    1.50
  -8   3  -1   39.10    4.00
  -8   3  -1   30.20    6.50
  -8   3  -1   42.10    4.00
  -8   3  -1   34.50    3.90
  -8   3  -1   40.10    4.10
   8  -3   1   34.80    3.30
   8  -3   1   39.00    3.40
  -7   3  -1   52.69    6.70
  -7   3  -1   37.70    4.10
  -7   3  -1   46.60    4.10
  -7   3  -1   44.20    4.10
  -7   3  -1   38.50    3.90
   7  -3   1   42.00    3.70
   7  -3   1   49.70    3.80
  -6   3  -1   12.20    3.60
  -6   3  -1   17.30    2.10
  -6   3  -1   13.70    2.20
  -6   3  -1   13.80    2.40
  -6   3  -1   18.10    2.30
   6  -3   1   19.70    2.10
   6  -3   1   15.10    1.90
  -5   3  -1    1.70    0.70
  -5   3  -1    2.60    0.90
  -5   3  -1    2.30    1.60
  -5   3  -1    1.80    0.80
  -5   3  -1    1.80    1.00
   5  -3   1    1.90    0.80
   5  -3   1    2.20    0.70
  -4   3  -1   28.00    2.70
  -4   3  -1   37.30    4.40
  -4   3  -1   30.20    2.90
  -4   3  -1   33.50    2.80
  -4   3  -1   33.50    3.20
   4  -3   1   38.20    3.30
   4  -3   1   30.80    2.90
  -3   3  -1   51.79    4.00
  -3   3  -1   53.69    4.00
  -3   3  -1   41.10    3.60
   3  -3   1   55.99    4.10
   3  -3   1   49.40    3.90
  -2   3  -1    7.90    1.30
  -2   3  -1    5.70    1.20
  -2   3  -1    4.20    1.10
  -2   3  -1    7.50    0.70
  -2   3  -1    7.80    1.50
   2  -3   1    4.60    1.20
   2  -3   1    6.00    1.30
   2  -3   1   10.00    1.10
   2  -3   1    6.40    1.00
  -1   3  -1    9.60    1.70
  -1   3  -1    9.40    1.50
  -1   3  -1    9.80    1.80
  -1   3  -1    9.00    1.60
   1  -3   1    7.80    1.60
   1  -3   1    6.60    1.30
   1  -3   1   13.30    1.40
   1  -3   1   11.20    1.00
   0   3  -1   -0.20    0.40
   0   3  -1   -0.20    0.60
   0   3  -1   -0.20    0.50
   0   3  -1    0.60    0.60
   0  -3   1    0.60    0.70
   0  -3   1   -0.10    0.50
   0  -3   1    0.60    0.60
   0  -3   1   -0.20    0.50
   1   3  -1    0.70    0.70
   1   3  -1    0.00    0.60
   1   3  -1    0.40    0.70
   1   3  -1    0.70    0.70
   1   3  -1    0.90    0.80
  -1  -3   1    0.60    0.80
  -1  -3   1    0.20    0.60
  -1  -3   1    1.10    0.90
  -1  -3   1   -0.30    0.60
   2   3  -1    0.80    0.70
   2   3  -1    0.20    0.60
   2   3  -1    0.50    0.80
   2   3  -1    1.00    0.80
   2   3  -1    0.60    0.80
  -2  -3   1    1.90    1.00
  -2  -3   1    0.40    0.80
  -2  -3   1    1.50    0.80
  -2  -3   1    2.10    1.10
  -2  -3   1    0.40    0.70
   3   3  -1  101.99    7.60
   3   3  -1   90.49    7.00
   3   3  -1   83.99    7.20
  -3  -3   1   79.79    7.20
  -3  -3   1  104.69    7.20
  -3  -3   1  106.29    7.50
  -3  -3   1   93.59    7.40
   4   3  -1   12.10    2.30
   4   3  -1   18.80    2.30
   4   3  -1   12.60    2.50
   4   3  -1   17.20    3.10
   4   3  -1   16.50    3.00
  -4  -3   1   18.40    2.90
  -4  -3   1   12.20    2.60
  -4  -3   1   16.40    3.00
  -4  -3   1   12.60    2.70
  -4  -3   1    9.50    2.30
   5   3  -1    0.20    0.90
   5   3  -1    0.40    1.00
   5   3  -1   -0.40    0.60
   5   3  -1    0.30    0.80
   5   3  -1    0.10    0.70
  -5  -3   1   -0.50    0.80
  -5  -3   1    0.70    0.90
  -5  -3   1   -0.30    0.70
  -5  -3   1   -0.10    0.70
  -5  -3   1    0.50    0.90
   6   3  -1   52.29    5.50
   6   3  -1   49.40    4.80
   6   3  -1   61.29    6.20
   6   3  -1   70.19    5.10
  -6  -3   1   57.99    6.00
  -6  -3   1   60.29    5.40
  -6  -3   1   55.09    5.60
  -6  -3   1   44.00    5.20
  -6  -3   1   65.39    6.10
   7   3  -1    6.70    1.70
   7   3  -1    5.00    2.00
   7   3  -1    3.10    2.10
   7   3  -1    7.20    1.70
  -7  -3   1    8.90    2.30
  -7  -3   1    6.40    2.20
  -7  -3   1    4.40    2.10
  -7  -3   1    6.90    2.30
  -7  -3   1    4.60    2.20
   8   3  -1   30.70    3.90
   8   3  -1   20.20    3.90
   8   3  -1   21.50    4.90
   8   3  -1   24.40    2.90
   8   3  -1   26.30    2.80
  -8  -3   1   26.30    4.50
  -8  -3   1   18.80    3.90
  -8  -3   1   20.20    4.30
  -8  -3   1   25.60    5.00
  -8  -3   1   21.90    3.90
   9   3  -1    0.30    1.00
   9   3  -1    0.00    0.80
   9   3  -1    1.40    1.50
   9   3  -1    2.80    1.50
   9   3  -1   -0.40    2.00
  -9  -3   1    2.00    1.60
  -9  -3   1    1.90    1.30
  -9  -3   1   -1.10    1.60
  -9  -3   1    2.90    1.70
  -9  -3   1   -1.80    1.90
  10   3  -1   33.60    7.70
 -10  -3   1   38.70    6.30
 -10  -3   1   43.30    5.50
 -10  -3   1   49.10    6.00
 -10  -3   1   38.20    7.10
 -10  -3   1   46.10    5.80
  11   3  -1   -2.00    2.10
  11   3  -1   -0.20    3.20
  11   3  -1    1.50    2.30
 -11  -3   1    0.30    2.00
 -11  -3   1    5.80    2.20
 -11  -3   1    0.40    2.40
 -11  -3   1    3.10    2.30
 -11  -3   1    7.10    3.10
  12   3  -1    3.00    5.20
  12   3  -1   10.30    3.50
 -12  -3   1    9.90    3.70
 -12  -3   1    5.40    3.40
 -12  -3   1    6.10    3.80
 -12  -3   1   18.30    4.60
 -12   4  -1  875.71   63.29
 -12   4  -1  897.51   55.99
 -12   4  -1  944.31   58.29
 -12   4  -1 1051.99   61.69
 -12   4  -1 1001.70   58.59
 -11   4  -1   41.40    4.10
 -11   4  -1   42.50    5.30
 -11   4  -1   47.00    9.20
 -11   4  -1   38.20    5.00
 -10   4  -1    3.10    1.20
 -10   4  -1   -1.00    1.30
 -10   4  -1    2.20    2.80
 -10   4  -1   -0.60    1.10
 -10   4  -1    2.20    1.80
  -9   4  -1  257.07   16.30
  -9   4  -1  244.08   16.70
  -9   4  -1  235.78   20.80
  -9   4  -1  243.28   16.40
  -9   4  -1  247.68   16.90
   9  -4   1  264.97   14.80
  -8   4  -1  120.59   12.10
  -8   4  -1  110.19    8.30
  -8   4  -1  104.69    8.00
  -8   4  -1  104.39    8.10
  -8   4  -1  108.69    8.10
   8  -4   1  114.99    7.30
   8  -4   1  113.59    7.20
  -7   4  -1   -0.70    0.80
  -7   4  -1    0.60    0.90
  -7   4  -1   -0.70    0.70
  -7   4  -1    1.10    1.00
  -7   4  -1    0.80    1.70
   7  -4   1    1.20    0.60
   7  -4   1    1.50    0.70
  -6   4  -1 1578.04   92.19
  -6   4  -1 1527.55   92.39
  -6   4  -1 1610.44   92.49
  -6   4  -1 1552.04   92.79
  -6   4  -1 1476.95   95.69
   6  -4   1 1682.93   91.99
   6  -4   1 1683.83   92.09
  -5   4  -1  578.94   39.30
  -5   4  -1  581.94   37.00
  -5   4  -1  629.34   36.70
  -5   4  -1  607.44   36.90
   5  -4   1  647.54   36.90
   5  -4   1  653.93   36.70
  -4   4  -1   88.59    6.50
  -4   4  -1   92.19    6.10
  -4   4  -1   87.89    6.30
  -4   4  -1   82.99    7.00
  -4   4  -1   89.89    6.50
   4  -4   1   91.39    6.60
   4  -4   1   87.39    6.30
  -3   4  -1   14.60    2.30
  -3   4  -1   17.10    2.60
  -3   4  -1   15.00    1.90
  -3   4  -1   15.00    1.90
  -3   4  -1   14.60    1.40
   3  -4   1   15.30    2.00
   3  -4   1   17.00    2.10
  -2   4  -1   22.40    2.60
  -2   4  -1   24.80    2.50
  -2   4  -1   21.30    2.50
  -2   4  -1   30.20    2.70
   2  -4   1   25.20    2.20
   2  -4   1   22.80    2.60
   2  -4   1   26.10    2.80
   2  -4   1   23.40    2.80
   2  -4   1   23.00    1.70
  -1   4  -1  510.25   29.70
  -1   4  -1  506.35   29.90
  -1   4  -1  449.76   29.90
  -1   4  -1  527.25   30.20
   1  -4   1  502.85   29.50
   1  -4   1  475.65   30.00
   1  -4   1  496.45   29.10
   1  -4   1  484.55   29.40
   0  -4   1 4331.57  261.27
   1   4  -1  476.25   30.50
   1   4  -1  459.55   30.90
   1   4  -1  515.05   31.00
   1   4  -1  539.55   30.90
   1   4  -1  528.95   31.30
  -1  -4   1  490.15   30.70
  -1  -4   1  482.05   31.00
  -1  -4   1  522.95   31.20
  -1  -4   1  531.85   30.70
   2   4  -1   26.50    3.30
   2   4  -1   24.70    3.60
   2   4  -1   21.60    3.50
   2   4  -1   28.80    3.10
   2   4  -1   25.70    2.90
  -2  -4   1   22.90    3.00
  -2  -4   1   18.10    3.00
  -2  -4   1   21.40    2.70
  -2  -4   1   24.40    3.80
  -2  -4   1   22.50    3.00
   3   4  -1   15.20    3.10
   3   4  -1   12.50    2.70
   3   4  -1   15.90    3.10
   3   4  -1   17.70    3.00
   3   4  -1   20.40    3.10
  -3  -4   1   14.10    2.90
  -3  -4   1   17.20    3.30
  -3  -4   1   13.50    2.60
  -3  -4   1   15.10    3.00
  -3  -4   1   17.80    3.20
   4   4  -1   77.29    7.40
   4   4  -1  108.59    8.30
   4   4  -1   83.09    7.30
   4   4  -1  102.69    7.90
   4   4  -1  102.49    7.30
  -4  -4   1   90.59    7.80
  -4  -4   1   88.09    7.60
  -4  -4   1   81.79    7.50
   5   4  -1  658.63   38.60
   5   4  -1  564.84   38.10
   5   4  -1  688.03   38.80
   5   4  -1  553.84   38.00
  -5  -4   1  662.93   38.60
  -5  -4   1  589.14   37.70
  -5  -4   1  579.34   38.00
  -5  -4   1  587.04   38.20
  -5  -4   1  639.14   38.50
   6   4  -1 1680.13   96.19
   6   4  -1 1637.04   94.49
   6   4  -1 1583.34   96.19
   6   4  -1 1828.32   96.49
   6   4  -1 1456.65   95.49
  -6  -4   1 1590.94   96.29
  -6  -4   1 1443.76   95.39
  -6  -4   1 1588.34   95.29
  -6  -4   1 1742.73   96.39
   7   4  -1    2.80    1.10
   7   4  -1    2.10    1.30
   7   4  -1    1.40    1.20
   7   4  -1    3.20    1.60
   7   4  -1    0.60    1.20
  -7  -4   1   -0.60    1.10
  -7  -4   1    1.50    1.10
  -7  -4   1    1.90    1.40
  -7  -4   1   -0.90    0.90
  -7  -4   1   -0.80    0.90
   8   4  -1  119.49    8.90
   8   4  -1  119.69   11.30
  -8  -4   1  108.89    9.90
  -8  -4   1  137.69   11.20
  -8  -4   1  126.39   11.20
  -8  -4   1  110.69   10.30
  -8  -4   1  106.19   10.10
   9   4  -1  269.97   17.20
   9   4  -1  244.38   20.60
   9   4  -1  264.67   17.50
  -9  -4   1  299.27   20.40
  -9  -4   1  275.27   19.70
  -9  -4   1  258.07   20.30
  -9  -4   1  239.38   19.20
  -9  -4   1  259.27   19.00
  10   4  -1   -0.80    1.90
  10   4  -1   -0.40    1.20
  10   4  -1    0.80    1.00
 -10  -4   1    4.00    2.30
 -10  -4   1    1.20    1.60
 -10  -4   1    4.50    2.20
 -10  -4   1    2.20    1.90
  11   4  -1   50.29    6.30
  11   4  -1   37.90    8.40
 -11  -4   1   56.19    8.00
 -11  -4   1   33.10    6.60
 -11  -4   1   44.10    7.40
 -11  -4   1   49.10    7.90
 -11  -4   1   53.19    9.20
 -12  -4   1  899.01   61.39
 -12  -4   1 1070.69   62.89
 -12  -4   1  962.30   64.19
 -12  -4   1  998.00   62.19
 -12   5  -1   54.39   10.90
 -12   5  -1   65.49    6.90
 -12   5  -1   55.49    7.60
 -11   5  -1    4.30    3.00
 -11   5  -1   11.70    1.80
 -11   5  -1    7.10    2.90
 -11   5  -1   10.70    3.50
 -11   5  -1    4.60    4.30
 -11   5  -1   13.30    2.00
 -10   5  -1    6.50    5.40
 -10   5  -1    5.80    1.50
 -10   5  -1    8.50    1.60
 -10   5  -1    8.70    2.50
 -10   5  -1    2.40    2.10
 -10   5  -1    5.50    2.40
  -9   5  -1    5.50    2.20
  -9   5  -1   10.10    1.90
  -9   5  -1    8.90    2.60
  -9   5  -1    6.70    1.90
  -9   5  -1    0.70    2.90
  -9   5  -1    5.50    1.50
  -8   5  -1    1.70    1.00
  -8   5  -1   -2.10    1.00
  -8   5  -1    0.50    1.40
  -8   5  -1    0.20    1.60
  -8   5  -1    2.90    1.10
   8  -5   1    0.40    0.30
  -7   5  -1   33.10    6.60
  -7   5  -1   44.10    4.20
  -7   5  -1   34.70    3.60
  -7   5  -1   48.00    4.20
  -7   5  -1   41.90    3.70
  -7   5  -1   33.90    3.90
   7  -5   1   41.00    3.10
   7  -5   1   34.70    3.00
  -6   5  -1    0.40    0.80
  -6   5  -1    2.90    1.10
  -6   5  -1    3.40    1.30
  -6   5  -1    2.70    1.90
  -6   5  -1    0.30    1.10
  -6   5  -1    4.50    1.40
   6  -5   1    2.20    0.90
   6  -5   1    1.90    1.00
  -5   5  -1    2.80    1.10
  -5   5  -1    1.50    0.90
  -5   5  -1    1.90    1.00
  -5   5  -1    1.90    1.00
  -5   5  -1    1.70    0.80
   5  -5   1    1.40    0.80
   5  -5   1    1.70    1.00
  -4   5  -1   11.00    2.20
  -4   5  -1   17.90    2.10
  -4   5  -1    9.60    1.90
  -4   5  -1   13.60    2.20
  -4   5  -1   14.30    1.60
   4  -5   1   10.00    1.90
  -3   5  -1   71.59    6.20
  -3   5  -1   85.99    5.10
  -3   5  -1   90.09    6.20
  -3   5  -1   73.29    6.30
  -3   5  -1   76.49    6.20
   3  -5   1   73.49    6.20
   3  -5   1   78.09    5.00
   3  -5   1   93.89    6.50
  -2   5  -1    0.90    0.90
  -2   5  -1    1.80    1.00
  -2   5  -1   -0.70    0.50
  -2   5  -1   -0.60    0.70
   2  -5   1    0.20    0.40
   2  -5   1    0.40    0.50
   2  -5   1    0.80    0.60
   2  -5   1    0.20    0.70
  -1   5  -1    1.10    0.80
  -1   5  -1    0.30    1.00
  -1   5  -1    0.70    0.90
  -1   5  -1   -0.10    0.70
   1  -5   1    0.50    0.90
   1  -5   1    1.00    0.70
   1  -5   1    1.10    0.80
   1  -5   1    0.30    0.60
   1  -5   1    0.60    0.50
   0   5  -1    3.90    1.50
   0   5  -1    4.60    1.90
   0   5  -1    6.10    1.80
   0   5  -1    5.30    1.70
   0  -5   1    4.10    1.30
   0  -5   1    2.60    1.30
   0  -5   1    5.60    1.60
   0  -5   1    5.90    1.50
   0  -5   1    6.10    1.90
   1   5  -1    6.30    1.90
   1   5  -1    7.30    2.10
   1   5  -1    7.40    1.80
   1   5  -1    6.80    2.10
   1   5  -1    8.70    2.10
  -1  -5   1    7.90    2.00
  -1  -5   1    9.00    2.20
  -1  -5   1    3.60    1.60
  -1  -5   1    7.70    1.90
   2   5  -1   -0.20    0.70
   2   5  -1    0.00    0.90
   2   5  -1    0.00    0.80
   2   5  -1   -0.70    0.70
   2   5  -1    0.40    0.90
  -2  -5   1    1.50    1.00
  -2  -5   1    1.10    1.10
  -2  -5   1    0.10    0.80
  -2  -5   1   -0.50    0.80
  -2  -5   1   -0.50    0.80
   3   5  -1   -0.30    0.70
   3   5  -1    1.80    1.40
   3   5  -1    1.00    0.90
   3   5  -1    2.30    1.30
   3   5  -1    2.00    1.30
  -3  -5   1    1.10    1.20
  -3  -5   1    0.90    1.00
  -3  -5   1    1.30    1.10
  -3  -5   1    1.10    1.00
  -3  -5   1    0.10    0.90
   4   5  -1   20.60    3.90
   4   5  -1   25.70    3.10
   4   5  -1   18.60    3.30
   4   5  -1   17.40    3.70
   4   5  -1   20.10    3.50
  -4  -5   1   19.20    3.70
  -4  -5   1   16.60    3.20
  -4  -5   1   19.30    3.80
  -4  -5   1   14.80    3.20
  -4  -5   1   20.00    3.90
   5   5  -1    1.80    1.40
   5   5  -1    2.20    1.50
   5   5  -1    0.80    1.60
   5   5  -1    4.30    1.70
   5   5  -1    5.00    1.80
  -5  -5   1    3.40    1.70
  -5  -5   1    3.10    1.70
  -5  -5   1    2.40    1.60
  -5  -5   1    3.90    1.90
  -5  -5   1    0.10    1.10
   6   5  -1   16.00    3.20
   6   5  -1   15.30    4.20
   6   5  -1   20.10    3.30
   6   5  -1   18.00    4.00
  -6  -5   1   13.50    3.50
  -6  -5   1   15.60    3.70
  -6  -5   1   14.30    3.50
  -6  -5   1   14.60    3.40
  -6  -5   1   10.40    3.10
   7   5  -1   18.60    3.90
   7   5  -1   14.60    3.10
   7   5  -1   17.10    4.10
   7   5  -1   15.70    3.00
   7   5  -1   21.10    4.20
  -7  -5   1   13.40    3.70
  -7  -5   1   16.20    3.50
  -7  -5   1   17.80    4.10
  -7  -5   1   12.70    3.40
  -7  -5   1   12.10    3.50
   8   5  -1    4.20    2.80
   8   5  -1    5.30    1.80
   8   5  -1    5.70    2.20
   8   5  -1    7.40    2.90
   8   5  -1    0.70    1.60
  -8  -5   1    3.90    2.40
  -8  -5   1    8.10    3.10
  -8  -5   1    4.10    2.60
  -8  -5   1    8.30    2.80
  -8  -5   1    8.90    2.90
   9   5  -1    2.60    2.10
   9   5  -1    0.20    1.60
   9   5  -1    1.20    1.50
   9   5  -1    2.70    2.30
  -9  -5   1   -1.70    1.70
  -9  -5   1    0.90    1.90
  -9  -5   1   -0.30    1.70
  10   5  -1   25.00    6.40
  10   5  -1   27.70    4.20
  10   5  -1   25.70    3.80
 -10  -5   1   28.30    6.00
 -10  -5   1   29.60    6.00
 -10  -5   1   30.00    6.50
 -10  -5   1   27.80    5.70
 -10  -5   1   28.10    5.30
  11   5  -1   -1.20    1.60
  11   5  -1    4.00    1.50
  11   5  -1   -4.90    4.20
  11   5  -1   -3.60    2.70
 -11  -5   1    1.20    3.00
 -11  -5   1    5.90    2.80
 -11  -5   1    2.70    2.70
 -11  -5   1    0.70    3.30
 -11  -5   1    3.60    2.80
 -12  -5   1   24.70    5.50
 -12  -5   1   19.40    5.30
 -12  -5   1   11.40    4.70
 -12  -5   1    9.10    4.90
 -12  -5   1   11.80    4.20
 -11   6  -1    6.60    3.20
 -11   6  -1    9.90    2.80
 -11   6  -1   11.70    3.10
 -11   6  -1   13.60    5.30
 -10   6  -1  483.35   29.70
 -10   6  -1  466.45   27.50
 -10   6  -1  508.05   35.90
 -10   6  -1  446.66   29.00
 -10   6  -1  430.36   29.60
 -10   6  -1  452.65   27.50
  -9   6  -1    4.20    1.20
  -9   6  -1    8.80    4.00
  -9   6  -1    3.10    1.20
  -9   6  -1    4.70    1.90
  -9   6  -1    2.50    1.60
  -9   6  -1    5.60    2.00
  -8   6  -1  305.97   24.00
  -8   6  -1  287.57   20.00
  -8   6  -1  309.87   20.10
  -8   6  -1  315.17   19.90
  -8   6  -1  300.27   19.40
  -8   6  -1  331.87   19.80
  -7   6  -1  432.76   24.80
  -7   6  -1  399.56   28.70
  -7   6  -1  352.76   24.90
  -7   6  -1  388.86   24.80
  -7   6  -1  373.26   24.60
  -7   6  -1  391.96   24.60
   7  -6   1  413.86   23.80
   7  -6   1  411.46   23.70
  -6   6  -1  929.71   57.29
  -6   6  -1  903.81   57.09
  -6   6  -1  951.70   56.79
  -6   6  -1 1013.60   57.29
  -6   6  -1  935.81   57.09
   6  -6   1 1000.90   57.09
   6  -6   1 1026.80   56.79
  -5   6  -1   31.00    3.30
  -5   6  -1   33.50    3.30
  -5   6  -1   25.10    3.20
  -5   6  -1   34.80    3.50
  -5   6  -1   29.20    2.60
   5  -6   1   33.20    3.40
   5  -6   1   32.10    3.20
  -4   6  -1  416.96   24.60
  -4   6  -1  414.26   23.00
  -4   6  -1  364.46   24.60
  -4   6  -1  357.76   24.40
  -4   6  -1  385.46   24.30
   4  -6   1  371.36   24.30
   4  -6   1  432.36   24.70
  -3   6  -1  716.23   44.00
  -3   6  -1  694.93   43.40
  -3   6  -1  724.73   43.70
   3  -6   1  772.82   44.00
   3  -6   1  729.63   42.60
  -2   6  -1 3425.16  182.98
  -2   6  -1 3206.18  182.48
  -2   6  -1 3135.39  182.98
  -2   6  -1 3064.69  182.88
   2  -6   1 3057.49  181.68
   2  -6   1 3039.40  182.78
   2  -6   1 3194.38  181.88
  -1   6  -1  614.24   39.10
  -1   6  -1  638.44   38.90
  -1   6  -1  629.84   38.50
  -1   6  -1  634.24   39.10
   1  -6   1  666.13   39.20
   1  -6   1  645.74   39.20
   1  -6   1  646.04   38.30
   1  -6   1  627.24   38.00
   1  -6   1  619.74   38.10
   0   6  -1  596.74   39.90
   0   6  -1  636.14   39.60
   0   6  -1  659.23   40.30
   0   6  -1  699.73   40.70
   0  -6   1  628.94   39.40
   0  -6   1  655.53   39.40
   0  -6   1  662.03   40.30
   0  -6   1  699.23   40.50
   0  -6   1  634.14   39.50
   1   6  -1  444.36   29.30
   1   6  -1  448.26   28.90
   1   6  -1  444.66   29.60
   1   6  -1  484.15   30.00
   1   6  -1  397.56   29.10
  -1  -6   1  474.05   29.40
  -1  -6   1  480.95   29.20
  -1  -6   1  481.75   29.90
  -1  -6   1  529.45   30.30
   2   6  -1  770.62   50.49
   2   6  -1  886.71   51.29
   2   6  -1  862.21   50.49
   2   6  -1  810.52   50.29
   2   6  -1  783.22   49.90
  -2  -6   1  842.42   51.09
  -2  -6   1  795.12   49.90
  -2  -6   1  851.81   50.79
  -2  -6   1  844.32   50.29
   3   6  -1   33.00    4.80
   3   6  -1   36.50    5.60
   3   6  -1   33.40    4.20
   3   6  -1   35.00    5.30
   3   6  -1   39.20    4.80
  -3  -6   1   26.80    4.90
  -3  -6   1   35.50    4.60
  -3  -6   1   30.90    4.00
  -3  -6   1   29.60    5.00
  -3  -6   1   31.30    4.10
   4   6  -1  496.75   35.20
   4   6  -1  526.65   34.80
   4   6  -1  527.35   35.80
   4   6  -1  623.04   35.70
  -4  -6   1  636.24   36.70
  -4  -6   1  584.24   35.50
  -4  -6   1  525.05   35.90
  -4  -6   1  609.04   36.20
  -4  -6   1  524.75   35.40
   5   6  -1  294.77   19.70
   5   6  -1  264.07   21.40
   5   6  -1  310.67   20.90
   5   6  -1  310.87   21.20
   5   6  -1  328.27   20.60
  -5  -6   1  263.57   20.50
  -5  -6   1  265.97   20.40
  -5  -6   1  273.77   20.60
  -5  -6   1  339.47   21.60
  -5  -6   1  275.07   20.00
   6   6  -1   12.80    3.60
   6   6  -1   13.10    3.60
   6   6  -1   14.00    3.40
   6   6  -1   11.50    3.30
  -6  -6   1   13.10    3.50
  -6  -6   1   15.20    3.80
  -6  -6   1   13.50    3.90
  -6  -6   1   19.50    4.60
  -6  -6   1   22.90    4.80
   7   6  -1   37.50    6.70
   7   6  -1   37.30    4.50
   7   6  -1   38.20    4.90
   7   6  -1   42.80    7.20
   7   6  -1   44.50    7.00
  -7  -6   1   27.90    6.00
  -7  -6   1   34.00    6.30
  -7  -6   1   39.50    6.50
  -7  -6   1   34.30    6.40
  -7  -6   1   31.40    6.10
   8   6  -1  441.96   28.10
   8   6  -1  419.46   29.70
   8   6  -1  410.96   28.40
   8   6  -1  445.46   30.40
   8   6  -1  418.26   29.20
  -8  -6   1  396.96   29.60
  -8  -6   1  444.06   30.00
  -8  -6   1  446.56   29.70
  -8  -6   1  396.06   28.50
  -8  -6   1  414.66   29.30
   9   6  -1   37.10    5.90
   9   6  -1   33.70    5.20
   9   6  -1   30.60    5.90
   9   6  -1   21.90    5.30
  -9  -6   1   36.30    6.80
  -9  -6   1   36.90    6.50
  -9  -6   1   40.80    7.10
  -9  -6   1   23.70    5.50
  10   6  -1  229.58   20.40
  10   6  -1  240.08   17.20
  10   6  -1  249.38   17.20
  10   6  -1  244.28   19.60
  10   6  -1  247.58   19.40
 -10  -6   1  230.78   19.40
 -10  -6   1  236.68   18.80
 -10  -6   1  267.27   20.20
 -10  -6   1  255.27   20.70
 -10  -6   1  232.78   19.50
  11   6  -1  307.47   20.40
  11   6  -1  335.27   34.50
  11   6  -1  299.27   20.60
 -11  -6   1  277.47   22.80
 -11  -6   1  349.47   24.80
 -11  -6   1  356.16   25.00
 -11  -6   1  288.27   23.50
 -11  -6   1  292.67   24.80
 -11   7  -1    9.20    2.90
 -11   7  -1   15.90    3.30
 -11   7  -1   11.80    5.70
 -11   7  -1   11.60    3.30
 -10   7  -1    2.00    3.90
 -10   7  -1    4.50    1.10
 -10   7  -1    6.50    2.20
 -10   7  -1    6.00    2.20
 -10   7  -1    5.20    2.10
  -9   7  -1   77.39    6.20
  -9   7  -1   88.39    6.40
  -9   7  -1   81.99    7.10
  -9   7  -1   98.79    9.90
  -9   7  -1   86.69    7.40
  -9   7  -1   91.79   12.30
  -8   7  -1   12.70    2.70
  -8   7  -1   14.60    2.80
  -8   7  -1   15.60    3.00
  -8   7  -1   11.10    4.40
  -8   7  -1   13.40    2.30
  -8   7  -1   16.40    2.70
  -7   7  -1    1.80    1.30
  -7   7  -1    1.50    1.30
  -7   7  -1    6.80    1.90
  -7   7  -1    1.70    1.20
  -7   7  -1    5.30    1.40
   7  -7   1    3.80    1.20
   7  -7   1    5.00    1.10
  -6   7  -1    0.30    1.00
  -6   7  -1    3.60    1.30
  -6   7  -1    0.70    0.60
  -6   7  -1   -0.10    1.10
  -6   7  -1    0.80    0.90
   6  -7   1   -1.30    0.70
   6  -7   1    2.70    1.20
  -5   7  -1   80.69    6.70
  -5   7  -1   78.19    6.80
  -5   7  -1   80.59    6.70
  -5   7  -1   87.39    6.70
   5  -7   1   65.29    6.20
   5  -7   1   94.19    6.70
  -4   7  -1   35.10    3.70
  -4   7  -1   36.10    3.90
  -4   7  -1   25.70    3.60
  -4   7  -1   34.70    3.80
   4  -7   1   33.40    6.20
   4  -7   1   33.90    3.70
  -3   7  -1   97.09    7.90
  -3   7  -1   93.79    8.10
  -3   7  -1   90.69    8.20
  -3   7  -1   85.19    7.80
   3  -7   1  100.49    6.60
   3  -7   1  112.79    8.40
   3  -7   1  110.19    7.10
   3  -7   1  112.89    7.00
  -2   7  -1    2.80    1.40
  -2   7  -1    2.70    1.50
  -2   7  -1    2.00    1.20
   2  -7   1    0.30    0.80
   2  -7   1    1.00    1.00
   2  -7   1    2.40    1.10
  -1   7  -1    5.00    1.70
  -1   7  -1    4.20    1.80
  -1   7  -1    3.90    1.80
  -1   7  -1    8.20    2.40
   1  -7   1    4.60    1.60
   1  -7   1    5.70    1.60
   1  -7   1    4.80    1.70
   1  -7   1    6.10    1.60
   1  -7   1    3.70    1.60
   0   7  -1    7.50    2.40
   0   7  -1    7.60    2.30
   0   7  -1    5.60    2.30
   0   7  -1    8.20    2.20
   0   7  -1    9.20    2.70
   0  -7   1    9.20    2.10
   0  -7   1    9.00    2.20
   0  -7   1    7.50    2.10
   0  -7   1    7.40    2.40
   0  -7   1    9.60    2.60
   1   7  -1   10.40    2.70
   1   7  -1   12.50    3.10
   1   7  -1    8.60    2.70
   1   7  -1   11.00    2.70
   1   7  -1   13.60    3.10
  -1  -7   1   11.50    3.10
  -1  -7   1   12.20    3.00
  -1  -7   1    8.60    2.40
  -1  -7   1   12.50    2.90
  -1  -7   1    9.90    2.50
   2   7  -1   33.00    5.50
   2   7  -1   36.20    4.20
   2   7  -1   33.50    4.30
   2   7  -1   32.80    5.50
   2   7  -1   29.80    5.10
  -2  -7   1   32.10    5.00
  -2  -7   1   35.50    4.70
  -2  -7   1   32.80    5.40
  -2  -7   1   37.10    4.50
  -2  -7   1   34.10    4.50
   3   7  -1   -0.50    1.00
   3   7  -1    0.10    1.00
   3   7  -1   -0.20    1.40
   3   7  -1   -0.70    0.90
   3   7  -1    0.10    1.00
  -3  -7   1    2.90    1.70
  -3  -7   1    0.30    1.20
  -3  -7   1    2.30    1.50
  -3  -7   1    0.20    1.00
  -3  -7   1    1.50    1.20
   4   7  -1    4.40    1.80
   4   7  -1    3.80    1.80
   4   7  -1    3.20    1.60
   4   7  -1    2.60    1.90
  -4  -7   1    4.10    1.90
  -4  -7   1    4.20    2.10
  -4  -7   1    2.90    1.80
  -4  -7   1    3.00    2.00
  -4  -7   1    2.50    1.60
   5   7  -1   63.79    6.60
   5   7  -1   57.89    5.90
   5   7  -1   51.19    6.00
   5   7  -1   47.10    6.30
   5   7  -1   48.10    8.30
  -5  -7   1   48.70    6.20
  -5  -7   1   42.20    5.90
  -5  -7   1   51.49    6.00
  -5  -7   1   41.70    6.90
  -5  -7   1   59.89    6.90
   6   7  -1    2.80    1.70
   6   7  -1    1.80    1.90
   6   7  -1   -0.40    1.80
   6   7  -1   -1.00    1.40
   6   7  -1    1.00    1.50
  -6  -7   1    3.70    2.10
  -6  -7   1    2.70    2.00
  -6  -7   1    1.50    2.00
  -6  -7   1    2.10    1.80
  -6  -7   1    1.30    1.50
   7   7  -1   11.30    3.60
   7   7  -1   16.40    4.20
   7   7  -1   12.10    3.10
   7   7  -1   15.00    4.30
   7   7  -1   18.10    3.60
  -7  -7   1   17.60    4.20
  -7  -7   1   20.80    4.80
  -7  -7   1   15.60    4.10
  -7  -7   1   18.00    4.10
  -7  -7   1   11.00    3.70
   8   7  -1   10.70    3.70
   8   7  -1    7.40    3.10
   8   7  -1   10.30    2.80
   8   7  -1    5.50    2.90
  -8  -7   1   12.10    3.90
  -8  -7   1    5.00    2.90
  -8  -7   1    8.20    3.20
  -8  -7   1    2.60    3.00
  -8  -7   1    8.50    3.50
   9   7  -1    2.20    2.10
   9   7  -1    4.20    2.80
   9   7  -1   -6.00    2.20
   9   7  -1   -7.60    2.60
   9   7  -1   -0.60    1.80
  -9  -7   1    1.40    2.70
  -9  -7   1   -0.40    2.90
  -9  -7   1   -0.40    2.20
  -9  -7   1   -0.70    2.20
  -9  -7   1    3.10    2.50
  10   7  -1   34.30    5.60
  10   7  -1   24.70    6.80
  10   7  -1   33.70    7.00
  10   7  -1   34.50    5.60
  10   7  -1   34.60    7.50
 -10  -7   1   27.80    6.50
 -10  -7   1   32.90    7.00
 -10  -7   1   25.60    6.00
 -10  -7   1   26.00    6.30
 -10  -7   1   21.60    5.80
  11   7  -1   44.50    6.90
  11   7  -1   60.39    6.60
 -11  -7   1   53.49    8.90
 -11  -7   1   55.89    8.70
 -11  -7   1   50.29    8.90
 -11   8  -1   38.30    9.80
 -11   8  -1   43.20    5.50
 -11   8  -1   52.59    4.80
 -11   8  -1   44.60    6.20
 -11   8  -1   47.90    4.60
 -10   8  -1   46.80    3.30
 -10   8  -1   48.60    4.50
 -10   8  -1   39.90    5.20
 -10   8  -1   66.99   11.00
 -10   8  -1   47.90    4.30
 -10   8  -1   48.80    5.20
  -9   8  -1  237.68   15.70
  -9   8  -1  263.47   16.30
  -9   8  -1  239.28   15.10
  -9   8  -1  246.48   21.60
  -9   8  -1  243.38   16.80
  -9   8  -1  248.48   16.80
  -8   8  -1  639.94   39.20
  -8   8  -1  691.33   39.20
  -8   8  -1  586.64   38.90
  -8   8  -1  631.54   43.90
  -8   8  -1  626.84   38.50
  -7   8  -1  242.48   16.30
  -7   8  -1  244.48   16.10
  -7   8  -1  233.88   15.90
  -7   8  -1  225.78   16.10
   7  -8   1  231.58   15.30
   7  -8   1  234.78   14.90
  -6   8  -1  718.13   45.60
  -6   8  -1  711.23   45.60
  -6   8  -1  714.83   45.50
  -6   8  -1  777.62   45.50
   6  -8   1  760.72   45.10
   6  -8   1  811.42   45.10
  -5   8  -1    1.90    1.50
  -5   8  -1    2.70    1.40
  -5   8  -1    2.00    1.40
  -5   8  -1    2.30    1.30
   5  -8   1    0.40    1.20
   5  -8   1    1.20    1.00
  -4   8  -1  171.08   12.80
  -4   8  -1  177.48   13.40
  -4   8  -1  192.18   13.40
  -4   8  -1  194.08   13.50
   4  -8   1  169.58   12.80
  -3   8  -1  509.85   35.30
  -3   8  -1  582.64   36.30
  -3   8  -1  544.35   35.60
  -3   8  -1  565.44   36.00
   3  -8   1  601.74   33.90
   3  -8   1  554.54   35.80
   3  -8   1  631.04   36.20
   3  -8   1  588.94   34.20
   3  -8   1  559.54   34.10
  -2   8  -1  960.70   53.59
  -2   8  -1  840.52   52.49
  -2   8  -1  789.02   52.79
   2  -8   1  880.31   51.89
   2  -8   1  823.12   52.79
   2  -8   1  889.81   51.69
   2  -8   1  880.91   51.59
  -1   8  -1   87.99    7.90
  -1   8  -1  103.39    8.90
  -1   8  -1   91.59    8.50
  -1   8  -1   96.59    8.50
   1  -8   1  100.59    7.70
   1  -8   1   92.99    7.60
   1  -8   1   97.19    7.60
   1  -8   1   96.99    8.50
   1  -8   1   74.69    7.90
   0   8  -1  292.47   21.00
   0   8  -1  288.57   21.20
   0   8  -1  267.17   20.30
   0   8  -1  323.77   21.90
   0   8  -1  352.06   22.20
   0  -8   1  329.87   21.70
   0  -8   1  337.17   20.60
   0  -8   1  294.47   20.30
   0  -8   1  271.67   21.00
   0  -8   1  320.57   20.70
   1   8  -1   17.80    4.00
   1   8  -1   22.40    4.40
   1   8  -1   34.00    5.80
   1   8  -1   21.20    4.00
   1   8  -1   21.90    4.50
  -1  -8   1   17.30    3.60
  -1  -8   1   22.30    3.90
  -1  -8   1   19.00    3.70
  -1  -8   1   21.80    4.40
  -1  -8   1   23.10    4.80
   2   8  -1   10.80    3.40
   2   8  -1    3.60    2.10
   2   8  -1    3.90    2.50
  -2  -8   1    5.30    2.20
  -2  -8   1    7.40    2.40
  -2  -8   1    4.10    1.80
  -2  -8   1    6.50    2.70
  -2  -8   1    1.00    1.60
   3   8  -1  607.74   36.50
   3   8  -1  525.85   35.80
   3   8  -1  491.75   35.10
   3   8  -1  617.84   37.40
   3   8  -1  546.55   36.60
  -3  -8   1  565.14   36.80
  -3  -8   1  605.34   36.10
  -3  -8   1  507.85   35.70
  -3  -8   1  615.24   37.10
  -3  -8   1  504.45   36.30
   4   8  -1  342.87   25.80
   4   8  -1  457.95   28.60
   4   8  -1  360.06   27.00
   4   8  -1  338.27   26.20
   4   8  -1  433.26   27.10
  -4  -8   1  411.26   27.10
  -4  -8   1  432.96   26.90
  -4  -8   1  382.16   27.30
  -4  -8   1  358.66   27.10
  -4  -8   1  439.36   28.00
   5   8  -1   36.80    6.80
   5   8  -1   39.40    6.50
   5   8  -1   48.30    7.40
   5   8  -1   50.89    8.20
   5   8  -1   32.40    5.70
  -5  -8   1   40.80    7.20
  -5  -8   1   50.39    8.00
  -5  -8   1   44.00    7.30
  -5  -8   1   41.30    6.70
  -5  -8   1   39.70    6.70
   6   8  -1  655.23   39.90
   6   8  -1  589.84   39.90
   6   8  -1  602.44   40.60
   6   8  -1  636.84   39.20
  -6  -8   1  682.03   41.50
  -6  -8   1  620.14   40.80
  -6  -8   1  538.65   39.70
  -6  -8   1  599.14   39.80
  -6  -8   1  569.14   40.40
   7   8  -1  168.58   13.80
   7   8  -1  153.98   14.20
   7   8  -1  173.78   15.30
  -7  -8   1  172.88   15.00
  -7  -8   1  176.78   14.20
  -7  -8   1  141.79   13.90
  -7  -8   1  141.19   14.00
  -7  -8   1  171.28   15.00
   8   8  -1   46.00    8.10
   8   8  -1   43.50    6.90
   8   8  -1   51.09    8.70
   8   8  -1   42.90    8.10
   8   8  -1   44.20    6.80
  -8  -8   1   50.09    8.60
  -8  -8   1   47.10    8.30
  -8  -8   1   49.10    8.20
  -8  -8   1   62.69    9.60
  -8  -8   1   40.20    7.70
   9   8  -1  458.45   33.20
   9   8  -1  414.36   29.90
   9   8  -1  448.36   30.90
   9   8  -1  479.15   33.00
   9   8  -1  447.56   33.40
  -9  -8   1  485.45   33.50
  -9  -8   1  486.95   33.20
  -9  -8   1  439.46   32.60
  -9  -8   1  458.85   32.20
  -9  -8   1  471.95   33.70
  10   8  -1  336.67   23.40
  10   8  -1  322.07   23.00
 -10  -8   1  330.07   25.90
 -10  -8   1  285.87   24.20
 -10  -8   1  335.47   25.70
 -10  -8   1  351.66   27.20
 -10   9  -1    1.00    1.10
 -10   9  -1    1.00    0.70
 -10   9  -1    3.30    2.20
 -10   9  -1    0.40    3.70
 -10   9  -1   -4.80    1.90
  -9   9  -1   22.00    2.80
  -9   9  -1   23.80    4.00
  -9   9  -1   22.70    3.80
  -9   9  -1   30.20    7.30
  -9   9  -1   18.60    3.30
  -8   9  -1    1.50    1.50
  -8   9  -1   -1.90    1.20
  -8   9  -1   -0.90    1.40
  -8   9  -1   -0.10    1.80
   8  -9   1    0.20    0.70
   8  -9   1    1.30    0.80
  -7   9  -1   -0.10    1.40
  -7   9  -1   -1.70    1.30
  -7   9  -1    0.80    1.10
   7  -9   1    1.10    1.30
   7  -9   1    0.50    1.10
  -6   9  -1    2.80    1.60
  -6   9  -1    3.10    1.70
  -6   9  -1    1.70    1.50
  -6   9  -1    2.50    1.40
   6  -9   1    2.90    1.40
   6  -9   1    1.10    1.30
  -5   9  -1  190.38   14.50
  -5   9  -1  215.38   15.00
  -5   9  -1  204.78   14.40
  -5   9  -1  201.28   14.70
   5  -9   1  214.98   14.30
   5  -9   1  173.98   13.80
  -4   9  -1   17.60    3.50
  -4   9  -1   12.70    3.10
  -4   9  -1   18.50    3.60
  -4   9  -1   18.70    3.90
   4  -9   1   17.00    3.30
  -3   9  -1    4.50    1.90
  -3   9  -1    1.50    1.50
  -3   9  -1    2.70    2.00
  -3   9  -1    2.40    1.50
   3  -9   1    1.80    1.10
   3  -9   1    0.80    1.20
   3  -9   1    0.60    0.70
   3  -9   1    3.50    1.20
  -2   9  -1   19.40    4.20
  -2   9  -1   18.60    4.20
  -2   9  -1   26.80    4.80
  -2   9  -1   26.60    4.50
   2  -9   1   27.70    4.60
   2  -9   1   22.10    4.20
   2  -9   1   27.80    3.50
   2  -9   1   24.40    3.70
  -1   9  -1    7.40    2.50
  -1   9  -1    5.80    2.30
  -1   9  -1    4.80    2.30
  -1   9  -1    2.80    1.90
   1  -9   1    7.40    2.50
   1  -9   1    6.00    1.90
   1  -9   1    5.80    1.80
   1  -9   1    6.20    2.70
   1  -9   1    5.80    1.90
   0   9  -1   41.80    6.60
   0   9  -1   37.20    4.90
   0   9  -1   31.70    5.80
   0   9  -1   46.30    5.50
   0   9  -1   44.40    6.70
   0  -9   1   41.90    4.80
   0  -9   1   43.60    5.00
   0  -9   1   36.30    6.00
   0  -9   1   43.90    4.80
   0  -9   1   40.90    6.40
   1   9  -1    5.70    2.70
   1   9  -1    2.10    1.70
   1   9  -1    5.70    2.40
   1   9  -1    3.20    1.70
   1   9  -1    5.90    2.40
  -1  -9   1    5.30    2.10
  -1  -9   1    4.70    1.90
  -1  -9   1    3.40    2.10
  -1  -9   1    3.20    2.20
  -1  -9   1    2.20    1.60
   2   9  -1    2.00    1.60
   2   9  -1    4.10    2.40
   2   9  -1    4.60    2.00
   2   9  -1    1.20    1.80
   2   9  -1    6.00    2.00
  -2  -9   1    2.10    2.00
  -2  -9   1    2.40    1.80
  -2  -9   1    2.40    1.80
  -2  -9   1    7.40    2.30
   3   9  -1    4.90    2.60
   3   9  -1   -0.20    1.60
   3   9  -1    2.00    2.00
   3   9  -1    2.00    2.30
   3   9  -1    1.60    1.60
  -3  -9   1    1.20    1.60
  -3  -9   1    3.80    2.30
  -3  -9   1    3.30    2.20
  -3  -9   1    1.80    2.10
  -3  -9   1    1.80    2.10
   4   9  -1    1.10    1.70
   4   9  -1   -1.30    1.30
   4   9  -1    0.10    2.10
   4   9  -1   -0.20    1.30
   4   9  -1   -2.90    1.50
  -4  -9   1    0.40    1.20
  -4  -9   1    1.40    1.70
  -4  -9   1   -2.30    1.50
  -4  -9   1    2.10    1.70
  -4  -9   1    1.20    1.70
   5   9  -1   45.60    5.60
   5   9  -1   36.80    6.20
   5   9  -1   34.40    6.80
   5   9  -1   43.00    7.50
  -5  -9   1   34.00    6.70
  -5  -9   1   26.70    5.60
  -5  -9   1   22.00    5.60
  -5  -9   1   36.20    6.20
  -5  -9   1   33.90    6.50
   6   9  -1   17.20    3.80
   6   9  -1    6.50    3.70
   6   9  -1   18.20    4.80
   6   9  -1   13.50    4.40
  -6  -9   1   11.30    4.10
  -6  -9   1   12.10    4.30
  -6  -9   1   14.20    4.60
  -6  -9   1   16.80    4.00
   7   9  -1   54.69    6.80
   7   9  -1   41.80    7.70
   7   9  -1   46.30    8.60
   7   9  -1   45.60    7.80
  -7  -9   1   44.40    7.50
  -7  -9   1   39.90    7.90
  -7  -9   1   36.20    7.10
  -7  -9   1   35.50    7.70
  -7  -9   1   46.60    8.40
  -7  -9   1   47.80    8.80
   8   9  -1   32.20    6.80
   8   9  -1   27.40    6.50
   8   9  -1   25.90    5.40
  -8  -9   1   25.30    6.90
  -8  -9   1   29.90    6.70
  -8  -9   1   22.00    5.90
  -8  -9   1   20.70    5.80
  -8  -9   1   36.00    7.60
  -8  -9   1   27.40    5.90
   9   9  -1   29.30    6.60
   9   9  -1   16.50    6.00
   9   9  -1   57.49   12.00
  -9  -9   1   30.20    6.50
  -9  -9   1   19.50    6.20
  -9  -9   1   19.30    6.00
  -9  -9   1   22.60    6.50
  10   9  -1   -1.20    3.00
 -10  -9   1    1.50    3.40
 -10  -9   1    7.20    3.90
 -10  -9   1    1.20    3.10
 -10  -9   1    1.50    3.30
 -10  10  -1  255.57   18.50
 -10  10  -1  250.27   23.80
 -10  10  -1  259.27   15.90
 -10  10  -1  282.77   19.00
  -9  10  -1  106.39   13.10
  -9  10  -1   90.19    8.40
  -9  10  -1  104.39    8.10
  -9  10  -1  102.99   10.20
  -9  10  -1  112.19    9.40
  -8  10  -1   16.70    3.30
  -8  10  -1   22.10    4.10
  -8  10  -1   19.50    3.80
   8 -10   1   18.00    2.60
  -7  10  -1   98.89    9.90
  -7  10  -1  112.49    9.40
  -7  10  -1  107.29    9.10
  -7  10  -1  108.29    9.60
   7 -10   1  119.19    8.80
  -6  10  -1  277.77   19.80
  -6  10  -1  284.97   19.70
  -6  10  -1  321.37   21.70
  -6  10  -1  259.47   19.40
   6 -10   1  280.27   19.00
  -5  10  -1  327.47   22.20
  -5  10  -1  293.17   21.60
  -5  10  -1  327.37   22.10
  -5  10  -1  273.77   24.50
   5 -10   1  337.87   21.70
   5 -10   1  323.47   21.20
  -4  10  -1  406.46   26.50
  -4  10  -1  374.56   26.10
  -4  10  -1  382.66   26.20
   4 -10   1  385.66   25.70
  -3  10  -1  984.90   60.79
  -3  10  -1  946.51   60.59
  -3  10  -1  927.91   59.99
   3 -10   1 1013.10   58.39
   3 -10   1  997.90   58.29
   3 -10   1 1029.80   58.19
  -2  10  -1  129.49   11.40
  -2  10  -1  149.19   12.20
  -2  10  -1  131.99   11.00
  -2  10  -1  110.69   12.20
   2 -10   1  137.69   10.10
   2 -10   1  130.89   10.50
   2 -10   1  138.09   10.10
   2 -10   1  150.48   11.80
   2 -10   1  115.29   10.90
  -1  10  -1    4.20    2.20
  -1  10  -1    4.70    2.30
  -1  10  -1    1.90    1.40
  -1  10  -1    1.40    1.70
   1 -10   1    1.90    1.40
   1 -10   1   -0.50    1.40
   1 -10   1    1.90    1.50
   1 -10   1    2.60    1.50
   1 -10   1   -0.80    1.50
   0  10  -1  704.23   45.60
   0  10  -1  681.13   44.30
   0  10  -1  706.53   45.10
   0  10  -1  638.24   45.00
   0  10  -1  754.82   45.90
   0 -10   1  641.24   44.80
   0 -10   1  742.13   44.40
   0 -10   1  709.93   43.90
   0 -10   1  755.52   45.70
   1  10  -1  328.07   23.00
   1  10  -1  315.27   22.50
   1  10  -1  288.37   21.10
   1  10  -1  300.87   22.00
   1  10  -1  257.37   21.20
  -1 -10   1  307.37   20.90
  -1 -10   1  315.27   21.60
  -1 -10   1  331.47   22.80
  -1 -10   1  300.57   20.90
  -1 -10   1  247.98   21.30
   2  10  -1  460.65   32.30
   2  10  -1  515.05   33.30
   2  10  -1  508.25   32.40
  -2 -10   1  512.05   31.50
  -2 -10   1  450.15   31.10
  -2 -10   1  443.76   32.20
  -2 -10   1  411.36   31.80
   3  10  -1  227.68   16.80
   3  10  -1  229.58   18.00
   3  10  -1  178.68   16.20
  -3 -10   1  194.48   16.30
  -3 -10   1  169.28   15.20
  -3 -10   1  184.48   16.20
  -3 -10   1  217.08   16.20
  -3 -10   1  201.98   16.90
   4  10  -1  506.95   33.40
   4  10  -1  488.05   32.10
   4  10  -1  407.16   31.50
  -4 -10   1  450.35   32.20
  -4 -10   1  408.86   30.80
  -4 -10   1  463.35   31.30
  -4 -10   1  492.95   32.90
  -4 -10   1  457.45   32.30
   5  10  -1   74.69    9.10
   5  10  -1   87.39    9.60
   5  10  -1   78.69    9.80
  -5 -10   1   77.79    9.40
  -5 -10   1   79.79    9.70
  -5 -10   1   74.89    9.40
   6  10  -1  208.98   18.90
   6  10  -1  214.28   18.40
   6  10  -1  238.18   20.00
   6  10  -1  230.98   25.10
  -6 -10   1  224.38   19.80
  -6 -10   1  237.28   20.00
  -6 -10   1  235.78   18.70
  -6 -10   1  242.48   22.10
   7  10  -1  441.56   32.20
   7  10  -1  415.06   30.80
   7  10  -1  387.56   30.50
   7  10  -1  426.46   30.00
  -7 -10   1  474.95   32.60
  -7 -10   1  433.46   30.40
  -7 -10   1  440.26   31.10
  -7 -10   1  416.96   32.40
  -7 -10   1  359.16   32.80
   8  10  -1  230.68   21.10
   8  10  -1  226.08   20.30
   8  10  -1  246.38   19.70
   8  10  -1  232.38   22.50
  -8 -10   1  246.08   20.10
  -8 -10   1  270.17   22.00
  -8 -10   1  256.77   21.50
   9  10  -1   69.89    8.30
   9  10  -1   70.79    9.00
   9  10  -1   72.79   12.90
  -9 -10   1   76.19   12.50
  -9 -10   1   77.99   12.30
  -9 -10   1   78.49    9.80
  -9  11  -1    4.40    2.40
  -9  11  -1    5.40    1.90
  -9  11  -1   -1.70    3.60
  -9  11  -1    0.70    2.60
  -9  11  -1   -1.20    2.50
  -8  11  -1    5.40    2.10
  -8  11  -1    8.20    3.00
  -8  11  -1    2.00    2.60
  -8  11  -1    3.90    2.10
   8 -11   1    2.50    2.00
  -7  11  -1   19.10    4.20
  -7  11  -1   16.60    3.80
  -7  11  -1   21.40    4.30
  -7  11  -1   16.10    3.80
   7 -11   1   19.30    3.60
  -6  11  -1  101.69    9.20
  -6  11  -1   93.69    8.70
  -6  11  -1   99.49    8.90
  -6  11  -1   90.59    8.90
   6 -11   1   88.49    8.00
   6 -11   1   89.79    8.20
  -5  11  -1   26.50    5.10
  -5  11  -1   25.10    4.90
  -5  11  -1   32.50    5.40
  -5  11  -1   35.20    5.80
   5 -11   1   33.20    5.20
  -4  11  -1    3.20    2.20
  -4  11  -1    1.70    2.60
  -4  11  -1    7.40    2.40
   4 -11   1    2.50    0.90
  -3  11  -1   32.50    6.00
  -3  11  -1   33.50    5.70
  -3  11  -1   21.90    5.20
  -3  11  -1   29.20    5.60
   3 -11   1   35.70    3.80
   3 -11   1   29.90    3.60
   3 -11   1   34.40    4.20
  -2  11  -1    3.70    2.30
  -2  11  -1    2.70    2.10
  -2  11  -1    1.80    2.30
  -2  11  -1    6.40    2.80
   2 -11   1    1.10    1.70
   2 -11   1    0.70    1.60
   2 -11   1   -1.00    1.50
   2 -11   1    3.40    2.20
   2 -11   1    3.30    1.80
  -1  11  -1   34.20    5.90
  -1  11  -1   28.40    5.80
  -1  11  -1   36.20    6.70
  -1  11  -1   33.20    6.40
  -1  11  -1   26.10    5.70
   1 -11   1   34.80    6.20
   1 -11   1   35.10    5.20
   1 -11   1   37.20    4.50
   1 -11   1   25.30    4.60
   1 -11   1   32.60    5.70
   0  11  -1    7.90    2.90
   0  11  -1    9.30    3.30
   0  11  -1    6.90    2.80
   0  11  -1    1.50    2.30
   0  11  -1    4.00    2.30
   0 -11   1    4.40    2.30
   0 -11   1    5.70    2.40
   0 -11   1    4.90    2.30
   0 -11   1    7.90    2.90
   0 -11   1    6.00    2.20
   1  11  -1   36.30    6.60
   1  11  -1   33.90    6.00
   1  11  -1   36.30    6.90
   1  11  -1   39.90    7.30
  -1 -11   1   29.20    5.30
  -1 -11   1   32.50    6.40
  -1 -11   1   32.20    6.40
  -1 -11   1   36.40    5.80
  -1 -11   1   42.20    6.90
   2  11  -1    2.00    1.60
   2  11  -1    0.00    2.30
   2  11  -1    0.30    2.40
  -2 -11   1    1.10    2.10
  -2 -11   1   -0.40    1.90
  -2 -11   1    1.80    2.10
  -2 -11   1   -0.40    1.60
  -2 -11   1   -1.30    1.30
   3  11  -1   15.40    5.10
   3  11  -1   19.30    5.10
   3  11  -1   26.10    5.80
  -3 -11   1   14.40    4.70
  -3 -11   1   20.90    5.00
  -3 -11   1   27.30    6.10
  -3 -11   1   21.30    5.40
  -3 -11   1   25.60    5.20
   4  11  -1    3.80    3.10
   4  11  -1    4.70    3.00
   4  11  -1   -0.50    2.00
  -4 -11   1    4.90    2.80
  -4 -11   1    1.10    2.40
  -4 -11   1    3.50    2.80
  -4 -11   1    4.70    2.80
   5  11  -1   39.70    7.70
   5  11  -1   41.80    8.20
   5  11  -1   58.09    8.40
   5  11  -1   42.80    7.80
  -5 -11   1   35.50    7.50
  -5 -11   1   40.80    7.00
  -5 -11   1   33.10    7.90
   6  11  -1   -3.90    3.50
   6  11  -1    1.80    3.30
   6  11  -1    4.80    2.80
   6  11  -1    6.30    3.20
   6  11  -1    0.30    2.10
  -6 -11   1   -1.50    3.10
  -6 -11   1    2.00    2.80
  -6 -11   1   -3.30    2.60
  -6 -11   1    3.60    3.80
  -6 -11   1    2.10    3.00
   7  11  -1    5.10    4.00
   7  11  -1    3.00    3.10
   7  11  -1    4.80    3.50
  -7 -11   1   -1.30    3.20
  -7 -11   1    6.90    4.50
  -7 -11   1    0.40    3.30
  -7 -11   1    7.10    3.40
  -7 -11   1    6.70    3.50
   8  11  -1   10.30    4.80
   8  11  -1    5.70    4.40
   8  11  -1    2.40    3.50
   8  11  -1    9.10    3.90
  -8 -11   1    0.20    4.00
  -8 -11   1    5.40    3.40
  -8 -11   1    7.70    3.70
  -8 -11   1    5.10    4.20
  -8  12  -1  463.85   32.10
  -8  12  -1  504.05   32.10
  -8  12  -1  480.75   33.00
  -8  12  -1  528.55   33.10
   8 -12   1  503.45   30.20
   8 -12   1  490.95   30.80
  -7  12  -1    6.20    2.80
  -7  12  -1    7.20    3.30
  -7  12  -1   10.20    3.80
  -7  12  -1    9.30    3.50
   7 -12   1   15.10    3.00
   7 -12   1    8.40    3.00
  -6  12  -1   43.60    6.90
  -6  12  -1   39.30    6.70
  -6  12  -1   30.10    5.70
  -6  12  -1   32.30    6.20
   6 -12   1   39.00    5.10
   6 -12   1   35.30    5.90
  -5  12  -1  592.24   36.70
  -5  12  -1  569.74   36.40
  -5  12  -1  531.55   35.40
  -5  12  -1  494.55   35.50
   5 -12   1  527.95   35.30
   5 -12   1  552.34   35.20
  -4  12  -1   94.89    9.50
  -4  12  -1   84.29    9.20
  -4  12  -1   77.19    8.70
  -4  12  -1   91.09    9.40
  -3  12  -1   -0.80    2.20
  -3  12  -1   -0.10    1.70
  -3  12  -1    0.10    2.40
  -3  12  -1    1.10    2.10
   3 -12   1   -0.80    1.90
   3 -12   1    2.20    1.60
   3 -12   1    1.30    1.30
  -2  12  -1  455.55   31.20
  -2  12  -1  417.36   30.70
  -2  12  -1  448.46   32.10
  -2  12  -1  426.26   30.70
  -2  12  -1  427.56   29.90
   2 -12   1  456.65   28.40
   2 -12   1  425.36   28.20
   2 -12   1  474.25   31.00
   2 -12   1  432.26   29.20
  -1  12  -1  218.28   17.90
  -1  12  -1  206.48   17.00
  -1  12  -1  223.48   18.80
  -1  12  -1  200.48   17.50
  -1  12  -1  228.48   20.20
   1 -12   1  223.18   16.10
   1 -12   1  219.68   16.10
   1 -12   1  236.48   18.40
   1 -12   1  251.67   17.30
   1 -12   1  190.08   17.00
   0  12  -1  204.18   17.60
   0  12  -1  220.98   17.20
   0  12  -1  234.98   18.70
   0  12  -1  199.28   17.70
   0  12  -1  256.07   18.70
   0 -12   1  205.88   16.30
   0 -12   1  194.18   16.40
   0 -12   1  242.78   18.50
   0 -12   1  217.58   16.30
   0 -12   1  195.48   17.20
   1  12  -1  192.48   17.60
   1  12  -1  216.38   18.40
   1  12  -1  234.58   24.90
   1  12  -1  231.28   17.40
  -1 -12   1  170.38   17.10
  -1 -12   1  204.08   16.80
  -1 -12   1  224.18   16.70
  -1 -12   1  208.48   16.50
  -1 -12   1  244.58   18.80
   2  12  -1   -0.40    2.10
   2  12  -1    0.90    2.70
   2  12  -1   -2.90    2.10
  -2 -12   1    3.20    2.00
  -2 -12   1    1.30    2.00
  -2 -12   1    2.30    1.80
  -2 -12   1    0.70    2.30
  -2 -12   1    1.30    2.50
   3  12  -1   43.60    8.70
   3  12  -1   44.00    9.10
   3  12  -1   72.49   10.50
  -3 -12   1   49.80    8.10
  -3 -12   1   56.99    9.20
  -3 -12   1   50.69    9.20
  -3 -12   1   73.19   10.80
   4  12  -1  577.54   40.20
   4  12  -1  610.84   40.10
   4  12  -1  641.74   41.70
   4  12  -1  500.25   39.40
   4  12  -1  574.04   38.50
  -4 -12   1  534.95   39.70
  -4 -12   1  517.25   40.30
  -4 -12   1  584.44   38.90
  -4 -12   1  613.04   40.90
   5  12  -1    8.30    4.30
   5  12  -1   19.00    6.20
   5  12  -1   13.30    4.50
   5  12  -1   17.30    5.70
   5  12  -1    8.50    4.40
  -5 -12   1   21.00    5.30
  -5 -12   1   12.50    4.70
  -5 -12   1    9.50    4.50
  -5 -12   1    3.90    3.80
   6  12  -1   -1.40    3.00
   6  12  -1   -0.20    3.50
   6  12  -1    1.60    3.80
   6  12  -1    3.80    3.10
  -6 -12   1    3.90    3.80
  -6 -12   1   -0.50    3.50
  -6 -12   1   -1.20    3.00
  -6 -12   1    7.00    4.10
   7  12  -1  165.68   16.30
   7  12  -1  187.28   17.70
   7  12  -1  208.38   19.30
  -7 -12   1  172.28   17.60
  -7 -12   1  187.08   18.20
  -7 -12   1  180.58   17.20
  -7  13  -1  112.49   10.10
  -7  13  -1  101.89   10.20
  -7  13  -1  102.69   10.10
  -7  13  -1   97.49   10.20
   7 -13   1   85.29    9.00
  -6  13  -1   45.30    8.10
  -6  13  -1   67.69    7.80
  -6  13  -1   78.29    8.30
  -6  13  -1   59.99    7.30
   6 -13   1   57.59    7.10
  -5  13  -1   20.90    4.80
  -5  13  -1   13.70    4.50
  -5  13  -1    6.90    3.50
  -5  13  -1   16.70    4.40
   5 -13   1   14.70    4.00
   5 -13   1   22.20    7.10
  -4  13  -1   39.70   10.30
  -4  13  -1   22.30    5.20
  -4  13  -1   29.10    5.90
  -4  13  -1   33.20    6.20
   4 -13   1   34.00    5.80
  -3  13  -1   12.00    4.00
  -3  13  -1    9.30    4.50
  -3  13  -1   16.20    4.50
  -3  13  -1    6.40    3.50
   3 -13   1    7.60    3.40
   3 -13   1    7.70    2.40
   3 -13   1    7.70    2.20
   3 -13   1    7.20    2.40
  -2  13  -1   19.10    4.00
  -2  13  -1    8.40    3.60
  -2  13  -1   13.90    4.40
  -2  13  -1   12.70    4.10
  -2  13  -1    8.20    3.50
   2 -13   1   15.60    4.60
   2 -13   1    8.10    3.20
   2 -13   1   13.30    3.30
   2 -13   1   16.70    4.70
  -1  13  -1   40.10    8.00
  -1  13  -1   52.09    8.70
  -1  13  -1   46.20    7.60
  -1  13  -1   57.59    9.00
  -1  13  -1   43.60    8.20
   1 -13   1   38.40    7.10
   1 -13   1   46.70    6.80
   1 -13   1   52.29    8.50
   1 -13   1   39.70    7.50
   1 -13   1   52.49    6.00
   0  13  -1    4.70    3.00
   0  13  -1    3.40    3.10
   0  13  -1    6.20    3.30
   0  13  -1   10.30    3.90
   0 -13   1    1.40    2.90
   0 -13   1   10.00    3.10
   0 -13   1    6.50    2.90
   1  13  -1    3.60    3.10
   1  13  -1   14.90    5.00
   1  13  -1   -0.60    2.60
   1  13  -1   11.00    3.70
   1  13  -1    5.70    3.50
  -1 -13   1    2.90    3.20
  -1 -13   1    1.30    2.40
  -1 -13   1    6.90    2.90
  -1 -13   1   13.20    4.40
  -1 -13   1    3.40    3.00
   2  13  -1    4.40    3.80
   2  13  -1   13.50    4.50
   2  13  -1    9.80    4.10
   2  13  -1    3.70    4.00
  -2 -13   1    4.80    3.00
  -2 -13   1    6.70    3.20
  -2 -13   1    3.90    3.40
  -2 -13   1    1.60    2.90
  -2 -13   1    5.30    3.60
   3  13  -1    3.10    2.90
   3  13  -1   -0.60    3.00
   3  13  -1    5.40    3.20
   3  13  -1   -0.10    2.50
   3  13  -1    1.80    3.40
  -3 -13   1    0.20    2.10
  -3 -13   1    0.00    3.40
  -3 -13   1    9.20    3.90
  -3 -13   1    3.90    3.40
   4  13  -1   24.80    6.40
   4  13  -1   32.00    7.10
  -4 -13   1   19.50    6.20
  -4 -13   1   22.00    6.20
  -4 -13   1   24.00    6.40
  -4 -13   1   24.80    6.10
   5  13  -1   19.40    5.50
   5  13  -1   14.60    5.00
  -5 -13   1   21.10    6.80
  -5 -13   1    7.30    5.10
  -5 -13   1   30.50    6.80
  -5 -13   1   14.20    5.20
   6  13  -1   10.80    5.10
   6  13  -1    2.00    3.80
  -6 -13   1    9.40    4.80
  -6 -13   1    9.10    4.60
  -6 -13   1    6.60    4.50
  -5  14  -1   80.09    9.40
  -5  14  -1   89.29   10.00
  -5  14  -1   89.49   10.20
  -5  14  -1   80.39    9.60
  -4  14  -1  454.85   34.50
  -4  14  -1  505.85   35.40
  -4  14  -1  553.94   36.10
  -4  14  -1  515.55   34.90
  -3  14  -1   66.69    8.90
  -3  14  -1   76.49    9.30
  -3  14  -1   74.99    9.60
  -3  14  -1   83.49    9.30
   3 -14   1   70.79    6.70
   3 -14   1   74.39    6.70
   3 -14   1   68.79    6.60
  -2  14  -1   87.59    9.30
  -2  14  -1   82.29   12.30
  -2  14  -1   97.69   13.70
  -2  14  -1   81.49   10.00
  -2  14  -1   74.99    9.40
   2 -14   1   62.09    7.80
   2 -14   1   68.19    7.60
   2 -14   1   65.49    7.20
   2 -14   1   71.59    9.40
  -1  14  -1  172.38   16.30
  -1  14  -1  168.38   16.40
  -1  14  -1  190.98   16.20
  -1  14  -1  186.98   17.10
  -1  14  -1  189.18   17.40
   1 -14   1  181.28   14.40
   1 -14   1  170.08   16.20
   1 -14   1  179.48   14.40
   1 -14   1  188.78   17.40
   0  14  -1   38.00    9.00
   0  14  -1   39.50    7.90
   0  14  -1   37.90    7.90
   0  14  -1   37.90    7.50
   0  14  -1   46.20    9.20
   0 -14   1   38.40    6.60
   0 -14   1   33.70    6.60
   0 -14   1   36.80    7.50
   1  14  -1   25.70    7.30
   1  14  -1   22.00    6.50
   1  14  -1   27.50    6.80
  -1 -14   1   29.30    5.80
  -1 -14   1   30.10    6.30
  -1 -14   1   28.60    6.00
  -1 -14   1   26.40    7.50
  -1 -14   1   29.50    7.30
   2  14  -1  334.67   26.70
   2  14  -1  323.87   27.10
   2  14  -1  356.46   27.90
  -2 -14   1  288.47   24.50
  -2 -14   1  371.66   27.90
  -2 -14   1  333.17   26.60
  -2 -14   1  364.46   25.30
   3  14  -1  241.08   20.10
   3  14  -1  233.88   20.60
   3  14  -1  181.08   18.60
  -3 -14   1  206.68   20.50
  -3 -14   1  224.38   20.20
  -3 -14   1  197.28   19.40
  -3 -14   1  196.08   17.80
  -3 -14   1  203.18   17.70
   4  14  -1   80.29   13.50
   4  14  -1   81.89   12.80
   4  14  -1   81.19   12.80
  -4 -14   1   76.79   11.80
  -4 -14   1   78.29   10.60
  -4 -14   1   86.69   13.70
  -4 -14   1   81.89   13.30
  -3  15  -1   73.29   11.10
  -2  15  -1   38.10    7.90
  -2  15  -1   40.10    8.00
  -2  15  -1   46.90    8.80
   2 -15   1   41.20    6.10
   2 -15   1   48.30    6.00
   2 -15   1   42.10    7.00
  -1  15  -1    6.90    4.20
  -1  15  -1    7.70    4.60
  -1  15  -1   12.50    5.00
   1 -15   1    2.60    2.70
   1 -15   1    6.40    3.40
   1 -15   1   -3.70    3.30
   1 -15   1    2.70    3.90
   0  15  -1   -3.20    3.60
   0  15  -1   11.60    4.40
   0  15  -1   -2.90    2.80
   0 -15   1    2.30    3.60
   0 -15   1    0.90    4.10
   0 -15   1    1.90    2.70
   0 -15   1   -0.40    3.30
   1  15  -1   19.80    6.70
   1  15  -1   17.00    5.50
   1  15  -1   28.10    7.40
  -1 -15   1   19.90    6.70
  -1 -15   1   14.00    4.80
  -1 -15   1   23.80    5.70
  -2 -14  -2  170.18   16.60
  -2 -14  -2  125.69   14.80
  -2 -14  -2  127.59   13.60
  -2 -14  -2  151.08   13.80
   2  14   2  165.68   16.00
   2  14   2  155.08   16.20
   2  14   2  130.79   15.10
  -1 -14  -2   51.79    8.40
  -1 -14  -2   81.19   14.20
  -1 -14  -2   52.39    8.40
  -1 -14  -2   55.19   11.00
   1  14   2   66.19   11.30
   1  14   2   64.99   10.80
   0 -14  -2  598.34   43.80
   0 -14  -2  580.14   38.30
   0  14   2  573.44   40.70
   0  14   2  503.75   39.10
   0  14   2  528.65   39.40
   1 -14  -2   88.99    9.10
   1 -14  -2   82.39    9.20
   1 -14  -2   94.39   11.20
  -1  14   2   92.69   11.40
  -1  14   2   95.69   11.60
  -1  14   2   95.69   11.40
   2 -14  -2    6.90    4.00
   2 -14  -2    0.90    3.00
   2 -14  -2   -0.40    2.60
   2 -14  -2   -1.40    2.80
  -2  14   2    9.50    4.00
  -2  14   2    4.10    3.90
  -2  14   2   -5.50    3.60
  -2  14   2    6.20    4.40
   3 -14  -2   94.19    7.80
   3 -14  -2   90.59   10.20
  -3  14   2   92.39   10.60
  -3  14   2   79.29    9.80
  -3  14   2   93.19   13.60
   4 -14  -2  285.27   21.80
  -4  14   2  330.17   24.00
  -4  14   2  302.87   22.70
  -4  14   2  278.87   23.20
  -4  14   2  290.57   22.80
  -4 -13  -2   -0.90    4.50
  -4 -13  -2   -1.10    4.00
  -4 -13  -2   -7.70    3.00
   4  13   2   -6.20    3.80
   4  13   2    5.90    4.00
   4  13   2    0.10    3.10
  -3 -13  -2    4.00    4.10
  -3 -13  -2   10.10    5.20
  -3 -13  -2    1.80    2.90
  -3 -13  -2   -4.20    3.10
  -3 -13  -2    5.10    3.80
   3  13   2    6.30    3.80
   3  13   2    7.90    4.10
  -2 -13  -2    8.40    3.90
  -2 -13  -2   12.20    4.50
  -2 -13  -2    8.90    3.80
  -2 -13  -2    9.20    4.10
  -2 -13  -2   14.90    4.90
   2  13   2    8.50    4.50
   2  13   2    8.20    4.30
   2  13   2    1.90    3.90
   2  13   2    3.40    4.20
  -1 -13  -2    0.00    2.30
  -1 -13  -2   -4.30    2.80
  -1 -13  -2    4.30    3.50
   1  13   2    2.40    3.30
   1  13   2   10.00    4.00
   1  13   2   -2.10    2.70
   1  13   2   -3.60    2.90
   1  13   2    2.90    3.30
   0 -13  -2   11.50    4.40
   0 -13  -2   11.00    3.60
   0 -13  -2    8.50    3.70
   0 -13  -2    8.60    3.20
   0 -13  -2   16.80    4.60
   0  13   2    6.40    3.80
   0  13   2    4.90    3.50
   0  13   2   11.00    3.80
   0  13   2    5.70    4.20
   0  13   2    7.80    3.60
   1 -13  -2   44.20    7.90
   1 -13  -2   43.70    7.50
   1 -13  -2   37.40    7.50
   1 -13  -2   50.99    6.10
   1 -13  -2   51.49    6.00
  -1  13   2   52.29    8.60
  -1  13   2   41.20    7.60
  -1  13   2   36.70    7.60
  -1  13   2   48.90    8.80
  -1  13   2   52.99    8.70
   2 -13  -2   75.49    9.50
   2 -13  -2   99.89    9.90
   2 -13  -2   84.59    7.90
   2 -13  -2   83.09    9.80
  -2  13   2   91.79   10.30
  -2  13   2   89.89   10.20
  -2  13   2   78.09    9.70
   3 -13  -2  161.88   14.60
   3 -13  -2  135.99   14.20
   3 -13  -2  172.18   12.10
  -3  13   2  151.98   14.60
  -3  13   2  201.68   16.70
  -3  13   2  181.18   15.70
  -3  13   2  209.38   15.50
  -3  13   2  164.58   15.20
   4 -13  -2   25.80    6.50
   4 -13  -2   24.70    5.00
  -4  13   2   30.80    6.00
  -4  13   2   24.20    5.60
  -4  13   2   23.30    5.80
  -4  13   2   37.90    6.50
  -4  13   2   19.40    6.00
   5 -13  -2    6.50    3.10
   5 -13  -2    1.20    1.90
  -5  13   2    3.90    2.80
  -5  13   2    3.50    2.90
  -5  13   2    4.50    3.70
  -5  13   2    4.10    2.70
  -6  13   2    6.10    3.70
  -6  13   2   12.10    3.80
  -6  13   2   22.10    4.90
  -6  13   2   19.30    5.80
  -6  13   2   15.20    4.20
  -6 -12  -2   52.29   10.20
  -6 -12  -2   46.60    9.30
  -6 -12  -2   62.39   10.20
   6  12   2   57.69   10.30
   6  12   2   59.59   10.50
  -5 -12  -2  190.48   17.10
  -5 -12  -2  187.98   18.10
  -5 -12  -2  159.98   17.50
   5  12   2  186.08   18.00
   5  12   2  202.78   17.80
  -4 -12  -2  143.69   15.10
  -4 -12  -2  136.99   14.80
  -4 -12  -2  152.08   13.90
  -4 -12  -2  140.89   13.90
  -4 -12  -2  136.19   15.00
   4  12   2  164.38   15.60
   4  12   2  136.09   14.60
   4  12   2  166.58   16.70
  -3 -12  -2  152.68   14.20
  -3 -12  -2  161.18   16.00
  -3 -12  -2  162.68   14.30
  -3 -12  -2  144.89   15.10
  -3 -12  -2  158.78   15.60
   3  12   2  172.48   15.20
   3  12   2  159.28   15.20
   3  12   2  145.19   15.20
   3  12   2  155.98   14.40
  -2 -12  -2  383.46   26.40
  -2 -12  -2  328.77   27.00
  -2 -12  -2  363.66   27.90
   2  12   2  354.96   28.00
   2  12   2  394.36   31.20
   2  12   2  343.67   26.90
   2  12   2  398.56   28.10
   2  12   2  376.76   26.80
  -1 -12  -2   -3.80    2.30
  -1 -12  -2    4.40    2.30
  -1 -12  -2   -0.50    1.80
  -1 -12  -2    4.50    2.40
  -1 -12  -2   -1.30    2.30
   1  12   2   -3.10    2.20
   1  12   2   -0.30    2.20
   1  12   2   -4.20    2.30
   1  12   2   -0.70    2.60
   0 -12  -2  184.38   15.90
   0 -12  -2  167.18   14.20
   0 -12  -2  182.18   16.00
   0 -12  -2  198.08   16.50
   0 -12  -2  166.08   13.90
   0  12   2  190.78   15.40
   0  12   2  185.28   16.10
   0  12   2  175.48   15.70
   0  12   2  173.38   16.50
   0  12   2  183.38   16.20
   1 -12  -2  627.74   41.00
   1 -12  -2  583.74   38.40
   1 -12  -2  611.04   41.10
   1 -12  -2  569.54   38.30
   1 -12  -2  630.14   41.10
  -1  12   2  587.44   39.80
  -1  12   2  576.54   40.70
  -1  12   2  682.83   42.20
  -1  12   2  609.84   41.10
   2 -12  -2    4.60    1.90
   2 -12  -2    2.10    2.20
   2 -12  -2   -2.30    2.30
   2 -12  -2    1.80    2.40
  -2  12   2   -1.00    2.20
  -2  12   2    4.00    2.90
  -2  12   2   -0.30    2.40
  -2  12   2    4.50    2.30
  -2  12   2    4.10    2.60
   3 -12  -2    5.30    2.20
   3 -12  -2    4.80    2.80
  -3  12   2    7.10    3.00
  -3  12   2    3.20    2.80
  -3  12   2   -1.60    3.10
  -3  12   2    4.20    2.60
  -3  12   2    7.80    3.30
   4 -12  -2  754.42   46.20
   4 -12  -2  725.03   46.40
   4 -12  -2  758.42   48.70
  -4  12   2  785.02   47.80
  -4  12   2  799.32   49.30
  -4  12   2  649.43   46.40
  -4  12   2  707.83   47.20
  -4  12   2  689.23   46.40
   5 -12  -2    4.60    2.40
   5 -12  -2    5.10    2.40
   5 -12  -2    5.50    2.90
  -5  12   2    4.00    2.40
  -5  12   2    6.20    2.80
  -5  12   2    3.10    2.70
  -5  12   2    4.10    3.50
  -5  12   2    2.50    2.80
   6 -12  -2    4.50    2.50
  -6  12   2    5.80    3.20
  -6  12   2    6.10    2.30
  -6  12   2    1.70    2.20
  -6  12   2    5.50    3.10
   7 -12  -2  223.88   15.60
  -7  12   2  216.98   17.00
  -7  12   2  237.18   17.00
  -7  12   2  248.98   17.90
  -7  12   2  231.58   17.20
  -8  12   2   59.99    6.00
  -8  12   2   56.29    7.70
  -8  12   2   44.40    5.80
  -8  12   2   68.89    7.60
  -7 -11  -2    9.30    5.80
  -7 -11  -2   19.90    6.20
  -7 -11  -2   10.60    4.60
  -7 -11  -2   16.20    6.00
   7  11   2   24.10    7.00
   7  11   2   12.30    5.10
   7  11   2   22.20    6.60
  -6 -11  -2   -3.90    2.70
  -6 -11  -2   -2.10    3.10
  -6 -11  -2    3.30    3.20
  -6 -11  -2    3.80    3.40
   6  11   2    3.10    3.30
   6  11   2   -2.30    3.50
   6  11   2    4.80    4.40
   6  11   2    5.00    3.20
  -5 -11  -2   23.30    5.60
  -5 -11  -2   28.30    6.00
  -5 -11  -2   25.40    6.70
  -5 -11  -2   21.10    6.60
  -5 -11  -2   16.80    5.80
   5  11   2   22.90    6.10
   5  11   2   25.30    6.40
   5  11   2   33.50    7.50
   5  11   2   21.00    5.60
  -4 -11  -2   -2.10    2.70
  -4 -11  -2    6.80    3.70
  -4 -11  -2    2.70    2.90
  -4 -11  -2    1.90    2.10
  -4 -11  -2   -0.40    3.50
   4  11   2    1.10    3.10
   4  11   2    0.50    2.50
   4  11   2    3.30    2.60
   4  11   2    4.00    3.40
   4  11   2    0.60    2.30
  -3 -11  -2   17.60    5.70
  -3 -11  -2   19.40    5.30
  -3 -11  -2   20.50    5.00
   3  11   2   12.50    4.70
   3  11   2   18.90    5.30
   3  11   2    6.80    4.20
   3  11   2   18.50    4.90
  -2 -11  -2   25.70    6.10
  -2 -11  -2   24.70    5.40
  -2 -11  -2   31.60    6.40
  -2 -11  -2   36.30    6.30
  -2 -11  -2   26.60    6.30
   2  11   2   33.70    6.80
   2  11   2   32.70    6.40
   2  11   2   38.70    7.60
   2  11   2   44.70    8.10
  -1 -11  -2   36.90    6.90
  -1 -11  -2   31.20    6.50
  -1 -11  -2   47.10    5.90
  -1 -11  -2   56.19    6.40
   1  11   2   49.70    8.30
   1  11   2   54.09    6.80
   1  11   2   51.49    8.70
   1  11   2   66.49    7.60
   1  11   2   45.90    8.10
   0 -11  -2    4.70    2.60
   0 -11  -2    7.70    2.50
   0 -11  -2    3.10    2.40
   0 -11  -2    6.10    2.10
   0 -11  -2    5.50    3.10
   0  11   2    1.10    2.60
   0  11   2    6.60    2.60
   0  11   2    7.50    3.00
   0  11   2    3.80    2.60
   0  11   2    7.00    2.90
   1 -11  -2   58.39    5.80
   1 -11  -2   46.80    7.50
   1 -11  -2   52.79    6.40
   1 -11  -2   41.70    7.30
   1 -11  -2   38.40    6.60
  -1  11   2   45.70    7.80
  -1  11   2   37.20    7.10
  -1  11   2   37.50    6.90
  -1  11   2   53.59    6.40
   2 -11  -2   91.69    8.10
   2 -11  -2  100.59    8.10
   2 -11  -2   95.89    9.70
   2 -11  -2   82.29    9.20
  -2  11   2  100.09   10.30
  -2  11   2   88.49    9.40
  -2  11   2   95.59    9.20
  -2  11   2  101.69   10.20
  -2  11   2  104.39   10.10
   3 -11  -2    4.20    2.70
   3 -11  -2    7.50    2.00
  -3  11   2    5.50    3.00
  -3  11   2    7.10    3.10
  -3  11   2    9.20    3.30
  -3  11   2   12.10    3.40
   4 -11  -2    2.50    1.80
  -4  11   2    5.90    2.30
  -4  11   2   -0.70    1.70
  -4  11   2    2.90    2.20
  -4  11   2    2.60    1.90
  -4  11   2    1.40    2.00
   5 -11  -2    7.10    2.40
   5 -11  -2    3.70    2.60
   5 -11  -2    4.80    2.00
  -5  11   2    7.10    2.50
  -5  11   2    3.90    2.30
  -5  11   2    8.30    2.90
  -5  11   2    9.90    3.20
   6 -11  -2   20.70    3.60
  -6  11   2   16.80    3.80
  -6  11   2   16.90    3.70
  -6  11   2   11.70    2.90
  -6  11   2    9.20    3.30
   7 -11  -2   36.70    3.80
  -7  11   2   36.60    4.80
  -7  11   2   29.30    4.50
  -7  11   2   28.60    5.30
  -7  11   2   30.40    5.20
  -8  11   2    7.60    2.70
  -8  11   2    6.00    2.40
  -8  11   2   11.20    2.40
  -8  11   2    7.00    2.90
  -9  11   2   53.89    6.00
  -9  11   2   49.50    5.70
  -9  11   2   48.60    4.10
  -9  11   2   43.00    4.20
  -8 -10  -2  120.69   14.10
  -8 -10  -2  152.48   13.90
  -8 -10  -2  125.39   14.60
  -8 -10  -2   98.49   13.00
   8  10   2  114.19   12.80
   8  10   2  134.89   12.50
   8  10   2  120.29   14.30
  -7 -10  -2  159.78   16.60
  -7 -10  -2  186.08   16.10
  -7 -10  -2  190.68   17.60
  -7 -10  -2  171.78   17.00
   7  10   2  155.88   16.50
   7  10   2  169.08   15.50
   7  10   2  184.78   16.90
   7  10   2  138.79   14.30
  -6 -10  -2  425.56   32.70
  -6 -10  -2  444.36   31.10
  -6 -10  -2  432.36   30.60
  -6 -10  -2  411.06   31.90
  -6 -10  -2  377.66   31.10
  -6 -10  -2  448.86   32.50
   6  10   2  447.46   31.40
   6  10   2  406.66   31.30
   6  10   2  429.86   31.00
   6  10   2  424.26   29.60
   6  10   2  439.66   32.50
  -5 -10  -2  227.68   18.90
  -5 -10  -2  182.08   17.60
  -5 -10  -2  167.88   16.90
  -5 -10  -2  200.18   16.90
  -5 -10  -2  202.38   18.10
   5  10   2  180.08   17.10
   5  10   2  201.18   17.20
   5  10   2  234.68   19.30
  -4 -10  -2  604.64   40.60
  -4 -10  -2  543.05   39.60
  -4 -10  -2  638.14   41.00
  -4 -10  -2  549.15   39.80
   4  10   2  504.35   38.90
   4  10   2  612.74   40.90
   4  10   2  613.04   39.60
  -3 -10  -2   39.60    7.50
  -3 -10  -2   45.20    7.10
  -3 -10  -2   40.80    7.90
  -3 -10  -2   33.30    7.40
  -3 -10  -2   24.80    5.60
   3  10   2   53.19    8.60
   3  10   2   41.80    7.70
   3  10   2   38.50    7.10
   3  10   2   41.50    8.00
  -2 -10  -2   16.60    4.00
  -2 -10  -2   14.80    4.00
  -2 -10  -2   18.00    4.90
  -2 -10  -2   13.60    4.00
  -2 -10  -2   11.80    4.10
   2  10   2   13.00    4.60
   2  10   2   15.30    4.10
   2  10   2   14.60    4.70
   2  10   2   10.60    3.90
  -1 -10  -2 1288.57   81.59
  -1 -10  -2 1379.86   80.39
  -1 -10  -2 1337.67   80.49
  -1 -10  -2 1162.18   81.19
  -1 -10  -2 1445.76   82.69
   1  10   2 1280.57   80.69
   1  10   2 1429.06   82.79
   1  10   2 1273.97   81.19
   1  10   2 1331.17   81.69
   1  10   2 1391.56   82.19
   0 -10  -2  324.97   22.20
   0 -10  -2  354.36   24.20
   0 -10  -2  333.57   23.80
   0 -10  -2  339.87   22.60
   0 -10  -2  292.77   23.20
   0  10   2  342.97   24.40
   0  10   2  324.07   23.00
   0  10   2  309.77   23.60
   0  10   2  306.07   23.40
   0  10   2  343.67   24.10
   1 -10  -2  638.84   39.80
   1 -10  -2  610.54   41.20
   1 -10  -2  663.53   42.00
   1 -10  -2  660.53   39.90
   1 -10  -2  651.03   41.80
  -1  10   2  675.93   41.90
  -1  10   2  594.64   41.50
  -1  10   2  690.53   42.30
  -1  10   2  640.84   41.70
  -1  10   2  570.64   40.30
   2 -10  -2  737.53   44.50
   2 -10  -2  749.82   44.40
   2 -10  -2  773.32   46.70
   2 -10  -2  780.92   47.30
  -2  10   2  679.23   46.80
  -2  10   2  663.73   47.80
  -2  10   2  774.62   47.10
  -2  10   2  727.83   46.60
  -2  10   2  680.43   45.60
   3 -10  -2  124.89    8.80
   3 -10  -2  123.39    8.80
   3 -10  -2  115.69   10.60
  -3  10   2  127.69   10.90
  -3  10   2  134.39   12.10
  -3  10   2  126.49   11.00
  -3  10   2  112.69   10.60
  -3  10   2  107.19   10.00
   4 -10  -2    3.00    1.70
   4 -10  -2    0.70    1.40
  -4  10   2    2.60    1.70
  -4  10   2    5.40    2.00
  -4  10   2    2.40    2.00
  -4  10   2    0.50    1.50
  -4  10   2    1.70    1.60
   5 -10  -2  206.68   14.30
   5 -10  -2  196.88   14.40
  -5  10   2  192.18   14.70
  -5  10   2  199.38   15.20
  -5  10   2  205.68   15.20
  -5  10   2  189.28   15.40
   6 -10  -2  181.58   13.00
  -6  10   2  191.68   13.80
  -6  10   2  185.98   13.60
  -6  10   2  172.38   13.50
  -6  10   2  188.98   14.10
   7 -10  -2  122.59    9.20
  -7  10   2  125.99    9.80
  -7  10   2  122.89   10.00
  -7  10   2  127.09   10.20
  -7  10   2  138.09   10.80
  -7  10   2  130.89   10.00
  -8  10   2  177.68   12.40
  -8  10   2  178.18   13.50
  -8  10   2  182.38   12.60
  -8  10   2  188.38   13.30
  -8  10   2  189.88   13.40
  -9  10   2   96.79    8.80
  -9  10   2  109.59    8.60
  -9  10   2  114.19    8.90
 -10  10   2    8.50    5.00
 -10  10   2   16.40    3.50
 -10  10   2   12.00    3.20
 -10  10   2   19.40    3.20
  -9  -9  -2   27.60    6.90
  -9  -9  -2   28.20    6.70
  -9  -9  -2   35.40    8.60
  -9  -9  -2   34.70    8.30
   9   9   2   33.30    6.20
   9   9   2   20.80    5.60
   9   9   2   22.30    6.90
  -8  -9  -2    4.30    3.60
  -8  -9  -2   -4.50    3.00
  -8  -9  -2   -1.90    2.20
  -8  -9  -2    3.00    3.10
   8   9   2   -2.90    2.90
   8   9   2    2.30    3.90
   8   9   2   -0.60    2.50
  -7  -9  -2    2.30    2.40
  -7  -9  -2    2.80    2.70
  -7  -9  -2    8.70    4.20
  -7  -9  -2   17.60    5.00
  -7  -9  -2    4.60    3.30
  -7  -9  -2    5.00    4.10
   7   9   2    5.40    3.50
   7   9   2    4.50    3.20
   7   9   2   11.00    3.20
   7   9   2    8.00    3.60
   7   9   2    2.60    3.60
  -6  -9  -2   10.90    3.60
  -6  -9  -2    6.30    3.20
  -6  -9  -2    7.50    3.80
  -6  -9  -2    3.40    3.40
   6   9   2    7.50    3.60
   6   9   2    9.50    3.50
   6   9   2    6.40    3.60
  -5  -9  -2    0.40    2.60
  -5  -9  -2    3.00    2.50
   5   9   2   -0.30    1.80
   5   9   2   -3.30    1.80
   5   9   2    3.00    2.50
   5   9   2    3.60    2.60
  -4  -9  -2   13.50    4.40
  -4  -9  -2   21.10    4.60
  -4  -9  -2   21.00    5.50
  -4  -9  -2   16.40    4.60
  -4  -9  -2   32.20    5.60
  -4  -9  -2   17.00    4.60
   4   9   2   15.10    4.90
   4   9   2   24.80    4.90
   4   9   2   20.40    5.00
   4   9   2   22.90    5.20
  -3  -9  -2   15.70    4.30
  -3  -9  -2   13.00    4.10
  -3  -9  -2   21.00    4.50
  -3  -9  -2   18.90    5.10
  -3  -9  -2    8.30    2.90
  -3  -9  -2   22.70    5.50
   3   9   2   14.70    4.00
   3   9   2   15.20    4.60
   3   9   2   14.40    4.30
   3   9   2   15.30    4.20
  -2  -9  -2    4.50    3.00
  -2  -9  -2    3.90    1.90
  -2  -9  -2    5.00    2.70
  -2  -9  -2    8.60    2.70
  -2  -9  -2    4.70    2.40
   2   9   2    4.40    2.40
   2   9   2    7.30    2.80
   2   9   2    4.30    2.20
   2   9   2    1.50    1.80
   2   9   2    4.00    2.70
  -1  -9  -2    3.40    1.90
  -1  -9  -2    3.80    1.80
  -1  -9  -2    1.90    1.90
  -1  -9  -2    0.80    1.40
  -1  -9  -2    0.60    1.30
   1   9   2    1.70    1.60
   1   9   2    2.50    1.70
   1   9   2    4.70    2.20
   1   9   2    1.40    1.50
   1   9   2    3.50    2.00
   0  -9  -2  113.29   10.20
   0  -9  -2  126.79    9.60
   0  -9  -2   99.49    9.90
   0  -9  -2  109.19    9.20
   0  -9  -2  104.59   10.20
   0   9   2  107.69   10.00
   0   9   2  116.69   10.80
   0   9   2  119.49    9.80
   0   9   2   87.99    9.60
   0   9   2  101.49   10.00
   1  -9  -2  211.38   14.70
   1  -9  -2  201.68   15.90
   1  -9  -2  176.58   15.20
   1  -9  -2  222.58   16.10
   1  -9  -2  213.38   14.60
  -1   9   2  214.08   15.90
  -1   9   2  181.28   15.40
  -1   9   2  219.28   16.20
  -1   9   2  208.78   15.30
  -1   9   2  201.28   15.90
   2  -9  -2    2.80    1.60
   2  -9  -2   -0.90    1.30
   2  -9  -2    1.80    1.50
   2  -9  -2    1.30    1.50
   2  -9  -2    3.20    2.00
  -2   9   2    1.70    1.90
  -2   9   2    5.60    2.60
  -2   9   2    2.50    1.60
  -2   9   2    2.50    1.70
   3  -9  -2   12.60    2.10
   3  -9  -2   14.30    3.10
   3  -9  -2   11.50    3.00
   3  -9  -2   12.10    2.00
   3  -9  -2   12.70    3.10
  -3   9   2   11.90    3.00
  -3   9   2    9.50    3.30
  -3   9   2   17.00    3.60
  -3   9   2   12.80    3.30
  -3   9   2   10.40    2.90
  -3   9   2   17.60    3.50
   4  -9  -2   -0.20    0.90
   4  -9  -2   -0.70    1.00
   4  -9  -2    1.10    1.40
  -4   9   2    1.20    1.20
  -4   9   2    0.60    1.50
  -4   9   2    0.80    1.20
  -4   9   2    1.90    1.20
  -4   9   2    1.20    1.50
   5  -9  -2   64.59    6.10
   5  -9  -2   70.89    6.20
   5  -9  -2   70.49    6.10
  -5   9   2   66.29    6.50
  -5   9   2   67.89    6.60
  -5   9   2   64.59    6.40
  -5   9   2   67.59    6.20
  -5   9   2   56.19    6.10
   6  -9  -2    2.50    1.30
   6  -9  -2    3.70    1.30
  -6   9   2    5.50    2.00
  -6   9   2    6.90    2.00
  -6   9   2    4.80    1.80
  -6   9   2    1.80    1.70
  -6   9   2    5.10    1.90
   7  -9  -2   63.29    4.40
  -7   9   2   67.19    6.00
  -7   9   2   53.99    5.70
  -7   9   2   63.59    5.50
  -7   9   2   60.39    6.10
  -7   9   2   63.09    5.70
  -8   9   2   53.89    4.60
  -8   9   2   56.29    5.70
  -8   9   2   52.09    5.10
  -8   9   2   54.09    5.40
  -8   9   2   51.79    4.40
  -9   9   2   -3.70    1.50
  -9   9   2    2.50    1.60
  -9   9   2    0.40    1.30
  -9   9   2    0.40    2.80
 -10   9   2   18.30    6.10
 -10   9   2   20.30    3.20
 -10   9   2   11.60    4.10
  -9  -8  -2   16.50    5.70
  -9  -8  -2   27.50    6.80
  -9  -8  -2   20.50    5.50
  -9  -8  -2   27.70    7.00
   9   8   2   25.30    7.10
   9   8   2   19.30    5.00
  -8  -8  -2  566.84   38.20
  -8  -8  -2  494.85   38.60
  -8  -8  -2  554.44   37.10
  -8  -8  -2  536.65   36.30
  -8  -8  -2  574.14   38.40
  -8  -8  -2  441.56   36.00
   8   8   2  551.34   37.40
   8   8   2  547.05   37.60
   8   8   2  487.35   36.70
   8   8   2  481.85   36.70
  -7  -8  -2  348.67   23.80
  -7  -8  -2  334.87   25.30
  -7  -8  -2  330.47   25.00
  -7  -8  -2  273.17   23.60
   7   8   2  267.57   23.20
   7   8   2  300.87   22.90
   7   8   2  320.37   24.80
  -6  -8  -2    0.80    2.10
  -6  -8  -2    3.90    2.60
   6   8   2    5.70    2.50
   6   8   2   -2.10    1.80
   6   8   2    4.60    2.40
   6   8   2    1.10    2.20
  -5  -8  -2   50.59    8.60
  -5  -8  -2   34.30    7.00
  -5  -8  -2   47.80    8.20
  -5  -8  -2   51.39    8.50
  -5  -8  -2   50.69    6.40
   5   8   2   49.99    6.30
   5   8   2   53.49    6.70
   5   8   2   45.10    7.80
   5   8   2   67.09    9.90
  -4  -8  -2   61.79    7.50
  -4  -8  -2   67.19    7.10
  -4  -8  -2   56.79    7.50
  -4  -8  -2   59.69    9.80
  -4  -8  -2   50.39    8.20
  -4  -8  -2   49.70    6.70
   4   8   2   62.29   10.30
   4   8   2   61.69    7.80
   4   8   2   54.49    6.80
   4   8   2   62.49    6.90
   4   8   2   56.49    7.10
  -3  -8  -2  194.18   16.20
  -3  -8  -2  176.98   15.00
  -3  -8  -2  183.48   16.20
  -3  -8  -2  209.48   16.70
  -3  -8  -2  219.68   16.40
  -3  -8  -2  191.88   15.20
   3   8   2  182.58   15.80
   3   8   2  194.28   15.20
   3   8   2  217.18   16.80
   3   8   2  238.88   16.80
   3   8   2  195.78   15.50
  -2  -8  -2  636.24   36.90
  -2  -8  -2  524.15   37.90
  -2  -8  -2  505.15   34.80
  -2  -8  -2  563.64   36.20
   2   8   2  522.75   34.90
   2   8   2  542.55   35.40
   2   8   2  561.34   36.10
   2   8   2  502.65   35.40
  -1  -8  -2  535.55   34.50
  -1  -8  -2  555.44   33.40
  -1  -8  -2  469.65   34.00
  -1  -8  -2  554.94   34.80
  -1  -8  -2  539.25   33.40
   1   8   2  581.34   35.20
   1   8   2  475.45   33.80
   1   8   2  527.05   34.40
   1   8   2  494.75   33.40
   1   8   2  485.95   33.70
   0  -8  -2    2.90    1.50
   0  -8  -2    6.30    2.80
   0  -8  -2    3.50    1.90
   0  -8  -2    4.40    2.20
   0  -8  -2    1.90    1.40
   0   8   2    6.70    2.60
   0   8   2    6.00    2.70
   0   8   2    1.50    2.00
   0   8   2    2.80    1.60
   0   8   2    2.60    1.40
   1  -8  -2    2.00    1.50
   1  -8  -2    4.00    1.70
   1  -8  -2    1.70    1.30
   1  -8  -2    1.00    1.80
   1  -8  -2    0.60    1.50
  -1   8   2    2.70    1.60
  -1   8   2    1.70    1.70
  -1   8   2    2.20    1.60
  -1   8   2    4.80    1.80
  -1   8   2    1.50    1.30
   2  -8  -2 1054.39   60.49
   2  -8  -2 1035.80   61.89
   2  -8  -2 1067.79   60.49
   2  -8  -2 1096.49   62.99
  -2   8   2  983.10   62.59
  -2   8   2 1003.70   62.09
  -2   8   2  979.30   63.89
  -2   8   2  917.41   61.19
  -2   8   2 1116.79   62.59
  -2   8   2  953.20   61.79
   3  -8  -2  467.05   29.20
   3  -8  -2  471.85   27.10
   3  -8  -2  472.05   29.00
   3  -8  -2  449.06   26.90
  -3   8   2  440.06   29.10
  -3   8   2  435.76   28.90
  -3   8   2  449.46   29.00
  -3   8   2  404.36   28.20
  -3   8   2  441.06   29.10
   4  -8  -2  662.33   40.80
   4  -8  -2  692.03   40.90
  -4   8   2  673.03   41.30
  -4   8   2  669.83   41.30
  -4   8   2  634.74   40.50
  -4   8   2  702.03   41.20
  -4   8   2  615.54   40.80
   5  -8  -2  439.56   29.80
   5  -8  -2  527.25   30.70
   5  -8  -2  504.45   30.20
  -5   8   2  461.05   30.30
  -5   8   2  501.05   30.40
  -5   8   2  492.85   31.20
   6  -8  -2  189.18   12.40
   6  -8  -2  188.08   12.40
  -6   8   2  198.68   13.10
  -6   8   2  193.18   13.30
  -6   8   2  195.58   14.20
  -6   8   2  187.08   13.10
  -6   8   2  186.28   13.30
  -7   8   2   88.59    6.60
  -7   8   2   92.89    6.80
  -7   8   2   88.09    8.10
  -7   8   2   83.99    7.10
  -7   8   2   84.99    6.90
  -8   8   2  358.86   22.10
  -8   8   2  335.47   22.20
  -8   8   2  345.97   23.90
  -8   8   2  335.57   20.80
  -8   8   2  378.56   21.10
  -9   8   2  125.09    9.00
  -9   8   2  127.09    8.90
  -9   8   2  109.59   12.70
 -10   8   2  667.53   43.10
 -10   8   2  650.03   40.30
 -10   8   2  694.73   40.30
 -11   8   2  387.06   23.70
 -11   8   2  367.96   23.50
 -11   8   2  363.46   30.40
 -11   8   2  401.26   26.70
 -10  -7  -2   -4.30    2.90
 -10  -7  -2   -3.30    2.70
 -10  -7  -2   -2.00    3.00
 -10  -7  -2    7.40    3.60
  10   7   2    4.40    3.20
  10   7   2   -0.40    3.40
  10   7   2   -2.20    2.70
  -9  -7  -2   26.20    5.60
  -9  -7  -2   20.90    5.60
  -9  -7  -2   18.30    6.00
  -9  -7  -2   14.20    5.70
  -9  -7  -2   20.30    5.20
  -9  -7  -2   10.20    4.50
   9   7   2   18.30    5.50
   9   7   2   11.70    5.80
   9   7   2   17.30    4.70
   9   7   2   22.40    4.80
   9   7   2   25.80    6.20
  -8  -7  -2    1.40    2.90
  -8  -7  -2    0.90    2.10
  -8  -7  -2   -3.90    2.20
  -8  -7  -2   -2.20    2.00
  -8  -7  -2   -0.60    2.30
   8   7   2   -2.60    2.80
   8   7   2   -2.40    2.60
   8   7   2   -0.30    2.20
   8   7   2   -3.10    2.00
   8   7   2   -1.00    1.80
  -7  -7  -2    5.70    3.70
  -7  -7  -2    7.60    3.90
  -7  -7  -2    4.60    3.10
  -7  -7  -2    9.90    3.30
   7   7   2   12.80    3.20
   7   7   2   10.50    3.50
   7   7   2    6.00    4.30
   7   7   2   10.80    3.70
  -6  -7  -2   24.10    5.50
  -6  -7  -2   21.70    5.20
  -6  -7  -2   24.00    5.10
  -6  -7  -2   20.40    4.80
   6   7   2   26.60    5.50
   6   7   2   16.20    4.40
   6   7   2   25.40    4.70
   6   7   2   21.60    5.40
  -5  -7  -2   21.90    5.20
  -5  -7  -2   24.90    5.20
  -5  -7  -2   20.70    4.80
  -5  -7  -2   11.30    4.00
  -5  -7  -2   24.00    4.70
  -5  -7  -2   27.40    5.40
   5   7   2   17.80    4.70
   5   7   2   34.80    5.30
   5   7   2   28.50    5.30
   5   7   2   20.00    5.00
  -4  -7  -2    5.50    2.40
  -4  -7  -2    4.20    2.50
  -4  -7  -2    2.30    2.00
  -4  -7  -2    5.40    2.30
  -4  -7  -2    6.60    2.60
  -4  -7  -2    7.50    3.10
   4   7   2    8.80    2.90
   4   7   2    2.80    2.10
   4   7   2    4.90    2.80
   4   7   2    5.50    2.20
  -3  -7  -2    5.10    2.20
  -3  -7  -2    2.90    1.90
  -3  -7  -2    5.10    2.50
  -3  -7  -2    6.20    2.40
  -3  -7  -2    2.00    1.70
  -3  -7  -2    4.10    2.40
   3   7   2    4.60    2.30
   3   7   2    5.60    2.00
   3   7   2    6.00    2.50
   3   7   2    4.60    2.10
   3   7   2    4.60    2.00
  -2  -7  -2   25.10    4.80
  -2  -7  -2   26.90    5.00
  -2  -7  -2   25.20    4.30
  -2  -7  -2   30.20    4.80
  -2  -7  -2   28.00    5.00
  -2  -7  -2   20.70    4.70
   2   7   2   26.90    5.10
   2   7   2   29.70    5.40
   2   7   2   22.60    4.20
   2   7   2   23.80    4.60
   2   7   2   24.10    4.70
  -1  -7  -2   46.50    5.20
  -1  -7  -2   33.60    4.20
  -1  -7  -2   31.00    5.40
  -1  -7  -2   33.80    4.60
  -1  -7  -2   30.90    4.10
   1   7   2   32.70    4.30
   1   7   2   29.40    5.40
   1   7   2   30.00    5.20
   1   7   2   40.00    4.90
   1   7   2   36.00    4.30
   0  -7  -2    4.80    1.80
   0  -7  -2    1.90    1.40
   0  -7  -2    4.20    1.80
   0  -7  -2    1.60    1.60
   0  -7  -2    3.70    1.80
   0   7   2    4.90    2.10
   0   7   2    4.30    1.80
   0   7   2    3.80    1.70
   0   7   2    2.10    1.70
   0   7   2    4.60    1.90
   1  -7  -2   50.39    4.60
   1  -7  -2   46.90    5.20
   1  -7  -2   47.60    5.00
   1  -7  -2   32.40    4.40
   1  -7  -2   49.10    5.40
  -1   7   2   44.40    4.60
  -1   7   2   36.90    4.90
  -1   7   2   46.50    5.10
  -1   7   2   47.10    5.40
   2  -7  -2   -0.40    0.90
   2  -7  -2    1.10    1.10
   2  -7  -2    0.00    0.70
   2  -7  -2    1.20    1.00
   2  -7  -2    0.40    0.90
  -2   7   2    1.50    0.90
  -2   7   2   -0.50    0.60
  -2   7   2   -0.70    1.00
  -2   7   2    0.30    0.70
  -2   7   2    2.20    1.30
  -2   7   2    1.00    1.10
   3  -7  -2   -0.30    0.80
   3  -7  -2   -0.60    1.10
   3  -7  -2   -0.10    0.90
   3  -7  -2   -0.80    0.40
   3  -7  -2    0.40    0.60
  -3   7   2    0.00    0.90
  -3   7   2   -0.10    0.70
  -3   7   2    0.10    0.80
  -3   7   2    1.60    1.00
  -3   7   2    0.60    1.00
   4  -7  -2   30.10    3.50
   4  -7  -2   30.80    3.70
   4  -7  -2   32.70    3.50
  -4   7   2   28.80    3.60
  -4   7   2   36.70    3.80
  -4   7   2   30.40    3.40
  -4   7   2   33.90    4.10
  -4   7   2   28.80    3.40
   5  -7  -2  140.19    9.20
   5  -7  -2  121.89    9.70
  -5   7   2  125.39    9.30
  -5   7   2  125.29    9.20
  -5   7   2  139.59    9.60
  -5   7   2  127.09    9.50
   6  -7  -2   38.20    2.90
  -6   7   2   30.90    3.30
  -6   7   2   41.20    3.60
  -6   7   2   35.00    3.60
  -6   7   2   30.50    5.40
  -6   7   2   30.20    3.40
  -7   7   2   13.70    3.40
  -7   7   2   14.40    2.40
  -7   7   2   19.20    2.10
  -7   7   2   18.10    2.00
  -7   7   2   17.30    2.60
  -8   7   2   14.00    2.30
  -8   7   2   19.10    2.30
  -8   7   2    9.20    3.60
  -8   7   2   15.80    4.90
  -9   7   2   -0.60    0.90
  -9   7   2   -4.00    1.90
  -9   7   2    3.10    1.60
  -9   7   2    0.40    1.00
 -10   7   2    4.10    1.60
 -10   7   2    9.10    1.70
 -10   7   2   -3.40    2.80
 -10   7   2    1.40    2.20
 -11   7   2  191.78   19.70
 -11   7   2  216.28   13.80
 -11   7   2  222.28   13.90
 -11   7   2  216.38   16.90
 -10  -6  -2   15.90    4.60
 -10  -6  -2   10.90    4.20
 -10  -6  -2   18.90    5.70
 -10  -6  -2   12.40    4.90
 -10  -6  -2    6.50    4.00
  10   6   2   13.80    4.00
  10   6   2   12.90    3.60
  10   6   2    2.80    4.50
  -9  -6  -2  125.09   13.10
  -9  -6  -2  114.29   12.50
  -9  -6  -2  144.29   15.00
  -9  -6  -2  122.59   12.00
  -9  -6  -2  101.39   11.90
   9   6   2  127.59   11.20
   9   6   2  112.89   12.00
   9   6   2  122.39   12.20
   9   6   2  106.29   12.60
   9   6   2  121.59   10.90
  -8  -6  -2  364.16   24.40
  -8  -6  -2  350.26   25.10
  -8  -6  -2  327.27   24.10
   8   6   2  286.17   21.80
   8   6   2  304.87   22.30
   8   6   2  316.07   24.10
   8   6   2  277.57   25.60
   8   6   2  313.37   23.70
  -7  -6  -2   16.90    4.60
  -7  -6  -2   22.50    5.30
  -7  -6  -2   15.50    4.30
  -7  -6  -2   16.30    4.40
  -7  -6  -2   18.60    5.00
   7   6   2   25.00    4.60
   7   6   2   20.50    5.10
   7   6   2   20.20    5.00
   7   6   2   20.30    4.40
  -6  -6  -2  434.96   29.00
  -6  -6  -2  392.46   28.50
  -6  -6  -2  387.26   27.50
  -6  -6  -2  412.46   28.60
  -6  -6  -2  388.16   28.00
   6   6   2  426.06   27.70
   6   6   2  375.56   28.10
   6   6   2  409.26   27.10
   6   6   2  446.76   29.30
  -5  -6  -2  270.97   20.40
  -5  -6  -2  287.17   22.30
  -5  -6  -2  308.97   21.60
  -5  -6  -2  287.07   21.30
  -5  -6  -2  325.57   21.90
  -5  -6  -2  307.57   21.20
   5   6   2  270.37   19.80
   5   6   2  309.37   21.90
   5   6   2  242.28   21.80
   5   6   2  318.07   21.10
   5   6   2  283.47   21.20
  -4  -6  -2  982.50   58.79
  -4  -6  -2  882.21   58.59
  -4  -6  -2 1066.59   59.49
  -4  -6  -2  839.02   59.19
  -4  -6  -2  936.81   57.89
  -4  -6  -2  996.60   58.49
   4   6   2  869.11   57.99
   4   6   2 1037.80   59.59
   4   6   2  876.71   58.39
   4   6   2 1005.20   58.49
  -3  -6  -2  598.54   36.30
  -3  -6  -2  544.45   36.20
  -3  -6  -2  526.85   36.80
  -3  -6  -2  605.44   37.00
  -3  -6  -2  649.74   37.60
   3   6   2  537.15   35.90
   3   6   2  637.34   37.00
   3   6   2  553.54   36.80
   3   6   2  522.05   36.20
  -2  -6  -2 2627.94  151.88
  -2  -6  -2 2737.03  151.78
  -2  -6  -2 2658.73  152.38
  -2  -6  -2 2809.22  152.88
  -2  -6  -2 2558.24  152.48
   2   6   2 2320.07  151.98
   2   6   2 2771.52  153.08
   2   6   2 2494.45  152.08
   2   6   2 2445.56  151.68
  -1  -6  -2  665.03   41.00
  -1  -6  -2  698.33   40.20
  -1  -6  -2  672.93   41.20
  -1  -6  -2  628.74   40.10
  -1  -6  -2  673.93   41.00
   1   6   2  613.44   40.50
   1   6   2  719.63   41.40
   1   6   2  584.04   40.50
   1   6   2  616.04   40.30
   1   6   2  667.33   40.20
   0  -6  -2  417.56   25.80
   0  -6  -2  400.96   26.30
   0  -6  -2  461.75   26.90
   0  -6  -2  396.46   26.40
   0   6   2  353.16   26.00
   0   6   2  380.56   25.70
   0   6   2  424.56   27.00
   0   6   2  417.16   26.30
   1  -6  -2   35.30    3.60
   1  -6  -2   42.20    4.70
   1  -6  -2   34.60    3.70
   1  -6  -2   45.60    4.70
   1  -6  -2   29.00    3.90
  -1   6   2   36.80    4.40
  -1   6   2   26.80    3.50
  -1   6   2   40.30    4.50
  -1   6   2   37.20    4.30
  -1   6   2   27.50    4.50
   2  -6  -2 1857.01  101.59
   2  -6  -2 1784.42  102.79
   2  -6  -2 1769.52  101.59
   2  -6  -2 1762.72  103.39
  -2   6   2 1672.53  102.69
  -2   6   2 1766.72  102.99
  -2   6   2 1651.53  102.39
  -2   6   2 1814.32  103.29
  -2   6   2 1694.43  102.19
   3  -6  -2  595.54   33.10
   3  -6  -2  606.44   33.30
   3  -6  -2  615.84   35.10
   3  -6  -2  590.54   34.90
   3  -6  -2  597.74   35.40
  -3   6   2  506.45   35.30
  -3   6   2  554.04   34.70
  -3   6   2  536.95   34.90
  -3   6   2  542.55   34.90
  -3   6   2  555.34   34.50
   4  -6  -2  184.08   11.10
   4  -6  -2  145.59   10.70
   4  -6  -2  158.68   11.40
  -4   6   2  161.48   10.80
  -4   6   2  156.98   12.00
  -4   6   2  157.28   11.20
  -4   6   2  158.68   11.10
  -4   6   2  159.48   10.90
   5  -6  -2   12.30    1.60
  -5   6   2   17.20    2.00
  -5   6   2   14.00    2.20
  -5   6   2   15.60    3.40
  -5   6   2    9.20    1.90
  -5   6   2   11.60    2.20
  -6   6   2  563.74   35.40
  -6   6   2  560.34   35.50
  -6   6   2  635.64   38.00
  -6   6   2  602.94   35.60
  -6   6   2  650.93   35.70
  -7   6   2   34.70    3.00
  -7   6   2   33.60    2.40
  -7   6   2   42.60    6.30
  -7   6   2   31.80    2.20
  -7   6   2   36.00    3.00
  -8   6   2  134.09   11.50
  -8   6   2  131.39    8.70
  -8   6   2  122.39   12.50
  -8   6   2  143.49    8.80
  -9   6   2  351.26   27.00
  -9   6   2  356.76   24.30
  -9   6   2  364.36   21.40
  -9   6   2  347.57   21.30
 -10   6   2   43.20    8.60
 -10   6   2   39.40    5.20
 -10   6   2   34.20    3.10
 -10   6   2   32.70    3.30
 -11   6   2    1.80    2.20
 -12   6   2  390.56   28.50
 -12   6   2  394.66   31.30
 -12   6   2  411.96   25.20
 -12   6   2  406.96   25.10
 -11  -5  -2    6.60    3.70
 -11  -5  -2    4.00    4.90
 -11  -5  -2    9.70    4.60
 -11  -5  -2   14.40    4.60
  11   5   2    9.20    3.40
  11   5   2   10.10    3.00
  11   5   2    2.30    3.60
 -10  -5  -2   30.00    6.40
 -10  -5  -2   41.60    8.30
 -10  -5  -2   48.70    7.80
 -10  -5  -2   39.20    7.00
 -10  -5  -2   52.59   10.90
 -10  -5  -2   31.00    6.60
  10   5   2   43.20    8.10
  10   5   2   33.10    5.20
  10   5   2   27.70    7.60
  10   5   2   33.00    6.80
  -9  -5  -2    9.30    3.70
  -9  -5  -2    8.00    3.10
  -9  -5  -2    4.70    3.30
  -9  -5  -2    7.30    4.70
  -9  -5  -2    6.70    3.60
  -9  -5  -2   12.00    4.10
   9   5   2    5.20    3.50
   9   5   2   12.80    4.40
   9   5   2    6.40    2.50
   9   5   2    4.70    2.80
   9   5   2   12.10    6.70
  -8  -5  -2    8.60    3.90
  -8  -5  -2   14.60    4.10
  -8  -5  -2   15.40    4.10
  -8  -5  -2   11.30    3.60
  -8  -5  -2    4.40    3.00
  -8  -5  -2   14.00    5.10
   8   5   2   14.70    3.40
   8   5   2   20.40    4.90
   8   5   2   13.20    3.40
   8   5   2   11.00    3.40
  -7  -5  -2    1.20    1.90
  -7  -5  -2    0.90    1.70
  -7  -5  -2    2.20    2.00
  -7  -5  -2   -0.10    1.90
  -7  -5  -2    3.50    2.00
  -7  -5  -2    1.50    1.90
   7   5   2    2.40    2.10
   7   5   2    1.90    1.70
   7   5   2    1.20    1.90
   7   5   2    1.60    1.60
   7   5   2    5.50    2.60
  -6  -5  -2    0.70    1.70
  -6  -5  -2    3.40    2.20
  -6  -5  -2    2.30    2.00
  -6  -5  -2    1.30    1.50
  -6  -5  -2    3.20    2.30
  -6  -5  -2    5.60    2.40
   6   5   2    0.80    1.60
   6   5   2    5.50    2.30
   6   5   2    1.40    1.90
   6   5   2    2.50    1.70
   6   5   2    4.40    2.30
  -5  -5  -2    9.80    3.10
  -5  -5  -2    7.40    2.60
  -5  -5  -2   10.20    3.30
  -5  -5  -2    8.80    2.60
  -5  -5  -2    4.90    2.20
  -5  -5  -2    7.30    2.40
   5   5   2    8.50    2.50
   5   5   2    8.80    2.90
   5   5   2   10.20    2.80
   5   5   2    5.20    2.40
   5   5   2   10.20    3.20
  -4  -5  -2    0.30    0.80
  -4  -5  -2    0.60    1.00
  -4  -5  -2   -0.80    0.80
  -4  -5  -2    0.50    1.20
  -4  -5  -2    0.80    1.20
  -4  -5  -2    0.70    1.30
   4   5   2    0.30    1.10
   4   5   2   -0.30    1.10
   4   5   2    0.80    1.00
   4   5   2   -1.20    0.80
   4   5   2   -0.60    0.80
  -3  -5  -2   14.70    3.70
  -3  -5  -2   24.90    5.00
  -3  -5  -2   18.60    3.80
  -3  -5  -2   17.90    3.80
  -3  -5  -2   16.60    3.30
  -3  -5  -2   18.40    3.50
   3   5   2   16.90    3.40
   3   5   2   17.10    3.50
   3   5   2   22.10    4.20
   3   5   2   21.00    4.00
  -2  -5  -2   14.90    3.20
  -2  -5  -2   16.60    3.10
  -2  -5  -2    9.50    2.50
  -2  -5  -2   16.10    3.00
  -2  -5  -2   13.10    3.10
  -2  -5  -2   13.50    3.40
   2   5   2   12.80    3.00
   2   5   2   16.20    3.20
   2   5   2   13.60    3.20
   2   5   2   19.60    3.40
   2   5   2   12.50    3.00
  -1  -5  -2   89.29    7.60
  -1  -5  -2   89.79    8.30
  -1  -5  -2   77.59    7.20
  -1  -5  -2   85.79    7.00
  -1  -5  -2   81.79    7.50
   1   5   2   69.19    7.00
   1   5   2   77.19    6.90
   1   5   2   90.39    7.60
   1   5   2   98.19    7.20
   1   5   2   67.79    6.80
   0  -5  -2    0.10    0.70
   0  -5  -2   -0.30    0.60
   0  -5  -2   -0.10    0.70
   0  -5  -2   -0.20    0.70
   0  -5  -2    0.60    0.90
   0   5   2    1.10    1.00
   0   5   2    1.30    1.00
   0   5   2    0.90    0.80
   0   5   2    1.50    1.00
   0   5   2    1.10    0.90
   1  -5  -2    2.60    1.10
   1  -5  -2    2.10    1.00
   1  -5  -2    1.40    1.10
   1  -5  -2    1.80    1.00
   1  -5  -2    1.60    1.10
  -1   5   2    1.30    1.00
  -1   5   2    1.00    1.00
  -1   5   2    1.40    1.00
  -1   5   2    2.90    1.50
  -1   5   2    1.80    1.30
  -1   5   2    2.40    1.10
   2  -5  -2    2.30    1.00
   2  -5  -2    3.50    0.90
   2  -5  -2    2.30    0.80
   2  -5  -2    1.70    1.20
  -2   5   2    4.10    1.60
  -2   5   2    2.10    0.90
  -2   5   2    3.10    1.20
  -2   5   2    3.30    1.30
   3  -5  -2   16.00    2.00
   3  -5  -2   12.10    2.50
   3  -5  -2   12.60    2.20
  -3   5   2   17.10    3.30
  -3   5   2   14.20    2.20
  -3   5   2   13.20    2.40
  -3   5   2   11.00    2.00
  -3   5   2   16.40    2.60
   4  -5  -2    2.70    1.00
   4  -5  -2    3.00    1.30
   4  -5  -2    2.00    0.80
  -4   5   2    3.70    1.00
  -4   5   2    1.80    0.80
  -4   5   2    1.90    0.80
  -4   5   2    3.00    1.60
  -4   5   2    1.90    0.80
   5  -5  -2    2.70    0.60
   5  -5  -2    3.00    0.60
  -5   5   2    2.60    0.70
  -5   5   2    2.70    0.90
  -5   5   2    2.00    0.70
  -5   5   2    3.50    0.90
  -5   5   2    4.00    1.50
  -6   5   2   46.40    5.00
  -6   5   2   43.20    3.30
  -6   5   2   49.60    3.40
  -6   5   2   49.60    3.40
  -6   5   2   50.59    3.30
  -7   5   2   22.70    1.70
  -7   5   2   23.00    1.80
  -7   5   2   25.80    5.10
  -7   5   2   22.80    1.70
  -7   5   2   23.70    4.10
  -8   5   2   22.40    4.20
  -8   5   2   18.80    1.70
  -8   5   2   21.70    5.20
  -8   5   2   24.20    1.80
  -9   5   2   29.50    6.20
  -9   5   2   33.40    2.60
  -9   5   2   38.60    6.00
 -10   5   2   11.00    2.00
 -10   5   2    5.90    4.20
 -10   5   2   17.50    4.00
 -11   5   2   56.29    7.30
 -11   5   2   45.40    9.00
 -11   5   2   66.09    5.20
 -11   5   2   59.19    5.10
 -12   5   2   16.90    3.10
 -12   5   2   16.50    3.00
 -12   5   2   16.20    5.70
 -12   5   2   26.00    5.70
 -11  -4  -2   21.90    5.80
 -11  -4  -2   19.50    5.80
 -11  -4  -2   21.20    5.20
 -11  -4  -2   11.70    4.40
 -11  -4  -2   17.60    5.00
  11   4   2   15.40    3.90
  11   4   2   16.70    3.20
 -10  -4  -2  661.13   44.20
 -10  -4  -2  747.73   49.10
 -10  -4  -2  670.83   44.80
 -10  -4  -2  715.43   45.50
 -10  -4  -2  678.63   46.60
 -10  -4  -2  692.93   46.70
  10   4   2  702.73   44.90
  10   4   2  673.23   41.70
  10   4   2  642.24   44.40
  10   4   2  634.94   46.80
  10   4   2  659.13   41.80
  -9  -4  -2  111.29   11.40
  -9  -4  -2  124.39   13.50
  -9  -4  -2  140.29   13.30
  -9  -4  -2  118.09   11.20
  -9  -4  -2  113.69   11.20
  -9  -4  -2  114.39   11.50
   9   4   2  119.89   10.00
   9   4   2  145.39   22.10
   9   4   2  127.49   10.10
   9   4   2  122.09   11.40
  -8  -4  -2   53.69   10.10
  -8  -4  -2   32.50    6.30
  -8  -4  -2   38.80    6.40
  -8  -4  -2   41.30    6.90
  -8  -4  -2   55.29    8.80
  -8  -4  -2   50.49    7.80
   8   4   2   33.00    5.40
   8   4   2   39.70    6.80
   8   4   2   43.80    8.00
   8   4   2   39.60    5.80
  -7  -4  -2   87.09    9.10
  -7  -4  -2  100.09   10.10
  -7  -4  -2  100.09    9.70
  -7  -4  -2  103.19    9.80
  -7  -4  -2   83.49   10.10
  -7  -4  -2   98.29    9.00
   7   4   2   93.89    8.30
   7   4   2  101.99    8.70
   7   4   2   99.59    9.40
   7   4   2   86.69    9.00
  -6  -4  -2    8.00    2.80
  -6  -4  -2    7.80    2.70
  -6  -4  -2    7.10    2.80
  -6  -4  -2    8.10    3.10
  -6  -4  -2    6.20    2.50
  -6  -4  -2   10.20    2.90
   6   4   2   10.20    3.40
   6   4   2   11.00    3.30
   6   4   2    9.90    2.80
   6   4   2   13.10    3.00
   6   4   2    8.70    3.00
  -5  -4  -2  274.97   19.50
  -5  -4  -2  330.97   20.60
  -5  -4  -2  279.37   20.20
  -5  -4  -2  275.27   20.90
  -5  -4  -2  262.87   19.20
  -5  -4  -2  272.97   20.00
   5   4   2  277.17   18.80
   5   4   2  312.17   19.70
   5   4   2  249.48   19.70
   5   4   2  257.47   19.70
   5   4   2  319.17   20.50
  -4  -4  -2 2550.34  157.58
  -4  -4  -2 2692.03  157.88
  -4  -4  -2 2531.75  158.58
  -4  -4  -2 2639.94  157.38
   4   4   2 2623.04  157.68
   4   4   2 2881.11  156.98
   4   4   2 2969.80  157.58
  -3  -4  -2  399.56   25.90
  -3  -4  -2  382.66   25.40
  -3  -4  -2  391.56   26.10
  -3  -4  -2  369.96   26.40
  -3  -4  -2  380.16   25.50
  -3  -4  -2  419.56   26.30
   3   4   2  398.36   26.00
   3   4   2  343.17   25.40
   3   4   2  442.66   25.50
   3   4   2  428.66   26.40
   3   4   2  435.46   25.80
  -2  -4  -2  227.58   15.10
  -2  -4  -2  222.58   14.70
  -2  -4  -2  194.78   14.60
  -2  -4  -2  189.88   14.90
  -2  -4  -2  187.48   14.20
  -2  -4  -2  200.28   14.90
   2   4   2  225.68   15.60
   2   4   2  220.18   14.80
   2   4   2  244.48   15.30
   2   4   2  210.28   14.40
   2   4   2  196.08   14.10
  -1  -4  -2    9.30    2.30
  -1  -4  -2   11.70    2.60
  -1  -4  -2   15.90    2.80
  -1  -4  -2   11.00    2.50
  -1  -4  -2   15.40    2.70
  -1  -4  -2   10.80    2.60
   1   4   2   14.30    3.20
   1   4   2   11.00    2.50
   1   4   2   15.10    3.00
   1   4   2   15.10    3.00
   1   4   2   15.70    2.80
   1   4   2   12.50    2.50
   0  -4  -2  175.58   11.70
   0  -4  -2  197.88   12.50
   0  -4  -2  153.98   12.10
   0  -4  -2  166.18   12.10
   0  -4  -2  169.48   11.60
   0  -4  -2  171.38   12.10
   0   4   2  172.98   12.50
   0   4   2  188.18   12.40
   0   4   2  176.88   11.70
   0   4   2  174.28   11.90
   0   4   2  168.18   11.80
   1  -4  -2 1386.16   79.29
   1  -4  -2 1312.97   79.29
   1  -4  -2 1253.57   79.79
   1  -4  -2 1333.97   80.59
  -1   4   2 1453.45   79.89
  -1   4   2 1312.87   79.49
  -1   4   2 1361.66   79.99
  -1   4   2 1431.16   80.59
  -1   4   2 1407.16   80.09
  -1   4   2 1410.96   80.09
   2  -4  -2 3130.69  169.18
   2  -4  -2 3018.90  168.18
   2  -4  -2 2772.62  168.88
   2  -4  -2 2776.12  169.68
  -2   4   2 2987.10  168.88
  -2   4   2 2939.31  168.68
  -2   4   2 3006.90  169.08
  -2   4   2 2911.21  169.88
  -2   4   2 2849.22  169.08
   3  -4  -2  233.78   13.90
   3  -4  -2  226.78   14.60
  -3   4   2  203.58   13.50
  -3   4   2  220.58   13.70
  -3   4   2  213.68   15.20
  -3   4   2  228.48   14.00
  -3   4   2  219.48   13.90
   4  -4  -2  355.36   19.40
   4  -4  -2  337.07   19.40
  -4   4   2  332.67   19.30
  -4   4   2  309.67   19.60
  -4   4   2  313.17   21.10
  -4   4   2  319.47   19.70
  -4   4   2  313.77   19.20
  -5   4   2  800.32   48.10
  -5   4   2  790.52   45.90
  -6   4   2  197.48   14.70
  -6   4   2  230.48   16.20
  -7   4   2   58.09    6.00
  -7   4   2   56.69    6.90
  -8   4   2 1842.32  118.19
  -8   4   2 2098.49  116.99
  -9   4   2  202.38   17.20
  -9   4   2  200.38   12.50
  -9   4   2  217.38   16.10
 -10   4   2  112.09    7.70
 -10   4   2  115.69    7.90
 -10   4   2  117.69   12.00
 -10   4   2  105.89   10.40
 -11   4   2   40.00    7.10
 -11   4   2   32.30    3.40
 -11   4   2   28.50    3.40
 -11   4   2   35.20    7.40
 -12   4   2   13.00    4.90
 -12   4   2   11.80    2.80
 -12   4   2   12.50    2.50
 -12   4   2    9.20    4.00
 -11  -3  -2    1.30    3.50
 -11  -3  -2    3.80    2.60
 -11  -3  -2    1.00    2.70
 -11  -3  -2    0.10    2.80
 -11  -3  -2    7.70    3.60
 -11  -3  -2    2.30    3.70
  11   3   2    4.20    3.00
 -10  -3  -2   30.90    6.00
 -10  -3  -2   23.10    5.50
 -10  -3  -2   28.80    6.70
 -10  -3  -2   36.20    6.20
 -10  -3  -2   31.10    5.80
 -10  -3  -2   27.20    5.30
  10   3   2   28.10    3.30
  10   3   2   21.40    3.40
  10   3   2   24.60    5.20
  10   3   2   22.20    6.60
  -9  -3  -2    5.80    3.20
  -9  -3  -2   10.70    4.10
  -9  -3  -2   17.10    5.50
  -9  -3  -2   20.40    4.30
  -9  -3  -2   16.70    3.90
   9   3   2   15.00    2.90
   9   3   2   15.10    2.90
  -8  -3  -2    5.00    2.60
  -8  -3  -2    6.00    3.20
  -8  -3  -2    7.00    4.00
  -8  -3  -2    3.90    2.00
  -8  -3  -2    6.70    3.10
  -8  -3  -2    8.80    3.10
   8   3   2    5.60    1.90
   8   3   2    1.50    2.50
   8   3   2    4.30    2.00
   8   3   2    7.50    3.20
  -7  -3  -2   20.70    5.00
  -7  -3  -2   28.10    4.80
  -7  -3  -2   20.80    4.30
  -7  -3  -2   25.60    4.80
  -7  -3  -2   26.80    5.30
  -7  -3  -2   21.10    4.80
   7   3   2   28.20    5.00
   7   3   2   28.50    5.00
   7   3   2   23.90    3.90
   7   3   2   26.10    5.40
   7   3   2   21.40    3.80
  -6  -3  -2   41.00    5.30
  -6  -3  -2   54.89    5.60
  -6  -3  -2   51.39    5.80
  -6  -3  -2   42.40    5.30
  -6  -3  -2   41.50    5.80
   6   3   2   49.00    5.00
   6   3   2   38.50    6.60
   6   3   2   45.10    5.50
   6   3   2   56.39    5.20
   6   3   2   44.70    5.50
  -5  -3  -2    2.20    1.50
  -5  -3  -2    3.90    1.60
  -5  -3  -2    1.90    1.30
  -5  -3  -2    6.10    2.20
  -5  -3  -2    2.60    1.50
  -5  -3  -2    3.50    1.90
   5   3   2    5.30    1.80
   5   3   2    2.60    1.50
   5   3   2    0.50    1.40
   5   3   2    2.30    1.60
   5   3   2    4.60    1.80
  -4  -3  -2   72.09    6.70
  -4  -3  -2   84.69    7.40
  -4  -3  -2   62.89    6.70
  -4  -3  -2   73.49    6.60
  -4  -3  -2   81.29    7.20
   4   3   2   87.79    6.60
   4   3   2   73.79    7.00
   4   3   2   79.09    7.30
   4   3   2   70.59    6.90
  -3  -3  -2    1.20    1.20
  -3  -3  -2    2.30    1.30
  -3  -3  -2    0.40    0.90
  -3  -3  -2    0.30    0.90
  -3  -3  -2    0.80    1.00
  -3  -3  -2    2.50    1.30
   3   3   2    1.80    1.10
   3   3   2    1.00    1.20
   3   3   2    1.20    1.10
   3   3   2    0.60    1.00
  -2  -3  -2    0.30    0.70
  -2  -3  -2    0.30    0.80
  -2  -3  -2   -1.00    0.60
  -2  -3  -2    1.30    0.90
  -2  -3  -2    1.10    1.10
  -2  -3  -2    0.40    0.90
   2   3   2   -0.10    0.80
   2   3   2    2.00    1.00
   2   3   2    0.10    0.90
   2   3   2    1.80    1.00
   2   3   2    1.60    1.10
  -1  -3  -2   62.19    4.90
  -1  -3  -2   65.59    5.10
  -1  -3  -2   52.29    4.80
  -1  -3  -2   54.29    5.30
  -1  -3  -2   58.39    5.20
  -1  -3  -2   50.89    5.00
   1   3   2   61.69    5.10
   1   3   2   61.29    5.00
   1   3   2   56.89    4.80
   1   3   2   63.39    5.40
   1   3   2   53.09    5.00
   1   3   2   55.49    5.40
   0  -3  -2    0.50    0.80
   0  -3  -2    0.10    0.60
   0  -3  -2    0.30    0.70
   0  -3  -2    0.40    0.70
   0  -3  -2   -0.30    0.60
   0  -3  -2    0.80    0.70
   0   3   2    1.00    0.70
   0   3   2   -0.60    0.50
   0   3   2    0.80    0.70
   0   3   2    1.00    0.80
   0   3   2    0.50    0.70
   1  -3  -2   30.00    2.80
   1  -3  -2   37.90    3.90
   1  -3  -2   41.30    3.10
   1  -3  -2   36.80    3.30
  -1   3   2   41.70    3.30
  -1   3   2   29.30    2.90
  -1   3   2   30.80    3.10
  -1   3   2   30.80    3.20
  -1   3   2   39.40    3.40
   2  -3  -2    9.00    1.80
   2  -3  -2    7.50    1.40
   2  -3  -2    7.40    0.80
   2  -3  -2    9.80    0.90
   2  -3  -2    7.50    1.40
  -2   3   2    7.30    1.30
  -2   3   2    5.90    1.20
  -2   3   2   10.40    2.30
  -2   3   2    7.90    1.30
  -2   3   2    7.70    1.40
   3  -3  -2   45.60    3.50
   3  -3  -2   52.49    4.50
  -3   3   2   58.19    4.90
  -3   3   2   47.60    3.30
  -3   3   2   55.49    3.70
  -3   3   2   49.50    3.70
  -4   3   2  133.39    8.00
  -4   3   2  127.59    9.50
  -5   3   2   69.09    6.40
  -5   3   2   62.09    5.80
  -6   3   2   73.69    6.70
  -6   3   2   64.29    8.00
  -7   3   2   24.30    4.90
  -7   3   2   23.20    4.30
  -8   3   2   36.00    2.80
  -8   3   2   46.20    2.90
  -8   3   2   40.80    6.80
  -8   3   2   45.20    5.40
  -9   3   2   49.60    6.30
  -9   3   2   57.99    4.40
  -9   3   2   54.99    4.20
  -9   3   2   52.89    7.10
 -10   3   2   91.19    9.80
 -10   3   2   86.79    6.20
 -10   3   2   74.59    6.10
 -10   3   2   81.89    8.80
 -11   3   2    1.00    1.40
 -11   3   2    1.50    1.10
 -11   3   2    3.50    2.30
 -11   3   2   -1.10    2.60
 -12   3   2   12.80    4.40
 -12   3   2   10.20    2.30
 -12   3   2    6.80    4.00
 -13   3   2   37.10    4.50
 -13   3   2   22.00    4.40
 -13   3   2   28.10    7.00
 -13   3   2   35.90    8.00
 -12  -2  -2  401.16   28.50
 -12  -2  -2  357.86   28.40
 -12  -2  -2  369.46   30.60
 -12  -2  -2  410.36   28.50
 -12  -2  -2  425.26   28.80
 -11  -2  -2  161.38   15.70
 -11  -2  -2  146.59   15.00
 -11  -2  -2  121.79   11.80
 -11  -2  -2  114.99   11.90
 -11  -2  -2  129.29   12.10
  11   2   2  121.49   13.00
  11   2   2  117.19   11.60
  11   2   2  125.09   14.40
 -10  -2  -2   58.19    7.40
 -10  -2  -2   56.39    7.10
 -10  -2  -2   57.29    7.30
 -10  -2  -2   63.99   10.70
 -10  -2  -2   55.39    8.50
 -10  -2  -2   85.19   13.30
  10   2   2   62.19    7.00
  10   2   2   79.89   13.20
  10   2   2   72.19    9.00
  -9  -2  -2   60.89    9.50
  -9  -2  -2   52.49    6.60
  -9  -2  -2   48.80    8.40
  -9  -2  -2   55.79    6.60
  -9  -2  -2   53.99    6.10
  -9  -2  -2   48.00    6.10
   9   2   2   49.70    6.40
   9   2   2   53.89    4.60
   9   2   2   48.90    4.60
  -8  -2  -2   52.99    6.30
  -8  -2  -2   57.99    6.70
  -8  -2  -2   57.59    9.90
  -8  -2  -2   48.50    6.00
  -8  -2  -2   49.50    8.40
  -8  -2  -2   52.39    6.10
   8   2   2   52.19    9.00
   8   2   2   58.49    5.20
   8   2   2   56.19    5.10
  -7  -2  -2   69.19    8.10
  -7  -2  -2   68.79    7.00
  -7  -2  -2   78.29    8.70
  -7  -2  -2   71.89    7.40
  -7  -2  -2   68.69    7.20
  -7  -2  -2   74.99    7.20
   7   2   2   77.49    6.50
   7   2   2   83.89    6.60
   7   2   2   76.59    8.60
   7   2   2   70.79    7.30
  -6  -2  -2 2967.40  168.28
  -6  -2  -2 3133.49  167.18
  -6  -2  -2 2844.42  166.48
  -6  -2  -2 2749.43  168.48
  -6  -2  -2 2614.04  166.58
  -6  -2  -2 2582.64  166.08
   6   2   2 3067.39  165.78
   6   2   2 3136.09  167.18
   6   2   2 2926.01  165.78
   6   2   2 2568.64  166.58
  -5  -2  -2   22.50    3.80
  -5  -2  -2   22.60    4.40
  -5  -2  -2   27.70    4.50
  -5  -2  -2   28.00    5.50
  -5  -2  -2   23.00    4.00
  -5  -2  -2   28.20    4.30
   5   2   2   22.70    4.60
   5   2   2   25.40    3.20
   5   2   2   28.80    3.70
   5   2   2   25.50    3.20
   5   2   2   24.00    4.10
  -4  -2  -2  406.36   27.20
  -4  -2  -2  420.06   26.50
  -4  -2  -2  417.56   27.10
  -4  -2  -2  425.96   27.90
  -4  -2  -2  422.56   26.60
   4   2   2  428.56   26.90
   4   2   2  418.46   26.20
   4   2   2  438.36   27.00
   4   2   2  417.76   26.30
  -3  -2  -2  104.99    8.40
  -3  -2  -2  111.09    8.20
  -3  -2  -2  103.09    8.00
  -3  -2  -2   97.89    8.40
  -3  -2  -2  121.39    9.30
  -3  -2  -2  120.29    8.70
   3   2   2  115.39    8.20
   3   2   2  102.89    8.60
   3   2   2  121.99    8.70
   3   2   2   97.29    8.30
   3   2   2  105.69    7.90
  -2  -2  -2  332.67   20.80
  -2  -2  -2  346.77   21.30
  -2  -2  -2  360.06   21.20
  -2  -2  -2  296.97   21.00
  -2  -2  -2  341.87   21.00
   2   2   2  326.27   21.10
   2   2   2  313.47   20.60
   2   2   2  321.87   21.20
   2   2   2  349.07   21.00
   2   2   2  355.76   21.40
  -1  -2  -2  388.66   23.80
  -1  -2  -2  402.06   23.70
  -1  -2  -2  371.56   23.80
  -1  -2  -2  415.66   24.20
   1   2   2  392.46   24.40
   1   2   2  376.86   23.70
   1   2   2  375.76   23.60
   1   2   2  422.36   24.20
   1   2   2  342.77   23.90
   1   2   2  417.06   24.00
   0  -2  -2 3526.55  203.68
   0   2   2 3306.97  203.48
   1  -2  -2    5.50    1.20
   1  -2  -2    5.20    1.50
   1  -2  -2    6.10    1.10
   1  -2  -2    8.20    1.60
  -1   2   2    6.40    1.30
  -1   2   2    5.50    1.10
  -1   2   2    8.60    2.10
  -1   2   2    7.00    1.30
  -1   2   2    5.50    1.20
   2  -2  -2  124.59    8.50
   2  -2  -2  126.99    7.80
   2  -2  -2  124.79    7.80
  -2   2   2  134.49    7.90
  -2   2   2  107.19    7.70
  -2   2   2  125.99    8.80
  -2   2   2  113.69    7.70
  -2   2   2  127.79    7.50
   3  -2  -2   17.60    1.20
   3  -2  -2   15.90    1.20
  -3   2   2   14.70    1.40
  -3   2   2   17.20    1.40
  -3   2   2   18.40    2.90
  -4   2   2  575.34   34.00
  -4   2   2  532.85   33.80
  -5   2   2  103.29    8.10
  -5   2   2   90.39    8.00
  -6   2   2 2957.40  172.68
  -7   2   2  457.45   27.60
  -7   2   2  484.15   27.60
  -7   2   2  461.65   31.30
  -7   2   2  486.25   27.60
  -7   2   2  483.85   27.70
  -8   2   2   43.70    3.50
  -8   2   2   45.50    5.90
  -8   2   2   47.50    3.40
  -8   2   2   49.80    3.80
  -8   2   2   49.00    3.70
  -9   2   2  137.09    9.10
  -9   2   2  133.39    9.10
  -9   2   2  112.99   11.80
  -9   2   2  139.59    8.70
  -9   2   2  136.09    8.60
 -10   2   2  132.59    8.40
 -10   2   2  126.49    8.30
 -10   2   2  124.99    9.20
 -10   2   2  129.19    9.10
 -10   2   2  120.99   12.20
 -11   2   2   98.49    6.10
 -11   2   2   97.49   10.70
 -11   2   2   86.49    7.30
 -11   2   2   80.29    7.40
 -11   2   2   88.39    6.10
 -12   2   2  699.03   46.00
 -12   2   2  646.14   40.90
 -12   2   2  677.73   41.30
 -13   2   2   30.70    4.70
 -13   2   2   21.50    6.10
 -13   2   2   26.50    5.30
 -12  -1  -2   42.10    7.70
 -12  -1  -2   65.89   11.70
 -12  -1  -2   58.69    8.60
 -12  -1  -2   52.39    8.30
 -12  -1  -2   48.10   10.30
 -12  -1  -2   70.09    7.80
  12   1   2   48.90    7.30
 -11  -1  -2   20.60    5.40
 -11  -1  -2    6.80    3.40
 -11  -1  -2    8.10    3.00
 -11  -1  -2   12.00    3.60
 -11  -1  -2    6.40    4.60
 -11  -1  -2    7.90    3.70
  11   1   2    7.50    3.10
  11   1   2   10.60    3.20
  11   1   2    7.40    4.60
 -10  -1  -2    0.10    2.30
 -10  -1  -2    1.00    2.10
 -10  -1  -2    3.20    2.00
 -10  -1  -2    0.20    2.80
 -10  -1  -2    4.40    3.30
 -10  -1  -2   -1.60    1.80
  10   1   2    2.40    2.20
  10   1   2    0.00    2.90
  10   1   2   -0.80    2.00
  -9  -1  -2    8.00    2.70
  -9  -1  -2    7.10    2.60
  -9  -1  -2    9.10    2.70
  -9  -1  -2   11.40    4.10
  -9  -1  -2   10.50    3.20
  -9  -1  -2    5.50    2.90
   9   1   2    6.90    2.60
   9   1   2    4.30    3.10
  -8  -1  -2   55.59    6.20
  -8  -1  -2   49.40    6.20
  -8  -1  -2   59.69    7.80
  -8  -1  -2   51.89    6.00
   8   1   2   58.69    6.20
   8   1   2   49.30    8.50
   8   1   2   63.29    4.70
   8   1   2   64.69    4.70
   8   1   2   53.79    6.20
  -7  -1  -2   -0.40    1.00
  -7  -1  -2   -0.50    1.00
  -7  -1  -2   -0.70    1.10
  -7  -1  -2    0.00    1.40
  -7  -1  -2   -0.20    1.10
   7   1   2    0.20    1.00
   7   1   2   -0.90    0.70
   7   1   2   -0.80    1.30
   7   1   2    1.60    1.20
  -6  -1  -2    7.00    2.20
  -6  -1  -2   10.10    3.00
  -6  -1  -2    7.00    2.00
  -6  -1  -2    8.30    2.30
  -6  -1  -2   10.20    2.50
   6   1   2   11.10    2.10
   6   1   2    9.00    3.00
   6   1   2    7.10    1.70
   6   1   2    9.70    2.40
  -5  -1  -2   10.30    2.40
  -5  -1  -2   16.90    3.70
  -5  -1  -2   11.90    2.60
  -5  -1  -2   13.70    2.70
  -5  -1  -2   11.10    2.60
   5   1   2   12.40    2.20
   5   1   2    9.30    2.90
   5   1   2   13.80    2.30
   5   1   2   10.10    2.40
  -4  -1  -2    0.90    0.80
  -4  -1  -2    0.50    1.10
  -4  -1  -2    1.00    0.80
  -4  -1  -2   -0.10    1.10
  -4  -1  -2    0.20    0.80
   4   1   2    2.30    1.10
   4   1   2    1.80    1.20
   4   1   2   -0.20    0.70
   4   1   2    1.80    1.20
   4   1   2    0.00    0.80
  -3  -1  -2    3.50    1.30
  -3  -1  -2    3.90    1.60
  -3  -1  -2    2.30    1.10
  -3  -1  -2    3.90    1.40
  -3  -1  -2    5.50    1.50
  -3  -1  -2    3.90    1.80
   3   1   2    3.20    1.40
   3   1   2    4.20    1.40
   3   1   2    2.90    1.10
   3   1   2    5.10    1.50
   3   1   2    4.80    1.50
  -2  -1  -2    6.20    1.40
  -2  -1  -2    6.80    1.70
  -2  -1  -2    4.00    1.40
  -2  -1  -2    4.90    1.40
  -2  -1  -2    3.10    1.20
  -2  -1  -2    7.00    1.80
   2   1   2    6.00    1.50
   2   1   2    3.80    1.30
   2   1   2    3.50    1.20
   2   1   2    5.60    1.50
   2   1   2    6.60    1.40
  -1  -1  -2    2.40    0.90
  -1  -1  -2    1.90    1.00
  -1  -1  -2    1.40    0.80
  -1  -1  -2    0.90    0.70
  -1  -1  -2    0.90    0.70
   1   1   2    2.00    0.90
   1   1   2    2.30    1.00
   1   1   2    0.70    0.60
   1   1   2    1.70    0.80
   1   1   2    1.20    0.70
   1   1   2    1.70    0.90
   0  -1  -2   -0.10    0.30
   0  -1  -2    0.00    0.40
   0  -1  -2    0.10    0.50
   0  -1  -2    0.00    0.80
   0  -1  -2    0.90    0.60
   0   1   2   -0.30    0.40
   0   1   2    0.80    0.60
   0   1   2    0.40    0.60
   0   1   2   -0.20    0.40
   0   1   2    0.40    0.50
   0   1   2    0.10    0.30
   1  -1  -2    0.50    0.60
   1  -1  -2    1.00    0.50
   1  -1  -2    0.70    0.50
   1  -1  -2    0.90    0.40
  -1   1   2    0.40    0.30
  -1   1   2    0.80    0.60
  -1   1   2    0.30    0.40
  -1   1   2    0.50    0.60
  -1   1   2    0.60    0.50
   2  -1  -2    3.20    0.60
   2  -1  -2    2.90    0.60
   2  -1  -2    3.80    1.20
  -2   1   2    3.40    1.10
  -2   1   2    2.80    0.70
  -2   1   2    2.00    0.30
  -2   1   2    4.20    0.80
  -2   1   2    2.20    0.30
  -3   1   2   12.60    2.40
  -3   1   2   16.40    1.30
  -3   1   2   13.00    1.20
  -3   1   2   16.10    2.00
  -4   1   2   13.50    1.20
  -4   1   2   14.70    1.20
  -5   1   2   21.80    1.80
  -5   1   2   20.30    1.80
   6  -1  -2    3.90    0.70
   6  -1  -2    4.40    0.60
  -6   1   2    2.70    0.70
  -6   1   2    2.20    1.40
  -6   1   2    3.70    0.80
  -6   1   2    3.20    0.70
   7  -1  -2   11.30    1.20
   7  -1  -2    9.90    1.10
  -7   1   2    9.30    1.60
  -7   1   2   11.80    1.50
  -7   1   2    8.80    2.80
  -7   1   2   12.40    1.40
  -7   1   2    8.80    1.50
   8  -1  -2   71.29    4.50
   8  -1  -2   63.59    4.40
  -8   1   2   63.19    5.20
  -8   1   2   60.29    5.20
  -8   1   2   68.29    5.30
  -8   1   2   76.19    5.20
  -8   1   2   74.49    7.70
   9  -1  -2    2.10    0.50
  -9   1   2    1.90    1.10
  -9   1   2    4.70    2.10
  -9   1   2    3.00    1.00
  -9   1   2    1.20    1.00
 -10   1   2   36.00    6.20
 -10   1   2   31.60    3.80
 -10   1   2   28.50    3.50
 -10   1   2   32.00    3.30
 -11   1   2    7.20    2.10
 -11   1   2    6.10    2.00
 -11   1   2    6.00    1.60
 -11   1   2    3.40    2.80
 -11   1   2    6.90    2.10
 -12   1   2   49.60    5.20
 -12   1   2   47.30    5.30
 -12   1   2   57.59    4.90
 -12   1   2   63.49   10.10
 -12   1   2   51.29    5.90
 -13   1   2   30.40    5.30
 -13   1   2   36.70    4.10
 -13   1   2   37.30    7.70
 -13   1   2   35.40    3.70
 -13   1   2   31.10    5.30
 -12   0  -2  173.28   14.90
 -12   0  -2  176.08   17.60
 -12   0  -2  180.48   15.60
 -12   0  -2  166.88   14.70
 -12   0  -2  181.18   14.90
 -12   0  -2  197.88   19.30
  12   0   2  172.08   13.70
 -11   0  -2    0.00    2.00
 -11   0  -2   -1.40    2.50
 -11   0  -2   -2.30    2.70
 -11   0  -2    1.70    2.30
 -11   0  -2    2.10    3.60
 -11   0  -2   -5.00    2.10
  11   0   2   -4.60    2.00
  11   0   2    3.50    2.40
 -10   0  -2  124.59   10.40
 -10   0  -2  122.29   12.50
 -10   0  -2  108.19   10.10
 -10   0  -2  122.99   13.00
 -10   0  -2  111.49   10.60
  10   0   2   85.79   11.00
  10   0   2  116.39    9.90
  -9   0  -2    1.80    1.50
  -9   0  -2    2.70    1.70
  -9   0  -2    2.60    1.60
  -9   0  -2    0.40    2.00
   9   0   2    4.50    2.70
   9   0   2   -0.20    1.40
  -8   0  -2   98.49    8.20
  -8   0  -2   89.69    8.20
  -8   0  -2   90.89    8.00
  -8   0  -2   87.89    8.40
  -8   0  -2   94.59   10.20
   8   0   2   79.69    9.70
   8   0   2   84.29    8.20
  -7   0  -2   -1.50    0.80
  -7   0  -2    1.50    1.70
  -7   0  -2   -0.20    1.10
  -7   0  -2    0.80    1.00
  -7   0  -2   -1.80    0.90
   7   0   2   -2.80    1.20
   7   0   2    0.50    1.30
   7   0   2    0.30    0.90
   7   0   2   -0.20    0.50
  -6   0  -2 1871.81  110.29
  -6   0  -2 1807.82  107.69
  -6   0  -2 1762.62  107.89
  -6   0  -2 1851.81  108.19
  -6   0  -2 1806.72  107.79
   6   0   2 2051.59  108.09
   6   0   2 1937.81  106.39
   6   0   2 1949.30  106.39
   6   0   2 1715.63  107.89
   6   0   2 1627.44  109.49
  -5   0  -2    0.60    0.80
  -5   0  -2   -0.80    0.70
  -5   0  -2    0.00    0.70
  -5   0  -2   -0.40    1.10
  -5   0  -2    1.40    1.00
   5   0   2    0.60    0.70
   5   0   2    1.30    0.70
   5   0   2    1.30    1.40
   5   0   2   -1.00    0.60
  -4   0  -2  703.23   41.70
  -4   0  -2  703.13   42.10
  -4   0  -2  695.03   42.00
  -4   0  -2  707.03   41.90
  -4   0  -2  658.33   43.20
   4   0   2  740.23   41.30
   4   0   2  715.93   41.30
   4   0   2  677.43   42.10
   4   0   2  658.13   43.20
  -3   0  -2   -0.40    0.50
  -3   0  -2    0.60    0.60
  -3   0  -2   -0.50    0.60
  -3   0  -2    0.00    0.70
  -3   0  -2    0.40    0.60
  -3   0  -2    0.70    1.00
   3   0   2    1.10    1.00
   3   0   2    0.50    0.70
   3   0   2    0.30    0.50
   3   0   2    0.00    0.50
   3   0   2   -1.00    0.60
  -2   0  -2 1745.63  100.49
  -2   0  -2 1585.54   99.79
  -2   0  -2 1834.52  100.09
  -2   0  -2 1801.12   99.69
  -2   0  -2 1785.52  100.19
  -2   0  -2 1651.73   99.69
   2   0   2 1629.74   99.59
   2   0   2 1831.42   99.49
   2   0   2 1650.13   99.89
   2   0   2 1706.43  100.49
  -1   0  -2   -0.20    0.60
  -1   0  -2    0.60    0.70
  -1   0  -2    0.30    0.60
  -1   0  -2    0.00    0.60
  -1   0  -2    0.40    0.60
   1   0   2    0.50    0.70
   1   0   2    1.00    0.60
   1   0   2    0.40    0.60
   1   0   2    1.30    0.70
   1   0   2    0.20    0.60
   1   0   2    0.50    0.60
   0   0   2   -0.40    0.40
   1   0  -2    0.10    0.30
   1   0  -2    0.30    0.30
  -1   0   2   -0.10    0.40
  -1   0   2    0.10    0.40
  -1   0   2    0.50    0.50
  -1   0   2    0.20    0.30
  -1   0   2    0.00    0.30
   2   0  -2  241.28   14.50
   2   0  -2  215.18   14.40
   2   0  -2  228.58   14.50
  -2   0   2  263.97   14.60
  -2   0   2  261.17   15.50
  -2   0   2  236.78   14.20
  -2   0   2  237.58   14.40
  -2   0   2  242.88   14.30
  -2   0   2  260.17   14.60
   3   0  -2   -0.20    0.30
   3   0  -2    0.20    0.40
   3   0  -2    0.20    0.50
  -3   0   2    0.70    0.30
  -3   0   2    0.70    0.50
  -3   0   2    0.20    0.40
  -3   0   2    0.30    0.30
  -3   0   2    0.30    0.50
   4   0  -2 7490.65  420.96
  -4   0   2 7056.09  421.16
   5   0  -2   -0.60    0.50
   5   0  -2    0.30    1.00
   5   0  -2    0.50    0.50
  -5   0   2    0.20    0.70
  -5   0   2    0.90    0.60
  -5   0   2    1.70    0.70
   6   0  -2 1758.92   98.19
   6   0  -2 1827.42   98.29
   6   0  -2 1756.02  100.49
  -6   0   2 1622.64   98.39
  -6   0   2 1604.14   98.09
  -6   0   2 1809.12  100.19
  -6   0   2 1516.15   98.29
   7   0  -2    1.50    0.70
   7   0  -2    0.50    0.70
   7   0  -2    0.80    1.20
  -7   0   2    0.50    1.10
  -7   0   2    0.50    0.80
  -7   0   2   -0.80    0.70
  -7   0   2    0.40    0.60
  -7   0   2    0.40    0.80
   8   0  -2   85.39    6.50
   8   0  -2   84.09    8.60
   8   0  -2   86.39    7.10
  -8   0   2   95.39    6.90
  -8   0   2   88.49    7.00
  -8   0   2   93.79    7.10
  -8   0   2   85.99    6.90
  -8   0   2   99.59    9.00
   9   0  -2   -0.80    0.80
   9   0  -2    1.30    0.90
   9   0  -2    0.80    1.80
  -9   0   2   -1.20    0.80
  -9   0   2   -0.40    0.90
  -9   0   2    2.10    1.10
  -9   0   2    1.80    1.70
  -9   0   2   -0.20    0.80
  10   0  -2   99.29   10.00
  10   0  -2   91.39    6.80
  10   0  -2   96.89    7.20
 -10   0   2   82.29    7.30
 -10   0   2   93.99    7.90
 -10   0   2   88.99    9.60
 -10   0   2   88.99    7.50
 -10   0   2   86.29    7.50
  11   0  -2    1.70    1.30
  11   0  -2   -1.60    1.10
 -11   0   2    1.60    1.60
 -11   0   2    1.20    1.60
 -11   0   2   -0.80    2.00
 -11   0   2   -0.20    1.50
  12   0  -2   12.50    1.80
 -12   0   2    8.70    3.00
 -12   0   2    5.90    2.50
 -12   0   2   19.80    3.90
 -12   0   2   11.50    2.80
 -12   0   2   12.30    4.00
 -13   0   2    2.10    3.40
 -13   0   2   -0.90    2.30
 -13   0   2    4.00    2.80
 -13   0   2    1.10    1.70
 -13   0   2   -1.60    2.00
 -12   1  -2   45.50    6.70
 -12   1  -2   38.70    6.40
 -12   1  -2   46.90    8.60
 -12   1  -2   25.60    7.00
 -12   1  -2   33.70    5.70
  12  -1   2   33.90    5.00
 -11   1  -2    3.80    2.80
 -11   1  -2   11.80    4.00
 -11   1  -2    7.70    4.40
 -11   1  -2    8.40    3.30
 -11   1  -2   12.30    3.10
  11  -1   2    5.70    2.30
  11  -1   2   10.00    3.00
 -10   1  -2    1.80    2.20
 -10   1  -2    2.40    3.20
 -10   1  -2    3.70    2.00
 -10   1  -2    1.50    2.40
 -10   1  -2    1.90    1.80
 -10   1  -2    4.40    2.30
  10  -1   2   -1.10    1.50
  -9   1  -2   18.00    3.80
  -9   1  -2   10.80    3.00
  -9   1  -2   13.90    3.30
  -9   1  -2   20.40    5.30
  -9   1  -2   15.20    3.70
   9  -1   2   10.60    3.00
   9  -1   2   15.90    3.20
  -8   1  -2   79.59    7.50
  -8   1  -2   89.19    7.60
  -8   1  -2   83.89    9.60
  -8   1  -2   94.89    7.90
  -8   1  -2   82.29    8.00
   8  -1   2  100.99    7.60
   8  -1   2   78.39    7.60
   8  -1   2   78.39    9.30
  -7   1  -2   -1.20    1.60
  -7   1  -2    1.30    1.30
  -7   1  -2    1.30    1.10
  -7   1  -2    2.10    1.30
   7  -1   2    2.90    1.30
   7  -1   2    2.30    2.10
  -6   1  -2    0.30    1.30
  -6   1  -2    1.30    1.00
  -6   1  -2    2.30    1.30
  -6   1  -2    0.30    1.00
  -6   1  -2    1.20    0.90
   6  -1   2    1.20    0.40
   6  -1   2    1.70    1.20
   6  -1   2    0.80    0.90
   6  -1   2    2.60    1.30
  -5   1  -2    1.00    1.20
  -5   1  -2    0.70    0.90
  -5   1  -2    0.70    0.90
  -5   1  -2    1.90    1.10
  -5   1  -2    1.50    0.90
   5  -1   2    0.60    0.50
   5  -1   2    1.60    0.90
   5  -1   2    0.00    0.90
  -4   1  -2    3.40    1.20
  -4   1  -2    0.70    1.30
  -4   1  -2    0.70    0.80
  -4   1  -2    3.40    1.40
  -4   1  -2    0.80    0.80
   4  -1   2    1.00    0.60
   4  -1   2    2.70    0.80
   4  -1   2    2.30    1.10
   4  -1   2    1.50    1.00
   4  -1   2    1.80    1.40
  -3   1  -2   31.20    3.30
  -3   1  -2   28.30    3.20
  -3   1  -2   27.00    2.80
  -3   1  -2   22.50    2.80
  -3   1  -2   33.60    3.00
  -3   1  -2   34.20    4.00
   3  -1   2   28.70    3.80
   3  -1   2   29.50    3.30
   3  -1   2   28.40    2.60
   3  -1   2   29.80    2.60
  -2   1  -2    2.20    0.80
  -2   1  -2    1.30    0.70
  -2   1  -2    2.70    0.90
  -2   1  -2    2.60    1.20
  -2   1  -2    2.50    1.10
  -2   1  -2    0.60    0.80
   2  -1   2    2.90    0.80
   2  -1   2    1.90    0.70
   2  -1   2    1.00    1.00
   2  -1   2    0.50    0.90
  -1   1  -2    1.90    0.90
  -1   1  -2    1.90    0.70
  -1   1  -2    3.10    1.10
  -1   1  -2    3.70    1.00
  -1   1  -2    3.60    0.90
  -1   1  -2    1.60    0.80
   1  -1   2    3.20    1.00
   1  -1   2    4.10    1.10
   1  -1   2    4.90    1.20
   1  -1   2    3.10    0.80
   0   1  -2    0.40    0.50
   0   1  -2    0.30    0.40
   0   1  -2    0.20    0.30
   0   1  -2    0.70    0.50
   0  -1   2    0.40    0.50
   0  -1   2   -0.10    0.20
   0  -1   2    0.10    0.40
   0  -1   2    0.10    0.40
   0  -1   2   -0.30    0.30
   1   1  -2    4.70    0.90
   1   1  -2    7.30    1.10
  -1  -1   2    4.60    1.00
  -1  -1   2    5.60    1.10
  -1  -1   2    5.20    1.00
  -1  -1   2    6.10    1.10
   2   1  -2    0.40    0.60
   2   1  -2    0.90    0.50
   2   1  -2    1.30    0.50
   2   1  -2    0.80    0.40
  -2  -1   2    0.60    0.60
  -2  -1   2    0.40    0.40
  -2  -1   2    0.10    0.40
  -2  -1   2    0.20    0.40
   3   1  -2   14.90    1.90
   3   1  -2   19.50    1.60
   3   1  -2   15.80    1.90
  -3  -1   2   19.60    1.80
  -3  -1   2   14.70    1.80
  -3  -1   2   16.90    2.00
  -3  -1   2   17.90    1.90
   4   1  -2   11.40    2.10
   4   1  -2   10.40    1.80
   4   1  -2   12.90    1.10
   4   1  -2    8.50    1.70
   4   1  -2   10.90    1.10
  -4  -1   2    9.20    1.70
  -4  -1   2    8.50    1.60
  -4  -1   2    8.10    1.70
  -4  -1   2   10.80    2.00
  -4  -1   2   10.80    1.60
   5   1  -2   18.50    2.30
   5   1  -2   24.50    3.10
   5   1  -2   14.90    2.00
  -5  -1   2   19.30    2.20
  -5  -1   2   18.70    2.10
  -5  -1   2   14.20    2.40
  -5  -1   2   21.20    2.80
  -5  -1   2   11.70    2.60
   6   1  -2    1.30    0.90
   6   1  -2    1.80    1.30
  -6  -1   2    2.90    1.10
  -6  -1   2    2.10    1.00
  -6  -1   2    1.80    0.90
  -6  -1   2    1.40    1.10
  -6  -1   2    2.10    0.90
   7   1  -2   51.59    6.10
   7   1  -2   52.39    4.50
   7   1  -2   44.50    4.50
  -7  -1   2   51.69    4.70
  -7  -1   2   51.89    4.50
  -7  -1   2   45.00    4.60
  -7  -1   2   46.20    4.60
  -7  -1   2   54.29    5.80
   8   1  -2   40.80    4.00
   8   1  -2   32.80    5.90
   8   1  -2   42.00    4.10
  -8  -1   2   36.80    4.20
  -8  -1   2   40.40    4.30
  -8  -1   2   40.20    4.20
  -8  -1   2   41.80    5.40
   9   1  -2    2.40    1.40
   9   1  -2    5.10    1.60
   9   1  -2    1.10    2.00
  -9  -1   2    2.00    1.30
  -9  -1   2    1.50    1.40
  -9  -1   2    2.60    1.40
  -9  -1   2    4.60    1.70
  -9  -1   2    2.00    2.00
  10   1  -2   13.80    2.80
  10   1  -2   17.20    3.10
  10   1  -2   16.80    4.80
 -10  -1   2   18.90    3.40
 -10  -1   2   15.30    3.40
 -10  -1   2   20.40    4.70
 -10  -1   2   19.00    3.50
 -10  -1   2   16.70    3.30
  11   1  -2   -0.40    2.60
  11   1  -2    0.10    1.40
 -11  -1   2    2.10    1.60
 -11  -1   2    0.70    2.10
 -11  -1   2    0.40    1.50
 -11  -1   2   -1.90    1.30
  12   1  -2   36.20    4.30
  12   1  -2   31.90    7.00
  12   1  -2   36.30    4.80
 -12  -1   2   40.00    5.00
 -12  -1   2   36.90    4.80
 -12  -1   2   44.20    6.30
 -12  -1   2   36.10    7.40
  13   1  -2    5.00    2.20
  13   1  -2   -2.10    2.30
 -13  -1   2    3.70    2.30
 -13  -1   2    7.10    3.00
 -13  -1   2    0.60    2.70
 -13  -1   2   -2.00    2.70
 -13  -1   2    4.80    2.30
 -12   2  -2    3.20    2.00
 -12   2  -2    0.40    2.40
 -12   2  -2    5.40    3.50
 -12   2  -2    2.80    2.50
 -12   2  -2    6.90    3.20
 -12   2  -2    5.90    3.90
  12  -2   2   -0.40    1.90
  12  -2   2    2.70    2.00
 -11   2  -2   26.70    7.40
 -11   2  -2   30.30    5.30
 -11   2  -2   28.30    4.70
 -11   2  -2   19.80    5.10
 -11   2  -2   28.70    5.30
 -11   2  -2   29.10    6.50
  11  -2   2   28.60    4.20
 -10   2  -2   51.49    6.40
 -10   2  -2   46.50    9.20
 -10   2  -2   44.80    5.90
 -10   2  -2   46.40    5.70
 -10   2  -2   52.89    8.90
 -10   2  -2   47.50    5.30
  10  -2   2   44.60    4.80
  -9   2  -2  229.08   16.70
  -9   2  -2  215.78   16.30
  -9   2  -2  239.88   17.00
  -9   2  -2  247.38   20.40
  -9   2  -2  241.58   17.40
   9  -2   2  248.78   16.20
   9  -2   2  243.38   16.30
  -8   2  -2 2551.54  138.49
  -8   2  -2 2426.06  142.39
  -8   2  -2 2412.36  138.59
  -8   2  -2 2257.27  139.09
  -8   2  -2 2319.47  138.39
   8  -2   2 2545.55  138.09
   8  -2   2 2103.29  137.89
  -7   2  -2    5.20    1.90
  -7   2  -2    3.10    1.50
  -7   2  -2    0.30    1.30
  -7   2  -2    3.10    1.50
  -7   2  -2    2.20    1.90
   7  -2   2    1.40    1.40
   7  -2   2    2.00    1.20
  -6   2  -2  163.28   12.30
  -6   2  -2  171.68   11.80
  -6   2  -2  164.98   14.10
  -6   2  -2  162.88   11.60
  -6   2  -2  161.38   12.00
   6  -2   2  182.18   11.80
   6  -2   2  176.58   12.10
  -5   2  -2  309.77   19.80
  -5   2  -2  302.27   22.20
  -5   2  -2  294.07   19.70
  -5   2  -2  310.17   20.50
  -5   2  -2  314.87   20.30
   5  -2   2  327.87   20.20
   5  -2   2  342.77   20.10
  -4   2  -2   49.40    4.30
  -4   2  -2   50.19    5.70
  -4   2  -2   48.40    4.70
  -4   2  -2   47.40    4.30
  -4   2  -2   52.59    4.80
   4  -2   2   53.89    3.60
   4  -2   2   51.19    4.60
   4  -2   2   57.99    3.60
   4  -2   2   59.29    4.80
  -3   2  -2  105.49    8.50
  -3   2  -2  121.19    8.40
  -3   2  -2  133.89    9.00
  -3   2  -2  129.39    8.50
  -3   2  -2  132.19    9.80
  -3   2  -2  119.79    8.30
   3  -2   2  132.99    7.90
   3  -2   2  116.59    8.70
   3  -2   2  109.49    8.80
   3  -2   2  134.69    8.70
  -2   2  -2  469.15   26.90
  -2   2  -2  411.66   27.00
  -2   2  -2  418.96   27.10
  -2   2  -2  425.86   26.40
  -2   2  -2  501.95   27.30
   2  -2   2  460.45   26.70
   2  -2   2  402.26   26.90
   2  -2   2  507.95   27.00
  -1   2  -2   54.69    3.90
  -1   2  -2   64.39    4.60
  -1   2  -2   54.39    4.60
  -1   2  -2   66.79    4.60
  -1   2  -2   63.69    4.70
   1  -2   2   68.49    4.60
   1  -2   2   60.29    4.70
   1  -2   2   53.69    4.30
   0   2  -2    2.80    0.90
   0   2  -2    1.60    0.70
   0   2  -2    1.60    0.70
   0   2  -2    1.90    0.80
   0  -2   2    1.70    0.80
   0  -2   2    1.20    0.80
   0  -2   2    1.70    0.60
   0  -2   2    2.60    0.80
   0  -2   2    2.10    0.80
   1   2  -2  109.29    7.00
   1   2  -2  102.19    7.20
   1   2  -2  114.79    7.30
   1   2  -2   85.49    6.70
  -1  -2   2  116.29    7.10
  -1  -2   2   96.79    7.00
  -1  -2   2   99.99    7.10
   2   2  -2   18.90    2.10
   2   2  -2   23.60    2.50
   2   2  -2   26.20    2.30
   2   2  -2   22.10    2.50
   2   2  -2   21.00    2.30
  -2  -2   2   23.60    2.40
  -2  -2   2   27.30    2.70
  -2  -2   2   23.10    2.50
  -2  -2   2   22.20    2.30
  -2  -2   2   26.30    2.50
   3   2  -2    4.30    1.10
   3   2  -2    2.40    1.00
   3   2  -2    3.60    0.90
   3   2  -2    2.40    1.00
  -3  -2   2    2.70    1.10
  -3  -2   2    2.70    1.00
  -3  -2   2    2.30    1.00
  -3  -2   2    3.40    1.10
  -3  -2   2    2.30    1.00
  -4  -2   2 6538.55  374.86
   5   2  -2  181.48   14.20
   5   2  -2  195.78   11.70
   5   2  -2  180.28   13.10
   5   2  -2  169.98   12.40
   5   2  -2  202.68   11.90
  -5  -2   2  182.48   12.70
  -5  -2   2  188.68   12.30
  -5  -2   2  184.48   12.60
  -5  -2   2  181.18   12.90
  -5  -2   2  175.98   12.60
   6   2  -2   19.00    3.30
   6   2  -2   18.20    1.90
   6   2  -2   15.00    1.80
   6   2  -2   13.40    2.80
   6   2  -2   20.10    3.90
  -6  -2   2   18.40    3.20
  -6  -2   2   19.40    3.30
  -6  -2   2   20.50    2.50
  -6  -2   2   18.80    3.50
  -6  -2   2   16.50    3.00
   7   2  -2  203.78   14.60
   7   2  -2  205.18   16.10
   7   2  -2  215.18   12.90
   7   2  -2  228.28   15.10
   7   2  -2  219.68   12.90
  -7  -2   2  217.98   15.80
  -7  -2   2  220.48   14.70
  -7  -2   2  230.18   15.10
  -7  -2   2  198.28   14.80
  -7  -2   2  215.68   15.10
   8   2  -2   23.80    5.20
   8   2  -2   18.50    3.50
   8   2  -2   24.40    4.50
  -8  -2   2   23.80    4.90
  -8  -2   2   31.00    3.80
  -8  -2   2   27.30    4.30
  -8  -2   2   21.60    4.10
  -8  -2   2   26.00    4.00
   9   2  -2   68.39    6.80
   9   2  -2   92.09    7.60
   9   2  -2   84.79    9.20
  -9  -2   2   76.79    7.10
  -9  -2   2   73.49    7.20
  -9  -2   2   77.29    8.20
  -9  -2   2   85.69    7.60
  -9  -2   2   81.89    7.50
  10   2  -2 1354.36   85.39
  10   2  -2 1412.96   81.89
 -10  -2   2 1274.47   83.79
 -10  -2   2 1324.07   82.19
 -10  -2   2 1433.46   82.19
 -10  -2   2 1438.56   82.59
  11   2  -2    3.90    2.30
  11   2  -2    3.70    2.20
 -11  -2   2   -0.60    1.90
 -11  -2   2    2.80    2.10
 -11  -2   2    1.80    1.90
 -11  -2   2    5.00    2.30
 -11  -2   2    5.40    2.40
  12   2  -2  291.17   20.20
  12   2  -2  267.47   25.10
  12   2  -2  279.27   20.30
 -12  -2   2  306.47   21.60
 -12  -2   2  303.17   21.20
 -12  -2   2  300.37   23.60
 -12  -2   2  297.47   21.20
 -12  -2   2  317.87   21.60
 -13  -2   2   11.80    4.20
 -13  -2   2   10.40    4.50
 -13  -2   2    6.10    3.40
 -13  -2   2   13.10    4.40
 -12   3  -2   16.30    4.00
 -12   3  -2   20.50    7.20
 -12   3  -2   16.20    4.40
 -12   3  -2   18.60    3.70
 -12   3  -2   18.10    5.10
 -12   3  -2   31.70    5.40
  12  -3   2   22.00    2.50
 -11   3  -2   21.30    4.10
 -11   3  -2   15.00    3.20
 -11   3  -2   11.30    3.30
 -11   3  -2   13.00    5.10
 -11   3  -2   18.60    4.70
 -11   3  -2   13.20    3.40
  11  -3   2   12.50    3.60
  11  -3   2   14.30    2.70
 -10   3  -2   37.20    4.60
 -10   3  -2   29.40    5.10
 -10   3  -2   34.40    5.40
 -10   3  -2   40.10    6.90
 -10   3  -2   38.30    4.80
 -10   3  -2   40.00    8.20
  10  -3   2   37.50    3.80
  -9   3  -2   26.80    4.30
  -9   3  -2   22.50    3.90
  -9   3  -2   20.90    5.60
  -9   3  -2   27.40    4.50
  -9   3  -2   21.20    3.60
   9  -3   2   24.10    3.10
   9  -3   2   23.80    2.90
  -8   3  -2   93.59    8.60
  -8   3  -2  101.19    8.30
  -8   3  -2   96.99   11.00
  -8   3  -2  115.89    8.60
   8  -3   2  113.49    8.00
   8  -3   2  108.79    8.10
  -7   3  -2    4.00    1.60
  -7   3  -2    6.00    1.90
  -7   3  -2    0.70    1.10
  -7   3  -2    9.20    3.30
  -7   3  -2    3.00    1.40
   7  -3   2    3.90    1.30
   7  -3   2    3.20    1.40
  -6   3  -2   26.20    5.40
  -6   3  -2   34.10    3.80
  -6   3  -2   26.90    3.30
  -6   3  -2   33.10    3.40
  -6   3  -2   31.50    3.70
   6  -3   2   39.10    3.60
   6  -3   2   33.40    3.50
  -5   3  -2    7.10    1.50
  -5   3  -2    7.70    1.70
  -5   3  -2    6.80    1.90
  -5   3  -2    8.00    1.90
  -5   3  -2    5.60    2.30
   5  -3   2    7.60    1.80
   5  -3   2    5.90    1.40
  -4   3  -2   20.60    4.60
  -4   3  -2   31.20    3.30
  -4   3  -2   26.80    3.00
  -4   3  -2   31.90    3.00
  -4   3  -2   26.90    4.30
   4  -3   2   29.70    3.40
   4  -3   2   30.60    3.00
  -3   3  -2   39.30    3.60
  -3   3  -2   43.70    3.80
  -3   3  -2   41.90    3.80
  -3   3  -2   34.60    2.90
  -3   3  -2   34.40    3.30
   3  -3   2   39.30    2.90
   3  -3   2   37.90    3.50
   3  -3   2   33.00    2.80
   3  -3   2   47.30    4.00
  -2   3  -2   17.00    2.20
  -2   3  -2   24.90    1.60
  -2   3  -2   24.20    2.40
  -2   3  -2   20.20    2.40
  -2   3  -2   19.10    2.40
   2  -3   2   17.40    2.00
   2  -3   2   20.00    2.40
   2  -3   2   25.30    2.40
  -1   3  -2   35.10    3.20
  -1   3  -2   35.90    3.10
  -1   3  -2   31.40    3.30
   1  -3   2   32.60    3.00
   1  -3   2   41.60    3.20
   1  -3   2   34.80    3.40
   0   3  -2   12.20    1.90
   0   3  -2   10.50    2.00
   0   3  -2    6.70    1.60
   0   3  -2   10.20    1.80
   0  -3   2    9.50    1.70
   0  -3   2    9.70    1.80
   0  -3   2    6.90    1.70
   0  -3   2    7.90    1.70
   1   3  -2   44.60    4.00
   1   3  -2   50.29    4.00
   1   3  -2   48.70    3.90
   1   3  -2   43.20    4.10
  -1  -3   2   41.60    4.00
  -1  -3   2   39.00    4.00
  -1  -3   2   41.20    3.90
  -1  -3   2   49.40    3.90
   2   3  -2   34.80    3.80
   2   3  -2   35.70    3.40
   2   3  -2   30.40    3.50
   2   3  -2   40.60    3.60
   2   3  -2   37.90    3.50
  -2  -3   2   46.10    3.80
  -2  -3   2   38.80    3.60
  -2  -3   2   36.00    3.70
  -2  -3   2   44.10    3.70
   3   3  -2    8.90    1.70
   3   3  -2    8.90    2.20
   3   3  -2    6.90    1.50
   3   3  -2    7.50    1.80
   3   3  -2    5.70    1.50
  -3  -3   2    7.20    1.80
  -3  -3   2    6.50    1.60
  -3  -3   2    6.70    1.60
  -3  -3   2    4.60    1.60
  -3  -3   2    3.90    1.50
   4   3  -2   30.80    3.10
   4   3  -2   24.50    3.10
   4   3  -2   31.30    2.90
   4   3  -2   19.80    3.40
  -4  -3   2   29.50    3.30
  -4  -3   2   22.60    3.60
  -4  -3   2   27.70    3.00
  -4  -3   2   24.60    3.80
  -4  -3   2   23.10    3.20
   5   3  -2   13.00    2.30
   5   3  -2   15.60    2.90
   5   3  -2   14.60    2.80
  -5  -3   2   10.30    2.40
  -5  -3   2    7.80    2.10
  -5  -3   2   13.30    3.20
  -5  -3   2   10.20    2.50
  -5  -3   2   12.50    2.50
   6   3  -2   95.49    7.00
   6   3  -2  108.99    8.80
   6   3  -2   85.99    7.70
  -6  -3   2  102.19    8.30
  -6  -3   2   87.49    7.80
  -6  -3   2   83.59    7.60
  -6  -3   2   88.09    8.00
   7   3  -2    9.60    1.80
   7   3  -2    9.10    2.20
   7   3  -2    9.80    1.90
   7   3  -2    8.20    2.90
  -7  -3   2    7.30    2.10
  -7  -3   2    7.30    2.50
  -7  -3   2   12.50    2.80
  -7  -3   2    7.90    2.30
  -7  -3   2   11.40    2.90
   8   3  -2   28.10    2.60
   8   3  -2   21.20    3.80
   8   3  -2   21.70    5.00
   8   3  -2   22.70    4.00
   8   3  -2   26.00    2.80
  -8  -3   2   22.00    4.20
  -8  -3   2   24.50    4.80
  -8  -3   2   29.40    4.50
  -8  -3   2   19.50    4.10
  -8  -3   2   23.90    4.30
   9   3  -2   47.30    5.80
   9   3  -2   57.19    7.40
   9   3  -2   56.29    6.00
  -9  -3   2   69.89    7.50
  -9  -3   2   62.49    6.50
  -9  -3   2   53.49    5.80
  -9  -3   2   45.50    5.70
  10   3  -2   16.60    3.50
  10   3  -2   15.30    4.90
 -10  -3   2   21.00    5.00
 -10  -3   2   16.40    4.00
 -10  -3   2   11.70    3.80
 -10  -3   2   16.90    3.90
 -10  -3   2   17.50    3.60
  11   3  -2   -2.30    1.80
  11   3  -2    2.60    2.40
 -11  -3   2    5.30    2.40
 -11  -3   2    2.60    2.00
 -11  -3   2    2.20    2.40
 -11  -3   2    1.80    2.30
  12   3  -2   25.20    4.50
  12   3  -2   17.10    6.40
 -12  -3   2   22.90    4.70
 -12  -3   2   24.50    4.90
 -12  -3   2   19.00    5.60
 -12  -3   2   23.20    4.90
 -12  -3   2   18.20    4.80
 -12   4  -2   79.19   10.00
 -12   4  -2   89.89    7.40
 -12   4  -2   66.29    8.40
 -12   4  -2   91.09    7.60
 -12   4  -2   92.19    9.30
 -12   4  -2   82.69   13.40
 -11   4  -2    1.20    1.60
 -11   4  -2    6.00    2.60
 -11   4  -2    0.60    3.10
 -11   4  -2    5.30    2.90
 -11   4  -2    4.50    2.10
 -11   4  -2   -1.10    2.50
 -10   4  -2  675.23   42.10
 -10   4  -2  688.73   41.40
 -10   4  -2  666.13   46.80
 -10   4  -2  665.53   41.40
 -10   4  -2  682.03   42.20
 -10   4  -2  682.53   43.70
  10  -4   2  662.33   39.90
  -9   4  -2   26.00    4.20
  -9   4  -2   16.30    3.10
  -9   4  -2   17.80    5.70
  -9   4  -2   16.70    3.60
  -9   4  -2   18.70    3.40
  -9   4  -2   18.20    4.10
   9  -4   2   17.70    2.40
   9  -4   2   18.60    2.70
  -8   4  -2  133.99   13.40
  -8   4  -2  124.69    9.80
  -8   4  -2  136.29   10.20
  -8   4  -2  135.19   10.10
   8  -4   2  131.69    9.20
   8  -4   2  128.19    9.10
  -7   4  -2   -1.00    1.00
  -7   4  -2    4.80    1.70
  -7   4  -2   -0.30    0.80
  -7   4  -2    0.70    1.30
  -7   4  -2    3.60    2.40
   7  -4   2    1.40    0.90
   7  -4   2    2.00    1.10
  -6   4  -2  581.84   39.40
  -6   4  -2  623.14   42.00
  -6   4  -2  600.64   39.00
  -6   4  -2  684.23   39.00
  -6   4  -2  652.03   39.20
   6  -4   2  711.63   39.00
   6  -4   2  660.43   38.80
  -5   4  -2   -0.40    0.50
  -5   4  -2    1.00    1.10
  -5   4  -2   -1.00    0.70
  -5   4  -2    0.70    0.80
  -5   4  -2   -0.40    1.00
   5  -4   2    1.10    1.10
   5  -4   2    0.60    0.70
  -4   4  -2 1101.29   67.79
  -4   4  -2 1173.98   67.59
  -4   4  -2 1181.68   67.89
  -4   4  -2 1075.29   67.79
  -4   4  -2 1119.29   66.79
   4  -4   2 1219.58   68.09
   4  -4   2 1206.18   67.79
  -3   4  -2  924.71   55.99
  -3   4  -2  932.11   55.89
   3  -4   2  981.40   55.19
   3  -4   2  892.61   56.09
   3  -4   2 1025.40   56.39
  -2   4  -2  408.56   26.00
  -2   4  -2  391.76   25.60
  -2   4  -2  446.46   25.90
  -2   4  -2  441.16   26.20
   2  -4   2  416.56   25.30
   2  -4   2  431.06   26.10
   2  -4   2  427.66   25.50
  -1   4  -2  229.48   14.70
  -1   4  -2  241.48   14.40
  -1   4  -2  246.68   14.60
  -1   4  -2  194.38   14.40
   1  -4   2  216.38   14.60
   1  -4   2  224.58   14.10
   1  -4   2  204.18   14.40
   1  -4   2  221.18   14.00
   0   4  -2  525.25   32.20
   0   4  -2  474.55   33.20
   0   4  -2  567.74   32.90
   0   4  -2  538.95   32.40
   0  -4   2  556.94   32.90
   0  -4   2  543.95   32.10
   0  -4   2  482.75   32.10
   0  -4   2  588.14   32.80
   1   4  -2 2548.34  166.18
   1   4  -2 2764.82  166.38
   1   4  -2 2858.61  166.18
   1   4  -2 3222.08  167.08
   1   4  -2 2922.21  166.08
  -1  -4   2 2821.82  166.68
  -1  -4   2 2856.91  166.18
  -1  -4   2 3037.40  166.18
   2   4  -2 5225.08  300.27
  -2  -4   2 4727.63  300.87
   3   4  -2 1266.47   70.99
   3   4  -2 1197.78   70.69
   3   4  -2 1114.49   70.79
   3   4  -2 1275.57   71.69
   3   4  -2 1265.07   71.59
  -3  -4   2 1329.17   71.79
  -3  -4   2 1232.08   71.29
  -3  -4   2 1174.68   70.89
  -3  -4   2 1132.89   70.99
  -3  -4   2 1056.19   71.19
   4   4  -2  473.85   30.30
   4   4  -2  485.05   29.70
   4   4  -2  482.95   29.40
   4   4  -2  467.95   29.80
   4   4  -2  523.65   30.70
  -4  -4   2  489.35   29.90
  -4  -4   2  452.95   30.30
  -4  -4   2  473.55   30.10
  -4  -4   2  471.45   30.10
   5   4  -2  171.88   13.70
   5   4  -2  171.58   13.60
   5   4  -2  198.48   13.10
   5   4  -2  214.28   14.50
   5   4  -2  199.18   13.30
  -5  -4   2  178.18   13.80
  -5  -4   2  219.88   14.50
  -5  -4   2  199.58   13.60
  -5  -4   2  194.38   14.00
   6   4  -2  259.37   19.10
   6   4  -2  288.97   17.90
   6   4  -2  284.07   18.20
   6   4  -2  252.57   18.80
   6   4  -2  300.67   19.60
  -6  -4   2  305.97   19.60
  -6  -4   2  267.37   18.60
  -6  -4   2  260.47   18.90
  -6  -4   2  280.77   19.20
  -6  -4   2  267.97   19.20
   7   4  -2   56.59    6.80
   7   4  -2   77.59    6.10
   7   4  -2   68.79    5.70
   7   4  -2   61.09    6.50
  -7  -4   2   64.89    6.80
  -7  -4   2   67.69    6.80
  -7  -4   2   63.59    6.70
  -7  -4   2   65.09    6.40
  -7  -4   2   71.09    7.30
   8   4  -2 1094.79   69.99
   8   4  -2 1158.68   66.89
   8   4  -2 1168.58   66.99
   8   4  -2 1110.09   68.59
  -8  -4   2 1109.29   68.79
  -8  -4   2 1093.89   68.29
  -8  -4   2 1273.07   69.59
  -8  -4   2 1058.69   69.39
   9   4  -2    6.60    3.20
   9   4  -2    3.60    1.40
   9   4  -2    3.50    1.50
   9   4  -2    4.30    2.80
  -9  -4   2    7.20    2.70
  -9  -4   2    2.20    2.00
  -9  -4   2    3.00    2.10
  -9  -4   2    5.60    2.50
  -9  -4   2    8.40    3.00
  10   4  -2    2.40    1.90
  10   4  -2   -2.70    1.70
  10   4  -2   -0.90    2.30
 -10  -4   2   -0.10    1.50
 -10  -4   2   -0.20    2.00
 -10  -4   2    1.20    2.10
 -10  -4   2    0.70    1.60
 -10  -4   2   -1.40    1.60
  11   4  -2   50.89    6.50
  11   4  -2   38.60    8.10
  11   4  -2   44.20    5.90
 -11  -4   2   50.29    7.60
 -11  -4   2   46.90    7.40
 -11  -4   2   45.60    8.30
 -11  -4   2   41.00    7.10
 -11  -4   2   60.39    8.60
  12   4  -2  214.18   21.70
  12   4  -2  266.07   19.40
 -12  -4   2  236.48   19.20
 -12  -4   2  259.17   19.70
 -12  -4   2  252.57   21.40
 -12  -4   2  270.87   20.20
 -12   5  -2   -1.40    3.50
 -12   5  -2   -2.30    2.60
 -12   5  -2    2.00    1.60
 -12   5  -2    0.10    2.60
 -12   5  -2   -2.40    3.60
 -12   5  -2    1.80    2.60
 -12   5  -2    2.30    1.50
 -11   5  -2   56.89    6.70
 -11   5  -2   41.30    6.30
 -11   5  -2   40.90    4.60
 -11   5  -2   49.60    4.60
 -11   5  -2   48.70    9.60
 -10   5  -2   70.69    7.00
 -10   5  -2   76.49    7.70
 -10   5  -2   65.29    7.20
 -10   5  -2   71.59    6.20
 -10   5  -2   70.59   11.80
  -9   5  -2    1.10    1.30
  -9   5  -2    0.80    2.60
  -9   5  -2   -0.40    1.10
   9  -5   2   -1.00    0.80
   9  -5   2   -1.20    0.80
  -8   5  -2   -0.10    1.20
  -8   5  -2    1.10    1.20
  -8   5  -2    1.60    1.40
  -8   5  -2    3.10    2.50
  -8   5  -2   -0.10    1.60
   8  -5   2    1.20    0.90
   8  -5   2    1.40    0.90
  -7   5  -2   -0.50    1.30
  -7   5  -2    1.80    1.10
  -7   5  -2    2.50    1.40
  -7   5  -2    0.10    1.90
   7  -5   2   -0.60    0.80
  -6   5  -2   19.30    3.40
  -6   5  -2   26.30    3.00
  -6   5  -2   27.80    3.50
  -6   5  -2   22.60    5.10
  -6   5  -2   22.30    2.90
   6  -5   2   27.20    3.20
   6  -5   2   24.50    2.80
  -5   5  -2   14.10    2.70
  -5   5  -2   23.20    2.10
  -5   5  -2   21.40    2.10
  -5   5  -2   25.10    3.00
  -5   5  -2   22.00    2.80
  -5   5  -2   20.70    2.50
   5  -5   2   14.20    2.60
   5  -5   2   18.40    3.20
  -4   5  -2    2.80    1.20
  -4   5  -2    2.10    1.10
  -4   5  -2    1.80    0.90
  -4   5  -2    2.80    1.20
   4  -5   2    2.60    1.20
   4  -5   2    2.60    1.10
  -3   5  -2   13.40    2.60
  -3   5  -2   16.40    2.70
  -3   5  -2   19.40    2.50
  -3   5  -2   18.70    3.10
   3  -5   2   23.60    2.20
   3  -5   2   18.50    1.90
   3  -5   2   13.60    2.60
   3  -5   2   22.30    2.70
  -2   5  -2    5.70    1.50
  -2   5  -2    3.40    1.30
  -2   5  -2    2.10    1.20
  -2   5  -2    3.70    1.40
   2  -5   2    4.60    1.30
   2  -5   2    4.50    1.20
   2  -5   2    4.50    1.50
  -1   5  -2    5.30    1.60
  -1   5  -2    3.10    1.30
  -1   5  -2    2.10    1.30
  -1   5  -2    7.60    2.00
   1  -5   2    4.80    1.30
   1  -5   2    4.10    1.40
   1  -5   2    2.70    1.20
   1  -5   2    3.90    0.90
   1  -5   2    1.40    0.80
   0   5  -2   12.00    2.40
   0   5  -2    9.50    2.20
   0   5  -2   13.40    2.80
   0   5  -2    9.10    2.20
   0  -5   2   11.10    2.20
   0  -5   2   13.30    2.70
   0  -5   2    8.00    2.20
   0  -5   2   13.60    2.40
   1   5  -2  121.89    9.90
   1   5  -2  139.69   10.40
   1   5  -2  116.89    9.60
   1   5  -2  154.88   10.40
   1   5  -2  137.69    9.70
  -1  -5   2  157.48   10.00
  -1  -5   2  122.99    9.90
  -1  -5   2  119.69    9.90
  -1  -5   2  130.39    9.70
   2   5  -2    1.00    0.90
   2   5  -2   -0.50    0.80
   2   5  -2    1.10    1.10
   2   5  -2    1.00    1.00
   2   5  -2    0.60    0.70
  -2  -5   2    0.80    1.00
  -2  -5   2    0.80    0.80
  -2  -5   2    1.30    1.10
  -2  -5   2   -0.40    0.80
   3   5  -2   53.39    4.90
   3   5  -2   50.19    5.50
   3   5  -2   45.70    5.20
   3   5  -2   60.79    5.30
  -3  -5   2   48.10    5.00
  -3  -5   2   48.70    5.30
  -3  -5   2   47.30    5.30
  -3  -5   2   48.00    4.90
   4   5  -2    6.10    2.00
   4   5  -2    9.90    2.20
   4   5  -2    7.40    2.30
   4   5  -2   10.00    2.30
   4   5  -2   12.00    2.90
  -4  -5   2    9.80    2.50
  -4  -5   2   10.30    2.80
  -4  -5   2    6.20    2.10
  -4  -5   2    9.60    2.60
  -4  -5   2   10.60    2.50
   5   5  -2    2.60    1.60
   5   5  -2    1.10    1.20
   5   5  -2    4.20    1.80
   5   5  -2    3.10    1.30
   5   5  -2    0.90    1.10
  -5  -5   2    3.40    1.50
  -5  -5   2    3.50    1.60
  -5  -5   2    2.00    1.80
  -5  -5   2    2.20    1.40
  -5  -5   2    3.40    1.90
   6   5  -2   -0.10    1.10
   6   5  -2   -0.70    1.20
   6   5  -2    1.70    1.00
   6   5  -2   -0.20    0.90
  -6  -5   2    0.50    1.00
  -6  -5   2    3.40    1.60
  -6  -5   2    0.50    1.20
  -6  -5   2    1.20    1.20
  -6  -5   2   -2.10    1.00
   7   5  -2    5.80    2.30
   7   5  -2    6.20    1.70
   7   5  -2    7.40    2.70
   7   5  -2    2.80    1.70
  -7  -5   2    8.50    2.70
  -7  -5   2    1.20    1.30
  -7  -5   2    7.40    3.10
  -7  -5   2    4.10    2.00
  -7  -5   2    3.50    2.10
   8   5  -2    2.00    1.30
   8   5  -2    1.50    2.10
   8   5  -2    0.80    1.50
   8   5  -2    0.60    1.30
   8   5  -2    1.90    1.70
  -8  -5   2    2.40    1.70
  -8  -5   2    1.60    1.40
  -8  -5   2    4.30    2.10
  -8  -5   2    1.10    1.60
   9   5  -2   12.60    3.90
   9   5  -2    7.10    2.30
   9   5  -2   16.90    2.90
  -9  -5   2   11.60    3.60
  -9  -5   2    9.00    3.50
  -9  -5   2   11.40    3.40
  -9  -5   2   15.30    3.80
  -9  -5   2   14.70    3.50
  10   5  -2   11.40    2.60
  10   5  -2   12.00    2.80
 -10  -5   2   11.30    4.30
 -10  -5   2   13.40    3.90
 -10  -5   2   13.90    3.50
 -10  -5   2    7.00    3.30
  11   5  -2    4.20    1.40
  11   5  -2    0.90    3.80
  11   5  -2    0.00    2.60
  11   5  -2    9.10    3.30
 -11  -5   2    7.10    3.60
 -11  -5   2   -0.20    2.60
 -11  -5   2    3.60    2.60
 -11  -5   2   -1.80    2.40
 -11  -5   2    5.50    2.90
 -12  -5   2   24.80    5.40
 -12  -5   2   27.10    5.70
 -12  -5   2   19.90    5.00
 -12  -5   2   27.50    6.20
 -12  -5   2   16.40    4.70
 -11   6  -2  264.07   19.70
 -11   6  -2  282.57   17.90
 -11   6  -2  251.57   24.30
 -11   6  -2  274.27   18.00
 -11   6  -2  314.47   20.40
 -11   6  -2  294.07   20.10
 -10   6  -2  257.97   21.90
 -10   6  -2  202.18   15.50
 -10   6  -2  233.78   14.90
 -10   6  -2  240.58   16.30
 -10   6  -2  194.48   14.70
 -10   6  -2  233.68   16.50
  -9   6  -2   31.70    3.70
  -9   6  -2   36.60    4.30
  -9   6  -2   30.50    4.00
  -9   6  -2   41.90   10.30
  -9   6  -2   30.70    5.00
  -9   6  -2   30.90    3.90
  -9   6  -2   33.40    5.00
   9  -6   2   31.70    2.50
  -8   6  -2  379.76   26.40
  -8   6  -2  431.06   26.10
  -8   6  -2  427.16   29.90
  -8   6  -2  421.06   26.70
  -8   6  -2  366.96   25.90
  -8   6  -2  438.56   26.20
  -8   6  -2  406.56   30.70
   8  -6   2  441.46   25.20
   8  -6   2  415.46   25.00
  -7   6  -2   29.70    3.90
  -7   6  -2   29.80    4.30
  -7   6  -2   25.50    3.00
  -7   6  -2   33.00    3.20
  -7   6  -2   26.70    3.40
  -7   6  -2   33.50    4.90
  -7   6  -2   30.50    6.60
   7  -6   2   31.90    3.30
   7  -6   2   32.10    3.20
  -6   6  -2   13.10    2.80
  -6   6  -2   13.20    2.80
  -6   6  -2   16.20    1.80
  -6   6  -2   15.30    1.60
  -6   6  -2   11.80    2.60
  -6   6  -2   12.20    2.70
   6  -6   2   15.30    2.90
   6  -6   2   15.40    2.60
  -5   6  -2  297.77   19.20
  -5   6  -2  285.17   18.80
  -5   6  -2  284.27   19.00
  -5   6  -2  296.27   18.90
   5  -6   2  299.27   19.00
   5  -6   2  282.87   18.80
  -4   6  -2  585.94   36.10
  -4   6  -2  572.94   36.50
  -4   6  -2  585.44   36.30
  -4   6  -2  638.24   36.80
   4  -6   2  565.24   36.30
   4  -6   2  628.54   36.50
  -3   6  -2   28.80    3.50
  -3   6  -2   25.90    3.50
  -3   6  -2   27.30    3.30
  -3   6  -2   31.40    3.60
   3  -6   2   33.70    3.80
   3  -6   2   34.30    3.10
   3  -6   2   29.60    2.80
   3  -6   2   27.50    3.50
  -2   6  -2  722.23   48.80
  -2   6  -2  805.32   48.90
  -2   6  -2  871.01   49.40
  -2   6  -2  810.22   48.70
   2  -6   2  751.82   48.90
   2  -6   2  848.32   48.20
   2  -6   2  845.92   47.00
   2  -6   2  838.92   48.10
  -1   6  -2  466.65   29.40
  -1   6  -2  513.35   30.10
  -1   6  -2  407.96   29.40
  -1   6  -2  512.45   29.40
   1  -6   2  462.95   28.20
   1  -6   2  451.85   28.90
   1  -6   2  513.05   30.00
   1  -6   2  433.66   29.50
   1  -6   2  481.65   28.90
   0   6  -2  577.04   38.20
   0   6  -2  594.44   38.70
   0   6  -2  595.04   38.80
   0   6  -2  702.73   39.30
   0  -6   2  664.73   39.10
   0  -6   2  617.84   38.90
   0  -6   2  616.04   38.20
   0  -6   2  666.13   38.30
   1   6  -2  589.84   37.80
   1   6  -2  549.95   37.50
   1   6  -2  583.14   37.50
   1   6  -2  603.44   38.00
   1   6  -2  648.04   37.40
  -1  -6   2  643.74   38.00
  -1  -6   2  622.44   37.40
  -1  -6   2  612.34   38.10
   2   6  -2 2984.90  180.68
   2   6  -2 3394.36  181.78
   2   6  -2 2856.41  180.78
   2   6  -2 3065.29  180.18
   2   6  -2 3074.99  180.68
  -2  -6   2 2987.00  180.58
  -2  -6   2 3410.46  181.58
  -2  -6   2 3097.49  180.38
  -2  -6   2 3144.99  181.18
   3   6  -2  807.12   46.70
   3   6  -2  783.12   45.30
   3   6  -2  705.53   45.90
   3   6  -2  748.73   45.60
   3   6  -2  786.32   45.80
  -3  -6   2  720.73   45.40
  -3  -6   2  683.13   46.00
  -3  -6   2  667.33   45.80
  -3  -6   2  835.72   46.70
  -3  -6   2  699.13   45.50
   4   6  -2  352.86   25.00
   4   6  -2  414.16   25.10
   4   6  -2  363.06   24.60
   4   6  -2  385.36   24.40
  -4  -6   2  419.46   25.90
  -4  -6   2  347.07   24.70
  -4  -6   2  381.26   25.60
  -4  -6   2  386.06   24.80
  -4  -6   2  335.97   24.80
   5   6  -2   38.80    5.90
   5   6  -2   23.30    4.30
   5   6  -2   31.70    5.50
   5   6  -2   27.30    4.70
   5   6  -2   31.10    4.70
  -5  -6   2   40.40    6.20
  -5  -6   2   28.00    5.10
  -5  -6   2   27.20    4.90
  -5  -6   2   37.20    5.90
  -5  -6   2   30.30    5.10
   6   6  -2 1077.89   62.09
   6   6  -2  980.50   61.29
   6   6  -2 1007.90   59.89
   6   6  -2 1063.59   60.59
  -6  -6   2 1052.99   61.79
  -6  -6   2  999.80   61.49
  -6  -6   2  908.71   60.49
  -6  -6   2  925.11   60.89
  -6  -6   2  949.01   61.39
   7   6  -2  431.86   27.10
   7   6  -2  449.86   28.80
   7   6  -2  356.66   27.50
   7   6  -2  365.86   27.80
   7   6  -2  431.86   26.60
  -7  -6   2  418.96   27.60
  -7  -6   2  393.66   27.90
  -7  -6   2  427.96   28.60
  -7  -6   2  382.26   27.90
  -7  -6   2  451.65   28.80
   8   6  -2  297.67   20.90
   8   6  -2  337.07   21.80
   8   6  -2  346.97   23.90
   8   6  -2  311.17   23.20
   8   6  -2  300.97   22.60
  -8  -6   2  341.87   22.90
  -8  -6   2  315.97   23.40
  -8  -6   2  347.77   23.70
  -8  -6   2  284.47   22.50
  -8  -6   2  300.37   22.90
   9   6  -2    4.90    2.90
   9   6  -2   -0.40    2.20
   9   6  -2    3.20    1.80
   9   6  -2    3.50    1.90
  -9  -6   2    7.10    2.90
  -9  -6   2    3.90    2.90
  -9  -6   2    3.20    2.70
  -9  -6   2    0.00    1.80
  -9  -6   2    1.20    2.80
  10   6  -2  534.05   34.00
  10   6  -2  460.55   35.00
  10   6  -2  494.05   33.90
  10   6  -2  470.65   31.00
  10   6  -2  482.45   31.00
 -10  -6   2  424.26   33.20
 -10  -6   2  537.15   34.80
 -10  -6   2  521.35   35.10
 -10  -6   2  505.35   34.20
  11   6  -2    2.90    4.30
  11   6  -2    4.80    2.40
  11   6  -2    1.70    4.50
 -11  -6   2    7.90    4.00
 -11  -6   2    7.90    3.10
 -11  -6   2   -1.10    3.80
 -11  -6   2    4.30    3.50
 -11  -6   2    5.90    3.30
 -11   7  -2   15.70    3.10
 -11   7  -2   11.30    5.60
 -11   7  -2   12.60    3.10
 -11   7  -2   10.80    2.00
 -11   7  -2   11.20    3.60
 -11   7  -2    8.10    3.90
 -11   7  -2   11.00    2.00
 -10   7  -2   39.10    3.90
 -10   7  -2   21.50    7.20
 -10   7  -2   37.20    4.20
 -10   7  -2   34.80    4.20
 -10   7  -2   42.10    5.00
 -10   7  -2   34.80    3.80
 -10   7  -2   32.30    5.20
  -9   7  -2    6.30    1.70
  -9   7  -2    4.80    1.70
  -9   7  -2    3.10    2.00
  -9   7  -2    4.70    2.00
  -9   7  -2    4.00    2.10
  -9   7  -2    1.60    3.80
  -8   7  -2    1.80    1.00
  -8   7  -2    2.10    1.50
  -8   7  -2   -1.20    1.50
  -8   7  -2    3.60    3.00
  -8   7  -2   -0.10    1.30
  -8   7  -2    1.10    1.20
   8  -7   2    0.20    0.90
   8  -7   2    3.70    1.20
  -7   7  -2  131.19   10.40
  -7   7  -2  126.69   10.10
  -7   7  -2  116.89    9.50
  -7   7  -2  118.69   12.40
  -7   7  -2  145.29   10.10
   7  -7   2  114.19    8.80
   7  -7   2  133.09    9.30
  -6   7  -2    2.10    1.20
  -6   7  -2   -0.20    1.20
  -6   7  -2    1.10    1.20
   6  -7   2    0.90    1.20
   6  -7   2    2.30    1.10
  -5   7  -2   45.10    4.90
  -5   7  -2   58.39    5.40
  -5   7  -2   52.99    5.10
  -5   7  -2   51.29    4.90
   5  -7   2   59.49    5.20
   5  -7   2   39.10    4.50
  -4   7  -2    1.90    1.20
  -4   7  -2    1.00    1.00
  -4   7  -2    1.60    1.00
  -4   7  -2    1.00    1.30
   4  -7   2    2.40    1.30
   4  -7   2    2.10    1.20
  -3   7  -2   15.20    3.20
  -3   7  -2   19.20    3.30
  -3   7  -2   14.60    3.00
   3  -7   2   16.80    2.00
   3  -7   2   12.60    2.70
   3  -7   2   17.10    3.30
   3  -7   2   14.70    2.30
  -2   7  -2   22.10    4.10
  -2   7  -2   31.20    3.60
  -2   7  -2   31.70    3.90
  -2   7  -2   23.30    4.10
   2  -7   2   28.40    2.70
   2  -7   2   37.60    3.40
   2  -7   2   28.30    3.20
   2  -7   2   25.50    4.20
  -1   7  -2  174.08   13.10
  -1   7  -2  171.18   12.70
  -1   7  -2  191.68   13.60
   1  -7   2  185.38   11.90
   1  -7   2  173.68   12.20
   1  -7   2  189.18   13.40
   1  -7   2  164.98   12.20
   0   7  -2    1.30    1.10
   0   7  -2    0.50    0.90
   0   7  -2    0.20    0.90
   0   7  -2    1.20    1.00
   0  -7   2    1.10    0.80
   0  -7   2    0.90    1.20
   0  -7   2    1.10    1.00
   0  -7   2    0.60    1.00
   0  -7   2    0.00    1.00
   1   7  -2   72.89    7.30
   1   7  -2   70.29    6.60
   1   7  -2   79.29    7.50
   1   7  -2   83.29    7.40
   1   7  -2   64.29    6.80
  -1  -7   2   80.19    7.40
  -1  -7   2   69.69    7.00
  -1  -7   2   78.79    6.80
  -1  -7   2   76.09    6.80
   2   7  -2   17.50    3.50
   2   7  -2   13.50    3.30
   2   7  -2   17.10    3.50
   2   7  -2   15.10    3.60
  -2  -7   2   17.10    3.80
  -2  -7   2   18.00    3.60
  -2  -7   2   15.70    3.60
  -2  -7   2   19.90    3.70
   3   7  -2   71.89    6.70
   3   7  -2   81.69    7.40
   3   7  -2   77.49    7.70
   3   7  -2   72.99    7.30
   3   7  -2   70.09    6.90
  -3  -7   2   78.29    7.10
  -3  -7   2   58.29    6.90
  -3  -7   2   66.79    7.20
  -3  -7   2   64.59    6.80
   4   7  -2   20.00    4.60
   4   7  -2   22.30    4.10
   4   7  -2   30.60    4.90
   4   7  -2   22.10    4.60
   4   7  -2   24.10    4.30
  -4  -7   2   19.50    4.70
  -4  -7   2   25.30    4.60
  -4  -7   2   25.30    4.90
  -4  -7   2   20.50    4.30
  -4  -7   2   29.70    5.10
   5   7  -2   55.79    6.70
   5   7  -2   46.50    5.50
   5   7  -2   43.80    5.70
   5   7  -2   49.50    5.70
  -5  -7   2   42.00    5.70
  -5  -7   2   38.40    6.40
  -5  -7   2   42.40    5.40
  -5  -7   2   41.30    6.70
  -5  -7   2   52.79    6.40
   6   7  -2    3.80    1.90
   6   7  -2    4.80    2.60
   6   7  -2    2.00    1.70
   6   7  -2    0.30    1.80
   6   7  -2    4.40    2.20
  -6  -7   2    2.60    1.90
  -6  -7   2    4.70    2.20
  -6  -7   2    3.30    2.20
  -6  -7   2    0.90    1.50
  -6  -7   2    5.60    2.70
   7   7  -2   39.40    6.60
   7   7  -2   32.30    5.80
   7   7  -2   35.10    6.50
   7   7  -2   44.10    5.40
  -7  -7   2   29.50    6.00
  -7  -7   2   40.60    6.40
  -7  -7   2   38.70    6.90
  -7  -7   2   45.10    7.10
  -7  -7   2   36.10    6.50
   8   7  -2   16.90    4.90
   8   7  -2    9.20    3.00
   8   7  -2   15.00    3.90
   8   7  -2   13.30    3.10
  -8  -7   2   12.10    3.50
  -8  -7   2   13.50    4.10
  -8  -7   2   13.40    4.10
  -8  -7   2   10.20    3.50
  -8  -7   2   12.30    3.80
   9   7  -2   50.09    8.60
   9   7  -2   46.40    5.50
   9   7  -2   58.69    6.30
   9   7  -2   37.10    7.00
  -9  -7   2   42.80    7.90
  -9  -7   2   48.30    7.70
  -9  -7   2   39.20    7.30
  -9  -7   2   51.09    8.20
  10   7  -2   26.80    4.60
  10   7  -2   36.40    6.60
  10   7  -2   25.10    6.30
  10   7  -2   14.00    3.60
  10   7  -2   25.50    6.70
 -10  -7   2   23.00    5.70
 -10  -7   2   30.80    6.30
 -10  -7   2   27.70    6.30
 -10  -7   2   22.00    5.50
 -10  -7   2   22.30    6.60
  11   7  -2   -0.40    3.40
  11   7  -2    3.70    2.90
  11   7  -2   -0.30    2.30
 -11  -7   2    1.90    3.70
 -11  -7   2    0.80    3.20
 -11  -7   2   -2.40    2.90
 -11  -7   2    0.90    2.90
 -11  -7   2    0.00    2.60
 -11   8  -2  103.59    6.90
 -11   8  -2  109.59   10.00
 -11   8  -2  106.59   17.00
 -11   8  -2  117.89   10.00
 -10   8  -2   17.10    3.60
 -10   8  -2   13.30    2.40
 -10   8  -2   20.00    5.90
 -10   8  -2   13.40    3.50
 -10   8  -2   13.30    2.50
  -9   8  -2    5.00    3.80
  -9   8  -2    2.80    1.80
  -9   8  -2    6.90    2.20
  -9   8  -2    2.00    2.00
  -9   8  -2    3.80    1.80
  -8   8  -2   73.89    7.30
  -8   8  -2   80.39    7.60
  -8   8  -2  105.89   16.30
  -8   8  -2   82.69    7.90
   8  -8   2   81.09    6.10
   8  -8   2   92.19    6.30
  -7   8  -2  151.68   11.60
  -7   8  -2  152.08   11.80
  -7   8  -2  142.19   11.60
  -7   8  -2  172.68   12.10
   7  -8   2  163.38   11.00
   7  -8   2  162.58   11.50
  -6   8  -2  796.72   50.49
  -6   8  -2  832.92   50.79
  -6   8  -2  828.82   50.79
  -6   8  -2  825.92   50.79
   6  -8   2  864.21   50.19
   6  -8   2  857.21   50.39
  -5   8  -2  180.48   13.20
  -5   8  -2  183.18   13.30
  -5   8  -2  177.18   13.00
  -5   8  -2  169.38   12.60
   5  -8   2  174.78   12.70
   5  -8   2  174.68   12.60
  -4   8  -2  445.06   27.90
  -4   8  -2  427.76   28.00
  -4   8  -2  440.76   27.60
  -4   8  -2  442.46   28.00
   4  -8   2  463.15   27.90
   4  -8   2  429.86   25.20
   4  -8   2  383.06   27.40
   4  -8   2  424.46   25.10
  -3   8  -2  115.39    9.40
  -3   8  -2   98.49    9.10
  -3   8  -2  114.99    9.20
  -3   8  -2  118.09    9.80
   3  -8   2  117.09    8.20
   3  -8   2  110.89    9.30
   3  -8   2  113.09    8.00
  -2   8  -2  116.39    9.90
  -2   8  -2  131.09   10.60
  -2   8  -2  108.79    9.60
  -2   8  -2  117.29   10.10
   2  -8   2  130.49    9.20
   2  -8   2  130.99   10.30
   2  -8   2  128.89    8.70
   2  -8   2  106.19    9.80
   2  -8   2  124.59    9.00
  -1   8  -2  803.52   52.29
  -1   8  -2  835.22   52.79
  -1   8  -2  850.91   53.09
  -1   8  -2  964.10   53.69
   1  -8   2  841.02   51.79
   1  -8   2  910.21   51.49
   1  -8   2  899.51   51.89
   1  -8   2  771.02   52.69
   1  -8   2  874.41   52.99
   0   8  -2  250.97   18.80
   0   8  -2  316.27   20.00
   0   8  -2  251.17   19.00
   0   8  -2  266.57   18.50
   0  -8   2  284.07   19.50
   0  -8   2  227.68   18.50
   0  -8   2  287.17   18.20
   0  -8   2  283.57   18.30
   0  -8   2  252.37   18.00
   1   8  -2  777.92   51.69
   1   8  -2  803.62   50.99
   1   8  -2  763.12   51.59
   1   8  -2  785.92   51.49
   1   8  -2  903.31   52.59
  -1  -8   2  895.11   52.29
  -1  -8   2  873.01   51.09
  -1  -8   2  889.31   51.29
  -1  -8   2  862.11   51.19
  -1  -8   2  794.02   51.79
   2   8  -2  121.39   10.90
   2   8  -2  113.89   10.60
   2   8  -2  136.49   10.60
   2   8  -2  140.59   11.10
   2   8  -2  137.99   11.60
  -2  -8   2  125.59   11.20
  -2  -8   2  118.09   10.80
  -2  -8   2  123.19   10.20
  -2  -8   2  119.79   10.30
   3   8  -2   99.59    9.60
   3   8  -2   98.59    9.30
   3   8  -2  131.79   10.50
   3   8  -2  131.79   11.20
   3   8  -2  101.79   10.20
  -3  -8   2   97.59   10.10
  -3  -8   2  119.09    9.90
  -3  -8   2  114.09   10.00
  -3  -8   2  128.19   10.90
   4   8  -2  469.35   28.80
   4   8  -2  369.46   27.40
   4   8  -2  388.96   28.10
   4   8  -2  462.75   29.80
   4   8  -2  371.86   28.50
  -4  -8   2  404.16   29.00
  -4  -8   2  479.95   28.90
  -4  -8   2  469.35   29.70
  -4  -8   2  414.06   28.50
   5   8  -2  161.38   13.60
   5   8  -2  158.48   14.10
   5   8  -2  196.78   17.70
   5   8  -2  169.68   14.90
   5   8  -2  202.88   15.00
  -5  -8   2  187.78   14.90
  -5  -8   2  177.28   15.10
  -5  -8   2  196.38   14.80
  -5  -8   2  194.18   15.50
  -5  -8   2  200.58   15.70
   6   8  -2  895.21   53.89
   6   8  -2  869.31   52.99
   6   8  -2  737.43   53.59
   6   8  -2  952.20   56.19
   6   8  -2  751.02   53.89
  -6  -8   2  961.00   55.79
  -6  -8   2  853.21   54.39
  -6  -8   2  858.01   54.79
  -6  -8   2  909.41   55.09
  -6  -8   2  825.52   53.79
   7   8  -2  165.38   14.10
   7   8  -2  189.08   14.00
   7   8  -2  152.58   14.40
   7   8  -2  165.08   12.90
   7   8  -2  149.59   13.90
  -7  -8   2  165.28   14.30
  -7  -8   2  140.89   14.00
  -7  -8   2  171.48   14.90
  -7  -8   2  159.18   13.80
  -7  -8   2  144.69   14.10
   8   8  -2   92.69    8.40
   8   8  -2   93.99    9.20
   8   8  -2   88.29    9.90
   8   8  -2   85.99   10.40
  -8  -8   2   98.79   10.30
  -8  -8   2   92.69   10.90
  -8  -8   2   73.99    9.50
  -8  -8   2   75.99    9.80
   9   8  -2    3.90    3.10
   9   8  -2    9.10    3.70
   9   8  -2    4.00    2.30
   9   8  -2    8.40    3.20
   9   8  -2   -1.20    3.10
  -9  -8   2    6.40    4.10
  -9  -8   2    5.90    2.70
  -9  -8   2   10.00    4.60
  -9  -8   2    0.30    2.60
  -9  -8   2    8.20    3.50
  10   8  -2   11.80    3.60
  10   8  -2   22.60    6.20
  10   8  -2   10.00    3.70
  10   8  -2    9.30    5.10
 -10  -8   2   15.90    5.10
 -10  -8   2   16.40    5.40
 -10  -8   2   11.90    4.90
 -10  -8   2   15.40    4.70
 -10  -8   2   14.80    5.40
  11   8  -2  125.09   10.80
  11   8  -2  116.59   10.90
 -11  -8   2  106.39   11.80
 -11  -8   2  121.29   13.00
 -11  -8   2  104.69   12.80
 -11  -8   2  126.69   13.70
 -10   9  -2    1.20    2.40
 -10   9  -2   -0.20    2.30
 -10   9  -2    0.00    1.40
 -10   9  -2    3.30    1.40
 -10   9  -2   -0.50    3.70
  -9   9  -2   36.80    4.50
  -9   9  -2   31.30    3.90
  -9   9  -2   32.90    5.10
  -9   9  -2   28.00    7.90
  -8   9  -2   -0.40    1.30
  -8   9  -2   -1.00    1.50
  -8   9  -2    1.40    1.70
  -8   9  -2   -3.00    2.10
  -8   9  -2    1.60    1.60
   8  -9   2    0.80    1.10
   8  -9   2   -1.70    1.20
  -7   9  -2  101.19    9.20
  -7   9  -2  120.19    9.70
  -7   9  -2  109.79    9.20
  -7   9  -2  108.09    9.00
   7  -9   2  105.09    8.70
  -6   9  -2    2.30    1.50
  -6   9  -2   -1.10    1.50
  -6   9  -2    0.70    1.30
  -6   9  -2    1.80    1.30
   6  -9   2    1.00    1.50
   6  -9   2    1.20    1.10
  -5   9  -2   -0.10    1.40
  -5   9  -2    0.40    1.20
  -5   9  -2    2.00    1.30
  -5   9  -2   -0.50    1.30
   5  -9   2   -0.60    1.00
   5  -9   2    2.50    1.50
  -4   9  -2    4.40    1.70
  -4   9  -2    2.70    1.40
  -4   9  -2    1.00    1.50
  -4   9  -2    0.70    1.90
   4  -9   2    0.80    0.70
   4  -9   2    2.40    1.70
   4  -9   2    2.30    1.40
  -3   9  -2   72.49    7.50
  -3   9  -2   66.29    7.00
  -3   9  -2   76.89    7.50
  -3   9  -2   79.49    7.80
   3  -9   2   85.59    6.30
   3  -9   2   75.29    5.00
   3  -9   2   82.09    7.40
   3  -9   2   82.99    6.40
  -2   9  -2    2.60    2.00
  -2   9  -2    1.00    1.50
  -2   9  -2    4.00    2.00
  -2   9  -2    2.50    1.70
   2  -9   2    5.40    1.60
   2  -9   2    4.80    2.00
   2  -9   2    0.40    1.40
   2  -9   2    0.00    1.10
   2  -9   2    2.60    1.20
  -1   9  -2   49.60    5.90
  -1   9  -2   48.70    5.90
  -1   9  -2   46.70    6.00
  -1   9  -2   48.90    5.60
   1  -9   2   47.10    5.70
   1  -9   2   54.89    5.20
   1  -9   2   58.69    5.60
   1  -9   2   56.39    5.40
   1  -9   2   51.09    6.00
   0   9  -2   33.90    5.90
   0   9  -2   25.00    5.00
   0   9  -2   22.50    4.80
   0   9  -2   34.20    5.70
   0   9  -2   37.50    6.00
   0  -9   2   27.00    4.50
   0  -9   2   31.30    5.60
   0  -9   2   31.50    4.00
   0  -9   2   35.90    4.30
   1   9  -2   81.89    8.40
   1   9  -2   87.09    8.50
   1   9  -2   80.49    8.60
   1   9  -2   76.79    8.10
   1   9  -2   78.99    7.70
  -1  -9   2   62.39    7.60
  -1  -9   2   91.99    8.00
  -1  -9   2   92.39    8.80
  -1  -9   2   80.19    7.70
  -1  -9   2   87.69    7.80
   2   9  -2    6.40    2.40
   2   9  -2    3.70    1.80
   2   9  -2    5.30    2.10
   2   9  -2    4.10    2.20
   2   9  -2    0.90    1.90
  -2  -9   2    4.20    2.10
  -2  -9   2    7.30    2.90
  -2  -9   2    7.50    2.40
  -2  -9   2    0.90    1.20
   3   9  -2    4.10    2.50
   3   9  -2    8.80    3.60
   3   9  -2    7.60    2.50
   3   9  -2    8.60    3.00
   3   9  -2    3.90    2.40
  -3  -9   2    6.30    2.50
  -3  -9   2    4.60    2.70
  -3  -9   2    8.50    3.00
  -3  -9   2    4.90    2.00
  -3  -9   2    8.80    2.90
   4   9  -2    5.30    2.80
   4   9  -2    5.10    2.30
   4   9  -2    6.90    2.90
   4   9  -2    3.10    2.40
   4   9  -2    7.20    2.50
  -4  -9   2    5.10    2.60
  -4  -9   2    5.40    2.40
  -4  -9   2    5.00    2.50
  -4  -9   2    9.70    3.50
   5   9  -2    7.10    3.10
   5   9  -2   12.10    4.00
   5   9  -2    8.00    2.50
   5   9  -2    5.90    2.50
   5   9  -2   14.30    3.80
  -5  -9   2    4.20    2.30
  -5  -9   2    4.30    2.60
  -5  -9   2    6.10    2.90
  -5  -9   2    7.50    2.80
   6   9  -2   -0.60    1.60
   6   9  -2   -0.70    1.80
   6   9  -2    1.00    2.10
   6   9  -2    3.10    2.50
   6   9  -2   -2.50    1.90
  -6  -9   2   -1.30    1.60
  -6  -9   2    2.00    2.30
  -6  -9   2    0.00    1.50
  -6  -9   2    0.70    2.00
   7   9  -2   67.99    8.90
   7   9  -2   82.79    8.20
   7   9  -2   52.69    9.30
  -7  -9   2   52.39    9.90
  -7  -9   2   76.89    8.70
  -7  -9   2   82.49    9.50
  -7  -9   2   85.39    9.60
  -7  -9   2   64.09    9.80
   8   9  -2   37.40    7.40
   8   9  -2   33.90    6.40
   8   9  -2   48.30    6.00
   8   9  -2   41.80    9.20
   8   9  -2   59.39   10.20
  -8  -9   2   29.00    6.90
  -8  -9   2   46.90    7.80
  -8  -9   2   51.29    8.40
  -8  -9   2   31.10    6.90
  -8  -9   2   53.19    8.50
   9   9  -2    6.40    2.60
   9   9  -2    6.70    3.50
   9   9  -2    5.30    3.50
   9   9  -2   -1.30    3.10
  -9  -9   2    5.40    3.40
  -9  -9   2    5.20    3.20
  -9  -9   2   -4.10    3.80
  -9  -9   2    3.90    3.20
  -9  -9   2    5.50    3.30
  10   9  -2    1.70    3.80
  10   9  -2    2.60    3.50
  10   9  -2    0.20    4.20
 -10  -9   2   19.70    5.30
 -10  -9   2    4.80    4.40
 -10  -9   2    7.20    4.50
 -10  -9   2   10.10    4.70
  -9  10  -2   20.20    3.70
  -9  10  -2   25.20    6.70
  -9  10  -2   23.20    4.50
  -9  10  -2   18.00    4.10
  -9  10  -2   20.80    4.60
  -8  10  -2   40.30    5.80
  -8  10  -2   30.30    4.90
  -8  10  -2   34.50    5.80
  -8  10  -2   36.60    4.80
   8 -10   2   30.20    3.70
  -7  10  -2  137.59   11.70
  -7  10  -2  140.19   11.30
  -7  10  -2  156.28   11.80
  -7  10  -2  138.49   11.60
   7 -10   2  137.99   11.00
  -6  10  -2   36.80    4.80
  -6  10  -2   40.70    5.20
  -6  10  -2   33.20    6.30
   6 -10   2   38.70    4.70
  -5  10  -2   -0.20    1.40
  -5  10  -2   -0.80    1.60
  -5  10  -2   -0.80    1.50
  -5  10  -2    0.60    2.00
   5 -10   2    2.30    1.70
   5 -10   2    0.10    1.50
  -4  10  -2  829.92   51.99
  -4  10  -2  885.71   52.79
  -4  10  -2  810.52   52.19
  -4  10  -2  838.12   52.29
   4 -10   2  811.62   51.79
   4 -10   2  813.02   49.20
   4 -10   2  905.81   52.39
  -3  10  -2   77.29    7.70
  -3  10  -2   63.39    6.70
  -3  10  -2   59.89    7.10
  -3  10  -2   61.29    7.00
   3 -10   2   55.99    5.40
   3 -10   2   63.49    5.50
   3 -10   2   71.29    5.80
  -2  10  -2  165.38   13.50
  -2  10  -2  163.28   13.10
  -2  10  -2  139.79   14.30
  -2  10  -2  182.68   14.20
   2 -10   2  161.18   13.40
   2 -10   2  183.98   12.30
   2 -10   2  154.58   13.30
   2 -10   2  163.08   11.90
   2 -10   2  170.08   12.10
  -1  10  -2 1250.87   73.89
  -1  10  -2 1102.19   72.69
  -1  10  -2 1102.29   73.49
  -1  10  -2 1347.47   74.69
   1 -10   2 1232.28   71.99
   1 -10   2 1167.58   72.09
   1 -10   2 1299.07   74.19
   1 -10   2 1249.18   72.19
   1 -10   2 1116.79   73.39
   0  10  -2   23.20    5.20
   0  10  -2   23.90    4.80
   0  10  -2   29.80    5.90
   0  10  -2   22.20    5.20
   0  10  -2   31.50    6.00
   0 -10   2   27.90    5.00
   0 -10   2   25.20    4.60
   0 -10   2   31.30    5.70
   0 -10   2   26.70    5.50
   1  10  -2   69.89    8.00
   1  10  -2   86.59    8.80
   1  10  -2   65.19    7.20
   1  10  -2   65.79    7.70
   1  10  -2   61.39    7.70
  -1 -10   2   63.09    7.80
  -1 -10   2   77.19    7.50
  -1 -10   2   71.09    7.30
  -1 -10   2   74.59    7.40
  -1 -10   2   75.69    8.40
   2  10  -2 1214.38   80.69
   2  10  -2 1207.18   81.19
   2  10  -2 1310.37   81.09
   2  10  -2 1478.85   82.49
   2  10  -2 1364.26   80.59
  -2 -10   2 1424.06   80.59
  -2 -10   2 1333.77   80.79
  -2 -10   2 1245.88   81.29
  -2 -10   2 1269.57   80.19
  -2 -10   2 1435.96   82.19
   3  10  -2  483.25   36.40
   3  10  -2  594.54   38.60
   3  10  -2  536.15   36.30
   3  10  -2  601.74   37.60
   3  10  -2  533.05   37.60
  -3 -10   2  627.14   37.10
  -3 -10   2  524.25   36.60
  -3 -10   2  531.55   37.50
  -3 -10   2  571.24   37.50
  -3 -10   2  597.94   38.30
   4  10  -2  584.44   38.30
   4  10  -2  532.75   38.50
   4  10  -2  619.84   39.30
   4  10  -2  570.34   39.50
   4  10  -2  657.03   40.90
  -4 -10   2  633.04   40.30
  -4 -10   2  590.54   38.60
  -4 -10   2  553.04   38.50
  -4 -10   2  555.04   41.90
  -4 -10   2  585.54   39.80
   5  10  -2  689.13   47.90
   5  10  -2  701.13   47.30
   5  10  -2  778.82   49.30
  -5 -10   2  724.33   48.90
  -5 -10   2  756.92   48.80
  -5 -10   2  747.03   47.40
   6  10  -2   26.30    6.60
   6  10  -2   22.50    5.30
   6  10  -2   31.40    6.90
  -6 -10   2   22.00    5.90
  -6 -10   2   22.30    6.00
  -6 -10   2   30.90    6.50
   7  10  -2   51.99    9.70
   7  10  -2   50.79    9.10
   7  10  -2   58.29    8.80
   7  10  -2   56.49    9.10
  -7 -10   2   47.70    8.60
  -7 -10   2   65.39   10.10
  -7 -10   2   47.70    9.10
  -7 -10   2   39.90    7.90
  -7 -10   2   31.80   10.60
   8  10  -2  278.37   22.90
   8  10  -2  253.27   20.30
   8  10  -2  257.07   21.60
   8  10  -2  252.17   21.30
  -8 -10   2  263.47   22.60
  -8 -10   2  276.87   24.30
  -8 -10   2  253.37   21.40
  -8 -10   2  273.67   21.50
  -8 -10   2  271.37   22.40
  -8 -10   2  252.07   21.50
   9  10  -2   44.20    8.00
   9  10  -2   45.80    8.10
   9  10  -2   43.30    9.00
  -9 -10   2   54.19   10.10
  -9 -10   2   50.29    9.70
  -9 -10   2   56.79    9.60
  -9 -10   2   53.59    9.70
  -9  11  -2   83.09    8.30
  -9  11  -2   75.09    7.00
  -9  11  -2   89.29    8.80
  -9  11  -2   62.49   12.00
  -9  11  -2   77.09    7.90
  -8  11  -2    2.60    2.50
  -8  11  -2   10.60    3.10
  -8  11  -2    4.30    3.00
  -8  11  -2   -1.10    2.60
   8 -11   2    5.60    2.50
   8 -11   2    4.40    1.80
  -7  11  -2   -1.90    2.10
  -7  11  -2   -1.00    1.90
  -7  11  -2    0.70    2.20
  -7  11  -2    3.60    1.90
   7 -11   2    4.10    2.20
   7 -11   2    3.40    1.80
  -6  11  -2   64.79    7.00
  -6  11  -2   76.09    7.30
  -6  11  -2   51.69    6.60
  -6  11  -2   51.29    6.30
   6 -11   2   59.89    6.30
   6 -11   2   55.59    6.50
  -5  11  -2    8.20    2.70
  -5  11  -2   14.30    3.60
  -5  11  -2    7.50    2.90
  -5  11  -2   10.80    3.10
   5 -11   2    6.70    2.80
  -4  11  -2   29.80    5.40
  -4  11  -2   26.40    5.30
  -4  11  -2   40.70    5.90
   4 -11   2   31.00    3.10
   4 -11   2   29.50    3.00
   4 -11   2   33.80    5.50
  -3  11  -2   79.59    7.80
  -3  11  -2   57.59    7.20
  -3  11  -2   77.69    8.30
  -3  11  -2   64.79    7.50
   3 -11   2   63.49    5.20
   3 -11   2   78.69    6.20
  -2  11  -2    2.40    2.10
  -2  11  -2    1.50    2.20
  -2  11  -2    2.20    2.00
  -2  11  -2    0.60    1.80
   2 -11   2    0.20    1.70
   2 -11   2   -2.60    1.20
   2 -11   2    3.80    1.60
   2 -11   2    2.20    2.00
   2 -11   2    0.30    1.50
  -1  11  -2   31.60    6.20
  -1  11  -2   28.40    5.40
  -1  11  -2   25.40    5.50
  -1  11  -2   26.70    5.60
   1 -11   2   29.90    4.10
   1 -11   2   29.10    5.30
   1 -11   2   29.60    4.70
   1 -11   2   28.10    5.60
   1 -11   2   32.00    6.00
   0  11  -2   37.80    6.80
   0  11  -2   42.40    7.30
   0  11  -2   29.80    6.30
   0  11  -2   45.00    5.60
   0 -11   2   37.50    4.90
   0 -11   2   36.20    5.80
   0 -11   2   36.80    5.70
   0 -11   2   34.00    6.40
   0 -11   2   36.30    6.60
   1  11  -2    9.30    3.30
   1  11  -2    9.20    3.30
   1  11  -2   14.00    4.30
   1  11  -2    3.90    2.40
  -1 -11   2   10.00    3.00
  -1 -11   2    4.60    2.30
  -1 -11   2    6.60    2.70
  -1 -11   2    7.00    3.00
  -1 -11   2    6.30    3.40
   2  11  -2   52.09    8.50
   2  11  -2   46.20    7.90
   2  11  -2   46.30    8.30
  -2 -11   2   51.49    8.40
  -2 -11   2   39.60    7.10
  -2 -11   2   51.39    6.40
  -2 -11   2   37.80    7.10
  -2 -11   2   60.09    6.80
   3  11  -2   36.10    7.00
   3  11  -2   25.70    5.90
   3  11  -2   30.90    6.70
  -3 -11   2   32.00    6.50
  -3 -11   2   37.80    6.60
  -3 -11   2   26.90    5.30
  -3 -11   2   21.30    5.60
  -3 -11   2   21.30    4.80
   4  11  -2    3.10    3.10
  -4 -11   2    9.50    3.80
  -4 -11   2   10.50    3.70
  -4 -11   2    6.70    3.00
   5  11  -2   24.10    6.30
   5  11  -2   28.80    7.00
   5  11  -2   31.30    6.30
   5  11  -2   31.20    7.20
   5  11  -2   25.80    5.60
  -5 -11   2   38.80    6.80
  -5 -11   2   39.50    7.40
  -5 -11   2   26.20    6.00
  -5 -11   2   30.40    6.80
   6  11  -2   14.90    4.60
   6  11  -2   18.20    5.00
   6  11  -2    5.60    3.90
   6  11  -2    7.80    3.80
  -6 -11   2    6.60    3.80
  -6 -11   2   15.10    4.90
  -6 -11   2   10.60    4.40
  -6 -11   2   14.30    4.80
  -6 -11   2    6.80    3.70
   7  11  -2    5.40    3.10
   7  11  -2   -2.80    2.60
   7  11  -2    0.50    3.50
   7  11  -2    4.30    2.80
  -7 -11   2   -2.50    2.70
  -7 -11   2    3.10    3.20
  -7 -11   2    0.30    3.10
  -7 -11   2    3.00    2.80
  -7 -11   2    3.60    3.90
   8  11  -2    7.80    3.60
   8  11  -2    3.50    4.40
   8  11  -2   12.30    5.10
  -8 -11   2    6.90    4.40
  -8 -11   2    6.90    4.10
  -8 -11   2   -0.70    3.50
  -8 -11   2    4.90    4.00
  -8  12  -2  136.69   11.70
  -8  12  -2  138.49   12.30
  -8  12  -2  114.59   11.10
  -8  12  -2  129.09   11.00
   8 -12   2  124.89   10.40
  -7  12  -2   20.70    4.30
  -7  12  -2   20.80    4.60
  -7  12  -2   20.10    4.70
  -7  12  -2   22.90    5.00
   7 -12   2   16.70    3.90
   7 -12   2   10.70    3.00
  -6  12  -2  666.23   41.40
  -6  12  -2  656.63   41.00
  -6  12  -2  644.74   40.90
  -6  12  -2  582.34   40.90
   6 -12   2  620.14   39.80
   6 -12   2  617.24   40.20
  -5  12  -2   -1.00    2.60
  -5  12  -2    3.20    2.80
  -5  12  -2    0.60    2.10
  -5  12  -2   -0.20    1.90
   5 -12   2    5.10    2.60
   5 -12   2    0.70    2.10
  -4  12  -2   19.70    4.80
  -4  12  -2   25.80    5.30
  -4  12  -2   15.30    4.30
  -4  12  -2   20.60    4.80
   4 -12   2   17.20    2.60
   4 -12   2   19.50    2.70
   4 -12   2   23.00    5.00
  -3  12  -2  295.87   21.70
  -3  12  -2  287.97   22.00
  -3  12  -2  271.57   21.80
  -3  12  -2  328.57   23.10
   3 -12   2  304.47   18.60
   3 -12   2  313.87   19.80
   3 -12   2  282.87   19.50
  -2  12  -2    4.10    3.50
  -2  12  -2   -1.10    2.20
  -2  12  -2    1.20    2.10
  -2  12  -2    1.40    2.20
   2 -12   2    3.50    2.70
   2 -12   2    2.10    1.60
   2 -12   2    1.50    2.10
   2 -12   2    1.40    2.30
   2 -12   2    2.70    2.00
  -1  12  -2    5.90    3.10
  -1  12  -2    3.90    2.60
  -1  12  -2    5.60    2.30
  -1  12  -2    5.60    2.90
  -1  12  -2    2.40    2.60
   1 -12   2    4.10    2.20
   1 -12   2    5.40    2.30
   1 -12   2    4.10    2.70
   1 -12   2    7.90    2.70
   1 -12   2    5.20    2.80
   0  12  -2  554.74   41.20
   0  12  -2  706.93   42.90
   0  12  -2  582.24   41.20
   0  12  -2  611.64   40.60
   0 -12   2  582.14   41.10
   0 -12   2  701.03   42.80
   0 -12   2  634.64   40.00
   0 -12   2  625.84   39.80
   0 -12   2  606.54   39.60
   1  12  -2   35.30    7.70
   1  12  -2   51.59    7.90
   1  12  -2   42.90    8.20
  -1 -12   2   38.90    7.60
  -1 -12   2   43.50    7.90
  -1 -12   2   41.20    7.80
  -1 -12   2   50.19    7.50
  -1 -12   2   48.40    7.20
   2  12  -2   47.50    8.40
   2  12  -2   30.00    6.90
   2  12  -2   44.70    8.40
  -2 -12   2   50.29    8.60
  -2 -12   2   44.00    7.70
  -2 -12   2   56.49    9.20
  -2 -12   2   42.70    7.40
   3  12  -2  199.78   17.00
   3  12  -2  188.78   17.00
   3  12  -2  186.88   17.40
  -3 -12   2  188.38   16.80
  -3 -12   2  178.08   16.00
  -3 -12   2  177.58   15.50
  -3 -12   2  200.58   17.20
   4  12  -2  141.19   14.90
   4  12  -2  179.18   15.80
   4  12  -2  157.28   15.70
   4  12  -2  170.98   14.60
   4  12  -2  175.08   15.40
  -4 -12   2  152.68   14.30
  -4 -12   2  163.48   15.60
  -4 -12   2  164.28   15.90
   5  12  -2  165.08   16.30
   5  12  -2  187.18   15.70
   5  12  -2  181.98   17.20
   5  12  -2  190.18   16.50
   5  12  -2  155.28   15.30
  -5 -12   2  186.78   17.50
  -5 -12   2  171.48   16.70
  -5 -12   2  168.98   16.10
  -5 -12   2  179.58   17.10
  -5 -12   2  198.18   16.50
   6  12  -2  495.45   34.00
   6  12  -2  459.05   35.30
   6  12  -2  528.85   42.90
   6  12  -2  525.05   35.40
   6  12  -2  447.56   35.50
  -6 -12   2  520.65   35.10
  -6 -12   2  481.55   36.20
  -6 -12   2  462.15   35.50
   7  12  -2   12.30    5.30
   7  12  -2    1.90    4.10
   7  12  -2   10.50    4.50
  -7 -12   2    3.20    4.20
  -7 -12   2    2.00    3.30
  -7 -12   2    3.60    4.90
  -7  13  -2    7.20    3.10
  -7  13  -2   -4.40    3.20
  -7  13  -2    5.20    3.10
   7 -13   2    3.90    3.00
  -6  13  -2   65.09    8.10
  -6  13  -2   71.49    8.00
  -6  13  -2   84.69    8.70
   6 -13   2   65.49    7.60
  -5  13  -2  147.99   13.90
  -5  13  -2  191.68   15.20
  -5  13  -2  186.98   14.50
   5 -13   2  144.09   13.60
  -4  13  -2   41.10    7.20
  -4  13  -2   30.70    6.30
  -4  13  -2   42.60    7.50
   4 -13   2   36.80    4.00
   4 -13   2   46.30    5.80
   4 -13   2   38.60    3.50
  -3  13  -2   24.20    5.00
  -3  13  -2   17.20    4.70
   3 -13   2   15.50    4.10
   3 -13   2   18.60    3.50
   3 -13   2   15.80    2.60
   3 -13   2   16.10    3.20
  -2  13  -2   23.10    5.90
  -2  13  -2   22.10    5.40
  -2  13  -2   22.00    4.70
  -2  13  -2    9.20    4.30
  -2  13  -2   20.40    5.20
   2 -13   2   11.70    4.10
   2 -13   2   14.00    4.30
   2 -13   2   13.80    3.50
   2 -13   2   13.50    3.40
  -1  13  -2    6.40    3.80
  -1  13  -2    2.20    3.10
  -1  13  -2    6.60    3.40
  -1  13  -2    0.70    2.70
  -1  13  -2    6.30    3.50
   1 -13   2    2.80    2.80
   1 -13   2    0.10    2.20
   1 -13   2    2.00    2.20
   1 -13   2    6.30    2.50
   0  13  -2   18.90    5.10
   0  13  -2   14.00    5.90
   0  13  -2   14.60    4.20
   0  13  -2   11.70    4.50
   0  13  -2   10.30    4.00
   0 -13   2   13.50    4.30
   0 -13   2   11.80    3.30
   0 -13   2   14.00    3.70
   0 -13   2    8.30    3.10
   0 -13   2   11.90    4.50
   1  13  -2   44.50    8.00
   1  13  -2   35.50    7.40
   1  13  -2   35.40    7.70
   1  13  -2   47.70    8.60
   1  13  -2   54.79    8.10
  -1 -13   2   31.50    6.00
  -1 -13   2   29.10    6.50
  -1 -13   2   32.50    6.00
  -1 -13   2   32.20    6.70
   2  13  -2    2.70    3.10
   2  13  -2   -3.20    3.30
   2  13  -2   -0.80    2.40
  -2 -13   2   -3.50    2.50
  -2 -13   2    0.80    2.70
  -2 -13   2   -0.30    2.10
  -2 -13   2    3.20    2.30
   3  13  -2   12.90    4.20
   3  13  -2   21.60    5.40
   3  13  -2   17.50    5.60
   3  13  -2   18.00    5.30
  -3 -13   2   18.70    4.90
  -3 -13   2   14.60    4.20
  -3 -13   2   21.80    5.80
  -3 -13   2   17.50    5.30
  -3 -13   2   17.30    4.80
   4  13  -2    5.00    4.00
   4  13  -2    2.60    3.40
   4  13  -2   -5.50    3.30
   4  13  -2    2.80    2.60
   4  13  -2    5.80    3.60
  -4 -13   2    0.20    4.10
  -4 -13   2    4.40    3.10
  -4 -13   2    6.30    4.20
  -4 -13   2   -1.60    3.40
  -4 -13   2    2.20    2.90
   5  13  -2  103.59   11.10
   5  13  -2   82.39   10.30
   5  13  -2   84.49   12.90
  -5 -13   2   68.19   11.30
  -5 -13   2   64.59   11.40
  -5 -13   2   75.79   12.20
  -5 -13   2   57.59    9.60
   6  13  -2    5.80    3.70
   6  13  -2   10.40    4.90
   6  13  -2   -1.60    4.90
  -6 -13   2   -0.80    3.10
  -6 -13   2    4.20    3.80
  -6 -13   2    1.40    4.30
  -5  14  -2    3.10    3.50
  -5  14  -2    0.80    3.60
  -5  14  -2   10.70    4.10
  -5  14  -2    7.20    4.10
   5 -14   2    2.10    3.20
  -4  14  -2  106.79   10.90
  -4  14  -2  111.19   11.70
  -4  14  -2  105.19   11.60
  -4  14  -2   92.99   11.20
  -3  14  -2  152.08   14.40
  -3  14  -2  153.18   14.60
  -3  14  -2  175.08   14.50
  -3  14  -2  157.48   15.20
   3 -14   2  141.09   11.40
   3 -14   2  160.88   11.90
   3 -14   2  151.78   10.40
  -2  14  -2  351.06   26.60
  -2  14  -2  367.16   27.30
  -2  14  -2  364.26   29.60
  -2  14  -2  356.46   26.80
  -2  14  -2  376.36   26.00
   2 -14   2  343.47   23.60
   2 -14   2  318.27   25.90
   2 -14   2  348.27   23.70
   2 -14   2  329.07   23.50
  -1  14  -2   65.49   10.60
  -1  14  -2   66.59    8.80
  -1  14  -2   64.69   10.80
  -1  14  -2   80.19    9.90
  -1  14  -2   68.89    8.40
   1 -14   2   65.19    9.80
   1 -14   2   50.39    6.80
   1 -14   2   53.59    7.70
   1 -14   2   73.69    8.20
   1 -14   2   81.39    9.60
   0  14  -2  388.26   28.00
   0  14  -2  343.07   28.10
   0  14  -2  376.56   29.30
   0  14  -2  404.16   29.00
   0  14  -2  423.26   30.00
   0 -14   2  372.06   26.90
   0 -14   2  372.66   28.30
   0 -14   2  365.56   26.20
   1  14  -2  138.69   14.90
   1  14  -2  175.08   16.40
   1  14  -2  147.89   15.30
   1  14  -2  168.38   15.50
  -1 -14   2  149.19   15.30
  -1 -14   2  139.09   13.60
  -1 -14   2  166.18   15.80
  -1 -14   2  143.09   14.80
  -1 -14   2  163.58   13.80
   2  14  -2    2.90    3.60
   2  14  -2    4.80    3.90
   2  14  -2   15.50    5.20
  -2 -14   2   10.20    4.30
  -2 -14   2    8.50    3.80
  -2 -14   2   10.60    3.90
  -2 -14   2    5.30    3.80
  -2 -14   2    9.10    5.00
   3  14  -2  134.29   14.80
   3  14  -2  173.98   16.60
   3  14  -2  145.29   14.80
  -3 -14   2  136.09   13.70
  -3 -14   2  138.79   13.70
  -3 -14   2  157.98   15.80
  -3 -14   2  154.68   15.60
   4  14  -2  337.37   26.00
   4  14  -2  318.97   26.40
   4  14  -2  320.27   27.20
  -4 -14   2  285.47   24.90
  -4 -14   2  320.17   26.70
  -4 -14   2  328.37   26.90
   5  14  -2    5.60    5.50
   5  14  -2   10.00    4.90
  -5 -14   2    0.60    6.20
  -5 -14   2   15.10    6.00
  -5 -14   2   -0.10    4.40
  -5 -14   2    7.80    5.20
  -3  15  -2   11.00    4.80
  -3  15  -2   14.30    5.20
  -3  15  -2    8.70    4.40
   3 -15   2   11.30    3.20
  -2  15  -2   43.90    8.70
  -2  15  -2   46.90    8.80
  -2  15  -2   60.09    9.70
   2 -15   2   33.80    5.50
   2 -15   2   53.19    6.30
   2 -15   2   49.80    6.20
  -1  15  -2   26.90    6.40
  -1  15  -2   17.40    5.10
  -1  15  -2   14.20    5.70
   1 -15   2    5.90    4.40
   1 -15   2   16.00    4.30
   1 -15   2   12.00    4.20
   0  15  -2   -6.00    3.90
   0  15  -2    9.70    4.80
   0  15  -2    3.30    3.90
   0 -15   2    6.50    3.30
   0 -15   2    2.50    4.10
   0 -15   2    2.20    3.10
   1  15  -2   85.49   10.30
   1  15  -2   74.29   12.20
   1  15  -2   79.79   12.50
  -1 -15   2   55.79    9.60
  -1 -15   2   65.49   11.50
  -1 -15   2   72.59    8.60
  -1 -15   2   70.49    8.90
   2  15  -2    6.40    4.30
   2  15  -2    6.40    4.50
   2  15  -2   13.90    5.00
  -2 -15   2    1.00    4.30
  -2 -15   2    5.90    5.20
  -2 -15   2    5.70    3.60
  -1 -14  -3  121.49   13.10
  -1 -14  -3  162.18   13.90
  -1 -14  -3  139.39   15.40
   1  14   3  142.09   15.20
   1  14   3  187.48   17.50
   1  14   3  163.28   16.30
   0 -14  -3    1.90    3.00
   0 -14  -3   -5.80    3.60
   0 -14  -3    7.70    4.60
   0  14   3    1.00    4.50
   0  14   3    6.70    3.50
   0  14   3    2.50    4.10
   1 -14  -3    2.50    2.60
   1 -14  -3    5.70    3.60
   1 -14  -3   -1.10    3.50
  -1  14   3    0.80    3.10
  -1  14   3    3.70    3.40
  -1  14   3   -5.50    3.80
   2 -14  -3  447.96   32.10
   2 -14  -3  444.46   28.50
   2 -14  -3  414.16   28.00
  -2  14   3  464.45   32.80
  -2  14   3  371.56   31.00
  -2  14   3  433.36   31.80
   3 -14  -3   13.60    4.70
   3 -14  -3    8.80    3.00
  -3  14   3   13.90    4.90
  -3  14   3    8.70    5.20
  -3  14   3   13.10    5.10
  -4  14   3  118.19   12.80
  -3 -13  -3   23.80    7.30
  -3 -13  -3   27.10    7.40
  -3 -13  -3   24.40    6.10
  -3 -13  -3   30.00    7.70
   3  13   3   22.20    6.70
   3  13   3   20.60    6.40
   3  13   3   21.10    6.80
  -2 -13  -3   -2.80    3.20
  -2 -13  -3    3.30    3.10
  -2 -13  -3    3.10    4.10
  -2 -13  -3    0.20    3.30
  -2 -13  -3   -5.00    3.80
   2  13   3   -2.00    3.20
   2  13   3   -8.20    2.70
   2  13   3    4.20    3.90
  -1 -13  -3   42.90    8.80
  -1 -13  -3   40.30    8.30
  -1 -13  -3   47.20    7.60
  -1 -13  -3   30.40    6.30
  -1 -13  -3   51.39    8.80
   1  13   3   64.79   10.20
   1  13   3   69.49    8.80
   1  13   3   54.99   10.00
   0 -13  -3   -1.00    3.60
   0 -13  -3    5.10    3.50
   0 -13  -3    5.40    2.90
   0 -13  -3    5.90    2.90
   0  13   3    6.80    3.30
   0  13   3    3.20    3.00
   0  13   3    3.80    3.60
   0  13   3    3.70    3.20
   0  13   3    8.60    4.00
   1 -13  -3   71.89    7.60
   1 -13  -3   74.29    9.50
   1 -13  -3   74.99    9.00
   1 -13  -3   54.49    9.50
   1 -13  -3   70.89    7.50
  -1  13   3   74.89    9.60
  -1  13   3   74.09    9.70
  -1  13   3   65.39    8.80
  -1  13   3   69.29    8.60
  -1  13   3   58.59    9.90
   2 -13  -3   19.00    5.20
   2 -13  -3   30.80    9.00
   2 -13  -3   15.50    3.60
   2 -13  -3   22.20    5.50
  -2  13   3   29.70    6.40
  -2  13   3   26.80    5.90
  -2  13   3   24.10    5.90
  -2  13   3   20.00    5.70
  -2  13   3   39.80    6.80
   3 -13  -3    1.90    2.00
   3 -13  -3    1.50    2.90
  -3  13   3    4.30    3.00
  -3  13   3   -2.90    2.70
  -3  13   3    1.00    3.00
  -3  13   3   -2.10    2.60
  -3  13   3    3.40    3.30
   4 -13  -3   37.80    6.60
  -4  13   3   39.30    7.20
  -4  13   3   45.00    8.00
  -4  13   3   40.30    7.20
  -4  13   3   35.70    6.80
  -4  13   3   39.10    7.80
   5 -13  -3  128.59   12.10
   5 -13  -3  144.79   13.00
  -5  13   3  144.39   13.70
  -5  13   3  160.18   15.20
  -5  13   3  158.58   13.90
  -5  13   3  150.28   13.30
  -5  13   3  185.68   14.10
   6 -13  -3  117.29   10.40
  -6  13   3  107.09   11.00
  -6  13   3  115.69   10.80
  -6  13   3  113.69   12.50
  -6  13   3  110.49   10.50
  -5 -12  -3    0.80    3.20
   5  12   3    1.90    3.90
   5  12   3   -2.30    3.90
   5  12   3    2.00    4.20
  -4 -12  -3   73.99   11.50
  -4 -12  -3   57.79   10.40
  -4 -12  -3   53.49    9.20
   4  12   3   67.49   11.70
   4  12   3   58.89   10.10
   4  12   3   56.59    9.80
  -3 -12  -3   63.09    9.90
  -3 -12  -3   66.49   11.40
  -3 -12  -3   72.89   12.40
  -3 -12  -3   61.79   10.50
  -3 -12  -3   71.99    8.90
   3  12   3   59.89    9.90
   3  12   3   72.69   11.50
   3  12   3   58.79    9.90
   3  12   3   72.59   11.60
   3  12   3   62.69   10.40
  -2 -12  -3   27.10    6.80
  -2 -12  -3   41.90    8.80
  -2 -12  -3   30.90    6.40
  -2 -12  -3   42.70   10.80
  -2 -12  -3   25.90    5.90
   2  12   3   44.20    8.30
   2  12   3   38.60    7.50
   2  12   3   40.30    7.40
   2  12   3   25.50    7.40
   2  12   3   29.80    7.20
  -1 -12  -3  262.57   21.00
  -1 -12  -3  236.98   19.00
   1  12   3  226.28   20.30
   1  12   3  260.97   20.10
   1  12   3  243.78   20.80
   1  12   3  266.07   21.50
   0 -12  -3  460.35   31.40
   0 -12  -3  407.86   28.60
   0 -12  -3  412.36   30.80
   0 -12  -3  420.46   28.70
   0  12   3  408.36   30.60
   0  12   3  450.15   31.70
   0  12   3  420.96   30.60
   0  12   3  434.56   31.00
   1 -12  -3   50.39    8.40
   1 -12  -3   46.10    5.90
   1 -12  -3   49.10    6.10
   1 -12  -3   50.89    8.80
   1 -12  -3   46.80    8.40
  -1  12   3   44.00    7.80
  -1  12   3   72.59   10.70
  -1  12   3   48.00    8.20
  -1  12   3   48.30    8.40
  -1  12   3   44.20    7.80
   2 -12  -3   53.89    8.40
   2 -12  -3   43.20    7.70
   2 -12  -3   52.29    5.90
   2 -12  -3   47.60    5.50
  -2  12   3   57.49    9.00
  -2  12   3   63.39    9.60
  -2  12   3   54.99    7.30
  -2  12   3   65.99    7.50
   3 -12  -3  418.56   25.90
   3 -12  -3  386.86   28.80
   3 -12  -3  430.56   28.80
  -3  12   3  428.66   29.50
  -3  12   3  424.66   29.80
  -3  12   3  388.16   28.20
  -3  12   3  399.76   28.70
   4 -12  -3  115.89   10.90
   4 -12  -3  125.59   12.80
   4 -12  -3  127.99   15.20
  -4  12   3  131.29   12.20
  -4  12   3  125.59   11.80
  -4  12   3  137.39   12.90
  -4  12   3  104.79   10.90
  -4  12   3  121.59   11.30
   5 -12  -3   59.39    6.60
   5 -12  -3   65.19    7.20
   5 -12  -3   59.09    6.60
  -5  12   3   52.49    7.00
  -5  12   3   54.59    7.10
  -5  12   3   62.99    7.70
  -5  12   3   64.69   10.00
  -5  12   3   52.49    7.00
   6 -12  -3  479.65   31.50
   6 -12  -3  463.65   31.20
  -6  12   3  504.75   32.50
  -6  12   3  533.35   33.30
  -6  12   3  465.95   32.10
  -6  12   3  528.85   35.70
  -6  12   3  456.45   32.70
   7 -12  -3   -0.50    1.90
  -7  12   3    0.20    1.90
  -7  12   3    1.10    2.80
  -7  12   3   -4.50    2.30
  -7  12   3   -0.20    2.20
  -8  12   3   10.20    3.50
  -8  12   3   11.70    3.20
  -8  12   3    9.30    3.20
  -8  12   3   16.50    4.00
  -6 -11  -3    8.00    4.40
  -6 -11  -3   13.50    5.90
  -6 -11  -3    3.60    4.90
  -6 -11  -3   10.40    5.30
   6  11   3   10.60    5.80
   6  11   3   14.80    5.10
   6  11   3   16.20    5.90
  -5 -11  -3   38.60    8.20
  -5 -11  -3   19.30    5.50
  -5 -11  -3   20.40    6.20
  -5 -11  -3   28.80    6.90
  -5 -11  -3   20.00    6.10
  -5 -11  -3   29.50    6.80
   5  11   3   38.20    8.00
   5  11   3   35.70    8.20
   5  11   3   26.10    6.90
   5  11   3   44.70    8.10
  -4 -11  -3    2.70    3.60
  -4 -11  -3    7.10    4.00
  -4 -11  -3    0.70    2.60
  -4 -11  -3    7.40    4.00
  -4 -11  -3    3.40    3.40
   4  11   3   -1.20    2.50
   4  11   3    4.80    3.30
   4  11   3    0.50    3.50
   4  11   3    9.60    3.80
  -3 -11  -3    2.00    3.00
  -3 -11  -3    5.80    3.10
  -3 -11  -3   -1.40    2.50
  -3 -11  -3    5.80    3.00
   3  11   3    0.40    2.30
   3  11   3    3.00    3.00
   3  11   3    6.10    3.20
  -2 -11  -3    9.50    3.80
  -2 -11  -3   11.40    3.70
  -2 -11  -3    7.90    3.70
   2  11   3   11.80    4.90
   2  11   3    9.90    3.90
   2  11   3    4.20    3.10
   2  11   3    7.80    3.10
  -1 -11  -3   13.70    4.30
  -1 -11  -3   21.90    5.60
  -1 -11  -3   19.50    4.40
  -1 -11  -3   13.40    4.30
  -1 -11  -3   13.50    3.90
   1  11   3   33.90    6.00
   1  11   3   21.00    5.40
   1  11   3   25.70    6.00
   1  11   3   16.50    5.20
   1  11   3   18.50    4.50
   0 -11  -3   16.30    4.50
   0 -11  -3   22.90    4.40
   0 -11  -3   19.30    4.30
   0 -11  -3   20.00    5.30
   0 -11  -3   17.60    4.70
   0  11   3   13.50    4.20
   0  11   3   19.50    4.80
   0  11   3   17.90    4.60
   0  11   3   17.30    4.70
   0  11   3    7.10    3.90
   1 -11  -3    6.90    2.70
   1 -11  -3    7.90    3.10
   1 -11  -3    5.70    3.10
   1 -11  -3    6.50    2.80
  -1  11   3    8.00    3.10
  -1  11   3    2.30    2.90
  -1  11   3    6.60    2.80
  -1  11   3    7.10    2.70
  -1  11   3    6.40    3.60
   2 -11  -3    1.40    2.30
   2 -11  -3   -1.50    2.30
   2 -11  -3    1.70    1.60
   2 -11  -3    0.00    1.70
  -2  11   3    0.50    2.20
  -2  11   3   -3.10    2.10
  -2  11   3    5.00    3.10
  -2  11   3    2.80    2.50
  -2  11   3    2.00    2.60
   3 -11  -3    8.70    2.10
   3 -11  -3    4.10    3.00
   3 -11  -3    9.70    2.40
  -3  11   3   11.70    4.00
  -3  11   3   12.90    4.10
  -3  11   3   14.60    3.60
  -3  11   3   10.60    3.70
  -3  11   3   14.00    3.70
   4 -11  -3   88.59    8.90
   4 -11  -3   95.59    9.00
  -4  11   3  103.69    9.70
  -4  11   3   98.89    9.70
  -4  11   3   82.09    8.70
  -4  11   3   94.59    9.00
  -4  11   3   92.89    9.90
   5 -11  -3  115.69   11.00
   5 -11  -3  148.89   12.30
   5 -11  -3  146.19   11.50
  -5  11   3  123.89   11.80
  -5  11   3  163.58   14.10
  -5  11   3  142.69   11.80
  -5  11   3  137.49   12.10
  -5  11   3  155.08   12.60
  -5  11   3  144.29   11.70
   6 -11  -3   63.29    6.50
  -6  11   3   74.59    7.30
  -6  11   3   71.09    7.10
  -6  11   3   59.99    6.90
  -6  11   3   80.59    7.80
  -6  11   3   67.79    7.60
  -7  11   3    3.00    1.90
  -7  11   3    0.60    1.60
  -7  11   3   -2.60    2.00
  -7  11   3    2.80    2.20
  -7  11   3    0.70    2.00
  -8  11   3   10.00    3.50
  -8  11   3    5.20    2.10
  -8  11   3    2.30    2.20
  -8  11   3    5.50    2.50
  -9  11   3   25.10    4.80
  -9  11   3   28.00    2.90
  -9  11   3   32.10    4.90
  -7 -10  -3   96.69   10.90
  -7 -10  -3   76.79   12.80
  -7 -10  -3   74.89   12.80
  -7 -10  -3   84.19   13.30
   7  10   3   88.79   11.10
   7  10   3   81.69   13.40
   7  10   3   85.69   11.40
   7  10   3  104.19   11.20
  -6 -10  -3  476.45   35.80
  -6 -10  -3  537.15   36.90
  -6 -10  -3  450.25   35.30
  -6 -10  -3  486.55   34.40
  -6 -10  -3  486.15   36.70
   6  10   3  509.65   36.50
   6  10   3  485.95   35.80
   6  10   3  490.85   35.70
   6  10   3  491.85   33.80
   6  10   3  475.75   34.60
  -5 -10  -3  221.98   18.60
  -5 -10  -3  197.98   19.20
  -5 -10  -3  241.38   20.10
  -5 -10  -3  230.58   19.80
  -5 -10  -3  217.28   19.90
  -5 -10  -3  238.78   19.10
   5  10   3  221.08   18.00
   5  10   3  214.18   19.30
   5  10   3  232.28   19.10
   5  10   3  233.18   19.30
   5  10   3  237.78   20.40
  -4 -10  -3  614.34   43.00
  -4 -10  -3  644.04   41.40
  -4 -10  -3  648.54   43.20
  -4 -10  -3  565.64   42.10
  -4 -10  -3  622.04   41.60
   4  10   3  660.93   42.70
   4  10   3  608.84   41.80
   4  10   3  573.14   42.10
   4  10   3  675.63   43.80
  -3 -10  -3  580.84   37.30
  -3 -10  -3  620.84   39.40
  -3 -10  -3  485.55   37.80
   3  10   3  522.35   40.10
   3  10   3  488.35   37.00
   3  10   3  627.74   39.80
   3  10   3  596.84   38.60
  -2 -10  -3  392.76   27.90
  -2 -10  -3  387.36   27.80
  -2 -10  -3  382.96   26.00
  -2 -10  -3  334.47   26.90
  -2 -10  -3  358.66   26.00
   2  10   3  355.76   27.40
   2  10   3  417.46   27.80
   2  10   3  406.76   28.50
   2  10   3  343.47   26.40
  -1 -10  -3   13.60    3.60
  -1 -10  -3   20.50    4.50
  -1 -10  -3   15.50    4.30
  -1 -10  -3   24.50    5.90
  -1 -10  -3   13.00    4.20
   1  10   3    8.80    3.60
   1  10   3   16.10    4.20
   1  10   3   14.80    4.00
   1  10   3   10.70    4.20
   1  10   3   14.10    4.80
   0 -10  -3  162.38   13.70
   0 -10  -3  150.08   12.30
   0 -10  -3  160.58   13.80
   0 -10  -3  157.78   12.40
   0 -10  -3  175.78   14.20
   0  10   3  134.29   13.10
   0  10   3  159.28   13.10
   0  10   3  137.69   12.90
   0  10   3  170.38   14.40
   0  10   3  134.19   13.10
   1 -10  -3  163.38   12.10
   1 -10  -3  164.48   13.80
   1 -10  -3  137.69   12.90
   1 -10  -3  155.08   14.00
   1 -10  -3  162.48   12.20
  -1  10   3  142.59   13.10
  -1  10   3  155.38   12.90
  -1  10   3  153.18   13.40
  -1  10   3  162.18   13.60
  -1  10   3  167.18   14.10
   2 -10  -3  203.08   14.90
   2 -10  -3  174.38   12.40
   2 -10  -3  174.98   14.70
   2 -10  -3  164.28   12.40
  -2  10   3  152.38   14.00
  -2  10   3  190.68   14.90
  -2  10   3  171.58   14.30
  -2  10   3  153.68   13.40
   3 -10  -3  152.38   10.50
   3 -10  -3  152.78   13.10
   3 -10  -3  159.08   10.70
  -3  10   3  155.28   13.40
  -3  10   3  132.69   12.20
  -3  10   3  135.19   12.40
  -3  10   3  151.08   13.00
  -3  10   3  174.48   13.50
  -3  10   3  140.59   12.10
   4 -10  -3  129.69   10.90
  -4  10   3  132.99   10.60
  -4  10   3  100.39   11.20
  -4  10   3  123.69   10.70
  -4  10   3  127.29   11.20
  -4  10   3  122.99   10.80
   5 -10  -3   -0.60    1.60
   5 -10  -3   -0.80    1.40
   5 -10  -3    2.60    1.50
  -5  10   3    1.50    2.00
  -5  10   3    0.10    1.60
  -5  10   3    3.20    1.50
  -5  10   3    5.00    1.90
  -5  10   3    0.50    1.30
   6 -10  -3  242.78   16.50
  -6  10   3  246.58   17.60
  -6  10   3  252.47   17.20
  -6  10   3  244.78   17.90
  -6  10   3  218.28   17.50
  -6  10   3  264.27   17.90
  -7  10   3   38.00    4.70
  -7  10   3   32.10    4.20
  -7  10   3   38.40    5.00
  -7  10   3   33.90    5.10
  -7  10   3   47.20    5.30
  -8  10   3  216.78   14.80
  -8  10   3  232.78   16.60
  -8  10   3  238.18   15.80
  -8  10   3  212.98   14.60
  -8  10   3  218.28   15.90
  -9  10   3   87.39    7.10
  -9  10   3   61.49    6.70
  -9  10   3   74.79    7.40
 -10  10   3   43.20    5.90
 -10  10   3   38.60    5.80
 -10  10   3   37.20    8.60
 -10  10   3   31.10    4.80
  -8  -9  -3   23.50    8.10
  -8  -9  -3   31.60    6.90
  -8  -9  -3   25.50    7.10
  -8  -9  -3   35.30    7.20
   8   9   3   29.60    6.50
   8   9   3   36.70    8.10
   8   9   3   28.40    6.10
  -7  -9  -3    0.70    3.30
  -7  -9  -3   -1.60    2.60
  -7  -9  -3    2.30    3.60
  -7  -9  -3    5.20    3.20
  -7  -9  -3    5.80    3.90
  -7  -9  -3    3.30    3.90
   7   9   3    4.00    3.50
   7   9   3    4.70    4.20
   7   9   3    4.30    3.20
   7   9   3    4.30    3.30
   7   9   3    7.70    4.00
  -6  -9  -3   10.60    4.00
  -6  -9  -3    6.80    3.20
  -6  -9  -3    8.60    4.10
  -6  -9  -3    4.30    4.30
  -6  -9  -3    8.70    3.50
  -6  -9  -3    7.10    3.90
   6   9   3    8.80    3.60
   6   9   3    8.30    4.20
   6   9   3    1.30    2.90
   6   9   3    2.00    2.70
   6   9   3   10.50    3.70
  -5  -9  -3   26.40    6.40
  -5  -9  -3   27.20    6.00
  -5  -9  -3   27.00    8.90
  -5  -9  -3   22.50    5.20
  -5  -9  -3   28.40    6.70
   5   9   3   26.90    6.40
   5   9   3   39.60    7.00
   5   9   3   22.60    5.50
   5   9   3   27.30    6.00
  -4  -9  -3    6.40    3.00
  -4  -9  -3   11.90    4.10
  -4  -9  -3    2.50    2.10
  -4  -9  -3    2.60    2.00
  -4  -9  -3    7.20    3.10
  -4  -9  -3    8.50    3.50
   4   9   3    9.20    4.00
   4   9   3   15.30    4.70
   4   9   3   15.50    4.40
   4   9   3   10.20    3.40
  -3  -9  -3   33.80    6.70
  -3  -9  -3   43.80    6.70
  -3  -9  -3   35.00    6.50
  -3  -9  -3   33.50    6.00
  -3  -9  -3   43.10    7.40
   3   9   3   33.10    6.60
   3   9   3   45.10    7.90
   3   9   3   36.00    6.60
  -2  -9  -3   43.90    5.40
  -2  -9  -3   35.90    6.80
  -2  -9  -3   32.90    6.60
  -2  -9  -3   48.20    5.60
  -2  -9  -3   33.10    6.40
   2   9   3   26.40    6.00
   2   9   3   32.40    5.90
   2   9   3   35.20    6.40
   2   9   3   37.50    6.70
  -1  -9  -3   12.10    3.20
  -1  -9  -3    2.60    2.50
  -1  -9  -3    3.20    2.00
  -1  -9  -3    0.70    2.00
  -1  -9  -3    6.40    2.30
   1   9   3    6.90    2.90
   1   9   3    7.50    3.10
   1   9   3    9.90    3.40
   1   9   3    4.80    2.40
   1   9   3    3.10    2.20
   0  -9  -3   55.99    7.20
   0  -9  -3   53.09    9.60
   0  -9  -3   71.99    6.90
   0  -9  -3   75.79    8.10
   0   9   3   81.09    7.50
   0   9   3   70.29    7.70
   0   9   3   68.99    7.50
   0   9   3   73.09    8.10
   0   9   3   66.19    7.70
   1  -9  -3    2.00    2.00
   1  -9  -3    3.50    1.40
   1  -9  -3   -0.80    1.30
   1  -9  -3    1.50    1.40
   1  -9  -3   -0.50    1.60
  -1   9   3    0.70    1.70
  -1   9   3    3.10    1.90
  -1   9   3    3.80    1.90
  -1   9   3    1.40    1.50
  -1   9   3    1.00    1.50
   2  -9  -3    1.50    1.70
   2  -9  -3    1.90    1.50
   2  -9  -3    2.90    1.60
   2  -9  -3    1.90    1.30
   2  -9  -3    5.00    1.90
  -2   9   3    3.30    2.10
  -2   9   3    5.60    2.60
  -2   9   3    4.40    2.30
  -2   9   3    1.00    1.60
  -2   9   3    2.80    1.70
  -2   9   3    4.40    2.00
   3  -9  -3  206.08   12.70
   3  -9  -3  203.48   14.90
   3  -9  -3  172.08   14.00
   3  -9  -3  187.68   12.70
   3  -9  -3  180.78   15.00
  -3   9   3  199.68   14.80
  -3   9   3  175.98   14.90
  -3   9   3  179.58   14.60
  -3   9   3  191.68   14.50
  -3   9   3  205.88   15.50
  -3   9   3  199.88   14.90
   4  -9  -3   -0.30    1.20
   4  -9  -3    1.40    1.30
   4  -9  -3    1.70    1.40
  -4   9   3   -1.80    1.30
  -4   9   3    2.90    1.80
  -4   9   3    0.80    1.30
  -4   9   3    2.60    1.40
  -4   9   3    0.20    1.30
   5  -9  -3   18.70    3.50
   5  -9  -3   13.80    3.20
   5  -9  -3   18.30    3.20
  -5   9   3   20.30    3.60
  -5   9   3   19.10    3.80
  -5   9   3   23.10    4.00
  -5   9   3   21.80    4.60
  -5   9   3   17.40    3.50
   6  -9  -3    3.20    1.40
  -6   9   3    5.70    1.90
  -6   9   3    5.80    1.80
  -6   9   3    6.40    2.00
  -6   9   3    1.20    1.50
  -6   9   3    3.50    2.30
   7  -9  -3   31.70    2.80
  -7   9   3   30.30    3.90
  -7   9   3   33.80    3.90
  -7   9   3   33.30    4.00
  -7   9   3   29.90    5.50
  -7   9   3   32.10    3.60
  -8   9   3    0.60    1.50
  -8   9   3    0.60    1.50
  -8   9   3    1.80    1.10
  -8   9   3    3.10    1.20
  -8   9   3   -0.10    1.50
  -9   9   3   82.99    8.40
  -9   9   3   71.39   10.00
  -9   9   3   83.69    6.80
 -10   9   3    2.80    2.00
 -10   9   3    3.80    2.60
 -10   9   3    1.60    3.40
  -9  -8  -3   61.89   11.10
  -9  -8  -3   71.89   11.20
  -9  -8  -3   62.69   10.40
  -9  -8  -3   69.69   11.40
   9   8   3   62.39   10.90
   9   8   3   49.50    8.30
   9   8   3   62.09   10.50
  -8  -8  -3  302.47   25.30
  -8  -8  -3  341.47   26.60
  -8  -8  -3  338.77   26.10
  -8  -8  -3  343.27   25.20
   8   8   3  268.17   22.80
   8   8   3  306.77   25.00
   8   8   3  337.57   24.30
   8   8   3  342.37   26.30
  -7  -8  -3   39.80    7.70
  -7  -8  -3   40.10    7.80
  -7  -8  -3   43.10    8.10
  -7  -8  -3   43.90    9.30
  -7  -8  -3   41.20    8.20
  -7  -8  -3   42.20    8.20
   7   8   3   52.19    8.70
   7   8   3   43.60    7.50
   7   8   3   33.80    7.70
   7   8   3   42.60    8.40
  -6  -8  -3   41.80    8.50
  -6  -8  -3   52.79    8.40
  -6  -8  -3   54.29    9.20
  -6  -8  -3   61.49    9.80
   6   8   3   68.69   10.40
   6   8   3   53.39    8.50
   6   8   3   57.39    9.30
  -5  -8  -3  393.06   28.20
  -5  -8  -3  417.36   28.80
  -5  -8  -3  338.17   27.60
  -5  -8  -3  397.06   27.40
   5   8   3  396.46   26.60
   5   8   3  397.76   28.70
   5   8   3  399.06   27.60
   5   8   3  344.67   27.40
  -4  -8  -3   18.90    4.50
  -4  -8  -3   16.70    4.90
  -4  -8  -3   19.00    4.60
  -4  -8  -3   20.60    5.00
  -4  -8  -3   20.30    5.20
  -4  -8  -3   17.60    4.70
   4   8   3   15.90    4.00
   4   8   3   18.40    4.60
   4   8   3   14.60    4.80
   4   8   3   18.00    4.70
   4   8   3   20.20    4.70
  -3  -8  -3  253.97   18.90
  -3  -8  -3  270.17   18.20
  -3  -8  -3  216.48   17.60
  -3  -8  -3  229.38   19.00
  -3  -8  -3  217.08   19.90
  -3  -8  -3  264.57   19.40
   3   8   3  261.57   18.70
   3   8   3  233.28   17.70
   3   8   3  255.87   19.40
   3   8   3  208.98   18.00
   3   8   3  215.68   17.80
  -2  -8  -3  642.44   45.50
  -2  -8  -3  769.92   47.40
  -2  -8  -3  779.82   46.10
   2   8   3  770.22   46.30
   2   8   3  831.12   48.10
   2   8   3  688.13   46.40
   2   8   3  693.13   46.10
   2   8   3  693.53   46.80
  -1  -8  -3  111.59   10.80
  -1  -8  -3  114.19    9.80
  -1  -8  -3  127.29   11.40
  -1  -8  -3  140.99   11.50
   1   8   3  107.69   10.40
   1   8   3  126.59   11.30
   1   8   3  110.89   10.20
   1   8   3  116.29   10.20
   1   8   3  109.69   10.50
   0  -8  -3  144.59   11.80
   0  -8  -3  116.19   10.90
   0  -8  -3  122.69   10.20
   0  -8  -3  125.39   11.20
   0  -8  -3  139.59   10.50
   0   8   3  136.39   11.60
   0   8   3  122.99   10.40
   0   8   3  125.29   11.10
   0   8   3  126.29   11.00
   1  -8  -3  705.23   48.50
   1  -8  -3  821.92   47.70
   1  -8  -3  827.32   49.20
   1  -8  -3  786.02   47.50
   1  -8  -3  781.82   49.60
  -1   8   3  723.93   48.60
  -1   8   3  825.92   49.00
  -1   8   3  820.02   49.30
  -1   8   3  744.23   48.10
  -1   8   3  810.22   49.00
  -1   8   3  767.32   49.60
   2  -8  -3  496.55   31.00
   2  -8  -3  416.16   29.40
   2  -8  -3  494.65   28.30
   2  -8  -3  455.85   28.30
  -2   8   3  447.46   30.40
  -2   8   3  418.06   29.00
  -2   8   3  427.06   29.50
  -2   8   3  419.66   29.50
  -2   8   3  521.25   30.70
  -2   8   3  469.95   30.30
   3  -8  -3  203.18   15.80
   3  -8  -3  237.88   14.40
   3  -8  -3  247.38   16.50
   3  -8  -3  227.38   16.90
   3  -8  -3  234.78   14.60
  -3   8   3  207.08   16.20
  -3   8   3  211.68   16.10
  -3   8   3  220.08   17.00
  -3   8   3  217.08   16.10
  -3   8   3  244.08   16.10
  -3   8   3  251.17   17.40
   4  -8  -3 1039.30   62.39
   4  -8  -3 1071.19   63.19
  -4   8   3 1043.30   62.59
  -4   8   3  970.80   62.09
  -4   8   3 1012.10   62.49
  -4   8   3 1079.19   63.09
  -4   8   3 1070.59   63.79
   5  -8  -3    4.10    1.90
   5  -8  -3   11.00    2.20
   5  -8  -3    5.10    2.00
  -5   8   3    7.90    2.80
  -5   8   3    8.50    2.40
  -5   8   3    6.70    2.00
  -5   8   3   10.40    2.50
  -5   8   3    9.30    2.50
   6  -8  -3  813.32   47.90
  -6   8   3  795.82   48.80
  -6   8   3  805.92   48.60
  -6   8   3  770.82   49.60
  -6   8   3  817.12   50.99
  -6   8   3  857.11   48.80
  -7   8   3  202.58   13.70
  -7   8   3  221.78   14.40
  -7   8   3  214.68   16.00
  -7   8   3  209.38   14.00
  -7   8   3  196.48   13.60
  -8   8   3   85.29    5.00
  -8   8   3   72.39    6.10
  -8   8   3   70.39    7.90
  -8   8   3   64.79    6.10
  -9   8   3   -0.60    2.70
  -9   8   3    0.70    1.10
  -9   8   3    0.50    1.10
  -9   8   3    0.20    1.80
 -10   8   3  218.98   20.40
 -10   8   3  234.88   15.10
 -10   8   3  237.28   18.50
 -10   8   3  239.88   15.30
 -11   8   3   21.30    4.90
 -11   8   3   23.10    3.10
 -11   8   3   19.60    7.00
 -11   8   3   23.10    2.90
  -9  -7  -3    4.40    3.30
  -9  -7  -3   -2.60    3.10
  -9  -7  -3   -1.40    2.80
  -9  -7  -3    1.80    3.10
   9   7   3   -0.70    3.00
  -8  -7  -3   34.70    6.80
  -8  -7  -3   26.10    6.50
  -8  -7  -3   31.20    6.30
  -8  -7  -3   22.30    6.50
  -8  -7  -3   25.50    6.10
  -8  -7  -3   27.80    6.20
   8   7   3   30.50    7.00
   8   7   3   22.30    5.50
   8   7   3   22.00    5.80
   8   7   3   26.30    5.30
  -7  -7  -3   43.00    8.60
  -7  -7  -3   55.09    9.10
  -7  -7  -3   45.30    8.30
  -7  -7  -3   64.79    7.70
  -7  -7  -3   55.19    8.90
   7   7   3   71.89    7.20
   7   7   3   73.29    8.50
   7   7   3   57.49    7.20
   7   7   3   59.69    9.80
  -6  -7  -3   14.00    4.60
  -6  -7  -3   15.40    4.40
  -6  -7  -3   18.50    4.70
  -6  -7  -3   15.10    3.90
   6   7   3   19.10    5.00
   6   7   3   16.30    4.20
   6   7   3   20.40    4.40
   6   7   3   20.60    5.20
  -5  -7  -3   26.40    5.20
  -5  -7  -3   25.70    5.60
  -5  -7  -3   17.20    4.50
  -5  -7  -3   20.10    5.40
  -5  -7  -3   22.30    5.30
   5   7   3   29.60    5.50
   5   7   3   25.40    5.40
   5   7   3   21.20    4.90
   5   7   3   25.90    4.90
  -4  -7  -3   18.50    4.80
  -4  -7  -3   25.60    5.10
  -4  -7  -3   22.90    4.70
  -4  -7  -3   17.90    4.20
  -4  -7  -3   26.40    5.30
  -4  -7  -3   23.00    4.90
   4   7   3   27.40    4.80
   4   7   3   29.40    5.80
   4   7   3   20.50    4.50
   4   7   3   16.70    4.40
   4   7   3   24.70    5.10
  -3  -7  -3    0.00    1.20
  -3  -7  -3    1.80    1.60
  -3  -7  -3    2.60    1.70
  -3  -7  -3    1.20    1.30
  -3  -7  -3    2.20    1.80
  -3  -7  -3    1.90    1.70
   3   7   3    0.90    1.50
   3   7   3   -1.50    1.10
   3   7   3    2.10    2.00
   3   7   3    0.90    1.70
  -2  -7  -3   22.90    4.70
  -2  -7  -3   25.80    5.00
  -2  -7  -3   26.90    5.40
  -2  -7  -3   26.80    4.60
  -2  -7  -3   20.30    4.60
   2   7   3   33.20    5.70
   2   7   3   34.70    5.20
   2   7   3   32.80    5.70
   2   7   3   26.40    5.00
  -1  -7  -3   80.19    6.90
  -1  -7  -3   62.59    7.20
  -1  -7  -3   77.59    7.60
  -1  -7  -3   74.79    7.50
  -1  -7  -3   63.49    7.10
  -1  -7  -3   61.99    6.50
   1   7   3   76.89    7.20
   1   7   3   65.19    6.70
   1   7   3   77.89    7.70
   1   7   3   61.79    6.80
   1   7   3   56.79    6.70
   0  -7  -3    0.60    1.30
   0  -7  -3    0.20    1.00
   0  -7  -3    0.80    1.10
   0  -7  -3    2.20    1.20
   0  -7  -3    0.20    0.90
   0   7   3    0.30    0.70
   0   7   3    0.60    1.00
   0   7   3    0.20    1.20
   0   7   3   -0.70    1.10
   0   7   3    0.00    0.90
   0   7   3    0.60    0.90
   1  -7  -3  186.68   13.50
   1  -7  -3  192.88   15.10
   1  -7  -3  196.18   14.70
   1  -7  -3  210.98   13.80
  -1   7   3  177.28   14.30
  -1   7   3  198.08   14.10
  -1   7   3  224.58   15.10
  -1   7   3  202.08   14.60
  -1   7   3  166.98   14.70
  -1   7   3  214.78   15.10
   2  -7  -3   25.30    4.90
   2  -7  -3   31.00    3.10
   2  -7  -3   29.20    3.10
   2  -7  -3   22.40    3.80
  -2   7   3   22.40    4.00
  -2   7   3   29.50    5.30
  -2   7   3   24.70    3.90
  -2   7   3   17.80    3.80
  -2   7   3   22.20    4.10
  -2   7   3   18.00    3.60
   3  -7  -3  202.28   15.10
   3  -7  -3  211.48   12.70
   3  -7  -3  212.08   14.40
   3  -7  -3  209.48   12.90
  -3   7   3  178.88   14.30
  -3   7   3  201.08   14.00
  -3   7   3  193.68   14.30
  -3   7   3  206.58   14.40
   4  -7  -3    0.50    1.10
   4  -7  -3    0.40    1.00
   4  -7  -3    1.70    1.40
  -4   7   3    1.90    1.10
  -4   7   3    3.60    1.80
  -4   7   3   -0.30    0.80
  -4   7   3    1.50    1.30
  -4   7   3    0.10    1.00
   5  -7  -3   35.10    3.40
   5  -7  -3   30.70    3.90
   5  -7  -3   27.20    3.00
  -5   7   3   30.00    3.30
  -5   7   3   21.80    3.00
  -5   7   3   32.10    3.60
  -5   7   3   35.60    5.90
  -5   7   3   27.40    3.30
   6  -7  -3    1.70    0.70
   6  -7  -3    1.30    1.10
  -6   7   3    2.30    1.20
  -6   7   3    2.60    1.20
  -6   7   3    2.80    1.10
  -6   7   3    1.70    1.00
  -7   7   3  186.08   12.60
  -7   7   3  192.98   12.20
  -7   7   3  198.58   12.20
  -7   7   3  199.48   12.70
  -7   7   3  179.08   15.20
  -8   7   3    0.20    0.90
  -8   7   3   -1.10    1.60
  -8   7   3    0.10    1.80
  -9   7   3   28.70    6.70
  -9   7   3   35.30    3.00
  -9   7   3   27.50    3.00
  -9   7   3   35.40    6.30
 -10   7   3   38.50    8.00
 -10   7   3   34.70    3.20
 -10   7   3   42.90    3.40
 -10   7   3   34.40    6.70
 -11   7   3   10.30    1.60
 -11   7   3   10.00    3.70
 -10  -6  -3   67.29   10.60
 -10  -6  -3   93.89   11.70
 -10  -6  -3   90.69   10.80
 -10  -6  -3   85.79   10.70
  10   6   3   80.79    8.80
  10   6   3   82.99    8.90
  -9  -6  -3    8.20    4.00
  -9  -6  -3   11.00    3.90
  -9  -6  -3   10.00    5.20
  -9  -6  -3    6.50    4.20
  -9  -6  -3   18.40    5.30
  -9  -6  -3   11.50    4.90
   9   6   3   14.60    5.00
   9   6   3   10.70    4.60
   9   6   3   10.70    3.60
   9   6   3   17.10    4.50
   9   6   3   16.70    5.80
  -8  -6  -3    1.40    2.40
  -8  -6  -3    2.20    2.30
  -8  -6  -3   -1.20    2.50
  -8  -6  -3   -1.50    1.80
  -8  -6  -3    2.00    2.60
   8   6   3   -1.10    2.80
   8   6   3   -1.90    2.00
   8   6   3   -1.90    2.40
   8   6   3    1.60    2.50
  -7  -6  -3  126.69   13.20
  -7  -6  -3  144.09   13.30
  -7  -6  -3  170.28   13.80
  -7  -6  -3  170.88   14.50
   7   6   3  137.99   13.70
   7   6   3  157.98   13.10
   7   6   3  152.88   12.60
   7   6   3  155.28   13.90
  -6  -6  -3 1665.73  103.49
  -6  -6  -3 1771.52  104.09
  -6  -6  -3 1741.33  103.89
  -6  -6  -3 1687.73  102.99
[truncated: 1,329,729 more chars]
