# Supplementary material for: Twisted Tin‐Chloride Perovskite Single‐Crystal Heterostructures
Source: Angew Chem Int Ed Engl. 2025 Dec 19;65(5):e20140. doi: 10.1002/anie.202520140 (PMC12851008; doi:10.1002/anie.202520140)
Supplement: Supplementary file 2 — Supporting Information [file ANIE-65-e20140-s001.zip › Sn_CYS_300K_P-1.cif]

data_sn_cys_300k_p-1
_audit_creation_date               2025-06-06
_audit_creation_method
;
Olex2 1.5
(compiled 2025.04.05 svn.rf049d14d for OlexSys, GUI svn.r7224)
;
_shelx_SHELXL_version_number       '2019/3'
_audit_contact_author_address      ?
_audit_contact_author_email        ?
_audit_contact_author_name         ''
_audit_contact_author_phone        ?
_publ_contact_author_id_orcid      ?
_publ_section_references
;
Bruker-AXS (2023). APEX5. Madison, Wisconsin, USA. 

Dolomanov, O.V., Bourhis, L.J., Gildea, R.J, Howard, J.A.K. & Puschmann, H.
 (2009), J. Appl. Cryst. 42, 339-341.

Farrugia, L. J. (1999). J. Appl. Crystallogr. 32. 836-838. 

Hooft, R. W. W.. Straver, L. H. and Spek, A. L. 
 (2010). J. Appl. Cryst.. 43, 665-668.
Hooft, R. W. W.. Straver, L. H. and Spek, A. L.
 (2008). J Appl Crystallogr. 41(Pt 1): 96--103.

Krause, L., Herbst-Irmer, R., Sheldrick, G. M. & Stalke, D.
 (2015). J. Appl. Crystallogr. 48. 3-10. 

Parsons, S., Flack, H. D., & Wagner, T. (2013).69(Pt 3), 249--259.

Sheldrick, G.M. (2008). Acta Cryst. A64, 112-122. 
Sheldrick, G.M. (2015a). Acta Cryst. A71, 3-8. 
Sheldrick, G.M. (2015b). Acta Cryst. C71, 3-8. 
;
_chemical_name_common              ?
_chemical_name_systematic          ?
_chemical_formula_moiety          
 'C4 H14 Cl2 N2 S2 Sn2, 0.855(Cl3 Sn), 0.855(Cl), 0.145(Cl4 Sn)'
_chemical_formula_sum              'C4 H14 Cl6 N2 S2 Sn3'
_chemical_formula_weight           723.06
_chemical_melting_point            ?
loop_
  _atom_type_symbol
  _atom_type_description
  _atom_type_scat_dispersion_real
  _atom_type_scat_dispersion_imag
  _atom_type_scat_source
 'C' 'C' 0.0031 0.0016 'Calculated using XDISP in WinGX (Farrugia, 1999)'
 'H' 'H' 0.0000 0.0000 'Calculated using XDISP in WinGX (Farrugia, 1999)'
 'Cl' 'Cl' 0.1491 0.1598 'Calculated using XDISP in WinGX (Farrugia, 1999)'
 'N' 'N' 0.0061 0.0033 'Calculated using XDISP in WinGX (Farrugia, 1999)'
 'S' 'S' 0.1249 0.1245 'Calculated using XDISP in WinGX (Farrugia, 1999)'
 'Sn' 'Sn' -0.6253 1.4306
 'Calculated using XDISP in WinGX (Farrugia, 1999)'

_shelx_space_group_comment
;
The symmetry employed for this shelxl refinement is uniquely defined
by the following loop, which should always be used as a source of
symmetry information in preference to the above space-group names.
They are only intended as comments.
;
_space_group_crystal_system        'triclinic'
_space_group_IT_number             2
_space_group_name_H-M_alt          'P -1'
_space_group_name_Hall             '-P 1'
loop_
  _space_group_symop_operation_xyz
 'x, y, z'
 '-x, -y, -z'

_cell_length_a                     10.7568(3)
_cell_length_b                     12.4632(3)
_cell_length_c                     14.3926(5)
_cell_angle_alpha                  102.5030(10)
_cell_angle_beta                   105.0370(10)
_cell_angle_gamma                  90.0060(10)
_cell_volume                       1816.03(9)
_cell_formula_units_Z              4
_cell_measurement_reflns_used      9991
_cell_measurement_temperature      300
_cell_measurement_theta_max        26.381
_cell_measurement_theta_min        3.354
_shelx_estimated_absorpt_T_max     0.951
_shelx_estimated_absorpt_T_min     0.603
_exptl_absorpt_coefficient_mu      5.118
_exptl_absorpt_correction_T_max    0.951
_exptl_absorpt_correction_T_min    0.668
_exptl_absorpt_correction_type     multi-scan
_exptl_absorpt_process_details
;
SADABS-2016/2 (Bruker,2016) was used for absorption correction.
wR2(int) was 0.0961 before and 0.0701 after correction.
The Ratio of minimum to maximum transmission is 0.7019.
The \l/2 correction factor is Not present.
;
_exptl_absorpt_special_details     ?
_exptl_crystal_colour              colourless
_exptl_crystal_colour_primary      colourless
_exptl_crystal_density_diffrn      2.645
_exptl_crystal_density_meas        ?
_exptl_crystal_density_method      'not measured'
_exptl_crystal_description         blade
_exptl_crystal_F_000               1344
_exptl_crystal_size_max            0.11
_exptl_crystal_size_mid            0.09
_exptl_crystal_size_min            0.01
_exptl_transmission_factor_max     ?
_exptl_transmission_factor_min     ?
_diffrn_reflns_av_R_equivalents    0.0580
_diffrn_reflns_av_unetI/netI       0.0358
_diffrn_reflns_Laue_measured_fraction_full  0.998
_diffrn_reflns_Laue_measured_fraction_max  0.996
_diffrn_reflns_limit_h_max         13
_diffrn_reflns_limit_h_min         -13
_diffrn_reflns_limit_k_max         15
_diffrn_reflns_limit_k_min         -15
_diffrn_reflns_limit_l_max         17
_diffrn_reflns_limit_l_min         -17
_diffrn_reflns_number              47112
_diffrn_reflns_point_group_measured_fraction_full  0.998
_diffrn_reflns_point_group_measured_fraction_max  0.996
_diffrn_reflns_theta_full          25.242
_diffrn_reflns_theta_max           26.409
_diffrn_reflns_theta_min           1.985
_diffrn_ambient_temperature        300
_diffrn_measured_fraction_theta_full  0.998
_diffrn_measured_fraction_theta_max  0.996
_diffrn_detector                   'Bruker Photon II'
_diffrn_detector_type              'CMOS area detector'
_diffrn_detector_area_resol_mean   7.3910
_diffrn_measurement_device         'four-circle diffractometer'
_diffrn_measurement_device_type    'D8 Venture'
_diffrn_measurement_method         '\w and \f scans'
_diffrn_radiation_type             MoK\a
_diffrn_radiation_wavelength       0.71073
_diffrn_radiation_collimation      'focusing mirrors'
_diffrn_radiation_monochromator    'mirror optics'
_diffrn_radiation_probe            x-ray
_diffrn_source                     'microfocus sealed X-ray tube'
_diffrn_source_type                'Incoatec I\ms'
_diffrn_source_current             1.0
_diffrn_source_power               0.05
_diffrn_source_voltage             50.0
_diffrn_standards_number           0
_reflns_Friedel_coverage           0.000
_reflns_Friedel_fraction_full      .
_reflns_Friedel_fraction_max       .
_reflns_number_gt                  5840
_reflns_number_total               7433
_reflns_special_details
;
 Reflections were merged by SHELXL according to the crystal
 class for the calculation of statistics and refinement.
 
 _reflns_Friedel_fraction is defined as the number of unique
 Friedel pairs measured divided by the number that would be
 possible theoretically, ignoring centric projections and
 systematic absences.
;
_reflns_threshold_expression       'I > 2\s(I)'
_computing_cell_refinement         'SAINT V8.40B (Bruker, 2016)'
_computing_data_collection         'APEX5 (Bruker, 2023)'
_computing_data_reduction          'SAINT V8.40B (Bruker, 2016)'
_computing_molecular_graphics      'Olex2 1.5 (Dolomanov et al., 2009)'
_computing_publication_material    'Olex2 1.5 (Dolomanov et al., 2009)'
_computing_structure_refinement    'SHELXL 2019/3 (Sheldrick, 2015)'
_computing_structure_solution      'SHELXT 2018/2 (Sheldrick, 2018)'
_refine_diff_density_max           0.658
_refine_diff_density_min           -0.883
_refine_diff_density_rms           0.130
_refine_ls_extinction_coef         .
_refine_ls_extinction_method       none
_refine_ls_goodness_of_fit_ref     1.077
_refine_ls_hydrogen_treatment      constr
_refine_ls_matrix_type             full
_refine_ls_number_parameters       477
_refine_ls_number_reflns           7433
_refine_ls_number_restraints       9
_refine_ls_R_factor_all            0.0471
_refine_ls_R_factor_gt             0.0335
_refine_ls_restrained_S_all        1.077
_refine_ls_shift/su_max            0.002
_refine_ls_shift/su_mean           0.000
_refine_ls_structure_factor_coef   Fsqd
_refine_ls_weighting_details      
 'w=1/[\s^2^(Fo^2^)+8.2600P] where P=(Fo^2^+2Fc^2^)/3'
_refine_ls_weighting_scheme        calc
_refine_ls_wR_factor_gt            0.0661
_refine_ls_wR_factor_ref           0.0734
_refine_special_details
;
The occupancies of disordered atoms were first permitted to refine freely. 
The disordered atoms were sorted into majority-occupancy and 
minority-occupancy parts, and the occupancy of each part was fixed at a 
value similar to the freely-refined occupancies that allowed all 
disordered atoms to reach a stable refinement (71% for majority-occupancy
and 29% for minority-occupancy). DELU and SIMU commands were used to 
stabilize the anisotropic refinement of disordered C and N atoms. The -2 0 1
and 0 2 2 reflections were omitted from the refinement since the observed 
intensities were zero.
;
_olex2_refinement_description
;
1. Fixed Uiso
 At 1.2 times of:
  All C(H,H) groups, All C(H,H,H,H) groups, All N(H,H,H) groups
2. Rigid bond restraints
 C1, N1B, C5B
 with sigma for 1-2 distances of 0.01 and sigma for 1-3 distances of 0.01
3. Uiso/Uaniso restraints and constraints
N1A \\sim N1B: within 2A with sigma of 0.04 and sigma for terminal atoms of
0.08 within 2A
4. Others
 Fixed Sof: H1BC(0.29) H1BD(0.29) H1AA(0.71) H1AB(0.71) H3AA(0.71) H3AB(0.71)
 H3BC(0.29) H3BD(0.29) H4AA(0.71) H4AB(0.71) H4BC(0.29) H4BD(0.29) H2AA(0.71)
 H2AB(0.71) H2BC(0.29) H2BD(0.29) Sn6A(0.71) Sn5A(0.71) Cl8A(0.71) Cl11(0.71)
 Cl12(0.71) Cl10(0.71) Cl6A(0.71) Cl7A(0.71) Cl5A(0.71) Cl9A(0.71) N1A(0.71)
 H1AC(0.71) H1AD(0.71) H1AE(0.71) N4A(0.71) H4AC(0.71) H4AD(0.71) H4AE(0.71)
 N3A(0.71) H3AC(0.71) H3AD(0.71) H3AE(0.71) N2A(0.71) H2AC(0.71) H2AD(0.71)
 H2AE(0.71) C5A(0.71) H5AA(0.71) H5AB(0.71) C8A(0.71) H8AA(0.71) H8AB(0.71)
 C6A(0.71) H6AA(0.71) H6AB(0.71) C7A(0.71) H7AA(0.71) H7AB(0.71) Sn6B(0.29)
 Sn5B(0.29) Cl5B(0.29) Cl5(0.29) Cl6B(0.29) Cl7B(0.29) Cl9B(0.29) Cl6(0.29)
 Cl7(0.29) Cl8B(0.29) N3B(0.29) H3BA(0.29) H3BB(0.29) H3BE(0.29) N4B(0.29)
 H4BA(0.29) H4BB(0.29) H4BE(0.29) N1B(0.29) H1BA(0.29) H1BB(0.29) H1BE(0.29)
 N2B(0.29) H2BA(0.29) H2BB(0.29) H2BE(0.29) C6B(0.29) H6BA(0.29) H6BB(0.29)
 C8B(0.29) H8BA(0.29) H8BB(0.29) C5B(0.29) H5BA(0.29) H5BB(0.29) C7B(0.29)
 H7BA(0.29) H7BB(0.29)
5.a Secondary CH2 refined with riding coordinates:
 C1(H1BC,H1BD), C1(H1AA,H1AB), C3(H3AA,H3AB), C3(H3BC,H3BD), C4(H4AA,H4AB),
 C4(H4BC,H4BD), C2(H2AA,H2AB), C2(H2BC,H2BD), C5A(H5AA,H5AB), C8A(H8AA,H8AB),
 C6A(H6AA,H6AB), C7A(H7AA,H7AB), C6B(H6BA,H6BB), C8B(H8BA,H8BB), C5B(H5BA,H5BB),
  C7B(H7BA,H7BB)
5.b Idealised Me refined as rotating group:
 N1A(H1AC,H1AD,H1AE), N4A(H4AC,H4AD,H4AE), N3A(H3AC,H3AD,H3AE), N2A(H2AC,H2AD,
 H2AE), N3B(H3BA,H3BB,H3BE), N4B(H4BA,H4BB,H4BE), N1B(H1BA,H1BB,H1BE), N2B(H2BA,
 H2BB,H2BE)
;
_atom_sites_solution_hydrogens     geom
_atom_sites_solution_primary       'dual space'
_atom_sites_solution_secondary     diffmap
loop_
  _atom_site_label
  _atom_site_type_symbol
  _atom_site_fract_x
  _atom_site_fract_y
  _atom_site_fract_z
  _atom_site_U_iso_or_equiv
  _atom_site_adp_type
  _atom_site_occupancy
  _atom_site_site_symmetry_order
  _atom_site_calc_flag
  _atom_site_refinement_flags_posn
  _atom_site_refinement_flags_adp
  _atom_site_refinement_flags_occupancy
  _atom_site_disorder_assembly
  _atom_site_disorder_group
 Sn1 Sn 0.58302(3) 0.63367(3) 0.06775(3) 0.02478(9) Uani 1 1 d . . . . .
 Sn2 Sn 0.08137(3) 0.65052(3) 0.06863(3) 0.02548(9) Uani 1 1 d . . . . .
 Sn3 Sn 1.08396(3) 1.14535(3) 0.07374(3) 0.02664(9) Uani 1 1 d . . . . .
 Sn4 Sn 0.41765(3) 0.85834(3) -0.07465(3) 0.02636(9) Uani 1 1 d . . . . .
 Cl1 Cl 0.80149(12) 0.71361(11) 0.06401(10) 0.0306(3) Uani 1 1 d . . . . .
 Cl2 Cl 0.30039(12) 0.56840(10) 0.06553(11) 0.0319(3) Uani 1 1 d . . . . .
 Cl3 Cl 1.29791(13) 1.06260(11) 0.06654(11) 0.0340(3) Uani 1 1 d . . . . .
 Cl4 Cl 0.20321(13) 0.77869(11) -0.06810(11) 0.0342(3) Uani 1 1 d . . . . .
 S1 S 0.47110(13) 0.65066(10) -0.12623(10) 0.0283(3) Uani 1 1 d . . . . .
 S2 S 0.03906(14) 0.46743(10) 0.12168(10) 0.0302(3) Uani 1 1 d . . . . .
 S3 S 1.02868(13) 0.96193(10) 0.12186(11) 0.0306(3) Uani 1 1 d . . . . .
 S4 S 0.53847(13) 0.84300(10) 0.11719(10) 0.0286(3) Uani 1 1 d . . . . .
 C1 C 0.5970(6) 0.6592(5) -0.1890(4) 0.0363(13) Uani 1 1 d . U . . .
 H1BC H 0.597207 0.726928 -0.211831 0.044 Uiso 0.29 1 calc R U P A 2
 H1BD H 0.682118 0.650060 -0.148650 0.044 Uiso 0.29 1 calc R U P A 2
 H1AA H 0.605859 0.734868 -0.194487 0.044 Uiso 0.71 1 calc R U P B 1
 H1AB H 0.677627 0.643535 -0.146474 0.044 Uiso 0.71 1 calc R U P B 1
 C3 C 0.9033(6) 1.0006(5) 0.1846(4) 0.0375(13) Uani 1 1 d . . . . .
 H3AA H 0.892348 1.078523 0.188403 0.045 Uiso 0.71 1 calc R U P C 1
 H3AB H 0.823442 0.961812 0.142636 0.045 Uiso 0.71 1 calc R U P C 1
 H3BC H 0.902032 1.079633 0.207348 0.045 Uiso 0.29 1 calc R U P D 2
 H3BD H 0.818401 0.970070 0.144866 0.045 Uiso 0.29 1 calc R U P D 2
 C4 C 0.4164(6) 0.8467(4) 0.1850(4) 0.0339(13) Uani 1 1 d . . . . .
 H4AA H 0.331913 0.855826 0.143680 0.041 Uiso 0.71 1 calc R U P E 1
 H4AB H 0.413127 0.779469 0.208107 0.041 Uiso 0.71 1 calc R U P E 1
 H4BC H 0.338268 0.866561 0.142439 0.041 Uiso 0.29 1 calc R U P F 2
 H4BD H 0.400567 0.770996 0.187812 0.041 Uiso 0.29 1 calc R U P F 2
 C2 C -0.0831(6) 0.4981(5) 0.1889(4) 0.0360(13) Uani 1 1 d . . . . .
 H2AA H -0.084840 0.576790 0.213305 0.043 Uiso 0.71 1 calc R U P G 1
 H2AB H -0.167875 0.469796 0.147085 0.043 Uiso 0.71 1 calc R U P G 1
 H2BC H -0.098262 0.575239 0.191500 0.043 Uiso 0.29 1 calc R U P H 2
 H2BD H -0.161190 0.457333 0.145802 0.043 Uiso 0.29 1 calc R U P H 2
 Sn6A Sn 0.2378(4) 0.7778(3) 0.5034(3) 0.0237(3) Uani 0.71 1 d . . P I 1
 Sn5A Sn 0.7382(4) 0.7254(3) 0.5033(3) 0.0235(3) Uani 0.71 1 d . . P J 1
 Cl8A Cl 0.1755(5) 0.7371(3) 0.2870(3) 0.0380(7) Uani 0.71 1 d . . P K 1
 Cl11 Cl 0.9670(2) 0.66685(18) 0.49771(17) 0.0435(5) Uani 0.71 1 d . . P J 1
 Cl12 Cl 0.2912(2) 0.57730(15) 0.48519(16) 0.0383(5) Uani 0.71 1 d . . P I 1
 Cl10 Cl 0.7918(2) 0.91613(15) 0.48538(16) 0.0374(5) Uani 0.71 1 d . . P J 1
 Cl6A Cl 0.6741(5) 0.6580(3) 0.2869(4) 0.0402(8) Uani 0.71 1 d . . P L 1
 Cl7A Cl 0.3118(5) 0.7983(2) 0.6982(3) 0.0423(8) Uani 0.71 1 d . . P I 1
 Cl5A Cl 0.8118(6) 0.8021(3) 0.6990(4) 0.0423(9) Uani 0.71 1 d . . P J 1
 Cl9A Cl 0.4670(2) 0.83324(18) 0.49792(18) 0.0434(5) Uani 0.71 1 d . . P I 1
 N1A N 0.5940(7) 0.4692(5) -0.2866(5) 0.0365(16) Uani 0.71 1 d . U P M 1
 H1AC H 0.610033 0.432515 -0.342187 0.044 Uiso 0.71 1 calc R U P M 1
 H1AD H 0.520704 0.441750 -0.280844 0.044 Uiso 0.71 1 calc R U P M 1
 H1AE H 0.658360 0.462609 -0.235311 0.044 Uiso 0.71 1 calc R U P M 1
 N4A N 0.3487(7) 0.9693(5) 0.3183(5) 0.0338(16) Uani 0.71 1 d . . P N 1
 H4AC H 0.296055 1.013286 0.287466 0.041 Uiso 0.71 1 calc R U P N 1
 H4AD H 0.378599 1.001879 0.381867 0.041 Uiso 0.71 1 calc R U P N 1
 H4AE H 0.305735 0.906158 0.312505 0.041 Uiso 0.71 1 calc R U P N 1
 N3A N 0.9063(8) 0.8633(5) 0.2869(5) 0.0384(17) Uani 0.71 1 d . . P O 1
 H3AC H 0.833051 0.833604 0.243567 0.046 Uiso 0.71 1 calc R U P O 1
 H3AD H 0.905544 0.855470 0.346769 0.046 Uiso 0.71 1 calc R U P O 1
 H3AE H 0.972590 0.829563 0.269772 0.046 Uiso 0.71 1 calc R U P O 1
 N2A N -0.1517(7) 0.4403(5) 0.3206(5) 0.0329(15) Uani 0.71 1 d . . P P 1
 H2AC H -0.211560 0.388328 0.283458 0.039 Uiso 0.71 1 calc R U P P 1
 H2AD H -0.185502 0.505809 0.324740 0.039 Uiso 0.71 1 calc R U P P 1
 H2AE H -0.123382 0.427403 0.380722 0.039 Uiso 0.71 1 calc R U P P 1
 C5A C 0.5822(11) 0.5872(8) -0.2890(9) 0.036(3) Uani 0.71 1 d . . P M 1
 H5AA H 0.498538 0.596403 -0.331386 0.043 Uiso 0.71 1 calc R U P M 1
 H5AB H 0.647615 0.610159 -0.317330 0.043 Uiso 0.71 1 calc R U P M 1
 C8A C 0.4597(9) 0.9469(7) 0.2726(7) 0.026(2) Uani 0.71 1 d . . P N 1
 H8AA H 0.534947 0.930926 0.320595 0.032 Uiso 0.71 1 calc R U P N 1
 H8AB H 0.481427 1.010384 0.249873 0.032 Uiso 0.71 1 calc R U P N 1
 C6A C -0.0417(9) 0.4395(8) 0.2748(7) 0.0280(19) Uani 0.71 1 d . . P P 1
 H6AA H -0.021716 0.364370 0.250662 0.034 Uiso 0.71 1 calc R U P P 1
 H6AB H 0.034449 0.477623 0.323073 0.034 Uiso 0.71 1 calc R U P P 1
 C7A C 0.9192(10) 0.9809(8) 0.2879(7) 0.034(2) Uani 0.71 1 d . . P O 1
 H7AA H 1.003335 1.011041 0.329490 0.040 Uiso 0.71 1 calc R U P O 1
 H7AB H 0.854480 1.019262 0.316153 0.040 Uiso 0.71 1 calc R U P O 1
 Sn6B Sn 0.2624(9) 0.7770(10) 0.4991(9) 0.0368(17) Uani 0.29 1 d . . P Q 2
 Sn5B Sn 0.7615(10) 0.7271(9) 0.4993(8) 0.0396(19) Uani 0.29 1 d . . P R 2
 Cl5B Cl 0.8245(16) 0.7662(10) 0.7118(11) 0.054(3) Uani 0.29 1 d . . P R 2
 Cl5 Cl 0.0324(6) 0.8349(6) 0.5019(5) 0.0598(16) Uani 0.29 1 d . . P Q 2
 Cl6B Cl 0.6878(14) 0.7018(7) 0.2995(10) 0.052(2) Uani 0.29 1 d . . P R 2
 Cl7B Cl 0.3211(12) 0.8447(6) 0.7127(8) 0.049(2) Uani 0.29 1 d . . P S 2
 Cl9B Cl 0.5329(6) 0.6681(6) 0.5024(6) 0.0624(17) Uani 0.29 1 d . . P R 2
 Cl6 Cl 0.7079(7) 0.9242(5) 0.5138(5) 0.0560(15) Uani 0.29 1 d . . P R 2
 Cl7 Cl 0.2096(7) 0.5859(5) 0.5140(5) 0.0549(15) Uani 0.29 1 d . . P Q 2
 Cl8B Cl 0.1891(15) 0.7028(9) 0.3022(10) 0.055(3) Uani 0.29 1 d . . P Q 2
 N3B N 0.845(2) 0.9403(15) 0.3152(17) 0.059(6) Uani 0.29 1 d . . P O 2
 H3BA H 0.787107 0.886553 0.277727 0.071 Uiso 0.29 1 calc R U P O 2
 H3BB H 0.808753 1.004747 0.316524 0.071 Uiso 0.29 1 calc R U P O 2
 H3BE H 0.870255 0.929486 0.376315 0.071 Uiso 0.29 1 calc R U P O 2
 N4B N 0.411(2) 1.0288(16) 0.2855(17) 0.060(6) Uani 0.29 1 d . . P N 2
 H4BA H 0.353007 1.034793 0.230293 0.071 Uiso 0.29 1 calc R U P N 2
 H4BB H 0.486398 1.059649 0.287779 0.071 Uiso 0.29 1 calc R U P N 2
 H4BE H 0.384387 1.062853 0.337478 0.071 Uiso 0.29 1 calc R U P N 2
 N1B N 0.6601(19) 0.5310(14) -0.3154(17) 0.053(6) Uani 0.29 1 d . U P M 2
 H1BA H 0.636573 0.505066 -0.380457 0.064 Uiso 0.29 1 calc R U P M 2
 H1BB H 0.704971 0.481564 -0.286466 0.064 Uiso 0.29 1 calc R U P M 2
 H1BE H 0.708770 0.593207 -0.301022 0.064 Uiso 0.29 1 calc R U P M 2
 N2B N -0.091(2) 0.3624(15) 0.2871(15) 0.050(5) Uani 0.29 1 d . . P P 2
 H2BA H -0.157344 0.331268 0.237018 0.060 Uiso 0.29 1 calc R U P P 2
 H2BB H -0.103953 0.352858 0.343411 0.060 Uiso 0.29 1 calc R U P P 2
 H2BE H -0.018925 0.331448 0.278618 0.060 Uiso 0.29 1 calc R U P P 2
 C6B C -0.078(3) 0.482(2) 0.2907(19) 0.042(6) Uani 0.29 1 d . . P P 2
 H6BA H 0.002556 0.513758 0.336674 0.050 Uiso 0.29 1 calc R U P P 2
 H6BB H -0.148163 0.518790 0.313332 0.050 Uiso 0.29 1 calc R U P P 2
 C8B C 0.424(3) 0.914(2) 0.2871(18) 0.034(6) Uani 0.29 1 d . . P N 2
 H8BA H 0.356493 0.888413 0.311464 0.041 Uiso 0.29 1 calc R U P N 2
 H8BB H 0.506528 0.905799 0.331546 0.041 Uiso 0.29 1 calc R U P N 2
 C5B C 0.543(3) 0.553(2) -0.279(2) 0.039(7) Uani 0.29 1 d . U P M 2
 H5BA H 0.517243 0.491380 -0.255519 0.046 Uiso 0.29 1 calc R U P M 2
 H5BB H 0.471735 0.570220 -0.329122 0.046 Uiso 0.29 1 calc R U P M 2
 C7B C 0.961(2) 0.940(3) 0.2726(19) 0.044(7) Uani 0.29 1 d . . P O 2
 H7BA H 0.983495 0.866131 0.248389 0.053 Uiso 0.29 1 calc R U P O 2
 H7BB H 1.035080 0.981636 0.320457 0.053 Uiso 0.29 1 calc R U P O 2

loop_
  _atom_site_aniso_label
  _atom_site_aniso_U_11
  _atom_site_aniso_U_22
  _atom_site_aniso_U_33
  _atom_site_aniso_U_23
  _atom_site_aniso_U_13
  _atom_site_aniso_U_12
 Sn1 0.01965(17) 0.02861(18) 0.0292(2) 0.01052(14) 0.00855(15) 0.00158(14)
 Sn2 0.01963(18) 0.02442(18) 0.0316(2) 0.00172(14) 0.00917(15) 0.00210(13)
 Sn3 0.02036(18) 0.02455(18) 0.0333(2) 0.00218(14) 0.00764(16) 0.00159(14)
 Sn4 0.02077(18) 0.02958(19) 0.0331(2) 0.01358(15) 0.00942(16) 0.00195(14)
 Cl1 0.0212(6) 0.0363(7) 0.0362(8) 0.0093(6) 0.0098(6) -0.0034(5)
 Cl2 0.0233(6) 0.0324(7) 0.0391(8) 0.0042(6) 0.0101(6) 0.0076(5)
 Cl3 0.0245(6) 0.0351(7) 0.0408(8) 0.0042(6) 0.0091(6) 0.0087(5)
 Cl4 0.0241(6) 0.0390(7) 0.0434(8) 0.0158(6) 0.0106(6) -0.0046(5)
 S1 0.0324(7) 0.0262(6) 0.0252(7) 0.0056(5) 0.0057(6) -0.0017(5)
 S2 0.0337(7) 0.0256(6) 0.0292(7) 0.0057(5) 0.0053(6) 0.0036(5)
 S3 0.0319(7) 0.0258(6) 0.0301(7) 0.0062(5) 0.0011(6) 0.0014(5)
 S4 0.0333(7) 0.0262(6) 0.0258(7) 0.0048(5) 0.0076(6) -0.0021(5)
 C1 0.048(4) 0.033(3) 0.030(3) 0.001(2) 0.020(3) 0.008(3)
 C3 0.046(4) 0.042(3) 0.028(3) 0.017(3) 0.010(3) -0.001(3)
 C4 0.045(3) 0.030(3) 0.029(3) 0.002(2) 0.018(3) 0.004(2)
 C2 0.048(4) 0.035(3) 0.030(3) 0.012(2) 0.016(3) 0.001(3)
 Sn6A 0.0254(10) 0.0268(5) 0.0196(5) 0.0055(3) 0.0068(6) 0.0038(6)
 Sn5A 0.0249(9) 0.0261(5) 0.0185(5) 0.0033(3) 0.0054(5) -0.0037(5)
 Cl8A 0.0461(16) 0.038(2) 0.0285(16) 0.0081(13) 0.0072(12) 0.0023(15)
 Cl11 0.0301(10) 0.0535(12) 0.0472(13) 0.0080(10) 0.0131(10) 0.0075(9)
 Cl12 0.0545(13) 0.0302(10) 0.0344(11) 0.0063(8) 0.0199(10) 0.0085(9)
 Cl10 0.0508(13) 0.0307(10) 0.0350(11) 0.0107(8) 0.0165(10) -0.0031(9)
 Cl6A 0.0460(16) 0.0411(19) 0.0302(15) 0.0058(17) 0.0060(12) -0.0002(18)
 Cl7A 0.0572(17) 0.0445(19) 0.0220(14) 0.0067(15) 0.0056(12) 0.0032(19)
 Cl5A 0.057(2) 0.043(2) 0.0221(15) 0.0016(15) 0.0068(14) -0.0044(19)
 Cl9A 0.0297(10) 0.0530(12) 0.0502(14) 0.0126(10) 0.0143(10) -0.0032(9)
 N1A 0.050(4) 0.031(4) 0.029(4) 0.001(3) 0.014(3) 0.003(3)
 N4A 0.051(4) 0.028(3) 0.031(4) 0.002(3) 0.030(3) 0.010(3)
 N3A 0.053(5) 0.041(4) 0.028(4) 0.015(3) 0.017(3) -0.007(3)
 N2A 0.043(4) 0.032(3) 0.033(4) 0.014(3) 0.020(3) 0.001(3)
 C5A 0.040(7) 0.032(6) 0.035(5) 0.005(4) 0.010(5) 0.003(4)
 C8A 0.033(5) 0.030(5) 0.018(4) 0.001(3) 0.013(4) -0.004(4)
 C6A 0.032(5) 0.030(5) 0.028(5) 0.011(4) 0.014(4) 0.006(4)
 C7A 0.041(6) 0.034(5) 0.029(5) 0.007(4) 0.015(5) 0.002(4)
 Sn6B 0.037(4) 0.0382(15) 0.032(2) 0.0053(12) 0.005(2) 0.001(2)
 Sn5B 0.037(4) 0.0398(18) 0.038(2) 0.0089(14) 0.0033(18) 0.005(2)
 Cl5B 0.058(5) 0.053(7) 0.046(6) 0.007(5) 0.010(4) 0.002(6)
 Cl5 0.041(3) 0.069(4) 0.070(5) 0.017(3) 0.017(3) 0.005(3)
 Cl6B 0.063(6) 0.058(6) 0.038(5) 0.014(5) 0.012(4) 0.008(6)
 Cl7B 0.057(5) 0.046(5) 0.045(5) 0.012(5) 0.017(4) 0.008(5)
 Cl9B 0.042(3) 0.073(4) 0.078(5) 0.022(4) 0.020(3) 0.005(3)
 Cl6 0.065(4) 0.046(3) 0.057(4) 0.011(3) 0.017(3) 0.008(3)
 Cl7 0.067(4) 0.047(3) 0.052(4) 0.011(3) 0.019(3) -0.001(3)
 Cl8B 0.069(6) 0.048(7) 0.043(6) 0.010(4) 0.009(4) 0.002(5)
 N3B 0.092(17) 0.034(10) 0.079(16) 0.023(10) 0.063(14) 0.021(11)
 N4B 0.061(14) 0.051(12) 0.059(14) -0.014(10) 0.024(12) 0.018(11)
 N1B 0.054(12) 0.031(9) 0.087(15) -0.002(9) 0.052(12) 0.016(9)
 N2B 0.064(13) 0.055(12) 0.043(12) 0.016(9) 0.029(11) 0.004(10)
 C6B 0.059(18) 0.045(16) 0.027(13) 0.014(11) 0.020(12) 0.017(12)
 C8B 0.035(14) 0.049(16) 0.024(12) 0.015(10) 0.011(10) -0.005(11)
 C5B 0.022(12) 0.034(14) 0.054(17) -0.006(10) 0.012(9) 0.013(10)
 C7B 0.031(13) 0.09(2) 0.025(13) 0.022(13) 0.014(10) 0.022(13)

_geom_special_details
;
 All esds (except the esd in the dihedral angle between two l.s. planes)
 are estimated using the full covariance matrix.  The cell esds are taken
 into account individually in the estimation of esds in distances, angles
 and torsion angles; correlations between esds in cell parameters are only
 used when they are defined by crystal symmetry.  An approximate (isotropic)
 treatment of cell esds is used for estimating esds involving l.s. planes.
;
loop_
  _geom_bond_atom_site_label_1
  _geom_bond_atom_site_label_2
  _geom_bond_distance
  _geom_bond_site_symmetry_2
  _geom_bond_publ_flag
 Sn1 Cl1 2.5702(12) . ?
 Sn1 S1 2.7930(14) . ?
 Sn1 S4 2.6298(13) . ?
 Sn2 Cl2 2.5759(13) . ?
 Sn2 S2 2.6328(14) . ?
 Sn2 S2 2.7851(14) 2_565 ?
 Sn3 Cl3 2.5394(13) . ?
 Sn3 S3 2.6379(14) . ?
 Sn3 S3 2.7895(14) 2_775 ?
 Sn4 Cl4 2.5432(13) . ?
 Sn4 S1 2.6403(13) . ?
 Sn4 S4 2.7777(14) . ?
 S1 C1 1.828(6) . ?
 S2 C2 1.819(6) . ?
 S3 C3 1.819(6) . ?
 S4 C4 1.823(5) . ?
 C1 H1BC 0.9700 . ?
 C1 H1BD 0.9700 . ?
 C1 H1AA 0.9700 . ?
 C1 H1AB 0.9700 . ?
 C1 C5A 1.491(12) . ?
 C1 C5B 1.62(3) . ?
 C3 H3AA 0.9700 . ?
 C3 H3AB 0.9700 . ?
 C3 H3BC 0.9700 . ?
 C3 H3BD 0.9700 . ?
 C3 C7A 1.526(11) . ?
 C3 C7B 1.60(3) . ?
 C4 H4AA 0.9700 . ?
 C4 H4AB 0.9700 . ?
 C4 H4BC 0.9700 . ?
 C4 H4BD 0.9700 . ?
 C4 C8A 1.543(10) . ?
 C4 C8B 1.51(3) . ?
 C2 H2AA 0.9700 . ?
 C2 H2AB 0.9700 . ?
 C2 H2BC 0.9700 . ?
 C2 H2BD 0.9700 . ?
 C2 C6A 1.538(10) . ?
 C2 C6B 1.51(2) . ?
 Sn6A Cl12 2.537(4) . ?
 Sn6A Cl7A 2.662(6) . ?
 Sn6A Cl9A 2.586(4) . ?
 Sn5A Cl11 2.584(4) . ?
 Sn5A Cl10 2.529(4) . ?
 Sn5A Cl5A 2.673(6) . ?
 N1A H1AC 0.8900 . ?
 N1A H1AD 0.8900 . ?
 N1A H1AE 0.8900 . ?
 N1A C5A 1.483(12) . ?
 N4A H4AC 0.8900 . ?
 N4A H4AD 0.8900 . ?
 N4A H4AE 0.8900 . ?
 N4A C8A 1.504(10) . ?
 N3A H3AC 0.8900 . ?
 N3A H3AD 0.8900 . ?
 N3A H3AE 0.8900 . ?
 N3A C7A 1.468(11) . ?
 N2A H2AC 0.8900 . ?
 N2A H2AD 0.8900 . ?
 N2A H2AE 0.8900 . ?
 N2A C6A 1.495(10) . ?
 C5A H5AA 0.9700 . ?
 C5A H5AB 0.9700 . ?
 C8A H8AA 0.9700 . ?
 C8A H8AB 0.9700 . ?
 C6A H6AA 0.9700 . ?
 C6A H6AB 0.9700 . ?
 C7A H7AA 0.9700 . ?
 C7A H7AB 0.9700 . ?
 Sn6B Cl5 2.586(11) . ?
 Sn6B Cl7 2.515(13) . ?
 Sn6B Cl8B 2.686(19) . ?
 Sn5B Cl5B 2.886(19) . ?
 Sn5B Cl6B 2.724(17) . ?
 Sn5B Cl9B 2.580(11) . ?
 Sn5B Cl6 2.500(13) . ?
 N3B H3BA 0.8900 . ?
 N3B H3BB 0.8900 . ?
 N3B H3BE 0.8900 . ?
 N3B C7B 1.53(3) . ?
 N4B H4BA 0.8900 . ?
 N4B H4BB 0.8900 . ?
 N4B H4BE 0.8900 . ?
 N4B C8B 1.44(3) . ?
 N1B H1BA 0.8900 . ?
 N1B H1BB 0.8900 . ?
 N1B H1BE 0.8900 . ?
 N1B C5B 1.49(3) . ?
 N2B H2BA 0.8900 . ?
 N2B H2BB 0.8900 . ?
 N2B H2BE 0.8900 . ?
 N2B C6B 1.48(3) . ?
 C6B H6BA 0.9700 . ?
 C6B H6BB 0.9700 . ?
 C8B H8BA 0.9700 . ?
 C8B H8BB 0.9700 . ?
 C5B H5BA 0.9700 . ?
 C5B H5BB 0.9700 . ?
 C7B H7BA 0.9700 . ?
 C7B H7BB 0.9700 . ?

loop_
  _geom_angle_atom_site_label_1
  _geom_angle_atom_site_label_2
  _geom_angle_atom_site_label_3
  _geom_angle
  _geom_angle_site_symmetry_1
  _geom_angle_site_symmetry_3
  _geom_angle_publ_flag
 Cl1 Sn1 S1 91.42(4) . . ?
 Cl1 Sn1 S4 82.60(4) . . ?
 S4 Sn1 S1 85.61(4) . . ?
 Cl2 Sn2 S2 82.33(4) . . ?
 Cl2 Sn2 S2 93.09(4) . 2_565 ?
 S2 Sn2 S2 84.71(4) . 2_565 ?
 Cl3 Sn3 S3 91.04(4) . 2_775 ?
 Cl3 Sn3 S3 84.93(5) . . ?
 S3 Sn3 S3 86.75(4) . 2_775 ?
 Cl4 Sn4 S1 84.81(4) . . ?
 Cl4 Sn4 S4 92.68(4) . . ?
 S1 Sn4 S4 85.72(4) . . ?
 Sn4 S1 Sn1 94.00(4) . . ?
 C1 S1 Sn1 109.7(2) . . ?
 C1 S1 Sn4 102.95(18) . . ?
 Sn2 S2 Sn2 95.28(4) . 2_565 ?
 C2 S2 Sn2 105.19(18) . . ?
 C2 S2 Sn2 108.2(2) . 2_565 ?
 Sn3 S3 Sn3 93.25(4) . 2_775 ?
 C3 S3 Sn3 103.02(19) . . ?
 C3 S3 Sn3 109.5(2) . 2_775 ?
 Sn1 S4 Sn4 94.59(4) . . ?
 C4 S4 Sn1 105.10(18) . . ?
 C4 S4 Sn4 108.4(2) . . ?
 S1 C1 H1BC 112.5 . . ?
 S1 C1 H1BD 112.5 . . ?
 S1 C1 H1AA 107.6 . . ?
 S1 C1 H1AB 107.6 . . ?
 H1BC C1 H1BD 110.0 . . ?
 H1AA C1 H1AB 107.0 . . ?
 C5A C1 S1 118.9(6) . . ?
 C5A C1 H1AA 107.6 . . ?
 C5A C1 H1AB 107.6 . . ?
 C5B C1 S1 96.5(10) . . ?
 C5B C1 H1BC 112.5 . . ?
 C5B C1 H1BD 112.5 . . ?
 S3 C3 H3AA 107.4 . . ?
 S3 C3 H3AB 107.4 . . ?
 S3 C3 H3BC 112.7 . . ?
 S3 C3 H3BD 112.7 . . ?
 H3AA C3 H3AB 107.0 . . ?
 H3BC C3 H3BD 110.2 . . ?
 C7A C3 S3 119.5(6) . . ?
 C7A C3 H3AA 107.4 . . ?
 C7A C3 H3AB 107.4 . . ?
 C7B C3 S3 95.2(9) . . ?
 C7B C3 H3BC 112.7 . . ?
 C7B C3 H3BD 112.7 . . ?
 S4 C4 H4AA 110.8 . . ?
 S4 C4 H4AB 110.8 . . ?
 S4 C4 H4BC 105.6 . . ?
 S4 C4 H4BD 105.6 . . ?
 H4AA C4 H4AB 108.9 . . ?
 H4BC C4 H4BD 106.1 . . ?
 C8A C4 S4 104.7(5) . . ?
 C8A C4 H4AA 110.8 . . ?
 C8A C4 H4AB 110.8 . . ?
 C8B C4 S4 126.8(10) . . ?
 C8B C4 H4BC 105.6 . . ?
 C8B C4 H4BD 105.6 . . ?
 S2 C2 H2AA 110.9 . . ?
 S2 C2 H2AB 110.9 . . ?
 S2 C2 H2BC 105.4 . . ?
 S2 C2 H2BD 105.4 . . ?
 H2AA C2 H2AB 108.9 . . ?
 H2BC C2 H2BD 106.0 . . ?
 C6A C2 S2 104.3(5) . . ?
 C6A C2 H2AA 110.9 . . ?
 C6A C2 H2AB 110.9 . . ?
 C6B C2 S2 127.8(12) . . ?
 C6B C2 H2BC 105.4 . . ?
 C6B C2 H2BD 105.4 . . ?
 Cl12 Sn6A Cl7A 87.89(15) . . ?
 Cl12 Sn6A Cl9A 91.00(14) . . ?
 Cl9A Sn6A Cl7A 92.29(18) . . ?
 Cl11 Sn5A Cl5A 92.45(19) . . ?
 Cl10 Sn5A Cl11 91.00(13) . . ?
 Cl10 Sn5A Cl5A 87.98(15) . . ?
 H1AC N1A H1AD 109.5 . . ?
 H1AC N1A H1AE 109.5 . . ?
 H1AD N1A H1AE 109.5 . . ?
 C5A N1A H1AC 109.5 . . ?
 C5A N1A H1AD 109.5 . . ?
 C5A N1A H1AE 109.5 . . ?
 H4AC N4A H4AD 109.5 . . ?
 H4AC N4A H4AE 109.5 . . ?
 H4AD N4A H4AE 109.5 . . ?
 C8A N4A H4AC 109.5 . . ?
 C8A N4A H4AD 109.5 . . ?
 C8A N4A H4AE 109.5 . . ?
 H3AC N3A H3AD 109.5 . . ?
 H3AC N3A H3AE 109.5 . . ?
 H3AD N3A H3AE 109.5 . . ?
 C7A N3A H3AC 109.5 . . ?
 C7A N3A H3AD 109.5 . . ?
 C7A N3A H3AE 109.5 . . ?
 H2AC N2A H2AD 109.5 . . ?
 H2AC N2A H2AE 109.5 . . ?
 H2AD N2A H2AE 109.5 . . ?
 C6A N2A H2AC 109.5 . . ?
 C6A N2A H2AD 109.5 . . ?
 C6A N2A H2AE 109.5 . . ?
 C1 C5A H5AA 109.1 . . ?
 C1 C5A H5AB 109.1 . . ?
 N1A C5A C1 112.5(8) . . ?
 N1A C5A H5AA 109.1 . . ?
 N1A C5A H5AB 109.1 . . ?
 H5AA C5A H5AB 107.8 . . ?
 C4 C8A H8AA 110.3 . . ?
 C4 C8A H8AB 110.3 . . ?
 N4A C8A C4 107.0(7) . . ?
 N4A C8A H8AA 110.3 . . ?
 N4A C8A H8AB 110.3 . . ?
 H8AA C8A H8AB 108.6 . . ?
 C2 C6A H6AA 110.3 . . ?
 C2 C6A H6AB 110.3 . . ?
 N2A C6A C2 107.3(7) . . ?
 N2A C6A H6AA 110.3 . . ?
 N2A C6A H6AB 110.3 . . ?
 H6AA C6A H6AB 108.5 . . ?
 C3 C7A H7AA 109.2 . . ?
 C3 C7A H7AB 109.2 . . ?
 N3A C7A C3 112.0(7) . . ?
 N3A C7A H7AA 109.2 . . ?
 N3A C7A H7AB 109.2 . . ?
 H7AA C7A H7AB 107.9 . . ?
 Cl5 Sn6B Cl8B 91.6(5) . . ?
 Cl7 Sn6B Cl5 91.5(4) . . ?
 Cl7 Sn6B Cl8B 87.9(5) . . ?
 Cl6B Sn5B Cl5B 175.6(6) . . ?
 Cl9B Sn5B Cl5B 85.9(5) . . ?
 Cl9B Sn5B Cl6B 91.9(5) . . ?
 Cl6 Sn5B Cl5B 88.3(4) . . ?
 Cl6 Sn5B Cl6B 88.0(5) . . ?
 Cl6 Sn5B Cl9B 92.1(4) . . ?
 H3BA N3B H3BB 109.5 . . ?
 H3BA N3B H3BE 109.5 . . ?
 H3BB N3B H3BE 109.5 . . ?
 C7B N3B H3BA 109.5 . . ?
 C7B N3B H3BB 109.5 . . ?
 C7B N3B H3BE 109.5 . . ?
 H4BA N4B H4BB 109.5 . . ?
 H4BA N4B H4BE 109.5 . . ?
 H4BB N4B H4BE 109.5 . . ?
 C8B N4B H4BA 109.5 . . ?
 C8B N4B H4BB 109.5 . . ?
 C8B N4B H4BE 109.5 . . ?
 H1BA N1B H1BB 109.5 . . ?
 H1BA N1B H1BE 109.5 . . ?
 H1BB N1B H1BE 109.5 . . ?
 C5B N1B H1BA 109.5 . . ?
 C5B N1B H1BB 109.5 . . ?
 C5B N1B H1BE 109.5 . . ?
 H2BA N2B H2BB 109.5 . . ?
 H2BA N2B H2BE 109.5 . . ?
 H2BB N2B H2BE 109.5 . . ?
 C6B N2B H2BA 109.5 . . ?
 C6B N2B H2BB 109.5 . . ?
 C6B N2B H2BE 109.5 . . ?
 C2 C6B H6BA 109.8 . . ?
 C2 C6B H6BB 109.8 . . ?
 N2B C6B C2 109.2(18) . . ?
 N2B C6B H6BA 109.8 . . ?
 N2B C6B H6BB 109.8 . . ?
 H6BA C6B H6BB 108.3 . . ?
 C4 C8B H8BA 109.5 . . ?
 C4 C8B H8BB 109.5 . . ?
 N4B C8B C4 110.6(18) . . ?
 N4B C8B H8BA 109.5 . . ?
 N4B C8B H8BB 109.5 . . ?
 H8BA C8B H8BB 108.1 . . ?
 C1 C5B H5BA 111.7 . . ?
 C1 C5B H5BB 111.7 . . ?
 N1B C5B C1 100.3(18) . . ?
 N1B C5B H5BA 111.7 . . ?
 N1B C5B H5BB 111.7 . . ?
 H5BA C5B H5BB 109.5 . . ?
 C3 C7B H7BA 111.8 . . ?
 C3 C7B H7BB 111.8 . . ?
 N3B C7B C3 99.9(17) . . ?
 N3B C7B H7BA 111.8 . . ?
 N3B C7B H7BB 111.8 . . ?
 H7BA C7B H7BB 109.5 . . ?

loop_
  _geom_torsion_atom_site_label_1
  _geom_torsion_atom_site_label_2
  _geom_torsion_atom_site_label_3
  _geom_torsion_atom_site_label_4
  _geom_torsion
  _geom_torsion_site_symmetry_1
  _geom_torsion_site_symmetry_2
  _geom_torsion_site_symmetry_3
  _geom_torsion_site_symmetry_4
  _geom_torsion_publ_flag
 Sn1 S1 C1 C5A 132.1(6) . . . . ?
 Sn1 S1 C1 C5B 122.7(11) . . . . ?
 Sn1 S4 C4 C8A 138.3(5) . . . . ?
 Sn1 S4 C4 C8B 125.8(13) . . . . ?
 Sn2 S2 C2 C6A -140.8(4) . . . . ?
 Sn2 S2 C2 C6A 118.3(5) 2_565 . . . ?
 Sn2 S2 C2 C6B -127.3(14) . . . . ?
 Sn2 S2 C2 C6B 131.8(14) 2_565 . . . ?
 Sn3 S3 C3 C7A 135.5(5) 2_775 . . . ?
 Sn3 S3 C3 C7A -126.2(5) . . . . ?
 Sn3 S3 C3 C7B 125.3(12) 2_775 . . . ?
 Sn3 S3 C3 C7B -136.5(12) . . . . ?
 Sn4 S1 C1 C5A -128.8(6) . . . . ?
 Sn4 S1 C1 C5B -138.2(11) . . . . ?
 Sn4 S4 C4 C8A -121.5(5) . . . . ?
 Sn4 S4 C4 C8B -134.0(13) . . . . ?
 S1 C1 C5A N1A -68.9(10) . . . . ?
 S1 C1 C5B N1B -162.3(16) . . . . ?
 S2 C2 C6A N2A -168.0(5) . . . . ?
 S2 C2 C6B N2B -71(2) . . . . ?
 S3 C3 C7A N3A -70.7(9) . . . . ?
 S3 C3 C7B N3B -165.4(16) . . . . ?
 S4 C4 C8A N4A 167.7(5) . . . . ?
 S4 C4 C8B N4B 72(2) . . . . ?

_shelx_res_file
;
TITL 1cys_300k_triclinic_a.res in P-1
    sn_cys_300k_p-1.res
    created by SHELXL-2019/3 at 17:25:19 on 06-Jun-2025
REM Old TITL 1CYS_300K_triclinic in P-1
REM SHELXT solution in P-1: R1 0.119, Rweak 0.002, Alpha 0.031
REM <I/s> 0.000 for 0 systematic absences, Orientation as input
REM Formula found by SHELXT: C11 N2B Cl16 Sn6A
CELL 0.71073 10.7568 12.4632 14.3926 102.503 105.037 90.006
ZERR 4 0.0003 0.0003 0.0005 0.001 0.001 0.001
LATT 1
SFAC C H Cl N S Sn
DISP C 0.0031 0.0016 11.32
DISP Cl 0.1491 0.1598 668.74
DISP H 0 0 0.67
DISP N 0.0061 0.0033 19.39
DISP S 0.1249 0.1245 524.37
DISP Sn -0.6253 1.4306 6027.46
UNIT 16 56 24 8 8 12
DELU C1 N1B C5B
SIMU N1A N1B

L.S. 20
PLAN  23
SIZE 0.11 0.09 0.01
TEMP 26.85
CONF
list 4
MORE -1
BOND $H
fmap 2 53
acta
OMIT -2 0 1
OMIT 0 2 2
REM <olex2.extras>
REM <HklSrc "%./sn_cys_300k_p-1.hkl">
REM </olex2.extras>

WGHT    0.000000    8.260000
FVAR       0.15109
SN1   6    0.583024    0.633671    0.067750    11.00000    0.01965    0.02861 =
         0.02916    0.01052    0.00855    0.00158
SN2   6    0.081374    0.650521    0.068630    11.00000    0.01963    0.02442 =
         0.03160    0.00172    0.00917    0.00210
SN3   6    1.083962    1.145351    0.073739    11.00000    0.02036    0.02455 =
         0.03327    0.00218    0.00764    0.00159
SN4   6    0.417646    0.858344   -0.074649    11.00000    0.02077    0.02958 =
         0.03313    0.01358    0.00942    0.00195
CL1   3    0.801485    0.713606    0.064012    11.00000    0.02118    0.03628 =
         0.03618    0.00931    0.00980   -0.00339
CL2   3    0.300389    0.568396    0.065526    11.00000    0.02327    0.03240 =
         0.03910    0.00419    0.01007    0.00758
CL3   3    1.297906    1.062603    0.066538    11.00000    0.02445    0.03514 =
         0.04076    0.00423    0.00907    0.00868
CL4   3    0.203205    0.778687   -0.068103    11.00000    0.02412    0.03900 =
         0.04345    0.01580    0.01064   -0.00457
S1    5    0.471100    0.650660   -0.126229    11.00000    0.03236    0.02619 =
         0.02519    0.00556    0.00572   -0.00166
S2    5    0.039062    0.467429    0.121681    11.00000    0.03374    0.02562 =
         0.02919    0.00570    0.00529    0.00359
S3    5    1.028684    0.961927    0.121864    11.00000    0.03190    0.02581 =
         0.03011    0.00620    0.00109    0.00139
S4    5    0.538474    0.843001    0.117189    11.00000    0.03328    0.02616 =
         0.02579    0.00476    0.00764   -0.00209
C1    1    0.597037    0.659182   -0.189028    11.00000    0.04831    0.03344 =
         0.02994    0.00095    0.02018    0.00840
PART 2
AFIX  23
H1BC  2    0.597207    0.726928   -0.211831    10.29000   -1.20000
H1BD  2    0.682118    0.650060   -0.148650    10.29000   -1.20000
AFIX  23
PART 1
H1AA  2    0.605859    0.734868   -0.194487    10.71000   -1.20000
H1AB  2    0.677627    0.643535   -0.146474    10.71000   -1.20000
AFIX   0

PART 0
C3    1    0.903340    1.000580    0.184575    11.00000    0.04583    0.04233 =
         0.02849    0.01687    0.00996   -0.00086
PART 1
AFIX  23
H3AA  2    0.892348    1.078523    0.188403    10.71000   -1.20000
H3AB  2    0.823442    0.961812    0.142636    10.71000   -1.20000
AFIX  23
PART 2
H3BC  2    0.902032    1.079633    0.207348    10.29000   -1.20000
H3BD  2    0.818401    0.970070    0.144866    10.29000   -1.20000
AFIX   0

PART 0
C4    1    0.416389    0.846687    0.184962    11.00000    0.04513    0.02991 =
         0.02935    0.00247    0.01821    0.00380
PART 1
AFIX  23
H4AA  2    0.331913    0.855826    0.143680    10.71000   -1.20000
H4AB  2    0.413127    0.779469    0.208107    10.71000   -1.20000
AFIX  23
PART 2
H4BC  2    0.338268    0.866561    0.142439    10.29000   -1.20000
H4BD  2    0.400567    0.770996    0.187812    10.29000   -1.20000
AFIX   0
PART 0
C2    1   -0.083110    0.498054    0.188885    11.00000    0.04821    0.03495 =
         0.03005    0.01191    0.01569    0.00115
PART 1
AFIX  23
H2AA  2   -0.084840    0.576790    0.213305    10.71000   -1.20000
H2AB  2   -0.167875    0.469796    0.147085    10.71000   -1.20000
AFIX  23
PART 2
H2BC  2   -0.098262    0.575239    0.191500    10.29000   -1.20000
H2BD  2   -0.161190    0.457333    0.145802    10.29000   -1.20000
AFIX   0

PART 1
SN6A  6    0.237794    0.777753    0.503438    10.71000    0.02544    0.02677 =
         0.01959    0.00550    0.00681    0.00379

SN5A  6    0.738171    0.725357    0.503335    10.71000    0.02494    0.02614 =
         0.01853    0.00328    0.00540   -0.00366
CL8A  3    0.175535    0.737134    0.286984    10.71000    0.04611    0.03810 =
         0.02847    0.00811    0.00716    0.00226
CL11  3    0.967028    0.666848    0.497714    10.71000    0.03006    0.05350 =
         0.04716    0.00803    0.01311    0.00755
CL12  3    0.291172    0.577295    0.485194    10.71000    0.05449    0.03017 =
         0.03443    0.00625    0.01988    0.00854
CL10  3    0.791849    0.916130    0.485381    10.71000    0.05085    0.03071 =
         0.03504    0.01069    0.01650   -0.00315
CL6A  3    0.674104    0.657961    0.286884    10.71000    0.04599    0.04106 =
         0.03022    0.00580    0.00604   -0.00021
CL7A  3    0.311773    0.798282    0.698161    10.71000    0.05722    0.04446 =
         0.02198    0.00672    0.00558    0.00317
CL5A  3    0.811828    0.802088    0.698975    10.71000    0.05689    0.04316 =
         0.02206    0.00156    0.00682   -0.00444
CL9A  3    0.466952    0.833243    0.497924    10.71000    0.02974    0.05301 =
         0.05017    0.01260    0.01432   -0.00320
N1A   4    0.594012    0.469225   -0.286603    10.71000    0.04964    0.03063 =
         0.02872    0.00079    0.01427    0.00319
AFIX 137
H1AC  2    0.610033    0.432515   -0.342187    10.71000   -1.20000
H1AD  2    0.520704    0.441750   -0.280844    10.71000   -1.20000
H1AE  2    0.658360    0.462609   -0.235311    10.71000   -1.20000
AFIX   0
N4A   4    0.348684    0.969340    0.318277    10.71000    0.05108    0.02767 =
         0.03107    0.00197    0.02953    0.00958
AFIX 137
H4AC  2    0.296055    1.013286    0.287466    10.71000   -1.20000
H4AD  2    0.378599    1.001879    0.381867    10.71000   -1.20000
H4AE  2    0.305735    0.906158    0.312505    10.71000   -1.20000
AFIX   0

N3A   4    0.906321    0.863299    0.286904    10.71000    0.05297    0.04107 =
         0.02813    0.01495    0.01682   -0.00713
AFIX 137
H3AC  2    0.833051    0.833604    0.243567    10.71000   -1.20000
H3AD  2    0.905544    0.855470    0.346769    10.71000   -1.20000
H3AE  2    0.972590    0.829563    0.269772    10.71000   -1.20000
AFIX   0

N2A   4   -0.151655    0.440342    0.320559    10.71000    0.04268    0.03204 =
         0.03259    0.01365    0.01987    0.00113
AFIX 137
H2AC  2   -0.211560    0.388328    0.283458    10.71000   -1.20000
H2AD  2   -0.185502    0.505809    0.324740    10.71000   -1.20000
H2AE  2   -0.123382    0.427403    0.380722    10.71000   -1.20000
AFIX   0
C5A   1    0.582249    0.587201   -0.289046    10.71000    0.04000    0.03202 =
         0.03507    0.00473    0.00966    0.00276
AFIX  23
H5AA  2    0.498538    0.596403   -0.331386    10.71000   -1.20000
H5AB  2    0.647615    0.610159   -0.317330    10.71000   -1.20000
AFIX   0
C8A   1    0.459680    0.946851    0.272624    10.71000    0.03273    0.03038 =
         0.01772    0.00091    0.01285   -0.00363
AFIX  23
H8AA  2    0.534947    0.930926    0.320595    10.71000   -1.20000
H8AB  2    0.481427    1.010384    0.249873    10.71000   -1.20000
AFIX   0
C6A   1   -0.041671    0.439475    0.274800    10.71000    0.03199    0.02968 =
         0.02788    0.01132    0.01368    0.00598
AFIX  23
H6AA  2   -0.021716    0.364370    0.250662    10.71000   -1.20000
H6AB  2    0.034449    0.477623    0.323073    10.71000   -1.20000
AFIX   0

C7A   1    0.919154    0.980870    0.287900    10.71000    0.04088    0.03383 =
         0.02914    0.00683    0.01489    0.00168
AFIX  23
H7AA  2    1.003335    1.011041    0.329490    10.71000   -1.20000
H7AB  2    0.854480    1.019262    0.316153    10.71000   -1.20000
AFIX   0

PART 2
SN6B  6    0.262425    0.777009    0.499125    10.29000    0.03651    0.03818 =
         0.03188    0.00528    0.00471    0.00072

SN5B  6    0.761458    0.727094    0.499297    10.29000    0.03741    0.03976 =
         0.03804    0.00893    0.00332    0.00519
CL5B  3    0.824538    0.766204    0.711778    10.29000    0.05816    0.05349 =
         0.04643    0.00686    0.01027    0.00165
CL5   3    0.032353    0.834901    0.501949    10.29000    0.04119    0.06947 =
         0.07030    0.01669    0.01690    0.00504
CL6B  3    0.687820    0.701829    0.299527    10.29000    0.06277    0.05765 =
         0.03771    0.01449    0.01154    0.00830
CL7B  3    0.321114    0.844716    0.712747    10.29000    0.05713    0.04623 =
         0.04501    0.01212    0.01661    0.00787
CL9B  3    0.532911    0.668069    0.502426    10.29000    0.04152    0.07317 =
         0.07759    0.02178    0.02044    0.00548
CL6   3    0.707871    0.924169    0.513762    10.29000    0.06487    0.04649 =
         0.05669    0.01125    0.01656    0.00848
CL7   3    0.209612    0.585890    0.514043    10.29000    0.06738    0.04664 =
         0.05244    0.01092    0.01894   -0.00059
CL8B  3    0.189130    0.702759    0.302206    10.29000    0.06902    0.04800 =
         0.04272    0.00957    0.00865    0.00229
N3B   4    0.844584    0.940264    0.315243    10.29000    0.09181    0.03399 =
         0.07907    0.02335    0.06343    0.02109
AFIX 137
H3BA  2    0.787107    0.886553    0.277727    10.29000   -1.20000
H3BB  2    0.808753    1.004747    0.316524    10.29000   -1.20000
H3BE  2    0.870255    0.929486    0.376315    10.29000   -1.20000
AFIX   0

N4B   4    0.410717    1.028825    0.285511    10.29000    0.06142    0.05061 =
         0.05878   -0.01357    0.02382    0.01827
AFIX 137
H4BA  2    0.353007    1.034793    0.230293    10.29000   -1.20000
H4BB  2    0.486398    1.059649    0.287779    10.29000   -1.20000
H4BE  2    0.384387    1.062853    0.337478    10.29000   -1.20000
AFIX   0
N1B   4    0.660130    0.530996   -0.315362    10.29000    0.05424    0.03134 =
         0.08654   -0.00216    0.05194    0.01569
AFIX 137
H1BA  2    0.636573    0.505066   -0.380457    10.29000   -1.20000
H1BB  2    0.704971    0.481564   -0.286466    10.29000   -1.20000
H1BE  2    0.708770    0.593207   -0.301022    10.29000   -1.20000
AFIX   0
N2B   4   -0.090915    0.362418    0.287077    10.29000    0.06358    0.05477 =
         0.04285    0.01565    0.02926    0.00436
AFIX 137
H2BA  2   -0.157344    0.331268    0.237018    10.29000   -1.20000
H2BB  2   -0.103953    0.352858    0.343411    10.29000   -1.20000
H2BE  2   -0.018925    0.331448    0.278618    10.29000   -1.20000
AFIX   0
C6B   1   -0.078442    0.481987    0.290717    10.29000    0.05933    0.04531 =
         0.02741    0.01393    0.01951    0.01706
AFIX  23
H6BA  2    0.002556    0.513758    0.336674    10.29000   -1.20000
H6BB  2   -0.148163    0.518790    0.313332    10.29000   -1.20000
AFIX   0
C8B   1    0.424215    0.914464    0.287097    10.29000    0.03496    0.04875 =
         0.02441    0.01505    0.01054   -0.00510
AFIX  23
H8BA  2    0.356493    0.888413    0.311464    10.29000   -1.20000
H8BB  2    0.506528    0.905799    0.331546    10.29000   -1.20000
AFIX   0
C5B   1    0.543306    0.552970   -0.278844    10.29000    0.02171    0.03381 =
         0.05401   -0.00603    0.01222    0.01294
AFIX  23
H5BA  2    0.517243    0.491380   -0.255519    10.29000   -1.20000
H5BB  2    0.471735    0.570220   -0.329122    10.29000   -1.20000
AFIX   0

C7B   1    0.960655    0.940277    0.272619    10.29000    0.03095    0.08575 =
         0.02494    0.02244    0.01374    0.02210
AFIX  23
H7BA  2    0.983495    0.866131    0.248389    10.29000   -1.20000
H7BB  2    1.035080    0.981636    0.320457    10.29000   -1.20000
AFIX   0
HKLF 4


REM  1cys_300k_triclinic_a.res in P-1
REM wR2 = 0.0734, GooF = S = 1.077, Restrained GooF = 1.077 for all data
REM R1 = 0.0335 for 5840 Fo > 4sig(Fo) and 0.0471 for all 7433 data
REM 477 parameters refined using 9 restraints

END

WGHT      0.0000      8.2621

REM Highest difference peak  0.658,  deepest hole -0.883,  1-sigma level  0.130
Q1    1   0.0746  0.6372  0.1206  11.00000  0.05    0.66
Q2    1   0.3580  0.9022 -0.0422  11.00000  0.05    0.66
Q3    1   0.4722  0.8421  0.1424  11.00000  0.05    0.64
Q4    1   0.4754  0.9073 -0.0068  11.00000  0.05    0.61
Q5    1   0.7677  0.6859  0.4147  11.00000  0.05    0.60
Q6    1   0.2770  0.5369  0.1029  11.00000  0.05    0.58
Q7    1   0.4052  0.9272 -0.0724  11.00000  0.05    0.57
Q8    1   0.0325  0.6238  0.1051  11.00000  0.05    0.55
Q9    1   1.0440  1.1413 -0.0090  11.00000  0.05    0.55
Q10   1   0.1456  0.6980  0.0222  11.00000  0.05    0.54
Q11   1   0.8572  0.4658 -0.2620  11.00000  0.05    0.53
Q12   1   0.2513  0.7055  0.4427  11.00000  0.05    0.52
Q13   1   0.1447  0.5612  0.4316  11.00000  0.05    0.51
Q14   1   0.2998  0.7968  0.4437  11.00000  0.05    0.51
Q15   1   0.8066  0.7945  0.1167  11.00000  0.05    0.50
Q16   1   0.3366  0.8153  0.5474  11.00000  0.05    0.50
Q17   1   0.2654  0.5170  0.0835  11.00000  0.05    0.50
Q18   1   0.2829  0.7369  0.4194  11.00000  0.05    0.50
Q19   1   0.1153  0.5893  0.0588  11.00000  0.05    0.49
Q20   1   0.7558  0.8742  0.2836  11.00000  0.05    0.48
Q21   1   0.5306  0.6699  0.1052  11.00000  0.05    0.48
Q22   1   1.1432  1.1748  0.0385  11.00000  0.05    0.47
Q23   1   0.2217  0.9650  0.2609  11.00000  0.05    0.46
;
_shelx_res_checksum                93480
_shelx_hkl_file
;
  -2   0   0    8.60    1.50
  -2   0   0    5.60    1.10
   2   0   0    6.50    1.20
   2   0   0    7.60    1.30
   2   0   0    6.70    1.30
  -3   0   0    0.30    0.70
  -3   0   0    0.10    0.50
   3   0   0   -0.30    0.40
   3   0   0    0.30    0.60
   3   0   0    0.20    0.40
   3   0   0    0.40    0.60
  -4   0   0  150.38    9.30
  -4   0   0  129.79    9.00
   4   0   0  139.19    9.10
   4   0   0  141.09    9.10
   4   0   0  151.68    9.40
   4   0   0  163.18    9.40
   4   0   0  145.59    9.30
  -5   0   0   -0.70    0.70
  -5   0   0   -0.10    0.50
   5   0   0   -0.40    0.50
   5   0   0   -0.10    0.80
   5   0   0   -0.80    0.50
   5   0   0   -0.20    0.70
  -6   0   0 1684.63   85.29
  -6   0   0 1663.63   85.29
   6   0   0 1626.64   85.39
   6   0   0 1616.34   85.49
   6   0   0 1711.53   85.49
   6   0   0 1739.53   85.39
   6   0   0 1536.05   84.99
   6   0   0 1599.44   85.29
  -7   0   0    0.00    0.90
  -7   0   0    0.00    0.70
   7   0   0   -0.30    0.80
   7   0   0    0.00    0.70
   7   0   0    0.40    1.00
   7   0   0   -1.20    0.90
   7   0   0    0.00    1.00
   7   0   0   -0.70    0.70
  -8   0   0  301.07   19.90
  -8   0   0  312.27   20.10
   8   0   0  343.07   22.60
   8   0   0  299.37   20.10
   8   0   0  328.47   20.20
   8   0   0  322.47   20.60
   8   0   0  364.96   20.70
  -9   0   0    1.30    1.10
  -9   0   0    3.60    1.60
   9   0   0    0.80    1.40
   9   0   0    0.70    1.60
   9   0   0    0.10    1.40
   9   0   0   -1.50    1.00
   9   0   0   -0.60    1.00
   9   0   0   -0.60    1.20
  10   0   0   77.49    7.70
  10   0   0   71.39    7.70
  10   0   0   69.09    7.30
  10   0   0   62.69    7.20
  10   0   0   63.29    6.90
  10   0   0   79.59    7.80
 -11   0   0   -1.80    1.90
  11   0   0    0.90    1.60
  11   0   0    1.20    1.60
  11   0   0    2.00    1.70
  11   0   0    0.00    1.60
  11   0   0    4.50    2.20
 -12   0   0  161.98   13.80
  12   0   0  148.39   17.90
  12   0   0  173.68   14.20
  12   0   0  202.48   15.10
  12   0   0  174.88   14.50
  12   0   0  179.68   14.10
  12   0   0  165.68   14.60
  13  -1   0    8.20    3.50
  13  -1   0   -1.10    2.60
  12  -1   0   17.60    4.30
  12  -1   0   16.00    3.70
  12  -1   0   16.00    4.30
  12  -1   0   23.90    5.00
  12  -1   0   20.60    4.60
  12  -1   0   20.10    5.00
 -12   1   0   21.30    4.90
  11  -1   0    6.80    3.20
  11  -1   0   -0.40    1.80
  11  -1   0    2.10    2.40
  11  -1   0    4.70    1.90
  11  -1   0    3.60    2.10
  11  -1   0    8.30    3.20
 -11   1   0    5.70    2.10
  10  -1   0    1.70    2.00
  10  -1   0   -0.10    1.50
  10  -1   0   -1.30    1.40
  10  -1   0   -0.20    1.20
  10  -1   0    0.50    1.80
  10  -1   0   -0.20    1.50
 -10   1   0    1.30    1.20
   9  -1   0   13.80    3.80
   9  -1   0   12.40    3.20
   9  -1   0   16.00    3.50
   9  -1   0   10.20    2.80
   9  -1   0   12.60    3.30
   9  -1   0   11.30    3.40
  -9   1   0   13.70    3.50
   8  -1   0   25.20    4.50
   8  -1   0   26.80    4.40
   8  -1   0   17.40    3.80
   8  -1   0   18.50    3.90
   8  -1   0   16.40    3.30
   8  -1   0   31.10    4.70
  -8   1   0   15.60    3.20
  -8   1   0   18.10    3.50
   7  -1   0    4.50    1.70
   7  -1   0    5.60    2.00
   7  -1   0    5.70    1.70
   7  -1   0    3.20    1.50
   7  -1   0    7.90    2.30
   7  -1   0    5.30    1.80
  -7   1   0    4.00    1.50
  -7   1   0    3.90    1.50
   6  -1   0    1.20    0.90
   6  -1   0    1.20    0.90
   6  -1   0   -0.30    0.60
   6  -1   0    0.10    0.80
   6  -1   0    0.90    0.80
   6  -1   0    0.20    0.70
  -6   1   0    0.80    0.80
  -6   1   0    0.50    0.70
   5  -1   0    0.30    0.60
   5  -1   0    0.40    0.70
   5  -1   0    0.30    0.60
   5  -1   0   -1.10    0.50
   5  -1   0   -0.30    0.60
  -5   1   0   -0.20    0.60
  -5   1   0   -0.50    0.60
   4  -1   0   10.00    1.80
   4  -1   0   12.00    2.10
   4  -1   0    8.50    1.70
   4  -1   0   11.20    1.80
  -4   1   0   11.50    2.00
  -4   1   0   11.90    1.90
   3  -1   0   11.10    1.40
   3  -1   0   11.30    1.40
  -3   1   0    9.60    1.60
  -3   1   0    7.40    1.30
   2  -1   0    0.00    0.40
   2  -1   0   -0.10    0.40
  -2   1   0    0.00    0.40
  -2   1   0   -0.20    0.30
   1  -1   0    0.10    0.10
   1  -1   0    0.10    0.10
  -1  -1   0   -0.30    0.30
  -1  -1   0   -0.40    0.40
  -1  -1   0   -0.20    0.10
  -1  -1   0    0.00    0.40
   1   1   0   -0.30    0.20
   1   1   0   -0.30    0.20
   1   1   0   -0.20    0.20
   1   1   0   -0.20    0.30
   1   1   0    0.20    0.20
  -2  -1   0    0.20    0.70
  -2  -1   0    0.00    0.50
  -2  -1   0    1.10    0.60
  -2  -1   0    0.80    0.70
   2   1   0    1.50    0.80
   2   1   0    0.90    0.50
   2   1   0    1.70    0.90
   2   1   0    0.40    0.60
   2   1   0    1.30    1.10
  -3  -1   0   19.60    2.30
  -3  -1   0   19.30    2.30
   3   1   0   15.70    2.60
   3   1   0   17.70    2.70
   3   1   0   18.50    2.20
   3   1   0   22.50    2.40
  -4  -1   0    4.40    1.40
  -4  -1   0    7.80    2.00
   4   1   0    6.10    1.60
   4   1   0    5.50    1.50
   4   1   0    3.20    1.40
   4   1   0    4.90    1.90
   4   1   0    3.80    1.50
   4   1   0    5.70    1.50
  -5  -1   0    0.60    0.60
  -5  -1   0    2.00    1.10
   5   1   0    4.30    1.60
   5   1   0    2.40    1.40
   5   1   0    1.60    0.90
   5   1   0    1.20    1.00
   5   1   0    1.40    1.10
  -6  -1   0   -0.70    0.80
  -6  -1   0   -0.50    0.60
   6   1   0   -0.60    0.80
   6   1   0    0.60    1.00
   6   1   0    0.10    1.10
   6   1   0    0.50    0.70
   6   1   0   -1.00    0.70
   6   1   0   -1.10    0.50
  -7  -1   0    2.10    1.30
  -7  -1   0    0.90    1.20
   7   1   0   -1.70    0.70
   7   1   0   -1.30    0.60
   7   1   0   -1.00    0.90
   7   1   0   -0.60    1.00
   7   1   0   -0.10    0.90
   7   1   0   -1.30    0.70
  -8  -1   0    6.80    2.30
  -8  -1   0    5.20    1.90
   8   1   0    5.40    2.10
   8   1   0    6.60    2.50
   8   1   0    2.20    1.70
   8   1   0    5.70    2.30
   8   1   0    6.20    2.60
   8   1   0    5.10    2.50
  -9  -1   0   13.40    3.30
  -9  -1   0   14.40    3.60
   9   1   0   15.80    3.90
   9   1   0   24.10    4.60
   9   1   0   18.60    4.20
   9   1   0   11.00    3.00
   9   1   0   17.50    4.30
   9   1   0   12.70    3.30
 -10  -1   0    6.10    2.60
  10   1   0    6.50    2.50
  10   1   0    8.20    3.10
  10   1   0    6.10    2.20
  10   1   0    7.50    3.30
  10   1   0   10.80    3.50
 -11  -1   0    2.90    2.30
 -11  -1   0    4.30    2.70
  11   1   0    4.10    2.20
  11   1   0    7.10    2.60
  11   1   0   -2.90    2.20
  11   1   0    4.40    2.50
  11   1   0    0.10    1.60
  11   1   0    3.30    2.50
  12   1   0   18.80    4.30
  12   1   0   37.70    6.80
  12   1   0   18.80    5.00
  12   1   0   22.80    6.00
  12   1   0   29.80    6.20
  12   1   0   18.70    4.80
  12  -2   0  106.79   10.10
  12  -2   0  103.29    9.80
  12  -2   0  101.49   10.40
  12  -2   0  120.79   10.20
  12  -2   0  111.79   10.50
  12  -2   0  107.39    9.80
 -12   2   0  107.89    9.60
  11  -2   0    0.60    1.90
  11  -2   0    1.30    1.30
  11  -2   0    2.10    1.60
  11  -2   0    1.30    1.70
  11  -2   0   -0.90    1.40
 -11   2   0   -0.50    1.60
  10  -2   0  376.16   24.30
  10  -2   0  383.36   24.60
  10  -2   0  407.16   25.10
  10  -2   0  430.36   25.70
  10  -2   0  403.46   25.00
 -10   2   0  430.36   24.70
   9  -2   0   60.59    6.30
   9  -2   0   60.09    5.90
   9  -2   0   45.80    5.30
   9  -2   0   48.40    5.70
   9  -2   0   59.39    6.00
   9  -2   0   67.49    6.20
  -9   2   0   62.29    5.80
  -9   2   0   56.09    5.80
   8  -2   0  760.42   40.40
   8  -2   0  670.43   39.70
   8  -2   0  716.53   39.90
   8  -2   0  682.63   40.20
   8  -2   0  714.43   40.30
   8  -2   0  767.12   40.30
  -8   2   0  733.63   39.80
  -8   2   0  805.22   40.10
   7  -2   0  107.39    7.90
   7  -2   0  104.69    8.00
   7  -2   0  102.99    7.90
   7  -2   0  102.89    7.80
   7  -2   0  108.39    7.90
  -7   2   0   85.09    8.00
  -7   2   0  119.29    7.90
   6  -2   0   79.99    6.20
   6  -2   0   78.79    6.10
   6  -2   0   77.69    6.10
   6  -2   0   84.49    6.40
   6  -2   0   84.59    6.40
  -6   2   0   80.39    6.10
  -6   2   0   84.99    6.10
   5  -2   0  138.79    9.30
   5  -2   0  155.88    9.50
   5  -2   0  155.08    9.60
   5  -2   0  158.48    9.50
  -5   2   0  149.88    9.40
  -5   2   0  166.18    9.50
   4  -2   0  405.36   20.90
   4  -2   0  406.16   21.00
   4  -2   0  364.46   20.80
   4  -2   0  348.67   20.80
  -4   2   0  409.16   20.90
  -4   2   0  411.36   20.90
   3  -2   0  319.27   16.30
   3  -2   0  295.07   16.30
   3  -2   0  297.17   16.30
   3  -2   0  321.67   16.40
  -3   2   0  305.07   16.30
  -3   2   0  315.87   16.30
   2  -2   0 5824.82  308.87
  -2   2   0 6395.86  309.47
   1  -2   0    5.10    0.90
   0  -2   0 1145.39   58.99
   0   2   0 1091.69   59.29
   0   2   0 1231.58   59.29
   0   2   0 1215.38   58.99
  -1  -2   0   48.40    3.30
  -1  -2   0   42.10    3.20
  -1  -2   0   47.80    3.40
  -1  -2   0   38.70    3.20
   1   2   0   49.00    3.30
   1   2   0   42.80    3.20
   1   2   0   42.50    3.20
   1   2   0   37.00    3.10
   1   2   0   50.99    3.30
  -2  -2   0  433.06   23.10
  -2  -2   0  424.96   22.90
  -2  -2   0  382.76   22.90
  -2  -2   0  444.76   23.20
   2   2   0  444.06   23.00
   2   2   0  433.26   23.00
   2   2   0  447.46   23.10
   2   2   0  421.56   23.00
  -3  -2   0  402.86   21.20
  -3  -2   0  395.56   21.50
  -3  -2   0  384.86   21.40
   3   2   0  369.46   21.10
   3   2   0  389.86   21.40
   3   2   0  389.96   21.30
   3   2   0  387.16   21.30
   3   2   0  390.56   21.40
   3   2   0  356.66   21.40
  -4  -2   0 2487.95  118.69
  -4  -2   0 2229.58  118.39
  -4  -2   0 2270.37  118.09
   4   2   0 2222.88  118.49
   4   2   0 2482.15  118.59
   4   2   0 2044.70  118.19
   4   2   0 2270.37  118.19
   4   2   0 2574.04  118.89
  -5  -2   0    0.60    0.70
  -5  -2   0    0.60    1.00
  -5  -2   0    0.70    0.90
   5   2   0   -1.10    0.60
   5   2   0    1.80    1.30
   5   2   0    1.10    1.10
   5   2   0    0.00    0.80
   5   2   0    0.40    0.90
   5   2   0    0.40    1.00
  -6  -2   0  555.44   31.20
  -6  -2   0  552.74   31.20
   6   2   0  513.85   31.00
   6   2   0  565.24   31.50
   6   2   0  599.84   31.20
   6   2   0  493.65   30.80
   6   2   0  508.65   30.70
   6   2   0  582.24   31.20
  -7  -2   0    7.90    2.10
  -7  -2   0   17.50    4.00
   7   2   0   13.60    3.50
   7   2   0   12.60    3.30
   7   2   0   12.10    3.40
   7   2   0   11.30    3.00
   7   2   0   16.00    3.90
   7   2   0    6.40    2.10
  -8  -2   0  405.26   24.90
  -8  -2   0  357.56   24.30
   8   2   0  419.96   24.80
   8   2   0  378.16   24.50
   8   2   0  394.46   24.40
   8   2   0  426.86   24.80
   8   2   0  375.56   24.50
   8   2   0  417.56   25.30
  -9  -2   0    4.70    2.50
  -9  -2   0    0.80    1.60
   9   2   0    4.00    1.90
   9   2   0    7.00    2.90
   9   2   0    3.60    2.40
   9   2   0    4.80    2.40
   9   2   0    5.40    2.30
   9   2   0    0.70    2.70
 -10  -2   0  582.04   37.00
  10   2   0  655.73   37.40
  10   2   0  649.24   37.90
  10   2   0  652.53   37.50
  10   2   0  626.74   37.10
  10   2   0  585.54   37.30
  10   2   0  630.84   38.00
 -11  -2   0   49.70    8.40
 -11  -2   0   39.00    6.70
  11   2   0   54.59    6.90
  11   2   0   49.99    8.00
  11   2   0   62.59    9.70
  11   2   0   48.70    8.30
  11   2   0   56.59    9.40
  12   2   0   22.50    5.40
  12   2   0   32.60    6.60
  12   2   0   21.80    5.60
  12   2   0   31.40    6.50
  12   2   0   29.80    6.70
  12   2   0   26.30    6.70
  12  -3   0    2.40    2.10
  12  -3   0    6.70    2.70
  12  -3   0    7.50    2.70
  12  -3   0    3.20    2.50
  12  -3   0   -1.60    1.70
 -12   3   0    4.60    2.10
  11  -3   0   -0.10    1.10
  11  -3   0   -0.80    1.30
  11  -3   0   -1.10    1.60
  11  -3   0    1.10    1.60
  11  -3   0   -0.80    1.80
  11  -3   0   -1.40    0.90
 -11   3   0    1.50    1.60
  10  -3   0   17.90    4.00
  10  -3   0   18.00    4.40
  10  -3   0   12.00    3.20
  10  -3   0   12.50    3.10
  10  -3   0   16.90    3.60
  10  -3   0   12.10    3.00
 -10   3   0   13.00    3.00
   9  -3   0   23.00    4.50
   9  -3   0   33.10    4.20
   9  -3   0   30.00    3.80
   9  -3   0   34.00    4.00
   9  -3   0   25.00    4.60
  -9   3   0   30.80    3.60
  -9   3   0   30.20    3.70
   8  -3   0    9.30    2.50
   8  -3   0    6.60    1.90
   8  -3   0   13.90    2.90
   8  -3   0   10.20    2.50
   8  -3   0    7.60    2.00
  -8   3   0    7.00    1.90
   7  -3   0    0.40    1.10
   7  -3   0    1.50    1.00
   7  -3   0    1.10    1.00
   7  -3   0    1.80    1.00
   7  -3   0    1.00    0.90
  -7   3   0    2.00    0.90
   6  -3   0   58.29    4.40
   6  -3   0   45.40    4.10
   6  -3   0   54.49    4.30
   6  -3   0   47.70    4.30
  -6   3   0   44.90    4.00
  -6   3   0   54.29    4.10
   5  -3   0    2.40    0.90
   5  -3   0    1.30    0.80
   5  -3   0    0.30    0.50
   5  -3   0    0.40    0.60
  -5   3   0    0.80    0.60
  -5   3   0    0.60    0.60
   4  -3   0   15.60    1.60
   4  -3   0   16.30    1.60
   4  -3   0   13.50    1.50
   4  -3   0   15.00    1.60
  -4   3   0   15.60    1.50
  -4   3   0   15.40    1.50
   3  -3   0   31.30    2.10
   3  -3   0   29.10    2.10
   3  -3   0   32.50    2.10
   1  -3   0   14.60    1.20
   1  -3   0   19.50    1.80
  -1   3   0   17.50    1.70
  -1   3   0   12.50    1.10
  -1   3   0   17.30    1.10
  -1   3   0   15.00    1.10
   0  -3   0    2.30    0.90
   0  -3   0    1.20    0.60
   0  -3   0    0.80    0.50
   0  -3   0    1.60    0.60
   0   3   0    3.00    0.60
   0   3   0    1.40    0.50
   0   3   0    1.80    0.70
   0   3   0    1.50    0.70
   0   3   0    0.50    0.40
   0   3   0    2.30    0.70
  -1  -3   0    1.50    0.70
  -1  -3   0   -0.20    0.50
  -1  -3   0    1.90    0.90
   1   3   0    0.40    0.40
   1   3   0    0.90    0.70
   1   3   0    0.70    0.60
   1   3   0    0.60    0.50
   1   3   0    0.50    0.50
   1   3   0    0.50    0.70
  -2  -3   0    6.00    1.60
  -2  -3   0    4.00    1.30
  -2  -3   0    2.30    1.00
  -2  -3   0    4.30    1.10
   2   3   0    4.80    1.30
   2   3   0    4.80    1.40
   2   3   0    5.10    1.40
   2   3   0    3.90    1.20
   2   3   0    5.60    1.50
   2   3   0    3.90    1.30
  -3  -3   0   18.30    3.40
  -3  -3   0   13.10    2.60
  -3  -3   0   13.50    2.60
  -3  -3   0   11.90    2.50
   3   3   0   12.40    2.50
   3   3   0   12.90    2.60
   3   3   0   12.30    2.40
   3   3   0   13.60    2.60
   3   3   0   10.40    2.00
  -4  -3   0   16.60    3.20
  -4  -3   0   21.50    3.50
  -4  -3   0   16.80    3.30
  -4  -3   0   16.50    3.30
   4   3   0   16.50    3.10
   4   3   0   16.90    3.20
   4   3   0   20.20    3.50
   4   3   0   25.20    3.00
   4   3   0   17.20    2.90
  -5  -3   0    2.20    1.30
  -5  -3   0    1.60    1.20
  -5  -3   0    0.10    0.90
   5   3   0    3.70    1.70
   5   3   0    2.90    1.60
   5   3   0    2.00    1.40
   5   3   0    1.40    1.30
   5   3   0    5.30    2.10
   5   3   0    1.10    0.90
  -6  -3   0    5.30    2.10
  -6  -3   0    2.60    1.20
  -6  -3   0    3.50    2.00
   6   3   0    7.70    2.50
   6   3   0    4.40    2.00
   6   3   0    1.40    1.30
   6   3   0    2.30    1.60
   6   3   0    1.80    1.30
   6   3   0    2.80    1.50
  -7  -3   0    1.10    1.40
  -7  -3   0    3.70    1.70
   7   3   0    1.80    1.60
   7   3   0    3.20    2.10
   7   3   0    1.10    1.40
   7   3   0   -0.10    1.00
   7   3   0    3.50    1.90
   7   3   0    3.10    2.10
  -8  -3   0   36.90    7.70
  -8  -3   0   26.80    5.30
   8   3   0   19.20    4.10
   8   3   0   27.40    5.20
   8   3   0   27.40    5.30
   8   3   0   32.00    5.60
   8   3   0   26.00    5.10
  -9  -3   0   -0.40    1.70
   9   3   0    2.00    1.90
   9   3   0   -0.20    1.40
   9   3   0   -1.40    1.50
   9   3   0   -2.20    1.50
   9   3   0   -1.40    1.30
 -10  -3   0   11.20    4.00
  10   3   0   11.00    3.80
  10   3   0    6.70    3.10
  10   3   0   12.50    4.00
  10   3   0   10.50    3.00
  10   3   0    5.20    2.90
 -11  -3   0    1.70    2.50
 -11  -3   0    1.90    1.70
  11   3   0    0.40    1.90
  11   3   0    3.40    2.90
  11   3   0    2.10    2.00
  11   3   0    0.50    2.10
  11   3   0    2.90    2.00
  11   3   0    1.00    2.00
  12   3   0   11.10    4.60
  12   3   0   13.10    4.80
  12   3   0    6.60    3.50
  12   3   0    8.20    4.10
  12   3   0   12.30    3.60
  12  -4   0  166.98   12.30
  12  -4   0  132.69   12.00
  12  -4   0  169.58   12.00
  12  -4   0  145.09   11.50
  12  -4   0  143.19   11.40
  12  -4   0  151.68   12.80
  11  -4   0   17.40    4.30
  11  -4   0   13.40    3.30
  11  -4   0   15.20    4.20
  11  -4   0   13.90    3.80
  11  -4   0   16.50    4.10
  11  -4   0   16.20    3.70
 -11   4   0   15.60    3.40
  10  -4   0    7.70    2.40
  10  -4   0    7.30    2.30
  10  -4   0    8.50    2.40
  10  -4   0   10.70    2.70
  10  -4   0   10.20    2.90
 -10   4   0    9.80    2.60
   9  -4   0    7.00    2.40
   9  -4   0    9.00    2.40
   9  -4   0    7.30    2.70
   9  -4   0    5.20    1.90
   9  -4   0    2.40    1.70
  -9   4   0    6.20    1.70
  -9   4   0    6.40    1.90
   8  -4   0  822.22   44.50
   8  -4   0  841.12   44.70
   8  -4   0  767.62   44.20
   8  -4   0  877.51   44.40
   8  -4   0  845.32   45.10
  -8   4   0  924.41   44.20
  -8   4   0  774.22   43.80
   7  -4   0   37.70    3.80
   7  -4   0   39.20    3.70
   7  -4   0   36.00    3.60
   7  -4   0   41.80    3.70
  -7   4   0   40.70    3.50
   6  -4   0  210.48   13.30
   6  -4   0  241.98   13.40
   6  -4   0  226.88   13.30
   6  -4   0  245.88   13.50
  -6   4   0  248.08   13.10
  -6   4   0  230.38   13.00
   5  -4   0  151.88    8.50
   5  -4   0  148.29    8.50
   5  -4   0  134.09    8.40
   5  -4   0  142.39    8.40
  -5   4   0  151.98    8.10
   4  -4   0  507.95   26.50
   4  -4   0  502.55   26.50
   4  -4   0  552.04   26.60
   4  -4   0  510.25   26.50
   1  -4   0 2229.48  123.09
   1  -4   0 2583.74  123.49
   1  -4   0 2572.34  124.39
   1  -4   0 2424.56  123.49
  -1   4   0 2408.46  124.19
  -1   4   0 2550.74  123.39
  -1   4   0 2259.17  123.49
  -1   4   0 2542.35  123.39
  -1   4   0 2599.74  123.39
   0  -4   0  381.76   22.30
   0  -4   0  374.96   22.30
   0  -4   0  434.46   22.30
   0   4   0  435.96   22.40
   0   4   0  451.15   22.50
   0   4   0  445.96   21.80
   0   4   0  382.66   22.60
   0   4   0  445.96   21.80
   0   4   0  420.36   22.30
   0   4   0  451.95   22.40
  -1  -4   0  201.68   11.70
  -1  -4   0  195.38   11.60
  -1  -4   0  187.28   11.50
  -1  -4   0  193.48   11.50
   1   4   0  215.08   11.30
   1   4   0  200.18   11.40
   1   4   0  181.58   11.50
   1   4   0  177.68   11.40
   1   4   0  200.58   11.50
  -2  -4   0  400.16   22.60
  -2  -4   0  384.76   22.70
  -2  -4   0  400.26   22.80
   2   4   0  401.36   22.40
   2   4   0  423.96   22.70
   2   4   0  424.56   22.80
   2   4   0  420.76   22.80
   2   4   0  414.16   22.60
   2   4   0  409.26   22.80
  -3  -4   0  707.83   38.80
  -3  -4   0  631.84   38.10
  -3  -4   0  644.34   38.40
   3   4   0  743.63   38.70
   3   4   0  704.03   38.40
   3   4   0  765.62   38.70
   3   4   0  754.62   38.60
   3   4   0  748.93   38.90
   3   4   0  746.33   38.40
  -4  -4   0 1305.97   65.39
  -4  -4   0 1200.88   64.79
  -4  -4   0 1302.97   65.59
  -4  -4   0 1169.78   65.09
   4   4   0 1117.39   64.69
   4   4   0 1179.08   64.79
   4   4   0 1273.77   65.39
   4   4   0 1339.07   65.29
   4   4   0 1263.17   65.59
  -5  -4   0    0.50    0.90
  -5  -4   0    0.60    0.90
  -5  -4   0    1.40    1.20
   5   4   0   -0.40    0.90
   5   4   0   -0.10    0.80
   5   4   0    1.30    0.90
   5   4   0    2.80    1.50
   5   4   0    0.10    1.00
   5   4   0   -0.70    0.60
  -6  -4   0  497.25   28.40
  -6  -4   0  465.95   28.90
  -6  -4   0  477.65   29.10
   6   4   0  537.15   29.20
   6   4   0  508.15   29.10
   6   4   0  446.56   28.50
   6   4   0  550.44   29.20
   6   4   0  462.85   28.50
   6   4   0  477.05   29.20
  -7  -4   0    0.80    1.30
  -7  -4   0    3.00    1.90
  -7  -4   0    0.20    1.20
   7   4   0    3.40    1.80
   7   4   0    0.00    1.20
   7   4   0    1.10    1.20
   7   4   0    1.40    1.70
   7   4   0   -0.50    1.10
   7   4   0   -2.20    0.90
  -8  -4   0   58.49    7.10
  -8  -4   0   52.79    6.50
   8   4   0   50.39    6.20
   8   4   0   43.90    5.80
   8   4   0   64.39    7.20
   8   4   0   54.19    6.50
   8   4   0   47.60    6.20
   8   4   0   50.69    6.40
  -9  -4   0    5.60    2.90
   9   4   0    0.20    1.60
   9   4   0    0.40    2.10
   9   4   0    5.50    2.20
   9   4   0    9.40    3.60
   9   4   0    3.80    1.80
 -10  -4   0  383.56   26.20
  10   4   0  394.16   25.90
  10   4   0  395.26   26.40
  10   4   0  407.56   26.20
  10   4   0  365.36   26.30
  10   4   0  384.76   25.50
  10   4   0  381.16   25.50
 -11  -4   0   -1.60    2.20
 -11  -4   0    0.40    2.50
  11   4   0   -0.70    1.80
  11   4   0   -1.70    1.40
  11   4   0    6.20    3.60
  11   4   0    2.80    2.90
  11   4   0    0.30    2.40
  11   4   0   -1.70    2.20
  12   4   0   85.29    9.90
  12   4   0   68.09    8.80
  12   4   0   81.29   10.10
  12   4   0   86.19   10.50
  12   4   0   75.89    9.20
  12  -5   0    0.70    1.60
  12  -5   0    0.10    1.20
  12  -5   0    1.70    1.90
  12  -5   0   -1.50    1.70
  12  -5   0    0.30    1.90
  12  -5   0   -1.50    1.40
  11  -5   0   15.60    3.10
  11  -5   0   16.30    3.30
  11  -5   0   21.10    3.60
  11  -5   0   17.00    3.90
  11  -5   0   19.40    4.30
  11  -5   0   18.00    3.60
  10  -5   0   11.40    2.60
  10  -5   0    7.90    2.90
  10  -5   0    8.60    2.20
  10  -5   0   12.30    2.50
   9  -5   0    5.00    1.50
   9  -5   0    2.70    1.20
   9  -5   0    6.80    2.20
   9  -5   0    4.30    1.50
   9  -5   0    7.50    2.10
   8  -5   0    1.60    0.90
   8  -5   0    2.90    1.30
   8  -5   0    0.50    0.90
   8  -5   0    0.30    0.90
   8  -5   0    2.50    1.10
   7  -5   0    1.10    0.80
   7  -5   0   -0.40    0.60
   7  -5   0   -0.10    0.50
   7  -5   0   -0.30    0.50
   6  -5   0    7.30    1.30
   6  -5   0    7.60    1.60
   6  -5   0   11.20    1.40
   6  -5   0   11.80    1.50
   5  -5   0   26.50    2.00
   5  -5   0   22.00    1.90
   5  -5   0   29.30    2.00
   5  -5   0   29.10    2.00
   3  -5   0   -0.10    0.70
   2  -5   0    9.10    0.90
   2  -5   0   10.80    1.00
   2  -5   0    8.70    1.80
   1  -5   0   75.59    5.50
   1  -5   0   59.29    4.50
   1  -5   0   83.29    4.80
   1  -5   0   63.09    4.30
   1  -5   0   70.29    4.70
  -1   5   0   70.99    4.50
  -1   5   0   86.49    5.50
  -1   5   0   67.59    4.50
  -1   5   0   77.79    4.50
   0  -5   0   15.00    1.90
   0  -5   0   12.00    2.10
   0  -5   0   19.90    2.10
   0  -5   0   13.00    2.50
   0   5   0   15.40    2.00
   0   5   0   16.60    1.90
   0   5   0   19.80    2.30
   0   5   0   15.10    1.80
   0   5   0   19.40    1.60
   0   5   0   14.70    1.80
  -1  -5   0    3.90    1.40
  -1  -5   0    2.50    1.00
  -1  -5   0    4.30    1.40
  -1  -5   0    5.90    1.60
   1   5   0    4.40    1.40
   1   5   0    4.50    1.20
   1   5   0    3.50    1.30
   1   5   0    3.40    1.30
   1   5   0    5.40    1.50
   1   5   0    4.10    1.20
  -2  -5   0    0.70    1.10
  -2  -5   0    0.10    0.70
  -2  -5   0   -0.20    0.90
  -2  -5   0    0.50    0.70
   2   5   0   -0.60    0.70
   2   5   0    0.70    0.70
   2   5   0   -0.30    0.80
   2   5   0   -0.50    0.70
   2   5   0    0.80    0.90
   2   5   0    0.30    0.50
  -3  -5   0    1.10    1.20
  -3  -5   0    0.20    0.60
  -3  -5   0    0.00    1.00
  -3  -5   0    0.20    1.30
   3   5   0   -0.30    0.80
   3   5   0    0.20    0.90
   3   5   0   -0.40    0.50
   3   5   0   -0.40    0.60
   3   5   0    1.10    1.00
  -4  -5   0    0.30    0.80
  -4  -5   0    1.30    1.10
  -4  -5   0    0.90    1.10
  -4  -5   0   -0.50    0.60
   4   5   0    0.70    0.90
   4   5   0    0.80    0.90
   4   5   0    0.20    0.70
   4   5   0    0.30    1.00
   4   5   0    0.60    1.20
   4   5   0    0.40    1.10
  -5  -5   0    1.60    1.10
  -5  -5   0    3.50    1.80
  -5  -5   0    0.80    1.10
   5   5   0    1.10    1.20
   5   5   0    2.80    1.60
   5   5   0    3.60    1.80
   5   5   0   -0.10    1.10
   5   5   0    2.70    1.40
   5   5   0    4.70    2.00
  -6  -5   0    4.90    2.20
  -6  -5   0    6.60    2.50
  -6  -5   0    3.00    2.20
   6   5   0    4.10    2.10
   6   5   0    3.60    1.70
   6   5   0    4.70    2.10
   6   5   0    7.60    2.80
   6   5   0    9.40    3.70
   6   5   0    5.20    2.80
  -7  -5   0    6.60    2.90
  -7  -5   0   10.20    2.90
  -7  -5   0   11.20    3.40
   7   5   0   11.60    3.60
   7   5   0   16.70    4.10
   7   5   0   11.10    3.40
   7   5   0   10.80    3.30
   7   5   0    8.70    2.90
   7   5   0   13.10    3.60
  -8  -5   0    2.30    2.60
  -8  -5   0    4.10    2.30
   8   5   0    1.70    2.20
   8   5   0    2.80    2.20
   8   5   0    5.40    2.40
   8   5   0    4.30    2.20
   8   5   0    1.70    1.80
  -9  -5   0    6.40    2.90
  -9  -5   0    5.30    2.90
   9   5   0   12.40    3.80
   9   5   0    2.40    2.30
   9   5   0    8.40    4.10
   9   5   0   10.00    3.40
   9   5   0    4.00    2.40
   9   5   0    6.50    3.00
 -10  -5   0   24.40    5.70
 -10  -5   0   33.10    8.30
  10   5   0   22.30    5.40
  10   5   0   19.90    5.30
  10   5   0   22.90    5.40
  10   5   0   22.00    6.80
  10   5   0   21.30    5.90
  10   5   0   14.20    4.20
 -11  -5   0    1.00    3.00
  11   5   0    2.50    2.80
  11   5   0    3.50    3.20
  11   5   0    1.80    2.50
  11   5   0   -1.60    2.20
  11   5   0    4.60    2.80
  11   5   0    6.10    3.50
  12   5   0    0.60    2.50
  12  -6   0   45.10    5.10
  12  -6   0   53.29    5.10
  12  -6   0   49.20    7.30
  12  -6   0   45.80    6.00
  12  -6   0   40.80    4.80
  12  -6   0   40.80    4.70
  11  -6   0   10.90    3.30
  11  -6   0    9.30    2.40
  11  -6   0   12.80    2.90
  11  -6   0   11.80    2.80
  11  -6   0   11.30    2.70
  11  -6   0    6.60    2.80
  10  -6   0  186.58   12.00
  10  -6   0  191.68   12.00
  10  -6   0  202.78   12.50
  10  -6   0  197.48   13.50
  10  -6   0  192.08   12.20
   9  -6   0   87.69    6.30
   9  -6   0   82.19    6.10
   9  -6   0   87.59    7.20
   9  -6   0   82.79    6.10
   9  -6   0   94.39    7.20
   8  -6   0   79.19    5.60
   8  -6   0   85.79    5.70
   8  -6   0   81.99    6.40
   8  -6   0   83.19    5.60
   7  -6   0   14.60    1.60
   7  -6   0   14.50    1.70
   7  -6   0   14.70    1.60
   6  -6   0  276.07   14.60
   6  -6   0  262.67   14.50
   6  -6   0  301.27   14.60
   4  -6   0 1672.13   85.99
   3  -6   0  252.37   15.00
   2  -6   0  164.48   10.80
   2  -6   0  169.68    9.50
   2  -6   0  164.98    9.10
   2  -6   0  169.18    9.00
   2  -6   0  169.58    9.50
  -2   6   0  173.38    9.00
  -2   6   0  180.68    9.00
  -2   6   0  178.68    9.00
   1  -6   0  140.59    8.50
   1  -6   0  126.39    8.30
   1  -6   0  149.29    9.60
   1  -6   0  140.19    8.60
  -1   6   0  148.39    8.30
  -1   6   0  141.09    9.20
  -1   6   0  144.79    8.40
  -1   6   0  151.18    8.40
   0  -6   0  277.97   16.40
   0  -6   0  313.47   17.20
   0  -6   0  276.07   16.30
   0  -6   0  294.07   16.50
   0   6   0  295.27   15.30
   0   6   0  285.27   16.10
   0   6   0  295.27   15.30
   0   6   0  271.27   16.20
   0   6   0  300.97   16.30
   0   6   0  279.07   16.70
   0   6   0  293.27   16.10
  -1  -6   0  222.38   14.00
  -1  -6   0  233.08   14.10
  -1  -6   0  217.88   14.00
   1   6   0  252.27   14.00
   1   6   0  248.58   14.00
   1   6   0  204.48   13.80
   1   6   0  237.78   13.20
   1   6   0  240.08   13.30
   1   6   0  236.48   14.20
  -2  -6   0 4265.17  217.98
  -2  -6   0 4354.66  217.98
  -2  -6   0 4301.97  217.98
  -2  -6   0 4556.24  218.28
   2   6   0 4324.67  217.78
   2   6   0 4416.06  217.68
   2   6   0 4295.07  217.08
   2   6   0 4387.16  217.88
   2   6   0 4354.66  217.58
   2   6   0 3846.72  217.48
  -3  -6   0  213.28   13.60
  -3  -6   0  208.98   13.60
  -3  -6   0  187.88   13.00
  -3  -6   0  195.38   13.50
   3   6   0  212.98   13.00
   3   6   0  217.98   13.30
   3   6   0  204.38   13.30
   3   6   0  206.18   13.10
   3   6   0  173.88   12.90
   3   6   0  176.98   13.00
  -4  -6   0   12.10    3.20
  -4  -6   0   12.20    3.30
  -4  -6   0   19.00    4.10
  -4  -6   0    6.80    2.10
   4   6   0   12.70    3.30
   4   6   0   15.10    3.70
   4   6   0   16.00    3.80
   4   6   0   11.20    2.90
   4   6   0   13.40    3.10
   4   6   0    8.10    2.50
  -5  -6   0   68.19    7.00
  -5  -6   0   59.59    6.80
  -5  -6   0   71.39    6.70
  -5  -6   0   67.79    7.00
   5   6   0   68.09    6.70
   5   6   0   65.99    6.60
   5   6   0   78.89    6.90
   5   6   0   55.49    7.30
   5   6   0   71.39    6.80
   5   6   0   53.59    6.50
  -6  -6   0   15.80    3.30
  -6  -6   0   34.60    6.30
  -6  -6   0   25.60    5.30
   6   6   0   22.40    4.90
   6   6   0   24.50    4.90
   6   6   0   15.20    3.60
   6   6   0   26.80    5.20
   6   6   0   26.60    5.30
   6   6   0   25.00    4.80
  -7  -6   0   81.79    8.40
  -7  -6   0   67.69    7.80
  -7  -6   0   64.59    7.20
   7   6   0   64.99    7.70
   7   6   0   71.79    7.70
   7   6   0   77.49    7.70
   7   6   0   82.39    8.00
   7   6   0   56.89    6.90
   7   6   0   83.89    8.10
  -8  -6   0  705.13   43.00
  -8  -6   0  695.33   41.70
  -8  -6   0  739.43   43.60
   8   6   0  767.12   42.70
   8   6   0  661.93   43.00
   8   6   0  745.03   42.50
   8   6   0  774.52   42.70
  -9  -6   0  126.69   12.90
  -9  -6   0  162.08   13.90
   9   6   0  149.79   13.10
   9   6   0  160.28   13.30
   9   6   0  164.88   13.60
   9   6   0  157.48   13.30
   9   6   0  153.68   13.80
   9   6   0  143.69   13.60
 -10  -6   0   64.69   10.50
 -10  -6   0   74.09   11.60
  10   6   0   68.69   10.60
  10   6   0   51.79    9.10
  10   6   0   52.19    9.70
  10   6   0   43.30    8.00
  10   6   0   51.19    9.50
 -11  -6   0    8.20    4.60
  11   6   0   14.20    5.90
  11   6   0   15.20    4.70
  11   6   0    8.00    4.00
  11   6   0    9.40    4.10
  11   6   0    4.80    3.00
  11  -7   0   30.50    3.30
  11  -7   0   31.50    3.20
  11  -7   0   26.40    4.90
  11  -7   0   36.30    3.50
  11  -7   0   27.50    3.20
  10  -7   0   -0.10    1.40
  10  -7   0    2.40    0.90
  10  -7   0   -0.20    0.90
  10  -7   0   -1.60    0.80
  10  -7   0    3.40    1.10
   9  -7   0    2.20    0.80
   9  -7   0    1.70    1.40
   9  -7   0    2.20    0.80
   8  -7   0    2.60    0.80
   8  -7   0    2.70    0.60
   8  -7   0    1.40    0.80
   8  -7   0    1.70    0.60
   6  -7   0    1.00    1.00
   5  -7   0   41.00    4.20
   4  -7   0    5.00    1.60
   2  -7   0   24.60    2.00
   2  -7   0   19.40    2.00
   2  -7   0   18.90    2.00
   2  -7   0   17.70    4.40
  -2   7   0   25.40    1.90
  -2   7   0   21.20    1.70
  -2   7   0   22.80    2.80
  -2   7   0   21.90    1.70
   1  -7   0    4.80    1.30
   1  -7   0    4.90    1.70
   1  -7   0    4.50    1.20
   1  -7   0    3.70    1.20
  -1   7   0    4.70    1.60
  -1   7   0    5.40    1.20
  -1   7   0    4.80    1.10
  -1   7   0    4.80    1.10
   0  -7   0    0.80    0.80
   0  -7   0    1.20    0.90
   0  -7   0    1.70    1.00
   0  -7   0    0.00    0.70
   0   7   0   -0.30    0.50
   0   7   0    0.60    0.40
   0   7   0    0.80    0.70
   0   7   0    0.30    0.50
   0   7   0    0.20    0.60
   0   7   0    1.10    0.90
   0   7   0    0.60    0.70
  -1  -7   0    0.30    0.80
  -1  -7   0   -0.90    0.70
  -1  -7   0    0.50    0.80
  -1  -7   0   -0.20    0.90
   1   7   0   -0.10    0.60
   1   7   0   -0.30    0.70
   1   7   0    0.00    0.60
   1   7   0   -0.50    0.60
   1   7   0   -0.20    0.50
   1   7   0    0.60    0.90
  -2  -7   0    2.70    1.40
  -2  -7   0    2.10    1.40
  -2  -7   0    1.30    1.30
  -2  -7   0    2.70    1.60
   2   7   0    1.50    1.30
   2   7   0    3.30    1.60
   2   7   0    4.40    1.70
   2   7   0    4.90    1.60
   2   7   0    4.80    1.50
   2   7   0    3.90    1.40
   2   7   0    3.50    1.40
  -3  -7   0   24.50    4.40
  -3  -7   0   16.60    3.50
  -3  -7   0   13.20    2.80
  -3  -7   0   19.30    3.90
   3   7   0   19.50    3.40
   3   7   0   14.00    3.00
   3   7   0   20.00    4.00
   3   7   0   21.30    3.80
   3   7   0   13.00    3.30
   3   7   0   20.70    3.70
  -4  -7   0    3.70    1.80
  -4  -7   0    8.40    2.60
  -4  -7   0    7.60    2.70
   4   7   0    6.30    2.50
   4   7   0    7.90    2.50
   4   7   0    8.50    2.70
   4   7   0    5.80    2.20
   4   7   0    8.00    2.80
   4   7   0    6.30    2.30
  -5  -7   0    0.70    1.10
  -5  -7   0    3.30    2.00
  -5  -7   0   -2.10    1.30
  -5  -7   0    1.50    1.60
   5   7   0    0.50    1.10
   5   7   0    0.20    1.60
   5   7   0    1.00    1.30
   5   7   0    0.00    1.00
   5   7   0   -0.50    1.00
  -6  -7   0   16.60    4.40
  -6  -7   0   15.40    4.20
  -6  -7   0   18.00    4.20
   6   7   0   15.40    4.10
   6   7   0   17.40    4.30
   6   7   0   20.50    4.50
   6   7   0   12.90    3.90
   6   7   0   10.80    3.20
   6   7   0   18.00    4.20
  -7  -7   0    3.00    2.30
  -7  -7   0    1.90    1.70
  -7  -7   0    1.10    1.80
   7   7   0    2.10    1.80
   7   7   0   -0.20    1.60
   7   7   0    1.30    2.10
   7   7   0    3.40    2.20
   7   7   0    1.70    2.10
  -8  -7   0   -0.50    1.40
  -8  -7   0    6.10    3.20
  -8  -7   0    2.30    2.10
   8   7   0    2.40    2.20
   8   7   0   -1.10    1.90
   8   7   0    3.40    2.30
   8   7   0    0.70    2.10
   8   7   0    1.10    1.50
   8   7   0   -0.70    2.00
  -9  -7   0    6.80    3.90
  -9  -7   0    2.60    3.30
   9   7   0    6.20    3.30
   9   7   0   10.80    3.70
   9   7   0    4.20    2.20
   9   7   0    5.70    3.20
   9   7   0    0.60    1.90
   9   7   0   10.60    3.90
 -10  -7   0   -1.30    2.90
 -10  -7   0    2.20    2.50
  10   7   0   -3.00    2.90
  10   7   0   -1.90    2.10
  10   7   0    2.60    2.10
  10   7   0    1.90    2.20
 -11  -7   0    1.00    4.20
  11   7   0    1.20    4.10
  11   7   0    4.50    3.60
  11   7   0    3.90    2.60
  11   7   0    5.90    3.80
  11  -8   0   32.10    2.30
  11  -8   0   27.20    2.40
  11  -8   0   28.90    2.30
  11  -8   0   33.00    2.50
  11  -8   0   35.50    5.40
  10  -8   0  181.68   12.30
   9  -8   0   -0.20    1.40
   9  -8   0    2.40    1.60
   8  -8   0  331.37   20.60
   7  -8   0  228.88   15.00
   6  -8   0  513.55   29.40
   5  -8   0  387.06   22.80
   4  -8   0    4.10    1.80
   3  -8   0  179.78   12.00
   3  -8   0  177.48    9.60
   3  -8   0  177.08    9.80
   2  -8   0  846.72   45.80
   2  -8   0  911.41   47.80
   2  -8   0  786.02   45.60
   2  -8   0  932.81   45.90
  -2   8   0  870.81   45.10
  -2   8   0  907.61   45.10
  -2   8   0  886.71   45.50
  -2   8   0  884.01   47.20
  -2   8   0  962.10   45.20
   1  -8   0  123.99    9.30
   1  -8   0  129.59    8.40
   1  -8   0  106.69    8.00
   1  -8   0  110.49    8.10
  -1   8   0  128.69    7.80
  -1   8   0  135.09    8.00
  -1   8   0  137.39    8.00
  -1   8   0  128.39    9.00
   0  -8   0  144.19   10.40
   0  -8   0  153.68   11.10
   0  -8   0  161.78   11.60
   0  -8   0  169.18   10.70
   0   8   0  154.18   10.20
   0   8   0  161.18   10.90
   0   8   0  155.08    9.90
   0   8   0  159.38    9.90
   0   8   0  165.18   10.20
  -1  -8   0  316.07   18.70
  -1  -8   0  309.57   19.20
  -1  -8   0  292.87   18.70
  -1  -8   0  301.67   18.60
   1   8   0  312.17   18.00
   1   8   0  304.57   18.70
   1   8   0  323.27   18.40
   1   8   0  309.57   17.00
   1   8   0  282.27   18.10
   1   8   0  319.97   17.10
  -2  -8   0   81.59    7.20
  -2  -8   0   71.39    7.10
  -2  -8   0   71.09    6.80
  -2  -8   0   81.89    7.20
   2   8   0   83.89    6.80
   2   8   0   81.39    6.60
   2   8   0   84.19    6.20
   2   8   0   77.99    7.00
   2   8   0   84.99    6.80
   2   8   0   74.29    6.80
   2   8   0   75.39    7.70
  -3  -8   0   11.70    2.90
  -3  -8   0   16.60    3.80
  -3  -8   0   14.50    4.20
  -3  -8   0   13.90    3.30
   3   8   0   16.50    3.50
   3   8   0   21.70    4.20
   3   8   0   12.60    3.00
   3   8   0   21.70    3.80
   3   8   0   10.30    3.20
   3   8   0   18.40    3.50
  -4  -8   0  355.96   22.90
  -4  -8   0  345.87   23.00
  -4  -8   0  380.26   23.10
  -4  -8   0  336.07   22.30
   4   8   0  355.36   22.00
   4   8   0  359.86   22.50
   4   8   0  329.47   22.40
   4   8   0  375.16   22.20
   4   8   0  383.66   21.80
   4   8   0  347.97   22.30
  -5  -8   0   53.69    6.80
  -5  -8   0   51.79    6.50
  -5  -8   0   47.20    7.80
   5   8   0   47.10    5.70
   5   8   0   45.00    5.80
   5   8   0   55.39    6.10
   5   8   0   51.39    6.30
   5   8   0   47.60    5.50
   5   8   0   47.70    5.80
  -6  -8   0  237.68   17.60
  -6  -8   0  230.18   17.60
  -6  -8   0  234.78   16.70
   6   8   0  227.08   16.60
   6   8   0  242.78   16.80
   6   8   0  237.48   17.20
   6   8   0  239.58   16.50
   6   8   0  216.18   17.00
  -7  -8   0  150.78   13.50
  -7  -8   0  150.38   13.50
   7   8   0  159.18   12.90
   7   8   0  154.78   12.50
   7   8   0  150.08   13.30
   7   8   0  134.89   12.70
   7   8   0  156.48   12.80
  -8  -8   0  259.47   18.60
  -8  -8   0  233.38   19.40
  -8  -8   0  275.17   20.10
   8   8   0  237.58   19.10
   8   8   0  263.27   18.80
   8   8   0  244.78   18.90
   8   8   0  263.37   18.70
   8   8   0  248.88   18.40
  -9  -8   0    7.00    3.30
  -9  -8   0   -0.70    1.90
  -9  -8   0    1.60    2.50
   9   8   0   -1.30    2.40
   9   8   0    2.10    1.90
   9   8   0   -0.70    1.90
   9   8   0    5.50    3.40
   9   8   0    1.00    2.30
   9   8   0    1.80    2.20
 -10  -8   0  196.08   17.10
  10   8   0  180.88   16.90
  10   8   0  185.68   16.00
  10   8   0  194.48   16.20
  10   8   0  193.08   16.60
  10  -9   0    1.90    1.50
  10  -9   0    1.30    1.60
   9  -9   0    0.80    1.30
   9  -9   0    2.90    1.30
   8  -9   0    0.90    1.20
   7  -9   0   74.49    7.00
   6  -9   0    4.50    2.20
   4  -9   0   44.10    2.80
   4  -9   0   45.10    4.90
   3  -9   0    1.10    0.70
   3  -9   0   -0.30    0.80
   2  -9   0    8.80    2.60
   2  -9   0    9.20    1.80
   2  -9   0    5.80    1.40
   2  -9   0    8.00    1.70
  -2   9   0    7.10    2.20
  -2   9   0   10.20    1.30
  -2   9   0    9.80    1.20
  -2   9   0   12.00    1.30
   1  -9   0   42.40    4.20
   1  -9   0   45.70    4.50
   1  -9   0   50.29    5.20
   1  -9   0   46.50    4.30
  -1   9   0   47.50    4.00
  -1   9   0   44.30    3.90
  -1   9   0   50.69    5.00
  -1   9   0   48.20    3.80
   0  -9   0    1.10    0.90
   0  -9   0    2.90    1.30
   0  -9   0    1.30    1.10
   0  -9   0    3.60    1.40
   0   9   0    0.00    0.80
   0   9   0    0.40    0.80
   0   9   0    2.10    1.50
   0   9   0    1.50    1.10
  -1  -9   0   21.10    4.00
  -1  -9   0   22.30    4.20
  -1  -9   0   21.90    4.10
   1   9   0   24.10    3.20
   1   9   0   32.00    2.70
   1   9   0   21.70    3.80
   1   9   0   26.00    3.20
   1   9   0   18.60    4.00
   1   9   0   27.40    2.70
  -2  -9   0    1.90    1.30
  -2  -9   0   -0.40    1.30
  -2  -9   0    1.00    1.30
  -2  -9   0    0.20    1.10
   2   9   0    0.90    1.20
   2   9   0    0.00    0.80
   2   9   0    2.40    1.30
   2   9   0   -0.20    0.90
   2   9   0    0.90    1.00
   2   9   0    1.00    1.10
  -3  -9   0    0.60    1.10
  -3  -9   0   -0.40    1.30
  -3  -9   0    2.90    2.00
  -3  -9   0    1.20    1.40
   3   9   0    1.30    1.30
   3   9   0    0.50    1.40
   3   9   0    4.00    1.60
   3   9   0    2.30    1.40
   3   9   0    0.70    1.00
   3   9   0    0.60    1.40
  -4  -9   0   39.60    6.80
  -4  -9   0   50.99    6.30
  -4  -9   0   36.10    6.60
  -4  -9   0   50.09    6.10
   4   9   0   41.60    5.10
   4   9   0   53.59    5.50
   4   9   0   32.40    5.70
   4   9   0   50.69    5.60
   4   9   0   44.70    5.60
  -5  -9   0    4.80    2.80
  -5  -9   0    5.30    2.50
  -5  -9   0   13.30    4.00
  -5  -9   0    7.00    2.70
   5   9   0    7.40    2.90
   5   9   0    3.60    2.30
   5   9   0    4.40    2.40
   5   9   0    6.90    2.50
   5   9   0   13.30    3.60
  -6  -9   0   18.20    4.70
  -6  -9   0   21.70    5.50
  -6  -9   0   18.00    6.00
   6   9   0   21.20    4.90
   6   9   0   12.90    3.40
   6   9   0   17.10    4.20
   6   9   0   28.30    5.00
  -7  -9   0   11.80    3.20
  -7  -9   0   16.30    4.70
  -7  -9   0   18.40    5.60
   7   9   0    6.00    3.50
   7   9   0   27.80    5.70
   7   9   0   13.10    3.70
   7   9   0   18.20    4.50
  -8  -9   0    3.10    2.80
  -8  -9   0    0.00    1.70
  -8  -9   0   -3.50    2.40
   8   9   0    1.40    1.90
   8   9   0    0.80    2.10
   8   9   0    1.50    2.40
   8   9   0    1.00    1.90
   8   9   0   -0.80    1.60
  -9  -9   0    5.30    4.50
  -9  -9   0    3.10    3.10
  -9  -9   0   -2.10    2.70
   9   9   0   -2.40    2.60
   9   9   0   10.90    3.70
   9   9   0    7.40    3.60
   9   9   0    8.90    3.30
  10   9   0    0.00    2.20
  10   9   0    3.30    2.40
  10   9   0    2.80    3.90
  10 -10   0   86.09    6.80
  10 -10   0   87.99    8.50
   9 -10   0    2.60    1.50
   9 -10   0    5.30    2.20
   8 -10   0    1.60    1.70
   7 -10   0   40.80    6.30
   6 -10   0  188.98   13.50
   5 -10   0   59.79    6.20
   5 -10   0   62.89    3.60
   5 -10   0   61.99    3.60
   4 -10   0  156.68    8.90
   4 -10   0  142.29   11.10
   3 -10   0   48.70    5.40
   3 -10   0   47.10    4.00
   2 -10   0  102.99    7.10
   2 -10   0  101.29    8.60
   2 -10   0   91.89    7.20
   2 -10   0   98.59    7.00
  -2  10   0   98.19    6.10
  -2  10   0  108.29    6.20
  -2  10   0  100.09    9.10
  -2  10   0   95.99    6.10
  -2  10   0  100.59    6.20
   1 -10   0  470.45   26.50
   1 -10   0  502.25   28.00
   1 -10   0  482.15   26.30
   1 -10   0  502.35   26.40
  -1  10   0  485.25   25.40
  -1  10   0  420.66   25.30
  -1  10   0  428.46   26.80
  -1  10   0  448.16   25.10
   0 -10   0  687.93   37.50
   0 -10   0  638.24   37.10
   0 -10   0  676.03   37.80
   0 -10   0  610.34   38.00
   0  10   0  659.63   36.70
   0  10   0  703.43   36.40
   0  10   0  680.63   37.90
   0  10   0  673.63   36.30
   0  10   0  747.93   36.90
  -1 -10   0  407.86   25.20
  -1 -10   0  402.56   25.80
  -1 -10   0  413.06   25.50
  -1 -10   0  434.06   25.50
   1  10   0  435.86   24.40
   1  10   0  438.06   22.50
   1  10   0  443.96   24.50
   1  10   0  415.66   25.30
   1  10   0  378.96   24.40
   1  10   0  431.96   22.80
   1  10   0  449.46   24.90
  -2 -10   0  617.34   36.30
  -2 -10   0  665.93   37.20
  -2 -10   0  639.84   36.40
  -2 -10   0  624.54   36.40
   2  10   0  654.73   36.30
   2  10   0  640.24   34.00
   2  10   0  602.04   35.10
   2  10   0  599.64   35.40
  -3 -10   0  137.29   11.10
  -3 -10   0  135.39   11.30
  -3 -10   0  120.09   10.70
  -3 -10   0  134.79   11.00
   3  10   0  121.39    9.00
   3  10   0  109.69    9.90
   3  10   0  116.99    9.80
   3  10   0  127.59    9.30
   3  10   0  124.69    9.90
   3  10   0  118.89   10.30
  -4 -10   0    2.60    2.00
  -4 -10   0    1.20    2.00
  -4 -10   0   -0.50    1.70
  -4 -10   0    1.50    1.70
   4  10   0    3.70    1.90
   4  10   0    0.60    1.50
   4  10   0    0.40    1.60
   4  10   0    2.60    1.60
   4  10   0   -0.10    1.10
   4  10   0    1.00    1.60
   4  10   0    0.90    1.50
  -5 -10   0  307.87   22.80
  -5 -10   0  338.87   23.40
   5  10   0  379.06   22.20
   5  10   0  324.47   22.60
   5  10   0  345.87   22.20
   5  10   0  322.37   21.10
   5  10   0  347.87   22.40
  -6 -10   0  206.38   15.80
  -6 -10   0  200.68   16.50
  -6 -10   0  210.88   16.70
   6  10   0  189.68   15.90
   6  10   0  170.78   14.20
   6  10   0  194.48   15.20
   6  10   0  210.38   15.20
   6  10   0  230.98   19.50
   6  10   0  201.48   15.40
  -7 -10   0   28.60    6.10
  -7 -10   0   26.20    6.60
   7  10   0   35.30    6.80
   7  10   0   28.50    6.20
   7  10   0   28.40    5.80
   7  10   0   44.50    8.00
   7  10   0   19.70    4.70
   7  10   0   32.80    7.00
  -8 -10   0  158.98   14.90
  -8 -10   0  157.78   13.80
  -8 -10   0  105.99   19.00
   8  10   0  144.39   13.30
   8  10   0  152.48   14.40
   8  10   0  145.19   13.20
   8  10   0  148.89   12.80
  -9 -10   0    5.10    3.20
  -9 -10   0    3.30    3.50
  -9 -10   0   -0.60    2.50
   9  10   0   -0.30    3.50
   9  10   0    0.30    2.20
   9  10   0    0.50    2.70
   9  10   0   -0.20    1.60
   9 -11   0   38.40    3.10
   9 -11   0   30.70    5.40
   8 -11   0    3.80    0.80
   8 -11   0    4.10    2.00
   7 -11   0    1.70    1.70
   6 -11   0    1.70    1.50
   5 -11   0    3.30    0.90
   5 -11   0    1.40    1.50
   4 -11   0   -0.90    0.80
   4 -11   0    0.50    1.30
   3 -11   0   10.60    2.20
   3 -11   0   11.00    3.20
   2 -11   0    2.50    1.60
   2 -11   0   -0.70    0.70
   2 -11   0    1.70    1.30
   2 -11   0    1.10    0.90
  -2  11   0   -0.30    0.60
  -2  11   0    1.60    0.60
  -2  11   0    0.90    0.60
  -2  11   0    0.10    1.20
  -2  11   0   -0.50    0.60
   1 -11   0   -1.00    1.00
   1 -11   0    2.20    1.30
   1 -11   0    0.60    1.00
   1 -11   0    2.90    1.60
  -1  11   0    0.10    0.80
  -1  11   0    2.00    1.00
  -1  11   0   -1.70    1.00
  -1  11   0    2.10    1.10
   0 -11   0    0.00    1.40
   0 -11   0    0.10    1.30
   0 -11   0    3.40    2.00
   0 -11   0    2.80    1.70
   0  11   0    1.20    1.20
   0  11   0    1.20    1.20
   0  11   0    2.10    1.30
   0  11   0    0.40    0.90
   0  11   0    1.50    1.60
  -1 -11   0    7.50    3.00
  -1 -11   0   16.70    3.80
  -1 -11   0   14.90    3.30
  -1 -11   0   14.50    3.40
   1  11   0   17.40    3.20
   1  11   0   12.10    3.00
   1  11   0   11.60    2.90
   1  11   0   16.70    3.00
   1  11   0   16.10    3.20
  -2 -11   0    0.10    1.60
  -2 -11   0   -1.20    1.70
  -2 -11   0    2.80    1.50
  -2 -11   0    1.90    1.60
   2  11   0    4.70    2.00
   2  11   0   -0.60    1.00
   2  11   0    3.80    1.90
   2  11   0    1.50    1.50
   2  11   0    1.40    2.00
  -3 -11   0   42.30    6.90
  -3 -11   0   35.60    6.80
  -3 -11   0   36.70    6.40
   3  11   0   41.30    5.00
   3  11   0   47.00    4.70
   3  11   0   40.70    5.10
   3  11   0   46.40    4.70
  -4 -11   0    5.80    2.60
  -4 -11   0    5.70    3.40
  -4 -11   0    2.10    2.00
  -4 -11   0    4.70    2.00
   4  11   0    6.70    2.40
   4  11   0    7.00    2.70
   4  11   0   12.40    3.70
   4  11   0    5.90    2.90
   4  11   0    7.20    2.50
  -5 -11   0    4.10    2.60
  -5 -11   0    1.20    1.70
  -5 -11   0    3.80    2.90
   5  11   0    5.00    2.60
   5  11   0    3.20    2.00
   5  11   0    1.60    2.30
   5  11   0    5.90    2.60
   5  11   0    6.00    2.60
   5  11   0    3.70    2.00
  -6 -11   0   -0.20    1.90
  -6 -11   0    4.80    2.90
  -6 -11   0   -3.50    2.10
   6  11   0    1.30    2.00
   6  11   0   -1.50    1.80
   6  11   0   -0.80    2.80
   6  11   0    1.30    2.10
   6  11   0   -1.60    1.90
   6  11   0    6.20    2.80
   6  11   0    2.50    2.40
  -7 -11   0    3.20    2.00
  -7 -11   0    2.60    4.00
  -7 -11   0    2.90    2.10
   7  11   0    0.90    3.40
   7  11   0    1.40    2.80
   7  11   0    0.00    2.10
   7  11   0   -2.50    2.20
   7  11   0    1.10    1.70
  -8 -11   0   -1.30    3.60
  -8 -11   0   -1.90    3.30
  -8 -11   0    1.00    2.60
   8  11   0    3.70    2.80
   8  11   0   -3.10    3.40
   8  11   0    1.30    2.60
   8  11   0    0.70    2.50
   8 -12   0   55.99    6.70
   7 -12   0  117.79   10.40
   7 -12   0  116.29    6.30
   6 -12   0   63.49    7.10
   6 -12   0   71.09    4.50
   5 -12   0   26.70    5.40
   5 -12   0   29.70    2.90
   4 -12   0  336.77   19.50
   4 -12   0  345.37   22.10
   3 -12   0  128.39   10.70
   3 -12   0  122.89    9.00
   2 -12   0  111.99   10.10
   2 -12   0  134.19    8.50
   2 -12   0  112.09    9.00
  -2  12   0  115.09    7.00
  -2  12   0  116.69    7.00
  -2  12   0  113.89    7.10
  -2  12   0  116.99    7.20
   1 -12   0   33.80    4.10
   1 -12   0   42.00    6.20
   1 -12   0   35.20    5.20
   1 -12   0   43.00    7.10
  -1  12   0   34.30    3.60
  -1  12   0   31.40    5.60
  -1  12   0   38.20    3.70
  -1  12   0   32.10    3.40
   0 -12   0   25.10    5.20
   0 -12   0   30.10    5.30
   0 -12   0   33.60    5.40
   0 -12   0   28.20    5.10
   0  12   0   35.40    6.10
   0  12   0   24.00    3.90
   0  12   0   29.10    4.30
   0  12   0   25.10    4.20
  -1 -12   0   11.00    3.40
  -1 -12   0   10.90    3.70
  -1 -12   0    9.00    3.60
  -1 -12   0   21.70    4.50
   1  12   0   10.80    3.40
   1  12   0    9.30    2.80
   1  12   0   19.70    4.10
  -2 -12   0  171.38   15.00
  -2 -12   0  185.68   15.00
  -2 -12   0  180.28   14.00
  -2 -12   0  211.98   14.80
   2  12   0  186.68   11.50
   2  12   0  172.58   12.70
   2  12   0  190.08   14.20
   2  12   0  192.08   11.20
  -3 -12   0   89.19    9.00
  -3 -12   0   93.59    9.40
  -3 -12   0   72.69    8.70
  -3 -12   0   90.99    9.20
   3  12   0   81.69    6.80
   3  12   0   83.79    7.00
   3  12   0  104.39   10.50
   3  12   0   86.69    8.40
   3  12   0   80.69    7.70
   3  12   0   87.19    8.20
  -4 -12   0  195.68   15.80
  -4 -12   0  218.48   16.40
  -4 -12   0  211.28   16.10
   4  12   0  188.68   13.40
   4  12   0  210.38   15.50
   4  12   0  191.38   15.40
   4  12   0  206.38   15.60
   4  12   0  191.28   14.50
   4  12   0  180.28   13.10
   4  12   0  175.58   14.10
  -5 -12   0  129.39   12.00
  -5 -12   0  119.49   11.50
  -5 -12   0  121.59   11.90
   5  12   0  109.79   10.30
   5  12   0  102.19   10.90
   5  12   0  118.89   11.10
   5  12   0  102.09   10.00
   5  12   0  130.59   11.50
   5  12   0  110.69    9.70
   5  12   0   97.79    9.00
  -6 -12   0    2.10    2.60
  -6 -12   0    8.00    3.80
  -6 -12   0    5.90    3.00
   6  12   0    3.70    2.80
   6  12   0    2.70    2.00
   6  12   0    1.60    2.10
  -7 -12   0   13.30    5.00
  -7 -12   0   21.10    5.80
  -7 -12   0    7.50    3.30
   7  12   0   10.60    4.10
   7  12   0   16.50    4.80
   7  12   0   13.00    4.10
   7  12   0   10.50    4.50
   7 -13   0    3.30    2.10
   6 -13   0    3.10    2.20
   6 -13   0    3.00    1.10
   5 -13   0   32.70    5.80
   5 -13   0   32.90    3.50
   4 -13   0    2.20    1.80
   4 -13   0    3.70    1.80
   3 -13   0   21.10    3.70
   3 -13   0   22.00    5.00
   2 -13   0    0.60    1.20
   2 -13   0   -0.60    1.50
   2 -13   0    2.40    1.40
   2 -13   0    1.80    1.80
  -2  13   0    0.20    0.60
  -2  13   0    0.40    0.80
  -2  13   0   -0.50    1.10
   1 -13   0    4.20    1.70
   1 -13   0   10.50    3.00
   1 -13   0    5.70    3.10
   1 -13   0   12.90    2.80
  -1  13   0    7.90    2.00
  -1  13   0    9.00    2.00
  -1  13   0    7.70    2.10
  -1  13   0   13.30    2.40
  -1  13   0    3.50    2.10
   0 -13   0    1.70    2.20
   0 -13   0    0.30    1.20
   0 -13   0    3.90    1.80
   0 -13   0   -1.70    1.80
   0  13   0    1.60    1.30
   0  13   0    1.80    1.20
   0  13   0    0.70    0.90
  -1 -13   0    3.30    2.30
  -1 -13   0    6.10    3.00
  -1 -13   0    7.60    2.80
  -1 -13   0    6.70    2.60
   1  13   0    5.70    1.90
   1  13   0    5.30    2.30
   1  13   0    7.30    2.20
  -2 -13   0    4.50    2.70
  -2 -13   0    5.90    2.60
  -2 -13   0    4.40    2.30
  -2 -13   0    8.00    2.90
   2  13   0   12.80    3.20
   2  13   0   11.10    3.00
   2  13   0    8.30    2.60
   2  13   0    5.00    1.20
  -3 -13   0    4.20    2.90
  -3 -13   0    1.10    2.10
  -3 -13   0   -4.20    2.30
   3  13   0    1.60    1.80
   3  13   0    2.60    2.00
   3  13   0    1.90    1.40
   3  13   0    0.00    1.50
   3  13   0    6.20    2.50
   3  13   0    3.10    2.00
  -4 -13   0    0.30    2.30
  -4 -13   0   -1.80    2.70
  -4 -13   0    5.50    2.50
   4  13   0    2.60    3.70
   4  13   0    0.10    1.90
   4  13   0    2.40    1.80
   4  13   0    1.70    1.70
   4  13   0    4.30    2.20
   4  13   0    1.10    2.10
  -5 -13   0    8.20    4.00
  -5 -13   0   14.80    4.30
  -5 -13   0    9.20    3.60
   5  13   0   17.40    4.20
   5  13   0   15.10    4.20
   5  13   0    8.40    3.30
   5  13   0   16.60    3.70
  -6 -13   0    6.10    3.60
  -6 -13   0   12.70    4.70
  -6 -13   0    8.30    4.90
   6  13   0   13.40    4.50
   6  13   0   14.00    4.40
   6  13   0   10.20    3.20
   5 -14   0   22.00    3.50
   5 -14   0    9.10    4.40
   4 -14   0    7.00    2.90
   3 -14   0   69.19    8.30
   3 -14   0   66.09    6.70
   2 -14   0    4.60    1.90
   2 -14   0    2.30    2.10
   2 -14   0    4.00    1.80
  -2  14   0    3.70    0.90
  -2  14   0    3.20    1.00
   1 -14   0   11.40    3.80
   1 -14   0   22.40    4.80
   1 -14   0   27.20    4.50
  -1  14   0   16.20    4.20
  -1  14   0   14.90    2.70
  -1  14   0   15.90    2.80
  -1  14   0   24.40    3.40
  -1  14   0   16.90    4.50
   0 -14   0  414.76   25.90
   0 -14   0  386.26   25.80
   0 -14   0  395.06   24.50
   0 -14   0  447.86   24.90
   0  14   0  343.97   22.00
   0  14   0  377.06   22.70
   0  14   0  398.26   32.00
   0  14   0  359.76   22.20
  -1 -14   0   -1.50    1.30
  -1 -14   0   -1.90    2.30
  -1 -14   0   -1.20    1.70
  -1 -14   0    1.20    1.70
   1  14   0   -2.90    1.60
   1  14   0   -2.70    2.20
   1  14   0   -3.60    1.50
   1  14   0   -1.60    1.70
  -2 -14   0    9.60    3.80
  -2 -14   0    8.40    3.40
  -2 -14   0    7.20    3.40
   2  14   0    8.60    3.40
   2  14   0   10.10    3.00
   2  14   0   13.50    3.90
  -3 -14   0  120.89   12.00
  -3 -14   0  125.69   12.30
  -3 -14   0  141.39   12.80
   3  14   0  129.09    8.30
   3  14   0  121.39   10.50
  -4 -14   0    2.70    2.20
  -4 -14   0   -2.20    3.10
  -4 -14   0    1.80    2.70
   4  14   0    3.40    2.20
   4  14   0   -0.20    2.20
   4  14   0    1.00    1.90
   2 -15   0    3.60    2.50
   2 -15   0    0.00    2.40
   1 -15   0    1.90    1.60
   1 -15   0    1.90    2.70
   1 -15   0   -3.20    2.60
   1 -15   0    3.10    2.00
  -1  15   0    2.60    1.20
  -1  15   0   -0.60    2.10
  -1  15   0    3.60    1.50
   0 -15   0    4.40    3.10
   0 -15   0    0.90    1.90
   0 -15   0    1.30    2.30
   0 -15   0    1.00    2.90
   0  15   0    1.80    1.90
   0  15   0    2.60    2.60
   0  15   0   -0.30    1.50
  -1 -15   0   21.60    4.70
  -1 -15   0   20.30    4.70
  -1 -15   0   25.70    5.90
   1  15   0   17.30    3.50
   1  15   0   15.80    3.60
   1  15   0   17.90    3.60
   2  15  -1   -2.10    1.70
   2  15  -1    1.30    2.20
  -2 -15   1   -1.80    2.20
  -2 -15   1    1.60    2.40
  -2 -15   1    1.40    2.90
   1  15  -1    9.40    3.00
   1  15  -1    8.10    2.40
  -1 -15   1   11.20    3.60
  -1 -15   1   10.90    3.60
  -1 -15   1   14.30    3.70
   0  15  -1    0.40    1.60
   0  15  -1   -1.80    2.50
   0  15  -1    1.90    1.80
   0 -15   1    5.20    1.90
   0 -15   1   -1.70    1.60
   0 -15   1   -2.20    1.90
  -1  15  -1   -1.20    1.10
  -1  15  -1    0.80    1.10
  -1  15  -1   -2.10    1.20
  -1  15  -1   -2.10    1.30
   1 -15   1   -1.30    2.30
   2 -15   1   10.50    4.00
   3 -15   1   24.40    5.50
   4  14  -1   19.20    3.90
   4  14  -1   20.90    4.70
   4  14  -1   19.20    3.70
   4  14  -1   26.70    5.90
  -4 -14   1   28.60    5.60
  -4 -14   1   21.80    6.00
  -4 -14   1   20.00    5.50
   3  14  -1   42.30    7.50
   3  14  -1   39.50    3.50
   3  14  -1   41.00    4.10
   3  14  -1   40.00    6.60
  -3 -14   1   46.90    7.70
  -3 -14   1   33.40    6.60
  -3 -14   1   35.20    6.80
   2  14  -1  136.19   11.40
   2  14  -1  112.79    9.80
   2  14  -1   99.69    8.90
  -2 -14   1  115.69   11.40
  -2 -14   1  105.79   10.20
  -2 -14   1  112.49   10.60
   1  14  -1   18.20    3.80
   1  14  -1   26.10    5.40
   1  14  -1   23.90    4.40
   1  14  -1   17.60    3.70
   1  14  -1   24.80    5.00
  -1 -14   1   21.60    4.90
  -1 -14   1   28.10    5.90
  -1 -14   1   39.70    6.70
   0  14  -1   62.29    9.30
   0  14  -1   45.50    4.90
   0  14  -1   50.29    5.20
   0 -14   1   60.39    9.00
   0 -14   1   54.89    6.00
   0 -14   1   65.49    6.60
  -1  14  -1   77.49    5.90
  -1  14  -1   80.69    8.50
  -1  14  -1   70.89    5.70
  -1  14  -1   78.89    5.90
   1 -14   1   81.39    7.10
   1 -14   1   86.29    8.90
   2 -14   1   23.50    5.50
   3 -14   1    9.60    3.00
   4 -14   1  206.18   16.00
   5 -14   1   31.20    6.00
   6  13  -1    3.90    3.20
   6  13  -1    4.70    2.90
  -6 -13   1    1.50    2.30
  -6 -13   1    5.60    3.90
  -6 -13   1    1.00    3.00
   5  13  -1    8.90    2.90
   5  13  -1   10.70    3.30
   5  13  -1    7.30    2.60
   5  13  -1    6.20    2.90
  -5 -13   1    4.10    3.10
  -5 -13   1    6.10    3.30
  -5 -13   1    5.20    3.60
   4  13  -1    1.50    1.80
   4  13  -1    4.10    2.30
   4  13  -1    4.30    2.40
   4  13  -1    1.10    2.50
   4  13  -1    4.00    2.20
   4  13  -1    2.20    1.90
   4  13  -1    3.70    2.40
  -4 -13   1    3.40    3.00
  -4 -13   1   -0.10    2.30
  -4 -13   1   -0.30    2.10
   3  13  -1    0.50    1.40
   3  13  -1   -2.80    1.10
   3  13  -1   -0.80    1.30
   3  13  -1   -0.60    1.20
   3  13  -1    1.70    1.90
   3  13  -1    0.30    1.50
   3  13  -1   -0.70    1.30
  -3 -13   1   -2.50    1.60
  -3 -13   1    1.90    1.60
  -3 -13   1    1.10    2.30
   2  13  -1    0.60    1.70
   2  13  -1    1.00    1.80
   2  13  -1   -0.70    1.40
   2  13  -1    4.50    1.90
   2  13  -1   -3.30    2.30
  -2 -13   1    3.70    1.90
  -2 -13   1    2.30    1.90
  -2 -13   1    3.10    2.00
   1  13  -1    2.30    1.80
   1  13  -1    2.70    1.70
   1  13  -1    1.70    1.60
  -1 -13   1    6.40    2.50
  -1 -13   1    1.70    2.20
  -1 -13   1    6.60    2.60
   0  13  -1    1.20    1.20
   0  13  -1    2.60    1.40
   0  13  -1    0.40    1.20
   0 -13   1    4.70    2.30
   0 -13   1    1.50    1.60
  -1  13  -1   19.40    2.50
  -1  13  -1   23.00    2.50
  -1  13  -1   22.40    2.70
   1 -13   1   24.70    4.00
   1 -13   1   17.40    3.60
   1 -13   1   19.10    4.60
   1 -13   1   24.10    5.10
  -2  13  -1    3.10    0.80
  -2  13  -1    1.50    0.60
  -2  13  -1    2.20    0.80
  -2  13  -1    0.10    0.80
   2 -13   1    4.80    2.00
   2 -13   1    1.80    1.90
   3 -13   1    1.50    1.90
   3 -13   1    0.90    1.70
   4 -13   1    6.20    2.60
   5 -13   1    5.20    2.40
   6 -13   1    5.40    2.40
   7 -13   1   25.10    6.60
   7  12  -1   59.09    9.10
   7  12  -1   53.59    6.90
   7  12  -1   57.99   12.30
   7  12  -1   56.59    8.70
  -7 -12   1   66.49   10.20
  -7 -12   1   66.09   10.90
   6  12  -1    1.70    3.20
   6  12  -1    5.00    3.00
   6  12  -1    4.20    2.40
   6  12  -1    1.60    2.60
  -6 -12   1   -0.10    2.10
  -6 -12   1   -4.10    2.30
  -6 -12   1    5.00    3.20
   5  12  -1    2.70    2.30
   5  12  -1    6.30    3.70
   5  12  -1    1.70    1.90
   5  12  -1    3.40    1.90
   5  12  -1    3.70    2.20
   5  12  -1    4.40    2.30
   5  12  -1    1.60    1.80
  -5 -12   1    0.00    2.50
   4  12  -1  286.97   19.70
   4  12  -1  296.37   19.40
   4  12  -1  251.57   16.50
   4  12  -1  244.98   17.80
   4  12  -1  275.17   18.10
   4  12  -1  207.28   23.00
   4  12  -1  251.67   16.60
  -4 -12   1  249.58   19.00
  -4 -12   1  262.97   21.20
  -4 -12   1  281.27   19.70
   3  12  -1   38.40    4.20
   3  12  -1   41.40    4.30
   3  12  -1   24.50    7.40
   3  12  -1   42.20    5.20
   3  12  -1   46.30    5.40
  -3 -12   1   38.80    6.70
  -3 -12   1   49.20    9.00
  -3 -12   1   51.19    8.10
   2  12  -1   17.40    2.30
   2  12  -1   13.20    3.20
   2  12  -1   25.20    4.70
   2  12  -1   18.10    2.60
  -2 -12   1   22.80    4.90
  -2 -12   1   18.20    4.60
  -2 -12   1   22.70    5.50
   1  12  -1   77.49    7.00
   1  12  -1   92.69    7.60
   1  12  -1   79.79    8.20
   1  12  -1   84.89    7.30
  -1 -12   1   94.19    9.20
  -1 -12   1   86.79    8.10
  -1 -12   1   97.29    8.40
  -1 -12   1   95.79    8.80
   0  12  -1  161.78   10.40
   0  12  -1  148.99   11.90
   0  12  -1  150.48   10.50
   0  12  -1  148.99   10.30
   0 -12   1  174.68   12.00
   0 -12   1  144.39   12.40
   0 -12   1  179.08   14.00
   0 -12   1  147.99   11.40
  -1  12  -1  155.08    9.60
  -1  12  -1  157.98    9.80
  -1  12  -1  162.48    9.80
  -1  12  -1  149.29   11.70
  -1  12  -1  154.08    9.60
   1 -12   1  166.48   11.00
   1 -12   1  139.39   11.10
   1 -12   1  145.59   10.60
   1 -12   1  140.89   12.10
  -2  12  -1  192.88   10.90
  -2  12  -1  209.18   11.00
  -2  12  -1  207.78   11.10
  -2  12  -1  194.88   10.90
   2 -12   1  195.98   13.20
   2 -12   1  190.28   14.70
   3 -12   1    4.20    2.30
   3 -12   1    3.60    1.90
   4 -12   1   48.00    6.00
   4 -12   1   54.49    4.70
   5 -12   1  259.87   18.00
   6 -12   1   51.19    6.30
   6 -12   1   48.20    3.30
   7 -12   1   11.60    1.10
   7 -12   1   14.20    4.00
   8 -12   1  219.38   12.00
   8 -12   1  228.88   16.60
   8  11  -1    6.80    3.20
   8  11  -1    2.10    2.70
   8  11  -1    0.60    3.40
   8  11  -1    0.40    2.40
   8  11  -1   -1.50    2.70
  -8 -11   1    1.40    2.00
  -8 -11   1    7.20    4.00
  -8 -11   1   -1.60    3.00
   7  11  -1    2.70    1.60
   7  11  -1    3.20    3.00
   7  11  -1    7.30    3.30
   7  11  -1    2.40    2.90
   7  11  -1    0.10    2.10
   7  11  -1    0.40    1.90
  -7 -11   1   -0.20    2.70
  -7 -11   1    1.50    1.80
  -7 -11   1    3.20    2.80
   6  11  -1    2.20    2.10
   6  11  -1   -1.60    1.90
   6  11  -1    4.60    2.50
   6  11  -1    1.00    1.70
   6  11  -1    1.00    2.60
  -6 -11   1   -1.00    1.00
  -6 -11   1    0.00    2.20
  -6 -11   1   -1.50    1.70
   5  11  -1   10.00    3.30
   5  11  -1   13.10    3.40
   5  11  -1    9.30    3.20
   5  11  -1    9.60    3.30
   5  11  -1   15.30    5.00
   5  11  -1   15.40    4.00
   5  11  -1   17.80    3.90
  -5 -11   1   13.40    4.30
  -5 -11   1    9.50    3.50
  -5 -11   1   12.30    4.30
   4  11  -1    1.20    1.70
   4  11  -1   -3.60    1.40
   4  11  -1   -0.20    1.20
   4  11  -1   -0.20    1.70
   4  11  -1    2.30    1.60
  -4 -11   1    0.40    1.80
  -4 -11   1    0.20    2.00
   3  11  -1    6.00    2.40
   3  11  -1   14.40    2.90
   3  11  -1    7.00    2.40
   3  11  -1   14.20    2.60
   3  11  -1   10.40    3.00
   3  11  -1    7.70    2.30
  -3 -11   1   23.10    5.30
  -3 -11   1   24.20    5.10
  -3 -11   1   13.70    3.60
   2  11  -1    1.30    1.00
   2  11  -1    0.60    1.10
   2  11  -1    0.50    1.20
   2  11  -1    0.10    1.30
   2  11  -1    0.60    1.10
  -2 -11   1   -3.20    1.20
  -2 -11   1    0.20    1.50
  -2 -11   1   -1.20    1.30
  -2 -11   1    0.90    1.60
   1  11  -1    8.70    2.40
   1  11  -1   16.70    3.20
   1  11  -1   10.10    2.60
   1  11  -1    9.40    2.60
   1  11  -1   15.20    3.80
  -1 -11   1   15.90    3.60
  -1 -11   1   20.40    4.30
  -1 -11   1   14.40    3.30
  -1 -11   1   13.30    3.60
   0  11  -1    3.90    1.70
   0  11  -1    2.00    1.50
   0  11  -1    2.20    1.20
   0  11  -1    1.20    1.10
   0 -11   1    0.40    1.40
   0 -11   1    2.10    1.50
   0 -11   1   -1.10    1.10
   0 -11   1    3.80    1.90
  -1  11  -1   11.60    2.20
  -1  11  -1   13.00    2.20
  -1  11  -1   14.90    2.30
  -1  11  -1   12.00    2.90
   1 -11   1   13.40    3.40
   1 -11   1   11.80    2.90
   1 -11   1   15.20    2.90
   1 -11   1   13.30    2.80
  -2  11  -1    0.90    0.60
  -2  11  -1    1.00    0.60
  -2  11  -1    1.20    0.70
  -2  11  -1    1.30    0.60
   2 -11   1   -0.80    1.10
   3 -11   1    8.80    2.10
   3 -11   1   12.20    3.30
   4 -11   1    0.80    0.90
   5 -11   1   11.50    1.40
   5 -11   1   13.90    1.50
   5 -11   1   10.70    2.90
   6 -11   1   10.80    1.10
   6 -11   1   16.30    3.90
   7 -11   1   10.50    2.90
   7 -11   1    5.90    0.90
   8 -11   1    3.20    2.20
   9 -11   1    2.20    2.40
   9  10  -1   30.80    6.90
   9  10  -1   37.70    7.70
   9  10  -1   16.40    5.30
   9  10  -1   29.60    6.50
  -9 -10   1   42.10    7.90
  -9 -10   1   27.10    6.40
  -9 -10   1   34.00    7.90
   8  10  -1  150.58   16.70
   8  10  -1  142.29   13.70
   8  10  -1  131.29   12.30
   8  10  -1  158.18   13.40
   8  10  -1  159.78   13.40
   8  10  -1  136.29   12.90
  -8 -10   1  153.88   14.40
  -8 -10   1  165.88   13.90
  -8 -10   1  140.89   14.30
   7  10  -1  176.98   14.40
   7  10  -1  167.38   13.80
   7  10  -1  158.38   13.90
   7  10  -1  155.58   12.70
   7  10  -1  150.78   13.30
   7  10  -1  157.98   13.70
  -7 -10   1  148.19   13.30
  -7 -10   1  158.68   14.50
  -7 -10   1  141.59   13.90
   6  10  -1  100.29    9.10
   6  10  -1  111.29    9.90
   6  10  -1   96.99    9.30
   6  10  -1  101.09    9.70
   6  10  -1   89.39    9.90
  -6 -10   1   97.49   10.10
  -6 -10   1  107.89   10.20
  -6 -10   1   85.99    9.80
   5  10  -1   19.90    4.60
   5  10  -1   27.30    5.00
   5  10  -1   26.10    5.60
   5  10  -1   21.90    4.70
   5  10  -1   19.00    4.10
  -5 -10   1   20.00    5.00
  -5 -10   1   15.70    4.50
  -5 -10   1   18.50    4.70
   4  10  -1  205.18   16.90
   4  10  -1  203.48   13.90
   4  10  -1  179.68   13.90
   4  10  -1  190.88   14.10
   4  10  -1  176.78   12.60
   4  10  -1  189.38   13.60
   4  10  -1  186.58   13.80
  -4 -10   1  195.78   14.50
  -4 -10   1  161.48   13.70
  -4 -10   1  158.78   13.70
   3  10  -1   98.99    7.70
   3  10  -1   83.19    8.40
   3  10  -1  105.69    7.80
   3  10  -1   98.19    8.70
   3  10  -1   94.59    8.30
  -3 -10   1  107.39    9.30
  -3 -10   1  105.99    9.40
  -3 -10   1   93.49    9.30
  -3 -10   1  100.19    9.10
   2  10  -1  533.55   29.10
   2  10  -1  507.95   31.20
   2  10  -1  544.35   30.80
   2  10  -1  543.75   31.00
   2  10  -1  549.65   29.10
   2  10  -1  553.24   30.50
  -2 -10   1  546.25   31.50
  -2 -10   1  523.45   31.30
  -2 -10   1  544.15   32.10
  -2 -10   1  507.75   31.50
   1  10  -1  173.38    9.30
   1  10  -1  181.68   11.50
   1  10  -1  158.48   10.90
   1  10  -1  144.99   11.60
   1  10  -1  153.68   10.80
   1  10  -1  143.39   11.00
   1  10  -1  168.18    9.40
  -1 -10   1  167.18   11.80
  -1 -10   1  166.78   12.10
  -1 -10   1  175.08   12.70
  -1 -10   1  162.88   11.80
   0  10  -1  394.86   22.50
   0  10  -1  406.96   22.60
   0  10  -1  423.36   24.30
   0  10  -1  391.96   22.70
   0 -10   1  383.36   23.30
   0 -10   1  395.16   24.60
   0 -10   1  418.06   23.50
   0 -10   1  396.56   23.80
  -1  10  -1    7.90    1.90
  -1  10  -1    7.40    2.70
  -1  10  -1   12.00    2.10
  -1  10  -1   11.10    2.20
   1 -10   1    7.90    2.30
   1 -10   1    6.20    2.50
   1 -10   1    5.40    1.80
   1 -10   1    8.60    2.30
  -2  10  -1   40.70    2.90
  -2  10  -1   40.70    2.90
  -2  10  -1   43.10    3.00
  -2  10  -1   40.00    2.90
   2 -10   1   49.40    5.40
   2 -10   1   36.10    3.80
   2 -10   1   45.80    3.80
   3 -10   1  529.25   28.90
   3 -10   1  554.54   31.80
   3 -10   1  561.14   29.30
   4 -10   1  379.96   18.70
   4 -10   1  312.17   18.30
   4 -10   1  355.16   21.70
   5 -10   1  188.98   10.00
   5 -10   1  189.28    9.90
   5 -10   1  187.68   13.60
   6 -10   1  151.98   11.60
   7 -10   1   67.49    7.10
   7 -10   1   70.49    4.20
   8 -10   1   15.10    1.80
   8 -10   1   17.70    4.10
   9 -10   1   46.30    7.50
   9 -10   1   40.30    3.70
  10 -10   1  144.49   16.40
  10 -10   1  128.79    9.80
  10   9  -1    1.50    2.80
  10   9  -1   -0.40    3.00
  10   9  -1    0.40    3.10
 -10  -9   1    2.10    3.30
 -10  -9   1    1.60    2.00
   9   9  -1    3.20    3.40
   9   9  -1    7.20    3.00
   9   9  -1    8.70    3.80
   9   9  -1   14.50    4.50
   9   9  -1   19.30    4.70
  -9  -9   1    7.20    3.80
  -9  -9   1   10.30    4.40
  -9  -9   1   11.80    3.80
   8   9  -1    3.00    2.50
   8   9  -1   13.20    4.30
   8   9  -1   11.40    3.90
   8   9  -1    3.10    2.80
   8   9  -1    9.60    3.40
   8   9  -1    6.10    3.80
  -8  -9   1    5.80    2.50
  -8  -9   1    9.80    4.30
  -8  -9   1    6.50    3.80
   7   9  -1   13.30    4.30
   7   9  -1   13.80    4.00
   7   9  -1   16.50    4.60
   7   9  -1    7.50    3.40
   7   9  -1   24.80    5.40
  -7  -9   1   11.90    3.80
  -7  -9   1   16.10    4.20
   6   9  -1    3.00    2.00
   6   9  -1    6.70    2.70
   6   9  -1    0.20    1.40
   6   9  -1    2.30    2.30
   6   9  -1    5.90    2.30
  -6  -9   1    2.80    1.90
  -6  -9   1    5.40    3.30
  -6  -9   1    9.10    2.90
   5   9  -1   11.00    3.00
   5   9  -1   25.30    4.70
   5   9  -1   24.30    5.00
   5   9  -1   18.70    4.00
   5   9  -1   18.20    4.30
   5   9  -1   28.50    5.00
  -5  -9   1   23.00    5.90
  -5  -9   1   16.90    4.40
  -5  -9   1   12.80    3.50
   4   9  -1    0.20    1.40
   4   9  -1    1.50    1.40
   4   9  -1   -2.40    1.10
   4   9  -1    0.80    1.40
   4   9  -1   -0.20    1.40
   4   9  -1   -0.30    1.00
   4   9  -1   -1.10    1.10
  -4  -9   1    0.30    1.10
  -4  -9   1   -0.30    1.20
  -4  -9   1    2.10    1.10
   3   9  -1    1.00    1.20
   3   9  -1   -0.10    1.10
   3   9  -1    0.30    1.50
   3   9  -1    2.60    1.50
   3   9  -1    3.50    1.50
   3   9  -1    0.10    1.10
   3   9  -1    4.40    2.00
  -3  -9   1    0.30    1.00
  -3  -9   1    2.20    1.60
  -3  -9   1    1.70    1.60
  -3  -9   1    2.80    1.40
   2   9  -1    2.90    1.30
   2   9  -1    1.80    1.40
   2   9  -1    2.30    1.30
   2   9  -1    3.60    1.40
   2   9  -1    4.20    1.90
   2   9  -1    2.20    1.60
  -2  -9   1    3.30    1.80
  -2  -9   1    1.00    1.30
  -2  -9   1    1.50    1.10
  -2  -9   1    5.10    2.50
   1   9  -1    3.70    1.60
   1   9  -1    5.10    1.20
   1   9  -1    4.00    1.60
   1   9  -1    1.50    1.40
   1   9  -1    5.30    1.30
   1   9  -1    3.20    1.50
  -1  -9   1    2.90    1.50
  -1  -9   1    4.20    2.10
  -1  -9   1    0.80    1.40
  -1  -9   1    1.10    1.20
   0   9  -1   15.90    2.70
   0   9  -1   15.00    2.50
   0   9  -1   11.30    2.30
   0   9  -1   21.80    2.60
   0   9  -1   12.70    2.90
   0  -9   1   15.10    3.60
   0  -9   1   15.70    3.00
   0  -9   1   14.20    3.20
  -1   9  -1    6.30    1.50
  -1   9  -1    3.20    1.50
  -1   9  -1    5.30    1.30
  -1   9  -1    4.50    1.50
   1  -9   1    3.70    1.50
   1  -9   1    4.20    1.30
   1  -9   1    8.50    2.20
   1  -9   1    6.30    1.80
  -2   9  -1   11.60    1.20
  -2   9  -1   11.50    1.20
  -2   9  -1   12.90    1.30
  -2   9  -1   12.40    1.30
   2  -9   1   11.00    2.90
   2  -9   1    9.80    2.00
   2  -9   1   10.90    1.90
   3  -9   1    1.60    0.80
   3  -9   1    2.20    0.70
   3  -9   1    1.00    1.10
   4  -9   1    3.40    1.50
   4  -9   1    1.80    0.50
   4  -9   1    2.80    0.60
   5  -9   1   86.99    7.70
   6  -9   1    1.30    1.70
   7  -9   1    1.10    0.70
   7  -9   1    1.10    1.30
   8  -9   1   -0.10    1.30
   8  -9   1   -0.40    0.90
   9  -9   1    2.20    2.00
   9  -9   1    1.40    1.40
  10  -9   1   -2.00    1.60
  10  -9   1   -1.40    1.40
  10   8  -1  166.18   14.80
  10   8  -1  164.48   14.80
  10   8  -1  180.08   16.30
  10   8  -1  142.99   16.10
  10   8  -1  186.58   16.40
 -10  -8   1  209.38   18.20
 -10  -8   1  194.38   16.80
   9   8  -1  167.58   14.00
   9   8  -1  183.48   15.80
   9   8  -1  176.68   14.50
   9   8  -1  177.48   14.80
   9   8  -1  167.68   14.30
   9   8  -1  167.58   14.90
  -9  -8   1  142.39   13.40
  -9  -8   1  150.98   15.00
   8   8  -1   27.00    6.00
   8   8  -1   39.70    7.00
   8   8  -1   22.00    5.60
   8   8  -1   40.90    7.80
   8   8  -1   37.10    7.00
   8   8  -1   53.49   10.10
  -8  -8   1   36.20    7.30
  -8  -8   1   26.10    5.30
  -8  -8   1   51.79    8.40
   7   8  -1   63.99    7.90
   7   8  -1   66.99    8.20
   7   8  -1   86.39    8.50
   7   8  -1   71.79    8.00
   7   8  -1   75.59    7.80
  -7  -8   1   82.59    8.20
  -7  -8   1   65.39    8.20
   6   8  -1  349.17   24.00
   6   8  -1  382.16   23.20
   6   8  -1  401.26   24.00
   6   8  -1  374.46   23.70
  -6  -8   1  347.07   24.00
  -6  -8   1  338.87   23.80
  -6  -8   1  361.66   23.50
   5   8  -1   23.50    4.50
   5   8  -1   26.10    4.70
   5   8  -1   25.60    5.00
   5   8  -1   27.80    5.50
   5   8  -1   23.30    4.70
  -5  -8   1   30.10    5.80
  -5  -8   1   28.40    5.40
  -5  -8   1   33.70    6.40
   4   8  -1  403.76   25.20
   4   8  -1  387.16   25.40
   4   8  -1  426.06   25.50
   4   8  -1  423.16   25.20
   4   8  -1  414.96   24.70
   4   8  -1  442.96   25.40
   4   8  -1  434.16   24.90
  -4  -8   1  399.66   25.60
  -4  -8   1  452.25   26.30
  -4  -8   1  406.86   25.50
   3   8  -1  274.87   19.20
   3   8  -1  338.37   19.30
   3   8  -1  326.27   18.50
   3   8  -1  281.37   18.90
   3   8  -1  349.17   18.80
   3   8  -1  301.37   19.30
   3   8  -1  326.47   19.20
  -3  -8   1  297.87   19.60
  -3  -8   1  286.37   19.40
  -3  -8   1  335.67   20.00
  -3  -8   1  275.57   19.20
   2   8  -1   23.70    2.80
   2   8  -1   24.80    4.20
   2   8  -1   22.20    3.70
   2   8  -1   15.00    3.30
   2   8  -1   20.40    4.20
   2   8  -1   20.60    3.60
   2   8  -1   19.10    3.00
  -2  -8   1   27.50    4.60
  -2  -8   1   26.70    4.50
  -2  -8   1   12.70    2.90
  -2  -8   1   16.60    3.40
   1   8  -1    5.80    2.00
   1   8  -1    4.40    1.50
   1   8  -1    4.20    1.20
   1   8  -1    6.90    1.90
   1   8  -1    6.80    1.50
   1   8  -1    3.20    1.40
   1   8  -1    7.20    2.00
  -1  -8   1    3.50    1.70
  -1  -8   1    4.20    1.90
  -1  -8   1    4.40    1.70
  -1  -8   1    5.00    1.90
   0   8  -1  187.78   11.90
   0   8  -1  200.18   13.00
   0   8  -1  211.28   12.10
   0   8  -1  177.08   11.90
   0   8  -1  202.08   12.00
   0  -8   1  203.18   13.40
   0  -8   1  209.58   12.60
   0  -8   1  206.18   12.70
   0  -8   1  189.28   12.40
  -1   8  -1   66.39    5.90
  -1   8  -1   72.19    5.10
  -1   8  -1   83.09    5.20
  -1   8  -1   78.29    5.10
   1  -8   1   69.39    5.40
   1  -8   1   69.29    5.40
   1  -8   1   67.79    6.30
   1  -8   1   65.99    5.40
  -2   8  -1  856.81   41.90
  -2   8  -1  875.11   41.90
  -2   8  -1  828.92   41.90
   2  -8   1  824.52   42.60
   2  -8   1  794.82   42.60
   2  -8   1  788.82   44.80
   2  -8   1  805.92   42.50
   3  -8   1  310.47   16.50
   3  -8   1  345.17   19.60
   3  -8   1  309.57   16.60
   4  -8   1  183.88   12.50
   5  -8   1    1.90    1.40
   6  -8   1  518.75   29.80
   7  -8   1   98.29    8.70
   7  -8   1  109.29    6.70
   8  -8   1  396.36   22.00
   9  -8   1   93.39    7.30
  10  -8   1    9.10    1.50
  10  -8   1    8.80    1.50
  10  -8   1    8.90    2.50
  10  -8   1    7.50    1.20
  11  -8   1   16.70    2.40
  11  -8   1   15.70    2.00
  11  -8   1   13.60    1.80
  11  -8   1   14.10    3.50
  11  -8   1   20.20    2.60
  11   7  -1   10.30    4.80
  11   7  -1   16.10    4.80
  11   7  -1   14.40    4.80
  11   7  -1   18.40    5.50
  11   7  -1    9.10    4.50
 -11  -7   1   18.40    5.40
  10   7  -1    8.40    3.50
  10   7  -1   12.70    4.40
  10   7  -1   15.20    4.80
  10   7  -1    9.60    4.30
  10   7  -1   16.90    5.40
  10   7  -1    6.10    3.30
 -10  -7   1   12.40    4.10
 -10  -7   1   19.10    5.20
   9   7  -1    0.20    2.20
   9   7  -1   -5.50    2.10
   9   7  -1    1.20    1.70
   9   7  -1    3.60    2.50
   9   7  -1   -3.20    1.60
  -9  -7   1   -0.70    1.20
  -9  -7   1    2.30    2.60
  -9  -7   1   -1.40    1.70
   8   7  -1    6.70    2.80
   8   7  -1    1.90    2.60
   8   7  -1    1.30    2.20
   8   7  -1    3.00    2.10
   8   7  -1    1.50    1.50
   8   7  -1   11.00    3.90
  -8  -7   1    2.90    2.40
  -8  -7   1    6.60    2.60
  -8  -7   1    3.10    2.50
   7   7  -1   10.60    3.20
   7   7  -1    2.20    2.10
   7   7  -1    9.90    4.10
   7   7  -1    7.10    3.00
   7   7  -1    5.10    2.90
  -7  -7   1    7.60    2.80
  -7  -7   1    5.10    2.70
  -7  -7   1    4.80    2.70
   6   7  -1    1.70    1.40
   6   7  -1   -1.20    1.40
   6   7  -1    0.40    1.50
   6   7  -1    5.50    2.60
   6   7  -1    3.20    2.00
   6   7  -1    0.40    1.50
  -6  -7   1    2.10    1.70
  -6  -7   1    3.20    2.10
  -6  -7   1    0.60    1.50
   5   7  -1   18.20    4.30
   5   7  -1   15.30    3.70
   5   7  -1   21.40    4.30
   5   7  -1   20.70    4.30
   5   7  -1   19.40    4.20
   5   7  -1   23.70    4.50
  -5  -7   1   16.70    3.50
  -5  -7   1   20.00    4.60
  -5  -7   1   19.40    4.50
   4   7  -1    0.60    1.00
   4   7  -1   -1.40    0.80
   4   7  -1    0.00    0.90
   4   7  -1    2.50    2.10
  -4  -7   1    0.50    1.00
  -4  -7   1    1.40    1.60
  -4  -7   1    0.10    1.10
   3   7  -1    0.50    0.90
   3   7  -1    1.00    0.90
   3   7  -1    1.60    1.20
   3   7  -1   -0.40    0.70
   3   7  -1    0.70    1.00
   3   7  -1   -0.70    0.50
  -3  -7   1    0.40    1.00
  -3  -7   1    0.10    0.90
  -3  -7   1    1.20    1.30
  -3  -7   1    0.60    1.20
   2   7  -1   11.80    2.80
   2   7  -1   13.00    2.70
   2   7  -1   16.30    2.60
   2   7  -1   16.40    2.70
   2   7  -1   16.80    3.20
   2   7  -1   15.50    2.90
   2   7  -1   13.00    2.70
  -2  -7   1    9.30    2.50
  -2  -7   1   14.10    3.00
  -2  -7   1    9.40    2.30
  -2  -7   1   11.20    2.70
   1   7  -1    5.20    1.60
   1   7  -1    3.60    1.30
   1   7  -1    7.20    1.40
   1   7  -1    5.40    1.30
   1   7  -1    2.10    1.10
   1   7  -1    2.50    1.20
  -1  -7   1    2.20    1.10
  -1  -7   1    4.00    1.60
  -1  -7   1    5.60    1.70
  -1  -7   1    6.20    1.70
   0   7  -1    2.90    1.10
   0   7  -1    3.60    0.60
   0   7  -1    4.30    0.50
   0   7  -1    3.00    1.10
   0   7  -1    2.80    1.00
   0   7  -1    2.30    1.00
   0   7  -1    2.10    1.20
   0  -7   1    3.20    1.20
   0  -7   1    3.50    1.30
   0  -7   1    3.00    1.20
   0  -7   1    1.70    1.40
  -1   7  -1    0.60    0.70
  -1   7  -1    0.60    0.80
  -1   7  -1    1.70    0.80
  -1   7  -1    0.10    0.50
   1  -7   1   -0.70    0.50
   1  -7   1    0.60    0.70
   1  -7   1    1.50    1.10
   1  -7   1    0.90    0.80
   1  -7   1    0.80    0.70
  -2   7  -1    2.30    0.50
  -2   7  -1    1.80    0.50
  -2   7  -1    3.10    0.60
   2  -7   1    0.80    1.10
   2  -7   1    1.90    0.70
   3  -7   1   53.39    5.00
   4  -7   1    5.60    1.80
   5  -7   1   29.20    3.70
   7  -7   1   -0.40    0.40
   7  -7   1    0.80    0.40
   7  -7   1    1.40    0.80
   7  -7   1    0.70    0.50
   8  -7   1    0.20    0.60
   8  -7   1    0.80    0.90
   8  -7   1   -0.30    0.70
   8  -7   1    0.80    1.10
   8  -7   1    2.30    0.90
   9  -7   1   29.20    3.00
   9  -7   1   31.60    3.00
   9  -7   1   31.20    3.70
   9  -7   1   28.30    2.80
   9  -7   1   33.20    3.00
  10  -7   1   -0.70    1.00
  10  -7   1    0.00    1.10
  10  -7   1   -0.10    1.10
  10  -7   1    1.30    1.00
  10  -7   1    3.90    2.00
  11  -7   1    2.80    1.50
  11  -7   1    3.40    1.40
  11  -7   1    0.60    1.70
  11  -7   1    5.30    2.30
  11  -7   1    3.60    1.50
  11   6  -1  119.09   12.00
  11   6  -1  109.29   11.40
  11   6  -1  113.59   12.70
  11   6  -1  136.79   13.20
  11   6  -1  105.59   11.50
 -11  -6   1  127.99   13.00
  10   6  -1  140.89   12.90
  10   6  -1  147.29   13.80
  10   6  -1  148.29   13.00
  10   6  -1  156.08   13.10
  10   6  -1  129.89   12.50
 -10  -6   1  133.39   12.90
 -10  -6   1  134.29   13.30
   9   6  -1   18.00    4.70
   9   6  -1    5.00    5.00
   9   6  -1   15.10    4.60
   9   6  -1   13.90    4.50
   9   6  -1   18.10    5.00
   9   6  -1   12.90    4.60
  -9  -6   1   14.70    4.80
  -9  -6   1   18.20    4.90
  -9  -6   1   13.00    4.50
   8   6  -1  286.77   19.90
   8   6  -1  287.47   19.70
   8   6  -1  286.57   19.80
   8   6  -1  265.07   19.90
   8   6  -1  306.47   20.20
  -8  -6   1  272.67   20.10
  -8  -6   1  299.87   20.70
  -8  -6   1  291.27   19.40
   7   6  -1   18.20    4.70
   7   6  -1   15.90    5.20
   7   6  -1   28.10    5.60
   7   6  -1   33.50    6.20
   7   6  -1   25.40    5.30
   7   6  -1   17.60    4.50
  -7  -6   1   20.10    5.00
  -7  -6   1   20.90    4.50
  -7  -6   1   17.40    4.80
   6   6  -1    1.20    1.30
   6   6  -1    1.20    1.50
   6   6  -1    1.20    1.30
   6   6  -1    2.90    1.90
   6   6  -1    3.20    2.00
   6   6  -1    0.70    1.50
  -6  -6   1   -1.50    1.30
  -6  -6   1    1.50    1.10
   5   6  -1  165.48   11.70
   5   6  -1  141.89   11.40
   5   6  -1  165.88   11.50
   5   6  -1  159.88   11.70
   5   6  -1  149.88   11.70
  -5  -6   1  160.68   11.50
  -5  -6   1  146.69   11.90
  -5  -6   1  152.28   11.80
   4   6  -1  520.65   32.10
   4   6  -1  582.34   32.10
   4   6  -1  545.35   32.50
   4   6  -1  588.34   32.30
   4   6  -1  554.64   32.30
   4   6  -1  619.94   32.50
  -4  -6   1  603.54   33.00
  -4  -6   1  549.54   32.70
  -4  -6   1  584.54   32.30
   3   6  -1   12.70    3.00
   3   6  -1    7.20    2.30
   3   6  -1   11.00    2.80
   3   6  -1    9.70    2.50
   3   6  -1    8.20    2.30
   3   6  -1    4.60    1.80
  -3  -6   1   11.90    2.90
  -3  -6   1    8.10    2.50
  -3  -6   1   11.20    3.70
  -3  -6   1    7.10    2.20
   2   6  -1  723.03   37.30
   2   6  -1  715.83   36.60
   2   6  -1  696.03   37.10
   2   6  -1  681.73   37.30
   2   6  -1  701.83   37.10
   2   6  -1  658.03   37.20
   2   6  -1  686.13   36.50
  -2  -6   1  703.73   37.50
  -2  -6   1  633.14   37.20
  -2  -6   1  713.13   37.60
  -2  -6   1  647.44   37.20
   1   6  -1  393.56   20.00
   1   6  -1  387.66   19.20
   1   6  -1  360.36   19.10
   1   6  -1  366.26   19.80
   1   6  -1  332.87   19.80
   1   6  -1  341.07   20.10
  -1  -6   1  348.47   20.00
  -1  -6   1  320.77   19.80
  -1  -6   1  306.87   19.70
   0   6  -1  694.83   36.00
   0   6  -1  683.63   35.90
   0   6  -1  679.53   34.90
   0   6  -1  685.43   36.00
   0   6  -1  701.53   35.00
   0   6  -1  724.33   37.00
   0   6  -1  689.33   36.10
   0  -6   1  676.53   36.30
   0  -6   1  627.54   36.20
   0  -6   1  733.53   37.30
   0  -6   1  684.13   36.30
  -1   6  -1  368.46   19.30
  -1   6  -1  378.76   19.40
  -1   6  -1  351.66   20.50
  -1   6  -1  394.86   19.40
   1  -6   1  352.46   19.50
   1  -6   1  347.57   19.60
   1  -6   1  360.36   19.40
   1  -6   1  390.66   21.00
   1  -6   1  348.17   19.60
  -2   6  -1 3101.69  147.69
  -2   6  -1 2908.31  147.69
  -2   6  -1 3015.30  147.69
   2  -6   1 2706.43  147.69
   2  -6   1 3030.90  147.79
   2  -6   1 2987.90  149.99
   3  -6   1  622.24   33.80
   4  -6   1  255.17   16.60
   5  -6   1   26.10    1.70
   5  -6   1   24.20    1.70
   5  -6   1   25.50    1.60
   5  -6   1   25.90    1.70
   6  -6   1  663.03   36.70
   6  -6   1  779.12   37.40
   6  -6   1  702.83   36.90
   6  -6   1  725.13   36.80
   7  -6   1  201.68   11.70
   7  -6   1  222.68   11.90
   7  -6   1  202.68   11.80
   7  -6   1  210.08   11.60
   7  -6   1  183.48   12.10
   8  -6   1  337.57   18.00
   8  -6   1  298.57   17.90
   8  -6   1  310.87   17.90
   8  -6   1  303.17   18.60
   8  -6   1  341.47   17.90
   9  -6   1    4.50    2.50
   9  -6   1    9.70    2.10
   9  -6   1    9.30    2.10
   9  -6   1    7.50    2.70
  10  -6   1  204.58   13.00
  10  -6   1  200.78   13.10
  10  -6   1  211.38   13.00
  10  -6   1  210.98   14.30
  11  -6   1   -1.70    1.00
  11  -6   1   -0.60    1.20
  11  -6   1    1.70    1.10
  11  -6   1    1.60    1.60
  12  -6   1   15.50    3.50
  12  -6   1   14.70    4.40
  12  -6   1    8.50    2.80
  12  -6   1   15.50    3.40
  12  -6   1   14.70    3.30
  12   5  -1    8.10    5.20
  12   5  -1    9.20    4.10
  12   5  -1    9.10    3.10
  12   5  -1    5.60    3.50
  12   5  -1   -0.30    3.50
  11   5  -1   -3.40    1.80
  11   5  -1   -1.80    1.90
  11   5  -1   -6.40    2.60
  11   5  -1    5.30    3.00
  11   5  -1   -4.20    1.90
  11   5  -1    5.20    3.20
 -11  -5   1    3.20    2.20
 -11  -5   1    0.60    3.20
  10   5  -1    8.90    3.20
  10   5  -1    8.70    3.70
  10   5  -1    9.40    3.50
  10   5  -1    8.00    2.90
  10   5  -1    3.20    4.20
 -10  -5   1    2.20    2.60
 -10  -5   1    4.10    2.50
   9   5  -1    1.40    1.70
   9   5  -1    1.00    1.70
   9   5  -1    0.70    1.30
   9   5  -1    2.10    2.30
   9   5  -1    0.80    2.00
   9   5  -1   -2.20    1.00
  -9  -5   1   -1.20    1.90
  -9  -5   1    0.50    1.40
   8   5  -1    1.60    1.70
   8   5  -1    0.70    1.90
   8   5  -1    4.80    2.40
   8   5  -1    2.60    1.70
   8   5  -1    2.50    2.20
   8   5  -1    6.10    2.70
  -8  -5   1    4.60    2.30
  -8  -5   1    3.10    2.00
  -8  -5   1    1.30    2.10
   7   5  -1   11.10    3.40
   7   5  -1   11.60    3.50
   7   5  -1    9.40    3.00
   7   5  -1    5.60    2.50
   7   5  -1   10.20    3.10
   7   5  -1    7.50    2.50
  -7  -5   1    8.70    2.40
  -7  -5   1    7.10    2.80
  -7  -5   1   15.10    3.60
   6   5  -1   14.50    4.40
   6   5  -1    3.10    1.90
   6   5  -1    5.70    2.50
   6   5  -1    6.60    2.70
   6   5  -1    9.00    2.80
   6   5  -1    6.00    2.20
  -6  -5   1    5.70    2.00
  -6  -5   1    5.20    1.90
  -6  -5   1    7.20    2.80
   5   5  -1    0.20    0.80
   5   5  -1    0.80    1.20
   5   5  -1    1.20    1.30
   5   5  -1    0.20    0.70
   5   5  -1    0.40    1.10
   5   5  -1    1.90    1.40
  -5  -5   1    0.90    1.10
  -5  -5   1    1.10    1.10
  -5  -5   1    0.40    0.90
   4   5  -1    9.00    2.40
   4   5  -1    7.30    2.30
   4   5  -1    4.00    2.10
   4   5  -1    6.30    2.10
   4   5  -1    4.40    1.90
   4   5  -1    6.20    2.00
  -4  -5   1    6.50    1.80
  -4  -5   1    4.30    1.60
  -4  -5   1    6.10    2.20
   3   5  -1    0.40    0.80
   3   5  -1    0.30    0.90
   3   5  -1    0.60    0.80
   3   5  -1    0.80    1.10
   3   5  -1    0.90    0.90
   3   5  -1    0.60    1.00
  -3  -5   1    1.60    1.20
  -3  -5   1    1.50    1.10
  -3  -5   1    0.70    0.90
  -3  -5   1    1.30    1.10
   2   5  -1    0.10    0.80
   2   5  -1    0.00    0.70
   2   5  -1   -0.20    0.70
   2   5  -1    0.50    0.70
   2   5  -1    0.30    0.60
   2   5  -1    0.00    0.80
   2   5  -1    0.00    0.60
  -2  -5   1    0.00    0.50
  -2  -5   1    0.00    0.70
  -2  -5   1   -0.60    0.60
  -2  -5   1    0.10    0.90
   1   5  -1    4.50    1.20
   1   5  -1    2.90    1.10
   1   5  -1    4.60    1.30
   1   5  -1    2.20    1.10
   1   5  -1    3.20    1.10
   1   5  -1    4.70    1.40
  -1  -5   1    2.10    0.90
  -1  -5   1    5.00    1.40
  -1  -5   1    4.60    1.50
  -1  -5   1    2.40    1.00
  -1  -5   1    1.50    1.00
   0   5  -1    2.20    0.90
   0   5  -1    1.30    0.60
   0   5  -1    1.10    0.80
   0   5  -1    3.50    0.70
   0   5  -1    3.60    0.70
   0   5  -1    3.50    1.10
   0   5  -1    1.60    0.80
   0  -5   1    1.90    0.90
   0  -5   1    1.80    1.10
   0  -5   1    1.90    0.80
   0  -5   1    1.70    0.80
   0  -5   1    1.60    0.70
   0  -5   1    1.70    0.80
   0  -5   1    2.60    1.00
  -1   5  -1    0.10    0.30
  -1   5  -1    0.50    0.60
  -1   5  -1   -0.10    0.40
  -1   5  -1    0.60    0.80
  -1   5  -1   -0.20    0.40
   1  -5   1    0.60    0.80
   1  -5   1    0.20    0.40
   1  -5   1    0.20    0.50
   1  -5   1    0.50    0.50
   1  -5   1    1.20    0.50
   1  -5   1    0.80    0.50
   1  -5   1   -0.30    0.30
   2  -5   1    0.60    0.40
   2  -5   1    0.20    0.50
   2  -5   1    0.40    0.40
   3  -5   1   32.60    1.90
   4  -5   1    7.90    0.90
   4  -5   1    7.00    0.80
   5  -5   1    2.60    0.70
   5  -5   1    1.70    0.70
   5  -5   1    3.30    0.80
   5  -5   1    0.80    0.60
  -6   5  -1    1.00    0.50
  -6   5  -1    0.80    0.60
   6  -5   1   -0.30    0.80
   6  -5   1    1.70    0.70
   6  -5   1    2.60    1.00
   6  -5   1    2.00    0.90
   6  -5   1    1.50    0.70
  -7   5  -1   19.70    1.90
  -7   5  -1   16.20    1.90
   7  -5   1   13.40    2.50
   7  -5   1   12.00    2.20
   7  -5   1   16.20    2.00
   7  -5   1   11.80    2.20
   7  -5   1   17.00    2.10
  -8   5  -1    1.00    0.80
   8  -5   1    0.50    0.80
   8  -5   1    0.70    0.90
  -9   5  -1    3.20    1.40
  -9   5  -1    4.10    1.30
   9  -5   1    0.40    1.50
   9  -5   1    4.50    1.70
   9  -5   1    2.30    1.20
   9  -5   1    2.40    1.40
   9  -5   1    3.90    1.40
 -10   5  -1    0.20    1.20
  10  -5   1    2.50    1.10
  10  -5   1   -1.20    1.10
  10  -5   1    0.50    0.90
  10  -5   1    0.60    1.60
  10  -5   1   -0.10    1.20
 -11   5  -1    4.50    1.90
 -11   5  -1    2.00    1.10
  11  -5   1    2.40    1.90
  11  -5   1    4.20    1.80
  11  -5   1    4.30    2.20
  11  -5   1    6.80    2.10
  11  -5   1    5.30    1.90
 -12   5  -1   12.50    2.70
  12  -5   1    3.40    2.80
  12  -5   1    7.00    2.90
  12  -5   1    4.70    2.70
  12  -5   1   13.20    3.20
  12  -5   1   17.40    6.40
  12  -5   1   10.60    2.60
  12   4  -1  416.56   28.30
  12   4  -1  419.26   32.20
  12   4  -1  456.45   31.60
  12   4  -1  412.36   28.70
  12   4  -1  428.96   29.50
  12   4  -1  410.16   28.00
  11   4  -1   25.10    6.40
  11   4  -1   19.90    5.50
  11   4  -1   21.60    5.90
  11   4  -1   20.40    5.50
  11   4  -1   20.10    5.90
  11   4  -1   22.50    5.40
 -11  -4   1   20.20    5.80
 -11  -4   1   26.70    6.00
  10   4  -1    1.90    2.50
  10   4  -1    7.40    3.50
  10   4  -1   11.60    3.60
  10   4  -1    5.70    3.30
  10   4  -1    1.40    2.30
  10   4  -1    2.10    2.80
 -10  -4   1   -0.30    2.10
   9   4  -1  165.58   13.80
   9   4  -1  191.08   14.20
   9   4  -1  155.78   13.20
   9   4  -1  185.48   14.00
   9   4  -1  176.58   14.00
   9   4  -1  163.58   14.10
  -9  -4   1  180.78   14.10
   8   4  -1   50.89    6.20
   8   4  -1   53.39    6.30
   8   4  -1   57.89    6.80
   8   4  -1   45.00    5.90
   8   4  -1   59.59    6.50
   8   4  -1   41.50    5.50
  -8  -4   1   49.10    6.30
  -8  -4   1   53.89    6.40
   7   4  -1    1.70    1.30
   7   4  -1   -1.90    0.90
   7   4  -1    0.30    1.30
   7   4  -1    3.40    1.90
   7   4  -1   -0.90    1.40
  -7  -4   1    0.20    2.00
  -7  -4   1    1.50    1.30
  -7  -4   1   -0.50    0.80
   6   4  -1 1268.27   73.89
   6   4  -1 1442.66   74.79
   6   4  -1 1482.65   74.29
   6   4  -1 1446.26   74.09
   6   4  -1 1287.87   73.59
  -6  -4   1 1380.66   74.29
  -6  -4   1 1391.96   74.49
  -6  -4   1 1497.25   73.79
   5   4  -1  453.85   25.70
   5   4  -1  431.36   25.50
   5   4  -1  458.45   25.70
   5   4  -1  469.05   26.20
   5   4  -1  403.06   25.10
  -5  -4   1  413.76   25.60
  -5  -4   1  450.95   25.20
  -5  -4   1  429.76   25.80
   4   4  -1   68.49    5.90
   4   4  -1   67.69    5.70
   4   4  -1   66.89    5.90
   4   4  -1   63.39    5.90
   4   4  -1   69.99    6.00
   4   4  -1   60.19    5.70
  -4  -4   1   59.89    5.70
  -4  -4   1   67.19    6.00
   3   4  -1   19.60    3.40
   3   4  -1   16.50    3.00
   3   4  -1   12.30    2.50
   3   4  -1   18.20    3.10
   3   4  -1   19.20    3.30
  -3  -4   1   19.20    3.50
  -3  -4   1   17.90    3.20
   2   4  -1    9.50    1.90
   2   4  -1   11.60    2.20
   2   4  -1    9.60    1.90
   2   4  -1   10.30    2.10
   2   4  -1   13.20    2.40
  -2  -4   1   12.60    2.50
  -2  -4   1   17.90    3.10
  -2  -4   1   13.60    2.50
  -2  -4   1   16.20    2.70
  -2  -4   1   15.00    2.70
   1   4  -1  349.67   19.80
   1   4  -1  368.86   19.30
   1   4  -1  370.06   19.40
   1   4  -1  371.76   19.70
   1   4  -1  347.07   19.70
   1   4  -1  377.26   19.70
  -1  -4   1  329.97   19.70
  -1  -4   1  387.46   19.90
  -1  -4   1  384.26   19.80
  -1  -4   1  330.17   19.60
  -1  -4   1  372.66   20.10
  -1  -4   1  331.27   19.80
   0   4  -1 4704.53  246.48
   0  -4   1 4514.35  245.58
  -1   4  -1  352.76   18.90
  -1   4  -1  366.26   18.60
  -1   4  -1  374.66   18.60
  -1   4  -1  366.96   18.60
  -1   4  -1  360.46   19.60
   1  -4   1  375.96   19.80
   1  -4   1  358.36   18.70
   1  -4   1  321.37   18.30
   1  -4   1  364.76   18.70
   1  -4   1  374.96   18.70
   1  -4   1  370.06   18.80
   1  -4   1  334.47   18.40
   2  -4   1   10.90    1.90
   2  -4   1   12.50    1.00
   2  -4   1   11.80    1.00
   3  -4   1   13.80    1.20
   3  -4   1   16.10    1.30
  -4   4  -1   65.79    4.00
  -4   4  -1   70.59    4.10
   4  -4   1   64.29    4.20
   4  -4   1   67.59    4.20
  -5   4  -1  438.46   22.40
  -5   4  -1  458.75   22.40
   5  -4   1  403.36   22.40
   5  -4   1  444.06   22.70
   5  -4   1  405.26   22.50
   5  -4   1  393.36   22.40
  -6   4  -1 1477.35   68.79
  -6   4  -1 1434.06   68.69
   6  -4   1 1293.67   68.79
   6  -4   1 1275.47   68.79
   6  -4   1 1363.96   69.29
   6  -4   1 1274.27   68.89
   6  -4   1 1286.97   68.99
  -7   4  -1    1.90    0.90
  -7   4  -1    1.20    0.80
   7  -4   1    0.20    0.60
   7  -4   1    0.50    0.80
   7  -4   1   -0.50    0.70
   7  -4   1    0.90    1.00
   7  -4   1    0.50    0.80
  -8   4  -1   41.00    4.30
  -8   4  -1   66.29    9.20
   8  -4   1   48.60    4.70
   8  -4   1   52.09    4.80
   8  -4   1   55.19    5.00
   8  -4   1   51.79    5.30
   8  -4   1   54.89    5.10
  -9   4  -1  194.38   12.10
  -9   4  -1  181.18   11.90
   9  -4   1  173.18   12.00
   9  -4   1  185.78   13.00
   9  -4   1  177.28   12.50
   9  -4   1  185.88   12.40
   9  -4   1  180.08   12.20
 -10   4  -1    7.50    2.20
  10  -4   1    5.50    2.40
  10  -4   1    8.20    2.50
  10  -4   1    3.70    2.10
  10  -4   1    4.50    2.10
  10  -4   1    4.80    2.50
  10  -4   1    6.40    2.10
 -11   4  -1   18.50    3.80
  11  -4   1   23.60    4.70
  11  -4   1   21.10    4.60
  11  -4   1   13.40    4.20
  11  -4   1   15.70    3.60
  11  -4   1   14.10    3.90
  11  -4   1   13.80    3.80
 -12   4  -1  397.36   24.00
  12  -4   1  427.56   25.00
  12  -4   1  405.86   24.80
  12  -4   1  380.36   24.80
  12  -4   1  405.46   29.70
  12  -4   1  373.36   24.30
  12   3  -1    4.00    2.90
  12   3  -1    4.80    3.50
  12   3  -1    4.30    3.10
  12   3  -1    3.10    2.10
  12   3  -1   12.00    4.30
  12   3  -1    3.20    2.80
  11   3  -1   -1.60    2.30
  11   3  -1    1.90    1.70
  11   3  -1   -0.50    1.70
  11   3  -1   -0.10    1.70
  11   3  -1    1.30    2.00
  11   3  -1   -1.60    1.40
 -11  -3   1   -0.70    2.40
 -11  -3   1    4.60    2.80
  10   3  -1   13.20    3.90
  10   3  -1   15.70    3.90
  10   3  -1   11.70    3.60
  10   3  -1   18.20    4.80
  10   3  -1   13.40    3.70
 -10  -3   1   13.00    4.10
   9   3  -1   -0.80    1.70
   9   3  -1   -0.20    1.30
   9   3  -1   -1.10    1.30
   9   3  -1    3.10    2.10
   9   3  -1    2.70    2.30
   9   3  -1    3.00    2.20
  -9  -3   1   -1.30    1.30
   8   3  -1    5.00    2.10
   8   3  -1   12.40    3.40
   8   3  -1   16.30    3.90
   8   3  -1    8.00    2.20
   8   3  -1   12.80    3.60
   8   3  -1   10.70    3.20
  -8  -3   1    9.70    3.00
  -8  -3   1    7.30    2.40
   7   3  -1    1.50    1.60
   7   3  -1    2.40    1.90
   7   3  -1    1.80    1.30
   7   3  -1    2.50    2.50
   7   3  -1   -0.10    1.10
   7   3  -1    2.60    1.80
  -7  -3   1    1.30    1.30
  -7  -3   1    0.50    1.10
   6   3  -1   23.60    4.20
   6   3  -1   27.90    4.60
   6   3  -1   20.10    3.90
   6   3  -1   18.90    3.90
   6   3  -1   28.60    3.60
   6   3  -1   24.40    4.50
  -6  -3   1   34.40    3.90
  -6  -3   1   17.60    3.50
  -6  -3   1   25.10    4.40
   5   3  -1   -0.30    0.70
   5   3  -1   -1.00    0.50
   5   3  -1    1.40    1.30
   5   3  -1    1.80    1.10
   5   3  -1    0.30    1.00
   5   3  -1   -0.10    0.80
  -5  -3   1    0.00    0.80
  -5  -3   1    0.90    0.90
  -5  -3   1    0.00    0.60
   4   3  -1    6.50    1.80
   4   3  -1   10.30    2.50
   4   3  -1    5.40    1.60
   4   3  -1    7.90    2.00
   4   3  -1    8.20    2.20
   4   3  -1    7.40    2.10
  -4  -3   1    5.70    1.60
  -4  -3   1    8.60    2.10
  -4  -3   1    9.20    2.10
   3   3  -1   38.20    3.80
   3   3  -1   44.80    4.10
   3   3  -1   37.70    3.70
   3   3  -1   38.80    3.70
   3   3  -1   42.10    3.90
  -3  -3   1   37.90    3.80
  -3  -3   1   42.40    3.90
  -3  -3   1   37.50    3.80
   2   3  -1    1.20    0.70
   2   3  -1    0.40    0.70
   2   3  -1    1.50    1.00
   2   3  -1    0.00    0.70
   2   3  -1    0.00    0.60
   2   3  -1    1.30    0.90
  -2  -3   1    1.70    1.00
  -2  -3   1    1.10    0.90
  -2  -3   1    0.50    0.80
  -2  -3   1    0.60    0.80
   1   3  -1   -0.10    0.40
   1   3  -1    0.20    0.50
   1   3  -1    0.90    0.70
   1   3  -1    0.60    0.60
   1   3  -1   -0.30    0.30
   1   3  -1    0.40    0.70
  -1  -3   1    0.90    0.80
  -1  -3   1   -0.20    0.50
  -1  -3   1   -0.10    0.50
  -1  -3   1    0.00    0.50
  -1  -3   1    0.70    0.70
  -1  -3   1    0.20    0.70
   0   3  -1    0.20    0.30
   0   3  -1    0.00    0.20
   0   3  -1   -0.10    0.30
   0   3  -1    0.30    0.50
   0   3  -1   -0.50    0.40
   0   3  -1   -0.10    0.30
   0   3  -1    0.40    0.50
   0  -3   1    0.20    0.40
   0  -3   1    0.40    0.50
   0  -3   1   -0.10    0.40
   0  -3   1    0.50    0.50
   0  -3   1    0.30    0.40
   0  -3   1    0.10    0.40
   0  -3   1    0.60    0.50
  -1   3  -1    5.50    0.60
  -1   3  -1    4.00    0.70
  -1   3  -1    5.90    0.70
   1  -3   1    5.80    0.70
   1  -3   1    6.50    1.20
  -2   3  -1    4.10    0.50
  -2   3  -1    3.00    0.50
  -3   3  -1   17.70    1.50
  -3   3  -1   19.00    1.60
  -4   3  -1   15.60    1.70
  -4   3  -1   12.90    1.60
   4  -3   1   12.80    1.60
   4  -3   1   19.80    1.80
   4  -3   1   18.70    1.80
  -5   3  -1    0.70    0.60
  -5   3  -1    0.80    0.60
   5  -3   1   -1.00    0.60
   5  -3   1    0.60    0.60
  -6   3  -1    5.60    1.50
  -6   3  -1    7.40    1.70
   6  -3   1    3.50    1.30
   6  -3   1    2.90    1.10
   6  -3   1    8.00    1.80
   6  -3   1    7.00    1.60
   6  -3   1    4.30    1.50
  -7   3  -1   13.30    2.50
  -7   3  -1   22.70    2.60
   7  -3   1   18.70    3.10
   7  -3   1   14.60    2.80
   7  -3   1   15.10    2.90
  -8   3  -1    7.90    2.20
  -8   3  -1   10.70    2.30
   8  -3   1    9.20    2.30
   8  -3   1    9.80    2.50
   8  -3   1    7.10    2.10
   8  -3   1    9.30    2.70
   8  -3   1    7.20    2.20
  -9   3  -1    3.50    1.70
  -9   3  -1    4.20    1.80
   9  -3   1    4.10    2.00
   9  -3   1    1.10    1.40
   9  -3   1    2.50    1.60
   9  -3   1    1.60    1.00
   9  -3   1    3.80    1.80
   9  -3   1    4.30    1.90
 -10   3  -1    2.90    1.80
  10  -3   1    9.00    2.60
  10  -3   1    3.30    1.80
  10  -3   1    5.10    2.10
  10  -3   1    9.10    2.80
  10  -3   1    8.70    3.00
  10  -3   1    4.20    2.00
 -11   3  -1    1.30    1.90
  11  -3   1   -1.60    1.70
  11  -3   1   -0.20    1.00
  11  -3   1   -1.70    1.50
  11  -3   1    0.60    1.30
  11  -3   1    1.50    1.70
 -12   3  -1    7.60    2.70
  12  -3   1    9.70    4.00
  12  -3   1    7.70    3.10
  12  -3   1    5.50    2.60
  12  -3   1    3.90    2.40
  12  -3   1    6.30    2.60
  12   2  -1  104.49   10.60
  12   2  -1   95.19   10.80
  12   2  -1  104.69   10.50
  12   2  -1  105.89   11.10
  12   2  -1  125.79   11.90
  12   2  -1  124.09   11.30
  11   2  -1    2.40    1.90
  11   2  -1   -1.00    1.90
  11   2  -1    1.60    2.10
  11   2  -1    1.90    1.70
  11   2  -1    2.50    2.00
  11   2  -1    0.70    1.80
 -11  -2   1   -2.40    2.00
 -11  -2   1    3.30    2.00
  10   2  -1  419.96   28.30
  10   2  -1  366.36   25.10
  10   2  -1  386.26   25.70
  10   2  -1  406.36   32.70
  10   2  -1  369.96   24.70
  10   2  -1  448.26   26.00
 -10  -2   1  364.66   24.90
   9   2  -1   49.50    6.00
   9   2  -1   53.79    6.30
   9   2  -1   53.79    6.50
   9   2  -1   60.89    6.90
   9   2  -1   60.09    6.70
   9   2  -1   61.39    6.60
  -9  -2   1   44.60    5.80
  -9  -2   1   48.00    6.30
   8   2  -1  800.22   44.20
   8   2  -1  756.02   43.70
   8   2  -1  799.92   44.30
   8   2  -1  805.42   44.70
   8   2  -1  889.51   44.70
   8   2  -1  713.43   44.00
  -8  -2   1  782.92   44.20
  -8  -2   1  767.62   44.00
   7   2  -1  110.59    8.40
   7   2  -1   85.79    8.20
   7   2  -1   95.89    8.40
   7   2  -1  117.09    8.70
  -7  -2   1   88.59    8.10
   6   2  -1   80.99    6.70
   6   2  -1   89.49    7.30
   6   2  -1   84.69    7.40
   6   2  -1   88.39    7.20
   6   2  -1   81.29    7.10
   6   2  -1   69.99    6.80
  -6  -2   1   81.59    7.10
  -6  -2   1   85.19    7.20
   5   2  -1  149.09   10.50
   5   2  -1  137.99   10.00
   5   2  -1  154.48   10.10
   5   2  -1  141.39   10.30
   5   2  -1  143.59   10.20
   5   2  -1  155.18   10.40
  -5  -2   1  154.78   10.40
  -5  -2   1  143.79   10.20
  -5  -2   1  155.08    9.90
   4   2  -1  414.36   21.90
   4   2  -1  382.46   21.70
   4   2  -1  373.66   21.30
   4   2  -1  382.46   21.70
   4   2  -1  347.17   21.60
   4   2  -1  382.96   21.70
  -4  -2   1  392.66   21.90
  -4  -2   1  381.86   21.80
  -4  -2   1  392.36   21.30
   3   2  -1  309.27   18.10
   3   2  -1  315.37   17.80
   3   2  -1  332.47   18.20
   3   2  -1  317.17   18.20
   3   2  -1  328.27   18.10
  -3  -2   1  304.27   18.10
  -3  -2   1  324.67   17.80
  -3  -2   1  322.67   18.20
  -3  -2   1  338.67   18.20
   2   2  -1 6240.58  312.77
  -2  -2   1 5415.96  311.37
   1   2  -1    6.70    1.40
   1   2  -1    7.00    1.30
   1   2  -1    7.50    1.50
   1   2  -1    8.70    1.50
   1   2  -1    6.00    1.30
   1   2  -1    7.10    1.20
  -1  -2   1    6.80    1.30
  -1  -2   1    6.20    1.30
  -1  -2   1    5.90    1.20
  -1  -2   1    6.00    1.20
   0   2  -1 1103.19   61.39
   0  -2   1 1237.68   61.49
   0  -2   1 1301.67   61.19
  -1   2  -1   41.40    2.60
  -1   2  -1   44.20    2.70
   1  -2   1   44.80    2.60
   1  -2   1   43.50    2.60
  -2   2  -1  403.16   21.40
  -2   2  -1  421.56   21.40
   2  -2   1  437.36   21.40
   2  -2   1  444.66   21.50
   2  -2   1  379.56   21.20
  -3   2  -1  367.16   20.10
  -3   2  -1  350.66   20.10
   3  -2   1  409.76   20.30
   3  -2   1  410.46   20.20
   3  -2   1  375.06   20.10
  -4   2  -1 2380.76  110.89
  -4   2  -1 2211.88  110.79
   4  -2   1 2070.29  110.79
   4  -2   1 2107.89  110.79
  -5   2  -1    0.30    0.70
  -5   2  -1    0.80    0.70
   5  -2   1    0.20    0.80
   5  -2   1    1.00    0.90
   5  -2   1    1.40    0.80
  -6   2  -1  558.24   28.70
  -6   2  -1  522.85   28.60
   6  -2   1  494.85   28.60
   6  -2   1  517.25   28.90
   6  -2   1  510.05   28.60
   6  -2   1  532.45   28.70
  -7   2  -1    9.50    2.20
  -7   2  -1   13.70    2.80
   7  -2   1   12.20    2.80
   7  -2   1   15.00    3.00
   7  -2   1   17.20    3.30
   7  -2   1   11.90    2.80
   7  -2   1   15.60    3.30
  -8   2  -1  432.66   23.30
  -8   2  -1  358.06   22.80
   8  -2   1  385.76   22.90
   8  -2   1  401.76   23.60
   8  -2   1  378.36   23.00
   8  -2   1  378.96   23.20
   8  -2   1  410.46   23.80
  -9   2  -1    9.30    2.60
   9  -2   1   10.00    3.00
   9  -2   1    8.90    3.00
   9  -2   1    4.50    2.20
   9  -2   1    7.30    2.70
   9  -2   1   10.20    2.70
   9  -2   1    8.60    2.90
  10  -2   1  618.54   37.10
  10  -2   1  657.33   37.10
  10  -2   1  706.33   37.10
  10  -2   1  590.04   36.30
  10  -2   1  635.34   37.30
  10  -2   1  634.64   37.40
 -11   2  -1   45.60    5.70
 -11   2  -1   55.79    7.80
  11  -2   1   48.90    5.90
  11  -2   1   48.50    7.90
  11  -2   1   44.70    7.30
  11  -2   1   50.69    8.10
  11  -2   1   52.49    6.30
  11  -2   1   51.39    6.10
 -12   2  -1   27.30    5.20
  12  -2   1   26.30    5.50
  12  -2   1   32.40    5.90
  12  -2   1   34.50    7.20
  12  -2   1   21.70    5.40
  12  -2   1   23.30    5.40
  12  -2   1   21.70    5.30
  13   1  -1   -4.00    2.70
  13   1  -1   -2.50    2.10
  13   1  -1   -2.20    2.10
  13   1  -1    1.60    2.60
  13   1  -1   -2.60    2.60
  13   1  -1    0.00    2.00
  12   1  -1    4.70    2.60
  12   1  -1    5.40    3.00
  12   1  -1    7.50    3.20
  12   1  -1    8.90    3.40
  12   1  -1    2.80    2.60
 -12  -1   1    0.70    4.10
 -12  -1   1    6.50    3.10
  11   1  -1   -2.10    1.40
  11   1  -1   -1.60    1.70
  11   1  -1    1.20    1.70
  11   1  -1   -2.00    1.30
  11   1  -1   -1.50    1.40
 -11  -1   1   -0.70    2.20
 -11  -1   1   -0.10    2.70
  10   1  -1    2.60    2.00
  10   1  -1    2.80    2.30
  10   1  -1    1.20    1.30
  10   1  -1    0.00    1.50
  10   1  -1    2.50    1.50
  10   1  -1    4.70    2.20
 -10  -1   1   -0.70    1.90
 -10  -1   1   -0.40    1.20
   9   1  -1   -0.60    1.20
   9   1  -1   -1.30    0.80
   9   1  -1   -1.40    1.30
   9   1  -1    2.10    1.50
   9   1  -1    0.30    1.20
   9   1  -1   -1.20    1.20
  -9  -1   1   -0.70    1.40
  -9  -1   1   -0.10    1.50
   8   1  -1   29.80    5.20
   8   1  -1   33.00    5.30
   8   1  -1   32.60    5.20
   8   1  -1   25.10    4.40
   8   1  -1   18.30    3.50
  -8  -1   1   26.30    4.70
  -8  -1   1   25.80    4.90
   7   1  -1   19.00    3.40
   7   1  -1   21.60    3.90
   7   1  -1   18.40    3.50
   7   1  -1   17.50    3.30
   7   1  -1   15.10    3.50
   7   1  -1   18.40    3.80
  -7  -1   1   14.20    2.80
  -7  -1   1   17.80    3.50
   6   1  -1    1.80    1.20
   6   1  -1    0.30    1.10
   6   1  -1   -0.10    0.90
   6   1  -1    0.50    0.70
   6   1  -1    0.80    0.70
  -6  -1   1    0.90    0.80
  -6  -1   1    0.50    0.90
   5   1  -1    3.20    1.50
   5   1  -1    4.20    1.70
   5   1  -1    3.30    1.40
   5   1  -1    3.40    1.50
   5   1  -1    2.10    1.30
   5   1  -1    5.20    1.50
  -5  -1   1    2.30    1.10
  -5  -1   1    3.10    1.40
   4   1  -1   31.30    2.90
   4   1  -1   23.50    2.80
   4   1  -1   24.90    2.90
   4   1  -1   21.90    3.70
   4   1  -1   23.30    2.70
  -4  -1   1   20.40    2.70
  -4  -1   1   24.90    2.80
   3   1  -1    2.40    1.10
   3   1  -1    3.40    1.20
   3   1  -1    4.10    1.20
   3   1  -1    3.10    1.20
   3   1  -1    4.00    1.30
  -3  -1   1    2.60    0.90
  -3  -1   1    3.80    1.20
  -3  -1   1    2.00    0.90
  -3  -1   1    3.40    0.90
  -3  -1   1    3.20    1.20
   2   1  -1    0.20    0.60
   2   1  -1   -0.10    0.40
   2   1  -1    0.10    0.50
   2   1  -1   -0.60    0.50
   2   1  -1    0.20    0.60
  -2  -1   1    0.00    0.50
  -2  -1   1    0.30    0.60
  -2  -1   1   -0.30    0.50
  -2  -1   1    0.10    0.60
  -2  -1   1    0.00    0.40
   1   1  -1    0.10    0.40
   1   1  -1    0.40    0.40
   1   1  -1    0.50    0.40
   1   1  -1   -0.30    0.10
   1   1  -1    0.10    0.20
   1   1  -1    0.00    0.30
  -1  -1   1    0.50    0.50
  -1  -1   1    0.10    0.20
  -1  -1   1    0.10    0.20
  -1  -1   1    0.30    0.30
  -1  -1   1    0.00    0.10
   0   1  -1    0.30    0.40
   0   1  -1    0.10    0.30
   0   1  -1    0.10    0.20
   0  -1   1   -0.10    0.20
   0  -1   1    0.10    0.20
  -1   1  -1    0.40    0.40
  -1   1  -1    0.30    0.30
  -1   1  -1    0.00    0.20
   1  -1   1    0.00    0.20
   1  -1   1    0.00    0.30
   1  -1   1   -0.10    0.30
  -2   1  -1    1.20    0.60
  -2   1  -1    1.30    0.60
   2  -1   1    1.90    0.60
   2  -1   1    2.00    0.70
   2  -1   1    1.60    0.70
  -3   1  -1   14.80    1.80
  -3   1  -1    9.50    1.70
   3  -1   1   15.00    1.70
   3  -1   1   13.40    1.70
   3  -1   1   18.10    1.90
  -4   1  -1    8.70    1.80
  -4   1  -1    7.80    1.70
   4  -1   1   10.60    1.90
   4  -1   1    7.10    1.80
   4  -1   1    6.70    1.40
  -5   1  -1    1.40    1.00
  -5   1  -1    2.70    1.20
   5  -1   1    2.90    1.20
   5  -1   1    4.10    1.50
   5  -1   1    3.40    1.30
  -6   1  -1    0.10    0.80
  -6   1  -1   -0.10    0.50
   6  -1   1   -0.60    0.50
   6  -1   1    1.60    1.10
   6  -1   1    0.50    0.90
  -7   1  -1    0.90    0.80
  -7   1  -1    3.70    1.90
   7  -1   1    2.50    1.20
   7  -1   1    2.90    1.50
   7  -1   1    0.80    1.20
   7  -1   1    1.00    1.10
   7  -1   1    2.50    1.20
   7  -1   1    1.10    1.30
  -8   1  -1    2.40    1.40
  -8   1  -1    5.90    2.20
   8  -1   1    1.90    1.50
   8  -1   1    6.90    2.30
   8  -1   1    5.50    2.00
   8  -1   1    2.30    1.40
   8  -1   1    3.90    1.80
   8  -1   1    5.20    2.10
  -9   1  -1    0.60    1.20
   9  -1   1    0.90    1.30
   9  -1   1    1.20    1.30
   9  -1   1    2.60    1.60
   9  -1   1    3.20    1.70
   9  -1   1    1.70    1.70
   9  -1   1    2.90    1.80
  10  -1   1   17.00    3.80
  10  -1   1    7.20    2.40
  10  -1   1    3.50    2.10
  10  -1   1    5.40    3.00
  10  -1   1    6.40    2.70
  10  -1   1   12.20    3.60
 -11   1  -1   -0.90    1.90
 -11   1  -1    0.60    2.00
  11  -1   1   -0.10    1.30
  11  -1   1   -0.80    1.10
  11  -1   1    2.20    1.80
  11  -1   1    4.10    2.00
  11  -1   1    3.00    2.10
  11  -1   1    1.70    1.50
 -12   1  -1   10.10    3.40
  12  -1   1    7.20    3.10
  12  -1   1    5.30    3.20
  12  -1   1   11.90    3.90
  12  -1   1    4.60    2.80
  12  -1   1   13.00    4.10
  13   0  -1   -1.70    2.20
  13   0  -1   -2.70    2.60
  13   0  -1   -2.00    2.20
  13   0  -1   -4.20    2.00
  13   0  -1    0.80    1.50
  12   0  -1   83.79    8.90
  12   0  -1   96.19    9.30
  12   0  -1   77.39    8.90
  12   0  -1   92.99    9.10
  12   0  -1   87.49    9.50
 -12   0   1   76.79    8.50
 -12   0   1   99.39   17.10
  11   0  -1    0.50    1.50
  11   0  -1    1.10    1.60
  11   0  -1    0.00    1.30
  11   0  -1   -0.40    1.60
  11   0  -1   -1.80    1.70
 -11   0   1    1.00    2.00
 -11   0   1    2.90    1.80
  10   0  -1  138.19   11.30
  10   0  -1  144.69   11.50
  10   0  -1  149.19   12.00
  10   0  -1  137.69   11.40
  10   0  -1  128.39   11.10
  10   0  -1  147.99   12.10
   9   0  -1    1.80    1.60
   9   0  -1   -0.70    0.90
   9   0  -1   -0.40    1.10
   9   0  -1    2.00    1.70
   9   0  -1   -1.00    1.20
   9   0  -1    0.10    0.90
  -9   0   1   -0.70    1.20
  -9   0   1    0.40    1.50
   8   0  -1  886.41   47.20
   8   0  -1  829.52   47.30
   8   0  -1  802.22   46.60
   8   0  -1  889.51   47.60
   8   0  -1  830.82   46.90
   8   0  -1  973.10   47.50
  -8   0   1  782.82   46.50
  -8   0   1  881.31   47.00
   7   0  -1    0.60    1.00
   7   0  -1    0.00    0.80
   7   0  -1   -1.00    0.60
   7   0  -1   -0.80    0.60
   7   0  -1    0.40    0.70
   7   0  -1    1.00    0.90
  -7   0   1    0.90    0.80
  -7   0   1   -0.80    0.60
   6   0  -1  135.79    9.30
   6   0  -1  127.79    9.20
   6   0  -1  128.09    9.30
   6   0  -1  129.59    9.00
   6   0  -1  145.19    9.50
  -6   0   1  142.69    9.30
  -6   0   1  109.79    8.80
   5   0  -1    0.70    0.70
   5   0  -1    1.00    0.80
   5   0  -1    0.00    0.70
   5   0  -1    0.40    0.60
   5   0  -1   -0.10    0.60
  -5   0   1    0.50    0.70
  -5   0   1    1.00    0.80
   4   0  -1  773.42   38.80
   4   0  -1  699.93   38.60
   4   0  -1  764.42   38.80
   4   0  -1  782.72   38.50
   4   0  -1  766.12   38.90
  -4   0   1  647.04   38.40
  -4   0   1  722.43   38.60
   3   0  -1    0.10    0.60
   3   0  -1   -0.20    0.50
   3   0  -1    0.20    0.50
   3   0  -1   -0.30    0.40
   3   0  -1    0.20    0.50
  -3   0   1    0.00    0.50
  -3   0   1    0.20    0.60
  -3   0   1    0.10    0.40
  -2   0   1   -0.10    0.10
   1   0  -1    0.20    0.30
   1   0  -1   -0.10    0.10
   1   0  -1    0.00    0.20
   1   0  -1    0.30    0.20
   1   0  -1   -0.10    0.20
  -1   0   1    0.00    0.10
  -1   0   1    0.00    0.10
  -1   0  -1    0.10    0.40
  -1   0  -1    0.30    0.40
  -1   0  -1    0.00    0.30
   1   0   1   -0.30    0.20
   1   0   1   -0.20    0.30
   1   0   1    0.30    0.40
  -2   0  -1 1121.09   63.99
  -2   0  -1 1322.67   64.29
  -2   0  -1 1156.68   64.09
   2   0   1 1331.67   64.19
   2   0   1 1388.06   64.29
   2   0   1 1261.67   64.19
  -3   0  -1   -0.10    0.60
  -3   0  -1   -0.60    0.60
  -3   0  -1   -0.40    0.50
   3   0   1    0.40    0.60
   3   0   1    0.70    0.70
   3   0   1   -0.20    0.50
  -4   0  -1 2510.55  120.59
  -4   0  -1 2283.57  120.29
   4   0   1 2267.87  120.39
   4   0   1 2277.07  120.59
   4   0   1 2257.47  120.19
   4   0   1 2627.84  120.59
  -5   0  -1    0.00    0.70
  -5   0  -1    0.30    0.80
   5   0   1    0.30    0.90
   5   0   1    0.10    0.70
   5   0   1    0.00    0.80
   5   0   1    0.10    0.70
  -6   0  -1  430.86   26.50
  -6   0  -1  479.15   26.90
   6   0   1  501.35   27.10
   6   0   1  478.45   27.00
   6   0   1  470.85   26.80
   6   0   1  465.35   26.60
   7   0   1    1.10    1.30
   7   0   1   -1.20    0.80
   7   0   1    0.40    1.00
   7   0   1   -0.10    1.00
   7   0   1    0.50    0.90
   7   0   1    1.10    0.90
  -8   0  -1  574.44   35.50
  -8   0  -1  617.94   35.70
   8   0   1  625.54   35.70
   8   0   1  622.54   36.00
   8   0   1  608.44   36.00
   8   0   1  688.43   36.40
   8   0   1  607.74   36.30
   8   0   1  702.13   36.30
  -9   0  -1   -1.10    1.30
  -9   0  -1   -0.60    1.30
   9   0   1   -1.10    1.00
   9   0   1    0.70    1.40
   9   0   1    1.00    1.40
   9   0   1    1.90    1.60
   9   0   1   -0.30    1.10
   9   0   1   -0.10    1.10
  10   0   1  632.74   39.70
  10   0   1  678.13   41.50
  10   0   1  731.23   40.60
  10   0   1  765.92   46.30
  10   0   1  661.33   39.80
  10   0   1  653.13   39.80
 -11   0  -1   -1.10    1.80
 -11   0  -1   -0.40    1.60
  11   0   1   -0.40    1.60
  11   0   1   -0.90    1.70
  11   0   1   -0.50    1.10
  11   0   1   -1.40    1.50
  11   0   1   -1.90    1.70
  11   0   1    4.10    2.30
  12   0   1   42.30    7.20
  12   0   1   33.70    7.20
  12   0   1   39.00    6.70
  12   0   1   26.50    5.80
  12   0   1   35.10    7.20
  12   0   1   38.30    7.20
  13  -1  -1    2.20    2.10
  13  -1  -1   -1.90    2.60
  13  -1  -1   -1.80    1.60
  13  -1  -1   -2.10    2.00
  13  -1  -1   -5.10    2.20
  13  -1  -1    3.80    2.60
  12  -1  -1   -1.20    1.80
  12  -1  -1    7.90    2.60
  12  -1  -1    1.60    1.90
  12  -1  -1    5.10    2.40
  12  -1  -1   -3.80    2.20
 -12   1   1    1.90    3.40
 -12   1   1    3.10    2.10
  11  -1  -1   10.10    3.20
  11  -1  -1    8.00    2.90
  11  -1  -1    6.90    2.80
  11  -1  -1    6.00    2.60
  11  -1  -1    1.30    2.40
  11  -1  -1    8.10    2.70
  10  -1  -1   -0.20    1.20
  10  -1  -1    1.50    1.60
  10  -1  -1    0.20    1.20
  10  -1  -1   -1.20    1.60
  10  -1  -1    3.50    2.00
  10  -1  -1    1.50    2.00
 -10   1   1    4.00    1.80
   9  -1  -1    1.20    1.30
   9  -1  -1    0.70    1.30
   9  -1  -1    2.50    1.50
   9  -1  -1    0.10    1.30
   9  -1  -1   -1.10    1.10
  -9   1   1   -0.80    0.80
  -9   1   1    0.10    1.20
   8  -1  -1   17.40    3.70
   8  -1  -1   27.40    4.40
   8  -1  -1   16.20    3.10
   8  -1  -1   19.80    3.70
   8  -1  -1   12.30    2.80
   8  -1  -1   19.90    3.60
  -8   1   1   12.10    2.80
  -8   1   1   18.90    3.50
   7  -1  -1   15.80    3.10
   7  -1  -1   20.60    3.50
   7  -1  -1   19.10    3.50
   7  -1  -1   19.40    3.50
   7  -1  -1   25.30    3.10
   7  -1  -1   18.50    3.20
  -7   1   1   14.60    3.00
  -7   1   1   18.70    3.40
   6  -1  -1    0.30    0.70
   6  -1  -1    0.80    0.80
   6  -1  -1    0.70    0.80
   6  -1  -1    0.80    0.90
   6  -1  -1    1.40    1.00
  -6   1   1    0.70    0.70
  -6   1   1   -0.50    0.80
   5  -1  -1   11.90    2.20
   5  -1  -1   10.70    2.10
   5  -1  -1   10.00    2.10
  -5   1   1   11.10    2.10
  -5   1   1   14.00    2.40
   4  -1  -1   21.50    2.40
   4  -1  -1   19.80    2.20
   4  -1  -1   22.40    2.40
   4  -1  -1   20.80    2.30
  -4   1   1   22.70    2.30
  -4   1   1   19.50    2.20
   3  -1  -1    2.10    0.70
   3  -1  -1    3.30    0.90
   3  -1  -1    2.50    0.80
   3  -1  -1    2.30    0.80
  -3   1   1    2.10    0.70
  -3   1   1    5.40    1.10
  -3   1   1    5.80    1.20
  -3   1   1    3.00    0.90
   2  -1  -1   -0.30    0.30
   2  -1  -1   -0.30    0.40
   2  -1  -1    0.10    0.40
   2  -1  -1    0.20    0.40
  -2   1   1    0.10    0.40
   1  -1  -1    2.10    0.30
   1  -1  -1    2.80    0.50
   1  -1  -1    2.80    0.50
  -1   1   1    3.20    0.50
   0  -1  -1    0.40    0.30
   0  -1  -1    0.80    0.50
   0  -1  -1    0.30    0.30
   0  -1  -1    0.70    0.40
   0   1   1    0.00    0.20
   0   1   1   -0.10    0.10
   0   1   1    0.10    0.10
   0   1   1   -0.10    0.20
  -1  -1  -1    2.00    0.90
  -1  -1  -1    1.40    0.70
  -1  -1  -1    0.30    0.50
  -1  -1  -1    0.30    0.50
   1   1   1    0.70    0.50
   1   1   1    1.90    0.60
   1   1   1    0.50    0.40
   1   1   1    1.30    0.60
  -2  -1  -1    1.10    0.80
  -2  -1  -1    0.60    0.80
  -2  -1  -1    2.90    1.10
   2   1   1    0.70    0.80
   2   1   1    2.30    0.90
   2   1   1    1.20    1.10
   2   1   1    0.50    0.60
  -3  -1  -1   12.40    2.10
  -3  -1  -1   16.90    2.60
  -3  -1  -1   15.10    2.50
   3   1   1   22.30    2.40
   3   1   1   15.60    2.50
   3   1   1   18.20    2.20
   3   1   1   13.70    2.50
  -4  -1  -1    6.00    1.90
  -4  -1  -1    9.00    2.10
  -4  -1  -1    6.40    1.70
   4   1   1    7.00    1.90
   4   1   1   10.50    2.20
   4   1   1    8.40    2.00
   4   1   1    9.40    1.90
  -5  -1  -1   -0.20    0.60
  -5  -1  -1    0.30    1.00
   5   1   1    0.50    0.90
   5   1   1    0.10    0.60
   5   1   1   -0.10    0.60
   5   1   1   -0.50    0.80
  -6  -1  -1    0.60    1.00
  -6  -1  -1    3.60    1.60
   6   1   1    2.00    1.10
   6   1   1    2.40    1.40
   6   1   1    0.80    0.90
   6   1   1    0.40    1.10
   6   1   1    2.30    1.40
  -7  -1  -1    4.70    2.30
   7   1   1    2.60    1.70
   7   1   1    3.30    1.70
   7   1   1    4.20    1.70
   7   1   1    2.90    1.80
   7   1   1    1.60    1.50
   7   1   1    4.40    1.90
  -8  -1  -1   16.60    4.00
  -8  -1  -1   18.10    4.00
   8   1   1   20.20    4.10
   8   1   1   20.90    4.60
   8   1   1   21.90    4.50
   8   1   1   18.20    3.60
   8   1   1   32.00    5.20
   8   1   1   25.10    5.10
  -9  -1  -1    1.20    1.30
  -9  -1  -1    0.70    1.70
   9   1   1    2.30    1.80
   9   1   1    0.20    1.20
   9   1   1    0.50    1.20
   9   1   1    1.90    1.70
   9   1   1   -1.10    1.50
   9   1   1   -0.80    1.30
 -10  -1  -1    9.90    3.50
  10   1   1    4.50    2.70
  10   1   1    5.60    2.80
  10   1   1    4.30    2.40
  10   1   1    4.90    2.50
  10   1   1    5.50    2.50
 -11  -1  -1   -0.20    1.40
 -11  -1  -1   -1.90    2.00
  11   1   1   -0.20    1.60
  11   1   1   -4.10    1.60
  11   1   1   -0.60    1.60
  11   1   1   -2.00    1.40
  11   1   1   -0.50    1.20
  11   1   1    1.90    2.50
  12   1   1    1.20    2.90
  12   1   1    5.30    2.70
  12   1   1    2.30    2.70
  12   1   1    5.10    3.20
  12   1   1    2.60    2.80
  12   1   1    4.70    3.40
  13  -2  -1    0.10    2.10
  13  -2  -1    0.80    2.50
  13  -2  -1    3.50    2.30
  13  -2  -1   -5.50    3.00
  13  -2  -1    1.60    1.70
  13  -2  -1    2.40    2.50
  12  -2  -1  138.39   11.20
  12  -2  -1  139.29   11.10
  12  -2  -1  107.19   10.30
  12  -2  -1  102.69   10.00
  12  -2  -1  108.99   12.00
  12  -2  -1  121.09   10.80
 -12   2   1  126.09   10.30
  11  -2  -1    1.60    1.90
  11  -2  -1    3.00    1.80
  11  -2  -1    3.30    1.80
  11  -2  -1    0.10    1.80
  11  -2  -1    5.00    2.30
  11  -2  -1    4.20    2.20
 -11   2   1    4.10    2.50
  10  -2  -1 1007.30   53.59
  10  -2  -1  932.81   53.29
  10  -2  -1 1013.50   53.79
  10  -2  -1  899.61   53.39
  10  -2  -1  956.60   54.09
  10  -2  -1 1035.00   53.79
 -10   2   1 1032.40   53.29
   9  -2  -1   31.90    5.20
   9  -2  -1   36.20    5.40
   9  -2  -1   26.50    4.90
   9  -2  -1   44.10    4.80
   9  -2  -1   32.40    4.20
   9  -2  -1   38.50    4.60
  -9   2   1   44.80    6.20
  -9   2   1   31.60    4.10
   8  -2  -1    5.00    1.90
   8  -2  -1    4.40    1.70
   8  -2  -1    5.20    2.10
   8  -2  -1    8.60    2.60
   8  -2  -1    7.30    2.30
   8  -2  -1    5.90    1.90
  -8   2   1    7.40    2.20
  -8   2   1    3.50    2.20
   7  -2  -1  170.28   11.10
   7  -2  -1  181.48   11.40
   7  -2  -1  175.88   11.20
   7  -2  -1  146.89   10.90
   7  -2  -1  165.18   11.10
  -7   2   1  173.48   10.90
   6  -2  -1   22.70    3.40
   6  -2  -1   21.60    2.70
   6  -2  -1   22.20    3.30
   6  -2  -1   22.00    3.40
  -6   2   1   21.90    2.60
  -6   2   1   22.80    2.60
   5  -2  -1  132.59    8.40
   5  -2  -1  127.79    8.20
   5  -2  -1  114.29    8.20
   5  -2  -1  132.49    8.30
  -5   2   1  132.99    8.20
  -5   2   1  140.29    8.20
   4  -2  -1 6642.94  338.77
  -4   2   1 6200.48  335.37
   3  -2  -1    9.90    1.10
   3  -2  -1    8.50    1.20
   3  -2  -1    7.70    1.20
   3  -2  -1    8.10    1.30
  -3   2   1    7.50    1.10
   2  -2  -1   15.10    1.20
   2  -2  -1   12.80    1.10
  -2   2   1   14.70    1.10
  -2   2   1   13.40    1.10
   1  -2  -1   95.29    4.90
   1  -2  -1   89.99    5.10
   1  -2  -1   99.59    5.20
   1  -2  -1   92.79    5.30
  -1   2   1   83.89    5.20
   0  -2  -1    1.00    0.60
   0  -2  -1    0.80    0.60
   0  -2  -1    0.70    0.50
   0  -2  -1    2.40    0.80
   0   2   1    1.70    0.60
   0   2   1    1.10    0.60
   0   2   1    0.80    0.50
  -1  -2  -1   34.10    3.10
  -1  -2  -1   44.40    3.20
  -1  -2  -1   38.30    3.10
  -1  -2  -1   37.40    3.20
   1   2   1   44.10    3.20
   1   2   1   43.20    3.20
   1   2   1   41.90    3.20
  -2  -2  -1  498.95   24.80
  -2  -2  -1  485.85   25.00
  -2  -2  -1  424.06   24.70
   2   2   1  452.65   24.70
   2   2   1  471.75   24.80
   2   2   1  449.76   24.70
   2   2   1  444.26   24.70
  -3  -2  -1  108.09    7.40
  -3  -2  -1  101.59    7.20
  -3  -2  -1  100.29    7.00
   3   2   1  104.19    7.20
   3   2   1   99.39    7.10
   3   2   1   89.89    6.90
   3   2   1  102.99    7.10
  -4  -2  -1   27.00    3.20
  -4  -2  -1   25.90    4.00
  -4  -2  -1   18.60    3.00
   4   2   1   26.00    4.00
   4   2   1   25.20    3.80
   4   2   1   22.60    3.60
  -5  -2  -1  242.78   15.60
  -5  -2  -1  263.67   15.80
   5   2   1  224.68   15.30
   5   2   1  223.38   15.40
   5   2   1  241.98   15.40
   5   2   1  272.27   15.70
   5   2   1  258.67   15.80
  -6  -2  -1  221.88   14.80
  -6  -2  -1  224.88   14.90
   6   2   1  213.18   14.70
   6   2   1  204.88   14.50
   6   2   1  246.28   15.00
   6   2   1  211.28   15.00
   6   2   1  231.68   14.70
  -7  -2  -1    0.50    0.80
  -7  -2  -1    0.50    2.10
   7   2   1   -0.30    1.20
   7   2   1    1.00    1.40
   7   2   1    0.70    1.30
   7   2   1   -0.10    0.90
   7   2   1    1.10    1.50
   7   2   1    0.60    1.40
  -8  -2  -1 1364.66   79.79
  -8  -2  -1 1568.94   80.49
   8   2   1 1477.55   80.69
   8   2   1 1619.54   79.99
   8   2   1 1387.56   79.89
   8   2   1 1639.14   80.19
   8   2   1 1525.45   80.19
   8   2   1 1410.36   79.79
  -9  -2  -1   96.99    9.50
   9   2   1   93.19   11.70
   9   2   1  100.39    9.90
   9   2   1   93.89    9.50
   9   2   1  117.59   10.10
   9   2   1  125.19   10.20
   9   2   1  111.79   10.00
 -10  -2  -1   25.70    5.70
  10   2   1   19.40    4.90
  10   2   1   17.90    5.60
  10   2   1   19.00    4.90
  10   2   1   12.10    3.60
  10   2   1   29.70    6.40
 -11  -2  -1   28.00    6.30
 -11  -2  -1   30.70    6.30
  11   2   1   18.10    5.10
  11   2   1   18.10    4.50
  11   2   1   28.70    5.90
  11   2   1   22.00    5.40
  11   2   1   20.60    5.10
  11   2   1   18.40    4.70
  12   2   1    8.00    3.40
  12   2   1    9.80    3.70
  12   2   1    8.50    3.90
  12   2   1    9.00    5.50
  12   2   1   10.20    4.30
  12   2   1    2.90    2.70
  13  -3  -1    0.60    2.30
  13  -3  -1    1.90    2.00
  13  -3  -1   -0.20    2.30
  13  -3  -1    4.90    2.20
  13  -3  -1    1.50    2.60
  13  -3  -1    6.90    3.20
 -13   3   1    4.10    2.70
  12  -3  -1    9.40    2.80
  12  -3  -1    5.80    2.50
  12  -3  -1    3.90    2.10
  12  -3  -1    7.90    2.90
  12  -3  -1    2.50    2.50
  12  -3  -1    0.50    2.20
 -12   3   1    3.90    2.70
 -12   3   1    6.60    3.80
  11  -3  -1    8.20    3.10
  11  -3  -1    6.20    2.50
  11  -3  -1    4.30    2.00
  11  -3  -1    4.60    2.30
  11  -3  -1    7.50    2.60
  11  -3  -1    3.40    2.10
 -11   3   1    2.20    2.00
  10  -3  -1    1.10    1.70
  10  -3  -1   -1.10    1.40
  10  -3  -1    0.50    1.30
  10  -3  -1    1.10    1.60
  10  -3  -1   -2.50    1.10
  10  -3  -1    0.40    1.30
 -10   3   1    0.50    1.00
   9  -3  -1    1.50    1.30
   9  -3  -1    2.00    1.30
   9  -3  -1    0.90    1.10
   9  -3  -1    0.00    1.30
   9  -3  -1   -0.50    0.90
   9  -3  -1    3.10    1.60
  -9   3   1   -1.90    0.90
  -9   3   1   -0.10    0.90
   8  -3  -1   41.80    4.30
   8  -3  -1   35.80    4.00
   8  -3  -1   33.00    3.80
   8  -3  -1   38.00    4.00
   8  -3  -1   28.10    3.60
  -8   3   1   35.10    3.60
  -8   3   1   33.80    3.60
   7  -3  -1   19.50    2.60
   7  -3  -1   23.00    2.80
   7  -3  -1   21.40    2.70
   7  -3  -1   24.90    2.80
  -7   3   1   20.30    2.50
  -7   3   1   25.10    2.80
   6  -3  -1   22.50    2.60
   6  -3  -1   18.70    2.30
   6  -3  -1   17.30    2.20
   6  -3  -1   16.70    2.20
  -6   3   1   22.50    2.30
  -6   3   1   21.60    2.30
   5  -3  -1    3.20    1.00
   5  -3  -1    2.60    0.90
   5  -3  -1    3.40    1.00
   5  -3  -1    5.50    1.30
  -5   3   1    3.60    0.90
   4  -3  -1   35.10    2.60
   4  -3  -1   30.50    2.50
   4  -3  -1   37.70    2.70
   4  -3  -1   30.70    2.50
   3  -3  -1    0.30    0.40
   3  -3  -1    0.70    0.40
   3  -3  -1    0.40    0.30
   3  -3  -1    0.50    0.30
   2  -3  -1   41.00    2.80
  -2   3   1   36.70    2.10
  -2   3   1   35.30    2.10
   1  -3  -1    5.10    0.90
   1  -3  -1    5.10    1.00
  -1   3   1    4.60    1.00
   0  -3  -1    4.90    1.10
   0  -3  -1    4.20    1.00
   0  -3  -1    6.90    1.20
   0  -3  -1    3.40    0.90
   0   3   1    4.00    1.00
   0   3   1    4.30    1.10
  -1  -3  -1   21.00    2.20
  -1  -3  -1   25.20    2.40
  -1  -3  -1   16.30    2.10
  -1  -3  -1   18.00    2.20
   1   3   1   18.70    2.10
   1   3   1   19.20    2.10
   1   3   1   19.60    2.20
  -2  -3  -1    4.00    1.40
  -2  -3  -1    2.00    1.10
  -2  -3  -1    2.20    1.10
  -2  -3  -1    2.80    0.90
   2   3   1    3.30    1.20
   2   3   1    3.20    1.30
   2   3   1    3.90    1.30
   2   3   1    3.80    1.30
  -3  -3  -1    6.50    2.00
  -3  -3  -1    6.00    1.80
  -3  -3  -1    6.20    1.80
  -3  -3  -1   11.00    2.70
   3   3   1    8.60    2.60
   3   3   1    8.70    2.10
   3   3   1    8.50    2.10
   3   3   1    7.90    2.00
  -4  -3  -1    1.30    1.20
  -4  -3  -1    3.90    1.70
  -4  -3  -1    3.40    1.30
  -4  -3  -1    3.20    1.50
   4   3   1    2.90    1.20
   4   3   1    1.10    1.10
   4   3   1    1.10    1.20
   4   3   1    0.80    1.20
  -5  -3  -1    5.00    2.10
  -5  -3  -1    2.50    1.60
  -5  -3  -1    4.70    1.70
  -5  -3  -1    4.10    1.70
   5   3   1    3.50    1.70
   5   3   1    4.80    1.80
   5   3   1    6.00    2.00
   5   3   1    4.70    1.80
  -6  -3  -1   20.90    3.90
  -6  -3  -1   29.90    4.90
   6   3   1   33.30    5.20
   6   3   1   22.70    4.50
   6   3   1   30.70    5.10
   6   3   1   21.20    4.00
   6   3   1   28.00    4.90
   6   3   1   38.80    4.50
  -7  -3  -1    0.00    1.40
  -7  -3  -1   -1.00    1.20
   7   3   1    0.10    1.40
   7   3   1   -0.30    0.70
   7   3   1   -0.90    1.10
   7   3   1   -3.00    1.10
   7   3   1    1.50    1.60
   7   3   1    1.80    1.40
  -8  -3  -1   21.30    4.70
  -8  -3  -1   13.40    4.20
   8   3   1   15.20    3.80
   8   3   1   18.00    4.60
   8   3   1   25.70    5.00
   8   3   1   25.90    5.30
   8   3   1   26.80    5.10
  -9  -3  -1    5.50    2.40
   9   3   1    7.30    3.00
   9   3   1    3.30    2.00
   9   3   1    2.50    1.70
   9   3   1    2.30    1.60
   9   3   1    5.80    2.60
   9   3   1    2.30    2.30
 -10  -3  -1   13.50    4.30
  10   3   1   12.30    3.60
  10   3   1    6.10    3.40
  10   3   1   18.80    4.80
  10   3   1    9.20    2.80
  10   3   1   19.60    5.30
  10   3   1   23.00    7.30
 -11  -3  -1    0.10    1.70
 -11  -3  -1   -3.20    2.10
  11   3   1   -1.50    1.90
  11   3   1   -1.90    2.10
  11   3   1   -1.80    2.60
  11   3   1    1.20    1.50
  11   3   1   -0.20    2.00
  11   3   1    5.30    2.80
  12   3   1    1.20    2.00
  12   3   1    9.10    3.80
  12   3   1    5.70    4.10
  12   3   1    2.80    3.00
  12   3   1    5.10    3.40
  12  -4  -1  174.98   14.00
  12  -4  -1  212.28   14.00
  12  -4  -1  205.78   14.20
  12  -4  -1  195.38   13.80
  12  -4  -1  187.08   13.50
  12  -4  -1  166.08   14.40
  11  -4  -1   13.20    3.80
  11  -4  -1   17.00    3.80
  11  -4  -1   16.10    3.60
  11  -4  -1   20.50    4.60
  11  -4  -1   18.80    3.90
  11  -4  -1   15.30    4.10
  10  -4  -1  152.58   11.50
  10  -4  -1  164.68   11.40
  10  -4  -1  138.79   11.40
  10  -4  -1  171.28   11.50
  10  -4  -1  145.59   10.80
 -10   4   1  156.18   10.50
   9  -4  -1   44.80    4.90
   9  -4  -1   45.60    5.10
   9  -4  -1   44.00    4.50
   9  -4  -1   39.80    4.30
   9  -4  -1   44.00    4.80
   9  -4  -1   55.59    5.00
  -9   4   1   51.89    4.50
   8  -4  -1  194.88   12.60
   8  -4  -1  203.58   12.60
   8  -4  -1  201.48   12.50
   8  -4  -1  204.78   12.60
   7  -4  -1    6.70    1.80
   7  -4  -1    9.70    2.20
   7  -4  -1    7.00    1.70
   7  -4  -1    7.30    1.90
   6  -4  -1 1325.77   64.39
   6  -4  -1 1256.47   64.39
   6  -4  -1 1226.58   64.99
   6  -4  -1 1222.98   64.29
   5  -4  -1  162.28    9.30
   5  -4  -1  173.88    9.40
   5  -4  -1  162.68    9.30
   5  -4  -1  162.28    9.30
   4  -4  -1  790.62   40.70
   4  -4  -1  792.92   40.80
   4  -4  -1  784.82   40.70
   4  -4  -1  848.62   40.70
   3  -4  -1   18.80    1.40
   3  -4  -1   21.60    1.40
   3  -4  -1   16.70    2.00
   3  -4  -1   21.80    1.40
   3  -4  -1   19.40    1.30
   2  -4  -1 1286.57   63.29
   2  -4  -1 1204.98   62.39
   2  -4  -1 1207.68   62.39
  -2   4   1 1291.17   62.19
  -2   4   1 1216.78   62.19
   1  -4  -1  124.79    7.90
   1  -4  -1  150.18    8.60
   1  -4  -1  144.09    8.10
   1  -4  -1  135.19    7.90
  -1   4   1  142.79    7.90
  -1   4   1  143.79    8.30
   0  -4  -1  702.03   37.10
   0  -4  -1  701.73   37.20
   0  -4  -1  668.13   37.20
   0  -4  -1  769.52   37.60
   0   4   1  735.53   37.00
   0   4   1  728.33   36.70
   0   4   1  704.63   37.30
  -1  -4  -1 1033.30   53.59
  -1  -4  -1 1069.19   53.79
  -1  -4  -1 1066.59   53.69
  -1  -4  -1  916.51   53.39
   1   4   1 1027.30   53.39
   1   4   1 1071.29   53.59
   1   4   1 1076.99   53.49
   1   4   1 1010.40   52.99
  -2  -4  -1  675.73   35.60
  -2  -4  -1  651.33   35.60
  -2  -4  -1  617.04   35.40
  -2  -4  -1  614.94   35.20
   2   4   1  722.53   35.30
   2   4   1  575.24   35.10
   2   4   1  712.73   35.50
   2   4   1  714.13   35.50
  -3  -4  -1    1.10    1.10
  -3  -4  -1   -0.50    0.70
  -3  -4  -1    0.50    0.80
  -3  -4  -1    0.10    0.80
   3   4   1    1.90    1.20
   3   4   1    0.30    0.90
   3   4   1    0.00    0.80
   3   4   1    0.50    0.60
  -4  -4  -1  779.92   41.80
  -4  -4  -1  732.03   41.60
  -4  -4  -1  776.62   41.80
  -4  -4  -1  708.23   41.00
   4   4   1  800.12   41.40
   4   4   1  753.62   41.60
   4   4   1  746.03   41.10
   4   4   1  778.02   41.40
   4   4   1  770.42   41.30
  -5  -4  -1  540.45   32.00
  -5  -4  -1  558.84   32.00
  -5  -4  -1  524.35   31.80
  -5  -4  -1  586.04   31.60
   5   4   1  560.54   31.90
   5   4   1  558.94   31.50
   5   4   1  554.84   32.10
   5   4   1  523.45   31.40
   5   4   1  585.24   31.70
  -6  -4  -1 1157.48   66.19
  -6  -4  -1 1315.27   66.29
   6   4   1 1315.27   66.39
   6   4   1 1297.47   66.29
   6   4   1 1126.99   66.09
   6   4   1 1279.97   66.29
   6   4   1 1154.58   65.79
   6   4   1 1218.98   66.69
  -7  -4  -1  265.77   20.00
   7   4   1  268.97   17.80
   7   4   1  286.37   18.00
   7   4   1  263.47   18.50
   7   4   1  237.78   17.40
   7   4   1  249.58   18.20
  -8  -4  -1  379.96   25.70
  -8  -4  -1  402.96   26.00
   8   4   1  422.66   26.10
   8   4   1  396.06   25.40
   8   4   1  370.56   25.90
   8   4   1  424.76   25.60
   8   4   1  393.66   25.40
   8   4   1  407.26   25.30
  -9  -4  -1   64.19    7.70
   9   4   1   89.79   13.10
   9   4   1   67.99    8.00
   9   4   1   68.89    7.70
   9   4   1   69.89    7.90
   9   4   1   62.19    7.80
 -10  -4  -1  114.19   11.30
 -10  -4  -1  124.29   11.80
  10   4   1  110.69   11.70
  10   4   1  102.19   10.40
  10   4   1  114.29   11.10
  10   4   1   99.49   10.80
  10   4   1  107.09   12.10
 -11  -4  -1   35.30    7.20
  11   4   1   22.40    5.50
  11   4   1    8.50    4.20
  11   4   1   14.20    3.70
  11   4   1   20.90    5.30
  11   4   1   24.80    5.90
  12   4   1  174.48   16.80
  12   4   1  186.68   17.10
  12   4   1  185.28   16.10
  12   4   1  198.28   16.50
  12   4   1  210.58   17.20
  12  -5  -1    3.20    2.00
  12  -5  -1    2.70    1.40
  12  -5  -1    1.10    1.50
  12  -5  -1    5.00    1.70
  12  -5  -1    0.80    1.90
  11  -5  -1   -1.00    1.60
  11  -5  -1   -2.60    1.30
  11  -5  -1    0.10    0.90
  11  -5  -1   -2.90    1.40
  11  -5  -1    1.60    1.20
  11  -5  -1    0.30    1.10
  10  -5  -1   13.40    3.10
  10  -5  -1    9.80    2.40
  10  -5  -1    7.80    2.20
  10  -5  -1    9.30    3.00
  10  -5  -1    9.80    2.20
  10  -5  -1   11.30    2.80
   9  -5  -1   -0.10    1.10
   9  -5  -1   -1.00    0.80
   9  -5  -1    1.80    1.10
   9  -5  -1    1.20    1.40
   8  -5  -1    2.10    1.00
   8  -5  -1    0.20    0.90
   8  -5  -1    0.30    0.70
   8  -5  -1   -0.20    0.90
   7  -5  -1   41.70    3.40
   7  -5  -1   46.30    3.50
   7  -5  -1   37.60    3.40
   7  -5  -1   38.10    3.30
   6  -5  -1   19.00    1.80
   6  -5  -1   21.10    1.80
   6  -5  -1   15.20    1.70
   6  -5  -1   15.30    1.70
   5  -5  -1    3.60    0.70
   5  -5  -1    6.10    0.70
   5  -5  -1    4.00    0.70
   5  -5  -1    5.80    0.70
   4  -5  -1   -0.30    0.40
   3  -5  -1    1.30    0.30
   3  -5  -1    1.10    0.70
   2  -5  -1   13.30    1.30
   2  -5  -1    9.60    1.90
   2  -5  -1    8.20    1.10
   2  -5  -1   12.90    1.00
  -2   5   1    9.50    1.00
  -2   5   1   12.00    2.00
  -2   5   1   11.00    1.10
   1  -5  -1   14.80    1.70
   1  -5  -1    9.40    1.60
   1  -5  -1    8.60    1.70
  -1   5   1   11.70    1.40
  -1   5   1   10.30    1.80
  -1   5   1   14.90    1.50
   0  -5  -1   -0.10    0.50
   0  -5  -1   -0.90    0.40
   0  -5  -1    0.20    0.60
   0  -5  -1   -0.30    0.70
   0   5   1    0.20    0.50
   0   5   1    0.00    0.50
   0   5   1    0.50    0.60
   0   5   1    0.10    0.60
   0   5   1   -0.10    0.60
   0   5   1   -0.70    0.40
  -1  -5  -1    6.90    2.00
  -1  -5  -1    7.00    1.80
  -1  -5  -1    8.90    2.10
  -1  -5  -1    8.60    2.00
   1   5   1    5.80    1.50
   1   5   1    5.50    1.50
   1   5   1    9.90    1.80
   1   5   1    5.40    1.50
  -2  -5  -1    0.30    0.70
  -2  -5  -1    0.70    0.90
  -2  -5  -1   -0.60    0.60
   2   5   1    1.60    1.10
   2   5   1    1.00    0.80
   2   5   1   -0.50    0.60
   2   5   1    0.40    0.70
   2   5   1    1.10    0.90
  -3  -5  -1    2.50    1.40
  -3  -5  -1    1.00    1.00
  -3  -5  -1    2.10    1.30
  -3  -5  -1   -0.40    0.70
   3   5   1    1.10    1.00
   3   5   1    0.40    0.70
   3   5   1    0.10    0.70
   3   5   1    0.80    1.10
  -4  -5  -1    0.90    1.10
  -4  -5  -1   -0.90    0.60
  -4  -5  -1    0.80    1.10
  -4  -5  -1   -0.60    1.00
   4   5   1    1.60    1.10
   4   5   1   -0.20    0.90
   4   5   1    0.70    1.20
   4   5   1    0.60    0.80
   4   5   1    0.30    0.80
   4   5   1    0.60    1.00
  -5  -5  -1   19.20    4.90
  -5  -5  -1   27.40    4.90
  -5  -5  -1   24.60    4.40
  -5  -5  -1   14.10    2.90
   5   5   1   25.60    5.20
   5   5   1   21.50    4.30
   5   5   1   17.20    3.50
   5   5   1   18.50    3.90
   5   5   1   20.10    4.30
   5   5   1   20.90    3.90
  -6  -5  -1    7.60    2.70
  -6  -5  -1   16.80    4.20
  -6  -5  -1   20.10    4.80
   6   5   1   11.20    3.40
   6   5   1   14.70    3.60
   6   5   1   16.00    3.80
   6   5   1   17.40    4.20
   6   5   1   15.30    3.80
  -7  -5  -1    3.30    1.90
  -7  -5  -1    4.30    2.90
   7   5   1    6.80    2.80
   7   5   1    7.90    2.90
   7   5   1    1.20    1.60
   7   5   1    6.90    2.70
   7   5   1    3.80    2.20
   7   5   1    2.90    1.90
  -8  -5  -1   -0.60    1.30
  -8  -5  -1   -2.10    1.70
   8   5   1    4.40    2.30
   8   5   1    1.00    2.20
   8   5   1    0.90    1.90
   8   5   1    3.90    1.80
   8   5   1    3.00    2.30
   8   5   1    2.00    1.60
  -9  -5  -1    4.80    2.90
  -9  -5  -1    0.50    2.30
   9   5   1   -0.10    1.50
   9   5   1    5.90    3.00
   9   5   1    1.20    2.20
   9   5   1    1.50    2.00
   9   5   1    4.40    2.30
 -10  -5  -1   -4.50    2.10
 -10  -5  -1    0.50    2.30
  10   5   1   -0.40    2.20
  10   5   1    1.40    2.10
  10   5   1    2.50    1.80
  10   5   1    1.50    2.10
  10   5   1   -0.60    2.40
  10   5   1   -3.30    2.30
 -11  -5  -1    5.50    3.40
  11   5   1   -0.60    4.20
  11   5   1   -0.60    2.60
  11   5   1   -4.80    2.00
  11   5   1    2.30    3.20
  11   5   1    0.90    2.50
  12  -6  -1  220.08   16.00
  12  -6  -1  218.28   14.00
  12  -6  -1  212.58   14.00
  12  -6  -1  223.28   14.30
  12  -6  -1  193.48   15.20
  12  -6  -1  235.08   14.30
  11  -6  -1   33.90    4.00
  11  -6  -1   35.10    4.00
  11  -6  -1   37.00    3.90
  11  -6  -1   40.40    4.90
  11  -6  -1   32.60    3.80
  11  -6  -1   41.00    6.30
  10  -6  -1   58.79    5.20
  10  -6  -1   65.29    5.40
  10  -6  -1   59.79    5.00
  10  -6  -1   66.79    6.30
  10  -6  -1   61.69    5.20
   9  -6  -1    5.20    1.50
   9  -6  -1    5.20    1.40
   9  -6  -1    4.60    1.50
   9  -6  -1    6.20    1.60
   8  -6  -1   94.49    6.10
   8  -6  -1   96.19    6.00
   8  -6  -1   92.39    6.00
   8  -6  -1   83.59    6.20
   7  -6  -1  486.05   23.90
   7  -6  -1  417.06   23.70
   7  -6  -1  469.65   24.20
   7  -6  -1  458.45   23.80
   6  -6  -1 1271.47   64.49
   6  -6  -1 1309.27   64.59
   6  -6  -1 1327.07   64.59
   6  -6  -1 1240.08   64.49
   5  -6  -1   86.29    6.40
   4  -6  -1  225.08   13.50
   3  -6  -1   88.49    5.10
   3  -6  -1   86.89    5.10
   3  -6  -1  104.69    6.80
   2  -6  -1   11.20    1.50
   2  -6  -1   17.00    3.00
   2  -6  -1   11.70    1.50
  -2   6   1   12.90    1.40
  -2   6   1   16.40    1.60
  -2   6   1   13.10    1.30
  -2   6   1   16.70    1.50
  -2   6   1   18.00    2.80
   1  -6  -1  283.17   16.70
   1  -6  -1  284.17   16.80
   1  -6  -1  328.77   17.90
   1  -6  -1  303.77   17.00
  -1   6   1  317.07   16.90
  -1   6   1  333.57   16.90
  -1   6   1  304.27   17.30
  -1   6   1  293.87   16.90
   0  -6  -1 1578.34   76.59
   0  -6  -1 1446.96   75.99
   0  -6  -1 1468.35   75.99
   0   6   1 1506.45   74.79
   0   6   1 1402.36   74.89
   0   6   1 1489.95   75.79
   0   6   1 1492.65   75.49
   0   6   1 1392.06   75.79
   0   6   1 1520.35   75.69
   0   6   1 1497.25   76.29
  -1  -6  -1   11.40    3.30
  -1  -6  -1   14.70    3.00
  -1  -6  -1   10.80    2.40
  -1  -6  -1   14.00    2.90
   1   6   1   15.00    2.00
   1   6   1   15.10    2.90
   1   6   1   14.60    2.80
   1   6   1   12.80    2.60
   1   6   1   12.30    2.20
  -2  -6  -1  865.91   47.80
  -2  -6  -1  916.91   49.80
  -2  -6  -1  844.32   47.90
  -2  -6  -1  874.01   48.00
   2   6   1  937.31   48.00
   2   6   1  991.40   47.40
   2   6   1  967.10   47.80
   2   6   1  816.02   47.70
   2   6   1  787.72   47.50
   2   6   1  952.20   47.80
  -3  -6  -1  135.59   10.30
  -3  -6  -1  119.89    9.80
  -3  -6  -1  139.79   10.40
  -3  -6  -1  143.89   10.60
   3   6   1  145.39    9.70
   3   6   1  138.79   10.00
   3   6   1  137.59    9.80
   3   6   1  152.28   10.10
   3   6   1  121.79    9.90
   3   6   1  146.79   10.50
  -4  -6  -1   14.30    3.60
  -4  -6  -1    8.50    2.80
  -4  -6  -1    8.60    2.50
  -4  -6  -1   12.40    3.30
   4   6   1   10.30    2.90
   4   6   1    8.10    2.40
   4   6   1    9.50    3.00
   4   6   1    7.10    2.20
   4   6   1    8.00    2.70
   4   6   1   14.50    3.20
  -5  -6  -1  132.29   10.80
  -5  -6  -1  133.69   10.30
  -5  -6  -1  126.99   10.70
   5   6   1  129.99   10.10
   5   6   1  118.89   10.40
   5   6   1  124.89   10.10
   5   6   1  132.29   10.20
   5   6   1  123.99   10.10
  -6  -6  -1  859.61   51.69
  -6  -6  -1  914.71   51.09
  -6  -6  -1  893.81   51.89
  -6  -6  -1  941.71   52.29
   6   6   1  907.41   52.09
   6   6   1  952.90   51.19
   6   6   1  943.21   51.19
   6   6   1  943.41   51.29
   6   6   1  946.91   51.69
   6   6   1  939.31   51.99
  -7  -6  -1  193.68   15.60
  -7  -6  -1  193.88   14.80
   7   6   1  209.98   15.40
   7   6   1  212.88   18.00
   7   6   1  221.48   15.50
   7   6   1  200.48   15.20
  -8  -6  -1  148.89   13.20
   8   6   1  158.58   12.70
   8   6   1  151.58   13.00
   8   6   1  117.89   12.20
   8   6   1  144.39   12.30
  -9  -6  -1    6.00    3.10
  -9  -6  -1    7.80    3.90
   9   6   1    7.30    3.30
   9   6   1    5.60    2.50
   9   6   1    6.50    3.50
   9   6   1    1.80    2.20
   9   6   1    5.10    3.40
   9   6   1   10.80    3.90
 -10  -6  -1   66.89    8.60
 -10  -6  -1   51.09    9.10
  10   6   1   57.39    9.30
  10   6   1   62.59    8.10
  10   6   1   69.69   10.90
  10   6   1   60.69    9.50
  10   6   1   56.99    9.80
 -11  -6  -1   70.79   11.50
  11   6   1   78.59   11.90
  11   6   1   84.79   12.90
  11   6   1   69.89    9.00
  11   6   1   73.79   11.10
  11   6   1   75.89   12.30
  11  -7  -1   -0.30    0.80
  11  -7  -1   -0.70    0.90
  11  -7  -1   -1.20    0.80
  11  -7  -1   -0.30    1.80
  11  -7  -1    1.10    1.00
  10  -7  -1    5.60    1.40
  10  -7  -1    5.10    2.00
  10  -7  -1    2.30    1.10
  10  -7  -1    5.90    1.40
   9  -7  -1   70.79    4.50
   9  -7  -1   72.69    4.60
   9  -7  -1   63.59    4.40
   8  -7  -1    2.00    0.50
   8  -7  -1    2.10    0.60
   8  -7  -1    3.30    0.60
   7  -7  -1    5.50    1.90
   6  -7  -1   17.90    3.10
   5  -7  -1    1.10    1.20
   4  -7  -1   -0.60    0.60
   3  -7  -1   49.30    4.50
   3  -7  -1   46.90    3.10
   3  -7  -1   47.60    3.10
   2  -7  -1    4.10    1.00
   2  -7  -1    5.50    1.20
   2  -7  -1    3.60    1.10
   2  -7  -1    4.80    1.70
  -2   7   1    2.20    0.80
  -2   7   1    2.40    0.80
  -2   7   1    5.10    1.00
  -2   7   1    6.00    1.70
  -2   7   1    4.00    1.00
   1  -7  -1    4.50    1.30
   1  -7  -1    3.20    1.10
   1  -7  -1    5.00    1.40
  -1   7   1    4.10    1.10
  -1   7   1    6.00    1.30
  -1   7   1    4.10    1.50
  -1   7   1    5.00    1.30
   0  -7  -1    1.50    1.00
   0  -7  -1    0.10    0.70
   0  -7  -1   -1.20    0.60
   0  -7  -1    0.20    0.70
   0   7   1    0.10    0.70
   0   7   1    0.90    0.60
   0   7   1    0.40    0.50
   0   7   1   -0.60    0.40
   0   7   1   -0.50    0.60
  -1  -7  -1   -0.50    0.90
  -1  -7  -1    1.20    1.00
  -1  -7  -1    0.30    0.70
  -1  -7  -1    0.60    0.80
   1   7   1   -0.70    0.70
   1   7   1   -0.30    0.50
   1   7   1    0.60    0.70
   1   7   1    0.30    0.70
   1   7   1    0.80    0.70
   1   7   1    0.70    0.70
  -2  -7  -1    4.80    2.00
  -2  -7  -1    3.60    1.70
  -2  -7  -1    6.50    2.10
   2   7   1    5.10    1.90
   2   7   1    1.80    1.40
   2   7   1    5.50    1.80
   2   7   1    2.80    1.30
  -3  -7  -1   30.10    5.20
  -3  -7  -1   25.20    4.50
  -3  -7  -1   29.20    5.30
  -3  -7  -1   26.50    4.60
   3   7   1   32.40    5.30
   3   7   1   25.50    4.50
   3   7   1   36.10    3.90
   3   7   1   24.90    4.20
   3   7   1   35.00    4.10
  -4  -7  -1    2.60    1.70
  -4  -7  -1    0.10    1.50
  -4  -7  -1    2.70    1.90
  -4  -7  -1    1.10    1.20
   4   7   1    3.70    1.70
   4   7   1    2.60    1.90
   4   7   1    2.90    1.70
   4   7   1    4.80    2.20
   4   7   1    5.20    2.10
  -5  -7  -1    8.60    3.00
  -5  -7  -1    8.40    3.00
  -5  -7  -1    8.70    2.60
  -5  -7  -1   14.30    4.30
   5   7   1    9.60    2.90
   5   7   1   17.00    4.20
   5   7   1    5.20    2.10
   5   7   1   14.50    3.60
   5   7   1   11.90    3.20
   5   7   1    8.10    2.60
  -6  -7  -1    7.40    3.20
  -6  -7  -1    5.60    2.70
  -6  -7  -1    9.10    3.10
  -6  -7  -1   -0.40    1.40
   6   7   1    3.40    2.30
   6   7   1    6.30    2.70
   6   7   1    7.90    2.70
   6   7   1    1.90    2.00
   6   7   1    3.40    2.00
   6   7   1    3.60    2.40
  -7  -7  -1   18.60    4.80
  -7  -7  -1   26.70    6.20
   7   7   1   24.80    5.40
   7   7   1   32.10    5.90
   7   7   1   20.90    4.80
   7   7   1   21.80    5.40
   7   7   1   32.10    5.90
  -8  -7  -1    8.70    3.60
  -8  -7  -1   -1.40    2.10
   8   7   1    3.10    2.60
   8   7   1    1.50    1.90
   8   7   1    3.30    2.40
   8   7   1    5.30    2.40
  -9  -7  -1   12.60    4.80
  -9  -7  -1    5.50    2.80
   9   7   1   15.00    5.30
   9   7   1    7.00    2.90
   9   7   1    7.60    3.30
   9   7   1   13.10    4.30
   9   7   1   10.20    3.90
 -10  -7  -1    2.60    4.10
  10   7   1    7.90    3.50
  10   7   1    8.20    3.30
  10   7   1    5.30    2.50
  10   7   1    3.50    3.30
  10   7   1    3.90    3.60
  11  -8  -1    3.80    2.10
  10  -8  -1  213.58   14.30
  10  -8  -1  234.68   15.50
   9  -8  -1   42.40    5.00
   8  -8  -1  663.63   36.90
   7  -8  -1  199.78   13.30
   6  -8  -1    0.10    1.00
   5  -8  -1    2.00    1.30
   4  -8  -1  139.19    7.60
   4  -8  -1  156.28   10.30
   3  -8  -1   35.90    4.00
   3  -8  -1   36.50    2.70
   3  -8  -1   32.00    2.70
   3  -8  -1   40.70    3.00
   2  -8  -1 1282.07   71.19
   2  -8  -1 1436.46   70.09
   2  -8  -1 1351.06   69.89
   2  -8  -1 1331.27   69.89
  -2   8   1 1431.26   69.29
  -2   8   1 1360.76   69.29
  -2   8   1 1369.66   69.39
  -2   8   1 1324.77   70.79
  -2   8   1 1396.06   69.29
   1  -8  -1  115.19    8.30
   1  -8  -1  118.69    9.00
   1  -8  -1  113.59    8.20
   1  -8  -1  113.49    8.20
  -1   8   1  133.99    9.00
  -1   8   1  121.49    8.00
  -1   8   1  129.89    7.80
  -1   8   1  131.99    8.00
   0  -8  -1  169.68   12.60
   0  -8  -1  191.18   12.40
   0  -8  -1  203.08   12.50
   0  -8  -1  181.98   12.30
   0   8   1  191.28   11.00
   0   8   1  195.48   12.50
   0   8   1  201.58   11.90
   0   8   1  203.48   11.80
   0   8   1  175.08   11.90
   0   8   1  179.58   10.30
   0   8   1  201.98   12.10
  -1  -8  -1   12.40    3.40
  -1  -8  -1    6.50    2.20
  -1  -8  -1    7.70    2.30
  -1  -8  -1   11.20    2.80
   1   8   1    6.90    2.10
   1   8   1   14.50    3.10
   1   8   1    9.10    2.00
   1   8   1   11.30    2.60
   1   8   1   10.10    2.00
  -2  -8  -1  143.39   11.20
  -2  -8  -1  141.69   11.10
  -2  -8  -1  148.49   11.30
  -2  -8  -1  145.09   11.10
   2   8   1  155.48   11.00
   2   8   1  142.19   10.80
   2   8   1  162.18   10.20
   2   8   1  159.48   10.00
   2   8   1  145.49   10.30
   2   8   1  155.48   10.60
   2   8   1  137.79   10.50
  -3  -8  -1  301.27   19.30
  -3  -8  -1  273.07   19.00
  -3  -8  -1  303.37   19.60
  -3  -8  -1  279.67   18.90
   3   8   1  265.87   18.50
   3   8   1  323.27   18.00
   3   8   1  302.27   20.00
   3   8   1  285.17   18.70
   3   8   1  311.57   18.70
   3   8   1  296.77   19.10
  -4  -8  -1  212.38   15.00
  -4  -8  -1  173.18   14.20
  -4  -8  -1  211.28   14.60
  -4  -8  -1  199.98   15.00
   4   8   1  194.78   14.50
   4   8   1  212.98   13.60
   4   8   1  202.98   14.10
   4   8   1  203.98   14.50
   4   8   1  193.98   13.90
   4   8   1  178.08   13.90
  -5  -8  -1  259.57   18.40
  -5  -8  -1  293.67   19.80
  -5  -8  -1  263.87   19.30
  -5  -8  -1  279.47   19.70
   5   8   1  267.47   17.80
   5   8   1  286.47   19.20
   5   8   1  253.67   18.30
   5   8   1  290.57   18.80
   5   8   1  281.67   18.50
  -6  -8  -1    6.30    2.80
  -6  -8  -1    4.20    2.40
  -6  -8  -1    4.60    2.40
   6   8   1    4.70    2.50
   6   8   1    1.00    2.00
   6   8   1    4.40    2.60
   6   8   1    5.50    2.60
   6   8   1   -0.10    1.90
   6   8   1    2.80    1.90
  -7  -8  -1   90.99    9.10
  -7  -8  -1   86.79    9.70
  -7  -8  -1   95.49   12.00
   7   8   1   88.39    9.60
   7   8   1   79.79    8.80
   7   8   1   97.19   10.60
   7   8   1   89.29    9.40
   7   8   1   89.69    9.20
  -8  -8  -1  190.08   16.60
  -8  -8  -1  194.38   16.70
  -8  -8  -1  187.78   15.50
   8   8   1  196.88   16.20
   8   8   1  214.78   21.20
   8   8   1  191.58   17.20
   8   8   1  176.78   16.20
   8   8   1  198.08   15.40
   8   8   1  218.08   16.30
  -9  -8  -1   67.89   12.20
  -9  -8  -1   64.19   11.00
   9   8   1   61.09   10.20
   9   8   1   58.09    9.20
   9   8   1   57.09    7.60
   9   8   1   56.79    7.50
   9   8   1   73.69   11.20
  10   8   1  198.68   17.30
  10   8   1  175.98   15.80
  10   8   1  193.78   16.50
  10   8   1  202.18   16.60
  10  -9  -1    1.10    1.30
   9  -9  -1   34.00    4.40
   8  -9  -1    0.80    1.50
   7  -9  -1    9.90    2.60
   6  -9  -1    9.90    2.50
   5  -9  -1   16.30    1.10
   5  -9  -1   12.10    2.80
   4  -9  -1    2.20    1.20
   3  -9  -1   21.50    2.10
   3  -9  -1   22.00    3.80
   3  -9  -1   17.40    1.90
   3  -9  -1   23.70    2.40
   2  -9  -1    1.70    1.30
   2  -9  -1    2.30    1.00
   2  -9  -1    0.80    0.80
   2  -9  -1    1.70    0.90
  -2   9   1    1.40    0.80
  -2   9   1    2.80    1.00
  -2   9   1    1.10    0.70
   1  -9  -1   -0.10    0.60
   1  -9  -1    0.50    0.90
   1  -9  -1    2.30    1.20
   1  -9  -1   -0.10    1.00
  -1   9   1   -0.80    0.70
  -1   9   1    0.10    0.40
  -1   9   1    0.60    0.90
  -1   9   1    0.20    0.80
  -1   9   1    0.60    0.80
   0  -9  -1    2.20    1.60
   0  -9  -1    1.40    1.00
   0  -9  -1    1.70    1.30
   0  -9  -1    0.60    1.10
   0   9   1    0.40    0.90
   0   9   1    2.40    1.20
   0   9   1    1.70    1.20
   0   9   1    1.70    1.00
   0   9   1    1.80    1.10
  -1  -9  -1    9.80    2.90
  -1  -9  -1   11.60    3.10
  -1  -9  -1   12.10    3.20
  -1  -9  -1    9.90    2.50
   1   9   1    9.50    2.40
   1   9   1    8.80    2.20
   1   9   1    8.80    2.40
   1   9   1    8.50    2.70
   1   9   1    9.90    1.90
  -2  -9  -1   12.20    4.00
  -2  -9  -1    5.80    2.10
  -2  -9  -1    6.70    2.30
  -2  -9  -1    6.50    2.30
   2   9   1    5.30    1.80
   2   9   1    9.40    2.40
   2   9   1    7.00    1.80
   2   9   1   10.50    2.80
   2   9   1   11.20    2.40
   2   9   1    4.00    2.00
   2   9   1    7.00    2.40
  -3  -9  -1   14.10    3.70
  -3  -9  -1   16.60    4.00
  -3  -9  -1   16.30    3.90
  -3  -9  -1   19.40    4.20
   3   9   1   15.50    3.50
   3   9   1   23.50    3.90
   3   9   1   12.00    3.10
   3   9   1   11.70    3.30
   3   9   1   16.80    3.20
   3   9   1   19.00    4.10
   3   9   1   21.20    4.10
  -4  -9  -1    1.50    1.40
  -4  -9  -1   -0.60    2.00
  -4  -9  -1    1.60    1.80
  -4  -9  -1   -0.20    1.70
   4   9   1    0.30    1.60
   4   9   1    2.80    1.60
   4   9   1    0.70    1.70
   4   9   1    1.70    1.30
   4   9   1    2.00    1.70
   4   9   1   -0.50    1.20
  -5  -9  -1   15.40    4.40
  -5  -9  -1   11.10    3.40
  -5  -9  -1   21.20    5.10
  -5  -9  -1   15.00    4.20
   5   9   1   18.10    4.20
   5   9   1   19.10    4.00
   5   9   1   20.70    4.70
   5   9   1   23.30    4.80
  -6  -9  -1   -0.20    1.80
  -6  -9  -1   -3.10    1.40
  -6  -9  -1   -1.50    2.20
  -6  -9  -1    0.90    1.50
   6   9   1   -0.20    1.70
   6   9   1   -0.10    1.70
   6   9   1    0.30    2.60
   6   9   1    2.10    2.50
  -7  -9  -1    0.20    2.70
  -7  -9  -1    0.40    1.70
  -7  -9  -1    1.50    2.20
   7   9   1   -0.80    1.50
   7   9   1    0.80    1.70
   7   9   1    7.00    3.30
   7   9   1    1.20    2.20
   7   9   1   -0.40    2.50
   7   9   1    7.10    3.10
  -8  -9  -1    6.10    2.90
  -8  -9  -1    2.90    2.80
  -8  -9  -1   -3.30    2.20
   8   9   1   -4.10    2.30
   8   9   1    2.70    2.50
   8   9   1   -0.20    3.00
   8   9   1   -1.20    2.20
   8   9   1    1.40    1.70
   8   9   1    2.50    2.20
  -9  -9  -1    4.40    3.60
  -9  -9  -1   -2.60    3.30
   9   9   1    2.80    2.60
   9   9   1    0.60    2.70
   9   9   1    1.00    3.00
  10 -10  -1   50.19    6.00
  10 -10  -1   49.20    4.80
   9 -10  -1  128.89   10.40
   8 -10  -1   40.40    6.10
   7 -10  -1   77.99    7.20
   6 -10  -1  272.77   13.70
   6 -10  -1  255.37   17.00
   5 -10  -1    3.50    1.70
   5 -10  -1    6.50    1.40
   4 -10  -1   15.40    3.70
   4 -10  -1   19.50    2.20
   3 -10  -1  220.58   12.80
   3 -10  -1  222.18   15.00
   3 -10  -1  238.08   13.30
   3 -10  -1  223.08   13.40
   2 -10  -1  133.39   10.40
   2 -10  -1  136.69    9.10
   2 -10  -1  152.98    9.70
   2 -10  -1  138.89    9.20
  -2  10   1  132.59   10.00
  -2  10   1  132.09    8.30
  -2  10   1  134.29    8.30
  -2  10   1  139.89    8.30
  -2  10   1  135.19    8.20
   1 -10  -1   47.10    4.80
   1 -10  -1   49.20    4.70
   1 -10  -1   41.90    4.40
   1 -10  -1   41.10    6.20
  -1  10   1   35.70    3.80
  -1  10   1   37.90    3.70
  -1  10   1   42.80    4.00
   0 -10  -1  682.13   37.60
   0 -10  -1  717.73   38.70
   0 -10  -1  701.63   37.70
   0 -10  -1  612.04   37.60
   0  10   1  641.74   36.80
   0  10   1  703.43   36.90
   0  10   1  673.23   36.40
   0  10   1  667.83   37.70
   0  10   1  683.33   36.50
  -1 -10  -1    1.40    1.50
  -1 -10  -1    0.30    1.40
  -1 -10  -1    1.50    1.60
   1  10   1    0.90    0.90
   1  10   1    0.80    1.30
   1  10   1    2.00    1.40
   1  10   1    4.20    1.40
   1  10   1   -0.50    1.20
   1  10   1    2.10    1.50
   1  10   1    1.80    1.50
  -2 -10  -1   70.69    7.30
  -2 -10  -1   70.49    7.20
  -2 -10  -1   63.09    7.00
  -2 -10  -1   74.09    7.50
   2  10   1   71.89    6.80
   2  10   1   65.79    5.60
   2  10   1   63.09    6.20
   2  10   1   69.19    5.70
   2  10   1   69.69    7.00
  -3 -10  -1  463.25   29.10
  -3 -10  -1  471.95   29.20
  -3 -10  -1  450.65   29.30
  -3 -10  -1  458.75   29.00
   3  10   1  514.25   28.80
   3  10   1  462.15   27.90
   3  10   1  494.85   28.20
   3  10   1  472.75   27.10
   3  10   1  455.55   26.70
   3  10   1  473.55   28.60
  -4 -10  -1   90.39    9.20
  -4 -10  -1  102.89    9.80
  -4 -10  -1   84.69    8.90
  -4 -10  -1   91.79    9.40
   4  10   1   97.49    8.70
   4  10   1   84.79    8.20
   4  10   1   93.29    8.20
   4  10   1   93.19    7.90
   4  10   1   84.79    9.00
  -5 -10  -1   15.10    4.50
  -5 -10  -1    9.30    3.30
  -5 -10  -1    9.80    3.90
  -5 -10  -1    9.30    3.40
   5  10   1    8.00    3.30
   5  10   1   11.40    3.50
   5  10   1    8.30    2.90
   5  10   1   10.80    3.60
  -6 -10  -1  346.77   23.00
  -6 -10  -1  345.67   23.90
  -6 -10  -1  308.77   23.30
   6  10   1  310.07   21.20
   6  10   1  295.67   23.70
   6  10   1  326.07   23.00
   6  10   1  324.67   22.10
   6  10   1  344.77   23.00
   6  10   1  336.97   22.20
  -7 -10  -1   58.69   10.00
  -7 -10  -1   62.79   10.40
  -7 -10  -1   62.59    9.40
   7  10   1   62.49    8.00
   7  10   1   49.99    8.30
   7  10   1   58.59    7.50
   7  10   1   63.89    9.80
   7  10   1   50.39   14.30
   7  10   1   59.59    9.20
  -8 -10  -1   91.89   10.90
  -8 -10  -1   83.19   10.00
  -8 -10  -1   87.79   10.90
   8  10   1   90.99    9.90
   8  10   1   85.39   10.10
   8  10   1   92.79    9.80
   8  10   1   72.79    8.90
   9 -11  -1    4.40    2.10
   9 -11  -1    5.60    1.10
   8 -11  -1    4.90    2.30
   8 -11  -1   10.00    1.10
   7 -11  -1    1.50    0.50
   7 -11  -1    2.20    1.70
   6 -11  -1    5.20    2.40
   6 -11  -1    5.80    1.20
   5 -11  -1   28.70    2.80
   5 -11  -1   35.90    4.40
   4 -11  -1    6.10    1.60
   4 -11  -1    6.30    2.10
   3 -11  -1   -0.60    0.70
   3 -11  -1   -1.80    0.90
   3 -11  -1    0.70    1.00
   3 -11  -1    0.70    0.80
   2 -11  -1    2.40    1.70
   2 -11  -1    2.90    1.40
   2 -11  -1    6.30    2.30
   2 -11  -1    4.80    1.60
  -2  11   1    5.90    1.30
  -2  11   1    5.30    1.40
  -2  11   1    3.40    1.60
  -2  11   1    6.50    1.40
   1 -11  -1    4.70    1.90
   1 -11  -1   -0.70    1.10
   1 -11  -1   -0.30    1.30
   1 -11  -1    1.30    1.20
  -1  11   1    0.90    1.30
  -1  11   1    2.10    1.10
  -1  11   1   -0.10    0.90
  -1  11   1    0.70    1.10
   0 -11  -1    6.70    2.40
   0 -11  -1    8.60    2.60
   0 -11  -1    7.60    2.50
   0  11   1    7.50    1.90
   0  11   1    9.60    2.40
   0  11   1    8.30    2.10
   0  11   1    4.70    1.90
   0  11   1   10.50    2.50
  -1 -11  -1   28.80    5.60
  -1 -11  -1   49.99    5.90
  -1 -11  -1   50.29    5.80
  -1 -11  -1   44.00    5.50
   1  11   1   42.50    5.30
   1  11   1   47.10    4.70
   1  11   1   40.80    3.20
   1  11   1   42.30    4.50
   1  11   1   44.80    3.70
   1  11   1   42.50    4.80
  -2 -11  -1    4.70    2.20
  -2 -11  -1    1.50    1.70
  -2 -11  -1    0.10    1.80
  -2 -11  -1    2.50    2.20
   2  11   1    5.50    2.10
   2  11   1    5.60    1.60
   2  11   1    5.00    2.20
   2  11   1    1.50    1.50
   2  11   1    3.80    2.10
   2  11   1    3.50    1.90
  -3 -11  -1    3.20    2.40
  -3 -11  -1    6.60    2.90
  -3 -11  -1    2.70    1.80
  -3 -11  -1    2.00    2.50
   3  11   1    2.00    1.60
   3  11   1    4.30    2.00
   3  11   1    1.40    1.50
   3  11   1    6.80    2.20
   3  11   1    4.20    2.20
  -4 -11  -1   -0.80    2.10
  -4 -11  -1   -0.10    1.20
  -4 -11  -1   -3.10    2.90
  -4 -11  -1    0.50    2.60
   4  11   1    4.90    3.80
   4  11   1    1.20    1.50
   4  11   1    3.80    2.10
   4  11   1    1.60    2.10
   4  11   1    1.60    1.50
   4  11   1   -1.50    1.70
  -5 -11  -1    2.80    2.20
  -5 -11  -1    4.80    2.90
  -5 -11  -1    4.70    3.10
  -5 -11  -1    2.70    3.00
   5  11   1    6.20    2.40
   5  11   1    7.50    3.10
   5  11   1    7.90    3.00
   5  11   1    2.90    2.20
   5  11   1    2.60    2.10
   5  11   1    6.70    2.80
   5  11   1    0.30    2.10
  -6 -11  -1   14.60    4.20
  -6 -11  -1   15.60    5.00
  -6 -11  -1   18.30    5.00
   6  11   1   19.30    4.30
   6  11   1   14.20    4.20
   6  11   1   22.10    4.90
   6  11   1   20.70    5.20
   6  11   1   11.40    4.10
   6  11   1   12.00    4.10
  -7 -11  -1    5.70    3.30
  -7 -11  -1    2.60    2.80
  -7 -11  -1   14.10    4.50
   7  11   1    3.10    2.40
   7  11   1    1.50    2.40
   7  11   1    1.80    2.90
   7  11   1    2.00    1.80
   7  11   1    5.00    2.90
  -8 -11  -1    6.50    3.00
   8  11   1    0.90    2.00
   8  11   1    2.60    2.20
   8 -12  -1   95.79    8.90
   8 -12  -1   96.39    5.50
   7 -12  -1    5.70    2.70
   7 -12  -1   10.70    1.60
   6 -12  -1   20.20    2.60
   6 -12  -1   14.00    3.70
   5 -12  -1  291.27   19.50
   5 -12  -1  309.37   17.10
   4 -12  -1  325.77   18.70
   4 -12  -1  317.17   20.70
   3 -12  -1   53.49    5.90
   3 -12  -1   36.80    4.50
   3 -12  -1   39.70    3.60
   3 -12  -1   41.70    3.70
   2 -12  -1  236.18   16.00
   2 -12  -1  224.48   14.70
   2 -12  -1  221.78   13.90
   2 -12  -1  215.28   14.00
  -2  12   1  204.08   15.00
  -2  12   1  222.48   12.60
  -2  12   1  225.88   12.70
  -2  12   1  218.18   12.80
  -2  12   1  218.48   12.70
   1 -12  -1   12.70    3.90
   1 -12  -1   20.40    3.90
   1 -12  -1   15.00    3.30
  -1  12   1   17.10    3.80
  -1  12   1   14.20    3.00
  -1  12   1   14.20    2.60
   0 -12  -1   11.60    3.10
   0 -12  -1    6.90    3.00
   0 -12  -1    9.20    3.00
   0 -12  -1   12.50    3.40
   0  12   1    9.80    2.70
   0  12   1    9.60    2.50
   0  12   1   17.80    4.30
   0  12   1    7.30    2.20
  -1 -12  -1  171.98   12.70
  -1 -12  -1  150.98   12.90
  -1 -12  -1  169.28   12.70
  -1 -12  -1  163.28   13.20
   1  12   1  183.68   12.30
   1  12   1  127.29   11.60
   1  12   1  154.48   11.20
  -2 -12  -1   57.79    7.50
  -2 -12  -1   76.69    8.10
  -2 -12  -1   85.89    9.10
   2  12   1   77.39    5.60
   2  12   1   75.79    6.10
   2  12   1   70.99    6.90
  -3 -12  -1    2.90    3.20
  -3 -12  -1    6.80    3.50
  -3 -12  -1    9.00    3.50
  -3 -12  -1    3.80    2.30
   3  12   1    4.00    2.10
   3  12   1    7.80    3.40
   3  12   1    1.50    3.50
   3  12   1    6.80    2.20
   3  12   1    6.10    2.20
   3  12   1    3.60    2.30
   3  12   1    9.70    3.40
  -4 -12  -1  174.78   14.20
  -4 -12  -1  182.78   14.70
  -4 -12  -1  189.48   17.30
  -4 -12  -1  160.18   14.10
   4  12   1  165.78   13.40
   4  12   1  132.09   11.90
   4  12   1  166.58   13.50
   4  12   1  138.59   12.10
   4  12   1  162.38   11.80
   4  12   1  162.48   11.70
   4  12   1  150.28   13.20
  -5 -12  -1    4.20    3.10
  -5 -12  -1    2.00    3.30
  -5 -12  -1    2.70    3.00
  -5 -12  -1    0.20    2.30
   5  12   1    8.60    3.00
   5  12   1    4.70    2.10
   5  12   1    0.90    1.80
   5  12   1    3.60    2.50
   5  12   1    6.40    3.00
   5  12   1    3.80    2.80
  -6 -12  -1   50.49    8.60
  -6 -12  -1   51.89   10.10
  -6 -12  -1   61.69   10.40
   6  12   1   50.29    9.00
   6  12   1   58.29    9.10
   6  12   1   53.49    8.50
   6  12   1   44.60    6.00
   7 -13  -1   28.00    2.50
   7 -13  -1   30.00    5.20
   6 -13  -1    7.00    2.80
   6 -13  -1    5.10    1.60
   5 -13  -1    8.20    2.90
   4 -13  -1    0.60    1.30
   4 -13  -1    3.20    2.10
   3 -13  -1   -0.70    1.50
   3 -13  -1    3.60    2.00
   3 -13  -1    0.60    1.10
   2 -13  -1    3.20    2.30
   2 -13  -1    2.80    1.40
   2 -13  -1    2.20    1.90
  -2  13   1    4.30    2.20
  -2  13   1    4.70    1.30
  -2  13   1    1.60    0.90
   1 -13  -1   44.70    5.00
   1 -13  -1   43.10    4.80
   1 -13  -1   49.60    6.10
   1 -13  -1   51.59    6.00
  -1  13   1   42.10    4.80
  -1  13   1   46.30    4.20
  -1  13   1   30.80    5.50
  -1  13   1   35.20    3.90
  -1  13   1   38.20    4.20
   0 -13  -1   12.40    4.20
   0 -13  -1   11.50    3.30
   0 -13  -1   19.60    4.20
   0 -13  -1   20.20    4.70
   0  13   1   19.90    3.60
   0  13   1   11.10    2.50
   0  13   1    7.20    2.20
   0  13   1   15.20    2.80
  -1 -13  -1    0.80    1.50
  -1 -13  -1    3.40    2.40
  -1 -13  -1    0.50    2.00
  -1 -13  -1    0.60    2.60
   1  13   1    2.20    1.60
   1  13   1    2.20    2.00
   1  13   1    1.90    1.40
   1  13   1    4.40    2.90
   1  13   1    2.50    2.10
  -2 -13  -1   -3.30    1.90
  -2 -13  -1    0.30    1.30
  -2 -13  -1    3.10    2.10
  -2 -13  -1    6.10    2.80
   2  13   1    0.40    1.70
   2  13   1    2.30    1.90
   2  13   1    0.60    2.30
   2  13   1    1.20    1.40
   2  13   1    1.70    2.00
  -3 -13  -1    3.60    3.20
  -3 -13  -1    7.10    2.90
  -3 -13  -1    1.50    2.60
  -3 -13  -1    1.40    2.20
   3  13   1   -0.20    1.90
   3  13   1    1.50    1.70
   3  13   1    2.10    2.50
   3  13   1    3.70    2.10
   3  13   1    5.00    2.10
   3  13   1    1.70    1.80
  -4 -13  -1   -2.30    2.40
  -4 -13  -1   11.50    4.20
  -4 -13  -1    6.20    2.90
  -4 -13  -1    2.90    2.90
   4  13   1    5.10    2.30
   4  13   1    3.40    3.00
   4  13   1    3.40    2.20
   4  13   1    8.10    3.00
  -5 -13  -1   -2.90    3.00
  -5 -13  -1    0.60    2.00
  -5 -13  -1   10.50    4.20
   5  13   1    5.90    2.60
   5  13   1    3.20    2.90
   5  13   1    5.30    2.60
   5  13   1    5.10    2.60
   5 -14  -1   39.10    4.30
   5 -14  -1   43.80    7.50
   4 -14  -1   26.20    5.40
   4 -14  -1   17.90    4.00
   3 -14  -1   -4.60    2.40
   2 -14  -1  152.58   10.50
   2 -14  -1  157.98   12.90
   2 -14  -1  148.19   10.30
   2 -14  -1  160.08   12.00
  -2  14   1  134.59    8.40
  -2  14   1  132.89    8.40
  -2  14   1  136.99    8.20
   1 -14  -1   -1.20    1.60
   1 -14  -1   -0.50    1.80
   1 -14  -1   -3.00    1.30
   1 -14  -1    6.70    2.40
  -1  14   1    0.90    1.00
  -1  14   1    0.10    1.30
  -1  14   1    1.00    2.00
  -1  14   1   -0.60    1.40
  -1  14   1    0.90    1.20
   0 -14  -1   67.79    7.20
   0 -14  -1   82.79    8.60
   0 -14  -1   80.09    7.70
   0 -14  -1   90.69    9.20
   0  14   1   60.49    6.10
   0  14   1   70.19    6.60
   0  14   1   93.09   16.10
   0  14   1   70.99    6.20
  -1 -14  -1   70.39    8.00
  -1 -14  -1   76.39    9.00
  -1 -14  -1   86.89    8.70
  -1 -14  -1   64.29    7.90
   1  14   1   73.49    8.20
   1  14   1   77.39    7.20
   1  14   1   72.39    6.70
   1  14   1   57.99    6.20
  -2 -14  -1   30.00    7.30
  -2 -14  -1   32.10    6.60
  -2 -14  -1   28.20    5.80
  -2 -14  -1   23.80    5.50
   2  14   1   25.40    5.60
   2  14   1   32.90    5.80
   2  14   1   24.10    5.20
   2  14   1   27.40    5.30
  -3 -14  -1   20.60    6.00
  -3 -14  -1   15.60    4.60
  -3 -14  -1   14.30    5.30
   3  14   1   13.40    2.50
   3  14   1   13.20    4.40
   1 -15  -1   18.40    3.90
   1 -15  -1    4.40    2.30
   1 -15  -1   10.70    3.40
   1 -15  -1    9.00    3.10
  -1  15   1    4.80    2.30
  -1  15   1    4.70    2.00
  -1  15   1    9.60    3.50
   2  15  -2   -2.10    1.40
   2  15  -2    5.00    2.40
   2  15  -2    1.30    3.50
  -2 -15   2    7.70    2.50
  -2 -15   2    2.00    2.50
  -2 -15   2    3.70    3.10
   1  15  -2   13.90    3.30
   1  15  -2   14.90    3.30
   1  15  -2   12.00    3.10
  -1 -15   2   25.20    6.00
  -1 -15   2   12.60    3.70
  -1 -15   2   12.80    4.00
   0  15  -2   -2.50    2.40
   0  15  -2    0.50    1.50
   0  15  -2   -0.40    1.40
   0 -15   2   -0.10    2.40
  -1  15  -2    5.70    1.50
  -1  15  -2    6.60    1.70
  -1  15  -2    4.00    1.60
  -1  15  -2    5.00    1.50
   1 -15   2    4.80    3.00
   2 -15   2    4.30    2.80
   3 -15   2    0.50    1.70
   5  14  -2    2.20    2.30
   5  14  -2    2.30    2.70
   5  14  -2   -2.60    2.50
   5  14  -2   -0.90    1.90
  -5 -14   2   -3.70    2.30
  -5 -14   2    2.20    3.50
  -5 -14   2    1.10    2.10
   4  14  -2   94.59    9.10
   4  14  -2   87.09    8.80
   4  14  -2   89.59    7.50
   4  14  -2   83.39    7.30
  -4 -14   2   86.39   10.10
  -4 -14   2   94.09   10.30
  -4 -14   2  109.39   10.90
   3  14  -2   63.19   11.70
   3  14  -2   65.09    4.90
   3  14  -2   69.79    5.40
   3  14  -2   80.39    7.80
   3  14  -2   53.79    6.60
  -3 -14   2   78.49    8.90
  -3 -14   2   74.19    8.30
  -3 -14   2   62.49    7.90
   2  14  -2    4.80    2.40
   2  14  -2    1.80    2.00
   2  14  -2    6.10    2.50
   2  14  -2    6.70    3.00
  -2 -14   2    3.10    2.00
  -2 -14   2    3.60    2.10
  -2 -14   2    3.30    2.60
   1  14  -2   77.59    8.30
   1  14  -2   71.89    6.70
   1  14  -2   66.99    6.30
   1  14  -2   67.99    6.20
   1  14  -2   64.69    6.60
  -1 -14   2   72.69    7.50
  -1 -14   2   69.39    8.30
  -1 -14   2   67.89    7.20
   0  14  -2  132.99    9.90
   0  14  -2  127.29   11.70
   0  14  -2  142.89    9.80
   0 -14   2  163.38   11.50
   0 -14   2  150.28   13.00
  -1  14  -2   11.80    2.30
  -1  14  -2    9.50    1.90
  -1  14  -2   13.50    2.80
  -1  14  -2   11.20    2.20
   1 -14   2   16.10    4.70
   2 -14   2  115.59   11.00
   3 -14   2   83.19    8.90
   4 -14   2   97.29    9.70
   5 -14   2    4.80    3.20
   6  13  -2   -0.40    2.40
   6  13  -2    1.10    1.70
  -6 -13   2   -1.40    2.70
  -6 -13   2    0.00    2.50
  -6 -13   2   -2.60    2.40
   5  13  -2   32.40    5.30
   5  13  -2   20.30    4.20
   5  13  -2   29.40    5.00
   5  13  -2   30.60    5.80
  -5 -13   2   33.30    6.80
  -5 -13   2   23.40    5.60
  -5 -13   2   33.80    7.10
   4  13  -2    1.20    1.70
   4  13  -2   -0.60    1.80
   4  13  -2   -0.40    1.40
   4  13  -2    1.10    2.00
   4  13  -2    0.50    2.00
   4  13  -2    5.10    2.60
  -4 -13   2   -1.40    2.10
  -4 -13   2   -0.40    2.70
   3  13  -2    0.30    1.80
   3  13  -2    0.70    1.90
   3  13  -2    2.10    1.70
   3  13  -2    8.50    3.10
   3  13  -2    3.50    2.10
   3  13  -2    3.30    1.60
   3  13  -2    2.30    2.50
  -3 -13   2    1.20    2.10
  -3 -13   2    3.20    2.40
  -3 -13   2    4.50    2.30
   2  13  -2   -2.60    1.10
   2  13  -2   -1.80    1.50
   2  13  -2    0.40    1.80
   2  13  -2    0.60    1.30
   2  13  -2    0.40    1.50
  -2 -13   2   -2.80    1.40
  -2 -13   2   -0.40    1.40
  -2 -13   2    4.60    1.90
   1  13  -2   11.50    2.70
   1  13  -2    8.40    2.50
   1  13  -2    8.80    3.90
  -1 -13   2   13.60    3.50
  -1 -13   2   12.80    3.20
  -1 -13   2   11.80    3.00
   0  13  -2    2.50    1.30
   0  13  -2    1.20    1.40
   0  13  -2    1.80    1.50
   0  13  -2    3.30    1.60
   0 -13   2   -1.70    2.00
   0 -13   2    3.10    1.90
   0 -13   2    4.10    1.90
  -1  13  -2    1.30    0.80
  -1  13  -2    0.80    1.10
  -1  13  -2    0.10    0.90
   1 -13   2   -0.40    1.50
  -2  13  -2    2.80    0.80
  -2  13  -2    3.60    0.80
  -2  13  -2    2.10    0.80
  -2  13  -2    2.00    0.70
   2 -13   2    4.90    2.70
   3 -13   2    4.60    2.50
   4 -13   2    4.50    2.40
   6 -13   2    5.80    1.20
   6 -13   2    2.40    2.30
   7 -13   2   -1.10    1.70
   7 -13   2    3.80    1.00
   8  12  -2    3.90    2.40
   8  12  -2   -1.80    2.00
   8  12  -2    0.30    3.00
   8  12  -2    3.70    3.10
  -8 -12   2    2.50    3.90
  -8 -12   2    3.50    2.80
  -8 -12   2    1.80    2.50
   7  12  -2   -0.90    2.50
   7  12  -2   -3.40    2.00
   7  12  -2   -0.70    1.90
  -7 -12   2   -6.00    2.10
  -7 -12   2   -0.70    1.90
  -7 -12   2   -4.80    1.50
   6  12  -2  160.08   15.90
   6  12  -2  202.78   16.30
   6  12  -2  191.18   15.50
   6  12  -2  177.78   13.80
   6  12  -2  179.48   14.60
   6  12  -2  179.68   15.80
  -6 -12   2  164.78   15.20
  -6 -12   2  222.38   16.80
  -6 -12   2  194.98   16.20
   5  12  -2   91.69    8.40
   5  12  -2   94.59    9.50
   5  12  -2   80.59    8.80
   5  12  -2   93.59    9.30
   5  12  -2   86.19    9.10
   5  12  -2   93.19    9.70
   5  12  -2   85.49    8.10
  -5 -12   2   97.19   10.10
  -5 -12   2  102.09   10.40
  -5 -12   2   96.39   10.10
   4  12  -2  144.09   11.30
   4  12  -2  137.39   11.40
   4  12  -2  131.59   10.20
   4  12  -2  139.09   11.50
   4  12  -2  141.79   13.80
  -4 -12   2  152.38   13.00
  -4 -12   2  142.79   12.40
  -4 -12   2  150.98   12.80
   3  12  -2   75.29    6.10
   3  12  -2   71.89    7.20
   3  12  -2   70.39    5.80
   3  12  -2   71.69    7.00
  -3 -12   2   73.59    7.80
  -3 -12   2   64.49    8.00
   2  12  -2    6.00    1.50
   2  12  -2    4.40    1.30
   2  12  -2    2.10    1.80
   2  12  -2    5.30    2.30
  -2 -12   2   10.10    3.50
  -2 -12   2    8.90    2.80
  -2 -12   2    3.50    2.20
   1  12  -2   34.50    5.20
   1  12  -2   27.30    4.40
   1  12  -2   33.10    4.00
  -1 -12   2   30.70    6.20
  -1 -12   2   39.80    5.90
  -1 -12   2   30.40    5.40
   0  12  -2  295.97   18.20
   0  12  -2  297.67   18.10
   0  12  -2  323.77   20.50
   0  12  -2  330.77   18.60
   0 -12   2  312.57   19.50
   0 -12   2  340.87   19.70
   0 -12   2  285.97   20.70
  -1  12  -2    3.70    2.00
  -1  12  -2    3.00    1.20
  -1  12  -2    2.30    1.20
  -1  12  -2    0.60    0.90
  -1  12  -2    2.30    1.30
   1 -12   2    1.30    2.00
  -2  12  -2   26.30    2.20
  -2  12  -2   24.90    2.20
  -2  12  -2   26.50    2.10
  -2  12  -2   24.30    2.10
   2 -12   2   30.40    5.70
   3 -12   2  128.09   11.10
   4 -12   2    1.50    1.60
   4 -12   2    0.10    0.90
   5 -12   2    3.30    2.20
   5 -12   2    6.70    1.40
   6 -12   2  276.57   15.20
   6 -12   2  289.27   19.60
   7 -12   2    7.20    1.40
   7 -12   2    8.40    4.10
   8 -12   2   86.19    9.10
   8 -12   2   90.59    6.10
   9  11  -2    3.30    2.80
   9  11  -2    1.60    3.50
   9  11  -2    3.60    2.40
  -9 -11   2    9.60    4.30
  -9 -11   2    1.10    2.60
  -9 -11   2    9.30    3.80
   8  11  -2    2.20    2.20
   8  11  -2    2.40    2.80
   8  11  -2    0.00    3.30
   8  11  -2    4.20    3.30
   8  11  -2    1.30    3.00
  -8 -11   2    3.20    1.90
  -8 -11   2   -1.40    3.30
   7  11  -2   -2.20    1.80
   7  11  -2    2.00    2.60
   7  11  -2   -1.50    2.60
   7  11  -2    2.90    3.30
   7  11  -2    3.60    2.30
   7  11  -2    2.80    2.20
  -7 -11   2   -1.50    1.50
  -7 -11   2   -1.70    1.90
  -7 -11   2    1.00    2.10
   6  11  -2    1.70    2.20
   6  11  -2    3.10    2.20
   6  11  -2    2.90    2.50
   6  11  -2    4.50    2.50
   6  11  -2    2.80    2.60
   6  11  -2   -0.50    2.40
   6  11  -2   -1.90    2.20
  -6 -11   2    1.90    2.50
  -6 -11   2    1.20    1.60
  -6 -11   2    5.00    2.70
   5  11  -2   13.80    4.60
   5  11  -2   17.80    4.50
   5  11  -2   16.30    4.00
   5  11  -2   16.70    3.70
   5  11  -2   19.40    3.70
  -5 -11   2    8.60    3.40
  -5 -11   2   14.30    3.80
  -5 -11   2   20.60    4.80
   4  11  -2   -2.50    1.00
   4  11  -2    2.40    1.70
   4  11  -2    0.00    1.60
   4  11  -2    0.60    1.40
   4  11  -2   -2.00    2.20
  -4 -11   2    4.20    2.30
  -4 -11   2   -1.60    1.30
  -4 -11   2    1.00    2.00
   3  11  -2    9.70    2.90
   3  11  -2   15.20    2.90
   3  11  -2   16.50    3.40
   3  11  -2   12.60    3.50
   3  11  -2   10.40    3.20
   3  11  -2   14.10    2.80
  -3 -11   2    8.80    3.20
  -3 -11   2   10.00    3.20
  -3 -11   2    9.90    3.50
   2  11  -2   11.60    2.80
   2  11  -2   15.90    3.60
   2  11  -2   11.90    2.80
   2  11  -2   13.20    2.40
  -2 -11   2   12.10    3.40
  -2 -11   2   16.80    3.90
  -2 -11   2    7.80    2.80
   1  11  -2    2.10    1.40
   1  11  -2    1.60    1.30
   1  11  -2    0.40    1.70
   1  11  -2    4.90    1.80
   1  11  -2    1.20    1.60
  -1 -11   2    0.80    1.30
  -1 -11   2    2.00    2.00
  -1 -11   2    5.10    2.10
   0  11  -2    6.60    1.80
   0  11  -2    8.70    1.80
   0  11  -2   10.50    2.50
   0  11  -2    6.90    1.90
   0 -11   2    4.60    2.10
   0 -11   2    6.60    1.90
   0 -11   2    8.90    2.50
  -1  11  -2    9.40    1.90
  -1  11  -2   10.30    2.00
  -1  11  -2   11.80    2.00
  -1  11  -2   11.30    2.40
  -1  11  -2   10.80    3.20
   1 -11   2   10.80    3.00
   1 -11   2    6.40    1.90
  -2  11  -2    1.20    0.60
  -2  11  -2   -0.40    0.50
  -2  11  -2   -0.20    0.50
  -2  11  -2   -0.10    0.50
   2 -11   2   -0.20    1.20
   3 -11   2   30.10    5.50
   3 -11   2   32.60    3.30
   4 -11   2    4.80    1.30
   4 -11   2    4.00    1.90
   5 -11   2    5.40    1.10
   5 -11   2    2.20    1.80
   6 -11   2   10.70    3.30
   6 -11   2    7.90    1.30
   7 -11   2   -1.40    0.80
   7 -11   2   -0.90    1.30
   8 -11   2    1.70    1.80
   9 -11   2   19.90    4.80
   9 -11   2   15.80    2.70
   9  10  -2   18.50    5.60
   9  10  -2   22.30    5.80
   9  10  -2   21.50    6.00
   9  10  -2   26.10    7.00
  -9 -10   2   22.80    5.90
  -9 -10   2   20.20    6.70
  -9 -10   2   22.70    5.20
   8  10  -2  117.89   11.90
   8  10  -2  133.49   12.40
   8  10  -2  144.79   13.10
   8  10  -2  119.29   11.70
   8  10  -2  156.78   16.30
   8  10  -2  150.78   12.60
   8  10  -2  110.69   12.20
  -8 -10   2  118.99   12.80
  -8 -10   2  129.79   12.80
  -8 -10   2  137.39   12.30
   7  10  -2   28.20    6.30
   7  10  -2   49.70    9.70
   7  10  -2   37.00    7.10
   7  10  -2   28.40    6.00
  -7 -10   2   23.50    5.70
  -7 -10   2   31.10    6.90
  -7 -10   2   41.30    7.60
   6  10  -2    4.10    2.50
   6  10  -2    4.50    2.90
   6  10  -2    3.10    2.60
   6  10  -2    3.10    2.50
   6  10  -2    6.50    3.20
  -6 -10   2    3.90    2.80
  -6 -10   2    0.60    1.80
   5  10  -2  362.56   22.40
   5  10  -2  335.57   23.30
   5  10  -2  360.36   22.40
   5  10  -2  384.16   23.50
   5  10  -2  344.27   22.90
  -5 -10   2  356.56   24.90
  -5 -10   2  349.77   24.00
  -5 -10   2  385.26   24.00
   4  10  -2  442.46   26.20
   4  10  -2  424.46   26.20
   4  10  -2  422.76   26.70
   4  10  -2  442.16   26.80
   4  10  -2  406.56   26.40
   4  10  -2  412.96   24.90
   4  10  -2  422.76   26.00
  -4 -10   2  450.35   27.30
  -4 -10   2  418.86   26.80
  -4 -10   2  426.76   27.00
   3  10  -2  347.87   19.50
   3  10  -2  328.27   21.20
   3  10  -2  340.17   20.90
   3  10  -2  331.57   19.50
   3  10  -2  311.17   20.50
   3  10  -2  331.67   20.60
   3  10  -2  299.97   20.50
  -3 -10   2  304.87   21.10
  -3 -10   2  356.86   21.50
  -3 -10   2  343.97   21.90
   2  10  -2  802.42   41.90
   2  10  -2  745.23   42.60
   2  10  -2  713.03   41.70
   2  10  -2  782.32   42.20
   2  10  -2  787.52   40.20
   2  10  -2  764.62   40.20
  -2 -10   2  769.22   42.60
  -2 -10   2  706.33   42.30
  -2 -10   2  773.92   43.40
   1  10  -2   65.39    5.70
   1  10  -2   64.69    4.30
   1  10  -2   47.20    5.80
   1  10  -2   67.29    5.80
   1  10  -2   60.09    5.70
   1  10  -2   64.59    4.20
   1  10  -2   64.19    5.60
  -1 -10   2   64.49    6.80
  -1 -10   2   68.29    6.30
  -1 -10   2   54.29    5.80
   0  10  -2   40.50    6.10
   0  10  -2   42.70    4.60
   0  10  -2   32.90    3.70
   0  10  -2   42.80    4.10
   0  10  -2   39.80    3.90
   0 -10   2   42.90    4.50
   0 -10   2   42.30    5.20
   0 -10   2   39.10    4.40
  -1  10  -2  686.73   36.30
  -1  10  -2  710.33   38.80
  -1  10  -2  619.24   36.20
  -1  10  -2  745.13   36.50
   1 -10   2  673.53   39.10
   1 -10   2  720.53   37.80
   1 -10   2  687.43   37.20
  -2  10  -2  236.08   12.90
  -2  10  -2  240.98   12.80
  -2  10  -2  245.48   12.90
  -2  10  -2  244.38   12.90
   2 -10   2  220.38   15.90
   2 -10   2  232.38   13.90
   3 -10   2   39.70    5.10
   3 -10   2   40.30    3.40
   4 -10   2  461.65   24.90
   4 -10   2  500.85   28.80
   5 -10   2    1.70    0.60
   5 -10   2   -1.40    1.10
   6 -10   2   55.19    6.20
   6 -10   2   58.59    3.80
   7 -10   2   65.39    6.90
   7 -10   2   57.09    4.10
   8 -10   2   50.19    7.50
   8 -10   2   44.80    3.80
   9 -10   2    2.50    2.10
   9 -10   2    1.00    1.30
  10 -10   2   87.09    9.10
  10 -10   2  101.19    7.70
  10   9  -2    6.40    4.20
  10   9  -2    3.80    3.00
  10   9  -2    1.10    2.30
  10   9  -2    4.70    3.20
 -10  -9   2    2.50    3.80
 -10  -9   2    1.80    2.40
   9   9  -2    3.30    2.80
   9   9  -2    4.60    2.90
   9   9  -2   -4.60    3.20
   9   9  -2    5.10    2.90
   9   9  -2    5.00    2.90
   9   9  -2    3.80    2.30
   9   9  -2    2.10    2.50
  -9  -9   2    4.00    2.30
  -9  -9   2   -0.30    2.10
  -9  -9   2    2.40    2.40
   8   9  -2   11.20    3.40
   8   9  -2    3.00    2.60
   8   9  -2    8.30    3.50
   8   9  -2    5.60    2.70
   8   9  -2    4.70    2.40
   8   9  -2    9.30    6.40
   8   9  -2    8.80    3.50
  -8  -9   2   15.50    4.60
  -8  -9   2    5.40    4.10
  -8  -9   2    4.80    2.80
   7   9  -2   22.50    5.10
   7   9  -2   27.20    5.50
   7   9  -2   30.00    5.60
   7   9  -2   26.20    5.10
  -7  -9   2   30.50    6.30
  -7  -9   2   25.80    5.30
  -7  -9   2   30.90    6.20
   6   9  -2   -1.00    2.40
   6   9  -2   -0.10    1.70
   6   9  -2   -0.30    1.70
   6   9  -2   -1.60    1.60
   6   9  -2    3.70    2.10
   6   9  -2    3.70    2.20
  -6  -9   2   -2.40    1.30
  -6  -9   2    0.40    1.40
  -6  -9   2   -1.10    1.70
   5   9  -2    5.40    2.30
   5   9  -2   -0.50    1.10
   5   9  -2    2.60    1.70
   5   9  -2    1.40    1.70
   5   9  -2   -0.50    1.20
   5   9  -2    1.80    1.40
   5   9  -2   -0.70    1.00
  -5  -9   2   -0.10    1.80
  -5  -9   2    6.40    2.40
  -5  -9   2    0.80    1.30
   4   9  -2    4.10    2.10
   4   9  -2    0.30    1.40
   4   9  -2    0.00    1.40
   4   9  -2    1.30    1.60
   4   9  -2    2.90    1.80
   4   9  -2    2.60    1.80
  -4  -9   2    1.40    1.80
  -4  -9   2    2.10    1.60
  -4  -9   2    1.50    1.60
   3   9  -2    4.50    2.10
   3   9  -2    5.80    1.90
   3   9  -2    1.40    1.40
   3   9  -2    3.80    1.70
   3   9  -2    3.80    2.00
   3   9  -2    6.30    1.90
  -3  -9   2    5.40    2.30
  -3  -9   2    3.60    1.70
  -3  -9   2    3.40    1.60
   2   9  -2    1.80    1.40
   2   9  -2    1.30    1.00
   2   9  -2    1.20    1.20
   2   9  -2    1.60    1.00
   2   9  -2   -0.40    0.60
   2   9  -2    2.10    1.40
  -2  -9   2   -0.10    0.90
  -2  -9   2    3.10    1.60
  -2  -9   2    0.10    1.10
   1   9  -2   32.30    3.80
   1   9  -2   36.80    4.00
   1   9  -2   34.40    3.80
   1   9  -2   34.10    3.80
   1   9  -2   38.60    4.70
  -1  -9   2   36.40    4.20
  -1  -9   2   34.80    4.10
   0   9  -2   12.50    2.30
   0   9  -2   10.70    2.60
   0   9  -2   10.20    2.10
   0   9  -2   11.10    2.10
   0   9  -2   11.00    2.10
   0  -9   2   11.90    2.50
   0  -9   2   15.80    3.60
   0  -9   2    9.60    2.40
  -1   9  -2   25.20    2.50
  -1   9  -2   24.00    2.40
  -1   9  -2   28.80    3.10
  -1   9  -2   18.50    3.80
   1  -9   2   20.90    2.60
   1  -9   2   23.20    2.80
   1  -9   2   17.60    3.50
   1  -9   2   23.90    2.90
  -2   9  -2   -0.60    0.50
  -2   9  -2    0.70    0.40
  -2   9  -2   -0.20    0.40
  -2   9  -2   -0.20    0.40
   2  -9   2    0.80    0.80
   2  -9   2   -0.30    0.60
   2  -9   2   -0.90    0.50
   3  -9   2   44.40    5.10
   3  -9   2   39.90    3.10
   4  -9   2    2.70    0.70
   4  -9   2    0.90    1.30
   5  -9   2    1.30    0.50
   5  -9   2    0.40    1.20
   6  -9   2    2.50    1.50
   6  -9   2    1.90    0.70
   7  -9   2   37.10    3.20
   7  -9   2   38.00    4.90
   8  -9   2    2.80    1.60
   9  -9   2   14.80    3.80
  10  -9   2   -2.20    1.40
  11   8  -2   28.80    6.70
  11   8  -2   32.80    7.90
  11   8  -2   32.70    7.40
  11   8  -2   30.20    6.80
 -11  -8   2   24.30    6.90
  10   8  -2   19.10    6.30
  10   8  -2    9.20    3.90
  10   8  -2   22.90    6.10
  10   8  -2   10.60    4.50
  10   8  -2   13.30    4.30
  10   8  -2   12.80    6.00
 -10  -8   2   25.30    6.50
 -10  -8   2   31.50    6.90
 -10  -8   2   26.30    6.00
   9   8  -2    0.10    2.10
   9   8  -2   -0.80    1.80
   9   8  -2   -3.80    2.00
   9   8  -2   -1.00    2.20
   9   8  -2    2.30    2.10
  -9  -8   2    1.10    1.80
  -9  -8   2   -0.90    2.20
  -9  -8   2    5.60    3.40
   8   8  -2   42.20    7.70
   8   8  -2   26.00    6.40
   8   8  -2   18.40    5.20
   8   8  -2   27.60    5.90
   8   8  -2   28.10    6.20
   8   8  -2   28.00    6.00
  -8  -8   2   27.20    6.20
  -8  -8   2   27.10    6.20
  -8  -8   2   18.50    4.80
   7   8  -2   71.19    8.10
   7   8  -2   73.59    8.30
   7   8  -2   80.49    8.50
   7   8  -2   75.59    7.90
   7   8  -2   79.59    8.30
   7   8  -2   88.29    8.60
  -7  -8   2   71.29    8.50
  -7  -8   2  111.29   12.50
  -7  -8   2   75.89    8.10
   6   8  -2  795.72   43.10
   6   8  -2  746.83   42.80
   6   8  -2  687.53   43.30
   6   8  -2  764.02   43.40
   6   8  -2  770.92   43.70
   6   8  -2  757.22   43.40
  -6  -8   2  757.32   43.30
  -6  -8   2  791.52   44.40
   5   8  -2  102.09    9.50
   5   8  -2  106.39    9.80
   5   8  -2  121.59   10.00
   5   8  -2  122.69    9.70
   5   8  -2  111.99    9.70
   5   8  -2  117.99    9.40
   5   8  -2  107.29    9.50
  -5  -8   2  125.29   10.40
  -5  -8   2  119.49    9.90
  -5  -8   2  109.79   10.00
   4   8  -2  311.57   19.10
   4   8  -2  306.07   19.50
   4   8  -2  297.27   18.60
   4   8  -2  302.07   18.60
   4   8  -2  291.97   19.20
   4   8  -2  292.97   19.20
   4   8  -2  306.87   19.10
  -4  -8   2  324.87   20.00
  -4  -8   2  294.07   19.20
  -4  -8   2  275.97   19.20
   3   8  -2   81.29    6.60
   3   8  -2   71.19    7.50
   3   8  -2   89.89    7.30
   3   8  -2   87.29    7.30
   3   8  -2   78.29    6.50
  -3  -8   2   79.19    7.50
  -3  -8   2   85.29    7.60
  -3  -8   2   83.39    7.50
   2   8  -2   49.40    5.10
   2   8  -2   48.20    5.20
   2   8  -2   55.39    5.20
   2   8  -2   52.19    5.10
   2   8  -2   57.69    4.80
   2   8  -2   54.29    5.10
   2   8  -2   60.29    4.70
  -2  -8   2   51.19    5.30
  -2  -8   2   49.80    5.40
  -2  -8   2   56.89    5.80
   1   8  -2  527.65   30.70
   1   8  -2  545.65   30.20
   1   8  -2  529.15   29.90
   1   8  -2  575.44   30.10
   1   8  -2  568.84   28.80
   1   8  -2  546.75   30.00
   1   8  -2  549.65   28.80
  -1  -8   2  530.15   31.20
  -1  -8   2  522.75   30.30
  -1  -8   2  566.34   30.50
   0   8  -2  291.97   17.60
   0   8  -2  289.07   16.40
   0   8  -2  284.67   16.20
   0   8  -2  271.07   16.30
   0   8  -2  298.77   16.40
   0  -8   2  286.37   16.70
   0  -8   2  253.07   16.50
   0  -8   2  311.47   16.80
   0  -8   2  271.47   17.60
   0  -8   2  277.07   16.60
  -1   8  -2  563.44   29.30
  -1   8  -2  584.64   29.30
  -1   8  -2  591.84   29.30
  -1   8  -2  531.95   30.90
   1  -8   2  494.65   29.60
   1  -8   2  555.44   29.70
   1  -8   2  542.05   31.30
   1  -8   2  560.44   29.60
   1  -8   2  553.14   29.50
  -2   8  -2   59.19    3.60
  -2   8  -2   46.90    4.20
  -2   8  -2   58.19    3.50
  -2   8  -2   57.69    3.50
   2  -8   2   50.99    3.80
   2  -8   2   50.09    4.00
   2  -8   2   42.70    5.00
   3  -8   2   69.49    6.60
   3  -8   2   81.39    4.80
   4  -8   2  270.07   13.90
   4  -8   2  260.67   16.90
   5  -8   2  123.29    6.60
   5  -8   2  102.89    8.90
   6  -8   2  715.23   36.80
   6  -8   2  709.23   40.00
   7  -8   2   66.99    5.00
   8  -8   2   24.70    3.00
   8  -8   2   21.80    1.80
   8  -8   2   23.60    1.80
   8  -8   2   26.40    1.80
   8  -8   2   22.00    1.80
   9  -8   2    1.10    0.80
   9  -8   2    2.20    1.30
   9  -8   2   -0.70    0.70
   9  -8   2    0.40    0.80
   9  -8   2    0.80    0.60
  10  -8   2   12.60    2.10
  10  -8   2   18.40    2.60
  10  -8   2   16.50    2.40
  10  -8   2   16.50    3.60
  10  -8   2   15.30    2.40
  11  -8   2   21.20    4.70
  11  -8   2   24.70    2.70
  11  -8   2   20.60    2.50
  11  -8   2   14.90    2.70
  11  -8   2   23.50    2.60
  11   7  -2   -1.00    2.60
  11   7  -2    0.60    2.30
  11   7  -2    9.50    3.60
  11   7  -2    1.90    2.10
  11   7  -2   -5.30    2.60
 -11  -7   2   -1.40    4.40
  10   7  -2    7.90    3.50
  10   7  -2   11.60    4.20
  10   7  -2   11.00    3.90
  10   7  -2    7.20    3.70
  10   7  -2    2.80    2.90
  10   7  -2   12.60    5.70
 -10  -7   2    8.60    3.20
 -10  -7   2    8.60    3.60
 -10  -7   2   10.50    4.20
   9   7  -2   21.20    5.40
   9   7  -2   16.90    4.60
   9   7  -2   19.80    5.10
   9   7  -2   15.00    4.90
   9   7  -2   15.80    4.50
   9   7  -2   16.70    4.70
  -9  -7   2   23.30    5.70
  -9  -7   2   14.10    4.40
  -9  -7   2   23.80    5.30
   8   7  -2    6.50    3.00
   8   7  -2    0.40    2.20
   8   7  -2    2.00    2.20
   8   7  -2    3.20    2.10
   8   7  -2    2.70    1.80
   8   7  -2    4.30    2.50
  -8  -7   2    5.60    2.50
  -8  -7   2    9.60    3.60
  -8  -7   2    3.20    2.10
   7   7  -2   13.20    3.30
   7   7  -2   14.20    4.00
   7   7  -2   25.00    5.00
   7   7  -2   16.70    4.20
   7   7  -2   14.80    4.10
   7   7  -2   11.70    3.50
  -7  -7   2   14.30    3.70
  -7  -7   2   16.00    5.50
  -7  -7   2   12.90    3.50
   6   7  -2    1.70    1.80
   6   7  -2    3.40    2.10
   6   7  -2    7.80    2.80
   6   7  -2    3.10    1.70
   6   7  -2    1.30    1.50
  -6  -7   2    2.70    1.40
  -6  -7   2    0.60    1.50
  -6  -7   2    4.60    2.70
   5   7  -2    9.70    2.80
   5   7  -2   13.20    3.50
   5   7  -2   10.40    3.10
   5   7  -2   11.60    3.10
   5   7  -2   12.10    3.20
   5   7  -2   11.00    2.90
  -5  -7   2   16.00    3.80
  -5  -7   2   10.90    2.80
  -5  -7   2   10.60    3.50
   4   7  -2    5.90    2.10
   4   7  -2    5.50    1.90
   4   7  -2    9.10    2.50
   4   7  -2   11.40    2.90
   4   7  -2    4.50    1.70
   4   7  -2    7.80    2.50
   4   7  -2    7.10    2.40
  -4  -7   2    5.00    1.70
  -4  -7   2    7.40    2.40
  -4  -7   2    8.10    2.50
   3   7  -2   34.50    4.20
   3   7  -2   50.49    4.60
   3   7  -2   41.30    4.70
   3   7  -2   52.99    4.60
   3   7  -2   30.90    4.20
   3   7  -2   46.00    4.80
   3   7  -2   43.40    4.60
  -3  -7   2   41.80    4.80
  -3  -7   2   34.60    4.40
   2   7  -2    5.40    1.70
   2   7  -2    6.60    2.00
   2   7  -2    7.80    1.90
   2   7  -2    3.80    1.60
   2   7  -2    4.30    1.40
   2   7  -2    8.30    1.80
   2   7  -2    3.30    1.60
  -2  -7   2    4.90    1.70
  -2  -7   2    1.80    1.10
  -2  -7   2    7.20    2.20
  -2  -7   2    2.20    1.40
   1   7  -2   31.70    3.70
   1   7  -2   28.60    3.20
   1   7  -2   30.10    3.20
   1   7  -2   34.30    3.40
  -1  -7   2   24.60    3.10
  -1  -7   2   28.80    3.40
  -1  -7   2   27.50    3.20
  -1  -7   2   31.60    3.80
  -1  -7   2   21.70    3.60
   0   7  -2    0.60    0.70
   0   7  -2    0.00    0.60
   0   7  -2    0.30    0.30
   0   7  -2   -0.50    0.40
   0   7  -2   -0.50    0.50
   0   7  -2    0.40    0.70
   0   7  -2    0.10    0.20
   0  -7   2   -0.40    0.60
   0  -7   2   -0.50    0.60
   0  -7   2    0.70    0.80
   0  -7   2    1.30    0.90
   0  -7   2   -0.90    0.40
   0  -7   2    0.70    0.70
   0  -7   2    0.00    0.40
  -1   7  -2   72.29    4.90
  -1   7  -2   73.79    6.10
  -1   7  -2   68.99    4.90
  -1   7  -2   84.69    5.00
   1  -7   2   66.19    5.00
   1  -7   2   64.49    5.10
   1  -7   2   69.39    5.10
   1  -7   2   79.49    6.40
   1  -7   2   77.59    5.10
  -2   7  -2    7.50    1.10
  -2   7  -2    7.30    0.90
   2  -7   2    5.80    1.20
   2  -7   2    4.30    0.90
   2  -7   2   11.30    2.60
   2  -7   2    5.70    1.20
   2  -7   2    7.00    1.20
   3  -7   2    5.40    1.90
   3  -7   2    8.10    0.90
   3  -7   2    6.80    0.90
   4  -7   2    0.70    0.30
   4  -7   2    0.40    0.30
   4  -7   2    0.90    0.80
   4  -7   2    1.10    0.30
   5  -7   2   15.10    1.20
   5  -7   2   11.90    2.70
   5  -7   2   16.30    1.20
   5  -7   2   16.10    1.20
   5  -7   2   12.30    1.10
   5  -7   2   15.00    1.50
   6  -7   2    2.30    1.00
   6  -7   2    3.40    0.80
   6  -7   2    4.50    0.90
   7  -7   2   47.60    3.60
   7  -7   2   44.90    3.50
   7  -7   2   52.89    3.70
   7  -7   2   48.30    4.20
   8  -7   2    0.20    0.80
   8  -7   2   -0.40    0.70
   8  -7   2    0.30    0.80
   8  -7   2    1.10    0.90
   8  -7   2   -0.50    1.00
   9  -7   2   -0.20    1.10
   9  -7   2    0.20    1.20
   9  -7   2    1.50    1.10
   9  -7   2    0.10    0.80
   9  -7   2    1.00    1.00
  10  -7   2    5.60    2.40
  10  -7   2   12.20    2.50
  10  -7   2    8.10    2.00
  10  -7   2   10.40    2.10
  10  -7   2   10.50    2.20
  11  -7   2    1.30    1.50
  11  -7   2    0.00    1.30
  11  -7   2    2.40    1.60
  11  -7   2   -2.10    1.80
  12   6  -2   17.80    5.30
  12   6  -2   11.50    4.50
  12   6  -2    6.60    4.90
  12   6  -2   12.50    5.20
  12   6  -2   23.10    6.20
  11   6  -2    0.70    1.80
  11   6  -2    2.10    1.70
  11   6  -2   -0.70    1.80
  11   6  -2    0.70    2.20
 -11  -6   2   -3.30    2.90
  10   6  -2  272.57   21.60
  10   6  -2  205.68   16.70
  10   6  -2  194.88   17.20
  10   6  -2  223.88   17.70
  10   6  -2  208.28   16.70
  10   6  -2  210.88   17.00
 -10  -6   2  202.78   17.10
 -10  -6   2  225.08   17.50
   9   6  -2   13.00    4.00
   9   6  -2    6.30    2.30
   9   6  -2    4.80    2.70
   9   6  -2   12.30    4.00
   9   6  -2    6.40    3.30
   9   6  -2   15.40    4.00
  -9  -6   2    6.40    2.60
  -9  -6   2    4.90    3.40
  -9  -6   2    5.00    2.50
   8   6  -2  302.27   21.60
   8   6  -2  311.17   21.40
   8   6  -2  309.97   21.10
   8   6  -2  323.37   21.50
   8   6  -2  317.17   21.00
   8   6  -2  323.97   21.40
  -8  -6   2  315.77   20.60
  -8  -6   2  333.77   22.00
  -8  -6   2  291.67   21.30
   7   6  -2  184.68   14.90
   7   6  -2  186.38   14.60
   7   6  -2  240.28   15.60
   7   6  -2  192.28   14.50
   7   6  -2  196.58   14.60
   7   6  -2  214.58   15.00
  -7  -6   2  200.78   15.20
  -7  -6   2  210.28   15.50
  -7  -6   2  207.98   14.50
   6   6  -2  741.33   41.70
   6   6  -2  670.13   41.10
   6   6  -2  732.33   42.10
   6   6  -2  776.22   41.90
   6   6  -2  735.13   41.60
   6   6  -2  741.23   41.40
  -6  -6   2  718.13   41.90
  -6  -6   2  806.42   41.60
  -6  -6   2  714.23   42.00
   5   6  -2   22.00    4.30
   5   6  -2   26.40    4.80
   5   6  -2   30.60    5.30
   5   6  -2   23.90    4.60
   5   6  -2   30.40    5.20
   5   6  -2   23.40    4.40
  -5  -6   2   20.50    4.10
  -5  -6   2   27.00    4.90
  -5  -6   2   22.50    4.30
   4   6  -2  294.67   17.50
   4   6  -2  290.17   17.20
   4   6  -2  250.87   17.20
   4   6  -2  291.77   17.10
   4   6  -2  268.87   17.30
   4   6  -2  248.88   17.00
   4   6  -2  276.47   18.70
  -4  -6   2  267.07   17.40
  -4  -6   2  261.47   17.40
  -4  -6   2  296.67   17.40
   3   6  -2  589.14   33.10
   3   6  -2  614.24   32.00
   3   6  -2  537.15   32.20
   3   6  -2  641.94   32.60
   3   6  -2  614.04   32.60
   3   6  -2  593.44   32.30
   3   6  -2  587.64   32.50
  -3  -6   2  599.74   32.70
  -3  -6   2  555.64   32.20
  -3  -6   2  508.25   32.20
  -3  -6   2  562.04   32.40
   2   6  -2 3054.19  146.99
   2   6  -2 2713.93  147.59
   2   6  -2 2890.11  146.99
   2   6  -2 2993.80  147.59
   2   6  -2 2956.30  147.49
   2   6  -2 2899.91  147.69
   2   6  -2 3035.80  147.59
  -2  -6   2 2889.31  147.79
  -2  -6   2 3010.60  147.89
  -2  -6   2 2894.91  147.99
  -2  -6   2 2630.54  147.39
  -2  -6   2 2870.21  147.79
   1   6  -2  379.86   19.20
   1   6  -2  338.07   19.80
   1   6  -2  382.86   20.00
   1   6  -2  377.56   20.50
   1   6  -2  380.86   19.90
   1   6  -2  353.06   19.20
  -1  -6   2  314.87   20.70
  -1  -6   2  341.37   20.00
  -1  -6   2  337.07   19.90
  -1  -6   2  350.56   20.10
  -1  -6   2  317.17   20.50
   0   6  -2  752.82   36.60
   0   6  -2  695.23   37.40
   0   6  -2  712.13   36.50
   0   6  -2  680.43   35.30
   0   6  -2  694.33   36.40
   0   6  -2  728.63   35.30
   0   6  -2  704.93   36.30
   0  -6   2  635.94   37.50
   0  -6   2  677.03   36.30
   0  -6   2  634.94   36.50
   0  -6   2  711.53   36.60
   0  -6   2  703.13   36.60
  -1   6  -2  364.86   18.80
  -1   6  -2  355.16   18.60
  -1   6  -2  369.76   18.80
  -1   6  -2  371.66   20.20
   1  -6   2  313.97   18.80
   1  -6   2  355.76   20.30
   1  -6   2  361.26   19.00
   1  -6   2  328.57   18.60
  -2   6  -2  720.23   35.80
  -2   6  -2  739.83   35.90
  -2   6  -2  718.83   35.80
  -2   6  -2  694.33   35.90
   2  -6   2  649.93   36.10
   2  -6   2  731.43   36.80
   2  -6   2  705.33   36.00
   2  -6   2  663.43   39.00
   3  -6   2    9.10    1.30
   3  -6   2    8.80    1.40
   3  -6   2    6.90    0.70
   3  -6   2    5.70    1.80
   4  -6   2  583.44   29.50
   4  -6   2  600.94   29.50
   4  -6   2  550.14   29.50
   5  -6   2  142.89    8.30
   5  -6   2  144.19    8.40
   5  -6   2  155.38    8.60
  -6   6  -2    2.80    0.60
  -6   6  -2    3.60    0.70
   6  -6   2    1.30    0.90
   6  -6   2    1.10    0.60
   6  -6   2    2.50    1.00
   6  -6   2    2.30    1.00
  -7   6  -2   20.60    1.90
  -7   6  -2   18.30    1.80
   7  -6   2   17.90    2.30
   7  -6   2   19.00    2.20
   7  -6   2   17.30    2.20
   7  -6   2   18.90    2.90
   7  -6   2   19.00    3.10
  -8   6  -2  295.67   15.30
  -8   6  -2  284.97   15.30
   8  -6   2  275.57   16.10
   8  -6   2  261.07   16.20
   8  -6   2  256.47   15.90
   8  -6   2  273.97   17.50
   8  -6   2  274.27   16.00
  -9   6  -2   13.30    2.30
  -9   6  -2   10.00    2.10
   9  -6   2    9.40    2.50
   9  -6   2   16.50    2.90
   9  -6   2   15.90    2.80
   9  -6   2    8.50    2.60
   9  -6   2   11.70    2.50
 -10   6  -2  134.99    8.80
 -10   6  -2  141.59    9.40
  10  -6   2  139.09   10.60
  10  -6   2  133.39    9.50
  10  -6   2  120.49    9.20
  10  -6   2  132.29    9.60
  10  -6   2  132.79   10.40
 -11   6  -2  114.99    7.80
  11  -6   2   97.09    9.40
  11  -6   2  119.09    9.70
  11  -6   2   96.59    8.10
  11  -6   2  115.29    8.80
  11  -6   2  109.59    8.60
  12   5  -2   -5.10    4.00
  12   5  -2    0.80    2.70
  12   5  -2    3.10    3.30
  12   5  -2    1.40    3.60
  12   5  -2    7.90    3.70
  11   5  -2    7.40    3.60
  11   5  -2    2.40    2.00
  11   5  -2    4.80    3.30
  11   5  -2    1.90    2.80
  11   5  -2    1.80    2.80
  11   5  -2    5.80    2.60
 -11  -5   2   -0.90    1.50
 -11  -5   2    3.80    3.80
  10   5  -2    4.80    3.00
  10   5  -2    1.20    2.00
  10   5  -2    4.20    2.40
  10   5  -2    2.20    1.80
  10   5  -2   -1.40    1.60
  10   5  -2    1.40    2.50
 -10  -5   2   -0.80    2.20
 -10  -5   2    3.10    2.40
   9   5  -2    6.50    3.10
   9   5  -2    2.00    1.50
   9   5  -2    7.60    2.70
   9   5  -2    3.50    2.00
   9   5  -2    7.50    3.10
   9   5  -2    2.30    2.40
  -9  -5   2    1.60    2.80
  -9  -5   2    1.60    1.80
  -9  -5   2    4.80    2.60
   8   5  -2    0.60    1.80
   8   5  -2    1.70    1.50
   8   5  -2    1.90    2.00
   8   5  -2    1.60    1.40
   8   5  -2    3.00    2.80
   8   5  -2    0.80    1.60
  -8  -5   2   -0.60    1.10
  -8  -5   2    0.50    1.50
  -8  -5   2   -0.60    1.20
   7   5  -2    1.50    1.20
   7   5  -2    1.80    1.20
   7   5  -2    2.20    2.00
   7   5  -2    1.20    1.20
   7   5  -2    2.40    1.50
   7   5  -2    1.60    1.40
  -7  -5   2    1.90    1.20
  -7  -5   2    0.20    1.20
  -7  -5   2    0.70    1.40
   6   5  -2    0.30    1.20
   6   5  -2    1.20    1.50
   6   5  -2    1.20    1.00
   6   5  -2   -1.40    1.20
   6   5  -2   -0.20    1.10
   6   5  -2    1.80    1.60
  -6  -5   2    2.40    1.60
  -6  -5   2    0.20    0.90
  -6  -5   2   -0.60    0.80
   5   5  -2    0.30    0.70
   5   5  -2    0.80    1.10
   5   5  -2    2.20    1.60
   5   5  -2    2.00    1.50
   5   5  -2    1.50    1.10
   5   5  -2    1.10    1.00
  -5  -5   2   -0.10    1.00
  -5  -5   2    0.90    1.10
  -5  -5   2    0.40    0.80
   4   5  -2    2.20    1.20
   4   5  -2    0.60    1.10
   4   5  -2    0.40    0.70
   4   5  -2    0.20    0.80
   4   5  -2    0.60    1.00
  -4  -5   2    2.10    1.50
  -4  -5   2    1.70    1.30
  -4  -5   2    2.10    1.20
  -4  -5   2    3.00    1.60
   3   5  -2   23.00    3.70
   3   5  -2   25.60    3.10
   3   5  -2   22.20    3.70
   3   5  -2   26.40    3.10
   3   5  -2   26.00    3.30
   3   5  -2   26.60    3.30
   3   5  -2   23.50    3.10
  -3  -5   2   16.80    3.10
  -3  -5   2   24.50    3.90
  -3  -5   2   24.00    3.10
  -3  -5   2   23.90    3.90
  -3  -5   2   16.80    3.20
   2   5  -2    0.50    0.80
   2   5  -2    0.10    0.80
   2   5  -2   -0.40    0.60
   2   5  -2   -0.90    0.60
   2   5  -2    0.50    0.90
   2   5  -2    0.90    1.00
  -2  -5   2    0.00    0.80
  -2  -5   2   -0.60    0.60
  -2  -5   2   -0.20    0.50
  -2  -5   2   -0.30    0.50
  -2  -5   2    0.00    0.60
   1   5  -2   66.29    5.20
   1   5  -2   74.19    5.00
   1   5  -2   71.09    5.20
  -1  -5   2   77.29    5.40
  -1  -5   2   60.79    5.10
  -1  -5   2   83.99    5.90
  -1  -5   2   76.79    5.60
  -1  -5   2   63.39    5.20
  -1  -5   2   67.89    5.30
   0   5  -2    4.70    0.80
   0   5  -2    2.80    1.00
   0   5  -2    3.60    0.80
   0   5  -2    3.00    1.00
   0   5  -2    3.60    1.00
   0   5  -2    2.10    0.80
   0   5  -2    3.50    1.40
   0  -5   2    4.20    1.10
   0  -5   2    2.10    0.90
   0  -5   2    2.50    1.00
   0  -5   2    2.10    0.90
   0  -5   2    1.60    0.90
   0  -5   2    2.20    1.10
  -1   5  -2    3.00    0.80
  -1   5  -2    1.30    0.60
   1  -5   2    3.10    1.30
   1  -5   2    0.90    0.60
   1  -5   2    1.10    0.60
   1  -5   2    2.50    0.70
  -2   5  -2    2.40    0.60
  -2   5  -2    5.10    0.90
  -2   5  -2    4.30    0.80
   2  -5   2    3.80    0.70
   2  -5   2    3.60    0.80
   2  -5   2    3.10    1.10
  -3   5  -2    9.40    0.90
  -3   5  -2    8.40    0.90
   3  -5   2   11.30    1.10
   3  -5   2    7.00    0.90
   3  -5   2   11.10    1.20
  -4   5  -2   -0.30    0.30
  -4   5  -2    0.70    0.40
   4  -5   2   -0.40    0.30
   4  -5   2    0.20    0.60
   4  -5   2   -0.40    0.50
  -5   5  -2   10.10    1.30
  -5   5  -2    9.70    1.20
   5  -5   2   14.90    1.70
   5  -5   2   11.50    1.90
  -6   5  -2    8.30    1.60
  -6   5  -2    9.10    1.60
   6  -5   2    8.40    1.60
   6  -5   2    9.50    1.90
   6  -5   2    9.40    1.70
  -7   5  -2   -0.20    0.70
  -7   5  -2    0.70    0.70
   7  -5   2    0.10    0.70
   7  -5   2    1.60    0.90
   7  -5   2    0.80    0.90
   7  -5   2    0.60    0.70
   7  -5   2   -0.60    0.60
  -8   5  -2    1.90    1.10
   8  -5   2    0.60    1.00
   8  -5   2    1.00    1.00
   8  -5   2    0.20    0.80
   8  -5   2    0.90    0.90
   8  -5   2    0.50    1.00
  -9   5  -2   -0.10    0.90
  -9   5  -2   -0.60    1.00
   9  -5   2    0.70    1.30
   9  -5   2    1.00    1.00
   9  -5   2    0.10    0.90
   9  -5   2    0.60    1.00
   9  -5   2   -0.20    1.20
 -10   5  -2   22.50    3.70
 -10   5  -2   29.40    3.30
  10  -5   2   19.40    5.10
  10  -5   2   16.80    3.50
  10  -5   2   28.30    3.60
  10  -5   2   19.50    4.20
  10  -5   2   25.60    4.30
 -11   5  -2   16.30    3.10
  11  -5   2   19.80    4.50
  11  -5   2   16.10    3.20
  11  -5   2   14.00    3.30
  11  -5   2    7.50    2.80
  11  -5   2   13.80    2.90
  11  -5   2    9.30    3.00
 -12   5  -2   -1.00    1.70
  12  -5   2    1.70    1.80
  12  -5   2    0.50    1.80
  12  -5   2    3.20    1.50
  12  -5   2    2.10    2.10
  12  -5   2   -0.80    1.70
  12   4  -2  152.38   13.70
  12   4  -2  157.98   14.00
  12   4  -2  171.88   14.60
  12   4  -2  150.48   14.20
  12   4  -2  138.89   14.50
  12   4  -2  152.98   14.40
 -12  -4   2  192.48   22.40
  11   4  -2   11.00    4.10
  11   4  -2   16.80    4.90
  11   4  -2   14.20    4.90
  11   4  -2   14.60    4.40
  11   4  -2   17.30    5.20
  11   4  -2   16.40    4.50
 -11  -4   2   11.70    3.70
  10   4  -2    7.80    3.40
  10   4  -2   10.80    3.80
  10   4  -2    5.10    2.80
  10   4  -2    6.10    3.50
  10   4  -2   10.30    3.50
  10   4  -2    9.20    3.60
 -10  -4   2    6.10    3.20
   9   4  -2    4.70    1.90
   9   4  -2    6.80    2.70
   9   4  -2    5.80    2.80
   9   4  -2    7.80    3.10
   9   4  -2    0.90    1.50
   9   4  -2    5.40    3.00
  -9  -4   2   11.50    3.90
   8   4  -2  862.61   50.69
   8   4  -2  929.31   47.90
   8   4  -2  777.32   47.40
   8   4  -2  898.31   48.40
   8   4  -2  900.61   47.70
   8   4  -2  819.12   47.10
  -8  -4   2  783.82   47.40
  -8  -4   2  855.71   46.70
  -8  -4   2  790.12   47.40
   7   4  -2   44.10    5.20
   7   4  -2   41.60    5.30
   7   4  -2   43.50    5.30
   7   4  -2   40.30    6.50
   7   4  -2   36.20    6.20
  -7  -4   2   39.60    4.70
  -7  -4   2   42.20    5.20
   6   4  -2  240.38   15.20
   6   4  -2  199.08   14.30
   6   4  -2  219.58   15.00
   6   4  -2  249.28   15.40
   6   4  -2  229.88   15.10
   6   4  -2  207.28   15.00
  -6  -4   2  213.08   15.00
  -6  -4   2  210.68   15.00
  -6  -4   2  240.08   14.60
   5   4  -2  147.29   10.70
   5   4  -2  135.89   10.70
   5   4  -2  159.48   11.00
   5   4  -2  135.59   10.30
   5   4  -2  163.48   11.00
  -5  -4   2  152.88   11.00
  -5  -4   2  151.18   10.40
  -5  -4   2  163.38   11.10
   4   4  -2  527.65   28.90
   4   4  -2  493.45   28.60
   4   4  -2  473.45   28.10
   4   4  -2  512.95   28.60
   4   4  -2  517.75   28.50
  -4  -4   2  567.24   29.20
  -4  -4   2  478.65   28.50
  -4  -4   2  488.55   28.70
  -4  -4   2  526.15   29.90
  -4  -4   2  519.75   29.60
   3   4  -2  890.51   50.09
   3   4  -2  944.81   50.19
   3   4  -2  980.20   50.09
   3   4  -2  972.60   50.49
   3   4  -2  987.50   50.29
   3   4  -2  948.11   50.19
  -3  -4   2  934.51   49.99
  -3  -4   2 1017.30   50.59
  -3  -4   2  843.72   50.09
  -3  -4   2 1015.20   50.39
   2   4  -2 4832.32  274.57
  -2  -4   2 5044.90  275.67
   1   4  -2 2462.35  123.69
   1   4  -2 2626.04  123.59
   1   4  -2 2243.88  123.29
   1   4  -2 2512.85  123.19
   1   4  -2 2579.04  123.09
   1   4  -2 2512.95  123.39
  -1  -4   2 2583.74  123.59
  -1  -4   2 2233.08  123.39
  -1  -4   2 2428.26  123.39
  -1  -4   2 2457.85  123.39
  -1  -4   2 2231.88  123.39
   0   4  -2  448.76   23.70
   0   4  -2  442.86   23.60
   0   4  -2  466.35   23.20
   0   4  -2  458.25   23.70
   0   4  -2  441.46   23.70
   0   4  -2  453.05   24.30
   0   4  -2  454.65   23.30
   0  -4   2  453.25   23.70
   0  -4   2  473.05   23.90
   0  -4   2  407.66   23.60
   0  -4   2  455.05   23.60
   0  -4   2  445.36   24.40
  -1   4  -2  199.48   10.90
  -1   4  -2  192.78   11.00
  -1   4  -2  206.18   10.90
   1  -4   2  196.48   11.90
   1  -4   2  190.88   10.90
   1  -4   2  217.08   11.20
   1  -4   2  213.48   11.10
  -2   4  -2  414.56   21.40
  -2   4  -2  413.36   21.40
   2  -4   2  412.66   21.20
   2  -4   2  409.26   21.50
   2  -4   2  420.76   21.50
  -3   4  -2  695.23   35.30
  -3   4  -2  740.13   35.40
   3  -4   2  718.83   35.40
   3  -4   2  669.23   35.60
   3  -4   2  639.84   35.60
  -4   4  -2 1338.77   66.69
  -4   4  -2 1284.97   66.59
   4  -4   2 1343.07   66.79
   4  -4   2 1275.47   66.89
   4  -4   2 1329.57   66.79
  -5   4  -2   -0.40    0.50
  -5   4  -2   -0.30    0.60
   5  -4   2    0.90    0.70
   5  -4   2   -0.10    0.60
   5  -4   2    0.20    0.60
  -6   4  -2  507.05   25.60
  -6   4  -2  470.95   25.40
   6  -4   2  446.66   25.80
   6  -4   2  450.55   25.40
   6  -4   2  471.55   25.50
  -7   4  -2    2.20    1.10
  -7   4  -2    0.70    0.90
   7  -4   2    1.60    1.00
   7  -4   2    1.40    1.00
   7  -4   2    1.90    1.10
  -8   4  -2   57.09    4.90
  -8   4  -2   46.50    4.60
   8  -4   2   44.90    4.80
   8  -4   2   50.09    4.90
   8  -4   2   49.10    5.00
   8  -4   2   50.09    5.30
   8  -4   2   44.70    4.60
  -9   4  -2    4.90    1.70
   9  -4   2    1.70    1.60
   9  -4   2    1.90    1.40
   9  -4   2    3.70    1.70
   9  -4   2    3.90    2.00
   9  -4   2    4.80    2.20
 -10   4  -2  383.36   22.80
 -10   4  -2  384.46   22.90
  10  -4   2  400.36   23.60
  10  -4   2  353.96   23.40
  10  -4   2  411.36   23.30
  10  -4   2  374.06   22.90
  10  -4   2  377.76   24.00
 -11   4  -2    2.00    1.70
 -11   4  -2    1.90    2.00
  11  -4   2    3.20    1.50
  11  -4   2    2.60    2.10
  11  -4   2    0.60    1.10
  11  -4   2    0.00    1.30
  11  -4   2    0.60    1.50
  11  -4   2    1.00    1.60
 -12   4  -2   68.09    7.10
  12  -4   2   62.59    7.80
  12  -4   2   68.99    7.70
  12  -4   2   73.49    7.60
  12  -4   2   71.99    7.30
  12  -4   2   77.29    8.40
  12  -4   2   76.09    7.60
  12   3  -2    3.80    3.00
  12   3  -2    2.90    3.30
  12   3  -2   10.50    4.10
  12   3  -2    8.00    3.20
  12   3  -2   17.80    4.70
  12   3  -2    6.60    3.60
 -12  -3   2   17.40    5.10
  11   3  -2   -3.10    1.90
  11   3  -2   -0.60    1.80
  11   3  -2    0.70    1.50
  11   3  -2    1.60    2.20
  11   3  -2    3.40    2.30
 -11  -3   2    1.00    1.40
  10   3  -2    4.20    2.70
  10   3  -2   10.80    3.50
  10   3  -2   12.70    4.00
  10   3  -2    3.10    2.90
  10   3  -2    5.20    2.90
  10   3  -2    3.00    2.00
 -10  -3   2   10.20    3.30
   9   3  -2   16.40    4.10
   9   3  -2   21.30    4.80
   9   3  -2   26.90    5.40
   9   3  -2   23.10    5.10
   9   3  -2   16.10    4.10
  -9  -3   2   24.00    4.90
   8   3  -2   15.90    3.80
   8   3  -2   15.00    3.80
   8   3  -2   15.70    3.70
   8   3  -2   16.30    4.10
   8   3  -2   15.10    3.60
   8   3  -2    8.80    2.90
  -8  -3   2   11.00    3.10
  -8  -3   2    9.50    3.10
   7   3  -2    2.60    1.70
   7   3  -2    2.80    1.30
   7   3  -2    1.10    1.80
   7   3  -2    3.00    1.70
   7   3  -2    3.80    2.00
   7   3  -2    2.20    1.70
  -7  -3   2    3.70    1.90
  -7  -3   2    0.60    1.00
  -7  -3   2    1.90    1.20
   6   3  -2   48.50    5.20
   6   3  -2   37.50    4.70
   6   3  -2   31.90    4.40
   6   3  -2   46.70    5.00
   6   3  -2   43.70    4.60
   6   3  -2   45.20    4.90
  -6  -3   2   35.70    4.50
  -6  -3   2   55.19    4.90
  -6  -3   2   36.90    4.60
   5   3  -2    5.50    2.00
   5   3  -2    4.10    1.70
   5   3  -2    2.20    1.10
   5   3  -2    3.40    1.50
   5   3  -2    6.40    2.20
   5   3  -2    4.90    1.90
  -5  -3   2    2.90    1.30
  -5  -3   2    4.70    1.60
  -5  -3   2    8.90    2.40
  -5  -3   2    1.70    1.30
   4   3  -2   22.20    4.30
   4   3  -2   16.50    3.00
   4   3  -2   14.70    3.00
   4   3  -2   10.30    2.00
   4   3  -2   15.70    2.90
   4   3  -2   14.80    2.90
  -4  -3   2   13.60    2.70
  -4  -3   2   17.40    3.10
  -4  -3   2   14.80    2.90
  -4  -3   2   15.00    2.60
  -4  -3   2   17.80    3.10
   3   3  -2    2.30    1.20
   3   3  -2    2.90    1.30
   3   3  -2    1.90    1.20
   3   3  -2    1.40    1.00
   3   3  -2    2.30    1.20
   3   3  -2    2.20    0.90
  -3  -3   2    2.10    1.20
  -3  -3   2    1.90    1.10
  -3  -3   2    3.50    1.30
  -3  -3   2    0.90    0.90
  -3  -3   2    1.90    1.20
   2   3  -2   18.50    2.20
   2   3  -2   14.40    2.30
   2   3  -2   13.40    2.30
   2   3  -2   16.40    2.10
   2   3  -2   18.10    2.20
  -2  -3   2   17.10    2.20
  -2  -3   2   17.80    2.10
  -2  -3   2   15.40    2.50
   1   3  -2   28.10    2.30
   1   3  -2   28.40    2.60
   1   3  -2   22.30    2.30
   1   3  -2   22.30    2.40
  -1  -3   2   28.60    2.60
  -1  -3   2   25.30    2.40
  -1  -3   2   28.30    2.60
   0   3  -2    2.30    0.70
   0   3  -2    2.60    0.70
   0   3  -2    3.60    0.90
   0   3  -2    5.40    0.90
   0   3  -2    2.60    1.00
   0  -3   2    3.60    0.90
   0  -3   2    3.20    0.90
   0  -3   2    4.70    0.90
   0  -3   2    3.30    1.00
   1  -3   2   22.40    1.80
   1  -3   2   19.90    1.70
  -2   3  -2   15.40    1.50
  -2   3  -2   13.00    1.40
   2  -3   2   16.20    1.60
   2  -3   2   17.10    1.70
  -3   3  -2   16.70    1.70
  -3   3  -2   18.60    1.70
   3  -3   2   21.40    1.90
   3  -3   2   12.80    1.60
  -4   3  -2   18.00    2.00
  -4   3  -2   19.70    2.10
   4  -3   2   14.90    1.80
  -5   3  -2    4.60    1.40
  -5   3  -2    5.70    1.50
   5  -3   2    2.90    1.10
   5  -3   2    1.70    1.00
   5  -3   2    3.40    1.10
  -6   3  -2    9.90    2.20
  -6   3  -2    9.60    2.10
   6  -3   2   10.70    2.20
   6  -3   2    8.90    2.00
   6  -3   2    8.50    2.10
  -7   3  -2    2.00    1.20
  -7   3  -2    2.80    1.30
   7  -3   2    3.10    1.40
   7  -3   2    1.40    1.40
   7  -3   2    3.20    1.30
   7  -3   2    0.60    1.00
  -8   3  -2   39.30    4.30
  -8   3  -2   37.50    4.30
   8  -3   2   46.20    4.60
   8  -3   2   36.10    4.40
   8  -3   2   39.80    4.30
   8  -3   2   33.80    4.40
   8  -3   2   43.30    4.90
  -9   3  -2    4.50    1.80
  -9   3  -2    2.40    1.70
   9  -3   2    9.40    2.80
   9  -3   2    4.90    2.20
   9  -3   2   11.20    2.70
   9  -3   2    7.90    2.70
   9  -3   2    7.80    2.50
 -10   3  -2   17.00    3.60
  10  -3   2   10.20    3.00
  10  -3   2    9.50    2.70
  10  -3   2   11.80    3.10
  10  -3   2   17.80    4.10
  10  -3   2   15.60    3.40
  10  -3   2    6.30    2.30
 -11   3  -2    4.20    2.40
 -11   3  -2   13.50    3.30
  11  -3   2    4.50    2.10
  11  -3   2    5.00    2.60
  11  -3   2    3.90    2.50
  11  -3   2    7.80    3.20
  11  -3   2    8.10    3.00
  11  -3   2    1.60    1.90
 -12   3  -2    5.40    2.30
  12  -3   2    4.60    2.80
  12  -3   2    7.20    3.60
  12  -3   2    5.60    2.80
  12  -3   2    3.70    2.50
  12  -3   2    4.30    2.20
  12  -3   2    3.80    2.20
  13   2  -2    0.50    2.60
  13   2  -2    4.30    3.70
  13   2  -2   -4.50    2.80
  13   2  -2   -0.10    2.30
  13   2  -2    5.00    2.80
  13   2  -2    2.70    3.40
  12   2  -2  137.69   12.40
  12   2  -2  129.29   12.50
  12   2  -2  127.29   12.00
  12   2  -2  113.19   11.70
  12   2  -2  144.39   12.10
  12   2  -2  117.49   11.70
 -12  -2   2  114.29   11.40
 -12  -2   2  139.29   14.70
  11   2  -2    0.60    1.50
  11   2  -2    3.10    2.20
  11   2  -2    5.00    2.70
  11   2  -2    2.80    2.10
  11   2  -2    5.60    3.00
  11   2  -2    0.60    1.80
 -11  -2   2    2.90    2.60
 -11  -2   2    4.70    3.80
  10   2  -2  959.70   57.09
  10   2  -2 1062.09   55.89
  10   2  -2 1026.80   55.59
  10   2  -2 1047.90   55.19
  10   2  -2 1025.40   56.19
  10   2  -2  937.81   55.49
 -10  -2   2  888.91   54.69
   9   2  -2   36.70    5.90
   9   2  -2   51.29    7.60
   9   2  -2   25.20    5.30
   9   2  -2   48.50    7.50
   9   2  -2   41.70    5.30
   9   2  -2   25.30    4.60
  -9  -2   2   39.10    6.60
  -9  -2   2   28.40    5.40
   8   2  -2    6.80    2.60
   8   2  -2    4.60    2.00
   8   2  -2    8.20    3.00
   8   2  -2    5.30    2.50
   8   2  -2   10.30    3.20
   8   2  -2    5.50    2.40
  -8  -2   2    7.10    2.60
  -8  -2   2    5.90    2.50
   7   2  -2  164.68   11.00
   7   2  -2  136.89   10.90
   7   2  -2  151.18   11.20
   7   2  -2  168.78   11.80
   7   2  -2  141.19   11.20
  -7  -2   2  153.08   11.30
  -7  -2   2  154.28   11.40
   6   2  -2   24.30    4.90
   6   2  -2   21.70    3.60
   6   2  -2   24.00    4.10
   6   2  -2   17.00    3.60
   6   2  -2   18.40    3.70
  -6  -2   2   25.70    4.60
  -6  -2   2   27.70    4.10
  -6  -2   2   24.60    4.10
   5   2  -2  126.49    9.30
   5   2  -2  130.89    9.30
   5   2  -2  133.09    9.30
   5   2  -2  128.69    9.20
   5   2  -2  134.59    8.90
  -5  -2   2  134.39    9.20
  -5  -2   2  130.09    9.20
  -5  -2   2  119.59    9.10
  -5  -2   2  128.69    8.60
   4   2  -2 5662.33  332.57
  -4  -2   2 6405.56  334.67
   3   2  -2   10.90    2.20
   3   2  -2   12.80    2.50
   3   2  -2    9.90    1.80
   3   2  -2    9.50    1.90
   3   2  -2    8.80    2.00
  -3  -2   2    7.10    1.80
  -3  -2   2   10.80    2.00
  -3  -2   2    9.80    2.10
  -3  -2   2    6.50    1.40
  -3  -2   2    6.70    1.80
   2   2  -2   14.40    2.10
   2   2  -2   17.60    2.60
   2   2  -2   13.00    2.10
   2   2  -2   12.40    2.10
   2   2  -2   18.10    2.00
   2   2  -2   14.00    1.70
  -2  -2   2   15.40    1.70
  -2  -2   2   15.90    1.90
  -2  -2   2   14.70    1.90
  -2  -2   2   14.80    1.90
  -2  -2   2   11.00    2.00
   1   2  -2   90.49    5.80
   1   2  -2   98.09    5.90
   1   2  -2   84.79    5.70
   1   2  -2   92.79    5.80
   1   2  -2   95.49    5.90
   1   2  -2  101.29    6.00
  -1  -2   2   96.59    5.90
  -1  -2   2  101.39    6.00
  -1  -2   2  105.79    6.00
  -1  -2   2   82.69    5.80
  -1  -2   2  102.29    5.90
   0   2  -2    0.90    0.50
   0   2  -2    0.70    0.60
   0   2  -2    0.80    0.50
   0  -2   2    0.60    0.60
   0  -2   2    1.50    0.80
   0  -2   2    1.00    0.60
   0  -2   2    0.40    0.50
  -1   2  -2   41.10    2.90
  -1   2  -2   37.40    2.90
  -1   2  -2   36.50    2.50
   1  -2   2   41.30    2.90
   1  -2   2   39.20    2.70
   1  -2   2   43.10    2.90
  -2   2  -2  415.66   23.30
  -2   2  -2  432.36   23.00
  -2   2  -2  404.56   23.30
   2  -2   2  494.35   23.50
   2  -2   2  482.85   23.50
   2  -2   2  464.95   23.40
  -3   2  -2  103.09    6.30
  -3   2  -2  100.99    6.20
   3  -2   2   84.09    6.10
   3  -2   2  101.29    6.20
   3  -2   2  103.09    6.20
  -4   2  -2   22.60    2.50
  -4   2  -2   26.70    2.60
   4  -2   2   21.60    2.40
   4  -2   2   25.30    2.60
   4  -2   2   22.50    2.60
  -5   2  -2  241.08   13.90
  -5   2  -2  210.68   13.70
   5  -2   2  231.18   14.00
   5  -2   2  223.48   13.70
   5  -2   2  258.37   14.00
  -6   2  -2  189.68   12.60
  -6   2  -2  209.58   12.80
   6  -2   2  187.08   12.50
   6  -2   2  227.68   13.00
  -7   2  -2    3.20    1.30
  -7   2  -2    0.70    1.00
   7  -2   2    1.40    1.30
   7  -2   2    0.40    1.00
   7  -2   2    2.00    1.40
  -8   2  -2 1537.05   77.89
  -8   2  -2 1443.96   77.79
   8  -2   2 1501.75   78.19
   8  -2   2 1440.96   77.59
   8  -2   2 1539.15   78.49
   8  -2   2 1368.06   77.99
   8  -2   2 1541.95   77.89
  -9   2  -2  104.59    8.80
   9  -2   2  102.69    9.20
   9  -2   2   98.29    9.10
   9  -2   2  112.19    9.30
   9  -2   2  115.09    8.90
   9  -2   2   93.79    8.30
   9  -2   2  103.79    9.20
  10  -2   2   20.60    4.60
  10  -2   2   22.40    5.10
  10  -2   2   24.40    5.40
  10  -2   2   16.60    4.40
  10  -2   2   20.50    4.40
 -11   2  -2   16.60    4.40
 -11   2  -2   22.60    5.00
  11  -2   2   29.00    6.00
  11  -2   2   15.40    4.80
  11  -2   2   19.70    4.20
  11  -2   2   21.60    4.90
  11  -2   2   28.90    5.50
  12  -2   2   11.20    3.50
  12  -2   2    7.80    3.30
  12  -2   2   17.20    5.30
  12  -2   2    3.80    2.90
  12  -2   2    9.90    3.10
  12  -2   2    5.70    2.90
  13   1  -2    0.60    2.50
  13   1  -2    2.20    2.90
  13   1  -2    1.10    2.00
  13   1  -2    1.60    2.40
  13   1  -2    7.00    2.60
  13   1  -2    0.00    2.90
  12   1  -2   12.80    4.20
  12   1  -2    7.40    3.80
  12   1  -2   12.40    4.20
  12   1  -2   14.80    4.00
  12   1  -2    9.00    2.90
  12   1  -2    6.90    3.10
 -12  -1   2   16.00    4.50
 -12  -1   2   14.10    4.10
  11   1  -2   -0.80    1.80
  11   1  -2   -2.30    1.20
  11   1  -2   -2.80    1.70
  11   1  -2   -0.10    1.20
  11   1  -2   -0.40    1.60
 -11  -1   2   -3.50    1.20
  10   1  -2    4.00    2.00
  10   1  -2    5.70    2.30
  10   1  -2    7.30    3.20
  10   1  -2    8.50    3.00
  10   1  -2    8.20    3.00
  10   1  -2    7.40    2.40
 -10  -1   2   11.80    3.10
   9   1  -2    3.20    2.30
   9   1  -2    2.90    1.90
   9   1  -2    1.40    1.20
   9   1  -2    3.90    2.10
   9   1  -2    1.90    1.30
   9   1  -2   -0.40    1.40
  -9  -1   2    0.50    1.40
  -9  -1   2   -0.40    1.60
   8   1  -2   20.40    4.00
   8   1  -2   20.10    4.00
   8   1  -2   19.00    4.00
   8   1  -2   17.40    3.80
   8   1  -2   11.30    2.80
   8   1  -2   18.70    3.80
  -8  -1   2   13.70    3.30
  -8  -1   2   16.90    3.60
   7   1  -2   10.90    2.40
   7   1  -2   22.70    3.90
   7   1  -2   19.10    3.70
   7   1  -2   17.30    3.40
   7   1  -2   12.90    3.00
   7   1  -2   15.10    2.80
  -7  -1   2   14.40    3.10
  -7  -1   2   12.90    3.00
   6   1  -2    3.40    1.50
   6   1  -2    1.90    1.10
   6   1  -2    1.80    0.90
   6   1  -2    2.70    1.50
   6   1  -2    1.10    1.00
  -6  -1   2    1.00    1.00
  -6  -1   2    3.20    1.30
   5   1  -2    4.30    1.40
   5   1  -2    8.70    2.60
   5   1  -2    5.30    1.70
   5   1  -2    7.50    1.80
  -5  -1   2    6.10    1.90
  -5  -1   2    7.40    1.90
  -5  -1   2    7.20    1.60
  -5  -1   2    5.50    1.60
  -5  -1   2    9.00    2.20
   4   1  -2    4.90    1.50
   4   1  -2    5.20    1.30
   4   1  -2    4.30    1.40
   4   1  -2    4.80    1.60
   4   1  -2    3.20    1.40
  -4  -1   2    7.00    1.40
  -4  -1   2    2.50    1.30
  -4  -1   2    6.90    1.70
  -4  -1   2    5.30    1.50
  -4  -1   2    7.60    1.80
   3   1  -2    4.90    1.10
   3   1  -2    5.40    1.30
   3   1  -2    7.20    1.60
   3   1  -2    4.60    1.30
   3   1  -2    8.00    1.70
  -3  -1   2    5.30    1.40
  -3  -1   2    6.70    1.20
  -3  -1   2    4.50    1.30
  -3  -1   2    7.80    1.70
  -3  -1   2    6.80    1.60
   2   1  -2    0.00    0.60
   2   1  -2   -0.20    0.40
   2   1  -2    0.20    0.50
   2   1  -2    0.10    0.60
   2   1  -2    0.10    0.60
  -2  -1   2   -0.60    0.50
  -2  -1   2    0.00    0.50
  -2  -1   2    0.00    0.30
  -2  -1   2   -0.50    0.30
  -2  -1   2    0.70    0.60
   1   1  -2    2.60    0.90
   1   1  -2    2.10    0.80
   1   1  -2    2.20    0.70
   1   1  -2    1.30    0.70
  -1  -1   2    2.10    0.60
  -1  -1   2    4.50    1.30
  -1  -1   2    2.30    0.70
  -1  -1   2    3.10    0.80
   0   1  -2    0.20    0.40
   0   1  -2    0.00    0.50
   0  -1   2    0.20    0.40
   0  -1   2    0.40    0.40
   0  -1   2    0.30    0.50
  -1   1  -2    0.80    0.60
  -1   1  -2    1.40    0.70
  -1   1  -2    2.10    0.80
   1  -1   2    0.90    0.60
   1  -1   2    2.00    0.80
   1  -1   2    2.00    0.80
  -2   1  -2    1.00    0.70
  -2   1  -2    0.90    0.50
  -2   1  -2    0.40    0.60
   2  -1   2    0.90    0.70
   2  -1   2    1.00    0.60
   2  -1   2    0.30    0.60
  -3   1  -2    8.80    1.70
  -3   1  -2    9.90    1.80
  -3   1  -2    8.40    1.60
   3  -1   2    8.80    1.70
   3  -1   2   11.20    1.90
   3  -1   2   10.90    1.80
  -4   1  -2    0.70    0.80
  -4   1  -2   -0.40    0.50
   4  -1   2    1.50    1.00
   4  -1   2    0.60    0.80
   4  -1   2    1.10    0.80
  -5   1  -2    0.20    0.60
  -5   1  -2    0.50    0.60
   5  -1   2    1.30    1.10
   5  -1   2    0.20    0.60
   5  -1   2   -0.20    0.70
  -6   1  -2    0.20    0.90
  -6   1  -2    1.20    1.20
   6  -1   2   -0.40    0.80
   6  -1   2    2.00    1.10
   6  -1   2    0.10    0.70
  -7   1  -2   -0.20    0.90
  -7   1  -2   -1.10    0.70
   7  -1   2    0.50    1.00
   7  -1   2   -0.50    0.80
   7  -1   2    0.50    0.90
   7  -1   2    1.00    1.20
  -8   1  -2   52.49    5.60
  -8   1  -2   55.39    5.70
   8  -1   2   55.59    6.10
   8  -1   2   47.80    5.70
   8  -1   2   58.49    6.20
   8  -1   2   69.99    6.20
   8  -1   2   49.20    5.70
   8  -1   2   43.70    5.20
  -9   1  -2    4.70    2.20
   9  -1   2    2.40    1.80
   9  -1   2   -0.70    1.20
   9  -1   2    2.70    1.80
   9  -1   2    0.00    1.20
   9  -1   2    2.30    2.20
   9  -1   2    2.10    1.60
  10  -1   2    4.10    2.10
  10  -1   2    1.70    2.10
  10  -1   2    3.60    1.90
  10  -1   2    0.40    1.50
  10  -1   2    4.00    2.00
 -11   1  -2   -0.10    2.00
 -11   1  -2    0.50    1.70
  11  -1   2    4.50    2.30
  11  -1   2    6.10    2.70
  11  -1   2    2.70    2.00
  11  -1   2    3.10    2.00
  11  -1   2   -1.70    1.70
  11  -1   2    2.20    1.80
  12  -1   2    2.90    2.80
  12  -1   2    4.00    2.70
  12  -1   2    9.90    3.60
  12  -1   2   10.40    3.30
  12  -1   2   -2.20    2.70
  12  -1   2    7.00    2.70
  13   0  -2    4.30    2.40
  13   0  -2   -6.00    2.10
  13   0  -2   -0.30    2.00
  13   0  -2    2.50    2.50
  13   0  -2   -0.80    1.50
  13   0  -2   -0.90    2.60
  12   0  -2   59.89    8.80
  12   0  -2   41.60    7.30
  12   0  -2   48.10    8.40
  12   0  -2   51.99    8.60
  12   0  -2   38.50    7.20
  12   0  -2   39.70    7.10
 -12   0   2   46.10    7.90
 -12   0   2   46.90    7.20
  11   0  -2    0.20    1.50
  11   0  -2    1.60    1.70
  11   0  -2    1.20    1.50
  11   0  -2   -2.90    1.60
  11   0  -2   -1.80    1.30
  11   0  -2   -1.20    1.40
 -11   0   2    1.90    1.50
  10   0  -2   48.10    6.30
  10   0  -2   52.59    6.40
  10   0  -2   63.29    6.70
  10   0  -2   58.39    6.40
  10   0  -2   59.09    6.20
  10   0  -2   50.39    6.20
 -10   0   2   52.89    6.10
   9   0  -2    0.40    1.20
   9   0  -2   -0.30    0.90
   9   0  -2    1.30    1.40
   9   0  -2    0.90    0.90
   9   0  -2    0.30    1.10
  -9   0   2   -1.60    0.90
  -9   0   2    0.00    1.40
   8   0  -2   92.59    7.80
   8   0  -2   81.59    7.10
   8   0  -2   81.39    7.50
   8   0  -2   75.79    7.30
   8   0  -2   92.39    7.70
   8   0  -2   90.09    7.60
  -8   0   2   80.19    7.10
  -8   0   2   77.29    7.10
   7   0  -2    0.60    0.90
   7   0  -2    0.70    1.10
   7   0  -2    0.50    0.80
   7   0  -2   -0.20    0.70
   7   0  -2    0.90    1.10
  -7   0   2    0.70    0.70
  -7   0   2    1.10    0.80
   6   0  -2 1477.25   76.59
   6   0  -2 1444.36   76.49
   6   0  -2 1317.47   76.39
   6   0  -2 1657.63   76.89
   6   0  -2 1427.06   75.99
  -6   0   2 1438.06   76.39
  -6   0   2 1566.34   76.59
   5   0  -2    0.60    0.70
   5   0  -2   -0.10    0.70
   5   0  -2    0.50    0.70
   5   0  -2    0.30    0.60
   5   0  -2    0.00    0.60
  -5   0   2    0.00    0.60
  -5   0   2    0.40    0.50
  -5   0   2   -0.60    0.60
  -5   0   2    1.30    1.00
   4   0  -2 6127.89  330.67
   3   0  -2    0.40    0.50
   3   0  -2    0.40    0.60
   3   0  -2   -0.10    0.50
   3   0  -2   -0.20    0.50
   3   0  -2    0.60    0.60
  -3   0   2    0.10    0.40
  -3   0   2   -0.20    0.20
  -3   0   2    0.50    0.60
  -3   0   2    0.30    0.50
  -3   0   2    0.50    0.60
   2   0  -2  266.97   14.60
   2   0  -2  271.47   14.00
   2   0  -2  265.07   14.50
   2   0  -2  277.07   14.60
  -2   0   2  274.77   14.00
  -2   0   2  265.27   14.50
   1   0  -2    0.00    0.40
   1   0  -2   -0.10    0.40
   1   0  -2    0.00    0.30
  -1   0   2    0.20    0.20
  -1   0   2   -0.10    0.30
  -1   0   2    0.10    0.30
  -1   0   2   -0.30    0.40
  -1   0  -2    0.60    0.60
  -1   0  -2    0.00    0.50
  -1   0  -2    0.10    0.50
   1   0   2    0.00    0.60
   1   0   2    0.50    0.60
   1   0   2    0.40    0.50
  -2   0  -2 1825.32   94.69
  -2   0  -2 1751.12   94.69
   2   0   2 1900.31   94.69
   2   0   2 2005.50   94.79
  -3   0  -2    0.60    0.60
  -3   0  -2   -0.70    0.40
   3   0   2    0.30    0.70
   3   0   2   -0.30    0.50
   3   0   2    0.50    0.70
  -4   0  -2  746.43   41.70
  -4   0  -2  714.43   41.60
  -4   0  -2  818.82   41.60
   4   0   2  852.81   41.80
   4   0   2  801.62   41.80
  -5   0  -2    1.10    0.90
  -5   0  -2    0.10    0.70
   5   0   2    0.00    0.60
   5   0   2    1.30    1.00
   5   0   2    0.50    0.80
   5   0   2    1.10    1.20
  -6   0  -2 1189.48   63.89
  -6   0  -2 1201.08   63.89
   6   0   2 1195.48   64.19
   6   0   2 1231.58   63.99
   6   0   2 1332.37   63.89
   6   0   2 1098.09   63.29
  -7   0  -2    0.80    1.00
   7   0   2    0.70    1.00
   7   0   2   -0.20    1.00
   7   0   2    0.90    1.20
  -8   0  -2   72.89    7.20
  -8   0  -2   64.79    7.00
   8   0   2   76.89    7.60
   8   0   2   87.29    7.50
   8   0   2   74.99    7.20
   8   0   2   76.89    7.50
   8   0   2   74.39    7.60
   8   0   2   80.59    7.70
  -9   0  -2   -2.10    1.00
  -9   0  -2    1.80    1.30
   9   0   2    0.60    1.80
   9   0   2    0.50    1.00
   9   0   2    1.70    1.20
   9   0   2    1.20    1.40
   9   0   2    0.40    1.70
 -10   0  -2  106.09   10.00
  10   0   2  107.39   10.20
  10   0   2  116.99   10.00
  10   0   2  105.79   10.10
  10   0   2  103.59   10.10
  10   0   2  110.19   10.50
  10   0   2  116.89    9.90
 -11   0  -2    0.70    2.30
 -11   0  -2   -0.60    1.60
  11   0   2   -5.20    2.00
  11   0   2   -0.70    2.10
  11   0   2   -0.20    1.90
  11   0   2   -2.40    2.00
  11   0   2   -0.90    1.20
  11   0   2   -2.90    1.30
  12   0   2   90.59   10.00
  12   0   2   85.09    9.60
  12   0   2   70.89    8.90
  12   0   2   93.79    9.40
  12   0   2   93.19   10.60
  12   0   2   79.49    9.10
  13  -1  -2    4.60    2.70
  13  -1  -2   12.40    3.70
  13  -1  -2   14.20    4.00
  13  -1  -2   10.90    3.30
  13  -1  -2    8.50    3.30
  13  -1  -2    2.80    2.90
  12  -1  -2    9.00    3.20
  12  -1  -2   25.00    4.80
  12  -1  -2   17.80    3.90
  12  -1  -2   18.90    4.50
  12  -1  -2   13.90    3.90
  12  -1  -2   14.60    4.40
 -12   1   2    9.20    3.10
 -12   1   2   19.90    4.30
  11  -1  -2    6.70    2.50
  11  -1  -2    4.30    1.90
  11  -1  -2    1.60    1.90
  11  -1  -2    4.10    2.10
  11  -1  -2    2.50    2.20
  10  -1  -2   17.40    3.90
  10  -1  -2   13.80    3.80
  10  -1  -2   10.00    3.00
  10  -1  -2   18.90    4.10
  10  -1  -2   13.10    3.40
  10  -1  -2   15.80    3.50
 -10   1   2   12.20    3.00
   9  -1  -2   -1.70    0.80
   9  -1  -2   -2.30    1.00
   9  -1  -2   -0.50    0.90
   9  -1  -2    0.40    0.90
   9  -1  -2   -1.40    0.80
   9  -1  -2    1.20    1.60
  -9   1   2    3.20    1.60
  -9   1   2    2.80    1.30
   8  -1  -2   39.70    4.50
   8  -1  -2   35.80    4.10
   8  -1  -2   35.20    4.20
   8  -1  -2   44.60    4.70
   8  -1  -2   35.20    4.30
  -8   1   2   32.10    3.90
  -8   1   2   30.60    3.80
   7  -1  -2    2.30    1.30
   7  -1  -2    3.20    1.50
   7  -1  -2    3.50    1.50
   7  -1  -2    3.80    1.60
   7  -1  -2    4.70    1.50
  -7   1   2    1.30    1.20
  -7   1   2    1.70    1.20
   6  -1  -2    1.20    1.00
   6  -1  -2    3.00    1.30
   6  -1  -2    1.40    1.00
   6  -1  -2    2.40    1.20
   6  -1  -2    3.00    1.20
  -6   1   2    0.40    0.70
  -6   1   2    2.40    1.20
   5  -1  -2   10.60    1.80
   5  -1  -2    5.80    1.50
   5  -1  -2    6.50    1.70
   5  -1  -2    8.20    1.90
  -5   1   2    6.00    1.50
  -5   1   2   10.00    1.90
  -5   1   2    9.30    1.80
   4  -1  -2    6.00    1.40
   4  -1  -2    4.50    1.10
   4  -1  -2    6.20    1.40
   4  -1  -2   11.50    2.10
   4  -1  -2    6.20    1.20
  -4   1   2    4.70    1.20
  -4   1   2    4.30    1.60
  -4   1   2    5.90    1.30
   3  -1  -2    5.60    1.20
   3  -1  -2    4.40    1.00
   3  -1  -2    6.30    1.20
   3  -1  -2    3.90    1.00
  -3   1   2    3.60    0.90
  -3   1   2    5.80    1.20
   2  -1  -2    0.00    0.50
   2  -1  -2    0.40    0.20
   2  -1  -2    0.80    0.60
   2  -1  -2    0.70    0.50
  -2   1   2    0.80    0.40
   1  -1  -2    0.50    0.50
   1  -1  -2    0.50    0.60
   1  -1  -2    0.40    0.40
  -1   1   2    0.60    0.40
  -1   1   2   -0.10    0.20
  -1   1   2    1.30    0.50
   0  -1  -2    0.70    0.70
   0  -1  -2    0.20    0.50
   0  -1  -2    1.20    0.70
   0   1   2    0.10    0.50
   0   1   2    1.00    0.50
   0   1   2    1.00    0.80
   0   1   2    0.20    0.40
  -1  -1  -2    0.30    0.70
  -1  -1  -2    0.20    0.60
   1   1   2    0.60    0.60
   1   1   2    0.00    0.60
   1   1   2    0.30    0.60
   1   1   2    0.30    0.60
  -2  -1  -2    2.00    1.00
  -2  -1  -2    2.30    1.10
  -2  -1  -2    1.00    0.80
   2   1   2    1.70    0.90
   2   1   2    1.10    0.80
   2   1   2    2.30    1.00
   2   1   2    1.50    1.00
  -3  -1  -2    1.80    1.00
  -3  -1  -2    1.70    1.10
  -3  -1  -2    2.50    1.20
   3   1   2    2.00    1.00
   3   1   2    1.30    1.00
   3   1   2    1.20    1.00
   3   1   2    1.70    0.90
  -4  -1  -2    0.70    0.90
  -4  -1  -2    1.10    1.00
  -4  -1  -2    1.00    1.00
   4   1   2    0.80    1.00
   4   1   2    0.80    1.10
   4   1   2    0.20    1.50
   4   1   2    0.30    0.80
  -5  -1  -2    3.40    1.50
  -5  -1  -2    1.50    1.20
  -5  -1  -2    3.70    1.60
   5   1   2    1.90    1.10
   5   1   2    2.50    1.50
   5   1   2    3.00    1.50
   5   1   2    5.10    2.00
  -6  -1  -2    8.30    2.50
  -6  -1  -2    4.40    1.90
   6   1   2    8.40    2.40
   6   1   2    9.30    2.60
   6   1   2    7.00    2.00
   6   1   2    7.10    2.30
  -7  -1  -2   -1.20    1.20
  -7  -1  -2    0.10    0.80
   7   1   2   -0.10    1.20
   7   1   2   -0.20    1.10
   7   1   2    0.00    1.20
   7   1   2    0.80    1.00
   7   1   2    0.40    1.30
  -8  -1  -2   26.50    5.60
  -8  -1  -2   25.80    5.00
   8   1   2   33.40    5.80
   8   1   2   28.30    5.40
   8   1   2   30.50    5.30
   8   1   2   35.10    6.00
   8   1   2   30.20    5.30
   8   1   2   34.60    6.00
  -9  -1  -2   -1.50    1.20
  -9  -1  -2    3.20    2.10
   9   1   2    4.50    2.00
   9   1   2    3.80    2.20
   9   1   2    0.90    1.40
   9   1   2   -1.10    1.50
   9   1   2   -0.10    1.80
   9   1   2   -1.10    1.20
 -10  -1  -2   -0.70    1.60
 -10  -1  -2    0.90    1.80
  10   1   2    0.40    1.80
  10   1   2   -0.20    1.10
  10   1   2    2.70    2.10
  10   1   2    0.50    2.30
  10   1   2    0.50    1.90
 -11  -1  -2    2.50    2.50
 -11  -1  -2    3.40    2.40
  11   1   2    2.00    1.70
  11   1   2    1.30    1.70
  11   1   2    6.50    3.50
  11   1   2    1.40    1.90
  11   1   2    4.80    2.50
  11   1   2    4.90    2.70
  12   1   2   28.80    5.40
  12   1   2   23.30    5.50
  12   1   2   18.90    5.50
  12   1   2   22.40    5.30
  12   1   2   26.70    6.20
  13  -2  -2   12.80    4.00
  13  -2  -2    7.30    4.10
  13  -2  -2    8.20    3.10
  13  -2  -2    8.00    3.20
  13  -2  -2   21.90    4.90
  13  -2  -2    7.10    2.90
  12  -2  -2  398.26   24.20
  12  -2  -2  351.36   23.50
  12  -2  -2  403.06   24.20
  12  -2  -2  346.77   23.80
  12  -2  -2  354.86   23.50
 -12   2   2  359.66   22.90
  11  -2  -2   42.30    6.30
  11  -2  -2   38.50    6.90
  11  -2  -2   43.10    6.60
  11  -2  -2   39.60    6.80
  11  -2  -2   39.60    6.70
  11  -2  -2   42.00    5.40
  10  -2  -2  132.59   10.30
  10  -2  -2  127.49   10.80
  10  -2  -2  129.79   10.60
  10  -2  -2  139.29   10.50
  10  -2  -2  118.09   10.20
  10  -2  -2  141.79   10.70
 -10   2   2  141.69   10.20
   9  -2  -2   55.39    5.80
   9  -2  -2   70.99    6.50
   9  -2  -2   60.49    6.10
   9  -2  -2   79.99    6.70
   9  -2  -2   62.59    6.10
  -9   2   2   56.19    5.70
  -9   2   2   71.69    6.10
   8  -2  -2   31.20    4.80
   8  -2  -2   30.70    3.80
   8  -2  -2   34.10    3.90
   8  -2  -2   35.70    4.10
   8  -2  -2   38.60    4.30
  -8   2   2   32.00    3.80
  -8   2   2   38.50    6.10
   7  -2  -2  325.37   19.30
   7  -2  -2  336.67   19.10
   7  -2  -2  331.87   19.40
   7  -2  -2  348.17   19.40
   7  -2  -2  320.47   19.30
  -7   2   2  295.57   18.80
  -7   2   2  358.46   19.20
   6  -2  -2 2615.04  133.09
   6  -2  -2 2572.74  132.69
   6  -2  -2 2786.72  133.09
   6  -2  -2 2525.95  132.99
   6  -2  -2 2700.73  133.19
  -6   2   2 2662.13  132.69
  -6   2   2 2483.85  132.59
   5  -2  -2   62.89    4.80
   5  -2  -2   60.59    4.80
   5  -2  -2   66.29    4.90
  -5   2   2   66.59    4.70
   4  -2  -2  589.94   29.60
   4  -2  -2  571.64   29.50
   4  -2  -2  517.55   29.40
  -4   2   2  575.14   29.50
   3  -2  -2   11.90    1.40
   3  -2  -2   11.80    1.40
   3  -2  -2   14.40    1.40
  -3   2   2   12.30    1.40
   2  -2  -2  109.99    6.30
   2  -2  -2  117.69    5.90
   2  -2  -2  103.89    6.10
   2  -2  -2  112.19    6.30
  -2   2   2  106.09    6.20
   1  -2  -2    1.00    0.40
   1  -2  -2    0.80    0.60
   1  -2  -2    1.80    0.70
   1  -2  -2    1.20    0.70
  -1   2   2    0.70    0.40
  -1   2   2    0.40    0.40
  -1   2   2    1.00    0.40
  -1   2   2    0.80    0.80
   0   2   2   -0.30    0.20
  -1  -2  -2  426.36   21.20
  -1  -2  -2  340.27   21.00
  -1  -2  -2  358.46   21.10
  -1  -2  -2  384.56   21.20
   1   2   2  356.06   20.90
   1   2   2  416.06   21.10
   1   2   2  426.26   21.30
   1   2   2  431.76   21.20
  -2  -2  -2  294.67   16.60
  -2  -2  -2  288.67   16.30
  -2  -2  -2  304.67   16.70
  -2  -2  -2  289.67   16.50
   2   2   2  280.27   16.30
   2   2   2  282.87   16.30
   2   2   2  274.67   16.20
  -3  -2  -2   87.69    6.40
  -3  -2  -2   77.49    6.30
  -3  -2  -2   82.89    6.50
   3   2   2   74.09    6.10
   3   2   2   80.59    6.20
   3   2   2   90.89    6.40
   3   2   2   82.69    6.20
  -4  -2  -2  289.07   16.30
  -4  -2  -2  255.57   16.00
  -4  -2  -2  267.87   16.10
   4   2   2  221.78   15.30
   4   2   2  252.47   15.70
   4   2   2  262.67   15.90
   4   2   2  262.07   15.90
  -5  -2  -2    8.30    2.40
  -5  -2  -2   11.00    3.00
  -5  -2  -2    5.70    2.20
   5   2   2   10.10    2.90
   5   2   2   10.40    2.70
   5   2   2    6.70    2.20
   5   2   2   11.80    3.00
  -6  -2  -2 1978.50  112.49
  -6  -2  -2 2072.69  112.69
  -6  -2  -2 2336.17  112.79
   6   2   2 2116.99  112.69
   6   2   2 2349.46  112.69
   6   2   2 1983.40  112.19
   6   2   2 2374.26  112.79
  -7  -2  -2   30.40    5.30
  -7  -2  -2   50.29    5.80
   7   2   2   45.70    5.40
   7   2   2   57.99    5.80
   7   2   2   45.60    5.50
   7   2   2   32.60    5.40
   7   2   2   39.70    6.30
  -8  -2  -2   50.49    6.30
   8   2   2   67.89    9.40
   8   2   2   48.90    6.10
   8   2   2   54.09    6.10
   8   2   2   47.50    7.50
   8   2   2   62.09    6.50
   8   2   2   52.39    6.50
  -9  -2  -2   18.30    4.80
   9   2   2   31.30    6.40
   9   2   2   20.90    4.70
   9   2   2   16.90    4.00
   9   2   2   11.30    3.90
   9   2   2   22.60    5.40
   9   2   2   18.40    4.90
 -10  -2  -2    7.70    3.40
  10   2   2    6.50    2.60
  10   2   2    5.60    3.30
  10   2   2    4.40    2.70
  10   2   2    3.30    2.40
  10   2   2    6.80    3.10
  10   2   2    9.00    3.00
 -11  -2  -2   55.99    8.90
  11   2   2   54.09    9.00
  11   2   2   48.50    8.50
  11   2   2   56.59    7.10
  11   2   2   54.29    9.30
  11   2   2   52.19    8.90
  11   2   2   63.39    9.80
  12   2   2  196.68   17.10
  12   2   2  185.38   16.90
  12   2   2  227.58   16.90
  12   2   2  214.88   16.70
  12   2   2  197.28   17.40
  13  -3  -2    0.10    3.10
  13  -3  -2    3.10    2.30
  13  -3  -2    9.20    2.60
  13  -3  -2    5.30    2.50
  13  -3  -2    8.80    3.10
  13  -3  -2    7.60    3.10
  12  -3  -2    5.20    2.50
  12  -3  -2    4.30    2.60
  12  -3  -2   12.10    3.40
  12  -3  -2    3.60    2.20
  12  -3  -2    2.70    2.60
  12  -3  -2    7.70    2.80
  11  -3  -2    1.20    1.40
  11  -3  -2    0.90    1.50
  11  -3  -2   -0.70    1.50
  11  -3  -2    4.00    2.20
  11  -3  -2    2.10    1.60
  10  -3  -2   24.90    4.80
  10  -3  -2   36.10    4.50
  10  -3  -2   35.70    4.30
  10  -3  -2   34.20    5.20
  10  -3  -2   23.50    5.00
  10  -3  -2   25.70    4.50
 -10   3   2   33.80    3.90
   9  -3  -2   18.20    3.50
   9  -3  -2   12.00    2.90
   9  -3  -2   17.30    3.20
   9  -3  -2   22.00    3.80
   9  -3  -2   18.70    3.40
  -9   3   2   14.80    2.80
   8  -3  -2   27.70    3.40
   8  -3  -2   27.70    3.40
   8  -3  -2   17.70    3.30
   8  -3  -2   20.20    3.40
   7  -3  -2    5.20    1.60
   7  -3  -2    5.20    1.60
   7  -3  -2    6.20    1.80
   7  -3  -2    4.80    1.60
   6  -3  -2   26.90    2.90
   6  -3  -2   30.20    3.00
   6  -3  -2   25.90    2.80
   6  -3  -2   26.30    2.80
   5  -3  -2   30.60    2.80
   5  -3  -2   25.60    2.60
   5  -3  -2   29.00    2.70
   5  -3  -2   27.20    2.60
   4  -3  -2   59.89    4.00
   4  -3  -2   59.99    3.90
   4  -3  -2   58.19    3.90
   4  -3  -2   52.89    3.90
  -4   3   2   52.79    3.70
  -4   3   2   59.59    3.90
   3  -3  -2   22.90    1.90
  -3   3   2   20.30    1.70
  -3   3   2   24.30    1.90
   2  -3  -2    2.00    0.60
   2  -3  -2    2.40    0.70
   2  -3  -2    3.70    0.90
   2  -3  -2    3.70    0.90
  -2   3   2    4.10    0.80
  -2   3   2    2.50    0.70
   1  -3  -2   23.80    2.10
  -1   3   2   20.20    1.90
  -1   3   2   26.80    1.80
   0  -3  -2   -0.20    0.50
   0  -3  -2    0.40    0.50
   0  -3  -2   -0.60    0.40
   0  -3  -2   -0.10    0.60
   0   3   2   -0.50    0.20
   0   3   2   -0.40    0.50
   0   3   2    0.20    0.40
   0   3   2   -0.20    0.40
  -1  -3  -2   26.70    2.80
  -1  -3  -2   27.10    2.80
  -1  -3  -2   27.70    2.70
   1   3   2   21.40    2.50
   1   3   2   26.70    2.70
   1   3   2   26.50    2.60
   1   3   2   26.80    2.70
  -2  -3  -2    0.30    0.70
  -2  -3  -2    0.50    0.70
  -2  -3  -2    0.20    0.70
  -2  -3  -2    1.50    1.00
   2   3   2    0.90    0.70
   2   3   2    0.70    0.90
   2   3   2    0.20    0.60
   2   3   2    0.40    0.80
  -3  -3  -2    0.30    0.60
  -3  -3  -2    2.20    1.30
  -3  -3  -2    3.90    2.00
  -3  -3  -2    1.00    1.10
   3   3   2    0.10    1.20
   3   3   2    1.50    1.10
   3   3   2    2.50    1.30
   3   3   2    0.80    0.80
  -4  -3  -2   38.50    4.40
  -4  -3  -2   42.90    4.60
   4   3   2   31.80    4.00
   4   3   2   42.70    4.50
   4   3   2   42.10    4.40
   4   3   2   36.40    4.10
  -5  -3  -2    2.70    2.00
  -5  -3  -2    4.10    2.00
  -5  -3  -2    1.10    1.20
   5   3   2    1.90    1.50
   5   3   2    2.40    1.50
   5   3   2    2.10    1.60
   5   3   2    1.40    1.20
  -6  -3  -2   18.50    5.80
  -6  -3  -2   27.70    4.90
  -6  -3  -2   27.00    4.70
   6   3   2   25.90    4.60
   6   3   2   20.80    4.20
   6   3   2   26.80    4.70
   6   3   2   20.00    4.20
  -7  -3  -2    4.60    2.10
  -7  -3  -2    7.20    2.90
   7   3   2   14.40    3.70
   7   3   2    7.80    2.90
   7   3   2    9.20    2.70
   7   3   2    5.30    2.30
   7   3   2   11.60    3.40
  -8  -3  -2    2.10    2.10
  -8  -3  -2    0.10    1.20
   8   3   2    4.60    2.50
   8   3   2    1.40    1.60
   8   3   2    1.20    1.30
   8   3   2    3.70    2.10
   8   3   2    1.60    1.90
   8   3   2    4.50    2.30
  -9  -3  -2    4.90    2.50
   9   3   2    2.40    2.50
   9   3   2    8.70    3.30
   9   3   2    5.10    2.60
   9   3   2    6.10    2.90
   9   3   2    2.50    2.00
 -10  -3  -2    6.70    3.90
 -10  -3  -2   12.40    4.50
  10   3   2   12.40    4.30
  10   3   2   16.70    4.40
  10   3   2   15.90    4.50
  10   3   2   15.80    5.10
  10   3   2   13.60    4.40
 -11  -3  -2    4.60    3.50
  11   3   2    0.40    2.80
  11   3   2    2.60    2.10
  11   3   2    2.40    1.50
  11   3   2    1.80    2.30
  11   3   2    3.10    3.30
  11   3   2   -0.30    2.30
  12   3   2   18.00    4.40
  12   3   2    6.60    4.30
  12   3   2    9.20    4.10
  12   3   2    3.30    2.80
  12  -4  -2    2.80    1.40
  12  -4  -2    2.90    1.90
  12  -4  -2   -4.20    1.80
  12  -4  -2    0.10    1.40
  12  -4  -2    2.90    2.00
  12  -4  -2   -3.10    2.00
  11  -4  -2   14.30    3.40
  11  -4  -2   13.80    3.60
  11  -4  -2   18.20    4.00
  11  -4  -2   17.30    3.70
  11  -4  -2   12.80    3.60
  11  -4  -2   23.90    4.20
  10  -4  -2   82.19    7.00
  10  -4  -2   74.69    6.90
  10  -4  -2   75.59    7.70
  10  -4  -2   69.69    6.50
   9  -4  -2  120.59    8.70
   9  -4  -2  117.49    8.70
   9  -4  -2  129.29    8.80
   9  -4  -2  121.59    8.80
   9  -4  -2  107.99    8.70
   8  -4  -2 1372.66   73.19
   8  -4  -2 1395.46   73.19
   8  -4  -2 1419.96   73.29
   8  -4  -2 1470.15   73.29
   7  -4  -2   23.40    2.70
   7  -4  -2   29.90    3.10
   7  -4  -2   28.50    3.00
   7  -4  -2   27.50    2.90
   6  -4  -2  116.09    7.70
   6  -4  -2  128.99    7.80
   6  -4  -2  126.29    7.80
   6  -4  -2  128.09    8.00
   5  -4  -2  656.33   34.00
   5  -4  -2  650.03   34.10
   5  -4  -2  664.83   34.10
   5  -4  -2  655.03   33.90
   4  -4  -2  263.47   14.40
   4  -4  -2  258.87   14.60
   4  -4  -2  285.47   15.10
   4  -4  -2  262.77   14.60
   4  -4  -2  271.97   14.50
  -4   4   2  289.17   14.30
  -4   4   2  282.37   14.30
   3  -4  -2  163.88    9.70
   3  -4  -2  168.68   10.00
   3  -4  -2  169.78    9.30
   3  -4  -2  169.08    9.80
  -3   4   2  193.78    9.60
  -3   4   2  199.28    9.50
   2  -4  -2 2815.92  138.49
   2  -4  -2 2518.25  137.79
   2  -4  -2 2885.31  138.19
  -2   4   2 2794.72  138.29
   1  -4  -2 1196.58   59.59
   1  -4  -2 1147.29   59.49
   1  -4  -2 1187.18   59.69
  -1   4   2 1154.48   59.49
  -1   4   2 1158.48   58.59
  -1   4   2 1156.28   59.39
   0  -4  -2   87.79    6.70
   0  -4  -2   82.09    6.00
   0  -4  -2   91.79    6.10
   0  -4  -2   92.99    6.10
   0   4   2   84.99    5.70
   0   4   2   87.39    5.80
   0   4   2   87.89    5.90
  -1  -4  -2   14.40    2.70
  -1  -4  -2   13.30    2.60
  -1  -4  -2   17.00    3.00
  -1  -4  -2   15.90    2.90
   1   4   2   19.10    2.90
   1   4   2   11.60    2.30
   1   4   2   16.30    2.00
   1   4   2   12.80    2.30
  -2  -4  -2  238.68   14.50
  -2  -4  -2  218.78   14.30
  -2  -4  -2  222.58   14.00
  -2  -4  -2  205.58   14.10
   2   4   2  246.48   14.20
   2   4   2  242.68   14.20
   2   4   2  253.17   14.30
   2   4   2  239.78   14.00
  -3  -4  -2  223.68   15.70
  -3  -4  -2  254.87   16.30
  -3  -4  -2  261.07   16.50
  -3  -4  -2  277.67   16.60
   3   4   2  286.37   16.40
   3   4   2  267.27   16.00
   3   4   2  258.67   15.90
   3   4   2  287.57   16.40
  -4  -4  -2 2143.99  118.09
  -4  -4  -2 2156.88  118.09
  -4  -4  -2 2295.67  117.79
  -4  -4  -2 2178.48  118.29
   4   4   2 2442.46  118.09
   4   4   2 2400.16  117.79
   4   4   2 2421.06  118.09
  -5  -4  -2  165.68   12.10
  -5  -4  -2  143.69   11.50
  -5  -4  -2  156.18   12.00
  -5  -4  -2  147.69   11.80
   5   4   2  164.78   11.90
   5   4   2  175.98   11.90
   5   4   2  163.88   11.70
   5   4   2  175.48   11.90
  -6  -4  -2   21.90    5.00
  -6  -4  -2   19.00    4.30
  -6  -4  -2   11.30    3.40
   6   4   2   24.20    4.60
   6   4   2   17.20    4.10
   6   4   2   14.50    3.70
   6   4   2   22.40    5.50
   6   4   2   15.00    3.80
  -7  -4  -2   59.59    7.00
  -7  -4  -2   59.99    7.10
   7   4   2   63.09    7.30
   7   4   2   63.79    7.10
   7   4   2   75.49    7.40
   7   4   2   65.79    7.10
   7   4   2   57.79    6.90
   7   4   2   77.69    7.40
  -8  -4  -2   50.69    6.60
  -8  -4  -2   66.09    9.80
   8   4   2   53.09    6.70
   8   4   2   53.39    6.50
   8   4   2   52.29    6.40
   8   4   2   53.39    6.80
  -9  -4  -2   63.79    9.80
  -9  -4  -2   60.99    7.60
   9   4   2   57.39    7.40
   9   4   2   67.09    7.60
   9   4   2   55.89    7.20
   9   4   2   67.59    7.80
   9   4   2   47.00    8.40
   9   4   2   66.09    7.50
 -10  -4  -2  359.36   26.00
 -10  -4  -2  407.56   26.80
  10   4   2  420.86   27.50
  10   4   2  355.86   26.00
  10   4   2  366.66   25.70
  10   4   2  381.96   25.60
  10   4   2  394.36   26.30
  10   4   2  368.36   25.60
 -11  -4  -2    3.90    3.00
  11   4   2    6.30    3.60
  11   4   2    4.50    3.20
  11   4   2    3.00    2.80
  11   4   2    2.80    1.70
  11   4   2    3.10    3.20
  12  -5  -2    7.50    2.40
  12  -5  -2   11.60    3.40
  12  -5  -2    9.40    2.60
  12  -5  -2    9.70    2.30
  12  -5  -2    8.80    3.10
  11  -5  -2   13.70    3.10
  11  -5  -2   15.70    3.20
  11  -5  -2   13.60    3.70
  11  -5  -2   11.30    3.00
  11  -5  -2   13.10    2.80
  10  -5  -2    8.30    2.20
  10  -5  -2    7.00    2.10
  10  -5  -2    6.90    2.10
  10  -5  -2    7.20    2.30
   9  -5  -2   11.10    2.30
   9  -5  -2    8.50    2.10
   9  -5  -2   14.60    2.60
   9  -5  -2    8.80    2.10
   8  -5  -2    9.10    1.90
   8  -5  -2   10.40    2.00
   8  -5  -2   12.10    2.30
   8  -5  -2   10.10    2.00
   7  -5  -2    9.80    1.70
   7  -5  -2   12.20    1.90
   7  -5  -2   10.00    1.80
   7  -5  -2   15.80    1.90
   6  -5  -2   21.30    1.90
   6  -5  -2   22.10    2.00
   6  -5  -2   16.80    1.90
   6  -5  -2   19.60    2.20
   5  -5  -2    0.50    0.50
   5  -5  -2    1.10    0.80
   5  -5  -2    1.80    0.60
   5  -5  -2    1.70    0.60
   5  -5  -2    2.30    0.60
   4  -5  -2    0.90    0.70
   4  -5  -2    3.80    0.80
   4  -5  -2    1.70    0.50
   4  -5  -2    3.60    0.80
   3  -5  -2   12.60    1.30
   3  -5  -2   10.90    1.20
   3  -5  -2    9.00    1.70
   3  -5  -2    7.50    0.90
  -3   5   2   10.50    0.90
  -3   5   2    9.10    0.90
   2  -5  -2    1.70    0.70
   2  -5  -2    1.30    0.70
   2  -5  -2    1.10    0.60
   2  -5  -2    2.80    0.90
  -2   5   2    0.30    0.70
  -2   5   2    0.90    0.70
  -2   5   2    1.80    0.70
   1  -5  -2    3.70    1.10
   1  -5  -2    2.30    1.00
   1  -5  -2    4.90    1.30
   1  -5  -2    1.70    0.80
  -1   5   2    3.50    0.90
  -1   5   2    2.70    0.90
  -1   5   2    2.40    1.00
   0  -5  -2    0.00    0.70
   0  -5  -2    0.40    0.60
   0  -5  -2   -0.10    0.60
   0  -5  -2    0.80    0.80
   0   5   2    1.20    0.80
   0   5   2   -0.40    0.40
   0   5   2   -0.70    0.40
  -1  -5  -2   37.40    3.90
  -1  -5  -2   39.90    4.10
  -1  -5  -2   50.39    4.50
  -1  -5  -2   53.99    4.60
   1   5   2   32.00    3.60
   1   5   2   36.70    3.70
   1   5   2   45.70    4.10
   1   5   2   49.50    3.90
  -2  -5  -2    5.30    1.50
  -2  -5  -2    9.50    2.30
  -2  -5  -2    7.30    2.10
  -2  -5  -2    7.80    2.10
   2   5   2    6.60    2.00
   2   5   2    7.10    1.80
   2   5   2    8.50    2.10
   2   5   2    8.20    2.20
  -3  -5  -2   13.40    3.20
  -3  -5  -2    8.90    2.50
  -3  -5  -2    9.30    2.40
  -3  -5  -2    4.50    1.80
   3   5   2    7.80    2.20
   3   5   2   14.90    3.20
   3   5   2   12.30    2.60
   3   5   2    9.30    2.20
  -4  -5  -2    3.30    1.70
  -4  -5  -2    1.70    1.40
  -4  -5  -2    2.70    1.90
  -4  -5  -2    1.00    1.30
   4   5   2    2.50    1.40
   4   5   2    1.50    1.30
   4   5   2    0.70    1.10
   4   5   2    4.20    1.90
  -5  -5  -2    8.30    2.90
  -5  -5  -2    6.00    2.20
  -5  -5  -2    4.80    2.20
  -5  -5  -2    1.00    1.30
   5   5   2    3.50    1.90
   5   5   2    6.40    2.40
   5   5   2    2.90    1.80
   5   5   2    3.20    2.20
   5   5   2    2.50    1.70
  -6  -5  -2    4.40    2.30
  -6  -5  -2    1.50    1.80
  -6  -5  -2   -1.20    1.40
   6   5   2    5.00    2.10
   6   5   2    2.60    1.90
   6   5   2    2.80    2.30
   6   5   2    3.80    2.10
   6   5   2    0.70    1.80
   6   5   2    2.50    2.00
  -7  -5  -2    0.40    2.00
  -7  -5  -2    0.90    1.60
   7   5   2    1.70    1.80
   7   5   2    2.30    1.80
   7   5   2    3.40    2.10
   7   5   2    2.50    2.00
   7   5   2   -1.50    1.20
   7   5   2   -0.40    1.10
  -8  -5  -2    1.50    1.90
  -8  -5  -2    2.10    2.00
   8   5   2    0.10    1.80
   8   5   2    2.40    1.80
   8   5   2   -0.40    1.80
   8   5   2    0.00    1.70
   8   5   2   -2.00    2.00
  -9  -5  -2    2.40    2.40
  -9  -5  -2    2.00    1.80
   9   5   2   -0.30    2.00
   9   5   2   -0.80    1.60
   9   5   2    3.30    2.60
   9   5   2    1.60    2.40
   9   5   2    0.00    2.60
 -10  -5  -2   11.90    4.10
 -10  -5  -2   15.50    7.50
  10   5   2   16.90    5.40
  10   5   2    6.20    2.70
  10   5   2   14.70    4.40
  10   5   2    7.30    2.90
  10   5   2   22.30    5.50
  10   5   2   23.30    5.60
 -11  -5  -2    1.80    4.40
  11   5   2    3.20    2.40
  11   5   2    0.40    2.60
  11   5   2    7.30    3.40
  11   5   2    1.10    4.20
  11   5   2    1.20    2.80
  12  -6  -2  215.88   13.40
  12  -6  -2  192.58   13.30
  12  -6  -2  226.68   15.70
  12  -6  -2  196.78   13.40
  12  -6  -2  221.48   15.00
  12  -6  -2  202.98   13.40
  11  -6  -2   -0.30    1.00
  11  -6  -2    0.00    1.20
  11  -6  -2   -1.50    1.60
  11  -6  -2    0.60    1.00
  11  -6  -2    0.40    1.00
  11  -6  -2    2.90    1.80
  10  -6  -2   35.50    3.70
  10  -6  -2   35.60    5.40
  10  -6  -2   40.80    3.80
  10  -6  -2   36.70    3.80
   9  -6  -2  169.08    9.90
   9  -6  -2  158.48    9.80
   9  -6  -2  150.48    9.60
   9  -6  -2  152.78    9.70
   8  -6  -2   80.69    5.60
   8  -6  -2   82.39    5.50
   8  -6  -2   87.79    5.70
   8  -6  -2   82.89    5.60
   7  -6  -2   12.10    1.70
   7  -6  -2    8.70    1.50
   7  -6  -2   12.60    1.40
   6  -6  -2  479.65   26.00
   6  -6  -2  447.86   24.30
   6  -6  -2  471.95   24.30
   6  -6  -2  492.15   24.40
   5  -6  -2   17.30    1.30
   5  -6  -2   14.20    1.20
   5  -6  -2   17.20    1.30
   5  -6  -2   19.40    2.90
   5  -6  -2   15.60    1.30
   4  -6  -2  203.18   10.50
   4  -6  -2  195.58   10.30
   4  -6  -2  195.68   11.80
   4  -6  -2  195.78   10.50
   3  -6  -2  334.87   19.00
   3  -6  -2  385.46   20.20
   3  -6  -2  337.17   19.00
  -3   6   2  364.86   18.60
  -3   6   2  382.66   18.60
  -3   6   2  366.06   18.60
   2  -6  -2 1634.04   83.69
   2  -6  -2 1521.45   83.59
   2  -6  -2 1520.95   83.59
   2  -6  -2 1764.52   84.49
  -2   6   2 1737.73   83.69
  -2   6   2 1683.93   83.69
  -2   6   2 1685.73   84.19
   1  -6  -2   27.90    3.00
   1  -6  -2   23.80    2.70
   1  -6  -2   27.20    2.80
   1  -6  -2   21.20    2.50
  -1   6   2   21.40    2.40
  -1   6   2   24.10    2.70
  -1   6   2   26.50    2.40
   0  -6  -2  293.07   17.40
   0  -6  -2  318.97   17.70
   0  -6  -2  275.17   17.40
   0  -6  -2  285.97   17.50
   0   6   2  287.17   18.00
   0   6   2  319.37   17.20
   0   6   2  309.37   16.80
   0   6   2  318.27   17.60
  -1  -6  -2  564.24   30.90
  -1  -6  -2  569.84   30.80
  -1  -6  -2  523.85   30.70
  -1  -6  -2  510.65   30.50
   1   6   2  599.64   30.00
   1   6   2  554.84   30.20
   1   6   2  545.85   30.50
   1   6   2  568.84   30.30
  -2  -6  -2 2090.39  104.39
  -2  -6  -2 1892.91  104.39
  -2  -6  -2 1953.80  104.39
  -2  -6  -2 1873.21  104.29
   2   6   2 2019.20  104.09
   2   6   2 2231.48  104.19
   2   6   2 1972.80  103.89
   2   6   2 2133.89  103.99
  -3  -6  -2  301.57   19.00
  -3  -6  -2  284.07   18.40
  -3  -6  -2  288.57   18.80
  -3  -6  -2  291.97   18.80
   3   6   2  293.77   18.40
   3   6   2  305.07   18.10
   3   6   2  321.87   18.50
  -4  -6  -2  763.52   45.80
  -4  -6  -2  849.02   46.30
  -4  -6  -2  794.72   45.40
  -4  -6  -2  860.31   46.50
   4   6   2  904.11   45.50
   4   6   2  797.12   45.70
   4   6   2  873.01   45.30
   4   6   2  759.22   48.00
   4   6   2  821.32   45.20
  -5  -6  -2  169.38   13.40
  -5  -6  -2  180.98   13.00
  -5  -6  -2  180.88   13.60
  -5  -6  -2  160.78   13.10
   5   6   2  195.78   13.10
   5   6   2  167.68   12.80
   5   6   2  154.48   12.90
   5   6   2  189.48   13.30
   5   6   2  177.18   12.60
   5   6   2  163.08   12.90
  -6  -6  -2  256.17   18.80
  -6  -6  -2  232.58   17.60
  -6  -6  -2  272.97   19.10
  -6  -6  -2  230.38   18.30
   6   6   2  311.17   18.90
   6   6   2  296.57   18.40
   6   6   2  261.67   20.70
   6   6   2  287.37   19.20
   6   6   2  255.97   18.30
   6   6   2  292.67   18.50
  -7  -6  -2    0.90    2.10
  -7  -6  -2    5.40    2.70
  -7  -6  -2    6.80    3.50
   7   6   2    4.40    2.50
   7   6   2    0.70    2.70
   7   6   2    0.90    1.70
   7   6   2    3.10    1.80
   7   6   2   -0.40    1.10
  -8  -6  -2  183.68   15.30
  -8  -6  -2  172.78   15.10
   8   6   2  189.48   14.70
   8   6   2  194.28   14.80
   8   6   2  184.28   14.60
   8   6   2  180.38   15.10
   8   6   2  166.08   14.90
  -9  -6  -2   40.40    7.90
  -9  -6  -2   43.30    8.50
   9   6   2   43.30    8.10
   9   6   2   40.80    8.10
   9   6   2   43.30    7.80
   9   6   2   40.30    7.70
   9   6   2   57.49    9.90
   9   6   2   48.00    8.10
  10   6   2   -2.40    3.80
  10   6   2    1.40    3.40
  10   6   2   -0.30    2.00
  10   6   2    7.60    3.20
  10   6   2    2.90    2.90
  12  -7  -2    6.20    1.90
  12  -7  -2    3.50    1.50
  12  -7  -2    7.50    2.80
  12  -7  -2    6.40    1.70
  12  -7  -2    2.80    1.30
  12  -7  -2    2.60    2.60
  11  -7  -2   66.69    6.50
  11  -7  -2   61.19    4.80
  11  -7  -2   69.79    6.60
  11  -7  -2   62.09    4.80
  11  -7  -2   60.19    4.70
  10  -7  -2    2.10    1.00
  10  -7  -2    1.90    1.00
  10  -7  -2    2.80    1.00
   9  -7  -2    0.70    0.50
   9  -7  -2   -0.60    0.60
   9  -7  -2    2.10    0.70
   9  -7  -2    1.10    1.40
   9  -7  -2    1.70    0.70
   8  -7  -2   11.40    1.10
   8  -7  -2    6.30    2.10
   8  -7  -2    8.80    1.00
   8  -7  -2   10.00    1.00
   8  -7  -2    9.10    1.00
   7  -7  -2    5.20    1.80
   6  -7  -2   16.80    3.00
   5  -7  -2   58.89    5.00
   4  -7  -2    5.60    1.60
   4  -7  -2    5.60    0.90
   4  -7  -2    8.40    0.90
   4  -7  -2    9.70    1.00
   3  -7  -2   -0.60    0.40
   3  -7  -2    0.20    0.50
   3  -7  -2   -1.00    0.60
   3  -7  -2   -0.20    0.50
  -3   7   2    0.80    0.40
  -3   7   2    0.00    0.40
  -3   7   2    0.00    0.30
  -3   7   2   -0.40    0.30
   2  -7  -2    0.80    0.80
   2  -7  -2    0.20    0.60
   2  -7  -2   -0.40    0.60
   2  -7  -2    0.80    0.60
  -2   7   2   -0.20    0.50
  -2   7   2   -0.70    0.40
  -2   7   2   -0.20    0.50
  -2   7   2    0.70    0.70
  -2   7   2   -0.90    0.50
   1  -7  -2   12.00    2.30
   1  -7  -2    8.20    2.40
   1  -7  -2   12.10    2.20
   1  -7  -2   12.10    2.30
  -1   7   2    9.90    1.90
  -1   7   2   15.40    1.80
  -1   7   2   10.10    2.20
   0  -7  -2    1.30    0.90
   0  -7  -2    0.40    0.70
   0  -7  -2    0.10    0.70
   0  -7  -2    0.50    0.90
   0   7   2    0.90    0.80
   0   7   2    1.40    1.00
   0   7   2    1.90    1.00
   0   7   2    1.20    0.80
   0   7   2    0.60    0.70
   0   7   2    0.90    0.60
  -1  -7  -2   20.70    3.60
  -1  -7  -2   14.10    3.10
  -1  -7  -2   14.40    3.00
  -1  -7  -2   22.40    3.80
   1   7   2   18.20    3.10
   1   7   2   11.90    2.50
   1   7   2   14.20    2.70
  -2  -7  -2   18.10    3.80
  -2  -7  -2   14.80    3.30
  -2  -7  -2   16.10    3.60
  -2  -7  -2   10.00    2.60
   2   7   2   10.90    2.80
   2   7   2   12.00    2.40
   2   7   2   10.00    2.50
   2   7   2    6.10    1.90
   2   7   2   10.00    2.50
  -3  -7  -2    2.00    1.30
  -3  -7  -2    2.50    1.40
  -3  -7  -2    2.60    1.70
   3   7   2    5.80    1.90
   3   7   2    1.00    1.30
   3   7   2    1.30    1.20
   3   7   2    2.50    1.40
  -4  -7  -2   -0.40    1.30
  -4  -7  -2   -1.30    0.90
  -4  -7  -2   -0.30    1.10
  -4  -7  -2   -0.40    1.10
   4   7   2   -0.50    1.00
   4   7   2   -1.20    1.10
   4   7   2   -0.20    1.20
   4   7   2    0.50    1.30
   4   7   2   -0.60    0.70
   4   7   2    1.10    1.10
  -5  -7  -2   10.90    3.70
  -5  -7  -2   14.10    3.80
  -5  -7  -2   11.40    3.40
  -5  -7  -2   10.70    3.60
   5   7   2   12.70    3.30
   5   7   2   11.20    3.60
   5   7   2    7.70    2.60
   5   7   2    8.40    2.80
   5   7   2   10.30    3.10
   5   7   2    9.20    3.10
  -6  -7  -2    3.80    2.20
  -6  -7  -2    9.10    3.50
  -6  -7  -2    7.30    2.70
   6   7   2    5.50    2.60
   6   7   2    8.70    3.10
   6   7   2    6.60    2.80
   6   7   2    5.50    2.40
   6   7   2    6.40    2.70
   6   7   2    4.60    2.20
  -7  -7  -2    3.30    2.30
  -7  -7  -2    1.10    2.20
   7   7   2    1.60    1.60
   7   7   2    3.30    2.40
   7   7   2    3.40    2.30
   7   7   2   -0.20    1.50
  -8  -7  -2    6.80    2.80
  -8  -7  -2   -0.10    2.50
   8   7   2    1.50    2.00
   8   7   2    5.20    2.30
   8   7   2    3.80    2.40
   8   7   2    3.30    2.50
   8   7   2    1.80    2.80
  -9  -7  -2    3.20    3.40
  -9  -7  -2    7.90    3.60
   9   7   2    7.00    3.60
   9   7   2    3.80    2.70
   9   7   2    6.90    3.20
   9   7   2    0.90    1.70
   9   7   2    6.80    3.30
   9   7   2    5.80    3.20
 -10  -7  -2    1.50    3.30
  10   7   2   -0.20    2.40
  10   7   2   -0.70    2.80
  10   7   2    5.70    3.10
  10   7   2    2.70    3.70
  11  -8  -2   95.99    8.50
  11  -8  -2  109.19    8.70
  10  -8  -2  365.46   22.00
   9  -8  -2   48.60    5.10
   8  -8  -2  276.77   17.10
   7  -8  -2   58.79    5.40
   6  -8  -2   87.99    6.90
   5  -8  -2  264.87   13.90
   4  -8  -2  540.75   29.20
   4  -8  -2  605.04   29.80
   4  -8  -2  569.54   29.20
   3  -8  -2  273.27   17.90
   3  -8  -2  264.37   15.30
   3  -8  -2  262.77   15.50
   3  -8  -2  286.07   15.40
  -3   8   2  276.27   14.40
  -3   8   2  277.37   14.50
  -3   8   2  278.07   14.40
  -3   8   2  289.67   14.50
   2  -8  -2  684.23   38.80
   2  -8  -2  746.43   38.10
   2  -8  -2  659.93   37.80
   2  -8  -2  722.43   38.00
  -2   8   2  741.43   37.60
  -2   8   2  721.83   37.50
  -2   8   2  733.73   37.40
  -2   8   2  707.83   38.50
  -2   8   2  740.13   37.60
   1  -8  -2    5.80    1.90
   1  -8  -2    5.90    1.90
   1  -8  -2    7.50    2.30
   1  -8  -2    8.10    2.00
  -1   8   2    5.70    2.00
  -1   8   2    9.00    2.40
  -1   8   2    8.40    1.90
  -1   8   2   10.80    2.20
  -1   8   2    9.20    1.90
   0  -8  -2    4.40    1.80
   0  -8  -2    5.50    2.00
   0  -8  -2    7.10    2.30
   0  -8  -2    8.60    2.30
   0   8   2    5.90    1.80
   0   8   2    7.50    2.40
   0   8   2    5.80    1.20
   0   8   2    5.70    1.80
   0   8   2    8.40    1.50
   0   8   2    4.50    1.50
   0   8   2    5.80    1.70
  -1  -8  -2  348.97   20.30
  -1  -8  -2  305.87   19.80
  -1  -8  -2  277.47   19.60
  -1  -8  -2  314.87   19.90
   1   8   2  338.77   19.90
   1   8   2  325.17   19.70
   1   8   2  340.97   18.50
   1   8   2  346.17   19.30
  -2  -8  -2  576.84   32.10
  -2  -8  -2  517.35   31.40
  -2  -8  -2  513.85   31.30
  -2  -8  -2  560.74   31.60
   2   8   2  514.25   31.00
   2   8   2  555.34   30.70
   2   8   2  534.75   31.20
   2   8   2  550.04   29.90
   2   8   2  570.84   30.80
  -3  -8  -2  102.49    9.40
  -3  -8  -2  106.39    9.40
  -3  -8  -2  110.79   10.00
  -3  -8  -2  117.49    9.90
   3   8   2  116.19    9.10
   3   8   2  106.99    9.20
   3   8   2  129.59    9.30
   3   8   2  111.29    9.40
   3   8   2  118.39    8.70
   3   8   2  109.69    9.30
  -4  -8  -2   19.80    5.10
  -4  -8  -2   14.00    4.00
  -4  -8  -2   21.90    5.10
  -4  -8  -2   20.20    4.60
   4   8   2   20.00    4.20
   4   8   2   25.80    5.30
   4   8   2   19.60    4.20
   4   8   2   14.30    4.40
   4   8   2   27.50    5.30
   4   8   2   17.70    4.00
  -5  -8  -2   19.60    4.80
  -5  -8  -2   16.50    4.40
  -5  -8  -2   20.10    5.00
  -5  -8  -2   25.10    5.80
   5   8   2   17.10    4.10
   5   8   2   11.60    3.40
   5   8   2   26.10    5.50
   5   8   2   13.80    4.00
  -6  -8  -2    1.00    2.10
  -6  -8  -2    0.70    1.50
   6   8   2   -1.30    1.20
   6   8   2    1.90    2.10
   6   8   2    3.20    2.40
   6   8   2    1.30    2.10
   6   8   2   -0.30    1.60
  -7  -8  -2  123.19   10.90
  -7  -8  -2  110.69   11.50
  -7  -8  -2  111.39   11.30
   7   8   2  119.69   10.90
   7   8   2   95.79   10.50
   7   8   2  106.59   10.40
   7   8   2  107.29   10.90
   7   8   2  101.99    9.90
  -8  -8  -2  313.87   23.40
  -8  -8  -2  319.77   23.50
   8   8   2  273.27   22.00
   8   8   2  309.37   22.20
   8   8   2  285.27   21.50
   8   8   2  361.16   23.40
   8   8   2  303.77   21.70
   8   8   2  301.57   21.50
  -9  -8  -2   17.70    5.60
  -9  -8  -2    5.60    4.00
   9   8   2    5.40    3.30
   9   8   2    9.40    4.20
   9   8   2    4.20    3.90
   9   8   2   13.00    4.70
  10  -9  -2    3.70    1.90
   9  -9  -2   -1.00    1.20
   8  -9  -2   13.40    3.10
   7  -9  -2   30.00    3.70
   7  -9  -2   27.70    2.20
   6  -9  -2    0.90    1.20
   5  -9  -2   23.70    2.10
   5  -9  -2   18.60    3.50
   4  -9  -2    0.50    1.00
   4  -9  -2    0.70    0.50
   4  -9  -2    0.80    0.40
   4  -9  -2   -0.10    0.70
   3  -9  -2    8.60    1.90
   3  -9  -2    7.70    1.60
   3  -9  -2    8.00    1.70
   3  -9  -2    6.30    2.00
  -3   9   2    9.10    1.10
  -3   9   2   10.90    1.10
  -3   9   2    8.40    1.10
  -3   9   2    8.30    1.00
   2  -9  -2    7.10    1.60
   2  -9  -2    6.70    1.70
   2  -9  -2    3.60    1.70
   2  -9  -2    6.50    1.60
  -2   9   2    3.80    1.60
  -2   9   2    6.50    1.60
  -2   9   2    3.10    1.20
  -2   9   2    3.90    1.20
  -2   9   2    3.90    1.20
   1  -9  -2   83.19    7.30
   1  -9  -2   94.79    7.20
   1  -9  -2   88.49    6.70
   1  -9  -2   73.39    6.50
  -1   9   2   91.69    6.20
  -1   9   2   70.39    6.00
  -1   9   2   77.99    5.90
  -1   9   2   71.29    5.90
  -1   9   2   87.69    7.00
   0  -9  -2   32.00    4.00
   0  -9  -2   38.20    4.30
   0  -9  -2   33.50    4.30
   0  -9  -2   34.40    4.30
   0   9   2   34.60    3.70
   0   9   2   27.60    3.50
   0   9   2   41.50    4.00
   0   9   2   36.90    2.50
   0   9   2   32.60    3.90
   0   9   2   33.20    4.10
  -1  -9  -2    3.50    1.50
  -1  -9  -2    3.20    1.50
  -1  -9  -2   -1.10    1.00
  -1  -9  -2    2.10    1.60
   1   9   2    0.70    0.90
   1   9   2    0.50    1.00
   1   9   2    2.50    1.30
   1   9   2    1.40    1.40
   1   9   2    0.60    0.90
   1   9   2    0.50    1.00
  -2  -9  -2    4.00    1.80
  -2  -9  -2    4.00    2.20
  -2  -9  -2    3.20    2.20
   2   9   2    4.80    1.70
   2   9   2    2.70    1.50
   2   9   2    3.30    1.70
   2   9   2    4.10    1.60
   2   9   2    0.50    1.70
   2   9   2    2.90    1.50
  -3  -9  -2   19.70    4.40
  -3  -9  -2    6.00    2.40
  -3  -9  -2   12.60    3.30
  -3  -9  -2   15.80    4.10
   3   9   2    9.40    3.00
   3   9   2   12.10    2.90
   3   9   2   12.80    3.30
   3   9   2    8.20    3.00
   3   9   2    9.80    2.70
   3   9   2   13.00    2.80
  -4  -9  -2    8.70    3.40
  -4  -9  -2    6.50    2.70
  -4  -9  -2    6.00    2.60
  -4  -9  -2    7.10    3.00
   4   9   2    8.00    2.90
   4   9   2   11.20    3.10
   4   9   2   12.00    3.60
   4   9   2    4.70    2.00
   4   9   2    8.20    2.50
  -5  -9  -2    2.10    1.90
  -5  -9  -2    1.00    1.80
  -5  -9  -2   -0.60    1.50
  -5  -9  -2   -0.60    1.70
   5   9   2   -3.70    1.40
   5   9   2    0.60    1.70
   5   9   2   -1.00    1.50
   5   9   2    0.20    1.10
   5   9   2    0.10    1.00
  -6  -9  -2    0.50    2.50
  -6  -9  -2    6.00    3.20
  -6  -9  -2    5.40    3.20
  -6  -9  -2    3.10    2.20
   6   9   2   -1.60    2.00
   6   9   2    2.20    1.70
   6   9   2    7.10    2.90
   6   9   2    4.30    2.60
   6   9   2    9.90    3.40
   6   9   2    3.60    2.30
  -7  -9  -2    0.00    1.40
  -7  -9  -2   -1.50    2.00
  -7  -9  -2    6.80    3.30
   7   9   2   -1.70    1.90
   7   9   2    3.10    2.40
   7   9   2    4.10    2.60
   7   9   2    9.00    3.30
   7   9   2   -0.70    1.90
  -8  -9  -2   -1.60    2.90
  -8  -9  -2   -6.80    2.70
   8   9   2   -0.30    1.90
   8   9   2    0.20    1.30
   8   9   2   -0.70    2.00
   8   9   2   -3.50    3.60
  -9  -9  -2    5.30    4.50
   9   9   2   15.00    4.60
   9   9   2   10.80    3.90
   9   9   2    8.50    3.50
   9   9   2    9.70    5.20
  10 -10  -2   10.00    2.20
  10 -10  -2    9.80    3.10
   9 -10  -2   34.90    4.50
   9 -10  -2   33.30    3.20
   8 -10  -2   86.79    5.40
   8 -10  -2   75.39    7.10
   7 -10  -2   78.39    6.80
   7 -10  -2   70.49    4.50
   6 -10  -2  194.58   13.10
   6 -10  -2  191.18   10.70
   5 -10  -2   98.79    6.50
   5 -10  -2   97.89    8.10
   4 -10  -2    3.40    1.80
   4 -10  -2    2.50    1.20
   4 -10  -2    2.10    0.80
   4 -10  -2    2.80    0.80
   3 -10  -2   92.99    6.70
   3 -10  -2   86.79    6.90
   3 -10  -2   96.89    7.00
   3 -10  -2  107.99    8.30
  -3  10   2  100.49    5.50
  -3  10   2   95.09    5.50
  -3  10   2   94.69    5.50
  -3  10   2   98.69    5.50
   2 -10  -2  398.26   22.80
   2 -10  -2  385.46   22.60
   2 -10  -2  425.26   23.30
   2 -10  -2  414.86   24.20
  -2  10   2  383.96   21.80
  -2  10   2  400.36   22.00
  -2  10   2  398.26   21.90
  -2  10   2  409.76   23.50
  -2  10   2  392.26   22.00
   1 -10  -2  398.86   22.80
   1 -10  -2  380.86   23.10
   1 -10  -2  337.57   21.90
  -1  10   2  369.36   21.00
  -1  10   2  379.86   21.70
  -1  10   2  404.66   21.70
  -1  10   2  379.06   21.20
   0 -10  -2  274.27   17.00
   0 -10  -2  267.47   17.20
   0 -10  -2  257.27   16.80
   0 -10  -2  250.47   17.20
   0  10   2  272.37   16.30
   0  10   2  250.17   16.70
   0  10   2  254.47   16.30
   0  10   2  249.28   15.60
  -1 -10  -2  740.63   40.00
  -1 -10  -2  656.63   39.40
  -1 -10  -2  670.63   39.40
  -1 -10  -2  691.23   40.00
   1  10   2  717.73   38.40
   1  10   2  659.33   39.10
   1  10   2  723.83   37.10
   1  10   2  687.83   39.30
   1  10   2  734.83   39.00
   1  10   2  693.63   36.70
  -2 -10  -2    3.80    2.10
  -2 -10  -2    3.20    2.10
  -2 -10  -2   -0.50    2.10
   2  10   2    2.90    1.60
   2  10   2    2.40    1.90
   2  10   2    4.10    1.80
   2  10   2    3.80    2.20
   2  10   2    1.00    1.20
   2  10   2    1.00    1.20
  -3 -10  -2   49.90    8.10
  -3 -10  -2   31.40    6.30
  -3 -10  -2   34.80    6.30
  -3 -10  -2   31.90    6.20
   3  10   2   28.50    5.40
   3  10   2   18.40    4.40
   3  10   2   35.70    6.10
   3  10   2   30.00    4.70
   3  10   2   32.50    4.90
   3  10   2   28.10    5.20
  -4 -10  -2  340.47   21.90
  -4 -10  -2  305.97   20.70
  -4 -10  -2  278.37   21.20
  -4 -10  -2  333.67   22.10
   4  10   2  292.97   19.60
   4  10   2  271.37   20.10
   4  10   2  294.47   19.70
   4  10   2  297.27   18.90
  -5 -10  -2   88.59    9.90
  -5 -10  -2   83.39    9.50
  -5 -10  -2   85.19    9.10
  -5 -10  -2   95.19   10.10
   5  10   2   85.69    8.10
   5  10   2   97.29    9.00
   5  10   2   89.19    9.30
   5  10   2   79.39    8.40
   5  10   2   84.99    9.00
  -6 -10  -2  300.37   22.40
  -6 -10  -2  314.07   22.60
  -6 -10  -2  324.97   23.00
  -6 -10  -2  306.37   21.60
   6  10   2  318.07   22.00
   6  10   2  278.17   20.40
   6  10   2  309.87   22.00
   6  10   2  294.77   21.40
   6  10   2  275.07   20.50
  -7 -10  -2   82.49   12.10
  -7 -10  -2   63.79   10.30
  -7 -10  -2   67.19    8.40
   7  10   2   56.89    9.00
   7  10   2   48.80    9.30
   7  10   2   54.29    7.00
   7  10   2   58.19   10.90
  -8 -10  -2   11.20    4.90
  -8 -10  -2   18.70    6.30
   8  10   2   22.00    5.50
   8  10   2   19.80    6.20
   8  10   2   19.70    4.70
   8  10   2   13.60    4.00
   9 -11  -2   22.40    2.20
   9 -11  -2   16.50    3.70
   8 -11  -2    1.80    0.80
   8 -11  -2    1.90    1.60
   7 -11  -2   15.60    1.80
   7 -11  -2   12.90    3.00
   6 -11  -2    0.20    1.60
   6 -11  -2    2.40    1.00
   5 -11  -2    0.50    1.40
   5 -11  -2    2.60    1.10
   4 -11  -2   -0.30    0.50
   4 -11  -2   -0.50    1.30
   4 -11  -2   -2.30    0.80
   4 -11  -2   -0.90    0.50
   3 -11  -2    2.70    1.20
   3 -11  -2    4.40    1.80
   3 -11  -2    3.90    1.80
   3 -11  -2    4.20    1.50
  -3  11   2    2.10    0.60
  -3  11   2    3.20    0.60
  -3  11   2    3.00    0.60
   2 -11  -2   14.50    3.50
   2 -11  -2   16.90    3.00
   2 -11  -2   14.80    2.90
   2 -11  -2   16.20    3.20
  -2  11   2   13.20    3.10
  -2  11   2   11.80    2.30
  -2  11   2   19.40    2.30
  -2  11   2   18.30    2.30
  -2  11   2   12.20    2.20
   1 -11  -2   26.60    5.00
   1 -11  -2   20.70    3.90
   1 -11  -2   19.70    3.90
  -1  11   2   27.00    3.10
  -1  11   2   17.80    3.10
  -1  11   2   20.70    3.80
  -1  11   2   22.80    3.60
   0 -11  -2    1.70    1.60
   0 -11  -2    1.90    1.60
   0 -11  -2    1.30    1.90
   0 -11  -2    3.90    1.80
   0  11   2    3.30    1.50
   0  11   2    0.70    1.00
   0  11   2   -0.50    1.30
   0  11   2    0.60    1.30
   0  11   2   -1.00    0.80
  -1 -11  -2   16.60    4.00
  -1 -11  -2   13.50    3.70
  -1 -11  -2   19.70    4.30
  -1 -11  -2   20.00    4.10
   1  11   2   16.90    3.70
   1  11   2   25.20    2.20
   1  11   2   20.30    3.50
   1  11   2   15.50    3.90
   1  11   2   17.30    3.50
   1  11   2   20.90    2.30
  -2 -11  -2    6.50    2.30
  -2 -11  -2    5.90    3.00
  -2 -11  -2    7.60    2.80
  -2 -11  -2   11.40    3.10
   2  11   2    7.60    2.00
   2  11   2   10.30    3.20
   2  11   2    9.10    2.50
   2  11   2    4.60    2.40
  -3 -11  -2    3.60    2.30
  -3 -11  -2    2.60    1.80
  -3 -11  -2    4.10    2.10
  -3 -11  -2   -2.30    1.90
   3  11   2    1.00    1.70
   3  11   2    3.90    2.30
   3  11   2    1.50    1.90
   3  11   2    3.10    2.10
   3  11   2    3.40    2.00
   3  11   2    1.80    2.00
  -4 -11  -2    0.90    2.20
  -4 -11  -2    3.20    2.50
  -4 -11  -2    1.50    1.70
  -4 -11  -2   -1.30    2.30
   4  11   2    2.00    1.70
   4  11   2    1.60    1.80
   4  11   2   -1.00    1.40
   4  11   2    2.40    1.90
   4  11   2    2.20    2.20
   4  11   2    0.40    1.60
   4  11   2   -1.30    2.90
  -5 -11  -2    4.70    3.60
  -5 -11  -2    9.80    3.50
  -5 -11  -2   17.60    4.90
  -5 -11  -2    7.00    3.80
   5  11   2    7.20    3.00
   5  11   2    5.30    2.50
   5  11   2    8.70    3.30
   5  11   2   11.00    4.10
   5  11   2    6.90    3.00
   5  11   2    7.50    3.20
  -6 -11  -2    2.20    2.80
  -6 -11  -2   -1.20    1.70
  -6 -11  -2   -2.80    2.20
   6  11   2   -0.50    2.50
   6  11   2    1.80    1.90
   6  11   2    1.90    2.20
   6  11   2    1.80    2.60
  -7 -11  -2    3.80    3.60
  -7 -11  -2   18.50    5.80
  -7 -11  -2    4.80    4.40
   7  11   2    5.50    2.70
   7  11   2    7.30    3.70
   7  11   2   10.30    4.00
   8 -12  -2   10.30    1.70
   8 -12  -2    5.80    2.50
   7 -12  -2  103.99    6.70
   7 -12  -2  115.69    9.30
   6 -12  -2   12.90    2.30
   6 -12  -2   11.60    3.30
   5 -12  -2    3.60    2.00
   5 -12  -2    6.00    1.90
   4 -12  -2  367.96   21.30
   4 -12  -2  365.86   23.00
   3 -12  -2   13.60    3.10
   3 -12  -2   11.10    2.40
   3 -12  -2    9.00    2.30
   3 -12  -2   16.20    4.10
   2 -12  -2    9.20    2.60
   2 -12  -2   14.60    2.90
   2 -12  -2    5.80    2.60
   2 -12  -2    7.40    2.80
  -2  12   2   11.10    2.20
  -2  12   2    6.50    1.90
  -2  12   2   11.40    3.30
   1 -12  -2  279.77   18.20
   1 -12  -2  276.87   17.70
   1 -12  -2  262.97   18.00
   1 -12  -2  281.07   18.60
  -1  12   2  252.87   16.00
  -1  12   2  283.37   16.60
  -1  12   2  273.07   18.10
   0 -12  -2  117.89   10.40
   0 -12  -2  111.59    9.60
   0 -12  -2  104.79    9.90
   0 -12  -2  113.99    9.70
   0  12   2  114.39    8.90
   0  12   2  107.59    9.70
   0  12   2  118.89    9.20
   0  12   2  113.09    8.40
   0  12   2  113.59    8.60
  -1 -12  -2    0.10    1.80
  -1 -12  -2    3.00    2.10
  -1 -12  -2   -2.10    1.80
   1  12   2   -0.50    1.50
   1  12   2    2.80    1.40
   1  12   2    1.80    1.60
  -2 -12  -2  149.59   12.70
  -2 -12  -2  152.18   13.30
  -2 -12  -2  147.79   13.40
  -2 -12  -2  162.58   13.00
   2  12   2  166.68   12.30
   2  12   2  127.69   13.30
   2  12   2  145.89    9.70
   2  12   2  158.18   15.40
  -3 -12  -2  113.49   10.90
  -3 -12  -2   84.69    9.30
  -3 -12  -2   96.49    9.80
  -3 -12  -2   82.19    9.30
   3  12   2   90.99    7.50
   3  12   2   79.59    8.00
   3  12   2   99.59    9.40
   3  12   2   89.09    7.60
   3  12   2   84.49    8.30
   3  12   2   83.29    8.60
  -4 -12  -2   54.39    8.90
  -4 -12  -2   56.19    9.30
  -4 -12  -2   70.59    8.90
  -4 -12  -2   63.09    7.90
   4  12   2   62.69    6.40
   4  12   2   61.69    7.00
   4  12   2   66.79    9.50
   4  12   2   53.29    6.70
   4  12   2   65.89    6.40
   4  12   2   59.29    7.50
   4  12   2   62.29    7.30
  -5 -12  -2   79.89   12.20
  -5 -12  -2   67.29   10.30
  -5 -12  -2   70.39   11.00
   5  12   2   56.09    7.00
   5  12   2   59.99    9.00
   5  12   2   56.99    6.80
   5  12   2   48.30    6.30
  -6 -12  -2   49.30    8.80
  -6 -12  -2   58.69   10.00
  -6 -12  -2   56.29   10.10
   6  12   2   44.40    7.00
   6  12   2   56.79    8.70
   6  12   2   58.59    9.50
   7 -13  -2    1.10    2.20
   6 -13  -2   -2.70    1.70
   6 -13  -2   -2.10    1.20
   5 -13  -2   -2.50    1.50
   5 -13  -2    3.60    1.70
   4 -13  -2    3.40    1.90
   4 -13  -2    0.70    1.60
   3 -13  -2   64.99    5.40
   3 -13  -2   60.89    5.30
   3 -13  -2   64.79    7.30
   3 -13  -2   75.69    6.80
   2 -13  -2   18.90    4.00
   2 -13  -2   12.90    2.90
   2 -13  -2   10.40    2.80
   2 -13  -2   16.70    3.80
  -2  13   2   11.50    3.60
  -2  13   2   11.20    2.10
  -2  13   2   10.50    3.00
  -2  13   2   13.90    2.10
  -2  13   2    8.60    1.80
   1 -13  -2    7.20    2.80
   1 -13  -2    8.40    3.20
   1 -13  -2    6.20    2.60
   1 -13  -2    7.80    3.00
  -1  13   2    6.10    2.00
  -1  13   2    8.00    2.60
  -1  13   2   11.30    2.30
  -1  13   2   13.00    2.60
   0 -13  -2    1.30    1.90
   0 -13  -2    5.30    3.20
   0 -13  -2   -0.50    1.70
   0  13   2    2.40    1.60
   0  13   2    2.70    1.80
   0  13   2    1.20    1.70
  -1 -13  -2    0.70    1.90
  -1 -13  -2    2.30    2.10
  -1 -13  -2    1.40    2.00
  -1 -13  -2   -3.20    2.30
   1  13   2    1.90    1.70
   1  13   2   -1.70    1.20
   1  13   2    0.90    1.70
   1  13   2    1.10    1.70
  -2 -13  -2    3.40    2.40
  -2 -13  -2    5.60    3.20
  -2 -13  -2    1.10    2.60
  -2 -13  -2    2.10    2.50
   2  13   2    3.90    2.50
   2  13   2    0.40    2.00
   2  13   2    1.30    1.90
   2  13   2    1.00    1.80
   2  13   2    3.30    1.20
   2  13   2    3.10    1.30
  -3 -13  -2    5.10    3.80
  -3 -13  -2    3.50    3.40
  -3 -13  -2   -0.90    2.30
  -3 -13  -2   -0.30    2.80
   3  13   2    0.30    1.90
   3  13   2    2.30    2.50
   3  13   2    0.40    2.00
   3  13   2    1.10    1.70
   3  13   2   -2.40    1.70
  -4 -13  -2    1.00    2.40
  -4 -13  -2   -0.60    3.00
  -4 -13  -2   -0.30    3.40
   4  13   2    1.40    2.10
   4  13   2    4.20    2.10
   4  13   2    6.80    2.50
   4  13   2    1.30    2.20
   5 -14  -2    7.80    3.40
   5 -14  -2   13.90    3.00
   4 -14  -2  107.49    9.50
   4 -14  -2  104.09    9.80
   3 -14  -2   43.50    7.60
   3 -14  -2   44.10    4.20
   3 -14  -2   41.90    5.50
   3 -14  -2   39.90    4.30
   2 -14  -2   15.50    5.40
   2 -14  -2   17.20    3.70
   2 -14  -2   20.10    4.80
   2 -14  -2    7.60    2.90
  -2  14   2   17.30    2.70
  -2  14   2   12.60    2.30
  -2  14   2   16.80    2.50
  -2  14   2   12.60    2.20
   1 -14  -2   57.79    7.10
   1 -14  -2   45.80    5.80
   1 -14  -2   51.99    8.00
  -1  14   2   53.99    6.40
  -1  14   2   46.00    4.80
  -1  14   2   51.59    5.10
  -1  14   2   43.00    4.70
   0 -14  -2  201.08   14.80
   0 -14  -2  190.58   14.40
   0 -14  -2  190.78   15.20
   0 -14  -2  197.78   15.50
   0  14   2  193.98   13.20
   0  14   2  183.58   15.60
   0  14   2  168.48   12.50
   0  14   2  186.88   12.60
  -1 -14  -2    2.80    2.80
  -1 -14  -2    5.40    3.00
  -1 -14  -2   10.90    3.80
   1  14   2    3.70    3.00
   1  14   2   12.80    3.30
   1  14   2    6.60    2.70
   1  14   2    8.90    2.90
  -2 -14  -2   48.80    8.60
  -2 -14  -2   57.69    9.10
  -2 -14  -2   58.39    7.30
  -2 -14  -2   39.80    7.60
   2  14   2   47.30    5.70
   2  14   2   52.09    7.50
   2  14   2   60.79    7.50
   3  15  -3    7.80    2.70
   3  15  -3    5.00    2.80
  -3 -15   3    6.80    3.10
  -3 -15   3    9.00    3.80
  -3 -15   3   11.40    4.00
   2  15  -3    6.40    2.80
   2  15  -3    8.90    2.70
   2  15  -3    1.30    2.30
  -2 -15   3    8.80    3.30
  -2 -15   3    6.70    2.70
  -2 -15   3    6.80    3.30
   1  15  -3    0.90    1.60
   1  15  -3    0.40    1.60
   1  15  -3   -2.40    1.70
  -1 -15   3    0.70    2.70
   0  15  -3    2.20    1.80
   0  15  -3    1.30    1.70
   0 -15   3    5.30    3.00
  -1  15  -3    7.50    1.70
  -1  15  -3    8.60    1.90
  -1  15  -3    7.40    1.70
  -1  15  -3    7.40    1.70
   1 -15   3    6.70    3.50
   2 -15   3    0.50    2.10
   3 -15   3   10.80    3.70
   5  14  -3   55.99    7.20
   5  14  -3   40.20    7.40
   5  14  -3   61.99    6.40
   5  14  -3   56.79    6.20
  -5 -14   3   82.59   11.80
  -5 -14   3   73.19    9.00
  -5 -14   3   70.79    8.80
   4  14  -3   44.40    4.90
   4  14  -3   48.00    7.70
   4  14  -3   38.90    4.60
   4  14  -3   40.10    6.70
  -4 -14   3   55.49    9.40
  -4 -14   3   51.99    8.50
  -4 -14   3   49.80    8.30
   3  14  -3   12.20    2.30
   3  14  -3    9.50    2.10
   3  14  -3    8.70    3.10
   3  14  -3    7.00    2.80
   3  14  -3    6.70    3.50
   3  14  -3   20.00    7.00
  -3 -14   3   13.50    4.10
  -3 -14   3   16.60    4.90
  -3 -14   3   12.80    4.20
   2  14  -3  199.08   15.20
   2  14  -3  203.08   15.50
   2  14  -3  191.88   13.80
   2  14  -3  180.88   13.30
   2  14  -3  173.28   13.40
  -2 -14   3  204.98   15.00
  -2 -14   3  183.98   14.70
  -2 -14   3  196.28   16.00
   1  14  -3   30.00    4.90
   1  14  -3   38.30    5.90
   1  14  -3   24.80    4.60
   1  14  -3   36.40    6.60
   1  14  -3   28.00    4.70
  -1 -14   3   29.50    5.60
  -1 -14   3   25.90    6.10
   0  14  -3    5.70    2.20
   0  14  -3    6.00    2.80
   0  14  -3    7.20    2.30
   0 -14   3    3.40    2.60
  -1  14  -3  138.59   10.20
  -1  14  -3  164.08    9.50
  -1  14  -3  142.19    9.40
  -1  14  -3  152.38    9.90
   1 -14   3  155.08   13.30
   2 -14   3    7.60    3.50
   3 -14   3    1.90    1.90
   4 -14   3  278.37   20.20
   5 -14   3   21.20    5.30
   7  13  -3   10.50    3.50
   7  13  -3   22.50    5.40
   7  13  -3   16.20    4.30
  -7 -13   3   23.70    5.80
  -7 -13   3   14.70    3.90
  -7 -13   3    8.00    2.90
   6  13  -3    8.20    3.20
   6  13  -3    7.20    3.20
   6  13  -3   -0.30    2.70
  -6 -13   3    7.30    3.00
  -6 -13   3    5.60    3.80
  -6 -13   3    5.60    2.70
   5  13  -3    3.40    2.40
   5  13  -3    1.60    2.90
   5  13  -3    4.70    2.60
   5  13  -3   -0.90    1.60
   5  13  -3    2.80    2.20
   5  13  -3   -3.30    2.60
  -5 -13   3    0.10    1.70
  -5 -13   3   -0.60    2.20
  -5 -13   3    5.40    3.20
   4  13  -3    1.70    2.00
   4  13  -3   -0.60    1.50
   4  13  -3   -0.60    1.70
   4  13  -3    0.30    1.50
   4  13  -3    3.80    2.20
   4  13  -3   -0.40    1.70
  -4 -13   3   -1.80    1.70
  -4 -13   3   -0.40    2.40
   3  13  -3   -1.30    1.70
   3  13  -3    1.10    1.40
   3  13  -3    1.80    1.20
   3  13  -3   -0.90    1.10
   3  13  -3   -0.70    2.00
  -3 -13   3    1.10    1.60
  -3 -13   3    4.60    2.00
  -3 -13   3   -1.00    1.50
   2  13  -3    5.50    2.20
   2  13  -3    5.60    2.20
   2  13  -3    5.30    3.50
   2  13  -3    9.10    2.60
  -2 -13   3    6.70    2.50
  -2 -13   3    3.40    2.70
  -2 -13   3   10.50    3.00
   1  13  -3    8.70    2.30
   1  13  -3    8.40    3.20
   1  13  -3    7.30    2.20
  -1 -13   3   10.60    3.00
  -1 -13   3   10.20    3.10
  -1 -13   3   10.20    3.70
   0  13  -3    1.50    1.10
   0  13  -3    0.90    1.50
   0  13  -3    1.90    1.30
   0  13  -3    0.30    0.80
   0 -13   3    0.60    1.50
  -1  13  -3    0.40    0.90
  -1  13  -3   -0.30    0.90
  -1  13  -3    0.70    0.80
   1 -13   3    0.00    2.20
  -2  13  -3   12.00    1.40
  -2  13  -3   12.90    1.40
  -2  13  -3   11.40    1.30
  -2  13  -3   11.00    1.40
   3 -13   3   10.30    4.60
   4 -13   3    1.50    1.30
   4 -13   3    0.70    2.00
   5 -13   3    5.40    1.50
   5 -13   3    6.20    2.40
   6 -13   3    2.20    1.70
   7 -13   3    7.90    3.00
   7 -13   3   10.80    1.80
   8  12  -3  130.09   11.70
   8  12  -3  104.29   11.40
   8  12  -3  111.99   11.00
   8  12  -3  113.29   11.70
  -8 -12   3  135.49   13.60
  -8 -12   3  130.59   12.40
  -8 -12   3  114.99   12.80
   7  12  -3   80.79    9.20
   7  12  -3   80.39    9.90
   7  12  -3   82.99    8.70
   7  12  -3   72.39    8.00
   7  12  -3   77.59    9.10
  -7 -12   3   75.19    9.50
  -7 -12   3   74.49    9.60
  -7 -12   3   83.69    9.50
   6  12  -3  137.59   11.50
   6  12  -3  143.59   13.10
   6  12  -3  144.19   12.80
   6  12  -3  156.18   13.50
   6  12  -3  144.49   12.70
   6  12  -3  142.99   12.60
   6  12  -3  141.09   11.60
  -6 -12   3  144.49   13.40
  -6 -12   3  134.09   13.30
  -6 -12   3  150.58   13.50
   5  12  -3   29.80    5.80
   5  12  -3   20.30    4.20
   5  12  -3   31.30    5.10
   5  12  -3   15.60    4.50
   5  12  -3   18.70    4.50
   5  12  -3   18.80    5.20
   5  12  -3   27.40    5.60
  -5 -12   3   23.40    5.80
  -5 -12   3   30.20    7.00
  -5 -12   3   24.00    6.10
   4  12  -3   82.69    8.20
   4  12  -3   66.99    7.40
   4  12  -3   68.99    7.40
   4  12  -3   69.79    6.60
   4  12  -3  101.29   14.60
  -4 -12   3   77.99    8.50
  -4 -12   3   63.09    7.90
  -4 -12   3   77.19    8.50
   3  12  -3   15.30    2.80
   3  12  -3   16.90    3.20
   3  12  -3   12.70    3.40
   3  12  -3   17.10    4.10
  -3 -12   3   27.90    6.00
  -3 -12   3   12.80    3.80
  -3 -12   3   11.90    3.70
   2  12  -3   58.99    4.30
   2  12  -3   63.19    6.20
   2  12  -3   49.30    5.70
   2  12  -3   63.09    4.40
   2  12  -3   46.50    5.50
  -2 -12   3   51.89    6.30
  -2 -12   3   51.39    6.10
  -2 -12   3   60.89    7.30
   1  12  -3  162.78   12.10
   1  12  -3  174.78   12.30
   1  12  -3  198.48   12.70
  -1 -12   3  186.08   13.30
  -1 -12   3  194.18   14.70
  -1 -12   3  195.98   13.60
   0  12  -3  496.75   30.40
   0  12  -3  539.15   28.50
   0  12  -3  498.85   28.30
   0  12  -3  508.95   28.30
   0 -12   3  517.35   31.60
  -1  12  -3  172.48   10.60
  -1  12  -3  182.28   10.70
  -1  12  -3  166.18   10.60
  -1  12  -3  173.68   10.70
   1 -12   3  174.48   13.80
  -2  12  -3   60.59    3.80
  -2  12  -3   57.49    3.90
  -2  12  -3   51.69    3.70
  -2  12  -3   53.39    3.70
   2 -12   3   53.79    6.60
   3 -12   3   12.50    3.70
   3 -12   3   14.00    2.80
   4 -12   3   75.99    7.90
   4 -12   3   67.99    5.40
   5 -12   3   27.10    2.80
   5 -12   3   21.20    5.20
   6 -12   3  150.58    9.10
   7 -12   3   74.09    5.30
   7 -12   3   71.39    8.10
   8 -12   3  116.29   11.30
   8 -12   3  128.09    8.50
   9  11  -3   11.20    4.70
   9  11  -3    0.20    3.80
   9  11  -3    6.00    3.30
   9  11  -3    5.40    3.40
  -9 -11   3   13.60    4.80
  -9 -11   3    8.40    4.00
  -9 -11   3   11.20    4.00
   8  11  -3   -4.80    2.40
   8  11  -3    0.80    3.00
   8  11  -3   -2.50    2.40
   8  11  -3   -3.40    1.40
  -8 -11   3   -1.40    3.40
  -8 -11   3    4.30    3.00
  -8 -11   3    0.40    1.70
   7  11  -3    4.00    2.40
   7  11  -3   -1.40    2.40
   7  11  -3    0.40    2.40
   7  11  -3    3.40    2.80
   7  11  -3    3.50    2.60
   7  11  -3    8.80    3.40
  -7 -11   3    2.50    2.40
  -7 -11   3    9.70    4.20
  -7 -11   3    4.00    2.60
   6  11  -3   -1.20    1.40
   6  11  -3   -0.90    1.50
   6  11  -3   -0.10    2.10
   6  11  -3    0.50    2.10
  -6 -11   3    1.90    1.80
  -6 -11   3   -1.00    1.40
  -6 -11   3    3.80    2.60
   5  11  -3    5.50    2.30
   5  11  -3    0.70    1.70
   5  11  -3    2.40    2.40
   5  11  -3    5.60    2.60
   5  11  -3    5.00    2.30
   5  11  -3    5.50    2.40
  -5 -11   3    2.10    2.00
  -5 -11   3    2.30    2.20
  -5 -11   3    3.40    2.50
   4  11  -3   -1.30    1.30
   4  11  -3   -0.10    1.40
   4  11  -3   -0.50    1.20
   4  11  -3    3.40    1.90
   4  11  -3   -1.50    1.30
  -4 -11   3    2.40    2.20
  -4 -11   3   -0.60    1.30
  -4 -11   3    1.20    1.40
   3  11  -3    1.30    1.40
   3  11  -3    1.30    1.10
   3  11  -3    1.40    1.40
   3  11  -3    3.10    1.70
   3  11  -3    2.40    1.30
  -3 -11   3    3.90    2.20
  -3 -11   3    0.40    1.60
   2  11  -3    4.80    2.30
   2  11  -3    4.30    2.10
   2  11  -3    7.20    1.70
   2  11  -3    5.90    1.70
   2  11  -3   10.10    3.00
  -2 -11   3    3.40    2.00
  -2 -11   3    6.70    2.70
  -2 -11   3    5.90    2.50
   1  11  -3    3.50    1.60
   1  11  -3    3.20    1.60
   1  11  -3    2.10    1.50
   1  11  -3    2.60    1.30
   1  11  -3    2.70    1.80
  -1 -11   3    3.00    1.80
  -1 -11   3    4.20    2.00
   0  11  -3    2.80    1.20
   0  11  -3    0.90    1.30
   0  11  -3    3.90    1.50
   0  11  -3    1.70    1.30
   0  11  -3    2.90    1.30
   0 -11   3   -0.90    1.20
   0 -11   3    0.80    1.10
  -1  11  -3   61.39    6.50
  -1  11  -3   64.79    5.10
  -1  11  -3   59.79    4.90
  -1  11  -3   68.19    5.10
   1 -11   3   74.39    7.40
  -2  11  -3   25.90    2.20
  -2  11  -3   28.50    2.30
  -2  11  -3   21.40    2.10
  -2  11  -3   23.70    2.20
   2 -11   3   22.20    4.80
   3 -11   3    9.50    3.00
   3 -11   3    7.10    1.90
   4 -11   3   -0.30    0.80
   4 -11   3    0.40    1.20
   5 -11   3    0.90    0.80
   5 -11   3   -1.70    1.30
   6 -11   3    1.70    1.70
   6 -11   3   -0.30    0.80
   7 -11   3    9.60    3.00
   7 -11   3   14.20    2.40
   8 -11   3    1.20    1.10
   8 -11   3   -1.20    1.50
   9 -11   3   -1.90    2.00
  10  10  -3  161.78   16.80
  10  10  -3  114.39   11.60
  10  10  -3  101.49   11.80
  10  10  -3  119.19   13.00
 -10 -10   3  109.79   12.80
 -10 -10   3  109.59   11.50
   9  10  -3   -0.40    2.30
   9  10  -3   -0.20    2.50
   9  10  -3    7.50    3.00
   9  10  -3   -0.10    2.50
   9  10  -3    9.50    3.90
  -9 -10   3   -2.10    2.80
  -9 -10   3    2.80    2.10
  -9 -10   3   -0.20    3.30
   8  10  -3   51.19    8.50
   8  10  -3   43.80    9.60
   8  10  -3   44.20    7.70
   8  10  -3   37.50    7.60
   8  10  -3   63.49   11.00
   8  10  -3   40.90    7.30
   8  10  -3   59.29    9.70
  -8 -10   3   58.39   10.00
  -8 -10   3   57.69    9.00
  -8 -10   3   52.49    9.00
   7  10  -3   61.99    9.50
   7  10  -3   64.09    7.60
   7  10  -3   58.69    9.00
   7  10  -3   61.49    9.70
   7  10  -3   62.19   13.70
  -7 -10   3   57.59    9.40
  -7 -10   3   66.69    8.10
  -7 -10   3   58.19    7.50
   6  10  -3   49.99    9.00
   6  10  -3   58.09    7.00
   6  10  -3   56.69    6.70
   6  10  -3   61.89    7.30
   6  10  -3   55.09    6.40
  -6 -10   3   54.79    7.10
  -6 -10   3   59.09    7.30
  -6 -10   3   64.49    7.80
   5  10  -3    0.10    1.60
   5  10  -3    0.50    1.40
   5  10  -3    0.00    1.30
   5  10  -3    2.50    1.90
   5  10  -3   -0.20    1.30
  -5 -10   3   -0.50    1.10
  -5 -10   3   -1.20    1.50
   4  10  -3  456.35   28.90
   4  10  -3  476.35   29.00
   4  10  -3  476.85   29.30
   4  10  -3  494.35   28.70
   4  10  -3  513.55   28.00
   4  10  -3  458.25   28.40
   4  10  -3  485.45   27.90
  -4 -10   3  472.45   29.50
  -4 -10   3  505.35   29.70
  -4 -10   3  459.25   29.10
   3  10  -3   53.19    5.50
   3  10  -3   31.70    5.40
   3  10  -3   41.30    4.50
   3  10  -3   40.80    6.30
   3  10  -3   45.50    4.60
   3  10  -3   45.90    5.20
   3  10  -3   40.20    4.90
  -3 -10   3   50.79    7.70
  -3 -10   3   36.50    6.30
  -3 -10   3   49.20    7.30
   2  10  -3  219.78   15.10
   2  10  -3  240.28   13.90
   2  10  -3  239.98   15.30
   2  10  -3  226.38   16.00
   2  10  -3  250.67   14.10
   2  10  -3  252.67   15.80
  -2 -10   3  218.48   16.20
  -2 -10   3  216.18   15.50
  -2 -10   3  243.98   16.00
   1  10  -3  647.84   38.00
   1  10  -3  681.63   37.90
   1  10  -3  654.93   39.20
   1  10  -3  718.33   36.00
   1  10  -3  734.13   38.20
   1  10  -3  749.92   36.10
   1  10  -3  714.03   38.10
  -1 -10   3  689.63   38.80
  -1 -10   3  646.04   38.50
  -1 -10   3  747.33   40.40
   0  10  -3   33.30    3.70
   0  10  -3   42.10    4.00
   0  10  -3   37.50    4.70
   0  10  -3   41.90    4.60
   0  10  -3   40.10    3.90
   0 -10   3   28.60    5.00
   0 -10   3   32.70    3.90
  -1  10  -3   65.09    4.90
  -1  10  -3   61.29    4.80
  -1  10  -3   67.29    4.80
   1 -10   3   69.79    6.90
   1 -10   3   57.79    5.70
  -2  10  -3  755.32   39.10
  -2  10  -3  770.72   39.70
  -2  10  -3  782.82   39.30
  -2  10  -3  751.32   39.20
   2 -10   3  769.82   40.40
   2 -10   3  745.83   42.80
   3 -10   3  327.17   20.40
   3 -10   3  298.07   17.10
   4 -10   3  428.56   25.90
   4 -10   3  419.16   22.60
   5 -10   3  348.77   22.10
   5 -10   3  337.77   18.70
   6 -10   3   -0.40    1.60
   7 -10   3   24.00    2.70
   7 -10   3   30.20    5.40
   8 -10   3  113.09   10.60
   8 -10   3  127.79    8.30
   9 -10   3   23.30    5.50
   9 -10   3   23.30    3.70
  10   9  -3    0.00    2.20
  10   9  -3   -2.40    2.40
  10   9  -3    4.50    3.10
  10   9  -3    5.50    2.70
 -10  -9   3    0.50    3.00
 -10  -9   3    1.40    2.00
 -10  -9   3    1.30    2.90
   9   9  -3   21.30    5.20
   9   9  -3   21.30    5.30
   9   9  -3   21.70    5.10
   9   9  -3   20.30    5.50
   9   9  -3   15.80    4.20
   9   9  -3   20.30    5.10
   9   9  -3   14.50    5.00
  -9  -9   3   14.90    4.50
  -9  -9   3   11.20    6.10
  -9  -9   3   27.30    6.20
   8   9  -3    2.20    1.90
   8   9  -3    3.90    2.40
   8   9  -3    1.20    2.30
   8   9  -3   -0.90    1.90
   8   9  -3   -1.00    1.60
   8   9  -3    5.60    2.80
  -8  -9   3   -0.90    1.10
  -8  -9   3   -3.50    2.80
  -8  -9   3    2.50    2.70
   7   9  -3   -1.30    1.80
   7   9  -3    1.10    1.90
   7   9  -3   -2.50    1.90
   7   9  -3    0.80    1.50
   7   9  -3    3.10    2.00
   7   9  -3    0.30    1.70
   7   9  -3    0.00    1.90
  -7  -9   3    2.20    1.70
  -7  -9   3    3.00    2.10
  -7  -9   3   -0.10    1.70
   6   9  -3   -0.40    1.30
   6   9  -3    2.20    1.70
   6   9  -3    4.00    2.10
   6   9  -3    0.90    1.60
   6   9  -3   -0.30    1.60
   6   9  -3   -0.50    1.60
  -6  -9   3    1.30    1.30
  -6  -9   3   -1.60    1.50
  -6  -9   3   -0.30    1.40
   5   9  -3    5.30    2.30
   5   9  -3    8.00    2.80
   5   9  -3   10.30    3.20
   5   9  -3    5.00    2.30
   5   9  -3    5.90    2.30
  -5  -9   3    8.70    3.20
  -5  -9   3    3.60    2.40
  -5  -9   3   11.00    3.40
   4   9  -3    6.00    2.10
   4   9  -3    0.00    1.30
   4   9  -3    2.20    1.90
   4   9  -3    2.70    1.60
   4   9  -3    0.70    1.70
   4   9  -3    0.00    1.90
   4   9  -3    1.20    1.60
  -4  -9   3    0.60    1.40
  -4  -9   3    0.00    1.00
  -4  -9   3   -0.30    1.00
   3   9  -3   20.80    4.00
   3   9  -3   21.60    4.00
   3   9  -3    9.60    2.70
   3   9  -3   16.70    3.20
   3   9  -3   16.80    3.50
   3   9  -3   14.50    3.20
   3   9  -3   17.30    3.20
  -3  -9   3   17.00    4.00
  -3  -9   3   14.90    3.50
  -3  -9   3   16.70    3.90
   2   9  -3    2.20    1.50
   2   9  -3    2.00    1.30
   2   9  -3    1.30    1.10
   2   9  -3    0.70    0.90
   2   9  -3   -0.10    0.70
   2   9  -3    1.70    1.80
   2   9  -3    0.00    1.00
  -2  -9   3    1.40    1.40
  -2  -9   3    5.20    1.90
  -2  -9   3    3.70    2.00
  -2  -9   3    1.20    1.20
   1   9  -3   16.10    3.00
   1   9  -3   14.40    3.00
   1   9  -3   13.50    2.80
   1   9  -3   14.20    2.80
   1   9  -3   12.60    2.70
  -1  -9   3   13.50    3.20
  -1  -9   3   21.70    3.80
  -1  -9   3   13.40    3.00
  -1  -9   3   15.80    3.00
   0   9  -3   46.20    4.20
   0   9  -3   42.90    4.10
   0   9  -3   46.40    4.10
   0   9  -3   48.10    4.40
   0  -9   3   45.50    5.10
   0  -9   3   46.40    4.50
   0  -9   3   42.10    5.20
   0  -9   3   44.20    4.50
  -1   9  -3    9.30    1.80
  -1   9  -3   11.90    2.00
   1  -9   3   11.60    2.20
   1  -9   3   10.10    2.10
   1  -9   3   10.10    2.10
   1  -9   3   11.30    3.00
  -2   9  -3    0.40    0.50
  -2   9  -3    0.80    0.60
  -2   9  -3    1.10    0.70
  -2   9  -3   -0.10    0.60
   2  -9   3    0.00    0.60
   2  -9   3   -0.10    0.60
   2  -9   3   -1.20    0.80
   2  -9   3   -0.50    0.60
   3  -9   3    9.40    1.60
   3  -9   3   12.00    1.60
   3  -9   3   11.60    3.20
   3  -9   3   13.60    1.60
   4  -9   3   -1.60    0.60
   4  -9   3    0.10    1.10
   5  -9   3   43.60    3.40
   5  -9   3   38.30    4.90
   6  -9   3    3.00    1.50
   6  -9   3    1.00    0.80
   7  -9   3    0.80    1.80
   7  -9   3    2.20    1.10
   8  -9   3   13.00    3.60
   8  -9   3    8.70    2.10
   9  -9   3    2.70    1.50
  10  -9   3    0.90    1.90
  10  -9   3    2.80    0.60
  11   8  -3   12.20    4.50
  11   8  -3   20.80    5.50
  11   8  -3   22.10    5.40
  11   8  -3   14.10    5.20
 -11  -8   3   11.50    4.00
 -11  -8   3   23.20    6.60
  10   8  -3    4.50    2.90
  10   8  -3   -0.40    3.50
  10   8  -3   11.50    4.10
  10   8  -3   10.40    3.90
  10   8  -3   -1.00    2.80
  10   8  -3    6.40    4.50
  10   8  -3    8.90    3.90
 -10  -8   3   13.70    4.80
 -10  -8   3    8.30    3.80
 -10  -8   3    5.10    2.30
   9   8  -3  103.49   10.30
   9   8  -3   98.39   10.20
   9   8  -3  112.49   10.70
   9   8  -3  102.49   10.60
   9   8  -3   89.49   11.30
   9   8  -3   93.59   10.80
  -9  -8   3   95.99   10.60
  -9  -8   3  108.09   10.10
  -9  -8   3   96.59   10.60
   8   8  -3  409.36   26.20
   8   8  -3  408.56   26.30
   8   8  -3  413.56   26.60
   8   8  -3  408.26   26.40
   8   8  -3  367.16   26.50
  -8  -8   3  408.06   26.90
  -8  -8   3  388.46   26.60
  -8  -8   3  379.56   28.50
   7   8  -3  112.49   10.00
   7   8  -3  101.29    9.50
   7   8  -3  103.09    9.60
   7   8  -3   89.49    9.90
   7   8  -3  108.39   10.10
   7   8  -3  110.59   10.00
   7   8  -3  112.09   10.00
  -7  -8   3   93.49    9.80
  -7  -8   3   91.39    9.60
  -7  -8   3   94.69    9.30
   6   8  -3  465.65   30.60
   6   8  -3  518.35   30.50
   6   8  -3  520.85   30.60
   6   8  -3  524.65   30.60
   6   8  -3  546.55   30.40
   6   8  -3  474.25   30.30
   6   8  -3  474.35   29.80
  -6  -8   3  475.45   30.70
  -6  -8   3  508.05   30.90
  -6  -8   3  522.15   30.50
   5   8  -3    2.40    1.80
   5   8  -3    4.30    2.10
   5   8  -3    3.30    2.00
   5   8  -3    1.40    1.30
   5   8  -3    0.00    0.90
   5   8  -3    0.20    1.50
   5   8  -3    0.00    1.40
  -5  -8   3    2.60    1.70
  -5  -8   3    2.40    2.00
  -5  -8   3    1.50    1.50
   4   8  -3  180.48   12.70
   4   8  -3  189.98   13.50
   4   8  -3  195.78   13.70
   4   8  -3  193.18   12.70
   4   8  -3  181.38   13.10
   4   8  -3  177.38   13.10
   4   8  -3  181.88   13.20
  -4  -8   3  183.68   13.60
  -4  -8   3  205.28   13.90
  -4  -8   3  195.78   13.70
   3   8  -3  348.57   20.40
   3   8  -3  354.86   20.20
   3   8  -3  363.06   21.10
   3   8  -3  356.36   21.10
  -3  -8   3  331.87   21.10
  -3  -8   3  322.07   20.90
  -3  -8   3  357.26   21.70
  -3  -8   3  337.27   21.30
   2   8  -3  846.62   45.00
   2   8  -3  871.31   43.90
   2   8  -3  881.41   44.20
   2   8  -3  886.31   45.20
   2   8  -3  809.62   45.00
   2   8  -3  724.03   45.00
   2   8  -3  840.52   45.00
  -2  -8   3  819.02   45.30
  -2  -8   3  836.72   45.90
  -2  -8   3  769.82   45.00
  -2  -8   3  803.82   45.20
  -2  -8   3  912.41   45.70
   1   8  -3   73.29    6.50
   1   8  -3   67.79    5.80
   1   8  -3   64.09    5.80
   1   8  -3   73.59    5.80
   1   8  -3   76.09    5.10
   1   8  -3   71.09    4.90
   1   8  -3   75.19    5.90
  -1  -8   3   78.69    6.90
  -1  -8   3   64.49    5.90
  -1  -8   3   69.29    6.00
  -1  -8   3   73.49    6.30
  -1  -8   3   68.79    6.10
   0   8  -3  199.68   12.00
   0   8  -3  205.28   13.20
   0   8  -3  209.48   12.10
   0   8  -3  199.28   12.00
   0   8  -3  198.58   11.90
   0  -8   3  197.68   12.10
   0  -8   3  181.98   13.20
   0  -8   3  194.88   12.30
   0  -8   3  197.48   12.30
   0  -8   3  170.98   13.50
  -1   8  -3    3.90    1.20
  -1   8  -3    6.90    1.50
  -1   8  -3    6.30    1.40
   1  -8   3    4.80    1.50
   1  -8   3    4.70    1.40
   1  -8   3    5.10    1.60
   1  -8   3    2.50    1.60
  -2   8  -3   19.70    1.90
  -2   8  -3   18.20    1.80
  -2   8  -3   19.10    1.80
  -2   8  -3   18.60    1.90
   2  -8   3   28.60    4.90
   2  -8   3   17.40    2.10
   2  -8   3   18.10    2.00
   2  -8   3   15.10    1.90
  -3   8  -3  324.27   16.20
  -3   8  -3  315.97   16.20
  -3   8  -3  319.57   16.20
  -3   8  -3  318.67   16.20
   3  -8   3  302.57   17.20
   3  -8   3  336.27   17.30
   3  -8   3  306.07   19.50
   4  -8   3  402.36   23.90
   4  -8   3  428.96   21.10
   4  -8   3  366.96   20.70
   4  -8   3  395.16   21.10
   5  -8   3   25.90    2.10
   5  -8   3   36.10    5.70
   5  -8   3   27.30    2.50
   6  -8   3  345.97   18.50
   6  -8   3  378.36   22.40
   6  -8   3  342.07   18.50
   6  -8   3  361.06   19.40
   6  -8   3  352.26   18.50
   7  -8   3   80.29    4.80
   7  -8   3   73.39    4.80
   7  -8   3   77.29    5.80
   7  -8   3   73.69    4.90
   7  -8   3   73.69    4.90
   8  -8   3   32.60    2.80
   8  -8   3   31.40    2.80
   8  -8   3   28.40    2.80
   8  -8   3   30.60    2.90
   9  -8   3  142.89    8.80
   9  -8   3  161.58    9.20
   9  -8   3  135.99   10.10
   9  -8   3  136.99    8.90
   9  -8   3  137.49    8.90
  10  -8   3  155.88   10.30
  10  -8   3  159.78   10.50
  10  -8   3  167.58   12.00
  10  -8   3  165.78   10.40
  10  -8   3  179.88   10.50
  11   7  -3   18.10    5.40
  11   7  -3   12.20    4.70
  11   7  -3   28.70    6.50
  11   7  -3   26.90    6.90
  11   7  -3   17.40    4.50
  11   7  -3   20.00    5.40
 -11  -7   3   29.40    7.20
  10   7  -3    4.30    3.40
  10   7  -3    4.50    2.70
  10   7  -3    4.80    2.90
  10   7  -3    8.10    3.30
  10   7  -3   -1.70    1.80
  10   7  -3    1.50    2.30
 -10  -7   3    4.80    3.00
 -10  -7   3    2.90    2.00
 -10  -7   3    2.90    2.80
   9   7  -3    1.50    1.80
   9   7  -3    3.70    2.70
   9   7  -3    3.50    3.00
   9   7  -3    4.20    2.60
   9   7  -3    0.80    2.40
  -9  -7   3    3.60    2.10
  -9  -7   3    2.00    2.30
  -9  -7   3    3.30    2.10
   8   7  -3    1.10    1.60
   8   7  -3   -0.30    1.60
   8   7  -3   -1.30    1.90
   8   7  -3    1.10    1.40
   8   7  -3   -0.70    1.50
   8   7  -3   -1.10    1.50
   8   7  -3   -0.80    1.50
  -8  -7   3    2.40    1.70
  -8  -7   3   -0.40    1.90
  -8  -7   3   -0.80    1.20
   7   7  -3    8.40    2.60
   7   7  -3   17.20    4.30
   7   7  -3   11.50    3.30
   7   7  -3   15.00    4.20
   7   7  -3    8.10    3.00
   7   7  -3    6.70    2.30
  -7  -7   3    2.60    1.50
  -7  -7   3    4.80    2.30
  -7  -7   3   14.90    3.90
   6   7  -3   -1.20    1.00
   6   7  -3    4.20    1.90
   6   7  -3    0.10    1.50
   6   7  -3   -0.90    1.50
   6   7  -3    1.50    1.70
   6   7  -3    2.00    1.60
   6   7  -3   -1.20    1.00
  -6  -7   3    1.60    2.50
  -6  -7   3   -0.60    1.00
  -6  -7   3   -0.40    1.50
   5   7  -3   21.70    4.00
   5   7  -3   29.10    4.90
   5   7  -3   25.70    4.90
   5   7  -3   36.50    4.50
   5   7  -3   28.90    5.00
  -5  -7   3   32.60    5.50
  -5  -7   3   20.70    3.90
  -5  -7   3   39.30    4.70
   4   7  -3    1.70    1.30
   4   7  -3    3.00    1.90
   4   7  -3    1.90    1.60
   4   7  -3    2.10    1.50
   4   7  -3    2.10    1.70
   4   7  -3    1.10    0.80
   4   7  -3    1.70    1.50
  -4  -7   3    0.70    1.00
  -4  -7   3    4.30    1.90
  -4  -7   3    3.00    1.80
  -4  -7   3    1.70    1.30
   3   7  -3    1.90    1.10
   3   7  -3    1.30    1.20
   3   7  -3    4.60    1.60
   3   7  -3    2.20    1.20
   3   7  -3    3.20    1.80
   3   7  -3    1.10    1.30
   3   7  -3    3.40    1.60
  -3  -7   3    3.10    1.70
  -3  -7   3    2.10    1.30
  -3  -7   3    3.40    1.60
  -3  -7   3    2.90    1.30
  -3  -7   3    3.20    1.30
   2   7  -3    7.80    2.10
   2   7  -3    4.50    1.70
   2   7  -3    4.80    1.60
   2   7  -3    3.90    1.50
   2   7  -3   10.60    2.00
   2   7  -3    6.30    1.80
   2   7  -3    4.90    1.70
  -2  -7   3    4.60    1.80
  -2  -7   3    6.00    1.80
  -2  -7   3    5.50    1.90
  -2  -7   3    5.60    2.00
  -2  -7   3    6.80    2.00
   1   7  -3    3.90    1.60
   1   7  -3    2.60    1.20
   1   7  -3    2.30    1.30
   1   7  -3    4.80    1.30
   1   7  -3    4.90    1.10
   1   7  -3    5.00    1.50
  -1  -7   3    5.30    1.90
  -1  -7   3    4.10    1.40
  -1  -7   3    5.20    1.70
  -1  -7   3    5.70    1.70
  -1  -7   3    3.50    1.30
  -1  -7   3    6.40    1.90
   0   7  -3    1.10    0.80
   0   7  -3   -0.20    0.60
   0   7  -3    0.80    0.40
   0   7  -3    1.20    0.80
   0   7  -3    0.10    0.40
   0   7  -3    1.30    0.80
   0   7  -3    0.50    0.60
   0  -7   3    0.20    0.80
   0  -7   3   -0.50    0.60
   0  -7   3    0.90    0.60
   0  -7   3    0.60    0.70
  -1   7  -3    1.20    0.80
  -1   7  -3    1.30    0.70
  -1   7  -3    1.00    0.60
   1  -7   3    1.60    0.90
   1  -7   3    2.00    1.20
   1  -7   3    2.20    0.90
  -2   7  -3   -0.10    0.30
  -2   7  -3    0.10    0.50
  -2   7  -3   -0.30    0.40
  -2   7  -3    0.90    0.60
   2  -7   3   -0.10    0.70
   2  -7   3    0.00    0.60
   2  -7   3    0.00    0.40
   2  -7   3   -0.10    0.50
  -3   7  -3   15.90    1.30
  -3   7  -3   13.00    1.30
  -3   7  -3   16.80    1.30
  -3   7  -3   14.50    1.30
   3  -7   3   11.70    1.50
   3  -7   3   13.90    3.10
   3  -7   3   17.80    2.00
   3  -7   3   11.00    1.50
   4  -7   3    2.70    0.80
   4  -7   3    5.10    1.10
   4  -7   3    4.00    1.90
   4  -7   3    3.60    0.90
   5  -7   3   20.60    2.00
   5  -7   3   17.20    2.10
   5  -7   3   24.30    2.00
   6  -7   3    2.10    1.00
   6  -7   3    0.30    0.80
   6  -7   3    1.70    0.90
  -7   7  -3    1.00    0.50
  -7   7  -3   -0.10    0.40
   7  -7   3    3.80    1.40
   7  -7   3    0.20    0.80
   7  -7   3    0.60    0.90
   7  -7   3    2.20    0.90
  -8   7  -3    5.20    1.00
  -8   7  -3    2.70    0.80
   8  -7   3    5.30    1.70
   8  -7   3    7.60    1.90
   8  -7   3    3.90    1.40
   8  -7   3    5.70    2.00
   8  -7   3    5.80    1.80
  -9   7  -3    4.30    1.00
   9  -7   3    2.90    1.70
   9  -7   3    4.40    1.60
   9  -7   3    6.20    1.80
   9  -7   3    2.80    1.20
   9  -7   3    1.90    1.60
 -10   7  -3    1.00    1.10
  10  -7   3    0.30    1.40
  10  -7   3    1.00    2.40
  10  -7   3    2.40    1.50
  10  -7   3    2.90    1.70
  10  -7   3    2.90    1.50
  11  -7   3   21.80    3.90
  11  -7   3   22.70    3.70
  11  -7   3   27.50    4.30
  11  -7   3   27.90    5.00
  12   6  -3   63.09    9.60
  12   6  -3   63.79   11.40
  12   6  -3   59.49    9.90
  12   6  -3   60.89    9.70
  12   6  -3   54.09    9.80
  11   6  -3   13.10    4.30
  11   6  -3    8.00    3.50
  11   6  -3    5.40    3.20
  11   6  -3    4.30    3.40
  11   6  -3   14.30    5.20
  11   6  -3    6.20    3.00
 -11  -6   3    6.10    3.40
  10   6  -3  204.58   15.90
  10   6  -3  201.08   15.70
  10   6  -3  188.08   15.40
  10   6  -3  192.78   16.40
  10   6  -3  182.78   15.70
  10   6  -3  205.28   15.60
 -10  -6   3  168.58   20.90
 -10  -6   3  179.28   15.50
 -10  -6   3  183.98   14.50
   9   6  -3  111.29   11.80
   9   6  -3   85.39    9.10
   9   6  -3   89.29    9.40
   9   6  -3   86.99    9.00
  -9  -6   3   98.59    9.00
  -9  -6   3   82.69    9.10
   8   6  -3   77.59    8.60
   8   6  -3   90.19    8.40
   8   6  -3   82.49    8.70
   8   6  -3   83.19    8.70
   8   6  -3   85.69    8.70
   8   6  -3   88.09    8.60
  -8  -6   3   86.39    8.90
  -8  -6   3   76.99    7.80
  -8  -6   3   72.69    8.20
   7   6  -3   14.20    3.90
   7   6  -3   16.20    4.20
   7   6  -3   11.20    3.60
   7   6  -3   14.60    4.00
   7   6  -3    8.60    2.60
   7   6  -3   14.10    4.00
  -7  -6   3   15.00    4.00
  -7  -6   3   12.10    3.50
  -7  -6   3   16.40    3.70
   6   6  -3  294.87   18.80
   6   6  -3  266.17   18.20
   6   6  -3  303.27   19.00
   6   6  -3  283.67   18.50
   6   6  -3  313.47   19.10
   6   6  -3  266.07   18.70
   6   6  -3  304.07   19.10
  -6  -6   3  297.07   18.40
  -6  -6   3  265.97   18.60
  -6  -6   3  255.77   18.50
   5   6  -3  492.05   27.40
   5   6  -3  465.55   27.10
   5   6  -3  412.46   27.20
   5   6  -3  479.45   27.10
   5   6  -3  491.05   27.30
   5   6  -3  424.76   26.70
  -5  -6   3  469.85   26.90
  -5  -6   3  476.35   27.30
  -5  -6   3  439.36   27.20
   4   6  -3 1774.42   89.59
   4   6  -3 1763.92   89.79
   4   6  -3 1870.21   89.49
   4   6  -3 1575.34   89.49
   4   6  -3 1573.44   89.59
  -4  -6   3 1795.62   89.89
  -4  -6   3 1630.64   89.69
  -4  -6   3 1794.92   90.09
  -4  -6   3 1683.53   89.89
  -4  -6   3 1756.52   89.69
   3   6  -3  276.37   16.50
   3   6  -3  269.37   17.10
   3   6  -3  275.77   16.30
   3   6  -3  256.87   16.10
   3   6  -3  230.98   16.00
   3   6  -3  254.17   16.10
   3   6  -3  273.27   15.80
  -3  -6   3  261.17   16.30
  -3  -6   3  253.47   16.10
  -3  -6   3  281.17   16.60
  -3  -6   3  260.47   16.30
  -3  -6   3  248.68   16.20
   2   6  -3  167.98   11.10
   2   6  -3  171.78   11.10
   2   6  -3  147.79   11.00
   2   6  -3  179.78   11.20
   2   6  -3  169.68   10.80
   2   6  -3  174.38   11.20
   2   6  -3  182.68   10.70
  -2  -6   3  182.78   11.50
  -2  -6   3  171.58   11.30
  -2  -6   3  165.38   11.10
  -2  -6   3  157.68   11.00
   1   6  -3  144.79    8.50
   1   6  -3  149.99    8.30
   1   6  -3  125.89    9.20
   1   6  -3  146.19    8.90
   1   6  -3  140.99    9.00
   1   6  -3  127.89    8.80
  -1  -6   3  150.18   11.90
  -1  -6   3  135.19    9.50
  -1  -6   3  115.99    8.70
  -1  -6   3  138.29    8.90
  -1  -6   3  130.79    9.00
  -1  -6   3  119.39    8.80
   0   6  -3  293.67   16.60
   0   6  -3  296.37   17.40
   0   6  -3  317.47   16.60
   0   6  -3  309.67   16.70
   0   6  -3  292.37   15.60
   0   6  -3  308.67   16.70
   0  -6   3  298.97   16.50
   0  -6   3  283.67   16.60
   0  -6   3  255.67   16.50
  -1   6  -3  230.18   12.70
  -1   6  -3  244.08   12.70
   1  -6   3  240.28   13.10
   1  -6   3  220.48   14.20
   1  -6   3  228.08   12.80
   1  -6   3  209.48   13.00
  -2   6  -3 4353.16  210.18
  -2   6  -3 4395.16  209.98
  -2   6  -3 4541.75  209.98
  -2   6  -3 4163.28  210.18
   2  -6   3 4195.48  210.18
   2  -6   3 4179.68  211.98
   2  -6   3 4012.60  210.08
   2  -6   3 3692.53  210.08
  -3   6  -3  213.88   11.10
  -3   6  -3  222.98   11.30
  -3   6  -3  214.68   11.20
  -3   6  -3  204.28   11.10
   3  -6   3  194.68   11.40
   3  -6   3  173.28   12.90
   3  -6   3  204.98   11.40
   3  -6   3  208.58   11.50
  -4   6  -3   13.30    1.30
  -4   6  -3   10.60    1.20
   4  -6   3   12.60    1.90
   4  -6   3    9.20    1.60
   4  -6   3   11.70    1.80
  -5   6  -3   67.19    4.30
  -5   6  -3   68.49    4.30
   5  -6   3   61.49    4.60
   5  -6   3   63.79    4.80
   5  -6   3   64.29    4.80
  -6   6  -3   20.70    2.70
  -6   6  -3   24.00    2.20
   6  -6   3   25.70    3.50
   6  -6   3   23.90    2.70
   6  -6   3   23.70    2.80
  -7   6  -3   71.19    5.10
  -7   6  -3   69.89    5.10
   7  -6   3   66.99    5.60
   7  -6   3   74.29    5.80
   7  -6   3   72.79    5.80
  -8   6  -3  679.43   39.40
  -8   6  -3  705.53   36.70
   8  -6   3  708.53   37.70
   8  -6   3  700.23   38.10
   8  -6   3  687.23   37.40
   8  -6   3  670.83   37.40
   8  -6   3  713.03   37.60
  -9   6  -3  152.98    9.90
   9  -6   3  150.38   10.70
   9  -6   3  166.88   10.70
   9  -6   3  159.88   10.60
   9  -6   3  150.18   11.20
   9  -6   3  136.49   10.30
 -10   6  -3   31.00    3.80
 -10   6  -3   37.40    4.60
  10  -6   3   44.20    5.60
  10  -6   3   37.60    4.40
  10  -6   3   35.40    4.70
  10  -6   3   42.80    4.70
  10  -6   3   44.70    4.50
 -11   6  -3    7.30    2.40
  11  -6   3    9.10    2.60
  11  -6   3   11.10    2.80
  11  -6   3    5.40    2.30
  11  -6   3    5.50    3.30
  11  -6   3    6.10    3.80
  12   5  -3    0.30    2.10
  12   5  -3   -0.80    2.00
  12   5  -3   -2.90    1.90
  12   5  -3   -0.30    2.60
  12   5  -3    5.60    3.30
  12   5  -3   -0.70    2.20
 -12  -5   3   -3.40    2.80
  11   5  -3   11.00    3.70
  11   5  -3    6.80    3.40
  11   5  -3    7.80    3.50
  11   5  -3   13.90    4.60
  11   5  -3    3.10    3.60
 -11  -5   3    4.70    3.00
  10   5  -3   19.30    4.90
  10   5  -3   14.60    4.50
  10   5  -3    9.10    3.30
  10   5  -3   10.90    3.50
  10   5  -3   21.60    5.10
  10   5  -3   11.60    3.40
 -10  -5   3    9.40    4.10
 -10  -5   3   16.00    4.50
   9   5  -3   18.80    4.30
   9   5  -3    8.00    3.20
   9   5  -3    4.10    2.00
   9   5  -3    8.80    3.00
   9   5  -3    9.40    2.90
   9   5  -3    6.80    3.40
  -9  -5   3    6.90    2.60
  -9  -5   3    6.30    3.10
  -9  -5   3    6.40    2.40
   8   5  -3    3.40    2.10
   8   5  -3    1.80    1.60
   8   5  -3    3.10    2.90
   8   5  -3   -1.00    1.50
   8   5  -3    4.20    2.40
   8   5  -3    0.60    1.40
  -8  -5   3    3.00    1.90
  -8  -5   3   -0.40    1.10
  -8  -5   3    1.30    1.50
   7   5  -3    7.40    2.60
   7   5  -3    9.20    2.90
   7   5  -3   15.60    3.90
   7   5  -3    6.70    2.40
   7   5  -3   14.60    4.40
   7   5  -3   12.60    3.40
  -7  -5   3    9.70    3.10
  -7  -5   3    5.20    2.30
  -7  -5   3   12.10    3.00
   6   5  -3   13.40    3.30
   6   5  -3   16.90    3.70
   6   5  -3    8.90    2.30
   6   5  -3   12.30    3.00
   6   5  -3   11.50    3.30
   6   5  -3   12.40    3.30
  -6  -5   3   14.70    3.50
  -6  -5   3   13.10    3.30
  -6  -5   3   18.00    5.00
  -6  -5   3   10.20    2.50
   5   5  -3    1.20    1.10
   5   5  -3    1.90    1.50
   5   5  -3    1.80    1.10
   5   5  -3    2.70    1.30
   5   5  -3    3.10    1.80
   5   5  -3    1.10    1.00
   5   5  -3    3.50    1.60
  -5  -5   3    1.60    1.30
  -5  -5   3    3.70    1.90
  -5  -5   3    3.30    1.80
  -5  -5   3    0.50    1.00
  -5  -5   3    0.00    1.10
   4   5  -3   -0.40    0.80
   4   5  -3    1.80    1.30
   4   5  -3    1.50    1.10
   4   5  -3    0.70    1.00
   4   5  -3    2.20    1.00
   4   5  -3    0.50    1.10
  -4  -5   3    0.90    0.90
  -4  -5   3    1.60    1.20
  -4  -5   3    0.10    1.10
  -4  -5   3    0.60    1.00
  -4  -5   3    0.40    1.00
   3   5  -3   13.20    2.60
   3   5  -3    9.00    2.40
   3   5  -3    7.00    1.80
   3   5  -3   10.80    2.50
   3   5  -3   10.30    2.30
   3   5  -3    4.80    1.50
   3   5  -3    9.30    2.30
  -3  -5   3   10.80    2.50
  -3  -5   3    8.00    2.20
  -3  -5   3    9.80    2.40
  -3  -5   3   12.20    2.70
  -3  -5   3    7.60    2.20
   2   5  -3    7.80    1.80
   2   5  -3   11.80    2.50
   2   5  -3   12.80    2.50
   2   5  -3   10.20    2.20
   2   5  -3    8.80    1.90
   2   5  -3    9.70    2.00
  -2  -5   3    6.70    1.80
  -2  -5   3    6.70    1.80
  -2  -5   3   10.60    2.40
  -2  -5   3    6.80    1.90
  -2  -5   3    8.60    2.10
  -2  -5   3   10.60    2.20
   1   5  -3   10.70    2.00
   1   5  -3    5.80    1.30
   1   5  -3   11.30    2.30
   1   5  -3    9.90    1.90
   1   5  -3    6.60    1.60
  -1  -5   3    5.90    1.40
  -1  -5   3    8.40    1.90
  -1  -5   3    8.40    1.90
  -1  -5   3   11.30    2.20
  -1  -5   3    6.40    1.60
   0   5  -3    5.00    1.30
   0   5  -3    6.40    1.30
   0   5  -3    5.10    1.10
   0   5  -3    6.50    1.40
   0   5  -3    7.20    1.50
   0   5  -3    4.10    1.30
   0  -5   3    6.00    1.30
   0  -5   3    4.00    1.10
   0  -5   3    6.40    1.50
   0  -5   3    5.10    1.70
  -1   5  -3    2.20    0.80
  -1   5  -3    1.30    0.60
  -1   5  -3    1.40    0.70
   1  -5   3    0.80    0.60
   1  -5   3    1.30    0.70
   1  -5   3    2.60    0.80
   1  -5   3    0.40    0.80
  -2   5  -3    0.80    0.70
  -2   5  -3    0.80    0.70
   2  -5   3    0.60    0.70
   2  -5   3    1.10    0.70
   2  -5   3    0.50    0.60
   2  -5   3    1.40    0.70
  -3   5  -3   18.10    1.70
  -3   5  -3   18.90    1.80
   3  -5   3   13.60    1.70
   3  -5   3   19.50    2.00
   3  -5   3   18.90    1.80
  -4   5  -3    2.60    0.80
  -4   5  -3    1.20    0.70
   4  -5   3    2.80    1.00
   4  -5   3    1.80    0.80
   4  -5   3    0.80    0.70
  -5   5  -3   22.10    2.30
  -5   5  -3   24.80    2.40
   5  -5   3   22.20    2.70
   5  -5   3   19.80    2.50
   5  -5   3   25.50    2.70
  -6   5  -3    9.80    2.00
  -6   5  -3    8.90    2.10
   6  -5   3    7.10    1.80
   6  -5   3    9.50    2.00
   6  -5   3    9.60    2.00
  -7   5  -3    1.80    0.90
  -7   5  -3    1.70    1.10
   7  -5   3    1.20    1.10
   7  -5   3    3.50    1.30
   7  -5   3   -0.40    1.00
  -8   5  -3    7.30    1.90
  -8   5  -3    9.20    2.10
   8  -5   3    6.60    2.10
   8  -5   3   11.40    2.60
   8  -5   3   10.80    2.40
   8  -5   3    8.00    2.30
  -9   5  -3   17.20    3.10
   9  -5   3   13.50    3.00
   9  -5   3   23.20    4.40
   9  -5   3   22.10    4.20
   9  -5   3   18.40    3.30
 -10   5  -3    3.90    1.50
 -10   5  -3    0.40    1.60
  10  -5   3    3.90    2.00
  10  -5   3    1.60    1.60
  10  -5   3    0.90    1.60
  10  -5   3    1.80    1.40
  10  -5   3    1.30    2.20
 -11   5  -3   -0.80    1.60
 -11   5  -3   -3.10    2.30
  11  -5   3   -0.20    1.80
  11  -5   3   -0.50    1.20
  11  -5   3   -3.10    1.30
  11  -5   3   -1.50    1.10
  11  -5   3   -4.20    1.70
  12   4  -3  186.88   16.10
  12   4  -3  186.78   16.90
  12   4  -3  204.18   16.70
  12   4  -3  206.78   16.70
  12   4  -3  205.28   16.10
  12   4  -3  202.48   16.80
 -12  -4   3  208.08   16.90
  11   4  -3   16.20    4.80
  11   4  -3   14.80    4.00
  11   4  -3   20.50    5.20
  11   4  -3   18.90    5.40
  11   4  -3   14.20    4.30
  11   4  -3   27.20    6.20
 -11  -4   3   15.60    5.30
 -11  -4   3   24.70    6.00
  10   4  -3  149.69   14.80
  10   4  -3  141.79   13.30
  10   4  -3  168.38   13.00
  10   4  -3  163.38   13.40
  10   4  -3  189.18   14.00
  10   4  -3  161.08   13.20
 -10  -4   3  129.19   12.70
   9   4  -3   58.69    8.80
   9   4  -3   48.60    7.80
   9   4  -3   49.99    6.40
   9   4  -3   57.09    6.70
   9   4  -3   56.99    6.70
   9   4  -3   59.39    6.40
  -9  -4   3   46.70    5.70
  -9  -4   3   47.60    7.70
   8   4  -3  203.58   14.90
   8   4  -3  213.88   15.30
   8   4  -3  211.58   14.40
   8   4  -3  210.28   14.80
   8   4  -3  186.98   14.60
  -8  -4   3  194.98   14.70
  -8  -4   3  184.08   14.50
  -8  -4   3  210.58   14.00
   7   4  -3    8.10    2.80
   7   4  -3    9.00    2.70
   7   4  -3    7.30    2.60
   7   4  -3    4.70    2.40
   7   4  -3    6.60    2.20
   7   4  -3    8.80    2.80
  -7  -4   3    4.60    1.90
  -7  -4   3    9.80    2.90
  -7  -4   3    8.20    2.80
   6   4  -3 1239.88   68.79
   6   4  -3 1235.28   69.49
   6   4  -3 1335.27   69.59
   6   4  -3 1355.46   69.59
   6   4  -3 1277.67   69.49
   6   4  -3 1375.16   69.49
  -6  -4   3 1312.87   69.59
  -6  -4   3 1388.46   69.49
  -6  -4   3 1299.97   68.59
  -6  -4   3 1249.28   69.39
   5   4  -3  170.58   12.10
   5   4  -3  138.99   10.90
   5   4  -3  180.48   11.90
   5   4  -3  168.78   11.70
   5   4  -3  158.88   11.60
   5   4  -3  166.88   11.70
  -5  -4   3  171.98   11.20
  -5  -4   3  192.88   12.20
  -5  -4   3  168.68   11.80
  -5  -4   3  173.08   11.90
   4   4  -3  821.02   43.40
   4   4  -3  825.22   43.10
   4   4  -3  786.82   43.50
   4   4  -3  707.33   43.00
   4   4  -3  819.22   43.20
   4   4  -3  787.42   43.30
   4   4  -3  810.42   43.40
  -4  -4   3  846.12   45.10
  -4  -4   3  832.72   43.50
  -4  -4   3  877.41   43.70
  -4  -4   3  765.92   43.30
  -4  -4   3  781.02   44.00
   3   4  -3   30.70    3.10
   3   4  -3   24.70    3.00
   3   4  -3   20.20    3.20
   3   4  -3   25.20    3.20
   3   4  -3   23.40    3.80
   3   4  -3   24.30    3.70
  -3  -4   3   15.80    2.80
  -3  -4   3   29.80    4.90
  -3  -4   3   20.00    3.40
  -3  -4   3   24.40    3.80
  -3  -4   3   21.50    2.80
   2   4  -3 1109.79   64.59
   2   4  -3 1297.77   64.99
   2   4  -3 1284.77   64.99
   2   4  -3 1267.27   64.99
   2   4  -3 1269.87   64.69
  -2  -4   3 1286.07   64.99
  -2  -4   3 1334.57   65.19
  -2  -4   3 1168.08   64.79
  -2  -4   3 1332.77   64.99
  -2  -4   3 1221.38   64.89
   1   4  -3  131.59    8.80
   1   4  -3  131.69    8.20
   1   4  -3  148.39    8.70
   1   4  -3  145.19    8.60
   1   4  -3  127.99    8.50
  -1  -4   3  144.59    8.60
  -1  -4   3  141.99    8.70
  -1  -4   3  150.08    9.00
  -1  -4   3  140.09    8.70
  -1  -4   3  117.79    8.40
   0   4  -3  730.43   37.70
   0   4  -3  744.03   37.90
   0   4  -3  714.93   37.50
   0   4  -3  720.83   37.90
   0  -4   3  777.72   38.00
   0  -4   3  726.63   38.00
   0  -4   3  707.93   37.70
   0  -4   3  722.73   38.50
  -1   4  -3  917.61   50.29
  -1   4  -3 1033.30   51.09
  -1   4  -3 1011.60   50.99
   1  -4   3 1051.29   51.09
   1  -4   3  913.51   51.19
   1  -4   3 1080.59   51.29
  -2   4  -3  704.83   34.90
  -2   4  -3  690.43   34.90
   2  -4   3  723.33   34.90
   2  -4   3  606.24   34.70
   2  -4   3  643.94   34.70
  -3   4  -3    0.50    0.60
  -3   4  -3    0.80    0.70
   3  -4   3    0.30    0.60
   3  -4   3    1.00    0.80
   3  -4   3    1.50    0.90
  -4   4  -3  822.72   39.50
  -4   4  -3  670.13   39.20
   4  -4   3  808.62   39.70
   4  -4   3  786.12   39.60
   4  -4   3  706.13   39.60
  -5   4  -3  589.94   29.40
  -5   4  -3  526.45   29.20
   5  -4   3  536.25   29.40
   5  -4   3  558.14   29.40
   5  -4   3  529.45   29.50
  -6   4  -3 1235.38   62.49
   6  -4   3 1205.88   62.49
   6  -4   3 1150.88   62.69
   6  -4   3 1226.28   62.69
  -7   4  -3  271.57   16.60
  -7   4  -3  232.28   15.10
   7  -4   3  269.57   16.00
   7  -4   3  250.17   15.40
   7  -4   3  251.57   15.50
  -8   4  -3  428.36   24.00
  -8   4  -3  421.96   24.10
   8  -4   3  434.16   24.60
   8  -4   3  385.36   23.90
   8  -4   3  412.16   24.00
   8  -4   3  420.36   24.70
  -9   4  -3   66.19    6.00
   9  -4   3   52.09    6.00
   9  -4   3   55.39    5.90
   9  -4   3   66.09    6.10
   9  -4   3   57.99    6.00
 -10   4  -3  108.09    9.20
  10  -4   3  109.69    9.40
  10  -4   3  114.29    9.70
  10  -4   3  116.89    9.40
  10  -4   3  125.29   10.20
  10  -4   3  107.49   10.20
 -11   4  -3   21.70    6.00
 -11   4  -3   36.40    9.00
  11  -4   3   29.20    5.50
  11  -4   3   20.90    5.00
  11  -4   3   25.00    4.90
  11  -4   3   17.40    4.80
  11  -4   3   16.90    4.20
  11  -4   3   20.40    4.80
 -12   4  -3  163.58   12.60
  12  -4   3  148.29   13.70
  12  -4   3  157.48   12.80
  12  -4   3  172.28   13.50
  12  -4   3  193.08   21.40
  12  -4   3  149.79   12.40
  12  -4   3  179.38   13.20
  13   3  -3   -2.50    2.80
  13   3  -3   -1.10    2.20
  13   3  -3    3.10    2.30
  13   3  -3    1.90    2.20
  13   3  -3   -0.70    2.70
  13   3  -3    0.80    3.80
  12   3  -3    5.60    2.50
  12   3  -3    3.20    2.60
  12   3  -3    6.60    3.50
  12   3  -3    5.20    2.40
  12   3  -3    9.80    3.90
  12   3  -3   14.00    4.20
 -12  -3   3    6.40    3.20
  11   3  -3    2.40    2.20
  11   3  -3    4.10    2.40
  11   3  -3    1.70    1.60
  11   3  -3    2.60    2.30
  11   3  -3   -2.70    1.90
  11   3  -3   -2.40    1.60
  10   3  -3    3.00    2.10
  10   3  -3    0.90    1.80
  10   3  -3   11.40    3.70
  10   3  -3    2.90    2.30
  10   3  -3    7.60    3.10
  10   3  -3    7.60    3.70
 -10  -3   3    2.30    2.30
   9   3  -3    5.50    2.30
   9   3  -3    4.20    2.10
   9   3  -3    1.30    1.80
   9   3  -3    6.50    2.90
   9   3  -3    4.10    2.10
   9   3  -3    3.60    2.20
  -9  -3   3    4.70    2.10
   8   3  -3   38.10    6.40
   8   3  -3   41.20    5.40
   8   3  -3   49.70    5.80
   8   3  -3   32.30    5.70
   8   3  -3   33.30    5.70
   8   3  -3   40.60    6.40
  -8  -3   3   52.99    5.70
  -8  -3   3   48.80    5.00
  -8  -3   3   37.40    4.90
   7   3  -3   12.30    3.30
   7   3  -3    9.10    3.00
   7   3  -3   11.20    3.30
   7   3  -3   10.20    2.70
   7   3  -3   11.60    3.20
   7   3  -3    9.20    2.80
  -7  -3   3   10.30    2.60
  -7  -3   3    4.80    2.10
   6   3  -3   12.00    3.10
   6   3  -3   11.80    3.00
   6   3  -3   12.90    3.20
   6   3  -3    5.00    2.00
  -6  -3   3    6.90    2.40
  -6  -3   3   12.60    3.10
  -6  -3   3   14.80    2.90
  -6  -3   3    9.30    2.50
  -6  -3   3    7.00    2.30
   5   3  -3    7.00    2.00
   5   3  -3   10.40    2.60
   5   3  -3   10.20    2.30
   5   3  -3    7.40    2.20
   5   3  -3   11.80    2.80
  -5  -3   3    7.50    2.40
  -5  -3   3    9.50    2.10
  -5  -3   3    9.10    2.40
  -5  -3   3    6.70    1.90
  -5  -3   3    9.70    2.50
   4   3  -3   45.10    4.60
   4   3  -3   55.19    4.60
   4   3  -3   53.39    4.80
   4   3  -3   56.09    5.00
   4   3  -3   42.20    4.40
   4   3  -3   45.30    4.60
  -4  -3   3   48.70    4.70
  -4  -3   3   49.10    4.80
  -4  -3   3   49.20    4.70
  -4  -3   3   54.29    5.00
   3   3  -3    3.30    1.30
   3   3  -3    2.40    1.20
   3   3  -3    1.30    1.10
   3   3  -3    1.60    1.00
   3   3  -3    2.90    1.20
   3   3  -3    1.80    1.00
  -3  -3   3    2.00    1.10
  -3  -3   3    1.50    1.10
  -3  -3   3    1.30    0.90
  -3  -3   3    1.30    1.00
  -3  -3   3   -0.10    0.60
   2   3  -3   15.70    2.50
   2   3  -3   17.60    2.20
   2   3  -3   18.60    2.20
   2   3  -3   18.50    2.20
   2   3  -3   17.00    2.10
   2   3  -3   20.00    2.30
  -2  -3   3   18.10    2.30
  -2  -3   3   19.60    3.40
  -2  -3   3   13.20    2.40
  -2  -3   3   18.60    2.20
  -2  -3   3   19.20    2.30
   1   3  -3    4.50    1.20
   1   3  -3    6.20    1.40
   1   3  -3    4.90    1.20
   1   3  -3    5.30    1.20
   1   3  -3    5.00    1.20
   1   3  -3    4.50    1.10
  -1  -3   3    4.70    1.20
  -1  -3   3    7.40    1.50
  -1  -3   3    5.50    1.30
  -1  -3   3    4.10    1.00
   0   3  -3    0.40    0.60
   0   3  -3    0.20    0.40
   0   3  -3   -0.40    0.40
   0  -3   3    0.80    0.60
   0  -3   3    0.40    0.50
   0  -3   3    0.00    0.50
   0  -3   3    0.50    0.70
  -1   3  -3   18.30    2.00
   1  -3   3   20.40    2.00
   1  -3   3   16.80    1.80
   1  -3   3   19.70    2.20
  -2   3  -3    0.10    0.50
  -2   3  -3    0.40    0.40
  -2   3  -3    0.80    0.60
   2  -3   3    0.40    0.50
   2  -3   3   -0.10    0.60
   2  -3   3    0.00    0.60
  -3   3  -3    2.40    0.90
  -3   3  -3    1.90    0.80
   3  -3   3    2.70    1.00
   3  -3   3    2.60    1.00
   3  -3   3    2.70    1.00
  -4   3  -3    7.20    1.60
  -4   3  -3    7.60    1.60
   4  -3   3    6.80    1.50
   4  -3   3    9.90    1.80
   4  -3   3    6.40    1.50
  -5   3  -3   12.80    2.30
  -5   3  -3    9.90    2.10
   5  -3   3   10.80    2.10
   5  -3   3   10.40    2.20
   5  -3   3   13.30    2.30
  -6   3  -3   52.89    5.40
  -6   3  -3   52.39    4.70
   6  -3   3   44.40    5.20
   6  -3   3   53.89    4.70
   6  -3   3   48.00    4.50
  -7   3  -3   18.20    3.20
  -7   3  -3   16.50    3.00
   7  -3   3   13.40    2.70
   7  -3   3   19.10    3.20
   7  -3   3   14.90    3.30
  -8   3  -3    5.80    1.90
  -8   3  -3    4.80    1.80
   8  -3   3    3.70    1.80
   8  -3   3    7.10    2.20
   8  -3   3    5.20    1.80
  -9   3  -3    1.60    1.40
   9  -3   3    3.80    1.50
   9  -3   3    4.20    1.70
   9  -3   3    3.60    1.70
   9  -3   3    2.40    1.70
   9  -3   3    5.20    2.10
 -10   3  -3   11.40    4.20
  10  -3   3   12.90    3.60
  10  -3   3    9.00    3.30
  10  -3   3   19.70    4.70
  10  -3   3   19.20    4.10
  10  -3   3   16.90    3.80
  10  -3   3   12.40    3.50
 -11   3  -3    5.40    3.60
 -11   3  -3    5.90    2.80
  11  -3   3    0.20    1.70
  11  -3   3   -0.80    2.20
  11  -3   3    4.20    2.20
  11  -3   3    2.20    1.70
  11  -3   3    0.70    2.10
  12  -3   3   14.30    3.40
  12  -3   3    1.30    2.50
  12  -3   3    9.50    3.50
  12  -3   3    9.40    4.10
  12  -3   3    4.80    2.40
  13   2  -3   10.00    3.60
  13   2  -3    7.30    3.70
  13   2  -3    5.50    3.90
  13   2  -3    0.00    2.70
  13   2  -3    6.70    4.20
  12   2  -3  403.86   26.60
  12   2  -3  397.46   26.00
  12   2  -3  339.77   25.60
  12   2  -3  398.86   26.10
  12   2  -3  405.96   25.60
  12   2  -3  392.66   26.00
 -12  -2   3  380.46   25.50
 -12  -2   3  353.36   25.20
  11   2  -3   43.00    7.10
  11   2  -3   48.40    7.70
  11   2  -3   30.00    5.80
  11   2  -3   36.30    6.80
  11   2  -3   38.90    7.20
  11   2  -3   38.90    6.50
 -11  -2   3   48.80    7.60
  10   2  -3  139.49   11.50
  10   2  -3  109.79   10.80
  10   2  -3  138.49   11.70
  10   2  -3  141.09   11.60
  10   2  -3  126.29   11.20
  10   2  -3  138.49   11.00
 -10  -2   3  117.79   10.90
   9   2  -3   60.89    7.00
   9   2  -3   69.69    7.20
   9   2  -3   73.49    7.40
   9   2  -3   63.99    6.60
   9   2  -3   63.69    7.10
   9   2  -3   72.59    7.40
  -9  -2   3   66.09    7.00
  -9  -2   3   64.19    7.00
   8   2  -3   48.20    6.90
   8   2  -3   34.30    5.80
   8   2  -3   36.70    6.10
   8   2  -3   41.30    6.20
   8   2  -3   35.60    5.50
   8   2  -3   26.50    5.00
  -8  -2   3   39.80    4.90
  -8  -2   3   28.10    5.20
   7   2  -3  320.07   20.00
   7   2  -3  319.77   20.30
   7   2  -3  347.27   20.20
   7   2  -3  347.67   19.60
   7   2  -3  287.67   19.60
  -7  -2   3  299.37   19.80
  -7  -2   3  347.27   19.30
  -7  -2   3  303.67   19.80
   6   2  -3 2867.11  140.69
   6   2  -3 2811.82  140.29
   6   2  -3 2621.84  140.19
   6   2  -3 2633.44  139.39
   6   2  -3 2715.53  140.19
  -6  -2   3 2793.62  140.29
  -6  -2   3 2662.13  140.19
  -6  -2   3 2811.42  140.29
   5   2  -3   56.19    5.20
   5   2  -3   60.39    5.30
   5   2  -3   58.79    4.90
   5   2  -3   53.99    5.20
  -5  -2   3   51.19    5.10
  -5  -2   3   53.69    5.20
  -5  -2   3   66.49    5.50
  -5  -2   3   55.69    4.70
  -5  -2   3   58.39    5.30
   4   2  -3  564.14   29.50
   4   2  -3  512.95   30.00
   4   2  -3  554.74   30.10
   4   2  -3  546.05   30.00
   4   2  -3  537.85   30.10
   4   2  -3  560.94   30.10
  -4  -2   3  573.74   29.40
  -4  -2   3  603.64   30.20
  -4  -2   3  491.55   29.80
  -4  -2   3  566.24   30.20
  -4  -2   3  544.75   30.10
   3   2  -3   15.70    2.70
   3   2  -3   16.80    2.60
   3   2  -3   19.20    3.00
   3   2  -3   15.30    2.60
   3   2  -3   11.70    2.20
   3   2  -3   11.80    1.90
  -3  -2   3   13.30    2.40
  -3  -2   3   16.40    2.60
  -3  -2   3   13.50    2.50
  -3  -2   3   14.80    1.80
  -3  -2   3   10.80    2.00
   2   2  -3  120.39    7.30
   2   2  -3   98.29    7.10
   2   2  -3  105.09    7.10
   2   2  -3  113.79    7.30
   2   2  -3  116.69    7.30
   2   2  -3  110.89    7.00
  -2  -2   3  129.19    7.40
  -2  -2   3  116.59    7.20
  -2  -2   3  117.19    7.00
  -2  -2   3  110.39    7.30
   1   2  -3    1.00    0.70
   1   2  -3    0.40    0.70
   1   2  -3    0.70    0.60
   1   2  -3    0.30    0.70
  -1  -2   3    0.40    0.40
  -1  -2   3    1.00    0.70
  -1  -2   3    1.30    0.70
  -1  -2   3    2.30    0.90
   0   2  -3 4292.97  229.08
  -1   2  -3  362.76   20.90
  -1   2  -3  383.76   20.60
  -1   2  -3  391.16   21.00
   1  -2   3  399.16   21.00
   1  -2   3  422.36   20.90
   1  -2   3  383.86   20.90
  -2   2  -3  269.27   15.50
  -2   2  -3  286.37   15.90
  -2   2  -3  286.27   15.80
   2  -2   3  315.87   16.10
   2  -2   3  292.67   15.90
   2  -2   3  279.77   15.80
  -3   2  -3   94.49    5.70
  -3   2  -3   79.19    5.70
  -3   2  -3   83.99    5.80
   3  -2   3   85.79    5.90
   3  -2   3   79.69    5.70
   3  -2   3   81.19    5.80
  -4   2  -3  231.38   14.80
  -4   2  -3  261.27   15.00
  -4   2  -3  273.37   14.60
   4  -2   3  270.87   15.20
   4  -2   3  250.27   14.90
  -5   2  -3    5.00    1.60
  -5   2  -3    8.30    2.00
   5  -2   3    8.10    2.20
   5  -2   3    7.00    1.90
   5  -2   3    6.40    1.80
  -6   2  -3 1957.90  106.99
  -6   2  -3 2323.07  107.59
   6  -2   3 2181.38  107.49
   6  -2   3 1984.00  106.89
   6  -2   3 1990.70  106.89
  -7   2  -3   33.60    4.20
  -7   2  -3   36.60    4.40
   7  -2   3   42.90    4.80
   7  -2   3   38.00    4.30
   7  -2   3   46.20    4.70
  -8   2  -3   55.79    5.80
   8  -2   3   58.99    5.90
   8  -2   3   51.39    5.50
   8  -2   3   52.69    6.00
  -9   2  -3   22.80    4.30
   9  -2   3   17.90    4.50
   9  -2   3   18.00    4.10
   9  -2   3   24.00    5.00
   9  -2   3   19.40    4.30
   9  -2   3   11.10    3.80
   9  -2   3   20.50    4.50
  10  -2   3    6.60    3.10
  10  -2   3    7.00    3.20
  10  -2   3    6.40    2.50
  10  -2   3    7.30    2.50
  10  -2   3    7.70    3.00
  10  -2   3    5.10    2.50
 -11   2  -3   60.39    9.00
 -11   2  -3   49.20    7.90
  11  -2   3   52.09    8.50
  11  -2   3   45.20    7.40
  11  -2   3   36.90    6.60
  11  -2   3   46.10    5.80
  11  -2   3   45.40    7.90
  11  -2   3   54.89    6.40
  12  -2   3  211.48   16.60
  12  -2   3  215.88   15.80
  12  -2   3  191.28   15.10
  12  -2   3  202.08   16.10
  12  -2   3  206.28   16.60
  13   1  -3    3.30    2.00
  13   1  -3    7.40    3.00
  13   1  -3   -0.30    2.80
  13   1  -3   -0.40    2.00
  13   1  -3   -4.10    2.50
  12   1  -3   20.80    4.70
  12   1  -3   17.30    4.90
  12   1  -3   12.40    3.90
  12   1  -3   11.20    4.10
  12   1  -3   12.50    3.60
  12   1  -3   14.10    4.00
 -12  -1   3   19.30    4.60
 -12  -1   3   16.60    4.90
  11   1  -3    0.20    1.30
  11   1  -3    1.60    1.90
  11   1  -3    1.10    2.10
  11   1  -3    1.70    2.00
  11   1  -3   -0.60    1.50
  11   1  -3    1.10    1.40
 -11  -1   3    4.50    2.10
 -11  -1   3    1.30    1.80
  10   1  -3    8.70    2.80
  10   1  -3    5.30    2.80
  10   1  -3   11.90    2.90
  10   1  -3   16.20    4.00
  10   1  -3   13.60    4.10
 -10  -1   3   15.80    3.70
   9   1  -3    4.00    2.20
   9   1  -3    6.00    2.50
   9   1  -3    2.20    1.40
   9   1  -3    1.30    1.80
   9   1  -3    3.00    1.60
   9   1  -3    2.00    1.20
  -9  -1   3    1.40    1.00
  -9  -1   3    0.10    1.30
   8   1  -3   61.89    6.10
   8   1  -3   47.50    5.40
   8   1  -3   48.70    5.00
   8   1  -3   43.60    5.20
   8   1  -3   37.90    5.00
  -8  -1   3   45.20    5.10
  -8  -1   3   49.20    5.40
   7   1  -3    6.10    2.30
   7   1  -3    3.90    1.70
   7   1  -3    1.80    1.20
   7   1  -3    6.90    2.40
   7   1  -3    4.00    1.50
  -7  -1   3    3.90    1.70
  -7  -1   3    3.10    1.50
  -7  -1   3    7.00    2.10
   6   1  -3    0.50    0.80
   6   1  -3    1.10    1.20
   6   1  -3    1.60    1.30
   6   1  -3    0.20    0.60
   6   1  -3    0.50    0.90
  -6  -1   3    1.50    0.90
  -6  -1   3    0.90    1.00
  -6  -1   3    0.30    0.80
  -6  -1   3    1.90    1.20
  -6  -1   3    1.30    1.20
   5   1  -3   21.70    3.70
   5   1  -3   25.50    2.70
   5   1  -3   28.20    3.30
   5   1  -3   27.70    3.20
   5   1  -3   22.60    4.40
  -5  -1   3   27.50    3.20
  -5  -1   3   22.20    2.90
  -5  -1   3   22.50    3.50
  -5  -1   3   24.20    3.10
   4   1  -3   29.20    2.80
   4   1  -3   29.10    3.20
   4   1  -3   26.60    3.10
   4   1  -3   30.80    3.20
  -4  -1   3   36.70    2.90
  -4  -1   3   28.70    3.10
  -4  -1   3   35.00    3.40
  -4  -1   3   27.40    3.00
   3   1  -3    9.10    1.80
   3   1  -3    7.50    1.50
   3   1  -3    8.10    1.70
   3   1  -3    8.10    1.40
   3   1  -3    7.60    1.70
   3   1  -3    9.40    1.80
  -3  -1   3   14.70    2.30
  -3  -1   3    7.50    1.60
   2   1  -3    0.30    0.60
   2   1  -3   -0.20    0.50
   2   1  -3    0.20    0.50
   2   1  -3   -0.40    0.30
  -2  -1   3   -0.10    0.50
  -2  -1   3    0.40    0.40
  -2  -1   3    0.50    0.60
  -2  -1   3    0.20    0.60
   1   1  -3    0.00    0.50
   1   1  -3    0.70    0.70
  -1  -1   3    0.50    0.50
  -1  -1   3    0.20    0.60
  -1  -1   3    0.40    0.60
  -1  -1   3    0.50    0.60
   0   1  -3   -0.70    0.60
   0   1  -3    0.10    0.50
   0   1  -3   -0.90    0.40
   0  -1   3   -0.60    0.50
   0  -1   3   -0.40    0.60
   0  -1   3    0.30    0.60
  -1   1  -3    3.20    1.00
  -1   1  -3    2.90    1.00
  -1   1  -3    2.30    0.90
   1  -1   3    2.30    1.00
   1  -1   3    4.10    1.30
   1  -1   3    3.20    1.10
  -2   1  -3    9.70    1.70
  -2   1  -3    8.30    1.60
  -2   1  -3    6.40    1.30
   2  -1   3    9.20    1.70
   2  -1   3    7.10    1.40
   2  -1   3    6.40    1.50
  -3   1  -3    1.60    0.90
  -3   1  -3    1.50    0.90
  -3   1  -3    1.80    1.00
   3  -1   3    1.50    0.90
   3  -1   3    3.20    1.20
   3  -1   3    1.50    0.80
  -4   1  -3   24.70    2.80
  -4   1  -3   22.40    2.80
  -4   1  -3   21.10    2.70
   4  -1   3   19.20    3.10
   4  -1   3   17.70    3.40
   4  -1   3   15.70    2.90
  -5   1  -3    7.60    1.90
  -5   1  -3    7.80    2.10
  -5   1  -3    8.10    2.20
   5  -1   3    9.20    2.30
   5  -1   3    6.70    1.90
   5  -1   3    7.90    2.10
  -6   1  -3    2.20    1.50
  -6   1  -3    3.10    1.30
   6  -1   3    3.50    1.60
   6  -1   3    4.40    1.80
   6  -1   3    4.00    1.80
  -7   1  -3    1.80    1.40
  -7   1  -3    2.20    1.40
   7  -1   3    2.30    1.40
   7  -1   3   -0.10    1.00
   7  -1   3    5.30    2.00
  -8   1  -3    8.70    2.90
  -8   1  -3    4.80    2.20
   8  -1   3    5.80    2.10
   8  -1   3    6.50    2.50
   8  -1   3    6.60    2.70
  -9   1  -3   -2.60    0.90
   9  -1   3    4.20    2.00
   9  -1   3    1.10    1.90
   9  -1   3   -0.20    1.30
   9  -1   3   -0.20    0.80
   9  -1   3   -1.30    1.20
   9  -1   3   -0.30    1.40
 -10   1  -3    5.50    2.00
  10  -1   3    3.90    2.70
  10  -1   3    6.30    2.80
  10  -1   3    4.00    2.10
  10  -1   3    4.10    1.90
  10  -1   3    4.50    2.50
  10  -1   3    3.50    2.30
 -11   1  -3   -1.90    1.50
 -11   1  -3   -1.40    2.00
  11  -1   3   -1.90    1.10
  11  -1   3    3.40    2.00
  11  -1   3    0.00    2.00
  11  -1   3    0.00    1.80
  11  -1   3   -1.60    2.00
  11  -1   3   -2.00    1.80
  12  -1   3   10.30    3.60
  12  -1   3    4.80    2.80
  12  -1   3    6.00    3.10
  12  -1   3   -1.40    2.60
  12  -1   3   12.10    3.90
  13   0  -3   -1.70    2.30
  13   0  -3   -0.40    2.10
  13   0  -3    2.40    2.10
  13   0  -3    0.50    2.20
  13   0  -3   -0.70    2.20
  13   0  -3    1.10    1.80
  12   0  -3    0.60    1.70
  12   0  -3    2.10    2.30
  12   0  -3   -0.60    1.30
  12   0  -3    2.80    2.00
  12   0  -3    0.30    2.00
  12   0  -3   -1.50    1.70
 -12   0   3   -3.60    1.40
  11   0  -3    1.00    1.70
  11   0  -3   -0.70    1.60
  11   0  -3    1.80    2.00
  11   0  -3    1.60    2.00
  11   0  -3    2.40    1.40
  11   0  -3    2.20    1.40
  10   0  -3   16.30    4.10
  10   0  -3   17.30    4.30
  10   0  -3   19.40    4.30
  10   0  -3   14.60    3.70
  10   0  -3    9.00    2.80
 -10   0   3   17.90    4.20
   9   0  -3   -0.10    1.00
   9   0  -3    0.90    1.00
   9   0  -3    0.20    1.30
   9   0  -3   -0.20    0.80
   9   0  -3    0.20    0.90
  -9   0   3    1.40    1.30
  -9   0   3    0.20    1.00
   8   0  -3 1089.29   61.19
   8   0  -3 1220.68   61.49
   8   0  -3 1168.38   60.59
   8   0  -3 1209.98   61.39
   8   0  -3 1155.68   61.19
  -8   0   3 1092.09   60.69
  -8   0   3 1071.99   60.79
   7   0  -3    0.70    1.00
   7   0  -3    0.80    1.00
   7   0  -3   -0.30    0.80
   7   0  -3    0.90    1.10
   7   0  -3    1.10    0.80
  -7   0   3    0.80    0.80
  -7   0   3    0.00    0.70
  -7   0   3    0.70    1.00
   6   0  -3   36.80    4.10
   6   0  -3   39.80    4.40
   6   0  -3   43.40    3.90
   6   0  -3   48.40    4.60
   6   0  -3   40.60    4.30
  -6   0   3   45.00    4.30
  -6   0   3   40.80    4.30
  -6   0   3   48.00    4.50
  -6   0   3   49.50    4.60
   5   0  -3    1.30    0.90
   5   0  -3   -0.40    0.70
   5   0  -3    1.10    1.00
  -5   0   3    1.20    0.90
  -5   0   3    0.50    0.80
  -5   0   3    0.00    0.60
  -5   0   3    1.10    0.80
   4   0  -3 1256.97   59.79
   4   0  -3 1083.79   58.69
   4   0  -3 1052.59   59.39
   4   0  -3 1152.88   59.69
   4   0  -3 1195.88   59.69
  -4   0   3 1187.48   59.59
  -4   0   3 1181.68   58.69
  -4   0   3 1122.09   59.49
   3   0  -3    0.00    0.60
   3   0  -3    0.60    0.40
   3   0  -3    0.20    0.60
   3   0  -3   -0.20    0.60
   3   0  -3   -0.10    0.60
   3   0  -3   -0.10    0.40
  -3   0   3    0.50    0.60
  -3   0   3    1.20    0.70
  -3   0   3    0.30    0.40
   2   0  -3 1911.21   97.19
   1   0  -3    0.40    0.50
   1   0  -3   -0.30    0.50
   1   0  -3    0.70    0.70
  -1   0   3   -0.30    0.50
  -1   0   3   -0.30    0.50
  -1   0   3    0.00    0.50
   0   0  -3  412.86   21.50
   0   0  -3  375.96   21.40
   0   0   3  391.26   21.40
   0   0   3  416.46   21.60
  -1   0  -3    0.80    0.80
  -1   0  -3    0.40    0.80
  -1   0  -3    0.20    0.60
   1   0   3    0.30    0.60
   1   0   3    0.40    0.70
   1   0   3   -0.70    0.40
  -2   0  -3  594.64   33.90
  -2   0  -3  650.93   34.00
  -2   0  -3  637.04   34.00
   2   0   3  698.83   34.10
   2   0   3  639.24   33.90
  -3   0  -3    0.20    0.60
  -3   0  -3    0.60    0.80
  -3   0  -3    1.00    1.00
   3   0   3    0.60    0.80
   3   0   3    0.20    0.70
   3   0   3    0.80    1.00
  -4   0  -3 9427.86  487.75
   4   0   3 8560.24  482.15
  -5   0  -3   -0.20    0.80
  -5   0  -3    0.40    1.00
  -5   0  -3    0.30    0.90
   5   0   3   -1.00    0.70
   5   0   3    0.70    1.20
   5   0   3   -0.10    0.50
  -6   0  -3  220.98   14.60
  -6   0  -3  197.08   14.20
   6   0   3  237.08   15.20
   6   0   3  203.68   14.00
   6   0   3  251.17   14.60
   6   0   3  205.58   14.20
  -7   0  -3    0.30    1.10
  -7   0  -3    0.20    0.80
   7   0   3   -0.40    1.00
   7   0   3    0.30    0.70
   7   0   3    2.50    1.40
   7   0   3   -1.00    1.00
  -8   0  -3    3.00    2.30
  -8   0  -3    5.90    2.50
   8   0   3    5.60    2.60
   8   0   3    6.20    2.50
   8   0   3    7.70    2.90
  -9   0  -3   -0.30    1.00
  -9   0  -3    2.90    1.80
   9   0   3    0.70    1.10
   9   0   3    1.10    1.40
   9   0   3    2.10    1.80
   9   0   3   -0.50    1.60
   9   0   3    0.00    1.40
   9   0   3   -0.90    1.30
  10   0   3  560.84   35.00
  10   0   3  588.14   34.20
  10   0   3  592.34   34.10
  10   0   3  526.45   36.60
  10   0   3  570.84   35.00
 -11   0  -3   -2.30    2.30
 -11   0  -3    1.10    1.90
  11   0   3    2.70    2.10
  11   0   3    0.80    2.20
  11   0   3    2.80    2.10
  11   0   3   -0.90    1.70
  11   0   3    0.40    2.40
  11   0   3   -3.20    2.10
  12   0   3   14.30    3.70
  12   0   3    9.60    4.20
  12   0   3   19.90    5.10
  12   0   3   19.60    5.40
  12   0   3   19.60    5.00
  13  -1  -3    0.20    2.60
  13  -1  -3    1.30    1.90
  13  -1  -3    3.30    3.10
  13  -1  -3    7.70    3.10
  13  -1  -3    1.50    2.70
  12  -1  -3   15.10    4.00
  12  -1  -3   21.50    4.70
  12  -1  -3   14.30    3.70
  12  -1  -3   14.50    4.10
  12  -1  -3   16.80    4.00
  12  -1  -3    9.60    3.30
 -12   1   3   12.30    3.50
  11  -1  -3    8.00    2.90
  11  -1  -3    1.20    2.00
  11  -1  -3    7.90    2.70
  11  -1  -3    5.90    2.70
  11  -1  -3    4.50    2.00
  11  -1  -3    5.70    2.20
  10  -1  -3    9.50    3.10
  10  -1  -3    7.70    2.80
  10  -1  -3    6.40    2.10
  10  -1  -3    5.40    2.30
  10  -1  -3    4.80    2.10
 -10   1   3    3.00    1.80
   9  -1  -3   18.30    3.80
   9  -1  -3   15.00    3.20
   9  -1  -3   13.00    2.80
   9  -1  -3    9.10    2.80
   9  -1  -3   12.10    3.10
  -9   1   3   17.70    3.40
  -9   1   3   16.00    3.20
   8  -1  -3   40.80    4.50
   8  -1  -3   21.40    3.90
   8  -1  -3   35.50    4.20
   8  -1  -3   21.80    4.00
   8  -1  -3   32.80    3.70
  -8   1   3   31.90    3.80
  -8   1   3   33.30    3.90
   7  -1  -3    1.40    1.20
   7  -1  -3    5.40    1.70
   7  -1  -3    5.60    1.90
   7  -1  -3    4.20    1.50
   7  -1  -3    2.90    1.10
  -7   1   3    4.50    1.60
  -7   1   3    2.90    1.50
  -7   1   3    4.90    1.60
   6  -1  -3    3.40    1.50
   6  -1  -3    6.50    1.80
   6  -1  -3    6.10    1.60
   6  -1  -3    4.30    1.50
   6  -1  -3    4.90    1.30
  -6   1   3    4.10    1.40
  -6   1   3    3.50    1.40
   5  -1  -3   10.50    2.20
   5  -1  -3   13.80    1.60
   5  -1  -3    9.80    1.90
   5  -1  -3   12.50    2.50
   5  -1  -3   10.80    2.20
  -5   1   3   11.00    2.00
   4  -1  -3   21.60    2.40
   4  -1  -3   21.60    2.40
   4  -1  -3   22.80    2.40
   4  -1  -3   20.20    2.60
  -4   1   3   24.00    2.50
   3  -1  -3   33.50    2.70
   3  -1  -3   28.10    2.50
   3  -1  -3   25.00    1.70
   2  -1  -3   -0.20    0.40
   2  -1  -3    0.20    0.40
   2  -1  -3    0.20    0.50
  -2   1   3    0.70    0.50
  -2   1   3    0.20    0.50
   1  -1  -3    0.10    0.60
   1  -1  -3    0.10    0.60
   1  -1  -3   -0.10    0.50
  -1   1   3   -0.10    0.50
  -1   1   3    0.00    0.40
  -1   1   3   -0.50    0.40
   0  -1  -3    5.90    1.20
   0  -1  -3    7.90    1.60
   0  -1  -3    9.70    1.80
   0   1   3   10.90    1.90
   0   1   3    5.50    1.20
   0   1   3   11.30    1.90
  -1  -1  -3    4.60    1.20
  -1  -1  -3    7.00    1.60
  -1  -1  -3    6.70    1.50
   1   1   3    6.60    1.50
   1   1   3    4.70    1.20
   1   1   3    7.70    1.60
  -2  -1  -3    2.10    1.20
  -2  -1  -3    1.60    1.00
  -2  -1  -3    1.30    0.80
   2   1   3    2.00    1.10
   2   1   3    2.30    1.10
   2   1   3    1.20    1.00
  -3  -1  -3    5.00    1.60
  -3  -1  -3    4.80    1.50
  -3  -1  -3    5.90    1.80
   3   1   3    3.50    1.30
   3   1   3    6.30    1.80
   3   1   3    7.10    1.90
   3   1   3    4.30    1.60
  -4  -1  -3   45.50    4.50
  -4  -1  -3   43.40    4.50
  -4  -1  -3   46.80    4.60
   4   1   3   42.10    4.30
   4   1   3   48.40    4.60
   4   1   3   35.30    4.10
  -5  -1  -3    5.60    1.90
  -5  -1  -3    3.50    1.70
  -5  -1  -3    2.00    1.40
   5   1   3    0.80    1.00
   5   1   3    3.80    1.70
   5   1   3    1.30    1.30
   5   1   3    3.00    1.70
  -6  -1  -3    0.80    1.30
  -6  -1  -3   -1.10    1.10
   6   1   3    0.80    1.40
   6   1   3    0.30    0.80
   6   1   3    0.90    1.20
   6   1   3    1.40    1.40
  -7  -1  -3    2.00    1.60
  -7  -1  -3    3.60    2.00
   7   1   3    4.00    2.10
   7   1   3    3.80    1.90
   7   1   3    3.40    1.90
   7   1   3    4.50    2.20
  -8  -1  -3    2.70    2.30
  -8  -1  -3    4.80    2.40
   8   1   3    8.00    2.70
   8   1   3    6.00    2.60
   8   1   3    6.00    2.70
   8   1   3    2.70    2.00
   8   1   3    5.90    2.60
  -9  -1  -3    6.30    2.60
   9   1   3    7.50    2.90
   9   1   3    5.30    2.50
   9   1   3    6.10    3.00
 -10  -1  -3    7.00    2.80
  10   1   3   10.50    3.80
  10   1   3    7.60    3.10
  10   1   3   16.00    4.10
  10   1   3    3.70    2.90
  10   1   3   11.10    3.70
  10   1   3   10.70    3.80
 -11  -1  -3   -1.10    2.20
  11   1   3   -0.90    1.70
  11   1   3    5.10    2.30
  11   1   3    0.00    1.60
  11   1   3    1.50    2.40
  11   1   3    3.60    2.40
  11   1   3    0.80    2.30
  12   1   3    3.70    2.60
  12   1   3   -1.30    2.00
  12   1   3   -2.60    2.60
  12   1   3    0.40    1.90
  12   1   3   -0.70    2.50
  13  -2  -3    2.90    2.10
  13  -2  -3   -0.50    2.20
  13  -2  -3    9.40    3.10
  13  -2  -3    2.00    2.20
  13  -2  -3   -1.70    2.50
  13  -2  -3    3.70    2.40
  12  -2  -3  111.69   10.00
  12  -2  -3   99.99    9.50
  12  -2  -3  111.79    9.80
  12  -2  -3   95.29    9.60
  12  -2  -3  107.79   10.50
  12  -2  -3  113.19    9.80
  11  -2  -3   24.30    5.00
  11  -2  -3   25.10    5.00
  11  -2  -3   30.30    5.60
  11  -2  -3   21.30    4.30
  11  -2  -3   18.20    4.50
  11  -2  -3   33.20    7.50
  10  -2  -3  547.65   31.50
  10  -2  -3  573.64   32.10
  10  -2  -3  528.55   32.00
  10  -2  -3  606.44   32.30
  10  -2  -3  501.05   31.50
   9  -2  -3   33.10    5.20
   9  -2  -3   34.50    4.10
   9  -2  -3   34.10    4.40
   9  -2  -3   34.00    4.20
   9  -2  -3   38.60    5.80
   8  -2  -3 1448.36   72.89
   8  -2  -3 1258.57   72.19
   8  -2  -3 1453.35   72.59
   8  -2  -3 1395.86   72.49
   8  -2  -3 1365.66   71.89
   7  -2  -3   24.40    3.90
   7  -2  -3   24.10    3.10
   7  -2  -3   20.00    2.60
   7  -2  -3   23.30    3.80
   6  -2  -3  995.30   53.79
   6  -2  -3  953.70   53.59
   6  -2  -3  975.10   53.69
   6  -2  -3 1058.49   53.09
  -6   2   3 1104.29   53.59
  -6   2   3 1078.29   53.69
   5  -2  -3   81.89    5.80
   5  -2  -3   80.09    5.10
   5  -2  -3   82.79    5.80
   5  -2  -3   73.89    5.50
   5  -2  -3   72.79    5.70
  -5   2   3   83.69    5.70
   4  -2  -3 1522.35   75.39
   4  -2  -3 1359.26   75.09
   4  -2  -3 1443.96   75.19
   4  -2  -3 1392.76   75.29
   4  -2  -3 1590.24   75.39
   4  -2  -3 1391.86   74.39
  -4   2   3 1566.54   75.29
  -4   2   3 1569.44   75.39
   3  -2  -3   32.30    2.80
   3  -2  -3   34.30    2.80
   3  -2  -3   38.70    2.10
   3  -2  -3   34.70    2.80
  -3   2   3   36.80    2.90
  -3   2   3   37.20    2.90
   2  -2  -3  107.09    6.50
   2  -2  -3   97.39    6.60
   2  -2  -3  103.19    5.70
   2  -2  -3  113.89    6.70
  -2   2   3  111.49    5.60
  -2   2   3  116.09    6.60
  -2   2   3  105.99    6.70
  -2   2   3  109.99    6.20
   1  -2  -3    2.40    1.00
   1  -2  -3    4.30    0.90
   1  -2  -3    3.30    1.10
   1  -2  -3    2.50    1.00
  -1   2   3    2.90    0.70
  -1   2   3    3.50    0.90
  -1   2   3    5.80    1.40
   0  -2  -3  940.01   52.09
   0  -2  -3  994.50   52.49
   0  -2  -3  972.20   52.19
   0   2   3 1097.39   52.29
   0   2   3 1025.00   51.79
   0   2   3  985.80   52.39
   0   2   3 1082.29   52.29
  -1  -2  -3  978.90   49.50
  -1  -2  -3  924.81   49.30
   1   2   3  950.40   49.20
   1   2   3  931.91   49.00
   1   2   3  977.90   49.20
   1   2   3  927.21   49.10
  -2  -2  -3 1869.61   96.29
  -2  -2  -3 1824.32   96.09
  -2  -2  -3 1819.02   96.19
   2   2   3 1932.41   96.09
   2   2   3 1888.61   95.99
   2   2   3 1945.01   96.09
  -3  -2  -3   10.40    2.50
  -3  -2  -3    4.90    1.70
  -3  -2  -3    6.40    2.00
   3   2   3    4.00    1.80
   3   2   3    6.50    1.80
   3   2   3    6.10    2.00
   3   2   3    6.30    2.00
  -4  -2  -3 1323.87   68.89
  -4  -2  -3 1337.07   68.89
  -4  -2  -3 1341.77   68.89
   4   2   3 1357.46   68.69
   4   2   3 1264.47   68.49
   4   2   3 1393.06   68.69
   4   2   3 1152.68   68.39
  -5  -2  -3  121.59    9.30
  -5  -2  -3  115.79    9.30
  -5  -2  -3  120.99    9.50
   5   2   3  113.99    9.30
   5   2   3  129.59    9.40
   5   2   3  110.89    9.10
   5   2   3  131.49    9.30
  -6  -2  -3   96.39    8.50
  -6  -2  -3  100.79    8.70
   6   2   3   88.29    8.20
   6   2   3  103.59    8.40
   6   2   3   89.49    8.40
   6   2   3  117.49    8.80
  -7  -2  -3    9.60    3.00
  -7  -2  -3   10.20    3.40
   7   2   3   10.60    3.20
   7   2   3   14.50    4.00
   7   2   3    8.80    2.70
   7   2   3   11.00    3.30
  -8  -2  -3  332.67   24.00
   8   2   3  366.76   23.90
   8   2   3  397.46   24.30
   8   2   3  416.66   29.00
   8   2   3  407.26   24.80
   8   2   3  391.86   25.00
  -9  -2  -3    7.40    2.80
   9   2   3    3.30    1.90
   9   2   3    5.10    2.70
   9   2   3    1.30    2.00
   9   2   3    2.30    2.00
   9   2   3    4.30    2.70
   9   2   3    5.10    2.80
 -10  -2  -3  389.46   25.30
  10   2   3  376.66   24.50
  10   2   3  399.76   24.80
  10   2   3  394.76   25.80
  10   2   3  353.16   25.30
  10   2   3  323.47   24.50
  10   2   3  339.47   24.50
 -11  -2  -3   10.80    6.50
  11   2   3    5.90    3.20
  11   2   3    7.10    4.00
  11   2   3    6.00    3.70
  11   2   3    8.30    4.10
  11   2   3   10.60    4.00
  11   2   3    2.00    2.80
  13  -3  -3   13.80    4.50
  13  -3  -3    8.40    3.00
  13  -3  -3   -1.00    2.30
  13  -3  -3    5.40    2.30
  12  -3  -3   12.30    3.60
  12  -3  -3   15.00    4.20
  12  -3  -3   14.30    3.60
  12  -3  -3   15.00    3.70
  12  -3  -3   11.80    3.40
  12  -3  -3   11.90    3.30
  11  -3  -3    9.80    2.90
  11  -3  -3    7.60    2.50
  11  -3  -3    7.80    2.60
  11  -3  -3   13.90    3.40
  11  -3  -3   11.60    3.10
  10  -3  -3   12.00    2.90
  10  -3  -3    7.50    2.50
  10  -3  -3    7.70    2.60
  10  -3  -3    8.30    2.50
  10  -3  -3    9.50    2.60
   9  -3  -3    3.30    1.60
   9  -3  -3    1.10    1.10
   9  -3  -3    1.00    1.20
   9  -3  -3    0.90    1.00
   8  -3  -3   14.30    2.80
   8  -3  -3   12.00    2.60
   8  -3  -3    8.20    2.30
   8  -3  -3   13.20    2.50
   8  -3  -3    9.50    3.50
   7  -3  -3   -1.10    0.70
   7  -3  -3    0.70    0.80
   7  -3  -3    0.70    0.70
   7  -3  -3    0.80    0.80
   6  -3  -3   69.69    5.50
   6  -3  -3   84.89    5.30
   6  -3  -3   72.19    5.50
   6  -3  -3   65.69    5.20
   6  -3  -3   65.59    5.30
  -6   3   3   75.39    5.30
   5  -3  -3   33.10    2.90
   5  -3  -3   30.40    2.70
   5  -3  -3   34.20    3.00
   5  -3  -3   29.30    2.90
  -5   3   3   25.90    2.70
   4  -3  -3   15.50    1.70
   4  -3  -3   16.40    1.70
   4  -3  -3   13.80    1.40
   3  -3  -3    0.40    0.40
   3  -3  -3   -0.50    0.40
   3  -3  -3    1.30    0.60
   3  -3  -3    0.30    0.50
  -3   3   3   -0.10    0.20
  -3   3   3    0.90    0.60
   2  -3  -3   58.19    3.70
  -2   3   3   49.40    3.10
  -2   3   3   49.60    3.20
  -2   3   3   52.39    3.70
   1  -3  -3    1.30    0.90
   1  -3  -3    0.20    0.50
   1  -3  -3    0.60    0.70
   1  -3  -3    0.70    0.60
  -1   3   3    0.20    0.40
  -1   3   3    0.40    0.50
  -1   3   3    1.40    0.80
   0  -3  -3   13.40    2.30
   0  -3  -3   13.50    2.30
   0  -3  -3   13.80    1.80
   0   3   3   19.20    2.30
   0   3   3   15.70    1.80
   0   3   3   17.90    2.00
  -1  -3  -3   36.50    3.60
  -1  -3  -3   45.10    4.00
  -1  -3  -3   30.40    3.40
  -1  -3  -3   36.20    3.40
   1   3   3   39.00    3.50
   1   3   3   37.20    3.40
   1   3   3   36.90    3.50
   1   3   3   37.80    3.50
  -2  -3  -3   32.50    3.50
  -2  -3  -3   25.20    3.20
  -2  -3  -3   29.70    3.20
  -2  -3  -3   26.80    3.30
   2   3   3   24.50    2.90
   2   3   3   24.40    3.10
   2   3   3   28.00    3.20
  -3  -3  -3    5.30    1.80
  -3  -3  -3    7.20    2.20
  -3  -3  -3    6.30    1.90
   3   3   3    2.80    1.50
   3   3   3    6.80    2.10
   3   3   3    4.40    1.80
   3   3   3    3.40    1.30
  -4  -3  -3    6.40    2.10
[truncated: 1,011,193 more chars]
