# Supplementary material for: Twisted Tin‐Chloride Perovskite Single‐Crystal Heterostructures
Source: Angew Chem Int Ed Engl. 2025 Dec 19;65(5):e20140. doi: 10.1002/anie.202520140 (PMC12851008; doi:10.1002/anie.202520140)
Supplement: Supplementary file 2 — Supporting Information [file ANIE-65-e20140-s001.zip › Sn_CYS_80K.cif]

data_sn_cys_80k
_audit_creation_date               2025-08-09
_audit_creation_method
;
Olex2 1.5
(compiled 2025.07.13 svn.rb7424aed for OlexSys, GUI svn.r7308)
;
_shelx_SHELXL_version_number       '2019/3'
_audit_contact_author_address      ?
_audit_contact_author_email        ?
_audit_contact_author_name         ''
_audit_contact_author_phone        ?
_publ_contact_author_id_orcid      ?
_publ_section_references
;
Bruker-AXS (2023). APEX5. Madison, Wisconsin, USA. 

Dolomanov, O.V., Bourhis, L.J., Gildea, R.J, Howard, J.A.K. & Puschmann, H.
 (2009), J. Appl. Cryst. 42, 339-341.

Farrugia, L. J. (1999). J. Appl. Crystallogr. 32. 836-838. 

Hooft, R. W. W.. Straver, L. H. and Spek, A. L. 
 (2010). J. Appl. Cryst.. 43, 665-668.
Hooft, R. W. W.. Straver, L. H. and Spek, A. L.
 (2008). J Appl Crystallogr. 41(Pt 1): 96--103.

Krause, L., Herbst-Irmer, R., Sheldrick, G. M. & Stalke, D.
 (2015). J. Appl. Crystallogr. 48. 3-10. 

Parsons, S., Flack, H. D., & Wagner, T. (2013).69(Pt 3), 249--259.

Sheldrick, G.M. (2008). Acta Cryst. A64, 112-122. 
Sheldrick, G.M. (2015a). Acta Cryst. A71, 3-8. 
Sheldrick, G.M. (2015b). Acta Cryst. C71, 3-8. 
;
_chemical_name_common              ?
_chemical_name_systematic          ?
_chemical_formula_moiety           '0.5(Cl8 Sn2), C4 H14 Cl2 N2 S2 Sn2'
_chemical_formula_sum              'C4 H14 Cl6 N2 S2 Sn3'
_chemical_formula_weight           723.06
_chemical_melting_point            ?
loop_
  _atom_type_symbol
  _atom_type_description
  _atom_type_scat_dispersion_real
  _atom_type_scat_dispersion_imag
  _atom_type_scat_source
 'C' 'C' 0.0031 0.0016 'Calculated using XDISP in WinGX (Farrugia, 1999)'
 'H' 'H' 0.0000 0.0000 'Calculated using XDISP in WinGX (Farrugia, 1999)'
 'Cl' 'Cl' 0.1491 0.1598 'Calculated using XDISP in WinGX (Farrugia, 1999)'
 'N' 'N' 0.0061 0.0033 'Calculated using XDISP in WinGX (Farrugia, 1999)'
 'S' 'S' 0.1249 0.1245 'Calculated using XDISP in WinGX (Farrugia, 1999)'
 'Sn' 'Sn' -0.6253 1.4306 'Calculated using XDISP in WinGX (Farrugia, 1999)'

_shelx_space_group_comment
;
The symmetry employed for this shelxl refinement is uniquely defined
by the following loop, which should always be used as a source of
symmetry information in preference to the above space-group names.
They are only intended as comments.
;
_space_group_crystal_system        'monoclinic'
_space_group_IT_number             15
_space_group_name_H-M_alt          C2/c
_space_group_name_Hall             '-C 2yc'
loop_
  _space_group_symop_operation_xyz
 'x, y, z'
 '-x, y, -z+1/2'
 'x+1/2, y+1/2, z'
 '-x+1/2, y+1/2, -z+1/2'
 '-x, -y, -z'
 'x, -y, z-1/2'
 '-x+1/2, -y+1/2, -z'
 'x+1/2, -y+1/2, z-1/2'

_cell_length_a                     27.9912(14)
_cell_length_b                     6.1783(3)
_cell_length_c                     10.6622(5)
_cell_angle_alpha                  90
_cell_angle_beta                   105.497(2)
_cell_angle_gamma                  90
_cell_volume                       1776.86(15)
_cell_formula_units_Z              4
_cell_measurement_reflns_used      5060
_cell_measurement_temperature      80
_cell_measurement_theta_max        27.05
_cell_measurement_theta_min        3.02
_shelx_estimated_absorpt_T_max     0.950
_shelx_estimated_absorpt_T_min     0.650
_exptl_absorpt_coefficient_mu      5.231
_exptl_absorpt_correction_T_max    0.950
_exptl_absorpt_correction_T_min    0.662
_exptl_absorpt_correction_type     multi-scan
_exptl_absorpt_process_details
;
SADABS-2016/2 (Bruker,2016) was used for absorption correction.
wR2(int) was 0.1199 before and 0.0643 after correction.
The Ratio of minimum to maximum transmission is 0.6971.
The \l/2 correction factor is Not present.
;
_exptl_absorpt_special_details     ?
_exptl_crystal_colour              colourless
_exptl_crystal_colour_primary      colourless
_exptl_crystal_density_diffrn      2.703
_exptl_crystal_density_meas        ?
_exptl_crystal_density_method      'not measured'
_exptl_crystal_description         blade
_exptl_crystal_F_000               1344
_exptl_crystal_size_max            0.09
_exptl_crystal_size_mid            0.09
_exptl_crystal_size_min            0.01
_exptl_transmission_factor_max     ?
_exptl_transmission_factor_min     ?
_diffrn_reflns_av_R_equivalents    0.0552
_diffrn_reflns_av_unetI/netI       0.0411
_diffrn_reflns_Laue_measured_fraction_full  0.999
_diffrn_reflns_Laue_measured_fraction_max  0.999
_diffrn_reflns_limit_h_max         35
_diffrn_reflns_limit_h_min         -35
_diffrn_reflns_limit_k_max         6
_diffrn_reflns_limit_k_min         -7
_diffrn_reflns_limit_l_max         13
_diffrn_reflns_limit_l_min         -13
_diffrn_reflns_number              8895
_diffrn_reflns_point_group_measured_fraction_full  0.999
_diffrn_reflns_point_group_measured_fraction_max  0.999
_diffrn_reflns_theta_full          25.242
_diffrn_reflns_theta_max           27.124
_diffrn_reflns_theta_min           3.021
_diffrn_ambient_temperature        80
_diffrn_detector                   'Bruker Photon II'
_diffrn_detector_area_resol_mean   7.3910
_diffrn_detector_type              'CMOS area detector'
_diffrn_measured_fraction_theta_full  0.999
_diffrn_measured_fraction_theta_max  0.999
_diffrn_measurement_device         'four-circle diffractometer'
_diffrn_measurement_device_type    'D8 Venture'
_diffrn_measurement_method         '\w and \f scans'
_diffrn_radiation_collimation      'focusing mirrors'
_diffrn_radiation_monochromator    'mirror optics'
_diffrn_radiation_probe            x-ray
_diffrn_radiation_type             MoK\a
_diffrn_radiation_wavelength       0.71073
_diffrn_source                     'microfocus sealed X-ray tube'
_diffrn_source_current             1.0
_diffrn_source_power               0.05
_diffrn_source_type                'Incoatec I\ms'
_diffrn_source_voltage             50.0
_diffrn_standards_number           0
_reflns_Friedel_coverage           0.000
_reflns_Friedel_fraction_full      .
_reflns_Friedel_fraction_max       .
_reflns_number_gt                  1784
_reflns_number_total               1958
_reflns_special_details
;
 Reflections were merged by SHELXL according to the crystal
 class for the calculation of statistics and refinement.
 
 _reflns_Friedel_fraction is defined as the number of unique
 Friedel pairs measured divided by the number that would be
 possible theoretically, ignoring centric projections and
 systematic absences.
;
_reflns_threshold_expression       'I > 2\s(I)'
_computing_cell_refinement         'SAINT V8.38A (Bruker, 2018)'
_computing_data_collection         'APEX5 (Bruker, 2023)'
_computing_data_reduction          'SAINT V8.38A (Bruker, 2018)'
_computing_molecular_graphics      'Olex2 1.5 (Dolomanov et al., 2009)'
_computing_publication_material    'Olex2 1.5 (Dolomanov et al., 2009)'
_computing_structure_refinement    'SHELXL 2019/3 (Sheldrick, 2015)'
_computing_structure_solution      'SHELXT 2014/5 (Sheldrick, 2014)'
_refine_diff_density_max           0.705
_refine_diff_density_min           -0.651
_refine_diff_density_rms           0.143
_refine_ls_extinction_coef         .
_refine_ls_extinction_method       none
_refine_ls_goodness_of_fit_ref     1.030
_refine_ls_hydrogen_treatment      constr
_refine_ls_matrix_type             full
_refine_ls_number_parameters       120
_refine_ls_number_reflns           1958
_refine_ls_number_restraints       0
_refine_ls_R_factor_all            0.0247
_refine_ls_R_factor_gt             0.0218
_refine_ls_restrained_S_all        1.030
_refine_ls_shift/su_max            0.002
_refine_ls_shift/su_mean           0.000
_refine_ls_structure_factor_coef   Fsqd
_refine_ls_weighting_details      
 'w=1/[\s^2^(Fo^2^)+(0.0169P)^2^+0.1794P] where P=(Fo^2^+2Fc^2^)/3'
_refine_ls_weighting_scheme        calc
_refine_ls_wR_factor_gt            0.0502
_refine_ls_wR_factor_ref           0.0518
_refine_special_details
;
Tin and chloride positions in the perovskite slab are disordered across two positions, 
with 50% occupation. Carbon, hydrogen, and nitrogen atoms in the organic ligand 
are disordered across a gauche and trans conformation, each with 50% occupation.
Free refinement of these disordered atoms produces occupancies between 48-52%, 
so the occupancies were set at 50%. Free occupancy refinement versus fixed 50% 
occupancies produces no significant change to the refinement statistics.
The 0 2 9 reflection was omitted from the refinement due to a large error value.
;
_olex2_refinement_description
;
1. Fixed Uiso
 At 1.2 times of:
  All C(H,H) groups, All C(H,H,H,H) groups, All N(H,H,H) groups
2. Others
 Fixed Sof: Sn1(0.5) Cl2(0.5) Cl3(0.5) Cl4(0.5) Cl5(0.5) N1A(0.5) H1AA(0.5)
 H1AB(0.5) H1AC(0.5) N1B(0.5) H1BA(0.5) H1BB(0.5) H1BC(0.5) H1BF(0.5) H1BG(0.5)
 H1AD(0.5) H1AE(0.5) C2A(0.5) H2AA(0.5) H2AB(0.5) C2B(0.5) H2BA(0.5) H2BB(0.5)
3.a Secondary CH2 refined with riding coordinates:
 C1(H1BF,H1BG), C1(H1AD,H1AE), C2A(H2AA,H2AB), C2B(H2BA,H2BB)
3.b Idealised Me refined as rotating group:
 N1A(H1AA,H1AB,H1AC), N1B(H1BA,H1BB,H1BC)
;
_atom_sites_solution_hydrogens     geom
_atom_sites_solution_primary       'dual space'
_atom_sites_solution_secondary     diffmap
loop_
  _atom_site_label
  _atom_site_type_symbol
  _atom_site_fract_x
  _atom_site_fract_y
  _atom_site_fract_z
  _atom_site_U_iso_or_equiv
  _atom_site_adp_type
  _atom_site_occupancy
  _atom_site_site_symmetry_order
  _atom_site_calc_flag
  _atom_site_refinement_flags_posn
  _atom_site_refinement_flags_adp
  _atom_site_refinement_flags_occupancy
  _atom_site_disorder_assembly
  _atom_site_disorder_group
 Sn1 Sn 0.49704(12) -0.05882(6) 0.2624(3) 0.0068(3) Uani 0.5 1 d . . P . .
 Sn2 Sn 0.71509(2) -0.01366(3) 0.41878(2) 0.01025(8) Uani 1 1 d . . . . .
 Cl1 Cl 0.71638(3) 0.15613(12) 0.20111(6) 0.01245(15) Uani 1 1 d . . . . .
 Cl2 Cl 0.49241(5) 0.3354(2) 0.29274(12) 0.0111(3) Uani 0.5 1 d . . P . .
 Cl3 Cl 0.50102(5) -0.1732(2) 0.03274(12) 0.0120(3) Uani 0.5 1 d . . P . .
 Cl4 Cl 0.59953(9) 0.0017(4) 0.3174(3) 0.0115(5) Uani 0.5 1 d . . P . .
 Cl5 Cl 0.60640(10) -0.0793(4) 0.3255(3) 0.0116(5) Uani 0.5 1 d . . P . .
 S1 S 0.68894(3) 0.38067(12) 0.46704(7) 0.01509(17) Uani 1 1 d . . . . .
 N1A N 0.60579(18) 0.6701(8) 0.5931(4) 0.0117(10) Uani 0.5 1 d . . P A 1
 H1AA H 0.609055 0.728639 0.517486 0.014 Uiso 0.5 1 calc R U P A 1
 H1AB H 0.631652 0.712693 0.660110 0.014 Uiso 0.5 1 calc R U P A 1
 H1AC H 0.576841 0.715748 0.607706 0.014 Uiso 0.5 1 calc R U P A 1
 N1B N 0.58944(19) 0.5304(8) 0.6541(4) 0.0111(10) Uani 0.5 1 d . . P B 2
 H1BA H 0.557195 0.571503 0.623758 0.013 Uiso 0.5 1 calc R U P B 2
 H1BB H 0.606483 0.633341 0.709256 0.013 Uiso 0.5 1 calc R U P B 2
 H1BC H 0.591066 0.402435 0.697367 0.013 Uiso 0.5 1 calc R U P B 2
 C1 C 0.65656(11) 0.3436(5) 0.5934(3) 0.0172(6) Uani 1 1 d . . . . .
 H1BF H 0.645193 0.192527 0.596730 0.021 Uiso 0.5 1 calc R U P C 2
 H1BG H 0.677362 0.386851 0.680239 0.021 Uiso 0.5 1 calc R U P C 2
 H1AD H 0.655204 0.185658 0.607594 0.021 Uiso 0.5 1 calc R U P D 1
 H1AE H 0.678365 0.404979 0.674345 0.021 Uiso 0.5 1 calc R U P D 1
 C2A C 0.6055(3) 0.4290(11) 0.5830(7) 0.0116(14) Uani 0.5 1 d . . P A 1
 H2AA H 0.582921 0.384400 0.498649 0.014 Uiso 0.5 1 calc R U P A 1
 H2AB H 0.592845 0.366219 0.653395 0.014 Uiso 0.5 1 calc R U P A 1
 C2B C 0.6119(3) 0.5035(12) 0.5417(7) 0.0097(13) Uani 0.5 1 d . . P B 2
 H2BA H 0.623648 0.644241 0.516879 0.012 Uiso 0.5 1 calc R U P B 2
 H2BB H 0.587487 0.441794 0.465181 0.012 Uiso 0.5 1 calc R U P B 2

loop_
  _atom_site_aniso_label
  _atom_site_aniso_U_11
  _atom_site_aniso_U_22
  _atom_site_aniso_U_33
  _atom_site_aniso_U_23
  _atom_site_aniso_U_13
  _atom_site_aniso_U_12
 Sn1 0.0073(7) 0.00759(16) 0.0060(8) 0.0007(2) 0.0027(4) 0.0005(3)
 Sn2 0.01349(12) 0.01149(12) 0.00608(11) -0.00056(7) 0.00315(8) -0.00581(8)
 Cl1 0.0141(3) 0.0152(4) 0.0076(3) 0.0037(3) 0.0021(2) -0.0044(3)
 Cl2 0.0111(6) 0.0083(6) 0.0146(6) -0.0010(5) 0.0045(5) 0.0009(5)
 Cl3 0.0157(7) 0.0131(7) 0.0084(5) -0.0024(5) 0.0051(5) 0.0005(5)
 Cl4 0.0057(9) 0.0132(12) 0.0153(8) 0.0004(10) 0.0023(6) 0.0013(9)
 Cl5 0.0095(10) 0.0110(12) 0.0135(8) 0.0007(10) 0.0017(7) 0.0009(9)
 S1 0.0132(4) 0.0098(3) 0.0184(3) 0.0052(3) -0.0026(3) -0.0026(3)
 N1A 0.010(2) 0.011(2) 0.014(2) -0.002(2) 0.0032(19) 0.001(2)
 N1B 0.012(3) 0.010(2) 0.011(2) -0.0008(19) 0.005(2) 0.002(2)
 C1 0.0119(15) 0.0140(16) 0.0260(15) -0.0080(13) 0.0057(12) 0.0022(12)
 C2A 0.014(3) 0.007(3) 0.014(4) 0.001(3) 0.004(3) 0.000(3)
 C2B 0.010(3) 0.012(4) 0.009(3) 0.003(3) 0.005(2) 0.002(3)

_geom_special_details
;
 All esds (except the esd in the dihedral angle between two l.s. planes)
 are estimated using the full covariance matrix.  The cell esds are taken
 into account individually in the estimation of esds in distances, angles
 and torsion angles; correlations between esds in cell parameters are only
 used when they are defined by crystal symmetry.  An approximate (isotropic)
 treatment of cell esds is used for estimating esds involving l.s. planes.
;
loop_
  _geom_bond_atom_site_label_1
  _geom_bond_atom_site_label_2
  _geom_bond_distance
  _geom_bond_site_symmetry_2
  _geom_bond_publ_flag
 Sn1 Sn1 0.347(3) 2_655 ?
 Sn1 Cl2 2.5413(15) 2_655 ?
 Sn1 Cl2 2.4651(14) . ?
 Sn1 Cl3 2.579(2) . ?
 Sn1 Cl3 2.283(2) 2_655 ?
 Sn1 Cl4 2.635(4) 2_655 ?
 Sn1 Cl4 2.796(4) . ?
 Sn1 Cl5 2.798(4) 2_655 ?
 Sn2 Cl1 2.5559(7) . ?
 Sn2 S1 2.6339(8) . ?
 Sn2 S1 2.7614(8) 7_656 ?
 Cl2 Cl2 1.104(3) 2_655 ?
 Cl3 Cl3 2.247(3) 5_655 ?
 Cl4 Cl5 0.5352(18) . ?
 S1 C1 1.828(3) . ?
 N1A H1AA 0.9100 . ?
 N1A H1AB 0.9100 . ?
 N1A H1AC 0.9100 . ?
 N1A C2A 1.493(8) . ?
 N1B H1BA 0.9100 . ?
 N1B H1BB 0.9100 . ?
 N1B H1BC 0.9100 . ?
 N1B C2B 1.504(8) . ?
 C1 H1BF 0.9900 . ?
 C1 H1BG 0.9900 . ?
 C1 H1AD 0.9900 . ?
 C1 H1AE 0.9900 . ?
 C1 C2A 1.500(8) . ?
 C1 C2B 1.573(7) . ?
 C2A H2AA 0.9900 . ?
 C2A H2AB 0.9900 . ?
 C2B H2BA 0.9900 . ?
 C2B H2BB 0.9900 . ?

loop_
  _geom_angle_atom_site_label_1
  _geom_angle_atom_site_label_2
  _geom_angle_atom_site_label_3
  _geom_angle
  _geom_angle_site_symmetry_1
  _geom_angle_site_symmetry_3
  _geom_angle_publ_flag
 Sn1 Sn1 Cl2 73.47(5) 2_655 2_655 ?
 Sn1 Sn1 Cl2 98.76(6) 2_655 . ?
 Sn1 Sn1 Cl3 29.3(9) 2_655 . ?
 Sn1 Sn1 Cl3 146.5(11) 2_655 2_655 ?
 Sn1 Sn1 Cl4 59.2(12) 2_655 . ?
 Sn1 Sn1 Cl4 114.3(12) 2_655 2_655 ?
 Sn1 Sn1 Cl5 114.0(12) 2_655 2_655 ?
 Cl2 Sn1 Cl2 25.42(6) . 2_655 ?
 Cl2 Sn1 Cl3 114.36(8) . . ?
 Cl2 Sn1 Cl3 90.34(7) 2_655 . ?
 Cl2 Sn1 Cl4 87.81(9) 2_655 2_655 ?
 Cl2 Sn1 Cl4 75.17(8) 2_655 . ?
 Cl2 Sn1 Cl4 85.82(9) . . ?
 Cl2 Sn1 Cl4 79.44(9) . 2_655 ?
 Cl2 Sn1 Cl5 98.04(10) 2_655 2_655 ?
 Cl2 Sn1 Cl5 90.16(10) . 2_655 ?
 Cl3 Sn1 Cl2 99.72(8) 2_655 . ?
 Cl3 Sn1 Cl2 122.93(9) 2_655 2_655 ?
 Cl3 Sn1 Cl3 145.85(7) 2_655 . ?
 Cl3 Sn1 Cl4 96.49(10) 2_655 2_655 ?
 Cl3 Sn1 Cl4 86.20(9) . . ?
 Cl3 Sn1 Cl4 94.58(14) 2_655 . ?
 Cl3 Sn1 Cl4 91.90(12) . 2_655 ?
 Cl3 Sn1 Cl5 93.68(10) 2_655 2_655 ?
 Cl3 Sn1 Cl5 88.46(12) . 2_655 ?
 Cl4 Sn1 Cl4 162.85(9) 2_655 . ?
 Cl4 Sn1 Cl5 171.31(12) . 2_655 ?
 Cl4 Sn1 Cl5 10.77(5) 2_655 2_655 ?
 Cl1 Sn2 S1 91.73(2) . 7_656 ?
 Cl1 Sn2 S1 82.52(2) . . ?
 S1 Sn2 S1 85.82(3) . 7_656 ?
 Sn1 Cl2 Sn1 7.76(7) . 2_655 ?
 Cl2 Cl2 Sn1 81.15(5) 2_655 . ?
 Cl2 Cl2 Sn1 73.43(5) 2_655 2_655 ?
 Sn1 Cl3 Sn1 4.26(13) 2_655 . ?
 Cl3 Cl3 Sn1 91.72(8) 5_655 . ?
 Cl3 Cl3 Sn1 89.69(8) 5_655 2_655 ?
 Sn1 Cl4 Sn1 6.50(9) 2_655 . ?
 Cl5 Cl4 Sn1 102.3(5) . . ?
 Cl5 Cl4 Sn1 102.2(5) . 2_655 ?
 Cl4 Cl5 Sn1 67.0(5) . 2_655 ?
 Sn2 S1 Sn2 94.18(3) . 7_656 ?
 C1 S1 Sn2 104.28(11) . . ?
 C1 S1 Sn2 109.14(10) . 7_656 ?
 H1AA N1A H1AB 109.5 . . ?
 H1AA N1A H1AC 109.5 . . ?
 H1AB N1A H1AC 109.5 . . ?
 C2A N1A H1AA 109.5 . . ?
 C2A N1A H1AB 109.5 . . ?
 C2A N1A H1AC 109.5 . . ?
 H1BA N1B H1BB 109.5 . . ?
 H1BA N1B H1BC 109.5 . . ?
 H1BB N1B H1BC 109.5 . . ?
 C2B N1B H1BA 109.5 . . ?
 C2B N1B H1BB 109.5 . . ?
 C2B N1B H1BC 109.5 . . ?
 S1 C1 H1BF 111.8 . . ?
 S1 C1 H1BG 111.8 . . ?
 S1 C1 H1AD 106.4 . . ?
 S1 C1 H1AE 106.4 . . ?
 H1BF C1 H1BG 109.6 . . ?
 H1AD C1 H1AE 106.5 . . ?
 C2A C1 S1 123.5(4) . . ?
 C2A C1 H1AD 106.4 . . ?
 C2A C1 H1AE 106.4 . . ?
 C2B C1 S1 99.6(3) . . ?
 C2B C1 H1BF 111.8 . . ?
 C2B C1 H1BG 111.8 . . ?
 N1A C2A C1 111.0(5) . . ?
 N1A C2A H2AA 109.4 . . ?
 N1A C2A H2AB 109.4 . . ?
 C1 C2A H2AA 109.4 . . ?
 C1 C2A H2AB 109.4 . . ?
 H2AA C2A H2AB 108.0 . . ?
 N1B C2B C1 104.6(5) . . ?
 N1B C2B H2BA 110.8 . . ?
 N1B C2B H2BB 110.8 . . ?
 C1 C2B H2BA 110.8 . . ?
 C1 C2B H2BB 110.8 . . ?
 H2BA C2B H2BB 108.9 . . ?

loop_
  _geom_torsion_atom_site_label_1
  _geom_torsion_atom_site_label_2
  _geom_torsion_atom_site_label_3
  _geom_torsion_atom_site_label_4
  _geom_torsion
  _geom_torsion_site_symmetry_1
  _geom_torsion_site_symmetry_2
  _geom_torsion_site_symmetry_3
  _geom_torsion_site_symmetry_4
  _geom_torsion_publ_flag
 Sn1 Cl4 Cl5 Sn1 6.65(9) . . . 2_655 ?
 Sn2 S1 C1 C2A -126.8(4) . . . . ?
 Sn2 S1 C1 C2A 133.5(4) 7_656 . . . ?
 Sn2 S1 C1 C2B -137.8(3) . . . . ?
 Sn2 S1 C1 C2B 122.5(3) 7_656 . . . ?
 S1 C1 C2A N1A -70.1(5) . . . . ?
 S1 C1 C2B N1B -166.2(4) . . . . ?

_shelx_res_file
;
TITL sn_cys_80k_a.res in C2/c
    sn_cys_80k.res
    created by SHELXL-2019/3 at 17:53:42 on 06-Jun-2025
REM Old TITL Sn_CYS_80K in C2/c
REM SHELXT solution in C2/c
REM R1 0.145, Rweak 0.004, Alpha 0.022, Orientation as input
REM Formula found by SHELXT: C8 S2 Cl8 Sn3
CELL 0.71073 27.9912 6.1783 10.6622 90 105.497 90
ZERR 4 0.0014 0.0003 0.0005 0 0.002 0
LATT 7
SYMM -X,+Y,0.5-Z
SFAC C H Cl N S Sn
DISP C 0.0031 0.0016 11.32
DISP Cl 0.1491 0.1598 668.74
DISP H 0 0 0.67
DISP N 0.0061 0.0033 19.39
DISP S 0.1249 0.1245 524.37
DISP Sn -0.6253 1.4306 6027.46
UNIT 16 56 24 8 8 12

L.S. 20 0 0
PLAN  6
SIZE 0.01 0.09 0.09
TEMP -193.15
CONF
list 4
MORE -1
BOND $H
fmap 2 53
acta
OMIT 0 2 9
REM <olex2.extras>
REM <HklSrc "%./sn_cys_80k.hkl">
REM </olex2.extras>

WGHT    0.016900    0.179400
FVAR       0.13669
SN1   6    0.497041   -0.058824    0.262385    10.50000    0.00728    0.00759 =
         0.00604    0.00070    0.00266    0.00052
SN2   6    0.715092   -0.013658    0.418778    11.00000    0.01349    0.01149 =
         0.00608   -0.00056    0.00315   -0.00581
CL1   3    0.716382    0.156128    0.201111    11.00000    0.01409    0.01523 =
         0.00756    0.00367    0.00209   -0.00436
CL2   3    0.492412    0.335421    0.292744    10.50000    0.01111    0.00826 =
         0.01455   -0.00101    0.00446    0.00089
CL3   3    0.501025   -0.173219    0.032738    10.50000    0.01565    0.01307 =
         0.00836   -0.00243    0.00509    0.00052
CL4   3    0.599534    0.001743    0.317429    10.50000    0.00570    0.01324 =
         0.01532    0.00038    0.00234    0.00134
CL5   3    0.606396   -0.079341    0.325476    10.50000    0.00954    0.01098 =
         0.01352    0.00068    0.00174    0.00088
S1    5    0.688939    0.380667    0.467036    11.00000    0.01318    0.00979 =
         0.01840    0.00519   -0.00255   -0.00256
PART 1
N1A   4    0.605786    0.670052    0.593060    10.50000    0.01019    0.01109 =
         0.01371   -0.00248    0.00322    0.00110
AFIX 137
H1AA  2    0.609055    0.728639    0.517486    10.50000   -1.20000
H1AB  2    0.631652    0.712693    0.660110    10.50000   -1.20000
H1AC  2    0.576841    0.715748    0.607706    10.50000   -1.20000
AFIX   0
PART 2
N1B   4    0.589444    0.530354    0.654120    10.50000    0.01244    0.01044 =
         0.01126   -0.00076    0.00481    0.00220
AFIX 137
H1BA  2    0.557195    0.571503    0.623758    10.50000   -1.20000
H1BB  2    0.606483    0.633341    0.709256    10.50000   -1.20000
H1BC  2    0.591066    0.402435    0.697367    10.50000   -1.20000
AFIX   0
PART 0
C1    1    0.656556    0.343632    0.593369    11.00000    0.01191    0.01402 =
         0.02597   -0.00795    0.00570    0.00223
PART 2
AFIX  23
H1BF  2    0.645193    0.192527    0.596730    10.50000   -1.20000
H1BG  2    0.677362    0.386851    0.680239    10.50000   -1.20000
AFIX  23
PART 1
H1AD  2    0.655204    0.185658    0.607594    10.50000   -1.20000
H1AE  2    0.678365    0.404979    0.674345    10.50000   -1.20000
AFIX   0
C2A   1    0.605472    0.428987    0.583017    10.50000    0.01396    0.00665 =
         0.01447    0.00062    0.00447   -0.00022
AFIX  23
H2AA  2    0.582921    0.384400    0.498649    10.50000   -1.20000
H2AB  2    0.592845    0.366219    0.653395    10.50000   -1.20000
AFIX   0
PART 2
C2B   1    0.611903    0.503548    0.541685    10.50000    0.01021    0.01155 =
         0.00864    0.00256    0.00475    0.00171
AFIX  23
H2BA  2    0.623648    0.644241    0.516879    10.50000   -1.20000
H2BB  2    0.587487    0.441794    0.465181    10.50000   -1.20000
AFIX   0
HKLF 4


REM  sn_cys_80k_a.res in C2/c
REM wR2 = 0.0518, GooF = S = 1.030, Restrained GooF = 1.030 for all data
REM R1 = 0.0218 for 1784 Fo > 4sig(Fo) and 0.0247 for all 1958 data
REM 120 parameters refined using 0 restraints

END

WGHT      0.0169      0.1794

REM Highest difference peak  0.705,  deepest hole -0.651,  1-sigma level  0.143
Q1    1   0.7443 -0.0227  0.4823  11.00000  0.05    0.70
Q2    1   0.7184 -0.1664  0.4124  11.00000  0.05    0.64
Q3    1   0.5040 -0.1889  0.2711  11.00000  0.05    0.59
Q4    1   0.7223  0.0518  0.2947  11.00000  0.05    0.52
Q5    1   0.7001 -0.1370  0.3471  11.00000  0.05    0.52
Q6    1   0.7177  0.3581  0.5540  11.00000  0.05    0.48
;
_shelx_res_checksum                39691
_shelx_hkl_file
;
  -4   0   0 2213.98  137.79
   4   0   0 2834.62  138.39
  -6   0   0  281.47   19.40
   6   0   0  293.87   19.70
  -8   0   0  570.24   36.30
  -8   0   0  587.14   32.60
   8   0   0  587.44   36.70
  10   0   0 9090.09  492.85
 -10   0   0 8952.10  487.45
 -10   0   0 9168.68  492.45
 -12   0   0  107.89   11.70
  12   0   0   87.19   11.00
 -12   0   0   95.19    6.90
 -14   0   0 3333.07  177.08
  14   0   0 2938.31  183.38
 -14   0   0 3534.45  184.78
 -16   0   0  339.17   25.60
  16   0   0  269.87   24.50
  18   0   0 2645.74  167.68
 -18   0   0 3063.89  158.68
 -18   0   0 3032.10  167.98
  20   0   0  359.66   32.00
 -20   0   0  395.86   32.20
 -20   0   0  437.26   24.20
 -22   0   0  348.77   29.80
 -22   0   0  360.66   20.70
  22   0   0  287.07   28.40
 -24   0   0  355.46   30.80
 -24   0   0  331.37   20.40
  24   0   0  313.57   30.00
 -26   0   0   12.60    2.70
  26   0   0   17.30    7.40
 -26   0   0   11.20    6.10
  28   0   0 1787.52  117.29
 -28   0   0 1909.71  117.09
 -28   0   0 1833.92  101.69
  30   0   0   98.39   19.80
 -30   0   0   94.39    7.90
 -30   0   0  114.49   17.60
 -32   0   0 1059.29   74.79
 -32   0   0 1014.50   58.49
 -34   0   0   54.89   14.90
 -34   0   0   66.89    6.30
   1  -1   0  940.41   56.19
  -1  -1   0 1048.00   56.89
  -1   1   0 1068.89   55.99
  -3  -1   0    0.90    1.80
   3  -1   0    1.80    1.90
   3  -1   0    1.00    0.50
  -3   1   0    1.00    0.50
  -3   1   0    1.60    1.80
   3   1   0    1.20    2.20
  -5  -1   0 3309.57  166.18
   5  -1   0 2865.41  165.98
   5  -1   0 2847.32  162.88
  -5   1   0 3252.57  166.18
  -5   1   0 3229.78  162.88
   5   1   0 2691.23  165.48
   7  -1   0  762.22   47.60
  -7  -1   0  960.70   51.89
   7  -1   0  832.42   51.59
  -7   1   0  958.30   52.09
  -7   1   0  898.01   47.60
   9  -1   0 6000.60  315.87
  -9  -1   0 5692.53  315.47
   9  -1   0 5318.37  310.47
  -9   1   0 5626.84  310.27
   9   1   0 5814.82  315.37
  -9   1   0 6254.77  316.27
 -11  -1   0  281.37   21.50
  11  -1   0  257.27   16.50
  11  -1   0  303.47   22.10
 -11   1   0  300.67   22.00
  11   1   0  286.97   21.90
 -11   1   0  287.97   16.10
 -13  -1   0  974.30   63.09
  13  -1   0 1041.10   64.39
 -13   1   0 1017.80   63.49
 -13   1   0 1074.89   56.29
 -15  -1   0  202.78   18.70
  15  -1   0  160.38   17.70
  15   1   0  152.68   16.90
 -15   1   0  190.48   18.00
 -15   1   0  200.98   11.20
  17  -1   0   30.70    9.00
 -17  -1   0   40.20    9.90
 -17   1   0   19.50    6.30
  17   1   0   30.50    8.30
 -17   1   0   30.20    2.90
  19  -1   0 2410.36  153.68
 -19  -1   0 2985.70  155.18
 -19   1   0 2556.54  142.99
 -19   1   0 2899.01  155.08
  19   1   0 2371.76  153.18
 -21  -1   0  392.66   24.10
  21  -1   0  359.36   31.90
 -21  -1   0  372.36   31.20
  21   1   0  398.66   32.70
 -21   1   0  378.66   31.80
 -21   1   0  370.76   22.10
  23  -1   0 1492.75  101.19
 -23  -1   0 1661.03  101.19
 -23  -1   0 1655.43   90.69
  23   1   0 1553.04  101.79
 -23   1   0 1663.83  101.99
 -23   1   0 1664.63   88.79
  25  -1   0  143.89   19.80
 -25  -1   0  191.18   13.30
 -25  -1   0  185.98   21.10
 -25   1   0  182.98   11.80
 -25   1   0  185.08   21.80
 -27  -1   0  266.87   27.30
  27  -1   0  281.67   29.40
 -27  -1   0  268.27   18.10
 -27   1   0  288.87   17.00
 -27   1   0  258.67   27.80
  27   1   0  254.97   28.00
 -29  -1   0  430.06   26.40
 -29  -1   0  358.16   35.40
  29   1   0  397.56   37.10
 -29   1   0  399.76   24.00
 -29   1   0  411.36   37.60
 -31  -1   0   -2.10    1.60
 -31  -1   0    0.90    4.90
  31  -1   0    1.10    5.90
 -31   1   0    4.20    6.30
 -31   1   0   -2.80    1.30
 -33  -1   0  317.97   35.00
 -33  -1   0  368.56   22.90
 -33   1   0  352.26   23.00
 -33   1   0  353.96   36.00
   0  -2   0 3519.05  202.08
   0  -2   0 3947.71  204.78
   2  -2   0  444.66   28.60
  -2  -2   0  472.15   28.20
   2  -2   0  435.66   24.10
   2   2   0  387.06   27.20
   4  -2   0  445.36   32.00
  -4  -2   0  550.84   33.10
   4  -2   0  547.85   29.00
  -4   2   0  546.65   32.00
   4   2   0  532.95   33.20
   6  -2   0  142.49    8.50
   6  -2   0  141.49   12.50
  -6  -2   0  153.28   12.60
   6   2   0  135.59   12.40
  -6   2   0  152.68    8.60
  -6   2   0  142.29   12.20
  -8  -2   0   33.70    7.00
   8  -2   0   23.50    2.10
   8  -2   0   18.80    5.00
  -8   2   0   28.40    5.70
  -8   2   0   27.40    2.20
   8   2   0   29.30    6.50
  10  -2   0 1605.24   96.49
 -10  -2   0 1580.04   96.39
  10  -2   0 1724.23   90.09
 -10   2   0 1760.72   96.49
 -10   2   0 1673.23   89.99
  10   2   0 1638.54   96.39
 -12  -2   0  309.17   23.90
  12  -2   0  292.67   23.70
  12  -2   0  294.67   17.60
 -12   2   0  338.87   24.20
  12   2   0  305.87   24.00
 -12   2   0  321.87   17.50
  14  -2   0  739.63   44.90
  14  -2   0  752.22   52.19
 -14  -2   0  835.32   52.99
 -14   2   0  900.51   53.89
 -14   2   0  856.31   44.60
 -16  -2   0  508.65   36.20
  16  -2   0  465.65   35.70
  16  -2   0  449.06   27.80
 -16   2   0  526.95   36.40
 -16   2   0  500.45   27.20
  16   2   0  472.15   35.50
  18  -2   0  702.23   51.89
 -18  -2   0  772.92   52.09
 -18   2   0  760.82   41.70
  18   2   0  739.03   51.69
 -18   2   0  769.62   51.89
  20  -2   0   18.70    7.30
 -20  -2   0   21.90    8.20
 -20   2   0   35.10   10.60
 -20   2   0   31.50    2.90
  20   2   0   21.90    7.70
  22  -2   0   29.20   10.80
 -22  -2   0   30.60    9.40
 -22   2   0   23.90    2.80
 -22   2   0   24.40    8.50
 -24  -2   0  125.39   17.80
  24  -2   0  114.39   17.70
 -24   2   0  136.39    9.00
 -24   2   0  147.79   18.90
  26  -2   0  155.78   21.20
 -26  -2   0  204.08   22.30
 -26  -2   0  173.08   13.80
 -26   2   0  153.78   10.70
 -26   2   0  155.28   20.90
 -28  -2   0  643.54   50.79
 -28  -2   0  632.44   39.40
  28  -2   0  624.64   52.09
 -28   2   0  585.04   50.09
 -28   2   0  632.34   36.40
  28   2   0  717.43   53.29
 -30  -2   0   47.20    6.80
  30  -2   0   54.99   16.30
 -30  -2   0   44.70   12.90
 -30   2   0   62.39   16.90
 -30   2   0   49.50    4.80
 -32  -2   0  215.38   27.00
 -32  -2   0  212.58   16.20
 -32   2   0  211.68   14.10
 -32   2   0  244.18   27.90
   1  -3   0  494.15   30.40
   1  -3   0  462.55   34.80
  -1  -3   0  471.85   32.70
   3  -3   0  318.57   23.50
   3  -3   0  345.97   19.60
   3   3   0  360.26   24.90
   5  -3   0 1017.90   57.99
  -5  -3   0 1062.09   63.79
   5  -3   0 1006.70   63.19
   5   3   0 1094.29   64.19
  -5   3   0 1129.79   61.49
   7  -3   0  356.06   19.70
   7  -3   0  338.87   25.10
  -7  -3   0  330.57   25.20
   7   3   0  329.17   25.40
  -7   3   0  365.36   24.20
  -9  -3   0  794.02   54.29
   9  -3   0  869.81   55.19
   9  -3   0  885.41   48.20
   9   3   0  888.21   55.49
  -9   3   0  896.91   48.20
  -9   3   0  925.51   54.49
 -11  -3   0   -0.40    2.30
  11  -3   0    0.60    0.70
  11  -3   0    1.10    2.60
 -11   3   0    1.00    2.40
 -11   3   0    0.00    0.60
  11   3   0    0.80    2.50
 -13  -3   0   25.10    6.70
  13  -3   0   43.90   10.30
  13  -3   0   37.80    3.10
 -13   3   0   37.20    3.00
  13   3   0   37.50    8.50
  15  -3   0   34.40    8.40
 -15  -3   0   50.69   10.30
  15  -3   0   53.69    4.10
 -15   3   0   65.99   11.60
 -15   3   0   52.99    3.90
  15   3   0   59.69   11.90
  17  -3   0   54.09   11.80
 -17  -3   0   39.00   10.20
  17  -3   0   54.89    4.40
 -17   3   0   48.80    4.00
 -17   3   0   54.69   11.40
  17   3   0   51.69   11.70
 -19  -3   0  506.45   39.10
  19  -3   0  493.75   28.80
 -19   3   0  466.85   37.50
 -19   3   0  508.45   28.10
  19   3   0  502.45   39.20
 -21  -3   0   54.09   13.40
  21  -3   0   28.80    9.10
 -21   3   0   29.50    9.90
 -21   3   0   37.60    3.30
  21   3   0   43.90   12.00
 -23  -3   0  156.08   20.60
  23  -3   0  120.29   19.70
 -23   3   0  160.38    9.90
 -23   3   0  150.38   19.40
 -25  -3   0   93.39   18.80
  25  -3   0   77.89   18.30
  25   3   0   81.09   23.30
 -25   3   0   71.59   16.70
 -25   3   0   92.69    6.50
 -27  -3   0   76.09   18.20
  27  -3   0   64.99   16.50
 -27   3   0   49.30    4.60
  27   3   0   63.99   16.40
 -27   3   0   50.19   17.00
 -29  -3   0   18.30    9.90
  29  -3   0   18.70   11.20
 -29  -3   0    7.90    4.00
 -29   3   0    8.70    2.00
 -29   3   0   23.50   10.40
 -31  -3   0   -1.10    5.00
 -31  -3   0    1.00    3.00
  31  -3   0    3.30   10.60
 -31   3   0    1.70    1.30
 -31   3   0   -5.80    5.00
   0  -4   0  211.78   16.70
   0  -4   0  211.48   19.20
  -2  -4   0  258.47   21.60
   2  -4   0  243.18   21.30
  -2  -4   0  252.47   17.90
   2  -4   0  243.58   19.90
   2  -4   0  251.57   15.20
   4  -4   0  102.19   11.80
  -4  -4   0  106.39   12.30
   4  -4   0  110.89    7.50
   4  -4   0  115.69   13.40
   6  -4   0  318.97   18.70
   6  -4   0  310.17   24.90
  -6  -4   0  324.37   25.40
   6   4   0  327.57   25.60
  -8  -4   0    3.10    3.20
   8  -4   0    1.00    1.00
   8  -4   0    1.70    2.60
  -8   4   0    0.70    2.10
   8   4   0    2.40    3.00
  10  -4   0   84.39   11.60
 -10  -4   0   96.19   12.00
  10  -4   0   87.59    6.20
 -10   4   0   89.09   10.20
  10   4   0   98.59   12.40
  12  -4   0  371.86   20.70
  12  -4   0  331.37   28.90
 -12  -4   0  362.26   28.60
  12   4   0  360.56   29.00
 -12   4   0  343.07   29.70
  14  -4   0  413.06   34.60
 -14  -4   0  438.06   34.40
  14  -4   0  465.05   25.50
  14   4   0  438.66   34.30
 -14   4   0  455.45   33.40
  16  -4   0  781.12   40.90
 -16  -4   0  712.63   50.99
  16  -4   0  704.73   51.79
  16   4   0  680.03   50.59
 -16   4   0  750.32   40.80
 -16   4   0  724.23   49.80
  18  -4   0  174.08   11.70
 -18  -4   0  196.68   20.70
 -18   4   0  196.18   11.60
  18   4   0  202.78   20.80
 -18   4   0  172.48   18.90
  20  -4   0   12.90    2.40
 -20  -4   0   18.80   11.00
  20  -4   0   16.10    7.50
 -20   4   0   10.70    5.90
 -20   4   0   14.50    2.20
  22  -4   0   18.80    3.40
 -22  -4   0   33.10   11.60
  22  -4   0   21.00    9.20
  22   4   0   44.10   13.90
 -22   4   0   14.50    6.80
 -22   4   0   22.90    2.70
  24  -4   0  163.08   23.10
 -24  -4   0  205.28   23.80
  24   4   0  164.48   21.50
 -24   4   0  175.68   11.00
 -24   4   0  145.99   19.80
 -26  -4   0  367.86   37.70
  26  -4   0  420.36   40.40
 -26   4   0  402.36   23.40
 -26   4   0  396.36   37.00
 -28  -4   0  173.38   25.10
  28  -4   0  129.69   24.50
 -28   4   0  159.88   10.50
 -28   4   0  148.29   21.60
  -1  -5   0   18.60    6.60
  -1  -5   0   20.50    6.20
   1  -5   0   22.10    6.20
  -1  -5   0   18.70    3.10
   1  -5   0   28.10    5.30
   1  -5   0   16.20    6.70
  -3  -5   0  581.74   37.90
   3  -5   0  555.04   40.40
  -3  -5   0  661.43   43.50
   3  -5   0  579.24   42.90
   3  -5   0  566.54   33.50
   5  -5   0  746.43   50.59
  -5  -5   0  723.43   48.90
   5  -5   0  676.83   47.30
   5  -5   0  660.33   39.30
   7  -5   0 1090.89   66.49
   7  -5   0  983.20   56.49
  -7  -5   0  990.10   65.89
  -9  -5   0  300.37   25.70
   9  -5   0  270.87   17.20
   9  -5   0  292.67   25.80
   9   5   0  295.37   25.60
  11  -5   0  136.89   17.00
  11  -5   0  125.99    9.00
 -11  -5   0  129.99   16.00
  11   5   0  137.09   16.00
 -11   5   0  150.78   13.60
  13  -5   0    1.30    1.00
 -13  -5   0    3.80    3.80
  13  -5   0   -3.30    3.50
 -13   5   0   -0.60    2.00
  13   5   0    1.20    3.90
  15  -5   0   21.60    8.90
 -15  -5   0   17.60    7.50
  15  -5   0   17.30    2.70
 -15   5   0   20.40    6.10
 -17  -5   0  239.18   23.90
  17  -5   0  237.88   25.20
  17  -5   0  217.38   13.80
 -17   5   0  217.88   20.80
  19  -5   0  115.39    8.10
  19  -5   0  111.89   16.80
 -19  -5   0  127.39   16.90
 -19   5   0  109.69   14.70
 -21  -5   0  207.68   23.40
  21  -5   0  160.08   21.50
  21  -5   0  179.78   11.70
 -21   5   0  151.48   18.90
  21   5   0  188.68   22.10
  23  -5   0  191.78   24.90
  23  -5   0  203.18   13.50
 -23  -5   0  197.78   25.00
 -23   5   0  207.28   22.50
  25  -5   0  198.68   26.60
 -25  -5   0  212.48   26.00
 -25   5   0  177.38   22.90
   0  -6   0  621.74   44.80
   0  -6   0  615.84   47.60
   0  -6   0  683.43   37.70
  -2  -6   0  544.75   30.60
  -2  -6   0  522.35   37.10
   2  -6   0  483.65   37.60
   2  -6   0  521.05   30.20
  -2  -6   0  482.65   39.60
   2  -6   0  487.75   40.10
   4  -6   0  203.18   20.40
   4  -6   0  197.28   13.00
   4  -6   0  208.58   22.70
  -4  -6   0  183.68   17.80
  -4  -6   0  186.28   20.70
   6  -6   0   69.59    5.70
  -6  -6   0   55.79    8.50
  -6  -6   0   52.49   12.30
   6  -6   0   60.39   13.50
   8  -6   0   26.80   10.40
   8  -6   0   28.00    8.30
   8  -6   0   30.90    3.70
  10  -6   0  152.58   19.10
 -10  -6   0  181.58   19.70
  10  -6   0  174.18   22.10
  10  -6   0  163.38   11.20
  12  -6   0  377.46   34.20
  12  -6   0  388.86   23.20
 -12  -6   0  408.06   33.80
  12   6   0  382.66   34.20
  14  -6   0  532.65   28.90
  14  -6   0  455.35   55.09
 -14  -6   0  454.25   38.30
  14   6   0  475.35   47.00
 -16  -6   0  564.24   46.30
  16  -6   0  648.54   34.80
  16  -6   0  631.84   49.50
  16   6   0  531.15   45.80
 -16   6   0  616.14   41.30
  18  -6   0  152.38   10.10
 -18  -6   0  138.29   19.10
  18  -6   0  145.59   20.70
  18   6   0  160.68   21.10
 -18   6   0  137.59   15.30
  20  -6   0   20.10    3.20
  20  -6   0   19.60   10.90
 -20  -6   0   11.50    7.70
 -20   6   0   30.20    7.80
  22  -6   0   31.20   11.80
 -22  -6   0   22.60   10.40
  22  -6   0   17.30    2.90
 -22   6   0   11.90    6.10
   1  -7   0   62.69    6.10
  -1  -7   0   60.19   13.90
   1  -7   0   31.60   11.50
   1  -7   0   65.19   13.80
  -1  -7   0   67.69   13.40
  -1  -7   0   54.19    5.90
   3  -7   0  329.77   21.00
   3  -7   0  306.37   31.40
  -3  -7   0  353.96   29.40
  -3  -7   0  330.67   31.40
   3  -7   0  339.37   29.90
   5  -7   0   30.10    9.30
   5  -7   0   31.40    4.20
   5  -7   0   22.30    9.90
  -5  -7   0   25.00    4.30
  -5  -7   0   27.60    7.30
  -5  -7   0   17.30    8.70
   7  -7   0  892.41   61.69
  -7  -7   0  898.11   57.49
   7  -7   0  900.91   49.40
  -7  -7   0  852.71   50.39
   7  -7   0  868.21   64.89
  -7  -7   0  759.32   59.89
  -9  -7   0   75.19   16.90
   9  -7   0   76.69    6.60
   9  -7   0   73.89   14.80
   9  -7   0   57.09   15.80
  -9  -7   0   76.89   11.00
 -11  -7   0  455.15   39.20
  11  -7   0  510.35   28.70
  11  -7   0  444.76   43.20
 -13  -7   0    8.60    6.50
  13  -7   0    0.40    7.30
  13  -7   0    1.90    1.80
  13  -7   0    6.00    7.50
  15  -7   0   63.19   17.60
  15  -7   0   41.10   14.40
 -15  -7   0   28.00   10.70
  15  -7   0   41.30    4.50
 -34   0   1    6.50    2.50
 -34   0   1    7.60    8.00
 -32   0   1    0.50    1.40
 -32   0   1    4.10    6.20
  32   0  -1   11.90    9.00
 -30   0   1    0.40    1.50
  30   0  -1    0.00    6.70
 -30   0   1   11.30    6.20
 -28   0   1   -0.50    1.00
  28   0  -1    1.70    4.60
  26   0  -1   -0.80    5.30
 -26   0   1    3.60    5.30
 -26   0   1    2.10    1.40
 -24   0   1    5.10    4.70
  24   0  -1    5.00    4.70
 -24   0   1    5.90    1.90
 -22   0   1    1.30    3.10
 -22   0   1    0.20    1.10
  22   0  -1    2.50    4.40
 -20   0   1    1.10    1.10
 -20   0   1    2.10    3.00
  20   0  -1   -1.90    2.60
  18   0  -1    3.00    3.70
 -18   0   1    0.60    3.60
 -16   0   1    2.60    3.10
  16   0  -1    2.20    3.60
 -14   0   1    0.80    3.10
  14   0  -1    0.20    2.60
 -12   0   1    0.80    3.60
  12   0  -1   -2.70    2.50
 -10   0   1    0.40    3.40
  10   0  -1    0.50    2.90
  -8   0   1   -1.50    2.60
   8   0  -1    0.80    2.50
  -6   0   1   -1.50    1.90
   6   0  -1    0.60    2.40
  -4   0   1   -0.70    1.10
   4   0  -1    0.70    1.50
   2   0  -1    0.00    0.20
  -2   0   1    0.60    0.50
  -2   0   1    0.30    0.20
   0   0  -1   -0.40    0.40
   2   0   1   -0.10    0.40
   2   0   1    0.60    1.20
  -2   0  -1   -0.10    1.00
  -2   0  -1    0.00    0.30
  -4   0  -1   -0.80    1.60
  -4   0  -1    0.50    0.60
   4   0   1   -0.10    1.60
   4   0   1   -0.70    0.70
  -6   0  -1   -0.60    0.80
   6   0   1   -0.10    1.00
  -6   0  -1    0.50    2.20
   6   0   1   -0.20    2.20
  -8   0  -1   -2.90    2.20
   8   0   1    0.60    3.10
  -8   0  -1    0.90    1.00
  10   0   1    0.00    2.60
 -10   0  -1    1.10    1.00
 -10   0  -1   -0.20    3.10
  12   0   1    0.80    2.80
 -12   0  -1   -0.40    0.90
 -12   0  -1   -1.20    5.10
  14   0   1    0.90    2.50
 -14   0  -1   -1.20    2.70
 -14   0  -1    0.30    1.10
 -16   0  -1   -0.50    2.60
  16   0   1    1.40    2.60
 -16   0  -1    0.40    1.10
 -18   0  -1    1.40    1.20
 -18   0  -1   -0.20    3.70
 -20   0  -1    0.10    1.20
 -20   0  -1    1.90    4.00
  20   0   1   -1.50    2.20
 -22   0  -1    1.50    1.40
 -22   0  -1   -1.40    3.10
  22   0   1    2.50    4.10
 -24   0  -1    9.90    6.50
  24   0   1    5.60    4.60
 -26   0  -1   -0.60    1.20
 -26   0  -1   -6.40    3.40
  28   0   1    4.60    5.90
 -28   0  -1    2.60    1.60
 -28   0  -1    0.60    4.30
 -30   0  -1    0.40    1.50
  30   0   1   13.70    6.30
 -30   0  -1    0.30    4.30
 -32   0  -1    9.10    7.90
 -33  -1   1    5.60    2.50
 -33  -1   1   -5.30    4.30
 -33   1   1    1.40    1.70
 -33   1   1    1.80    6.30
 -31  -1   1   26.20    6.70
 -31  -1   1   22.30    9.00
  31  -1  -1   28.60   11.70
  31   1  -1   34.50   13.30
 -31   1   1   21.40    9.70
 -31   1   1   24.50    3.40
 -29  -1   1   74.89    7.20
 -29  -1   1   53.69   12.90
  29  -1  -1   88.99   17.10
  29   1  -1   76.79   17.30
 -29   1   1   74.19    5.90
 -29   1   1   80.59   17.50
  27  -1  -1   19.30    8.90
 -27  -1   1   14.70    3.40
 -27   1   1   20.50    2.90
  27   1  -1   23.90    9.90
 -27   1   1   16.10    7.50
 -25  -1   1  165.78   12.70
 -25  -1   1  142.29   19.10
  25  -1  -1  179.98   21.20
 -25   1   1  188.58   21.30
 -25   1   1  172.08   10.90
  25   1  -1  151.58   20.00
 -23  -1   1   31.00    9.10
  23  -1  -1   27.80    8.80
 -23   1   1   19.90    7.10
 -23   1   1   26.70    2.80
  23   1  -1   12.20    7.20
 -21  -1   1   71.29   15.50
 -21   1   1   60.29    4.60
  21   1  -1   40.30   10.50
 -21   1   1   65.69   13.20
  19  -1  -1   91.99   13.70
 -19  -1   1  100.59   13.90
 -19   1   1   95.79   13.00
 -19   1   1   97.99    6.60
  17  -1  -1   17.40    6.90
 -17  -1   1   13.40    6.10
 -17   1   1   18.80    7.00
  17   1  -1    7.50    5.30
 -17   1   1   13.40    1.90
  15  -1  -1   82.89   11.10
 -15  -1   1   65.59   10.00
 -15   1   1   69.89    4.70
  15   1  -1   54.19   10.90
 -15   1   1   75.39   10.50
 -13  -1   1    1.20    3.60
  13  -1  -1    9.10    4.40
 -13   1   1   11.70    1.40
  13   1  -1    3.50    3.40
 -13   1   1    6.60    3.90
  11  -1  -1  223.68   19.10
 -11  -1   1  233.18   18.40
 -11   1   1  234.38   12.60
 -11   1   1  219.68   18.00
  11   1  -1  199.58   17.80
  -9  -1   1    3.40    3.40
   9  -1  -1    6.10    4.70
   9   1  -1   -1.60    1.60
  -9   1   1    1.70    3.00
   7  -1  -1    4.30    0.70
   7  -1  -1    2.30    3.10
  -7  -1   1    3.20    3.50
  -7   1   1    6.30    0.70
  -7   1   1    2.50    2.60
   7   1  -1    5.90    3.20
   5  -1  -1    5.30    2.50
   5  -1  -1    4.80    0.60
  -5  -1   1    3.60    2.70
   5   1  -1    3.70    2.90
  -5   1   1    8.70    3.00
   3  -1  -1   66.79    5.80
  -3  -1   1   75.09    7.20
   3   1  -1   79.19    7.60
  -1  -1   1   -0.40    1.70
  -1  -1   1    0.10    0.60
   1  -1  -1    0.30    0.90
   1   1  -1    0.20    1.90
   1  -1   1   40.50    2.80
   1  -1   1   37.80    5.10
  -1  -1  -1   35.50    3.50
   1   1   1   36.40    3.60
  -1   1  -1   43.30    2.80
  -1   1  -1   44.30    4.20
   3  -1   1   53.79    3.50
  -3  -1  -1   53.59    5.00
   3  -1   1   49.80    6.10
  -3   1  -1   62.39    6.20
  -3   1  -1   54.19    3.40
   3   1   1   39.90    4.60
  -5  -1  -1  334.77   20.50
   5  -1   1  317.77   17.80
   5  -1   1  325.87   21.40
   5   1   1  276.97   20.00
  -5   1  -1  332.57   21.30
  -5   1  -1  324.07   17.70
   7  -1   1  877.21   51.99
  -7  -1  -1  911.61   51.79
   7  -1   1  862.41   47.50
   7   1   1  897.11   51.49
  -7   1  -1  850.11   47.50
  -7   1  -1  835.72   51.59
  -9  -1  -1   67.19    8.50
   9  -1   1   49.30    7.50
   9  -1   1   51.89    3.90
  -9   1  -1   50.69    3.80
   9   1   1   64.79    8.00
  -9   1  -1   51.89    7.80
  11  -1   1    7.40    1.60
  11  -1   1    6.10    3.80
  11   1   1    7.00    3.90
 -11   1  -1   10.60    5.10
 -11   1  -1    7.00    1.30
 -13  -1  -1   85.09   10.70
  13  -1   1   84.49   10.60
  13  -1   1   73.09    6.00
 -13   1  -1   85.99    5.50
 -13   1  -1   83.19   10.90
  13   1   1   55.99    9.00
  15  -1   1   56.19   10.30
 -15  -1  -1   48.10    5.10
 -15  -1  -1   46.00    9.70
 -15   1  -1   41.20    9.20
 -15   1  -1   47.80    4.30
  15   1   1   26.00    7.00
  17  -1   1  247.58   23.50
 -17  -1  -1  255.87   22.20
 -17  -1  -1  259.87   16.50
 -17   1  -1  231.68   14.70
  17   1   1  218.48   22.40
 -17   1  -1  255.67   23.30
  19  -1   1    4.80    4.70
 -19  -1  -1   20.60    6.70
 -19  -1  -1   18.10    3.30
 -19   1  -1    6.20    4.50
  19   1   1   21.60    6.90
 -21  -1  -1   56.79   12.30
  21  -1   1   31.90   10.30
 -21  -1  -1   60.09    5.80
 -21   1  -1   39.30    9.80
  21   1   1   62.69   11.90
 -21   1  -1   49.40    4.50
 -23  -1  -1    3.10    1.90
 -23  -1  -1    2.70    5.00
  23  -1   1    2.70    3.80
 -23   1  -1    1.30    1.40
  23   1   1   -3.60    3.60
 -23   1  -1    8.00    6.10
  25  -1   1    2.30    5.40
 -25  -1  -1    3.20    1.90
 -25   1  -1   -0.80    3.40
 -25   1  -1    1.40    1.30
  27  -1   1   55.89   13.10
 -27  -1  -1   74.09   17.20
 -27  -1  -1   72.29    7.00
 -27   1  -1   81.39    6.50
 -27   1  -1   97.49   19.90
 -29  -1  -1    5.00    6.90
  29  -1   1   -7.70    5.00
 -29  -1  -1    2.90    2.00
 -29   1  -1    1.50    1.70
  29   1   1   14.30    8.70
 -29   1  -1    5.00    5.20
 -31  -1  -1    7.70    2.60
 -31  -1  -1    1.50    5.90
 -31   1  -1   10.90    6.70
 -33  -1  -1    6.20    6.60
 -33  -1  -1    0.80    1.80
 -33   1  -1   -0.30    7.00
 -33   1  -1    3.20    2.30
 -34  -2   1   56.09   17.70
 -34  -2   1   65.79    7.80
 -34   2   1   75.19    6.00
 -34   2   1   58.99   17.10
 -32  -2   1    8.10    7.10
  32  -2  -1   12.00    9.20
 -32  -2   1    2.40    2.60
 -32   2   1    0.70    5.60
 -32   2   1    3.30    1.70
  30  -2  -1   31.60   15.70
 -30  -2   1   23.30    5.50
 -30  -2   1   18.30    8.20
 -30   2   1    9.10    6.30
  30   2  -1   24.00   10.30
 -30   2   1   17.10    2.80
 -28  -2   1  172.58   22.60
  28  -2  -1  178.98   23.40
 -28   2   1  178.08   22.30
 -28   2   1  183.98   11.60
  28   2  -1  191.48   23.50
  26  -2  -1    1.10    4.80
 -26  -2   1   12.00    8.10
 -26   2   1   11.30    6.60
 -26   2   1    4.00    1.40
  26   2  -1   -5.80    3.20
 -24  -2   1   14.90    9.00
  24  -2  -1   40.00   10.90
 -24   2   1   40.80   10.90
 -24   2   1   31.80    3.10
 -22  -2   1  106.49   15.60
  22  -2  -1  106.19   15.20
 -22   2   1  108.99   15.10
  22   2  -1   63.59   13.70
  20  -2  -1  227.28   23.30
 -20  -2   1  218.38   22.70
 -20   2   1  216.48   22.00
 -20   2   1  228.08   13.20
  18  -2  -1   46.20   11.50
 -18  -2   1   78.19   11.60
 -18   2   1   66.59    4.40
  18   2  -1   51.49   11.60
 -18   2   1   52.59   10.80
 -16  -2   1  458.65   33.00
  16  -2  -1  406.16   32.80
  16   2  -1  387.16   31.80
 -16   2   1  420.16   23.40
 -16   2   1  429.96   31.90
  14  -2  -1    0.60    2.70
 -14  -2   1    0.50    2.60
  14  -2  -1    1.30    0.90
 -14   2   1   -0.20    2.40
 -14   2   1   -0.80    0.40
  14   2  -1   -2.20    2.00
  12  -2  -1  518.85   30.10
  12  -2  -1  516.05   36.50
 -12  -2   1  616.54   38.60
 -12   2   1  537.45   30.00
  12   2  -1  555.54   37.80
 -12   2   1  574.64   36.70
  10  -2  -1  455.15   30.20
 -10  -2   1  446.96   31.50
  10  -2  -1  442.56   24.40
 -10   2   1  456.35   29.80
  10   2  -1  378.16   30.30
 -10   2   1  474.95   24.40
   8  -2  -1  111.59   11.20
  -8  -2   1  133.39   12.50
   8  -2  -1  122.79    7.30
  -8   2   1  144.09   11.70
   8   2  -1  121.39   12.40
   6  -2  -1 1134.89   65.29
  -6  -2   1 1224.88   71.19
  -6   2   1 1247.78   69.29
   6   2  -1 1242.58   71.69
  -4  -2   1   93.89   10.00
   4  -2  -1   98.19    8.50
   4  -2  -1   93.99    5.80
  -4   2   1  107.89    8.20
   4   2  -1   89.79   10.10
  -2  -2   1 2466.35  131.59
   2  -2  -1 2179.78  128.09
   2   2  -1 2388.46  131.39
   0  -2   1  433.86   23.90
   0  -2   1  405.56   28.20
   0  -2   1  412.46   25.80
   0  -2  -1  445.36   26.40
   2  -2   1  197.88   11.40
   2  -2   1  201.78   14.90
  -2  -2  -1  195.28   13.70
   2   2   1  180.58   13.40
  -2   2  -1  193.28   11.40
  -2   2  -1  198.78   13.30
   4  -2   1 1074.79   61.39
  -4  -2  -1 1126.09   64.39
   4  -2   1 1146.89   66.19
   4   2   1 1113.09   64.59
  -4   2  -1 1146.59   61.49
  -4   2  -1 1173.68   65.09
  -6  -2  -1   11.90    3.70
   6  -2   1   10.20    1.60
   6  -2   1    9.70    3.70
   6   2   1    7.80    3.20
  -6   2  -1   11.70    4.50
  -6   2  -1    8.60    1.40
   8  -2   1  952.00   56.49
  -8  -2  -1  822.52   54.19
   8  -2   1  901.31   50.19
  -8   2  -1  955.80   55.79
  -8   2  -1  924.51   50.09
   8   2   1  957.60   54.99
  10  -2   1  476.15   33.00
 -10  -2  -1  426.86   31.30
  10  -2   1  457.05   26.40
  10   2   1  467.75   31.30
 -10   2  -1  490.55   32.80
 -10   2  -1  506.05   26.40
  12  -2   1  245.98   14.70
 -12  -2  -1  233.38   20.10
  12  -2   1  231.98   20.70
  12   2   1  249.58   20.30
 -12   2  -1  258.27   14.60
 -12   2  -1  276.17   21.60
  14  -2   1   91.89   11.50
  14  -2   1   83.19    5.80
 -14  -2  -1   74.49   10.40
 -14   2  -1   73.29   10.70
  14   2   1   60.89    9.70
 -14   2  -1   78.59    5.50
 -16  -2  -1  358.46   30.20
  16  -2   1  371.96   22.80
  16  -2   1  366.16   30.50
  16   2   1  379.96   33.20
 -16   2  -1  414.56   22.40
 -16   2  -1  439.66   31.90
 -18  -2  -1  114.99   15.70
  18  -2   1  142.29   10.40
 -18   2  -1  167.18    9.60
  18   2   1  133.59   16.40
 -18   2  -1  146.89   17.00
  20  -2   1  238.48   25.00
 -20  -2  -1  238.48   23.70
 -20   2  -1  254.57   24.50
  20   2   1  206.08   22.80
 -20   2  -1  280.87   15.40
  22  -2   1  100.59   18.10
 -22  -2  -1   98.59   14.60
 -22  -2  -1  110.09   10.20
 -22   2  -1  112.19    7.80
  24  -2   1   11.70    7.80
 -24  -2  -1    6.90    3.00
 -24   2  -1   13.20    6.70
 -24   2  -1    6.40    1.90
  26  -2   1  440.46   40.10
 -26  -2  -1  391.46   35.90
 -26  -2  -1  451.25   27.80
 -26   2  -1  419.26   25.20
 -28  -2  -1    0.80    1.90
 -28  -2  -1    4.70    5.00
  28  -2   1    1.00    7.20
  28   2   1   -2.70    4.70
 -28   2  -1   -5.60    3.20
 -28   2  -1    1.80    1.50
 -30  -2  -1  258.57   17.80
 -30  -2  -1  246.38   27.80
  30  -2   1  236.68   30.00
 -30   2  -1  236.68   15.70
 -30   2  -1  241.58   28.00
 -32  -2  -1   10.20    8.10
 -32  -2  -1    3.90    2.70
 -32   2  -1    8.90    7.80
  31  -3  -1   16.80    9.40
 -31  -3   1   26.20   12.40
 -31   3   1   10.10    7.90
 -31   3   1   15.10    2.30
 -29  -3   1  213.38   28.30
  29  -3  -1  259.57   29.90
 -29   3   1  205.68   13.40
 -29   3   1  246.58   28.10
  27  -3  -1   17.30    9.80
 -27  -3   1   19.50   10.10
 -27   3   1   13.10    2.00
 -27   3   1   12.80    7.80
  27   3  -1   31.70   11.40
  25  -3  -1  163.78   22.00
 -25  -3   1  165.48   21.20
 -25   3   1  149.19   19.80
 -25   3   1  154.68    9.80
 -23  -3   1   35.50   14.40
  23  -3  -1   20.20    8.10
 -23   3   1   24.60    8.30
 -21  -3   1   52.99   12.30
 -21   3   1   53.19    4.00
 -21   3   1   61.39   13.30
 -19  -3   1  624.54   46.70
  19  -3  -1  572.04   45.90
 -19   3   1  655.53   35.30
  19   3  -1  619.14   46.80
 -19   3   1  704.93   46.60
  17  -3  -1    2.60    3.10
  17  -3  -1    0.50    0.70
 -17  -3   1   -2.90    2.00
 -17   3   1   -1.10    2.30
 -17   3   1    0.60    0.70
  17   3  -1    1.00    2.70
  15  -3  -1  428.86   24.50
 -15  -3   1  430.26   33.70
  15  -3  -1  420.86   32.70
 -15   3   1  482.15   33.20
  15   3  -1  391.26   32.80
 -15   3   1  461.65   24.40
 -13  -3   1   18.10    6.10
  13  -3  -1   10.30    4.50
  13  -3  -1   18.70    1.80
 -13   3   1   18.30    5.60
 -13   3   1   18.30    1.80
  13   3  -1   12.50    5.10
  11  -3  -1  246.48   21.30
 -11  -3   1  262.17   22.30
  11  -3  -1  284.47   15.30
 -11   3   1  274.17   20.90
  11   3  -1  262.87   22.90
   9  -3  -1  707.83   45.30
  -9  -3   1  641.54   45.80
   9  -3  -1  728.53   38.80
   9   3  -1  649.43   46.40
  -9   3   1  788.82   44.70
   7  -3  -1   32.70    6.80
  -7  -3   1   22.00    5.90
   7  -3  -1   27.70    2.40
   7   3  -1   30.80    7.90
  -7   3   1   36.00    5.40
   5  -3  -1  428.26   23.60
   5  -3  -1  384.16   27.50
  -5  -3   1  385.76   29.30
  -5   3   1  467.75   26.30
  -3  -3   1   89.69   11.20
   3  -3  -1  110.89   10.00
   3   3  -1  108.29   11.90
  -1  -3   1  514.75   29.90
   1  -3  -1  522.75   32.20
  -1  -3   1  471.85   35.40
   1  -3  -1  574.64   34.50
  -1  -3   1  558.14   32.80
   1  -3   1  335.07   26.80
   1  -3   1  399.26   21.50
  -1  -3  -1  389.96   25.60
   1  -3   1  349.37   25.10
   3  -3   1  267.87   22.10
  -3  -3  -1  296.57   21.50
   3  -3   1  332.57   18.00
   3   3   1  319.37   21.80
   5  -3   1   33.40    6.90
   5  -3   1   31.60    2.90
  -5  -3  -1   28.20    7.30
  -5   3  -1   29.10    5.40
   5   3   1   34.50    6.70
   7  -3   1  553.44   38.10
   7  -3   1  521.35   31.50
  -7  -3  -1  499.75   35.90
  -7   3  -1  608.34   36.90
  -7   3  -1  585.14   31.60
   7   3   1  627.84   37.50
  -9  -3  -1  316.97   24.10
   9  -3   1  316.27   25.40
   9  -3   1  316.87   18.80
   9   3   1  315.17   24.00
  -9   3  -1  336.67   18.70
  -9   3  -1  344.37   24.70
 -11  -3  -1  108.09   12.00
  11  -3   1   99.49   12.70
  11  -3   1  105.89    7.00
  11   3   1  117.29   12.20
 -11   3  -1   99.79   11.90
 -11   3  -1  102.79    7.50
  13  -3   1  395.56   32.00
  13  -3   1  408.86   23.70
 -13  -3  -1  368.66   30.00
 -13   3  -1  435.26   23.70
 -13   3  -1  469.55   32.20
  13   3   1  407.86   30.70
 -15  -3  -1    2.60    3.30
  15  -3   1    5.70    4.20
  15  -3   1    5.80    1.40
 -15   3  -1    5.80    1.40
  15   3   1    3.00    3.20
 -15   3  -1    6.00    4.20
  17  -3   1  570.34   33.10
 -17  -3  -1  533.65   41.60
  17  -3   1  442.16   52.59
 -17   3  -1  641.14   32.80
 -17   3  -1  636.54   43.20
  17   3   1  571.24   42.00
  19  -3   1   87.29    7.10
  19  -3   1   93.99   14.20
 -19  -3  -1   95.59   14.10
  19   3   1  100.49   14.10
 -19   3  -1  102.09   14.40
 -19   3  -1   96.49    6.80
  21  -3   1   68.69    6.30
  21  -3   1   60.69   13.70
 -21  -3  -1   52.29   12.40
 -21   3  -1   56.69   13.70
 -21   3  -1   74.09    5.40
 -23  -3  -1  150.88   19.90
  23  -3   1  171.78   21.60
 -23   3  -1  146.99   19.50
 -23   3  -1  149.59   10.10
  25  -3   1    2.10    5.90
 -25  -3  -1    2.50    5.20
 -25   3  -1    1.50    1.40
  25   3   1   -0.30    6.00
 -25   3  -1   -0.80    4.40
 -27  -3  -1  278.67   29.10
 -27  -3  -1  283.67   21.10
 -27   3  -1  252.77   29.10
 -27   3  -1  280.87   17.50
  27   3   1  299.17   33.00
 -29  -3  -1   48.20    7.80
 -29  -3  -1   49.80   13.20
  29  -3   1   39.20   13.40
 -29   3  -1   46.10    4.70
 -29   3  -1   32.10   10.90
 -31  -3  -1   41.80    7.60
 -31  -3  -1   20.90   13.40
 -31   3  -1   50.19    5.10
 -31   3  -1   56.09   16.60
  30  -4  -1    4.80    9.20
 -30  -4   1   10.90   11.40
 -30   4   1   12.10    9.00
 -30   4   1   11.20    2.10
 -28  -4   1  288.17   32.40
  28  -4  -1  331.37   34.20
 -28   4   1  289.17   17.10
 -28   4   1  244.28   35.20
 -26  -4   1   10.40    9.40
  26  -4  -1   11.80   10.20
 -26   4   1    6.50    5.20
  24  -4  -1  226.28   27.10
 -24  -4   1  217.18   25.20
 -24   4   1  214.68   23.90
  24   4  -1  223.48   26.00
 -24   4   1  213.98   14.90
  22  -4  -1   48.90   13.70
 -22  -4   1   30.30    9.40
  22   4  -1   44.40   12.10
 -22   4   1   46.80   12.00
  20  -4  -1  155.78   10.50
  20  -4  -1  167.08   35.10
 -20   4   1  180.08   18.60
  18  -4  -1  247.88   15.00
 -18  -4   1  274.27   25.80
  18  -4  -1  233.08   24.10
  18   4  -1  250.77   25.10
 -18   4   1  275.27   23.80
  16  -4  -1    4.30    1.10
  16  -4  -1   -0.10    3.00
 -16  -4   1   12.60    6.60
 -16   4   1   -0.60    2.60
  16   4  -1    2.00    3.00
 -14  -4   1  312.47   28.00
  14  -4  -1  357.26   28.60
  14  -4  -1  357.16   19.40
 -14   4   1  344.07   26.70
  14   4  -1  301.67   28.20
  12  -4  -1   22.40    2.30
 -12  -4   1   22.40    7.30
  12  -4  -1   18.00    6.50
  12   4  -1   13.30    5.80
 -12   4   1   21.20    6.00
  10  -4  -1  691.33   37.60
  10  -4  -1  697.73   45.80
 -10  -4   1  637.04   46.40
 -10   4   1  748.43   43.50
  10   4  -1  589.24   46.00
   8  -4  -1    1.30    2.90
  -8  -4   1   -0.60    2.50
   8  -4  -1    1.30    0.90
  -8   4   1    1.20    1.80
   6  -4  -1  148.39   14.60
   6  -4  -1  166.18   10.00
  -6  -4   1  160.18   16.50
   6   4  -1  146.99   16.40
   4  -4  -1  136.19    9.10
   4  -4  -1  158.08   13.90
   4  -4  -1  142.29   14.60
  -4  -4   1  139.89   15.70
   2  -4  -1   79.79    9.10
  -2  -4   1   79.19    6.10
  -2  -4   1   73.29    8.40
   2  -4  -1   74.49    9.90
  -2  -4   1   87.29   11.70
   0  -4   1  714.73   48.50
   0  -4  -1  723.83   43.80
   0  -4   1  655.23   44.60
   0  -4  -1  743.73   46.40
   0  -4   1  729.63   40.30
   2  -4   1   23.60    2.80
  -2  -4  -1   19.80    4.50
   2  -4   1   32.40    8.80
   2  -4   1   22.80    6.30
  -2  -4  -1   15.40    4.80
   4  -4   1  436.56   24.10
  -4  -4  -1  405.56   29.30
   4  -4   1  425.36   32.50
   4  -4   1  384.36   30.20
   6  -4   1    5.10    3.50
  -6  -4  -1    3.40    3.10
   6   4   1    5.70    4.00
   8  -4   1  435.06   25.50
  -8  -4  -1  454.75   32.00
   8  -4   1  437.06   33.40
   8   4   1  441.76   31.80
  -8   4  -1  457.95   32.60
  10  -4   1   86.29   12.40
 -10  -4  -1   94.49   11.50
  10  -4   1   98.29    6.90
 -10   4  -1  106.69   11.70
  10   4   1  101.89   13.80
 -12  -4  -1    8.30    4.60
  12  -4   1    6.50    1.50
  12  -4   1    7.40    4.70
 -12   4  -1    7.00    1.60
 -12   4  -1    2.30    2.70
  12   4   1    8.90    4.30
  14  -4   1  248.88   15.20
  14  -4   1  253.87   24.40
 -14  -4  -1  220.28   22.00
  14   4   1  247.58   22.60
 -14   4  -1  283.17   23.10
  16  -4   1    2.40    1.20
 -16  -4  -1   -1.90    3.10
  16  -4   1    4.10    4.50
 -16   4  -1    2.40    3.70
  16   4   1    4.40    3.70
 -16   4  -1    0.30    0.90
  18  -4   1  347.37   21.70
  18  -4   1  397.86   33.70
 -18  -4  -1  325.37   30.50
 -18   4  -1  396.66   31.60
 -18   4  -1  387.76   21.70
  18   4   1  360.86   30.80
  20  -4   1    1.10    4.40
  20  -4   1    0.10    1.40
 -20  -4  -1    2.60    4.00
 -20   4  -1    3.00    1.20
 -20   4  -1    0.40    3.70
  22  -4   1  108.69    8.50
  22  -4   1  110.99   22.40
 -22  -4  -1  103.99   16.60
 -22   4  -1  104.59    7.70
 -22   4  -1  121.89   16.80
 -24  -4  -1    5.40    6.80
  24  -4   1   19.40    9.80
  24  -4   1    2.60    2.20
  24   4   1   10.20    8.50
 -24   4  -1   12.90    2.30
 -24   4  -1   -2.80    5.70
 -26  -4  -1  115.79   23.00
  26  -4   1  137.89   31.60
 -26   4  -1  109.19    8.30
 -26   4  -1  116.99   18.20
  28  -4   1  147.49   27.00
 -28  -4  -1  117.29   12.80
 -28  -4  -1   99.29   20.20
 -28   4  -1  111.99    8.50
 -28   4  -1  103.29   20.10
 -27  -5   1  188.58   26.30
  27  -5  -1  200.68   28.30
 -27   5   1  168.08   22.60
  25  -5  -1   18.10    8.80
 -25  -5   1   -1.20    5.90
 -25   5   1    0.00    4.80
  23  -5  -1  268.67   30.70
 -23  -5   1  321.37   31.70
 -23   5   1  298.17   28.00
 -21  -5   1    3.00    6.30
  21  -5  -1   -0.60    0.90
  21  -5  -1   -0.60    4.50
 -21   5   1   -3.60    3.10
  21   5  -1   -3.30    4.00
 -19  -5   1  430.36   37.90
  19  -5  -1  404.16   50.69
  19  -5  -1  498.45   26.00
  19   5  -1  350.46   44.00
 -19   5   1  471.65   35.20
  17  -5  -1   54.09   12.90
  17  -5  -1   42.10    3.60
 -17  -5   1   43.70   11.40
 -17   5   1   38.20    9.30
  15  -5  -1  276.47   25.80
  15  -5  -1  268.87   16.20
 -15  -5   1  263.97   28.50
 -15   5   1  282.07   22.70
  13  -5  -1   85.29    6.30
  13  -5  -1   93.79   13.70
 -13  -5   1   83.99   13.40
  13   5  -1  103.59   18.90
 -13   5   1   92.29   10.60
  11  -5  -1  139.29   16.40
  11  -5  -1  148.09    9.20
 -11  -5   1  140.19   17.00
  11   5  -1  119.19   16.30
 -11   5   1  139.39   12.80
  -9  -5   1  595.94   41.80
   9  -5  -1  521.65   38.70
   9  -5  -1  530.25   30.30
   9   5  -1  498.25   40.20
  -7  -5   1   36.80   10.20
   7  -5  -1   41.10    3.70
   7  -5  -1   30.40    7.60
   5  -5  -1  645.94   45.80
   5  -5  -1  695.93   39.20
   5  -5  -1  797.42   49.90
  -5  -5   1  650.63   48.70
   3  -5  -1    2.70    3.00
   3  -5  -1   -1.10    3.00
  -3  -5   1   -1.80    0.80
   3  -5  -1    3.30    1.20
  -3  -5   1    0.30    3.20
  -3  -5   1    0.30    2.40
   1  -5  -1 1166.38   70.19
  -1  -5   1 1076.29   61.59
  -1  -5   1 1112.49   72.29
  -1  -5   1 1132.59   68.29
   1  -5  -1 1036.40   66.79
   1  -5   1   46.00   11.20
   1  -5   1   58.99   11.30
  -1  -5  -1   59.49    7.90
  -1  -5  -1   74.99   10.80
   1  -5   1   51.39    5.00
   3  -5   1  247.18   23.90
   3  -5   1  217.48   21.30
  -3  -5  -1  242.48   21.30
  -3  -5  -1  246.28   18.30
   3  -5   1  246.18   15.90
   5  -5   1  531.55   43.00
  -5  -5  -1  563.24   39.90
   5  -5   1  600.14   41.70
  -7  -5  -1    2.10    3.00
   7  -5   1    0.80    3.60
   7  -5   1   -0.20    1.20
   9  -5   1 1211.18   74.99
  -9  -5  -1 1120.09   71.59
   9  -5   1 1069.69   63.49
   9   5   1 1205.78   72.59
 -11  -5  -1   11.50    5.70
  11  -5   1   10.00    6.20
  11  -5   1   11.40    2.70
  11   5   1   19.00    6.10
 -11   5  -1    8.40    3.80
  13  -5   1  377.86   34.20
 -13  -5  -1  380.66   31.20
  13   5   1  394.56   31.50
 -13   5  -1  378.96   28.80
 -15  -5  -1   64.39   12.50
  15  -5   1   59.09   14.80
  15  -5   1   51.29    5.40
 -15   5  -1   59.09   11.50
 -17  -5  -1  201.28   21.60
  17  -5   1  215.38   13.00
  17  -5   1  164.38   21.80
 -17   5  -1  190.58   19.50
  19  -5   1  286.27   17.50
 -19  -5  -1  271.57   26.70
  19  -5   1  290.47   29.80
  19   5   1  256.27   31.30
 -19   5  -1  287.87   25.90
  21  -5   1   48.40   13.80
 -21  -5  -1   40.70   12.00
  21  -5   1   30.30    4.20
  21   5   1   52.99   13.30
 -21   5  -1   36.50   10.50
  23  -5   1  162.38   24.60
  23  -5   1  214.58   13.90
 -23  -5  -1  172.08   23.00
 -23   5  -1  231.18   13.40
 -23   5  -1  140.99   28.00
 -25  -5  -1    0.70    7.50
  25  -5   1   -9.10    9.00
  25  -5   1    4.20    2.60
 -25   5  -1    0.40    5.10
 -25   5  -1    4.30    1.90
  22  -6  -1    6.90    1.70
 -22  -6   1    3.90    6.20
  22  -6  -1   -1.60    7.20
 -22   6   1    7.60    5.70
 -20  -6   1  178.68   22.90
  20  -6  -1  205.68   24.50
  20  -6  -1  207.68   12.40
 -20   6   1  173.88   18.40
 -18  -6   1   45.90   12.90
  18  -6  -1   57.09   14.90
  18  -6  -1   64.39    5.00
 -18   6   1   65.19    9.10
  18   6  -1   40.40   15.00
 -16  -6   1   -3.00    3.30
  16  -6  -1    1.60    1.20
  16  -6  -1   -1.00    5.60
  16   6  -1    1.70    5.50
 -16   6   1    0.00    2.40
  14  -6  -1  467.05   25.80
 -14  -6   1  422.06   37.20
  14  -6  -1  439.76   37.70
  14   6  -1  408.06   37.60
  12  -6  -1   44.40   10.60
 -12  -6   1   41.60   11.70
  12  -6  -1   46.00    4.30
  12   6  -1   35.80   10.60
  10  -6  -1  601.74   46.60
 -10  -6   1  560.34   45.10
  10  -6  -1  572.94   43.40
   8  -6  -1    4.60    5.90
   8  -6  -1    3.60    4.90
   8  -6  -1    6.20    1.80
  -8  -6   1    4.10    4.50
  -6  -6   1   79.69   10.60
   6  -6  -1   84.69    6.60
   6  -6  -1   73.19   14.80
   6  -6  -1   68.79   13.00
  -6  -6   1   90.59    7.50
  -4  -6   1  163.18   17.20
   4  -6  -1  205.18   21.00
  -4  -6   1  199.58   22.70
   4  -6  -1  157.28   11.70
   4  -6  -1  187.08   18.70
  -4  -6   1  188.58   12.70
   2  -6  -1    5.50    1.90
   2  -6  -1    4.90    4.70
  -2  -6   1    3.60    5.10
  -2  -6   1    5.70    2.20
   2  -6  -1    2.30    4.50
  -2  -6   1    8.10    4.50
   0  -6   1  287.77   26.40
   0  -6  -1  303.87   19.20
   0  -6  -1  322.17   28.00
   0  -6  -1  332.87   25.60
   0  -6   1  316.37   29.80
   0  -6   1  292.87   19.30
  -2  -6  -1   29.10    7.40
   2  -6   1   26.00    8.30
   2  -6   1   28.40   10.90
  -2  -6  -1   31.90    8.40
   2  -6   1   29.50    4.20
   4  -6   1  184.98   19.70
  -4  -6  -1  187.08   16.60
   4  -6   1  178.18   12.20
  -4  -6  -1  166.08   18.50
   6  -6   1    2.80    4.40
  -6  -6  -1    3.00    2.70
   6  -6   1    4.20    5.00
  -6  -6  -1    1.30    3.80
   6  -6   1    4.40    1.70
   8  -6   1  282.27   29.30
   8  -6   1  360.16   21.30
   8  -6   1  379.96   34.90
  -8  -6  -1  357.76   29.30
  10  -6   1   -1.50    1.10
  10  -6   1   -1.80    4.70
 -10  -6  -1    4.70    4.20
  12  -6   1  231.58   14.40
 -12  -6  -1  208.18   21.70
  12  -6   1  202.28   24.30
  14  -6   1   97.29    7.60
 -14  -6  -1   98.49   14.60
  14  -6   1  113.89   17.80
  14   6   1   87.59   18.80
 -16  -6  -1    1.50    4.70
  16  -6   1   -4.80    5.50
  16   6   1    4.80    5.20
 -16   6  -1    2.40    2.70
  18  -6   1  422.46   23.70
 -18  -6  -1  324.67   32.70
  18  -6   1  431.76   38.40
  18   6   1  390.26   34.60
 -18   6  -1  371.06   30.20
 -20  -6  -1   33.10   10.90
  20  -6   1   28.50   15.50
  20  -6   1   40.00    4.50
 -20   6  -1   36.20    8.90
  15  -7  -1   67.49   18.70
  15  -7  -1  105.99    7.40
 -15  -7   1   71.99   16.40
  13  -7  -1   -1.00    1.40
  13  -7  -1   16.70    6.50
  13  -7  -1    2.50    6.60
 -13  -7   1    2.80    5.80
 -11  -7   1   96.09   11.90
 -11  -7   1   82.19   17.70
  11  -7  -1   99.99   20.40
  11  -7  -1   73.09   16.80
  11  -7  -1   90.59    7.10
   9  -7  -1   15.30    9.00
  -9  -7   1   12.70    8.30
  -9  -7   1   17.30    4.50
   9  -7  -1   10.30    7.00
  -9  -7   1    4.70    4.90
   9  -7  -1   15.00    2.80
   7  -7  -1   17.70    3.00
  -7  -7   1   15.30    3.50
  -7  -7   1    9.50    7.90
   7  -7  -1   16.60    7.40
   7  -7  -1   19.00    8.50
  -7  -7   1   11.20    6.60
   5  -7  -1  167.58   18.60
   5  -7  -1  171.68   20.80
  -5  -7   1  165.08   21.60
  -5  -7   1  152.88   18.10
  -5  -7   1  163.48   12.20
   5  -7  -1  155.68   11.40
   3  -7  -1   60.49   14.60
  -3  -7   1   65.29    6.60
   3  -7  -1   72.69   13.80
   3  -7  -1   62.49    6.20
  -3  -7   1   57.39   14.00
  -3  -7   1   67.79   14.70
  -1  -7   1  299.57   30.60
   1  -7  -1  294.77   28.00
  -1  -7   1  299.97   27.60
   1  -7  -1  279.17   18.60
   1  -7  -1  277.27   25.70
  -1  -7  -1  114.69    9.40
  -1  -7  -1  114.29   15.20
   1  -7   1  124.29   18.80
   1  -7   1  130.19    9.70
   1  -7   1  108.89   15.80
  -1  -7  -1  122.69   16.50
  -3  -7  -1  110.39   14.90
  -3  -7  -1  120.19   16.90
   3  -7   1  144.29   20.20
   3  -7   1  134.69   10.20
  -3  -7  -1  148.59   11.80
   3  -7   1  132.79   18.00
   5  -7   1   21.60    3.70
   5  -7   1   13.60    9.70
  -5  -7  -1   14.30    5.30
  -5  -7  -1   22.40    8.20
   5  -7   1    7.10    7.30
  -7  -7  -1   -4.00    2.60
   7  -7   1   -1.40    1.50
  -7  -7  -1   -3.40    3.00
   7  -7   1   -0.30    4.90
   7  -7   1   -2.60    4.80
  -9  -7  -1  102.59   15.60
   9  -7   1  134.99    9.60
  -9  -7  -1  112.29   13.50
   9  -7   1  139.19   19.70
   9  -7   1  150.88   22.70
  11  -7   1   65.39   19.30
  11  -7   1   68.59   17.50
  11  -7   1   46.90    5.30
 -11  -7  -1   49.60   12.10
  13  -7   1  165.28   27.80
  13  -7   1  141.19   27.10
  13  -7   1  145.69   10.80
  15  -7   1   -0.80    6.70
  15  -7   1    0.60    1.80
 -15  -7  -1    7.40    5.70
 -34   0   2  303.87   32.20
 -34   0   2  282.07   18.20
 -32   0   2   66.69   15.80
  32   0  -2   75.19   17.70
 -32   0   2   71.19    6.30
 -30   0   2  424.76   26.20
 -30   0   2  455.05   38.90
  30   0  -2  456.25   41.50
 -28   0   2   10.10    6.60
  28   0  -2    3.30    5.10
 -28   0   2    1.20    1.30
  26   0  -2   59.79   13.60
 -26   0   2   78.99    6.40
 -26   0   2   90.19   17.50
  24   0  -2  476.75   40.80
 -24   0   2  519.45   40.00
 -24   0   2  513.75   29.70
  22   0  -2    9.80    5.70
 -22   0   2   10.10    5.20
 -22   0   2   13.90    2.70
 -20   0   2 1063.19   65.79
  20   0  -2  931.61   65.89
  18   0  -2   10.80    6.20
 -18   0   2   22.90    8.30
  16   0  -2  274.47   24.30
 -16   0   2  299.97   24.60
 -14   0   2    1.20    2.90
  14   0  -2    3.00    3.20
  12   0  -2  742.73   47.50
 -12   0   2  751.02   47.10
  10   0  -2 1146.59   66.49
 -10   0   2 1094.29   65.69
   8   0  -2    4.80    2.80
  -8   0   2    8.30    3.40
  -6   0   2 2049.59  113.69
   4   0  -2  212.08   14.50
  -4   0   2  235.18   14.40
  -4   0   2  187.68   11.60
   4   0  -2  217.08   11.70
  -2   0   2 3886.61  201.48
   2   0  -2 3541.55  201.48
   0   0  -2    4.00    0.80
   0   0   2    4.50    1.90
   0   0  -2    5.00    1.60
   0   0   2    2.90    1.60
   0   0   2    4.80    1.00
  -2   0  -2 1137.99   60.69
  -2   0  -2 1092.99   58.69
   2   0   2 1027.60   58.69
   2   0   2 1076.29   60.69
   4   0   2 1372.66   75.19
  -4   0  -2 1478.75   77.89
   4   0   2 1306.97   77.59
   6   0   2  394.76   25.00
  -6   0  -2  465.45   28.60
   6   0   2  472.15   28.50
  -6   0  -2  453.85   24.90
  -8   0  -2 5037.10  267.87
  -8   0  -2 5151.98  272.97
   8   0   2 4768.32  268.37
   8   0   2 4947.00  272.17
 -10   0  -2   91.19    6.30
  10   0   2   77.39    9.60
 -10   0  -2   90.49   12.40
  12   0   2 1071.19   65.59
 -12   0  -2 1124.69   65.59
 -12   0  -2  988.50   58.29
 -14   0  -2  123.29   14.70
 -14   0  -2  161.58   10.10
  14   0   2  154.98   16.00
 -16   0  -2   69.89   11.00
 -16   0  -2   83.29    6.30
  16   0   2   73.29   11.20
 -18   0  -2 1037.30   66.39
 -18   0  -2 1075.79   56.59
  18   0   2  891.01   64.69
  20   0   2   11.00    5.50
 -20   0  -2   10.40    2.30
 -20   0  -2   14.80    7.30
 -22   0  -2  643.04   37.10
 -22   0  -2  633.64   48.50
 -24   0  -2   14.60    8.80
 -24   0  -2   14.40    3.00
 -26   0  -2  476.95   40.30
  26   0   2  453.85   40.90
 -26   0  -2  443.26   27.30
 -28   0  -2   52.49   15.50
 -28   0  -2   46.80    5.20
  28   0   2   87.89   18.10
 -30   0  -2  204.38   25.50
 -30   0  -2  190.68   13.60
 -32   0  -2   42.50    5.10
 -32   0  -2   28.40   13.10
 -35  -1   2   22.80    4.20
 -35  -1   2   19.90    9.90
 -35   1   2   23.50    3.40
 -35   1   2   27.40   12.80
 -33  -1   2   34.30    5.10
 -33  -1   2   35.80   13.00
  33  -1  -2   30.20   11.30
 -33   1   2   43.60    4.00
 -33   1   2   43.40   14.20
 -31  -1   2   48.70    5.80
 -31  -1   2   37.00   12.50
 -31   1   2   35.60    3.80
 -31   1   2   62.99   17.00
  31   1  -2   41.00   13.00
 -29  -1   2  433.56   27.20
  29  -1  -2  429.96   39.60
 -29  -1   2  423.66   37.90
  29   1  -2  439.36   40.90
 -29   1   2  419.76   24.70
 -29   1   2  418.56   37.70
 -27  -1   2  106.49   16.70
  27  -1  -2  133.09   18.50
  27   1  -2  104.99   20.40
 -27   1   2  111.69    7.70
 -27   1   2  119.19   16.90
 -25  -1   2  593.14   45.80
  25  -1  -2  519.85   43.50
 -25   1   2  559.64   43.00
 -25   1   2  547.05   31.20
  25   1  -2  551.14   45.20
 -23  -1   2  152.68   19.30
  23  -1  -2  139.09   17.70
  23   1  -2  115.79   17.30
 -23   1   2  135.79   17.00
  21  -1  -2 1056.99   71.99
 -21  -1   2 1206.68   73.69
  21   1  -2  971.70   71.79
 -21   1   2 1135.49   71.19
 -21   1   2 1130.19   60.39
 -19  -1   2  180.68   18.50
  19  -1  -2  154.98   17.70
 -19   1   2  162.68   17.00
 -19   1   2  167.78    9.80
  19   1  -2  126.29   16.70
  17  -1  -2  120.29   14.70
 -17  -1   2  114.29   14.10
 -17   1   2  119.19   13.40
  17   1  -2  109.79   14.00
 -17   1   2  120.69    7.30
  15  -1  -2 1114.89   69.39
 -15  -1   2 1241.88   70.09
  15   1  -2 1147.89   69.69
 -15   1   2 1109.39   68.19
 -15   1   2  992.10   60.29
  13  -1  -2  350.46   26.90
 -13  -1   2  368.76   29.30
  13   1  -2  369.36   27.20
 -13   1   2  381.06   26.60
 -13   1   2  347.67   19.90
 -11  -1   2 4623.54  230.38
  11  -1  -2 3962.40  229.08
  11   1  -2 3824.22  228.88
 -11   1   2 4315.47  228.68
 -11   1   2 3994.70  222.18
   9  -1  -2   95.49   10.60
  -9  -1   2  135.59   12.10
  -9   1   2  101.29   10.20
   9   1  -2   93.39   10.80
   7  -1  -2   55.49    7.40
   7   1  -2   78.29    9.00
  -7   1   2   68.49    7.30
  -5  -1   2  116.29   10.40
   5  -1  -2   99.19    8.60
  -5  -1   2  103.19    6.50
   5   1  -2   99.49   10.20
   3  -1  -2   18.30    2.90
   3  -1  -2   16.40    1.60
  -3  -1   2   20.10    4.60
  -3  -1   2   21.30    1.90
   3   1  -2   20.30    4.60
   3   1  -2   21.80    2.00
  -1  -1   2 5322.37  280.57
   1   1  -2 4971.70  280.37
   1  -1   2  380.76   24.40
  -1  -1  -2  391.86   22.50
   1  -1   2  366.06   21.80
  -1  -1  -2  420.76   22.20
  -1   1  -2  409.06   23.70
  -1   1  -2  408.46   21.90
   1   1   2  370.86   22.20
  -3  -1  -2  321.67   22.00
   3  -1   2  366.86   24.70
   3  -1   2  399.16   21.40
  -3  -1  -2  440.76   23.30
  -3   1  -2  378.56   24.40
   3   1   2  385.46   22.80
  -3   1  -2  373.86   21.30
  -5  -1  -2  274.07   18.70
  -5  -1  -2  264.77   16.90
   5  -1   2  300.07   16.00
   5  -1   2  261.77   19.60
  -5   1  -2  274.97   19.60
   5   1   2  265.97   18.40
  -5   1  -2  294.07   15.90
   7  -1   2 1900.41  105.79
  -7  -1  -2 1766.12  101.69
  -7  -1  -2 1868.51  104.69
   7  -1   2 1888.91  100.59
  -7   1  -2 1868.61  105.39
   7   1   2 1795.62  104.29
  -7   1  -2 1901.71  100.49
   9  -1   2  425.26   23.60
   9  -1   2  420.46   29.10
  -9  -1  -2  347.97   27.30
  -9  -1  -2  456.35   25.00
  -9   1  -2  422.56   23.40
  -9   1  -2  414.26   28.90
   9   1   2  395.66   27.90
  11  -1   2   43.10    8.90
  11  -1   2   35.80    3.40
 -11  -1  -2   37.30    4.20
 -11  -1  -2   28.70    6.90
 -11   1  -2   31.40    3.00
 -11   1  -2   36.80    8.40
  11   1   2   33.20    7.30
  13  -1   2  207.38   20.10
 -13  -1  -2  285.87   16.30
  13  -1   2  235.08   15.30
 -13  -1  -2  226.68   20.10
 -13   1  -2  261.27   14.90
 -13   1  -2  273.17   22.00
  13   1   2  226.78   20.20
 -15  -1  -2  321.27   27.30
 -15  -1  -2  421.96   22.80
  15  -1   2  361.76   22.30
  15  -1   2  300.37   27.50
  15   1   2  355.56   27.90
 -15   1  -2  373.86   29.50
 -15   1  -2  381.26   21.30
 -17  -1  -2 2724.83  131.89
  17  -1   2 2116.59  139.89
 -17  -1  -2 2483.35  140.09
 -17   1  -2 2410.46  141.19
 -17   1  -2 2318.47  130.29
  17   1   2 2298.77  139.09
 -19  -1  -2   61.29    5.70
 -19  -1  -2   59.09   11.90
  19  -1   2   62.39   14.50
  19   1   2   60.29   12.40
 -19   1  -2   41.30   10.20
 -19   1  -2   50.39    4.70
 -21  -1  -2  473.55   36.60
 -21  -1  -2  475.15   27.60
  21  -1   2  399.06   36.90
 -21   1  -2  450.05   26.60
 -21   1  -2  441.06   37.20
  23  -1   2   -0.30    3.80
 -23  -1  -2   -2.50    3.40
 -23  -1  -2    5.30    2.40
 -23   1  -2    2.50    4.70
 -23   1  -2    5.30    1.80
 -25  -1  -2   -0.70    1.60
  25  -1   2    4.70    4.70
 -25  -1  -2    6.90    6.60
 -25   1  -2    1.60    5.10
 -25   1  -2    0.20    1.30
 -27  -1  -2  801.42   61.49
  27  -1   2  924.61   65.49
 -27  -1  -2  817.52   49.10
 -27   1  -2  831.12   63.09
  27   1   2  871.81   62.99
 -27   1  -2  862.01   48.50
  29  -1   2   57.99   16.50
 -29  -1  -2   61.79   16.10
 -29  -1  -2   50.89    6.10
 -29   1  -2   58.69    5.70
 -29   1  -2   77.59   18.90
 -31  -1  -2  397.16   24.80
 -31  -1  -2  362.76   37.40
 -31   1  -2  395.06   38.40
 -31   1  -2  392.36   24.10
 -34  -2   2  551.44   48.80
 -34  -2   2  538.45   34.50
 -34   2   2  544.55   30.90
 -34   2   2  514.05   46.40
  32  -2  -2   31.50   13.80
 -32  -2   2   59.39   17.10
 -32  -2   2   37.90    7.00
 -32   2   2   48.00   14.60
 -32   2   2   47.00    4.10
 -30  -2   2  869.01   64.09
  30  -2  -2  751.72   61.19
  30   2  -2  883.41   65.59
 -30   2   2  766.52   44.80
 -28  -2   2    9.00    8.10
  28  -2  -2    1.50    5.00
 -28   2   2    2.50    4.80
  28   2  -2    8.80   12.50
 -28   2   2    8.00    1.60
  26  -2  -2   15.90    8.00
  26   2  -2   10.70    8.00
 -26   2   2   20.70    7.50
  24  -2  -2  361.96   33.00
 -24  -2   2  416.96   35.30
  24   2  -2  352.06   33.80
 -24   2   2  392.36   32.90
 -24   2   2  345.17   20.80
 -22  -2   2   34.30   10.20
  22  -2  -2   36.30   10.30
 -22   2   2   25.70    7.60
 -22   2   2   29.80    2.60
  22   2  -2   23.30    8.10
 -20  -2   2 2416.96  133.39
  20  -2  -2 2129.59  131.79
 -20   2   2 2073.79  130.29
 -20   2   2 2190.28  118.99
  20   2  -2 2231.28  133.19
  18  -2  -2  474.95   36.90
 -18   2   2  460.05   35.70
 -18   2   2  501.05   26.60
  16  -2  -2 1038.00   69.39
 -16  -2   2 1223.68   71.09
 -16   2   2 1080.19   68.29
 -16   2   2 1127.49   59.39
  16   2  -2 1017.60   69.29
 -14  -2   2   36.00    9.30
  14  -2  -2   35.90    9.40
  14   2  -2   21.90    6.80
 -14   2   2   29.10    1.90
 -14   2   2   16.80    5.50
  12  -2  -2  557.94   39.90
 -12  -2   2  660.93   41.40
  12   2  -2  563.64   40.50
 -12   2   2  606.94   38.70
 -10  -2   2 1260.67   74.29
  10  -2  -2 1203.68   72.29
 -10   2   2 1224.38   71.29
  10   2  -2 1223.28   74.49
   8  -2  -2  258.57   19.00
   8  -2  -2  256.17   14.10
  -8   2   2  266.47   18.10
   8   2  -2  246.78   21.20
   6  -2  -2 2203.78  129.69
  -6  -2   2 2617.54  133.99
  -6   2   2 2253.57  129.19
  -4  -2   2 1169.38   67.79
   4  -2  -2 1106.69   63.49
  -4  -2   2 1178.68   62.09
   4   2  -2 1071.89   67.49
  -2  -2   2 4478.75  227.28
   2  -2  -2 3819.92  221.38
  -2  -2   2 4208.88  220.78
   2   2  -2 3900.51  226.38
   0  -2  -2   20.30    3.20
   0  -2   2   20.60    2.20
   0  -2   2   23.10    4.90
   0  -2   2   26.40    6.60
   0   2  -2   24.30    2.40
  -2  -2  -2  391.76   22.10
   2  -2   2  361.26   20.80
   2  -2   2  371.26   25.00
  -2   2  -2  370.06   22.90
   2   2   2  345.57   21.60
  -2   2  -2  355.76   20.70
  -4  -2  -2  535.65   31.40
   4  -2   2  527.75   34.50
   4  -2   2  542.75   29.40
   4   2   2  530.05   31.40
  -4   2  -2  497.85   29.30
  -4   2  -2  519.95   32.90
   6  -2   2  185.88   16.20
  -6  -2  -2  176.48   13.90
   6  -2   2  190.28   11.30
   6   2   2  202.18   14.10
  -6   2  -2  197.28   15.90
  -6   2  -2  180.18   11.20
   8  -2   2 2944.81  164.58
   8  -2   2 2992.80  171.38
  -8  -2  -2 3205.08  169.88
   8   2   2 3109.49  168.68
  -8   2  -2 2960.50  164.48
  -8   2  -2 3081.99  170.78
 -10  -2  -2  422.96   31.50
  10  -2   2  480.75   26.70
  10   2   2  506.75   31.80
 -10   2  -2  459.05   27.10
 -10   2  -2  483.35   33.20
  12  -2   2 1718.53   98.09
 -12  -2  -2 1748.93  105.19
 -12   2  -2 1900.21   97.99
  12   2   2 1829.42  104.59
  14  -2   2  163.88   17.40
  14  -2   2  159.78   10.90
 -14  -2  -2  174.98   16.90
  14   2   2  161.68   16.30
 -14   2  -2  167.98   17.30
 -14   2  -2  182.58   10.80
  16  -2   2  269.37   18.00
 -16  -2  -2  312.37   25.20
 -16   2  -2  304.57   17.60
 -16   2  -2  323.87   26.70
  16   2   2  283.77   24.60
  18  -2   2  423.96   35.80
  18  -2   2  451.65   27.40
 -18  -2  -2  485.05   29.10
 -18  -2  -2  437.56   34.50
 -18   2  -2  498.95   26.60
 -18   2  -2  489.05   37.20
  18   2   2  383.46   33.60
 -20  -2  -2   26.50    5.20
  20  -2   2   16.70    4.00
  20  -2   2   20.70    7.40
 -20  -2  -2   12.10    6.30
 -20   2  -2   33.00   10.90
  20   2   2   17.40    7.00
 -20   2  -2   23.70    3.20
 -22  -2  -2  803.32   46.30
  22  -2   2  784.22   58.89
 -22  -2  -2  775.52   54.89
 -22   2  -2  739.63   44.00
 -22   2  -2  809.12   57.69
  24  -2   2  284.37   30.40
 -24  -2  -2  296.67   19.60
 -24  -2  -2  301.77   27.60
 -24   2  -2  248.18   17.10
  24   2   2  321.67   29.80
 -24   2  -2  230.78   28.00
 -26  -2  -2  834.22   48.50
 -26  -2  -2  916.21   61.59
 -26   2  -2  743.03   60.39
 -26   2  -2  785.12   46.60
  26   2   2  833.62   60.59
 -28  -2  -2   13.20    7.10
  28  -2   2   15.10   10.60
 -28  -2  -2   12.10    3.40
 -28   2  -2    3.90    2.10
 -28   2  -2   12.00    8.40
 -30  -2  -2  184.98   14.80
 -30  -2  -2  199.58   24.80
 -30   2  -2  192.68   25.40
 -30   2  -2  212.88   13.80
 -33  -3   2   12.70   12.00
  33  -3  -2   14.30   11.00
 -33   3   2   19.20   12.20
 -33   3   2   19.70    2.40
 -31  -3   2   13.00   11.80
 -31   3   2   28.20    3.80
 -31   3   2   45.90   12.80
  29  -3  -2  683.03   54.49
 -29  -3   2  727.93   57.49
 -29   3   2  641.94   51.69
 -29   3   2  639.44   37.40
  27  -3  -2  501.55   43.20
 -27  -3   2  476.25   43.20
 -27   3   2  487.95   27.30
 -27   3   2  455.65   40.30
  27   3  -2  514.95   44.60
  25  -3  -2  916.71   64.99
 -25  -3   2  950.10   65.79
 -25   3   2  921.51   48.50
 -25   3   2  746.03   60.49
  23  -3  -2   77.29   16.90
 -23  -3   2  109.69   16.40
 -23   3   2   91.19   13.90
 -23   3   2   93.49    5.90
 -21  -3   2  487.75   38.00
  21  -3  -2  396.06   36.30
 -21   3   2  432.86   24.50
 -21   3   2  472.85   35.60
  19  -3  -2   65.79   13.40
 -19  -3   2   89.09   17.10
 -19   3   2   81.89   11.90
  19   3  -2   88.69   16.80
 -19   3   2   84.59    5.20
 -17  -3   2    3.60    4.00
  17  -3  -2    4.10    5.00
  17   3  -2    4.10    3.00
 -17   3   2   -1.10    2.80
 -15  -3   2  943.21   59.49
  15  -3  -2  897.71   48.90
  15  -3  -2  865.51   57.89
 -15   3   2  945.41   56.99
  15   3  -2  834.92   59.09
  13  -3  -2  298.17   25.20
  13  -3  -2  332.07   18.40
 -13  -3   2  377.76   28.20
 -13   3   2  333.27   24.60
  11  -3  -2 3333.37  176.08
 -11  -3   2 3240.58  178.38
  11  -3  -2 2887.01  168.38
  11   3  -2 2964.10  178.88
 -11   3   2 3261.37  174.78
   9  -3  -2  491.95   27.00
   9  -3  -2  466.85   32.30
  -9  -3   2  507.15   35.70
  -9   3   2  527.95   32.10
   9   3  -2  460.65   35.50
   7  -3  -2 1420.66   78.49
   7  -3  -2 1361.36   82.99
  -7  -3   2 1448.26   87.19
  -7   3   2 1561.84   82.29
   7   3  -2 1459.15   87.99
  -5  -3   2    1.80    2.80
   5  -3  -2    8.00    3.00
   5   3  -2    3.00    2.80
  -3  -3   2  166.58   10.50
   3  -3  -2  160.28   12.30
  -3  -3   2  160.98   16.10
   1  -3  -2 2650.63  143.29
  -1  -3   2 2637.94  140.19
  -1  -3   2 2421.96  143.49
  -1  -3   2 2449.66  147.49
   1  -3  -2 2749.23  141.99
   1  -3   2  627.14   40.10
  -1  -3  -2  629.04   37.70
   1  -3   2  596.64   35.20
   1  -3   2  670.83   43.10
   3  -3   2 4076.99  225.68
   3  -3   2 3842.12  231.68
  -3  -3  -2 4458.55  228.98
  -3   3  -2 4342.87  225.78
   5  -3   2 1037.00   57.49
   5  -3   2  933.01   63.79
   5   3   2 1061.99   60.89
  -5   3  -2 1075.29   61.39
  -5   3  -2 1093.49   57.49
   7  -3   2 1993.00  115.39
   7  -3   2 2003.70  122.89
  -7  -3  -2 2037.20  119.59
   7   3   2 2214.48  119.99
  -7   3  -2 2248.97  124.19
  -7   3  -2 2257.17  115.49
   9  -3   2  293.47   24.70
  -9  -3  -2  293.97   22.20
   9  -3   2  298.17   17.80
  -9   3  -2  314.77   17.80
  -9   3  -2  309.47   23.70
   9   3   2  305.27   22.30
 -11  -3  -2    0.70    2.50
  11  -3   2    1.90    1.10
  11  -3   2    2.40    3.50
 -11   3  -2    1.90    0.90
 -11   3  -2    1.00    3.00
  11   3   2    3.90    3.10
  13  -3   2 1079.19   62.89
 -13  -3  -2 1088.99   70.09
  13  -3   2 1160.58   73.39
 -13   3  -2 1192.28   62.89
 -13   3  -2 1191.28   71.89
  15  -3   2  331.77   19.10
  15  -3   2  340.07   32.40
 -15  -3  -2  280.07   25.70
 -15   3  -2  326.27   18.70
 -15   3  -2  331.57   27.40
  15   3   2  280.87   24.90
  17  -3   2 1625.64  107.89
  17  -3   2 1696.23   96.29
 -17  -3  -2 1770.32  106.89
  17   3   2 1829.42  106.49
 -17   3  -2 1765.12  106.99
 -17   3  -2 1830.62   96.09
 -19  -3  -2   51.09   12.80
  19  -3   2   53.09   13.30
  19  -3   2   54.79    5.40
 -19   3  -2   40.30   12.30
  19   3   2   51.89   11.50
 -19   3  -2   59.19    4.80
  21  -3   2  706.53   44.10
  21  -3   2  772.02   56.99
 -21   3  -2  798.12   43.30
 -21   3  -2  784.92   56.59
  23  -3   2    4.20    7.30
 -23  -3  -2    5.20    2.90
  23  -3   2    1.80    2.00
 -23  -3  -2    4.90    5.00
 -23   3  -2    3.20    5.40
  23   3   2    4.70    4.40
 -23   3  -2    0.80    1.40
 -25  -3  -2   22.20    5.20
 -25  -3  -2   46.50   13.30
  25  -3   2   25.30   14.90
 -25   3  -2   21.10    3.40
  25   3   2   36.20   11.00
 -25   3  -2   27.90   10.60
  27  -3   2  350.46   37.20
 -27  -3  -2  367.36   23.70
 -27  -3  -2  362.36   32.80
 -27   3  -2  301.97   32.90
 -27   3  -2  290.77   20.10
 -29  -3  -2   40.50   12.70
 -29   3  -2   18.20   10.10
  30  -4  -2  292.57   33.40
 -30  -4   2  284.27   32.20
 -30   4   2  231.48   31.60
  28  -4  -2  174.38   24.00
 -28  -4   2  151.08   27.50
 -28   4   2  145.29   21.10
  26  -4  -2   14.50    9.70
 -26  -4   2   16.60    9.90
  26   4  -2   17.90    7.90
 -26   4   2   28.10   10.00
 -24  -4   2   72.99   18.20
  24  -4  -2   57.39   16.20
 -24   4   2   42.80   11.00
  24   4  -2   60.79   15.70
 -22  -4   2  153.38   19.80
 -22   4   2  140.19   16.90
  20  -4  -2  950.70   68.19
 -20   4   2 1024.70   65.39
 -18  -4   2 1254.47   80.89
  18  -4  -2 1208.38   79.29
  18  -4  -2 1270.97   67.19
 -18   4   2 1186.78   76.29
  16  -4  -2  838.72   53.69
  16  -4  -2  794.62   42.30
 -16  -4   2  753.52   53.99
  16   4  -2  678.03   53.69
 -16   4   2  780.72   50.89
  14  -4  -2  163.98   17.40
 -14  -4   2  191.48   19.80
  14  -4  -2  180.58   10.30
 -14   4   2  168.28   16.20
  14   4  -2  168.18   19.50
  12  -4  -2   16.00    5.60
 -12  -4   2    5.40    4.40
  12  -4  -2   17.20    1.70
 -12   4   2   11.30    4.30
  12   4  -2   12.40    5.60
  10  -4  -2  408.66   22.30
 -10  -4   2  410.76   32.00
  10  -4  -2  396.16   29.10
 -10   4   2  407.86   26.90
  10   4  -2  328.37   31.00
  -8  -4   2  928.71   60.99
   8  -4  -2  932.91   57.29
   8  -4  -2  888.71   50.69
  -8   4   2 1000.70   54.09
   8   4  -2  862.61   60.79
  -6  -4   2 1070.59   67.39
  -6  -4   2  927.71   60.99
   6  -4  -2 1114.39   57.29
  -4  -4   2 1000.90   67.19
   4  -4  -2 1035.50   63.79
  -4  -4   2 1090.29   58.59
   4  -4  -2 1052.09   62.39
  -2  -4   2  786.22   47.60
   2  -4  -2  823.92   48.40
  -2  -4   2  748.83   51.59
   2  -4  -2  742.43   46.20
  -2  -4   2  712.23   42.90
   0  -4  -2   97.09   10.60
   0  -4   2  114.29   12.10
   0  -4   2   99.29   13.40
   0  -4   2  107.29    7.70
   0  -4  -2  111.19    9.60
  -2  -4  -2   -1.10    2.00
   2  -4   2   -0.30    2.20
   2  -4   2    5.30    4.20
   2  -4   2    5.60    1.50
   4  -4   2   30.10    3.20
   4  -4   2   27.50    8.00
  -4  -4  -2   35.70    7.20
   4  -4   2   24.80    6.70
   6  -4   2  198.48   12.30
  -6  -4  -2  185.58   16.10
   6  -4   2  192.18   19.10
   6   4   2  186.08   16.00
   8  -4   2  442.26   36.60
  -8  -4  -2  551.94   34.90
   8  -4   2  446.86   28.70
   8   4   2  543.75   34.70
  -8   4  -2  531.95   33.90
  -8   4  -2  506.75   28.80
  10  -4   2  602.44   36.10
  10  -4   2  660.43   46.20
 -10  -4  -2  610.14   42.00
 -10   4  -2  651.03   36.10
 -10   4  -2  674.33   42.80
  12  -4   2  881.91   61.59
  12  -4   2  922.41   50.79
 -12  -4  -2  878.51   57.69
 -12   4  -2  939.41   58.59
  12   4   2  916.61   57.79
 -12   4  -2  905.61   50.59
  14  -4   2  643.24   37.90
 -14  -4  -2  633.04   45.10
  14  -4   2  729.23   50.59
 -14   4  -2  681.53   37.60
 -14   4  -2  677.03   46.40
  14   4   2  640.44   44.90
  16  -4   2  148.99    9.70
  16  -4   2  149.09   18.50
 -16  -4  -2  123.99   15.80
  16   4   2  136.79   15.40
 -16   4  -2  127.19   15.90
 -16   4  -2  134.29    9.30
  18  -4   2    6.70    5.00
  18  -4   2   11.90    2.50
 -18  -4  -2   19.10    8.40
 -18   4  -2    5.40    4.80
  18   4   2    3.10    3.80
 -18   4  -2   11.50    2.20
 -20  -4  -2  158.98   20.00
  20  -4   2  138.89   19.80
  20  -4   2  171.28   11.60
 -20   4  -2  161.78   19.60
 -20   4  -2  170.38   11.10
  22  -4   2  574.64   47.70
 -22  -4  -2  565.04   45.00
  22  -4   2  526.05   33.40
 -22   4  -2  577.14   32.80
  22   4   2  601.84   45.40
 -22   4  -2  563.34   45.00
  24  -4   2  704.63   40.70
 -24  -4  -2  626.54   50.69
 -24   4  -2  697.63   39.10
 -24   4  -2  642.44   51.99
  24   4   2  699.73   53.19
 -26  -4  -2  406.76   27.20
 -26  -4  -2  341.17   33.70
  26  -4   2  385.76   39.10
 -26   4  -2  364.46   35.50
 -26   4  -2  342.47   22.20
 -28  -4  -2   72.09   11.00
 -28  -4  -2   75.79   17.60
 -28   4  -2   69.89   16.70
 -28   4  -2   68.29    7.70
  27  -5  -2  396.36   40.10
 -27  -5   2  392.46   38.50
 -27   5   2  386.46   34.90
  25  -5  -2  106.59   21.20
 -25  -5   2  117.19   22.00
 -25   5   2  124.89   16.50
  23  -5  -2  117.59   22.50
 -23  -5   2  140.29   19.80
 -23   5   2  119.49   16.10
 -21  -5   2   -0.10    3.40
 -21   5   2    1.50    3.40
  21   5  -2    0.50    5.10
  19  -5  -2   14.10    1.90
  19  -5  -2   13.20    7.10
 -19  -5   2    6.00    5.40
 -19   5   2    7.20    4.20
  19   5  -2    8.90    7.10
  17  -5  -2  178.58   10.90
 -17  -5   2  199.28   22.10
  17  -5  -2  183.58   20.20
  17   5  -2  177.88   25.90
 -17   5   2  178.48   20.10
  15  -5  -2   30.80    8.30
  15  -5  -2   40.50    3.20
 -15   5   2   30.90    7.00
  13  -5  -2  370.46   21.20
 -13  -5   2  373.36   32.20
  13  -5  -2  352.86   29.90
 -13   5   2  382.86   26.60
  11  -5  -2  134.49   15.90
  11  -5  -2  151.38    9.40
 -11  -5   2  144.39   18.20
  11   5  -2  155.18   18.90
  -9  -5   2  610.14   48.90
   9  -5  -2  691.73   46.30
   9  -5  -2  747.63   38.30
   9   5  -2  628.04   49.50
  -7  -5   2   44.80   12.40
   7  -5  -2   50.39    4.20
   7  -5  -2   49.60    9.50
  -7  -5   2   48.00    5.00
  -5  -5   2  253.17   19.40
  -5  -5   2  236.78   23.90
  -5  -5   2  243.38   15.30
   5  -5  -2  243.68   21.40
   5  -5  -2  210.28   14.10
   5  -5  -2  220.08   19.40
   3  -5  -2  110.09   17.50
  -3  -5   2  124.29   16.50
  -3  -5   2  141.29   13.90
   3  -5  -2  107.59   13.20
  -3  -5   2  122.69    9.10
   1  -5  -2  120.89   12.30
  -1  -5   2  102.49   15.20
  -1  -5   2  134.99   14.70
  -1  -5   2  137.19    9.50
   1  -5  -2  133.89   14.10
  -1  -5  -2 1171.28   64.99
   1  -5   2 1030.60   60.79
  -1  -5  -2 1204.58   67.79
   1  -5   2  982.40   68.79
   1  -5   2 1047.30   72.19
  -3  -5  -2  389.06   27.80
  -3  -5  -2  382.66   24.80
   3  -5   2  354.66   30.00
   3  -5   2  352.66   22.00
   3  -5   2  340.57   31.50
  -5  -5  -2 1041.90   63.19
   5  -5   2 1026.00   57.09
   5  -5   2  979.30   66.79
   5  -5   2 1025.70   70.09
  -7  -5  -2   35.10    7.90
   7  -5   2   13.70    7.50
   7  -5   2   20.00    3.20
   7  -5   2   17.30    6.60
  -9  -5  -2    8.80    4.60
   9  -5   2   24.20    8.20
   9  -5   2   13.00    2.70
   9   5   2   11.00    5.40
  11  -5   2  360.46   20.20
  11  -5   2  282.17   29.00
 -11  -5  -2  314.57   26.40
 -11   5  -2  337.37   25.30
  11   5   2  318.67   26.00
 -13  -5  -2   77.79   11.70
  13  -5   2   75.69   15.10
  13  -5   2   89.79    6.80
  13   5   2   81.59   11.90
 -13   5  -2   85.99   11.10
 -15  -5  -2  703.73   51.19
  15  -5   2  773.52   55.59
  15  -5   2  685.33   40.70
 -15   5  -2  715.63   48.70
 -17  -5  -2  100.39   17.60
  17  -5   2   68.59    5.80
  17  -5   2   70.59   16.60
 -17   5  -2   55.79   11.50
 -17   5  -2   58.99    5.60
  19  -5   2  158.48   21.20
  19  -5   2  150.08   10.30
 -19  -5  -2  151.58   18.90
  19   5   2  132.29   19.10
 -19   5  -2  119.49   16.50
 -19   5  -2  136.99    9.90
 -21  -5  -2   -6.00    4.50
  21  -5   2    5.80    8.00
  21  -5   2   -0.30    1.50
 -21   5  -2   -1.70    7.00
 -21   5  -2    0.70    1.40
  21   5   2   -7.20    3.90
  23  -5   2   49.90    5.60
  23  -5   2   35.70   13.70
 -23  -5  -2   37.40   11.60
 -23   5  -2   38.50   11.50
 -23   5  -2   47.40    5.00
  22  -6  -2  207.68   23.90
 -22  -6   2  144.69   20.90
 -22   6   2  130.49   15.60
 -20  -6   2   11.60    6.70
  20  -6  -2   -5.50    5.10
  20  -6  -2    3.80    1.30
 -20   6   2   -1.50    2.60
 -18  -6   2  429.36   39.00
  18  -6  -2  457.55   25.70
  18  -6  -2  489.45   39.80
 -18   6   2  432.46   31.90
  16  -6  -2   18.80    7.40
  16  -6  -2   14.60    2.20
 -16  -6   2   15.20    7.30
  16   6  -2   24.80    9.60
 -16   6   2   10.70    4.60
  14  -6  -2  175.98   20.50
 -14  -6   2  186.88   22.70
  14  -6  -2  183.38   11.40
  14   6  -2  172.98   22.40
  12  -6  -2   59.89    4.70
  12  -6  -2   42.40   10.80
 -12  -6   2   54.29   13.60
  12   6  -2   46.80   14.20
 -10  -6   2    0.20    1.40
 -10  -6   2    3.70    5.00
  10  -6  -2    5.20    4.90
  10  -6  -2    3.70    1.40
   8  -6  -2  467.65   28.20
  -8  -6   2  513.45   41.60
  -8  -6   2  456.25   29.40
   8  -6  -2  527.75   37.40
   8  -6  -2  489.35   38.60
   6  -6  -2   58.59   11.40
  -6  -6   2   68.89   10.40
  -6  -6   2   70.79    6.60
   6  -6  -2   66.49    5.70
  -6  -6   2   83.29   17.50
   6  -6  -2   74.19   13.90
  -4  -6   2  366.86   23.30
  -4  -6   2  365.96   30.20
   4  -6  -2  381.56   29.40
   4  -6  -2  377.76   30.80
   4  -6  -2  355.06   22.50
  -4  -6   2  438.46   37.50
  -2  -6   2    1.20    1.30
   2  -6  -2    1.70    1.20
   2  -6  -2    0.70    4.20
  -2  -6   2   -4.30    3.10
   2  -6  -2   -1.90    2.60
   0  -6   2  117.79   16.30
   0  -6  -2  131.69   15.30
   0  -6   2  128.59    9.90
   0  -6  -2  145.39   14.50
   0  -6   2  164.68   21.20
   2  -6   2   36.50    4.20
  -2  -6  -2   42.30    9.50
  -2  -6  -2   37.30    9.10
   2  -6   2   30.00   10.70
   2  -6   2   26.50    8.80
   4  -6   2   -0.10    1.20
  -4  -6  -2   -0.70    2.20
   4  -6   2    0.30    4.50
  -4  -6  -2   -1.20    3.20
   4  -6   2   -7.10    2.80
   6  -6   2  388.56   35.20
  -6  -6  -2  351.96   28.10
   6  -6   2  335.77   21.30
  -6  -6  -2  327.67   24.30
   6  -6   2  381.26   40.00
   8  -6   2   31.70   12.00
   8  -6   2   49.00    4.80
   8  -6   2   35.40   10.40
  -8  -6  -2   38.10    9.30
  10  -6   2  317.67   33.60
  10  -6   2  294.07   30.20
  10  -6   2  337.47   20.20
  12  -6   2   38.00   12.80
  12  -6   2   32.90    4.50
 -14  -6  -2   94.39   14.00
  14  -6   2   93.49   20.20
  14  -6   2  124.19    8.90
  14   6   2  114.79   15.70
  16  -6   2   82.99   19.30
  16  -6   2   68.19    6.20
 -16  -6  -2   50.29   12.80
 -16   6  -2   72.59   10.30
  16   6   2   58.99   12.80
  18  -6   2   14.10    7.30
 -18  -6  -2    6.30    5.50
  18  -6   2    4.30    2.00
  18   6   2   -2.40    5.50
 -18   6  -2    1.80    3.90
  20  -6   2  188.28   38.60
  20  -6   2  155.68   11.10
 -20  -6  -2  137.79   19.90
 -20   6  -2  127.19   16.40
 -15  -7   2    7.30    7.40
  15  -7  -2   -0.30    4.70
  15  -7  -2    9.80    7.60
 -13  -7   2  398.06   38.30
  13  -7  -2  355.06   36.90
  13  -7  -2  445.16   24.50
  13  -7  -2  401.16   35.40
  11  -7  -2    2.20    4.80
  11  -7  -2    1.60    1.70
 -11  -7   2    8.60    7.60
 -11  -7   2    1.00    4.00
  11  -7  -2   -2.70    4.80
  -9  -7   2  336.37   29.30
   9  -7  -2  369.86   21.60
  -9  -7   2  307.97   33.80
   9  -7  -2  395.16   32.70
   9  -7  -2  332.57   32.30
  -7  -7   2   21.40    9.80
  -7  -7   2   50.09    5.60
   7  -7  -2   49.60   12.70
   7  -7  -2   44.20    4.70
   7  -7  -2   41.50   10.70
  -7  -7   2   39.70    9.90
   5  -7  -2   67.09   12.90
   5  -7  -2   70.49   14.50
  -5  -7   2   62.39   13.40
  -5  -7   2   90.19    7.70
  -5  -7   2   68.59   16.00
   5  -7  -2   71.99    6.50
   3  -7  -2  301.47   29.10
   3  -7  -2  349.96   28.60
   3  -7  -2  316.87   20.80
  -3  -7   2  345.57   21.80
  -3  -7   2  357.36   31.60
  -3  -7   2  339.17   33.60
  -1  -7   2   -3.60    4.40
  -1  -7   2   -6.90    4.50
  -1  -7   2   -2.10    1.70
   1  -7  -2   -3.50    3.20
   1  -7  -2    2.20    1.80
   1  -7  -2   11.10    5.50
  -1  -7  -2  428.86   25.60
   1  -7   2  417.86   39.20
   1  -7   2  425.16   36.30
  -1  -7  -2  421.76   33.80
  -1  -7  -2  409.96   32.20
   1  -7   2  370.86   25.90
  -3  -7  -2    9.70    5.50
   3  -7   2   11.50    6.20
   3  -7   2   16.40    8.80
  -3  -7  -2    8.30    5.30
   5  -7   2  348.87   35.00
   5  -7   2  331.07   20.50
   5  -7   2  286.87   29.80
  -5  -7  -2  283.17   25.80
  -5  -7  -2  261.17   24.00
  -7  -7  -2   48.80   10.90
   7  -7   2   64.59    6.00
   7  -7   2   43.90   11.80
   7  -7   2   65.19   17.70
  -7  -7  -2   45.00    9.00
  -9  -7  -2  126.19   13.50
   9  -7   2  107.59   19.20
  -9  -7  -2   90.39   14.00
   9  -7   2  143.89    9.90
   9  -7   2   99.59   22.40
  11  -7   2  148.79   11.10
 -11  -7  -2  149.59   18.10
  11  -7   2  127.99   25.60
  11  -7   2  149.29   21.30
  13  -7   2    4.80    7.70
 -13  -7  -2   -2.00    4.80
  13  -7   2    9.90    8.80
  13  -7   2    6.30    3.00
 -34   0   3    0.40    6.20
 -34   0   3    3.80    1.80
  32   0  -3   -0.30    6.80
 -32   0   3    6.40    5.50
 -32   0   3    2.40    1.40
 -30   0   3    2.30    1.40
 -30   0   3    4.30    5.70
  30   0  -3    2.30    5.90
 -28   0   3    0.00    1.20
 -28   0   3   -3.70    4.10
  28   0  -3    0.20    4.80
 -26   0   3    4.80    4.30
 -26   0   3    2.60    1.80
  26   0  -3    2.10    3.90
 -24   0   3    1.80    3.20
 -22   0   3    7.20    5.40
 -20   0   3   -3.30    2.20
  20   0  -3    1.90    3.50
 -18   0   3    4.00    3.40
  18   0  -3    5.10    4.20
  16   0  -3    3.90    3.40
 -14   0   3    1.90    2.70
  14   0  -3    2.00    2.90
  12   0  -3   -0.60    2.40
 -12   0   3   -2.00    2.00
 -10   0   3    0.00    2.20
  10   0  -3    0.00    2.10
   8   0  -3    0.30    2.70
  -8   0   3    0.00    0.50
  -8   0   3   -0.40    2.60
  -6   0   3    1.00    0.60
   6   0  -3    0.70    0.60
  -6   0   3   -1.00    2.10
  -4   0   3    0.00    0.50
   4   0  -3    1.80    2.10
  -4   0   3    0.30    2.20
   4   0  -3   -0.20    0.50
   2   0  -3    0.70    0.70
   2   0  -3   -0.10    2.00
  -2   0   3    0.30    0.60
  -2   0   3    3.20    2.20
   0   0   3   -1.00    1.40
   0   0  -3   -0.70    0.50
   0   0   3   -0.10    0.60
   0   0   3   -0.60    2.00
  -2   0  -3    2.20    1.90
  -2   0  -3    0.00    0.60
   2   0   3    2.00    2.20
  -4   0  -3   -0.60    1.80
  -4   0  -3   -0.80    0.60
   4   0   3   -1.30    1.90
   4   0   3    0.60    0.80
  -6   0  -3    0.40    0.90
   6   0   3   -0.70    2.00
   6   0   3   -0.40    0.80
  -6   0  -3   -0.30    1.90
   8   0   3   -1.40    0.70
  -8   0  -3   -1.80    1.30
   8   0   3   -0.60    2.10
  -8   0  -3    0.10    0.80
  10   0   3   -0.20    1.20
 -10   0  -3    2.80    1.30
 -10   0  -3    0.80    2.30
  10   0   3    1.30    2.30
  12   0   3    0.40    2.70
 -12   0  -3   -3.30    1.70
 -12   0  -3    0.70    1.10
  14   0   3    2.40    3.20
 -14   0  -3   -0.20    1.00
 -14   0  -3   -1.80    2.10
 -16   0  -3    1.90    4.40
  16   0   3   -0.20    2.90
 -16   0  -3    3.90    1.60
 -18   0  -3   -2.70    2.40
  18   0   3    0.40    2.80
 -18   0  -3    0.10    1.20
 -20   0  -3   -1.50    1.30
  20   0   3    0.40    2.00
 -20   0  -3    1.60    3.90
 -22   0  -3   -1.80    3.20
 -22   0  -3    2.30    1.80
 -24   0  -3   -1.30    1.10
 -24   0  -3    3.00    5.00
 -26   0  -3    2.50    4.30
  26   0   3   -3.50    4.60
 -26   0  -3   -1.80    1.30
 -28   0  -3   -4.40    4.30
 -28   0  -3   -1.80    1.40
 -30   0  -3    6.40    8.00
 -30   0  -3    1.30    1.80
 -35  -1   3   13.00    8.80
 -35  -1   3    5.50    2.50
 -35   1   3    2.00    5.20
 -35   1   3    6.10    1.80
 -33  -1   3   23.00    4.40
 -33  -1   3   22.30   10.30
  33  -1  -3   35.40   14.30
 -33   1   3   20.70   10.70
 -33   1   3   18.60    2.80
 -31  -1   3    1.00    2.40
 -31  -1   3   -4.50    4.00
  31  -1  -3    3.60    8.10
 -31   1   3    2.80    1.20
  31   1  -3    0.30    5.80
 -31   1   3    2.50    6.30
 -29  -1   3   87.69   18.10
  29  -1  -3  100.39   20.20
 -29   1   3   83.79   17.90
  29   1  -3   70.49   15.60
 -29   1   3   77.39    5.80
  27  -1  -3   -6.80    4.20
 -27   1   3   -0.30    0.90
 -27   1   3   -0.40    4.20
  27   1  -3    7.70    6.00
  25  -1  -3   20.20    8.60
 -25  -1   3   13.90    8.20
  25   1  -3    6.60    6.30
 -25   1   3   23.40    2.60
 -25   1   3   24.30    8.50
 -23  -1   3   -1.40    3.80
  23   1  -3    0.40    3.60
 -23   1   3    5.80    3.90
 -23   1   3    1.20    0.80
  21  -1  -3  156.68   18.90
 -21  -1   3  169.18   19.00
  21   1  -3  133.99   17.70
 -21   1   3  177.78   18.10
 -21   1   3  165.58    9.90
 -19  -1   3   16.90    6.70
  19  -1  -3   21.90    7.40
 -19   1   3   23.00    7.10
 -19   1   3   23.40    2.20
  17  -1  -3   48.50   11.00
 -17  -1   3   35.80    9.80
 -17   1   3   55.49   11.10
 -17   1   3   49.80    3.50
  15  -1  -3   29.30    7.20
 -15  -1   3   54.59   11.00
 -15   1   3   39.10    2.80
  15   1  -3   44.90   10.60
 -15   1   3   41.90    8.40
  13  -1  -3  113.79   13.00
 -13  -1   3  135.89   14.20
  13   1  -3  144.09   14.40
 -13   1   3  128.89   13.10
 -11  -1   3  726.53   46.50
  11  -1  -3  672.93   45.10
 -11   1   3  788.02   46.10
  11   1  -3  708.23   46.70
   9  -1  -3  216.08   18.30
  -9  -1   3  208.08   17.70
  -9   1   3  231.18   17.10
   9   1  -3  212.48   18.50
  -7  -1   3   52.89    4.10
  -7  -1   3   65.39    8.60
   7  -1  -3   57.19    3.40
   7  -1  -3   67.69    7.00
  -7   1   3   58.39    3.50
  -7   1   3   68.69    7.00
  -5  -1   3    8.40    4.00
  -5  -1   3   13.40    1.70
   5  -1  -3   19.00    3.70
   5  -1  -3   14.60    1.20
   5   1  -3   14.40    5.40
  -5   1   3   15.70    1.50
   5   1  -3   12.70    1.70
   3  -1  -3    1.90    0.60
  -3  -1   3    1.10    2.80
  -3  -1   3    1.20    0.80
   3  -1  -3    0.10    1.40
   3   1  -3    1.40    2.60
  -3   1   3    1.90    1.00
  -3   1   3    0.30    1.40
   3   1  -3    2.10    0.90
   1  -1  -3  299.97   16.80
  -1  -1   3  300.87   19.00
  -1  -1   3  276.67   16.80
  -1  -1   3  311.87   21.50
  -1   1   3  292.57   16.70
  -1   1   3  279.07   17.20
   1   1  -3  321.17   17.00
   1  -1   3  288.47   21.00
   1  -1   3  319.47   18.00
  -1  -1  -3  339.87   18.30
  -1  -1  -3  306.27   18.60
  -1   1  -3  311.87   18.00
   1   1   3  318.57   18.50
  -1   1  -3  329.17   20.10
   3  -1   3   94.89    7.00
  -3  -1  -3  110.39    8.60
   3  -1   3  103.49   10.50
  -3  -1  -3  122.29    7.60
  -3   1  -3  119.39    7.20
   3   1   3  117.39    9.10
  -3   1  -3  122.49   10.20
   5  -1   3  102.79    6.50
   5  -1   3   75.19    9.40
  -5  -1  -3   86.99    8.50
  -5  -1  -3   93.09    6.80
  -5   1  -3   96.09    6.30
  -5   1  -3  115.29   10.50
   5   1   3   97.29    9.10
  -7  -1  -3   11.30    3.90
  -7  -1  -3    4.40    2.30
   7  -1   3    5.70    3.20
   7  -1   3    6.90    1.60
  -7   1  -3   10.20    4.60
  -7   1  -3   10.60    1.80
   7   1   3    9.90    3.90
   9  -1   3    4.60    1.40
  -9  -1  -3    8.70    2.10
  -9  -1  -3    4.30    3.20
   9  -1   3    3.60    3.70
  -9   1  -3    2.80    2.80
   9   1   3    5.20    3.60
  -9   1  -3    5.20    1.40
  11  -1   3    1.00    2.60
 -11  -1  -3    1.00    2.40
 -11  -1  -3    3.20    1.50
  11  -1   3    0.00    0.90
  11   1   3   -0.40    2.30
 -11   1  -3    3.50    1.20
 -11   1  -3    3.30    3.10
 -13  -1  -3   47.20    4.70
 -13  -1  -3   45.70    9.20
  13  -1   3   41.60    4.30
  13  -1   3   34.50    7.80
 -13   1  -3   49.70    4.10
  13   1   3   53.69    9.90
 -13   1  -3   38.30    8.80
 -15  -1  -3    0.20    1.30
  15  -1   3    0.90    2.80
  15  -1   3    4.20    1.80
 -15  -1  -3    1.90    2.50
 -15   1  -3    0.00    0.90
  15   1   3   -1.40    2.90
 -15   1  -3    1.40    3.10
  17  -1   3   40.10    6.20
 -17  -1  -3   43.90    4.70
  17  -1   3   44.90   10.50
 -17  -1  -3   26.50    7.90
  17   1   3   26.00    7.40
 -17   1  -3   54.79   11.10
 -17   1  -3   39.00    4.00
  19  -1   3   78.89   14.90
 -19  -1  -3   78.29    6.70
 -19  -1  -3   79.19   12.30
  19   1   3   65.09   12.50
 -19   1  -3   62.39    5.70
 -19   1  -3   62.59   12.50
 -21  -1  -3   75.19    6.70
 -21  -1  -3   47.30   11.60
  21  -1   3   59.79   13.20
 -21   1  -3   79.09   15.50
  21   1   3   54.29   12.50
 -21   1  -3   73.09    6.10
  23  -1   3   77.39   17.20
 -23  -1  -3   87.69    7.90
 -23  -1  -3   83.29   17.10
 -23   1  -3  100.29    7.60
  25  -1   3   27.20   16.30
 -25  -1  -3   10.60    6.30
 -25  -1  -3   19.90    3.90
  25   1   3   44.60   12.80
 -25   1  -3   24.20    8.70
 -25   1  -3   25.70    3.90
  27  -1   3    4.40    7.70
 -27  -1  -3   -6.20    4.30
 -27  -1  -3    1.80    1.70
  27   1   3    0.70    5.80
 -27   1  -3    3.90    1.80
 -27   1  -3    8.60    6.90
 -29  -1  -3   20.00    4.10
 -29  -1  -3   18.70    8.50
 -29   1  -3   17.20    3.60
 -29   1  -3   20.20   11.20
 -31  -1  -3   17.10    3.60
 -31  -1  -3    6.10    7.10
 -31   1  -3   27.00    4.20
 -31   1  -3   34.80   14.10
  34  -2  -3   36.10   15.60
 -34  -2   3   41.50    7.40
 -34  -2   3   75.69   19.30
 -34   2   3   47.00   14.30
 -34   2   3   47.80    4.00
 -32  -2   3   37.30   13.80
  32  -2  -3   67.89   27.00
 -32   2   3   27.30   10.70
 -32   2   3   46.20    3.70
  30  -2  -3  295.47   30.60
 -30  -2   3  245.18   29.20
 -30   2   3  286.57   28.30
 -30   2   3  196.78   14.30
  30   2  -3  215.98   27.90
 -28  -2   3   26.20   11.20
  28  -2  -3   61.99   16.30
  28   2  -3   41.40   18.40
 -28   2   3   33.20    2.90
 -28   2   3   35.80   11.90
 -26  -2   3    5.30    4.80
  26  -2  -3   11.70    8.60
 -26   2   3    8.50    6.00
  26   2  -3    5.20    6.10
  24  -2  -3  116.79   21.50
 -24  -2   3  126.39   17.90
  24   2  -3  121.99   17.40
 -24   2   3   87.69   13.70
 -24   2   3   98.19    6.30
  22  -2  -3   47.00   12.50
 -22  -2   3   58.99   13.80
 -22   2   3   43.60    3.00
 -22   2   3   48.90   10.70
  22   2  -3   40.80   11.00
 -20  -2   3  669.43   46.70
  20  -2  -3  603.74   45.60
  20   2  -3  557.44   45.50
 -20   2   3  635.44   44.60
 -20   2   3  625.44   33.60
 -18  -2   3   18.70    6.30
  18  -2  -3   36.20   10.10
 -18   2   3   26.90    7.70
  18   2  -3   24.90    8.20
  16  -2  -3  102.49   12.50
 -16  -2   3   73.99   11.50
 -16   2   3   72.79   10.10
  16   2  -3   44.40   10.10
 -14  -2   3   93.89   12.00
  14  -2  -3   81.49   10.90
 -14   2   3   71.49    9.50
  14   2  -3   56.29   10.80
  12  -2  -3  215.68   17.90
 -12  -2   3  203.48   18.40
 -12   2   3  194.78   15.80
  12   2  -3  145.39   17.00
 -10  -2   3  153.38   15.40
 -10   2   3  140.79   12.20
  -8  -2   3  109.59    7.00
   8  -2  -3  101.19   10.10
  -8  -2   3  108.99   12.30
   8   2  -3   89.49   12.00
  -8   2   3   88.29    8.20
   6  -2  -3  183.88   13.80
  -6  -2   3  212.48   17.20
  -6  -2   3  175.38   11.20
   6   2  -3  170.78   16.80
  -4  -2   3   29.10    2.80
  -4  -2   3   17.60    6.20
   4  -2  -3   30.60    4.70
   4   2  -3   23.50    6.80
  -4   2   3   26.40    2.60
  -2  -2   3 1013.50   63.29
  -2  -2   3 1063.79   56.89
   2   2  -3 1025.70   56.89
   0  -2   3   14.00    2.00
   0  -2   3   11.00    3.70
   0  -2   3   12.30    5.40
   0   2  -3   11.50    1.80
   2  -2   3  847.92   43.90
   2  -2   3  767.82   49.00
  -2  -2  -3  741.73   44.50
  -2   2  -3  807.82   43.90
  -4  -2  -3    1.60    2.10
   4  -2   3   -1.20    2.00
   4  -2   3   -0.10    0.70
  -4   2  -3    0.60    0.80
   4   2   3    0.30    1.50
  -4   2  -3    0.90    2.00
  -6  -2  -3  376.06   23.70
   6  -2   3  330.27   20.40
   6   2   3  341.77   22.50
  -6   2  -3  353.76   20.40
  -6   2  -3  376.56   25.50
   8  -2   3  857.51   47.90
   8  -2   3  816.52   54.39
  -8  -2  -3  905.91   52.39
  -8   2  -3  870.71   47.80
   8   2   3  835.02   51.19
  -8   2  -3  890.61   54.49
 -10  -2  -3   91.79    8.20
  10  -2   3   80.39    6.50
  10  -2   3  101.69   12.30
 -10  -2  -3   94.79   10.60
 -10   2  -3  105.99   12.10
 -10   2  -3   97.19    6.60
  10   2   3  104.09   10.40
  12  -2   3  832.12   49.00
 -12  -2  -3  863.91   50.79
 -12  -2  -3  835.32   54.89
  12  -2   3  809.82   56.69
 -12   2  -3  909.41   48.80
 -12   2  -3  971.80   57.69
  12   2   3  926.01   55.29
  14  -2   3    3.80    3.60
 -14  -2  -3    2.70    2.60
  14  -2   3   -0.40    0.90
 -14  -2  -3    0.00    1.50
 -14   2  -3   -0.80    3.20
 -14   2  -3    0.80    0.90
 -16  -2  -3  331.37   21.10
 -16  -2  -3  291.37   25.90
  16  -2   3  334.37   28.30
 -16   2  -3  314.67   19.30
 -16   2  -3  344.17   28.70
 -18  -2  -3  241.18   22.70
  18  -2   3  236.38   16.10
 -18  -2  -3  273.87   17.30
  18  -2   3  223.88   23.50
 -18   2  -3  249.58   15.30
  18   2   3  204.78   21.50
 -18   2  -3  261.37   25.30
  20  -2   3    4.40    2.10
 -20  -2  -3    3.40    2.10
  20  -2   3    8.90    6.00
 -20  -2  -3    3.70    4.10
 -20   2  -3    6.20    5.80
 -20   2  -3    7.20    2.10
  20   2   3    4.20    4.90
 -22  -2  -3  122.59   12.30
  22  -2   3  151.28   19.80
 -22  -2  -3  110.29   15.90
 -22   2  -3  117.39    9.10
 -22   2  -3  141.59   18.90
  24  -2   3   30.70   13.30
 -24  -2  -3   46.10    5.50
 -24  -2  -3   54.39   13.50
 -24   2  -3   26.60   11.50
  24   2   3   30.80   10.80
 -24   2  -3   30.90    4.40
  26  -2   3  201.38   25.90
 -26  -2  -3  164.48   21.30
 -26  -2  -3  165.68   12.80
 -26   2  -3  165.18   22.20
 -26   2  -3  156.58   13.40
  26   2   3  133.69   19.50
 -28  -2  -3   31.90   11.70
 -28  -2  -3   18.10    4.10
 -28   2  -3   18.70    3.60
 -28   2  -3   22.50   10.90
 -30  -2  -3   55.19   16.80
 -30  -2  -3   65.09    7.40
 -30   2  -3   70.29    6.60
 -30   2  -3   67.89   17.10
 -33  -3   3   55.29   17.50
  33  -3  -3   44.70   15.80
 -33   3   3   36.80   12.20
  31  -3  -3   71.99   18.60
 -31  -3   3   43.60   15.90
 -31   3   3   44.80   13.20
 -29  -3   3   79.19   19.00
  29  -3  -3   41.50   12.50
 -29   3   3   48.80   12.90
  29   3  -3  129.89   28.20
  27  -3  -3   49.60   14.40
 -27  -3   3    9.50    7.90
  27   3  -3   13.50    9.20
 -27   3   3   24.60   10.80
  25  -3  -3   76.39   14.90
 -25  -3   3   74.59   18.00
 -25   3   3   59.29   13.60
  25   3  -3   54.39   14.30
 -23  -3   3   51.69   14.00
  23  -3  -3   35.80   11.30
 -23   3   3   32.90    9.70
  23   3  -3   32.40   11.80
 -21  -3   3  434.06   36.70
  21  -3  -3  457.85   36.90
 -21   3   3  476.25   35.30
  21   3  -3  384.26   36.00
  19  -3  -3   -0.80    2.60
 -19  -3   3    2.00    4.00
 -19   3   3    1.20    4.30
  19   3  -3    2.30    3.00
 -17  -3   3  184.98   20.20
  17  -3  -3  241.78   21.70
 -17   3   3  221.98   19.10
  17   3  -3  160.28   19.70
 -15  -3   3  120.09   14.80
  15  -3  -3  118.59   14.30
  15   3  -3   95.39   13.80
 -15   3   3   98.59   11.40
  13  -3  -3   88.99   11.80
 -13  -3   3   84.59   12.10
 -13   3   3   82.09    9.50
  11  -3  -3  908.41   52.79
 -11  -3   3  967.80   63.09
  11  -3  -3 1010.30   60.29
 -11   3   3 1026.70   58.59
  11   3  -3 1012.40   65.09
   9  -3  -3   16.00    1.40
  -9  -3   3   11.80    5.60
   9  -3  -3   18.40    5.10
  -9   3   3   18.30    4.30
   9   3  -3   12.60    6.30
   7  -3  -3  513.45   30.80
  -7  -3   3  502.35   28.10
   7   3  -3  420.16   35.10
  -5  -3   3  120.99   13.70
   5  -3  -3   94.79    8.40
  -5  -3   3  100.69    7.10
   5   3  -3   77.09   11.70
   3  -3  -3  385.86   24.90
  -3  -3   3  416.46   24.20
  -3  -3   3  472.75   32.60
   1  -3  -3  656.03   36.70
  -1  -3   3  594.44   40.30
   1  -3  -3  674.53   37.30
  -1  -3   3  610.04   36.10
  -1  -3   3  671.73   44.50
   1  -3   3   20.10    5.40
   1  -3   3   23.30    6.80
   1  -3   3   24.30    2.70
  -1  -3  -3   26.90    3.60
  -1   3  -3   25.80    2.90
   3  -3   3  267.37   16.80
   3  -3   3  295.97   24.70
   3  -3   3  269.07   22.50
  -3  -3  -3  288.47   18.40
  -3   3  -3  288.37   16.80
   5  -3   3  154.58   10.90
   5  -3   3  152.38   16.40
   5   3   3  181.48   12.90
  -5   3  -3  194.28   14.90
  -5   3  -3  184.58   11.10
  -7  -3  -3  443.36   31.70
   7  -3   3  452.35   35.70
   7  -3   3  523.65   28.80
  -7   3  -3  557.54   34.50
   7   3   3  491.25   31.50
  -7   3  -3  530.35   28.70
  -9  -3  -3  125.39   12.70
   9  -3   3  114.09   14.60
   9  -3   3  127.39    9.00
  -9   3  -3  129.39   13.70
  -9   3  -3  146.69    9.10
   9   3   3  158.28   12.90
  11  -3   3  302.57   18.30
  11  -3   3  303.27   26.40
 -11  -3  -3  308.67   24.20
 -11   3  -3  298.37   24.80
  11   3   3  298.17   22.70
 -11   3  -3  310.57   18.20
  13  -3   3    3.60    1.40
  13  -3   3    1.30    3.40
 -13  -3  -3    3.30    4.20
 -13   3  -3    7.60    4.90
 -13   3  -3    6.40    1.70
  13   3   3    5.60    3.30
  15  -3   3  380.56   34.10
  15  -3   3  417.56   25.10
 -15  -3  -3  416.56   31.90
 -15   3  -3  436.36   24.80
 -15   3  -3  447.66   34.20
  15   3   3  433.66   32.10
  17  -3   3  210.98   14.20
 -17  -3  -3  215.68   16.60
  17  -3   3  222.18   23.20
 -17  -3  -3  188.88   19.90
 -17   3  -3  226.58   22.50
 -17   3  -3  233.48   13.90
  17   3   3  214.68   20.50
  19  -3   3   11.80    7.70
 -19  -3  -3   29.00    8.70
 -19  -3  -3   43.00   10.50
  19  -3   3   29.50    4.30
 -19   3  -3   39.20   11.10
 -19   3  -3   25.20    3.50
  19   3   3   35.40    8.80
 -21  -3  -3  304.87   21.70
 -21  -3  -3  282.67   27.30
  21  -3   3  305.77   20.30
  21  -3   3  317.97   31.20
 -21   3  -3  340.07   31.40
 -21   3  -3  323.97   19.50
  23  -3   3   15.00   10.60
 -23  -3  -3   -3.00    2.80
  23  -3   3    4.50    2.70
 -23  -3  -3    3.70    2.50
 -23   3  -3    4.40    1.80
 -23   3  -3    0.60    5.30
  23   3   3   -3.50    3.40
  25  -3   3  424.66   38.80
 -25  -3  -3  343.47   23.90
 -25  -3  -3  371.56   33.60
 -25   3  -3  328.97   21.80
 -25   3  -3  389.86   35.90
  25   3   3  310.47   31.30
 -27  -3  -3   47.40    7.10
 -27  -3  -3   55.69   15.60
 -27   3  -3   31.10   12.00
 -27   3  -3   45.00    5.20
 -29  -3  -3   26.30   12.10
 -29   3  -3   20.90   11.00
 -30  -4   3  287.97   33.60
  30  -4  -3  311.77   35.00
 -30   4   3  322.17   32.10
 -28  -4   3   42.20   14.00
  28  -4  -3   34.00   12.00
 -28   4   3   35.10   12.10
 -26  -4   3   89.29   20.70
  26  -4  -3  161.58   21.10
 -26   4   3  112.79   16.30
  26   4  -3   92.89   18.90
  24  -4  -3   30.40   12.70
 -24  -4   3   23.00    9.00
  24   4  -3   18.10    9.60
 -24   4   3   24.60    8.30
 -22  -4   3  244.08   26.30
  22  -4  -3  231.28   25.70
 -22   4   3  233.48   22.80
  20  -4  -3  280.47   27.90
 -20   4   3  276.47   24.30
 -18  -4   3  108.39   15.60
  18  -4  -3  108.19   15.60
 -18   4   3  110.99   13.30
  16  -4  -3  226.28   22.30
 -16  -4   3  219.18   23.10
 -16   4   3  238.58   20.00
  14  -4  -3   24.70    1.90
 -14  -4   3   42.20   11.30
  14  -4  -3   20.20    6.70
  14   4  -3   27.90    9.60
 -14   4   3   24.70    6.20
  12  -4  -3  535.45   36.10
  12  -4  -3  522.45   28.30
 -12  -4   3  497.45   39.30
  12   4  -3  441.96   39.10
 -12   4   3  546.15   34.20
  10  -4  -3  191.18   11.70
  10  -4  -3  186.38   17.50
 -10  -4   3  214.78   21.60
  10   4  -3  204.28   21.60
 -10   4   3  221.98   15.60
   8  -4  -3  401.16   22.20
   8  -4  -3  428.16   27.60
  -8  -4   3  358.66   31.50
  -8  -4   3  387.86   23.60
   8   4  -3  361.46   31.90
   6  -4  -3   52.29    6.70
  -6  -4   3   32.70    3.90
  -6  -4   3   31.80    9.30
   6   4  -3   40.70   10.60
   4  -4  -3  233.58   17.20
  -4  -4   3  237.88   15.80
  -4  -4   3  250.07   23.40
   4  -4  -3  234.18   18.20
  -2  -4   3  509.65   38.50
  -2  -4   3  476.85   31.60
   2  -4  -3  521.75   31.00
   2  -4  -3  493.35   31.80
  -2  -4   3  476.15   33.90
   0  -4   3   78.59   10.80
   0  -4  -3   97.99    8.40
   0  -4   3   99.79   13.50
   0  -4  -3   88.39    8.70
   0  -4   3   79.69    6.70
   2  -4   3  463.05   37.50
   2  -4   3  476.75   36.10
  -2  -4  -3  501.45   31.00
  -2  -4  -3  527.65   29.30
   2  -4   3  468.95   28.40
   4  -4   3    2.50    3.60
   4  -4   3   -0.80    3.50
  -4  -4  -3   11.40    3.50
   4  -4   3   10.60    2.10
   6  -4   3  416.26   27.30
   6  -4   3  401.36   33.90
  -6  -4  -3  455.35   29.60
  -6   4  -3  491.25   26.20
   8  -4   3  169.48   18.90
  -8  -4  -3  183.08   15.50
   8  -4   3  175.58   12.70
  -8   4  -3  196.28   16.40
   8   4   3  186.38   15.30
  -8   4  -3  170.48   11.60
  10  -4   3  196.88   13.00
 -10  -4  -3  216.48   18.00
  10  -4   3  191.28   21.10
 -10   4  -3  194.18   12.80
 -10   4  -3  196.38   18.00
  10   4   3  228.58   21.40
  12  -4   3  110.39    8.40
  12  -4   3  119.79   15.80
 -12  -4  -3  122.59   13.50
  12   4   3  119.99   12.80
 -12   4  -3  123.79   14.20
 -12   4  -3  117.59    8.30
  14  -4   3   16.30    6.50
  14  -4   3   36.60    3.80
 -14  -4  -3   33.40    8.90
 -14   4  -3   28.50    7.80
 -14   4  -3   33.70    3.60
  14   4   3   35.40    8.00
  16  -4   3  441.26   37.80
 -16  -4  -3  357.86   32.90
  16  -4   3  447.16   25.80
  16   4   3  443.56   33.10
 -16   4  -3  435.46   25.50
 -16   4  -3  462.35   35.40
  18  -4   3   45.80    4.70
  18  -4   3   51.29   13.60
 -18   4  -3   34.20    9.30
 -18   4  -3   43.10    4.40
 -20  -4  -3  189.88   16.20
  20  -4   3  208.48   13.70
  20  -4   3  215.88   25.00
 -20  -4  -3  172.28   19.70
  20   4   3  182.38   20.80
 -20   4  -3  190.78   12.90
  22  -4   3   10.00   11.20
  22  -4   3   11.40    2.70
 -22  -4  -3    8.80    6.50
 -22  -4  -3    6.10    3.20
  22   4   3    9.10    7.80
 -22   4  -3    4.20    2.00
 -22   4  -3    9.10    7.20
 -24  -4  -3  122.09   12.40
  24  -4   3  136.49   10.80
  24  -4   3  143.99   21.80
 -24  -4  -3   98.99   15.90
 -24   4  -3  147.29   20.20
 -24   4  -3  115.09   10.80
 -26  -4  -3  100.19   10.50
  26  -4   3  109.39   10.50
 -26  -4  -3   54.39   14.10
 -26   4  -3   93.19    7.90
 -26   4  -3   89.09   18.10
 -27  -5   3    1.60    6.30
  27  -5  -3   19.10    8.50
 -27   5   3    9.60    6.50
 -25  -5   3  164.08   22.20
  25  -5  -3  178.08   23.50
 -25   5   3  139.99   17.70
 -23  -5   3    8.30    7.70
 -23   5   3    3.30    4.30
 -21  -5   3  177.28   22.60
  21  -5  -3  195.38   24.10
  21   5  -3  199.68   24.90
 -21   5   3  183.98   19.00
 -19  -5   3   38.50   11.50
  19  -5  -3   35.00   10.90
  19   5  -3   32.60   11.80
 -19   5   3   29.10    7.80
  17  -5  -3  148.19   17.50
 -17  -5   3  121.39   17.60
  17  -5  -3  124.09    7.50
 -17   5   3  128.49   13.60
  15  -5  -3   53.39   11.90
  15  -5  -3   64.99    4.20
 -15  -5   3   50.99   12.50
 -15   5   3   55.89    8.00
 -13  -5   3  422.06   36.60
  13  -5  -3  430.06   23.30
  13  -5  -3  425.26   32.10
 -13   5   3  376.26   27.30
  11  -5  -3  128.79   14.60
 -11  -5   3  148.99   19.10
  11  -5  -3  136.89    8.60
   9  -5  -3  118.29   15.40
   9  -5  -3  118.59    7.70
  -9  -5   3  104.49   15.90
  -7  -5   3  397.06   34.30
  -7  -5   3  378.36   24.00
   7  -5  -3  361.76   28.00
   7  -5  -3  409.56   22.80
   7  -5  -3  412.76   30.40
  -5  -5   3   43.70    4.60
   5  -5  -3   38.50    8.70
  -5  -5   3   46.40   11.90
   5  -5  -3   44.30    8.20
  -5  -5   3   32.20    7.30
  -3  -5   3  917.91   50.19
  -3  -5   3  776.02   56.09
   3  -5  -3  873.91   53.59
  -3  -5   3  940.91   62.69
   3  -5  -3  890.71   54.99
  -1  -5   3   52.09    5.20
   1  -5  -3   54.39    7.60
  -1  -5   3   61.09   14.10
   1  -5  -3   58.89    7.60
  -1  -5   3   49.80   10.50
  -1  -5  -3  493.45   31.30
   1  -5   3  475.35   39.60
   1  -5   3  448.16   28.30
  -1  -5  -3  492.35   32.40
   1  -5   3  495.55   37.70
   3  -5   3  171.98   20.60
   3  -5   3  156.28   18.50
   3  -5   3  158.08   11.20
  -3  -5  -3  172.48   14.60
  -3  -5  -3  165.88   13.00
   5  -5   3  193.18   22.10
  -5  -5  -3  159.58   14.60
   5  -5   3  157.08   11.30
   7  -5   3  922.51   61.29
  -7  -5  -3  798.62   53.39
   7  -5   3  834.02   48.70
   7  -5   3  934.81   64.29
   9  -5   3   37.20   12.20
   9  -5   3   29.90    3.70
  -9  -5  -3   31.20    7.70
  11  -5   3  477.05   28.60
 -11  -5  -3  466.05   34.50
  11  -5   3  508.85   41.10
 -11   5  -3  502.65   34.20
  11   5   3  477.55   34.10
 -13  -5  -3  116.69   14.40
  13  -5   3  139.29   18.90
  13  -5   3  130.59    9.30
 -13   5  -3  119.79    9.00
 -13   5  -3  120.49   14.00
  13   5   3  127.49   14.20
  15  -5   3  303.17   31.00
  15  -5   3  313.67   19.00
 -15   5  -3  298.47   18.60
  15   5   3  266.37   24.70
 -15   5  -3  308.57   26.00
  17  -5   3  200.78   13.50
  17  -5   3  224.78   26.00
 -17  -5  -3  175.18   20.60
 -17   5  -3  189.48   13.20
 -17   5  -3  213.08   21.00
 -19  -5  -3  212.08   23.00
  19  -5   3  203.88   25.50
  19  -5   3  224.48   14.50
 -19   5  -3  186.28   21.40
 -19   5  -3  205.68   14.00
  19   5   3  219.28   22.20
  21  -5   3  147.79   10.70
  21  -5   3  175.68   24.60
 -21  -5  -3   96.49   19.40
  21   5   3  135.39   18.10
 -21   5  -3  118.29   17.40
  23  -5   3   88.39    8.10
 -23  -5  -3   69.89   14.20
 -23  -5  -3   95.79   11.50
 -23   5  -3   86.29    7.50
 -23   5  -3   62.49   14.30
 -22  -6   3  101.59   21.40
  22  -6  -3   90.69   25.30
 -22   6   3  105.39   12.90
  20  -6  -3   64.89   17.40
 -20  -6   3   42.60   13.70
 -20   6   3   29.50    7.40
  18  -6  -3   11.90    6.70
 -18  -6   3    4.80    5.80
 -18   6   3    1.10    2.40
  16  -6  -3  391.86   33.10
 -16  -6   3  341.27   34.90
 -16  -6   3  389.66   25.50
  16  -6  -3  381.76   21.30
  16   6  -3  349.37   35.80
  14  -6  -3  103.49   13.90
  14  -6  -3   80.19    5.60
 -14  -6   3   89.29   17.70
 -14  -6   3   73.79    7.50
  14   6  -3   58.89   14.90
 -12  -6   3  375.46   35.80
 -12  -6   3  359.26   24.80
  12  -6  -3  432.56   23.10
  12  -6  -3  399.16   31.90
  10  -6  -3    4.40    4.40
  10  -6  -3    6.10    1.50
 -10  -6   3    3.50    2.80
 -10  -6   3   -1.50    4.00
  10  -6  -3    7.50    4.90
   8  -6  -3   67.49   13.20
   8  -6  -3   57.79   11.20
   8  -6  -3   65.39    5.40
  -8  -6   3   72.39   16.50
  -8  -6   3   69.49   10.50
  -8  -6   3   67.89    6.60
  -6  -6   3  207.78   21.10
  -6  -6   3  213.18   15.00
   6  -6  -3  217.68   20.90
  -6  -6   3  221.98   25.10
   6  -6  -3  234.48   19.90
   4  -6  -3    2.50    3.50
   4  -6  -3    4.60    3.10
  -4  -6   3   -0.30    4.30
  -4  -6   3    0.00    1.90
  -4  -6   3   -2.70    2.80
   4  -6  -3    2.10    1.30
   2  -6  -3  283.37   23.00
  -2  -6   3  285.27   26.70
   2  -6  -3  263.67   21.80
  -2  -6   3  267.97   18.00
  -2  -6   3  300.67   29.80
   0  -6  -3   -0.50    2.90
   0  -6   3    4.40    4.30
   0  -6  -3    5.40    3.10
   0  -6   3    6.80    6.50
   0  -6   3    2.80    1.50
   2  -6   3  168.68   22.00
   2  -6   3  167.18   20.40
  -2  -6  -3  168.98   14.90
  -2  -6  -3  160.98   16.10
   2  -6   3  166.38   11.90
   4  -6   3   37.30   10.80
  -4  -6  -3   47.80    9.40
  -4  -6  -3   42.90    6.60
   4  -6   3   43.30    4.70
   4  -6   3   30.00   10.80
   6  -6   3  153.98   21.30
   6  -6   3  142.59   10.50
  -6  -6  -3  136.79   12.50
  -6  -6  -3  151.68   14.80
   6  -6   3  132.79   19.20
   8  -6   3   17.30    9.00
  -8  -6  -3    9.20    4.20
   8  -6   3    7.80    6.20
   8  -6   3    5.40    2.30
  10  -6   3  119.79    9.60
  10  -6   3  155.58   22.40
  10  -6   3  131.49   18.90
 -10  -6  -3  130.09   14.70
  12  -6   3   58.69   14.20
  12  -6   3   47.90    5.40
  12  -6   3   44.90   14.30
 -12  -6  -3   55.49   11.00
 -14  -6  -3    6.40    5.20
  14  -6   3   -5.00    6.00
  14  -6   3    5.50    2.40
  16  -6   3  354.06   22.40
  16  -6   3  393.86   37.60
  16   6   3  340.17   29.90
  18  -6   3   32.40    4.60
  18  -6   3   15.20   11.30
 -18   6  -3   26.70    7.20
  18   6   3   27.80    9.90
  15  -7  -3   80.79   19.20
 -15  -7   3   57.59   15.60
  15  -7  -3   56.19    4.60
  15  -7  -3   55.59   12.80
 -13  -7   3   17.70   10.60
  13  -7  -3   10.00    5.60
  13  -7  -3    9.80    2.20
 -11  -7   3   70.79   17.30
  11  -7  -3   87.49   17.00
  11  -7  -3   92.39    6.90
 -11  -7   3   81.69   13.00
  11  -7  -3   96.29   15.10
  -9  -7   3   18.10    7.40
   9  -7  -3   16.00    7.80
  -9  -7   3   19.30   10.70
   9  -7  -3   17.50    3.00
   9  -7  -3   23.50    8.60
   7  -7  -3  173.08   11.50
   7  -7  -3  164.18   19.30
  -7  -7   3  157.08   19.30
   7  -7  -3  167.88   19.40
  -7  -7   3  174.88   23.40
  -5  -7   3   66.59   13.40
  -5  -7   3   95.79   21.40
   5  -7  -3   75.99   14.40
   5  -7  -3   52.99   11.60
   5  -7  -3   78.29    6.60
  -5  -7   3   80.89    7.70
   3  -7  -3  153.28   16.70
  -3  -7   3  144.39   11.60
  -3  -7   3  139.59   21.60
   3  -7  -3  142.09   16.10
   3  -7  -3  166.98   11.30
  -3  -7   3  153.28   20.00
   1  -7  -3    8.00    5.10
  -1  -7   3   21.40    8.50
   1  -7  -3   13.80    2.90
  -1  -7   3   18.30    3.60
   1  -7  -3    6.90    4.60
  -1  -7   3   14.40    9.00
  -1  -7  -3    6.60    4.20
  -1  -7  -3    5.00    3.90
   1  -7   3    8.40    2.60
   1  -7   3   -4.10    5.30
   1  -7   3   -7.10    5.00
  -3  -7  -3  136.39   14.40
   3  -7   3  107.19   19.30
   3  -7   3  135.19   10.40
   3  -7   3  110.89   22.80
  -3  -7  -3  141.59   15.20
   5  -7   3  216.18   14.00
   5  -7   3  222.58   28.00
   5  -7   3  195.38   24.30
  -5  -7  -3  149.88   17.40
  -5  -7  -3  186.28   17.60
  -7  -7  -3  246.28   21.20
   7  -7   3  298.07   30.60
   7  -7   3  276.47   17.80
  -7  -7  -3  234.98   22.80
   7  -7   3  314.47   33.90
  -9  -7  -3   82.59   11.10
  -9  -7  -3   78.89   12.70
   9  -7   3  107.19   25.50
   9  -7   3  110.79    8.60
   9  -7   3   91.39   18.30
 -11  -7  -3   57.79   12.50
  11  -7   3   99.99    8.00
  11  -7   3   95.59   22.50
 -11  -7  -3   81.99   10.40
  11  -7   3   93.89   19.40
  34   0  -4  136.29   25.30
 -34   0   4  146.29   10.20
 -34   0   4  147.59   21.60
 -32   0   4  462.35   28.40
  32   0  -4  586.94   53.79
 -32   0   4  471.85   42.00
 -30   0   4  157.78   11.00
 -30   0   4  169.38   21.30
  30   0  -4  147.19   22.80
  28   0  -4  153.18   21.10
 -28   0   4  151.58   10.70
 -28   0   4  147.29   19.30
 -26   0   4  909.01   65.59
  26   0  -4  991.60   69.09
  24   0  -4  469.95   41.40
 -24   0   4  558.04   42.50
 -22   0   4 2801.82  163.08
  22   0  -4 2729.23  163.78
  20   0  -4   28.00    9.00
 -20   0   4   36.20   10.50
 -18   0   4  233.18   21.40
  18   0  -4  230.38   22.10
 -16   0   4  218.88   19.00
  16   0  -4  189.28   18.90
 -14   0   4   79.19   10.40
  14   0  -4   78.19   10.50
 -14   0   4   92.69    5.60
 -12   0   4 3255.87  171.38
  12   0  -4 2840.12  171.18
 -10   0   4  148.59   13.70
 -10   0   4  155.18    8.80
  10   0  -4  134.79   13.70
  -8   0   4 3783.22  192.88
   8   0  -4 3252.47  192.88
   8   0  -4 3412.36  187.38
  -6   0   4 1062.99   60.59
   6   0  -4 1046.00   65.59
   6   0  -4 1154.98   60.79
  -6   0   4 1212.78   65.49
   4   0  -4 6189.18  353.06
  -4   0   4 6798.52  352.86
  -2   0   4  625.34   37.70
  -2   0   4  617.14   34.00
   2   0  -4  648.84   34.10
  -2   0   4  631.34   35.70
   2   0  -4  550.34   37.70
   0   0  -4  153.78    8.90
   0   0   4  142.29    8.90
   0   0   4  126.99   11.80
   0   0   4  157.88   11.60
   2   0   4 1827.32  106.29
  -2   0  -4 1846.32  106.19
  -2   0  -4 2091.39  108.89
   2   0   4 2089.49  109.79
  -4   0  -4  522.85   31.60
  -4   0  -4  572.24   35.30
   4   0   4  652.43   36.10
   4   0   4  536.35   31.80
   6   0   4 9999.00  490.75
  -6   0  -4 9243.88  490.75
   6   0   4 7881.31  485.55
  -8   0  -4  178.48   15.60
  -8   0  -4  200.58   11.80
   8   0   4  164.68   11.90
   8   0   4  201.28   16.30
 -10   0  -4 2008.50  102.89
  10   0   4 1779.62  108.39
  10   0   4 1814.72  103.49
 -10   0  -4 1911.51  109.19
  12   0   4   77.79    7.20
 -12   0  -4   81.79   10.90
 -12   0  -4   91.59    6.50
  12   0   4   60.79    9.50
  14   0   4   22.30    6.50
 -14   0  -4   29.30    3.50
 -14   0  -4   32.40    8.80
 -16   0  -4 2944.31  178.28
  16   0   4 3120.19  179.28
 -16   0  -4 3201.58  168.48
  18   0   4   24.20    8.30
 -18   0  -4   10.50    2.60
 -18   0  -4    6.40    5.20
 -20   0  -4 1095.69   76.29
 -20   0  -4 1194.78   64.99
 -22   0  -4   70.29   16.80
 -22   0  -4   57.59    6.00
 -24   0  -4  982.10   69.49
 -24   0  -4  963.10   55.49
 -26   0  -4  213.78   15.20
  26   0   4  233.98   26.20
 -26   0  -4  213.28   25.80
 -28   0  -4  282.27   18.80
 -28   0  -4  281.57   30.70
 -30   0  -4  188.58   14.00
 -30   0  -4  210.78   28.50
 -35  -1   4  294.57   32.90
 -35  -1   4  280.37   20.70
  35  -1  -4  355.66   44.50
 -35   1   4  271.17   16.70
 -35   1   4  273.67   30.60
 -33  -1   4   14.90    3.80
  33  -1  -4   13.80    9.50
 -33  -1   4   23.90   11.30
  33   1  -4   18.70   10.80
 -33   1   4    8.30    1.60
 -33   1   4    7.90    6.60
  31  -1  -4  963.20   69.59
 -31  -1   4  911.41   68.49
 -31   1   4  861.11   50.19
 -31   1   4  925.21   66.39
  31   1  -4  936.81   70.79
  29  -1  -4  139.99   22.10
 -29   1   4  168.78   10.50
 -29   1   4  172.88   21.00
  29   1  -4  161.38   29.10
 -27  -1   4  481.85   42.30
  27  -1  -4  505.65   42.70
  27   1  -4  401.36   39.90
 -27   1   4  503.75   27.00
 -27   1   4  469.55   38.60
 -25  -1   4   -0.10    4.30
  25  -1  -4    3.70    5.10
  25   1  -4   -4.30    2.90
 -25   1   4    2.30    3.40
 -25   1   4    2.70    1.00
 -23  -1   4  507.15   39.20
  23  -1  -4  433.96   38.40
  23   1  -4  446.86   38.80
 -23   1   4  460.15   36.40
 -23   1   4  473.55   26.10
  21  -1  -4  679.23   51.69
 -21  -1   4  762.92   51.69
 -21   1   4  702.73   49.40
  21   1  -4  707.83   52.69
 -21   1   4  732.03   39.50
 -19  -1   4  279.27   25.40
  19  -1  -4  256.07   25.10
 -19   1   4  309.67   25.50
 -19   1   4  286.27   16.00
  19   1  -4  268.27   25.70
 -17  -1   4 2317.57  131.69
  17  -1  -4 2196.28  131.59
  17   1  -4 2037.60  131.09
 -17   1   4 2371.66  130.79
 -17   1   4 2268.57  120.49
 -15  -1   4  823.02   52.99
  15  -1  -4  749.73   51.39
 -15   1   4  817.12   51.89
  15   1  -4  763.72   52.79
 -15   1   4  815.32   43.00
  13  -1  -4 4169.08  242.68
 -13  -1   4 4756.82  245.48
 -13  -1   4 4557.54  236.68
 -13   1   4 4235.68  243.08
 -13   1   4 4298.37  235.48
  13   1  -4 4331.57  245.38
 -11  -1   4    4.20    3.70
 -11  -1   4    4.60    1.20
  11  -1  -4    3.70    3.30
 -11   1   4   10.50    4.50
 -11   1   4    6.40    0.70
  11   1  -4    7.10    4.30
   9  -1  -4   42.70    6.20
  -9  -1   4   43.90    3.60
  -9  -1   4   53.49    8.40
  -9   1   4   55.19    6.90
   9   1  -4   30.10    7.40
  -9   1   4   48.40    2.90
  -7  -1   4 1367.76   78.99
   7  -1  -4 1235.18   75.69
   7  -1  -4 1348.67   72.09
  -7  -1   4 1343.57   72.69
   7   1  -4 1372.76   79.99
  -7   1   4 1347.67   72.09
   5  -1  -4  451.75   27.20
   5  -1  -4  427.76   24.30
  -5  -1   4  446.06   24.80
  -5  -1   4  450.05   30.20
   5   1  -4  464.45   25.00
   5   1  -4  399.26   30.30
  -5   1   4  440.56   24.50
  -3  -1   4 5841.92  313.37
   3  -1  -4 5712.93  309.27
  -3   1   4 6136.39  308.57
   3   1  -4 5159.08  313.27
  -1  -1   4  345.57   25.70
  -1  -1   4  351.86   20.70
  -1  -1   4  361.56   23.80
   1  -1  -4  364.86   20.50
  -1   1   4  387.86   21.80
  -1   1   4  384.46   21.50
  -1   1   4  355.56   20.90
   1   1  -4  355.86   20.80
   1  -1   4 2213.18  120.69
  -1  -1  -4 2192.98  114.39
  -1  -1  -4 2042.40  115.09
   1  -1   4 1993.50  114.29
   1  -1   4 2242.48  119.19
   1   1   4 2187.38  115.49
  -1   1  -4 1891.61  114.29
   1   1   4 2136.89  114.89
  -3  -1  -4   45.30    3.80
   3  -1   4   42.60    3.60
  -3  -1  -4   37.10    4.90
   3  -1   4   38.60    7.60
   3   1   4   48.50    5.20
  -3   1  -4   44.00    3.70
   3   1   4   44.70    4.50
  -3   1  -4   44.30    6.60
   5  -1   4  288.87   23.70
  -5  -1  -4  338.87   19.90
   5  -1   4  306.27   19.40
  -5  -1  -4  363.46   22.50
  -5   1  -4  344.27   19.50
  -5   1  -4  340.77   23.80
   5   1   4  367.56   22.50
   7  -1   4 1189.48   65.99
   7  -1   4 1160.68   71.69
  -7  -1  -4 1169.08   66.29
  -7  -1  -4 1155.48   69.69
   7   1   4 1233.98   70.49
  -7   1  -4 1254.97   71.89
  -7   1  -4 1229.38   65.89
   9  -1   4    1.70    1.20
  -9  -1  -4    1.70    2.70
  -9  -1  -4    3.60    1.40
   9  -1   4    0.80    3.10
  -9   1  -4    1.90    1.10
   9   1   4    4.50    3.50
  -9   1  -4    3.60    3.30
  11  -1   4 1374.76   85.89
  11  -1   4 1310.37   78.29
 -11  -1  -4 1303.67   78.49
 -11  -1  -4 1515.55   85.39
  11   1   4 1386.26   84.09
 -11   1  -4 1500.35   86.39
 -11   1  -4 1556.84   78.19
 -13  -1  -4  463.25   26.60
 -13  -1  -4  413.26   32.40
  13  -1   4  396.46   26.80
  13  -1   4  403.46   32.90
 -13   1  -4  478.55   34.30
 -13   1  -4  482.45   25.90
 -15  -1  -4 1740.03  107.79
  15  -1   4 1707.73  107.99
  15  -1   4 1724.83   99.69
 -15  -1  -4 1920.81   99.59
 -15   1  -4 2006.00  110.09
  15   1   4 1535.45  105.39
 -15   1  -4 1940.91   98.89
 -17  -1  -4   43.10    4.90
 -17  -1  -4   32.50    9.40
  17  -1   4   45.90    5.50
  17  -1   4   47.10   10.50
 -17   1  -4   43.70   11.10
 -17   1  -4   37.60    4.30
  17   1   4   29.90    8.30
 -19  -1  -4  531.95   43.10
 -19  -1  -4  653.03   34.80
 -19   1  -4  609.04   45.90
  19   1   4  576.94   43.00
 -19   1  -4  522.65   33.60
 -21  -1  -4  153.28   11.30
 -21   1  -4  146.79   10.90
 -23  -1  -4   87.89    7.80
 -23  -1  -4  101.09   20.00
 -23   1  -4   83.99    7.70
 -23   1  -4   64.69   16.50
 -25  -1  -4 1135.19   76.79
  25  -1   4 1183.18   80.09
 -25  -1  -4 1103.99   62.99
 -25   1  -4 1157.98   62.69
 -25   1  -4  982.50   76.49
  25   1   4 1029.10   74.09
 -27  -1  -4  118.99   10.40
 -27  -1  -4  133.89   19.80
 -27   1  -4  163.58   23.10
 -27   1  -4  133.59   10.30
 -29  -1  -4  728.53   42.90
 -29  -1  -4  622.14   55.09
 -29   1  -4  736.63   59.59
 -29   1  -4  771.02   42.70
  34  -2  -4    5.50   11.00
 -34  -2   4   16.60   11.00
 -34   2   4   12.80    8.90
 -34   2   4   16.20    1.80
 -32  -2   4  142.39   27.90
  32  -2  -4  109.69   21.10
 -32   2   4  122.99    7.30
 -32   2   4   91.79   28.80
  30  -2  -4  128.59   23.80
 -30  -2   4  143.49   26.40
  30   2  -4  126.59   24.80
 -30   2   4   91.09    6.00
 -30   2   4  119.49   16.70
 -28  -2   4   88.09   19.80
  28  -2  -4   94.59   20.40
  28   2  -4   88.79   20.20
 -28   2   4  114.09   16.40
 -26  -2   4  495.05   42.40
  26  -2  -4  451.25   41.20
 -26   2   4  504.35   39.80
  26   2  -4  491.25   43.50
  24  -2  -4  182.78   22.30
 -24  -2   4  238.48   25.00
  24   2  -4  201.58   24.10
 -24   2   4  187.28   20.70
 -22  -2   4 1186.18   73.59
  22  -2  -4 1041.30   71.59
  22   2  -4  960.10   72.09
 -22   2   4 1109.09   70.19
 -20  -2   4   49.50   12.50
  20  -2  -4   62.49   12.80
  20   2  -4   47.90   11.10
 -18  -2   4  142.09   16.50
  18  -2  -4  116.29   15.30
 -18   2   4  114.49   13.50
  18   2  -4  121.29   15.90
  16  -2  -4   85.89   11.90
 -16  -2   4   91.69   12.40
 -16   2   4   74.59   10.10
  16   2  -4   80.89   15.00
 -14  -2   4   68.79   13.30
  14  -2  -4   50.49   10.60
  14   2  -4   32.40    8.70
 -14   2   4   38.80    7.90
 -12  -2   4 2136.19  117.49
 -12  -2   4 2036.50  108.39
  12  -2  -4 1912.61  114.09
 -12   2   4 1928.51  112.49
  12   2  -4 1931.91  118.49
 -10  -2   4  466.35   28.20
  10  -2  -4  511.75   32.50
 -10   2   4  518.45   31.50
   8  -2  -4 1195.48   68.29
  -8  -2   4 1220.38   65.39
  -8  -2   4 1189.78   76.99
   8  -2  -4 1244.58   64.09
   8   2  -4 1065.09   73.39
  -6  -2   4  299.07   16.90
  -6  -2   4  277.47   23.00
   6  -2  -4  279.07   18.00
   6  -2  -4  288.17   15.90
  -6   2   4  277.37   17.20
   6   2  -4  280.77   23.90
  -4  -2   4  716.63   47.40
   4  -2  -4  682.33   39.80
   4  -2  -4  815.62   40.60
  -4  -2   4  739.03   40.40
   4   2  -4  646.04   40.30
   4   2  -4  741.93   48.40
  -2  -2   4  355.86   21.90
  -2  -2   4  378.36   28.60
  -2  -2   4  405.96   25.50
   2  -2  -4  390.86   21.90
   0  -2   4   89.89   11.10
   0  -2   4   66.89    8.40
   0  -2   4   63.09    5.00
   0   2  -4   64.59    5.00
  -2  -2  -4  979.40   53.49
   2  -2   4  979.30   59.09
  -2  -2  -4  920.11   52.79
   2  -2   4  995.10   60.89
   2  -2   4  923.11   52.69
  -2   2  -4  946.31   52.79
   4  -2   4  709.53   48.50
  -4  -2  -4  724.13   43.60
   4  -2   4  695.73   42.10
  -4   2  -4  812.02   42.30
   4   2   4  806.22   43.00
  -4   2  -4  781.12   46.30
   6  -2   4 2117.29  121.19
  -6  -2  -4 2036.30  122.19
   6  -2   4 2050.59  128.09
  -6  -2  -4 2287.77  126.69
  -6   2  -4 2389.96  127.09
   6   2   4 2456.75  123.59
  -6   2  -4 2262.97  121.19
   8  -2   4   35.80    8.00
  -8  -2  -4   51.09    5.30
  -8  -2  -4   53.89    7.40
   8  -2   4   47.20    4.40
   8   2   4   65.29    7.40
  -8   2  -4   56.89    4.50
  -8   2  -4   59.89    8.70
  10  -2   4  209.78   20.40
  10  -2   4  214.18   14.00
 -10  -2  -4  228.28   18.90
 -10  -2  -4  234.88   15.40
  10   2   4  217.38   17.90
 -10   2  -4  228.28   20.30
 -10   2  -4  233.98   13.90
 -12  -2  -4    6.10    2.10
  12  -2   4    8.50    3.60
  12  -2   4   10.70    4.90
 -12  -2  -4   15.10    5.50
  12   2   4    2.80    2.80
 -12   2  -4    6.70    4.60
 -12   2  -4    5.80    1.80
 -14  -2  -4   26.70    8.00
  14  -2   4   22.60    7.10
  14  -2   4   30.40    3.60
 -14  -2  -4   29.40    4.70
  14   2   4   22.40    6.50
 -14   2  -4   30.30    3.40
 -14   2  -4   29.90    8.80
 -16  -2  -4 1204.88   62.39
  16  -2   4 1026.90   61.29
  16  -2   4  979.20   70.99
 -16  -2  -4 1067.49   69.89
 -16   2  -4 1106.09   60.69
 -16   2  -4 1056.59   70.99
  16   2   4 1143.19   69.39
  18  -2   4  128.09   10.50
 -18  -2  -4  119.49   16.10
  18  -2   4  125.69   17.20
 -18  -2  -4  158.88   11.30
 -18   2  -4  148.49   18.70
 -18   2  -4  132.99    9.70
  18   2   4  148.49   16.60
  20  -2   4  604.04   47.60
 -20  -2  -4  635.14   49.70
 -20  -2  -4  642.84   39.80
  20  -2   4  587.94   36.90
 -20   2  -4  589.84   35.30
 -20   2  -4  597.74   49.00
  22  -2   4  230.48   27.00
  22  -2   4  183.48   15.20
 -22  -2  -4  175.58   21.30
 -22  -2  -4  213.58   14.60
  22   2   4  206.98   22.00
 -22   2  -4  187.38   23.60
 -22   2  -4  173.88   13.00
  24  -2   4  157.48   23.00
 -24  -2  -4  180.28   21.50
 -24  -2  -4  151.98   12.00
  24   2   4  141.29   18.90
 -24   2  -4  149.29   11.10
 -24   2  -4  129.79   20.30
 -26  -2  -4  102.39    9.40
 -26  -2  -4  123.19   19.10
 -26   2  -4   74.29   17.20
 -26   2  -4  109.79    8.80
 -28  -2  -4   -2.10    5.00
 -28  -2  -4    4.10    2.80
 -28   2  -4    3.00    7.00
 -28   2  -4   -1.60    1.70
 -33  -3   4   98.69   23.30
 -33   3   4   85.09   19.60
 -31  -3   4  209.88   27.40
  31  -3  -4  145.19   23.60
 -31   3   4  180.38   23.00
  29  -3  -4  352.16   33.50
 -29  -3   4  312.37   34.10
 -29   3   4  306.67   30.60
  29   3  -4  339.57   36.90
  27  -3  -4   11.40    7.10
 -27  -3   4   16.00    8.20
 -27   3   4    4.60    4.50
  27   3  -4   22.10   10.70
  25  -3  -4    1.20    6.80
 -25  -3   4   -3.00    4.00
  25   3  -4    3.50    5.50
 -25   3   4    3.10    5.00
  23  -3  -4   16.90    6.80
 -23  -3   4   12.90    7.50
  23   3  -4   13.30    7.40
 -23   3   4   20.00    7.10
  21  -3  -4  382.76   32.90
 -21  -3   4  371.06   33.60
 -21   3   4  362.46   33.90
  19  -3  -4  625.94   43.70
 -19  -3   4  582.64   44.40
  19   3  -4  506.95   43.70
 -19   3   4  582.84   40.50
  17  -3  -4  218.08   20.70
 -17  -3   4  216.58   21.80
  17   3  -4  173.18   21.30
 -17   3   4  197.78   18.10
 -15  -3   4  106.49   14.10
  15  -3  -4   85.39   12.10
 -15   3   4   85.49   10.00
  15   3  -4   70.59   14.00
 -13  -3   4  301.77   19.20
  13  -3  -4  314.27   24.90
 -13  -3   4  346.87   28.30
 -13   3   4  309.87   22.30
  13   3  -4  285.77   28.20
 -11  -3   4   -0.30    0.90
 -11  -3   4   -0.90    2.80
  11  -3  -4    4.00    3.40
 -11   3   4    2.20    1.60
  11   3  -4   -1.10    2.40
  -9  -3   4   14.30    5.80
   9  -3  -4   22.40    5.70
   9  -3  -4   22.30    1.90
  -9  -3   4   16.10    2.70
   7  -3  -4  120.89   11.00
  -7  -3   4  142.59   15.60
  -7  -3   4  114.79    8.60
   7   3  -4  118.69   15.20
  -7   3   4  142.79    9.10
  -5  -3   4  227.88   13.40
   5  -3  -4  195.68   14.30
   5   3  -4  206.28   20.80
  -3  -3   4 1520.25   84.89
  -3  -3   4 1456.05   88.79
  -3  -3   4 1684.33   94.99
  -1  -3   4  274.47   18.10
  -1  -3   4  295.27   23.10
  -1  -3   4  321.97   26.40
   1   3  -4  333.67   18.50
   1  -3   4  497.75   36.70
   1  -3   4  475.75   28.00
   1  -3   4  440.96   33.70
  -1   3  -4  517.05   28.10
   3  -3   4   44.70    9.80
   3  -3   4   30.10    7.30
   3  -3   4   39.80    3.80
  -3  -3  -4   39.30    4.40
  -3   3  -4   36.30    3.60
   5  -3   4   14.80    2.60
   5  -3   4    8.80    4.20
   5   3   4   21.10    3.20
  -5   3  -4   14.40    3.90
  -5   3  -4   16.70    2.70
   7  -3   4  675.33   51.19
   7  -3   4  750.62   43.40
  -7  -3  -4  730.23   46.50
  -7   3  -4  853.01   49.60
   7   3   4  786.42   45.30
  -7   3  -4  813.52   43.40
  -9  -3  -4  263.27   19.60
   9  -3   4  272.47   25.90
   9  -3   4  275.47   20.10
  -9  -3  -4  299.27   21.80
   9   3   4  313.87   20.90
  -9   3  -4  291.57   17.60
  -9   3  -4  296.67   23.60
  11  -3   4 1141.99   65.29
 -11  -3  -4 1219.88   71.29
 -11  -3  -4 1253.27   68.09
  11  -3   4 1059.19   74.59
  11   3   4 1181.08   69.79
 -11   3  -4 1149.89   65.09
 -11   3  -4 1215.48   73.39
 -13  -3  -4  330.47   22.80
  13  -3   4  304.27   29.20
 -13  -3  -4  346.37   26.70
  13  -3   4  332.67   20.80
 -13   3  -4  367.36   20.70
 -13   3  -4  342.37   28.40
  13   3   4  362.06   26.50
  15  -3   4  311.67   30.10
 -15  -3  -4  356.96   22.90
  15  -3   4  317.27   20.70
 -15  -3  -4  357.46   27.70
 -15   3  -4  332.47   29.20
  15   3   4  358.96   26.90
 -15   3  -4  335.67   20.50
 -17  -3  -4  108.59   14.40
  17  -3   4  103.29    8.70
 -17  -3  -4  119.59   10.80
  17  -3   4   97.29   15.60
 -17   3  -4  119.99    8.50
  17   3   4  116.29   13.70
 -17   3  -4  132.99   16.80
  19  -3   4   -0.80    3.90
 -19  -3  -4   -0.20    2.10
  19  -3   4   -1.80    1.40
 -19   3  -4    2.30    1.50
 -19   3  -4   -3.90    2.50
  19   3   4   -0.10    3.00
  21  -3   4  289.47   19.80
 -21  -3  -4  309.17   20.60
  21  -3   4  366.46   48.40
 -21  -3  -4  258.17   26.50
  21   3   4  282.87   26.80
 -21   3  -4  299.17   18.80
 -21   3  -4  307.27   29.90
 -23  -3  -4   70.29   16.70
 -23  -3  -4   70.59    7.90
  23  -3   4  107.39   20.40
  23  -3   4   86.19    8.70
  23   3   4   77.89   14.90
 -23   3  -4   77.19   18.10
 -23   3  -4   73.99    6.90
 -25  -3  -4  360.56   22.10
 -25  -3  -4  291.17   29.90
 -25   3  -4  264.37   19.20
 -25   3  -4  311.67   32.90
 -27  -3  -4   14.30    8.70
 -27  -3  -4    5.90    3.30
 -27   3  -4    3.70    7.20
 -27   3  -4    4.10    2.40
 -30  -4   4    9.30    9.70
  30  -4  -4   28.70   11.60
 -30   4   4   -5.20    4.90
  28  -4  -4   27.50   11.60
 -28  -4   4   18.20    9.70
 -28   4   4   20.30    8.10
 -26  -4   4   98.99   21.20
  26  -4  -4  117.39   18.00
  26   4  -4   78.49   19.00
 -26   4   4   72.79   14.10
 -24  -4   4  118.69   17.80
  24  -4  -4  113.89   16.90
 -24   4   4   88.49   13.30
  24   4  -4   90.99   18.80
  22  -4  -4  287.37   28.50
 -22  -4   4  303.87   30.10
  22   4  -4  339.17   37.70
 -22   4   4  256.07   24.50
  20  -4  -4  242.28   24.80
 -20   4   4  259.67   22.50
  18  -4  -4  126.39   16.40
 -18  -4   4  145.29   18.50
 -18   4   4  126.89   13.80
  16  -4  -4   10.20    6.50
 -16  -4   4    1.70    4.00
  16   4  -4   -0.30    4.00
 -16   4   4    1.60    2.50
 -14  -4   4  192.78   13.10
 -14  -4   4  202.38   22.00
  14  -4  -4  193.68   19.50
  14   4  -4  173.48   21.30
 -14   4   4  187.28   15.90
 -12  -4   4  773.12   53.29
  12  -4  -4  664.93   39.30
  12  -4  -4  727.33   49.60
 -12  -4   4  683.43   41.40
 -12   4   4  764.22   44.20
  12   4  -4  756.32   54.29
  10  -4  -4  969.00   56.59
 -10  -4   4  960.90   62.99
  10  -4  -4  877.61   49.40
  10   4  -4  822.22   62.29
   8  -4  -4  533.45   35.00
  -8  -4   4  543.95   32.00
  -8  -4   4  570.14   42.40
   8   4  -4  555.94   43.30
   6  -4  -4  240.58   17.10
  -6  -4   4  243.08   24.30
  -6  -4   4  233.88   15.30
   4  -4  -4    1.60    1.80
  -4  -4   4    0.20    2.00
  -4  -4   4    5.10    4.10
   4  -4  -4   -0.80    1.70
  -4  -4   4    3.80    1.70
  -2  -4   4  156.78   15.70
   2  -4  -4  153.58   10.80
  -2  -4   4  163.68   18.90
  -2  -4   4  147.99   10.50
   0  -4   4  335.87   21.40
   0  -4  -4  365.86   21.70
   0  -4   4  375.06   31.50
   0  -4   4  359.76   28.70
   2  -4   4  310.87   20.20
   2  -4   4  326.57   28.10
   2  -4   4  352.26   30.40
  -2  -4  -4  353.16   20.30
  -2  -4  -4  334.87   20.90
   4  -4   4  436.36   37.50
  -4  -4  -4  494.25   29.80
   4  -4   4  511.95   40.20
   4  -4   4  437.96   28.00
  -4   4  -4  517.85   28.30
  -6  -4  -4  200.88   15.50
   6  -4   4  251.77   24.60
   6  -4   4  189.68   12.90
   6  -4   4  160.18   19.50
  -6   4  -4  205.98   13.00
   8  -4   4   51.99    4.90
   8  -4   4   44.40   11.20
  -8  -4  -4   49.90    8.90
  -8   4  -4   53.89    4.90
   8   4   4   65.19    7.00
  -8   4  -4   47.60    7.50
  10  -4   4   13.60    2.60
 -10  -4  -4   17.00    6.10
  10  -4   4   17.00    7.80
 -10   4  -4   13.10    2.80
 -10   4  -4   11.00    4.50
  10   4   4   13.50    4.60
  12  -4   4   19.70    8.70
  12  -4   4   21.70    3.50
 -12  -4  -4   26.90    7.30
 -12   4  -4   30.40    3.50
  12   4   4   19.50    6.10
 -12   4  -4   29.60    7.70
  14  -4   4   35.60   10.50
 -14  -4  -4   45.90    9.60
  14  -4   4   55.59    5.20
 -14   4  -4   58.89    5.20
 -14   4  -4   52.29   10.60
  14   4   4   53.89    8.40
 -16  -4  -4  136.69   15.30
 -16  -4  -4  136.39   12.20
  16  -4   4  112.99    9.20
  16  -4   4  122.49   18.30
 -16   4  -4  119.39   15.80
 -16   4  -4  130.49    9.30
  16   4   4  133.79   14.60
  18  -4   4  245.88   26.90
 -18  -4  -4  232.88   18.10
 -18  -4  -4  237.88   22.80
  18  -4   4  224.48   15.70
 -18   4  -4  242.18   15.40
 -18   4  -4  233.58   24.30
 -20  -4  -4  409.26   25.80
  20  -4   4  356.06   36.00
  20  -4   4  347.37   22.90
 -20  -4  -4  348.67   30.50
 -20   4  -4  345.87   32.40
  22  -4   4  401.16   24.70
  22  -4   4  381.06   37.90
 -22  -4  -4  351.76   32.90
 -22  -4  -4  409.46   26.70
  22   4   4  390.66   34.30
 -22   4  -4  370.06   23.60
 -22   4  -4  351.36   34.70
 -24  -4  -4   24.60   10.50
 -24  -4  -4   17.60    5.10
  24  -4   4   18.70    4.50
 -24   4  -4   15.90    7.60
 -24   4  -4   22.20    4.00
 -27  -5   4  154.68   23.20
  27  -5  -4   97.99   19.20
 -27   5   4  102.69   15.50
  25  -5  -4   -5.20   11.40
 -25  -5   4    7.20    7.20
 -25   5   4    2.50    4.10
  23  -5  -4   -0.70    6.70
 -23  -5   4    6.10    7.30
 -23   5   4    1.80    3.80
  21  -5  -4   87.99   16.90
 -21  -5   4   86.49   19.60
 -21   5   4   85.99   11.80
  21   5  -4   94.49   20.80
  19  -5  -4  343.17   31.40
 -19  -5   4  370.86   34.20
  19   5  -4  338.07   35.00
 -19   5   4  328.47   26.30
  17  -5  -4  245.98   25.10
 -17  -5   4  279.87   23.00
 -17  -5   4  259.37   27.90
 -17   5   4  256.77   20.50
  15  -5  -4  210.38   22.30
 -15  -5   4  261.97   26.20
 -15   5   4  205.38   17.10
  13  -5  -4  188.88   10.90
  13  -5  -4  177.88   18.40
 -13   5   4  188.08   14.20
 -11  -5   4   76.69   16.00
  11  -5  -4  109.29   12.80
  11  -5  -4  114.29    7.00
   9  -5  -4    1.10    0.80
   9  -5  -4   -1.10    2.60
  -9  -5   4   -3.00    3.40
   7  -5  -4    8.50    4.30
   7  -5  -4   10.80    4.20
  -7  -5   4    2.90    4.80
  -7  -5   4   -0.50    0.90
  -5  -5   4  226.78   14.50
  -5  -5   4  240.38   25.30
   5  -5  -4  196.78   16.30
   5  -5  -4  197.38   16.90
  -5  -5   4  227.08   20.30
  -3  -5   4  383.16   22.80
  -3  -5   4  344.77   29.40
   3  -5  -4  343.17   24.10
  -3  -5   4  343.77   32.80
   3  -5  -4  400.56   25.20
  -1  -5   4  718.93   55.29
  -1  -5   4  771.82   43.50
   1  -5  -4  766.12   44.90
   1  -5  -4  804.62   45.60
  -1  -5   4  680.43   51.69
  -1  -5  -4  489.15   31.00
  -1  -5  -4  532.55   31.50
   1  -5   4  464.15   29.40
   1  -5   4  492.95   41.70
   1  -5   4  511.75   39.70
   3  -5   4  409.36   34.10
  -3  -5  -4  399.36   25.80
  -3  -5  -4  352.26   24.30
   3  -5   4  388.56   23.80
   3  -5   4  435.46   36.80
   5  -5   4    2.90    4.50
   5  -5   4    2.30    5.00
   5  -5   4    2.00    1.50
  -5  -5  -4    1.00    2.20
  -7  -5  -4   69.59    8.60
   7  -5   4   74.89   15.70
   7  -5   4   57.79    5.70
   7  -5   4   47.10   13.00
  -9  -5  -4  460.65   33.30
   9  -5   4  523.45   41.90
   9  -5   4  500.15   29.20
   9  -5   4  491.95   43.90
  -9   5  -4  476.35   28.90
  11  -5   4  548.15   44.40
 -11  -5  -4  507.05   37.20
  11  -5   4  550.04   31.30
  11   5   4  525.55   35.10
 -11   5  -4  505.75   31.00
 -13  -5  -4  662.23   45.70
  13  -5   4  669.03   52.69
  13  -5   4  660.73   38.50
  13   5   4  627.14   43.20
 -13   5  -4  636.34   38.10
 -13   5  -4  706.43   45.70
  15  -5   4   67.69    6.50
  15  -5   4   52.99   14.10
 -15  -5  -4  101.19   18.70
 -15   5  -4   67.59    6.70
  15   5   4   96.29   12.00
 -17  -5  -4   59.99   12.00
  17  -5   4   62.69    5.90
 -17   5  -4   47.00   10.90
 -17   5  -4   49.30    5.40
  19  -5   4   18.10   10.10
 -19  -5  -4   16.70    5.70
 -19  -5  -4   15.10    6.50
  19  -5   4   14.30    3.60
 -19   5  -4    7.70    5.90
 -19   5  -4   13.20    2.90
  19   5   4    8.20    6.50
  21  -5   4   49.60    5.90
 -21  -5  -4   41.00    7.40
 -21  -5  -4   38.60   10.70
  21   5   4   39.70   11.20
 -21   5  -4   42.70    5.00
 -21   5  -4   44.60   10.90
  22  -6  -4  201.58   24.30
 -22  -6   4  204.38   26.40
 -22   6   4  166.78   17.60
  20  -6  -4  473.15   39.70
 -20  -6   4  371.76   38.30
 -20   6   4  406.56   29.40
  18  -6  -4   19.50    9.40
 -18  -6   4   52.89   15.30
 -18   6   4   38.10    6.00
  16  -6  -4   23.90   10.40
 -16  -6   4   29.20   10.50
 -14  -6   4   73.49   18.10
  14  -6  -4  105.09    6.50
 -14  -6   4   95.39    8.60
  14  -6  -4   86.89   13.80
  14   6  -4  111.99   22.60
 -12  -6   4  122.79   10.20
 -12  -6   4  133.59   19.70
  12  -6  -4  124.99    8.20
  10  -6  -4  702.23   47.70
  10  -6  -4  740.93   49.80
 -10  -6   4  699.33   56.09
 -10  -6   4  683.03   42.20
  10  -6  -4  749.03   40.30
   8  -6  -4  431.16   33.70
  -8  -6   4  462.15   35.60
   8  -6  -4  459.95   26.70
   8  -6  -4  432.36   32.40
  -8  -6   4  492.55   29.00
  -8  -6   4  492.45   41.90
  -6  -6   4  612.54   50.29
   6  -6  -4  582.54   41.00
  -6  -6   4  710.03   40.30
   6  -6  -4  598.84   37.00
   6  -6  -4  668.83   42.90
  -6  -6   4  632.44   46.30
  -4  -6   4   83.09   15.10
   4  -6  -4   89.69    9.90
   4  -6  -4   77.99   10.10
  -4  -6   4   80.49   17.30
  -4  -6   4   79.69    7.40
  -2  -6   4   20.70   10.30
   2  -6  -4   17.00    5.00
   2  -6  -4   21.20    5.70
  -2  -6   4   14.60    7.20
  -2  -6   4    9.90    2.60
   0  -6   4  129.89   10.20
   0  -6   4  102.59   16.70
   0  -6   4  102.59   20.90
   0  -6  -4  151.58   12.60
   0  -6  -4  145.79   12.70
   2  -6   4  132.99   18.70
  -2  -6  -4  131.89   12.50
   2  -6   4  130.69   10.20
  -2  -6  -4  149.09   12.50
   2  -6   4  109.69   21.70
   4  -6   4  525.55   42.60
  -4  -6  -4  470.85   31.50
  -4  -6  -4  459.35   32.20
   4  -6   4  499.85   29.40
   4  -6   4  500.45   44.10
   6  -6   4  248.28   30.20
  -6  -6  -4  274.87   21.30
  -6  -6  -4  280.07   19.70
   6  -6   4  285.17   18.20
   6  -6   4  292.87   29.80
   8  -6   4  373.26   22.90
  -8  -6  -4  354.46   26.80
   8  -6   4  365.66   37.80
   8  -6   4  362.86   35.20
  10  -6   4   97.69   19.70
  10  -6   4  157.88   30.40
  10  -6   4  137.39   10.10
 -10  -6  -4  122.59   13.90
  12  -6   4   59.89   14.60
  12  -6   4   51.19   15.70
 -12  -6  -4   39.20    9.70
  14  -6   4   90.29   22.50
 -14  -6  -4   78.99   15.10
  14  -6   4   79.89    7.40
 -16  -6  -4   66.69   13.70
  16  -6   4   85.09    7.60
  16  -6   4   71.79   16.50
  15  -7  -4  625.44   48.50
  15  -7  -4  650.03   35.80
 -15  -7   4  647.14   72.09
  15  -7  -4  644.04   50.49
  13  -7  -4  127.59   17.40
  13  -7  -4  143.89    8.80
 -13  -7   4  137.39   26.40
 -13  -7   4  114.29   15.40
  13  -7  -4  110.29   16.90
 -11  -7   4  219.88   30.50
  11  -7  -4  283.27   27.00
 -11  -7   4  270.37   26.50
  11  -7  -4  348.97   19.70
  11  -7  -4  280.27   25.60
   9  -7  -4   96.39    7.00
  -9  -7   4   76.79   14.50
  -9  -7   4   63.39   18.10
   9  -7  -4   68.39   12.90
   9  -7  -4   83.09   15.30
  -7  -7   4    9.20    7.60
   7  -7  -4   -0.10    3.70
   7  -7  -4    3.80    4.10
  -7  -7   4   11.30    6.50
   7  -7  -4    3.80    2.00
  -5  -7   4  459.15   40.70
  -5  -7   4  450.35   43.40
   5  -7  -4  490.05   34.40
   5  -7  -4  487.95   28.60
  -3  -7   4   54.39   16.20
   3  -7  -4   85.69   11.50
   3  -7  -4   98.99   11.50
  -3  -7   4   80.39   18.50
   3  -7  -4   85.29    7.40
  -1  -7   4  640.44   50.49
   1  -7  -4  633.44   40.20
  -1  -7   4  577.44   51.39
   1  -7  -4  574.34   40.00
   1  -7   4   22.40   10.70
   1  -7   4   35.30   14.40
   1  -7   4   26.20    4.70
  -1  -7  -4   19.20    5.80
  -1  -7  -4   29.60    6.60
  -3  -7  -4  246.58   20.60
   3  -7   4  263.97   30.00
  -3  -7  -4  283.57   22.40
   3  -7   4  261.47   31.80
   3  -7   4  301.67   19.00
   5  -7   4   74.59   19.30
   5  -7   4   91.39   18.30
   5  -7   4   76.39    7.30
  -5  -7  -4   45.70    8.80
  -7  -7  -4   15.20    5.70
  -7  -7  -4   19.90    5.40
   7  -7   4   20.90   11.30
   7  -7   4   16.30   10.70
   7  -7   4   17.20    4.00
   9  -7   4  247.58   36.10
  -9  -7  -4  268.37   22.40
   9  -7   4  265.87   40.20
  -9  -7  -4  250.07   19.90
 -34   0   5    2.60    1.50
 -34   0   5    1.70    5.70
  34   0  -5   -6.40    8.10
 -32   0   5    4.10    4.90
 -32   0   5    2.20    1.60
  32   0  -5   -8.80    8.10
 -30   0   5    6.20    2.20
 -30   0   5   11.30    6.40
  30   0  -5    2.40    6.20
  28   0  -5    3.90    5.10
 -28   0   5   -1.60    4.50
 -26   0   5   -0.80    5.90
  26   0  -5    0.30    3.50
  24   0  -5   -3.80    3.60
 -24   0   5    0.80    3.20
 -22   0   5   -1.30    3.10
  22   0  -5    2.00    3.50
 -20   0   5    5.60    4.30
 -20   0   5    6.20    1.50
  20   0  -5    4.90    3.80
 -18   0   5    7.00    4.20
  18   0  -5    3.60    3.70
 -18   0   5    5.80    1.20
 -16   0   5    2.30    3.30
  16   0  -5    0.40    2.50
 -16   0   5    1.80    0.80
  14   0  -5   -0.60    2.10
 -14   0   5    1.50    0.80
 -14   0   5    0.00    2.30
 -12   0   5   -0.90    2.30
 -12   0   5    0.60    0.60
  12   0  -5    1.80    2.90
 -10   0   5    0.80    0.60
  10   0  -5   -0.80    1.70
 -10   0   5    0.80    2.60
   8   0  -5   -0.80    2.10
   8   0  -5    0.30    0.60
  -8   0   5    0.70    0.70
  -8   0   5   -0.10    1.80
   6   0  -5    0.00    0.60
   6   0  -5   -1.00    1.80
  -6   0   5   -0.80    2.00
  -6   0   5   -0.60    0.50
  -4   0   5   -0.90    0.50
  -4   0   5    0.70    2.10
   4   0  -5   -0.70    0.50
   4   0  -5    0.90    2.40
  -2   0   5   -0.40    1.90
  -2   0   5    1.00    0.80
  -2   0   5   -1.30    1.20
   2   0  -5   -0.10    0.60
   0   0   5    0.10    0.70
   0   0   5   -0.20    2.10
   0   0  -5    0.40    0.80
   0   0   5    0.30    1.90
   2   0   5    1.10    0.90
  -2   0  -5    1.20    1.70
   2   0   5    1.80    2.30
  -2   0  -5   -0.20    0.70
   4   0   5    1.80    2.30
  -4   0  -5    0.90    0.70
   4   0   5    0.10    0.80
  -4   0  -5    0.90    1.70
   6   0   5    0.00    0.80
   6   0   5   -0.40    2.00
  -6   0  -5    0.10    0.80
  -6   0  -5    0.00    1.80
   8   0   5    0.40    0.80
   8   0   5    0.30    2.30
  -8   0  -5    0.60    1.90
  -8   0  -5    0.70    0.90
 -10   0  -5   -2.10    1.80
  10   0   5    1.60    1.60
 -10   0  -5    0.20    0.90
  10   0   5    1.20    2.40
 -12   0  -5   -0.70    1.00
  12   0   5    2.70    2.90
  12   0   5    0.20    1.20
 -12   0  -5    0.70    2.70
  14   0   5    3.50    3.50
 -14   0  -5   -2.50    2.30
 -14   0  -5    0.30    1.30
  16   0   5    3.20    4.30
 -16   0  -5    0.70    1.30
 -16   0  -5    0.80    3.30
 -18   0  -5   -0.30    1.30
  18   0   5    0.10    4.00
 -18   0  -5   -1.20    3.10
 -20   0  -5    4.50    2.70
 -20   0  -5    2.10    4.50
  22   0   5    1.40    4.10
 -22   0  -5    4.90    5.00
 -22   0  -5    0.90    1.50
  24   0   5   16.80    9.40
 -24   0  -5    1.00    4.90
 -24   0  -5    4.00    2.00
 -26   0  -5    2.60    2.20
 -26   0  -5   -8.10    3.90
 -28   0  -5    2.80    6.70
 -28   0  -5    1.00    2.00
 -35  -1   5   45.10    6.30
 -35  -1   5   30.00   13.90
  35  -1  -5   34.50   15.30
 -35   1   5   35.30    3.10
 -35   1   5   17.70    8.90
  33  -1  -5   93.29   29.20
 -33  -1   5   61.99   16.30
  33   1  -5   62.29   18.50
 -33   1   5   81.79    5.80
 -33   1   5   99.09   21.30
  31  -1  -5   11.30   10.10
 -31  -1   5   -2.10    5.40
  31   1  -5   13.80    9.10
 -31   1   5    9.50    1.90
 -31   1   5   12.40    6.70
  29  -1  -5  145.09   27.50
 -29  -1   5   96.59   20.60
 -29   1   5  103.79   16.50
 -29   1   5  120.69    7.50
  29   1  -5  127.99   24.20
  27  -1  -5    6.90    6.20
 -27  -1   5    7.00    5.90
  27   1  -5   -8.90    4.40
 -27   1   5    5.40    5.10
 -27   1   5    2.80    0.90
  25  -1  -5   93.89   19.90
 -25  -1   5  168.48   20.20
 -25   1   5   98.89   14.50
 -25   1   5  114.39    7.10
  25   1  -5  147.49   19.70
 -25   1   5  113.69    7.20
  23  -1  -5   96.59   19.10
 -23  -1   5  110.19   15.70
  23   1  -5   81.89   18.40
 -23   1   5  105.19    6.50
 -23   1   5  103.39   14.10
 -23   1   5  103.79    6.30
  21  -1  -5   32.60    9.80
 -21  -1   5   48.40   11.60
  21   1  -5   31.50   10.10
 -21   1   5   33.90    9.10
 -21   1   5   34.80    2.50
 -19  -1   5  249.97   24.00
  19  -1  -5  279.17   25.10
 -19  -1   5  262.07   15.90
 -19   1   5  273.77   14.80
 -19   1   5  276.87   24.40
  19   1  -5  242.08   24.70
 -17  -1   5    3.90    3.80
 -17  -1   5    5.20    1.30
  17  -1  -5    1.40    4.20
 -17   1   5    7.20    1.30
  17   1  -5   -3.20    1.90
 -17   1   5    1.30    3.00
  15  -1  -5  253.67   22.90
 -15  -1   5  305.87   17.10
 -15  -1   5  316.17   25.20
 -15   1   5  294.97   23.30
  15   1  -5  271.47   25.10
 -13  -1   5  150.88    9.40
 -13  -1   5  138.39   15.50
  13  -1  -5  152.38   14.30
 -13   1   5  189.98   15.20
 -13   1   5  134.19    9.00
 -11  -1   5   30.00    7.70
 -11  -1   5   33.00    2.90
  11  -1  -5   26.50    6.40
 -11   1   5   29.00    2.20
 -11   1   5   29.60    6.60
  11   1  -5   32.30    9.00
   9  -1  -5  206.98   16.70
  -9  -1   5  201.88   18.40
   9  -1  -5  205.88   12.10
  -9  -1   5  217.98   12.80
   9   1  -5  199.78   19.30
  -9   1   5  227.38   12.10
  -9   1   5  213.08   16.00
  -7  -1   5  119.29   12.10
   7  -1  -5   73.89    8.50
  -7  -1   5   95.59    6.10
   7  -1  -5   80.89    5.50
  -7   1   5   82.99    5.60
   7   1  -5   95.09    6.30
   7   1  -5  102.49   12.00
   5  -1  -5   76.39    8.00
  -5  -1   5   76.29    5.50
  -5  -1   5   83.89   10.30
   5  -1  -5   76.19    5.20
  -5   1   5   88.39    5.40
   5   1  -5   81.49    5.70
   5   1  -5   75.09   10.50
  -3  -1   5  170.98   10.10
  -3  -1   5  149.88   14.90
   3  -1  -5  174.08    9.90
  -3  -1   5  141.79   12.10
  -3   1   5  169.98   10.10
   3   1  -5  134.89   11.70
  -3   1   5  175.78   11.20
  -1  -1   5  160.78   10.20
  -1  -1   5  155.98   15.20
  -1  -1   5  162.38   13.70
   1  -1  -5  168.08   10.10
   1   1  -5  148.19   10.20
  -1   1   5  186.08   11.80
  -1   1   5  167.98   10.50
   1  -1   5    1.30    2.70
  -1  -1  -5    0.40    0.80
   1  -1   5    1.90    2.50
   1  -1   5   -0.40    0.70
   1   1   5    2.50    2.00
   1   1   5   -0.10    1.00
  -1   1  -5    1.40    0.90
   3  -1   5  235.58   15.50
  -3  -1  -5  262.27   15.70
  -3  -1  -5  281.97   17.80
   3  -1   5  238.08   20.00
   3   1   5  248.58   16.30
  -3   1  -5  266.07   15.60
  -3   1  -5  268.17   18.70
   3   1   5  282.47   18.00
  -5  -1  -5   16.90    2.60
   5  -1   5   21.40    5.50
   5  -1   5   19.30    2.90
  -5  -1  -5   23.50    5.20
  -5   1  -5   21.60    2.50
   5   1   5   15.40    3.30
  -5   1  -5   19.80    5.20
   5   1   5   22.90    4.90
  -7  -1  -5  151.48    9.70
  -7  -1  -5  146.69   12.70
   7  -1   5  131.49   13.90
   7  -1   5  141.59    9.50
  -7   1  -5  120.69   12.90
  -7   1  -5  141.49    9.20
   7   1   5  126.69   12.20
   9  -1   5   33.50    8.60
  -9  -1  -5   28.30    4.20
  -9  -1  -5   35.00    7.60
   9  -1   5   28.80    3.50
   9   1   5   27.90    6.70
  -9   1  -5   31.40    7.20
  -9   1  -5   42.20    3.70
  11  -1   5    2.90    1.60
 -11  -1  -5    2.40    1.30
 -11  -1  -5    1.90    2.70
  11  -1   5    1.90    2.60
  11   1   5    1.40    3.10
 -11   1  -5    0.90    1.10
 -11   1  -5    1.70    2.70
 -13  -1  -5  306.07   24.70
  13  -1   5  277.47   25.00
  13  -1   5  268.17   18.30
 -13  -1  -5  287.37   18.40
  13   1   5  260.27   23.20
 -13   1  -5  279.67   24.90
 -13   1  -5  325.57   18.10
 -15  -1  -5   14.70    6.40
  15  -1   5    9.50    2.80
  15  -1   5    6.10    3.70
 -15  -1  -5   10.00    2.90
 -15   1  -5    9.40    5.40
  15   1   5   11.70    5.40
 -15   1  -5   10.80    2.40
 -17  -1  -5  101.09   14.90
 -17  -1  -5  129.89    9.60
  17  -1   5  113.19   10.10
 -17   1  -5  107.39    8.70
 -17   1  -5  126.69   16.50
  17   1   5  120.49   14.90
 -19  -1  -5   18.90    4.10
 -19  -1  -5   10.00    6.60
 -19   1  -5   19.70    3.40
 -21  -1  -5    3.40    2.20
 -21  -1  -5    4.20    5.70
  21   1   5    1.40    4.80
 -21   1  -5    4.20    1.90
 -21   1  -5   -6.20    4.90
  23  -1   5  147.99   20.40
 -23  -1  -5  124.59    9.80
 -23  -1  -5  115.99   17.70
  23   1   5   73.49   15.70
 -23   1  -5  135.79   20.30
 -23   1  -5  113.19    9.30
 -25  -1  -5    1.20    1.80
 -25  -1  -5    0.00    5.70
 -25   1  -5    3.90    6.00
 -25   1  -5    1.10    2.20
 -27  -1  -5   14.70    9.00
 -27  -1  -5   11.90    3.30
 -27   1  -5   19.80    4.10
 -27   1  -5    9.00    8.40
 -34  -2   5   -2.80    6.60
  34  -2  -5   -4.90    7.10
 -34   2   5   -5.20    5.20
  32  -2  -5  101.59   20.10
 -32  -2   5   70.59   17.60
 -32   2   5   97.19   19.50
 -30  -2   5    3.70    6.30
  30  -2  -5    5.60    8.80
 -30   2   5    4.10    5.00
  30   2  -5   15.30   11.00
 -28  -2   5   29.00   10.30
  28  -2  -5   51.59   14.50
  28   2  -5   25.00    9.90
 -28   2   5   35.70   10.90
 -26  -2   5    6.70    6.80
  26  -2  -5    4.00    7.20
 -26   2   5    7.90    4.50
  26   2  -5    9.60    6.70
 -24  -2   5   34.20   10.30
  24  -2  -5   32.40   10.90
  24   2  -5   34.50   11.70
 -24   2   5   26.50    8.70
 -22  -2   5  129.29   17.90
  22  -2  -5  170.48   20.00
 -22   2   5  168.58   17.70
  22   2  -5  132.39   18.90
  20  -2  -5    8.80    5.50
 -20  -2   5   39.80   11.80
  20   2  -5   17.80    7.50
 -20   2   5   23.80    7.00
  18  -2  -5   24.70    8.30
 -18  -2   5    4.10    4.30
 -18  -2   5   10.00    2.10
 -18   2   5   14.90    5.80
  18   2  -5    9.40    5.40
  16  -2  -5  153.58   17.20
 -16  -2   5  196.58   11.90
 -16  -2   5  210.98   20.30
  16   2  -5  162.78   19.30
 -16   2   5  178.28   16.40
 -14  -2   5   51.59   11.90
 -14  -2   5   48.40    4.40
  14  -2  -5   67.19    9.30
  14   2  -5   37.50   10.90
 -14   2   5   63.59    8.20
  12  -2  -5  201.18   17.10
 -12  -2   5  227.98   20.90
 -12  -2   5  222.68   13.20
 -12   2   5  198.08   16.30
  12   2  -5  213.68   21.60
 -10  -2   5  405.36   29.80
  10  -2  -5  361.06   24.60
  10  -2  -5  354.96   19.90
 -10  -2   5  364.96   21.30
  10   2  -5  343.07   29.70
   8  -2  -5   31.10    2.20
  -8  -2   5   23.60    2.90
  -8  -2   5   27.00    7.00
   8  -2  -5   32.50    4.80
   8   2  -5   28.80    7.70
  -8   2   5   30.10    4.10
  -6  -2   5  702.33   38.60
   6  -2  -5  636.94   37.70
   6  -2  -5  688.53   40.00
  -6  -2   5  736.43   48.40
   6   2  -5  699.43   38.90
   6   2  -5  684.73   47.30
   4  -2  -5  230.58   13.80
  -4  -2   5  247.78   14.50
   4   2  -5  240.38   21.70
   4   2  -5  233.98   14.50
  -2  -2   5  160.48   13.70
  -2  -2   5  142.89    9.80
  -2  -2   5  177.68   25.20
   2  -2  -5  149.69    9.60
   2   2  -5  156.58   10.00
   0  -2   5  476.85   33.30
   0  -2  -5  493.15   28.40
   0  -2   5  479.35   27.70
   0   2  -5  480.35   27.80
   2  -2   5   -0.10    0.60
  -2  -2  -5    1.00    1.00
  -2  -2  -5    0.00    0.80
   2  -2   5    2.30    2.40
   2  -2   5   -1.20    2.70
  -2   2  -5    1.90    1.10
  -4  -2  -5  708.23   39.40
   4  -2   5  608.94   38.60
  -4  -2  -5  654.83   40.10
   4   2   5  734.13   39.60
  -4   2  -5  684.93   38.70
  -4   2  -5  739.93   43.10
   6  -2   5  239.08   15.30
   6  -2   5  239.48   21.60
  -6  -2  -5  208.48   15.60
  -6  -2  -5  254.57   17.80
  -6   2  -5  262.67   15.30
   6   2   5  270.87   17.60
  -6   2  -5  260.47   19.90
   8  -2   5  202.38   14.90
   8  -2   5  214.68   20.40
  -8  -2  -5  178.28   14.00
  -8  -2  -5  221.18   17.10
  -8   2  -5  230.08   13.70
   8   2   5  225.98   16.80
  -8   2  -5  238.98   19.40
  10  -2   5  333.47   19.80
 -10  -2  -5  340.57   24.50
  10  -2   5  329.27   27.50
 -10  -2  -5  302.97   20.30
  10   2   5  279.37   23.00
 -10   2  -5  348.47   26.50
 -10   2  -5  329.47   19.50
  12  -2   5   46.70   10.70
 -12  -2  -5   44.00    5.00
 -12  -2  -5   37.50    9.00
  12  -2   5   41.80    4.40
 -12   2  -5   41.60    4.20
 -12   2  -5   47.50   10.00
  12   2   5   42.40    8.50
  14  -2   5  355.96   30.60
 -14  -2  -5  352.36   22.20
 -14  -2  -5  329.87   27.90
  14  -2   5  341.97   21.60
  14   2   5  331.07   26.80
 -14   2  -5  363.86   21.20
 -14   2  -5  336.57   29.40
 -16  -2  -5  414.16   23.50
 -16  -2  -5  280.17   28.30
  16  -2   5  368.36   32.10
  16  -2   5  333.27   22.50
 -16   2  -5  383.06   22.10
 -16   2  -5  351.76   31.00
  16   2   5  366.96   28.80
  18  -2   5   91.69    8.10
 -18  -2  -5   92.89    8.00
 -18  -2  -5   60.79   13.10
  18  -2   5   77.79   16.80
  18   2   5   53.19   12.70
 -18   2  -5   81.89    7.00
 -20  -2  -5  112.99   16.10
  20  -2   5  117.59   10.50
  20  -2   5  151.98   36.10
 -20  -2  -5  113.89    9.90
 -20   2  -5  114.49   17.60
  22  -2   5  222.28   17.50
  22  -2   5  259.47   27.80
 -22  -2  -5  227.58   16.00
 -22  -2  -5  242.38   24.90
 -22   2  -5  186.08   14.70
 -22   2  -5  199.78   25.50
  22   2   5  254.37   24.10
 -24  -2  -5   47.10   14.30
 -24  -2  -5   35.30    5.60
 -24   2  -5   44.30   13.10
  24   2   5   32.10   12.10
 -24   2  -5   43.40    5.10
 -26  -2  -5  286.57   30.70
 -26  -2  -5  321.27   21.00
 -26   2  -5  265.37   32.00
 -26   2  -5  308.67   20.00
 -31  -3   5  103.99   21.90
  31  -3  -5  107.69   20.50
 -31   3   5   86.39   17.00
  29  -3  -5   34.60   12.80
 -29  -3   5    5.00    6.20
 -29   3   5   11.40    6.80
  29   3  -5   -2.50    7.00
  27  -3  -5   10.30    7.00
 -27  -3   5    4.40    5.70
 -27   3   5   23.70    9.50
  27   3  -5    8.60    8.10
 -25  -3   5   16.10   10.00
  25  -3  -5   19.10   10.80
 -25   3   5   13.00    7.10
  25   3  -5    5.70    6.10
  23  -3  -5  240.78   24.30
 -23  -3   5  171.18   21.90
 -23   3   5  185.38   19.80
  23   3  -5  156.38   21.80
 -21  -3   5   30.60   10.20
  21  -3  -5   37.10   10.60
  21   3  -5   36.10   12.70
 -21   3   5   23.70    7.40
 -19  -3   5  136.09   17.90
  19  -3  -5  150.38   17.10
 -19  -3   5  142.29   10.30
  19   3  -5  137.09   19.00
 -19   3   5  150.08   15.50
 -17  -3   5   10.70    2.30
  17  -3  -5    1.10    4.00
 -17  -3   5   10.90    6.80
  17   3  -5    1.80    3.60
 -17   3   5   15.30    4.90
 -15  -3   5   35.00    8.50
 -15  -3   5   24.50    3.40
  15  -3  -5   25.80    8.20
  15   3  -5   36.80   11.30
 -15   3   5   20.40    5.70
 -13  -3   5  608.54   44.70
 -13  -3   5  578.04   34.80
  13  -3  -5  612.54   40.40
 -13   3   5  646.14   38.00
  13   3  -5  575.94   46.10
  11  -3  -5    4.80    3.00
 -11  -3   5    0.70    3.50
 -11  -3   5    2.10    1.10
  -9  -3   5  392.66   31.80
   9  -3  -5  425.36   25.90
   9  -3  -5  379.76   21.50
   9   3  -5  310.57   30.90
  -9   3   5  407.56   23.70
   7  -3  -5   11.20    1.70
   7  -3  -5   10.20    2.80
  -7  -3   5    9.60    2.50
  -7  -3   5   10.10    5.50
   7   3  -5   12.10    6.20
   5  -3  -5  130.39    8.40
  -5  -3   5  125.89    9.00
  -5  -3   5  134.29   15.90
   3  -3  -5  651.43   35.20
  -3  -3   5  647.14   44.90
  -3  -3   5  645.64   35.50
  -3  -3   5  553.14   39.60
   3   3  -5  589.64   35.30
  -1  -3   5   18.60    7.70
  -1  -3   5   30.90    7.10
   1  -3  -5   29.00    3.40
  -1  -3   5   18.90    3.50
   1   3  -5   20.40    3.20
   1  -3   5  242.78   23.50
  -1  -3  -5  243.88   16.00
   1  -3   5  234.18   21.60
  -1   3  -5  255.17   15.40
   3  -3   5   49.70   11.80
  -3  -3  -5   46.20    5.30
   3  -3   5   51.99    4.70
   3  -3   5   50.89   12.10
  -3   3  -5   61.09    5.00
   5  -3   5  248.58   15.90
   5  -3   5  236.98   22.80
  -5  -3  -5  248.68   17.10
  -5  -3  -5  261.57   17.00
  -5   3  -5  268.07   16.00
   7  -3   5  248.68   23.60
   7  -3   5  237.78   15.60
  -7  -3  -5  235.98   16.90
  -7  -3  -5  246.18   18.10
   7   3   5  251.17   16.50
  -7   3  -5  270.07   20.60
  -7   3  -5  252.67   15.60
  -9  -3  -5  141.29   13.50
   9  -3   5  134.89   10.20
  -9  -3  -5  160.08   11.90
   9  -3   5  162.98   17.70
   9   3   5  157.38   12.60
  -9   3  -5  159.28   15.60
  -9   3  -5  143.69   10.20
 -11  -3  -5   26.30    4.60
  11  -3   5   14.80    6.20
  11  -3   5   23.70    3.60
 -11  -3  -5   41.00    9.00
 -11   3  -5   34.60    8.40
 -11   3  -5   24.50    3.50
 -13  -3  -5  184.68   14.80
  13  -3   5  209.28   13.90
  13  -3   5  216.88   23.00
 -13   3  -5  214.98   13.60
  13   3   5  200.28   17.50
 -13   3  -5  223.08   21.20
  15  -3   5  171.78   20.40
  15  -3   5  160.58   11.50
 -15  -3  -5  174.68   13.20
 -15  -3  -5  129.89   15.90
 -15   3  -5  163.58   11.10
 -15   3  -5  169.38   18.70
  15   3   5  137.79   15.20
 -17  -3  -5   88.19    8.20
  17  -3   5   73.49    7.00
  17  -3   5   63.49   13.90
 -17  -3  -5   76.89   12.10
  17   3   5   80.29   11.50
 -17   3  -5   89.19   17.80
 -17   3  -5   74.49    6.60
 -19  -3  -5  211.78   15.60
 -19  -3  -5  201.58   22.00
  19  -3   5  221.98   15.10
  19  -3   5  209.58   29.00
 -19   3  -5  211.08   23.60
 -19   3  -5  196.68   15.60
  21  -3   5   -1.40    5.90
 -21  -3  -5    1.30    2.30
  21  -3   5    7.00    3.00
 -21  -3  -5   -6.40    3.90
 -21   3  -5    1.40    1.80
  21   3   5   -1.10    4.30
 -21   3  -5   -2.80    5.10
  23  -3   5  314.27   20.40
 -23  -3  -5  225.88   26.10
 -23  -3  -5  255.77   18.80
  23   3   5  248.88   25.90
 -23   3  -5  265.87   17.80
 -23   3  -5  283.77   30.20
 -25  -3  -5   57.99    7.30
 -25  -3  -5   72.49   17.80
 -25   3  -5   68.09   16.80
 -25   3  -5   64.99    6.60
  30  -4  -5    5.90    7.20
 -30  -4   5   -3.70    5.70
 -30   4   5   -7.10    4.70
  28  -4  -5   51.89   14.80
 -28  -4   5   23.00   11.50
 -28   4   5   32.70   10.00
  26  -4  -5  142.89   20.60
 -26  -4   5  100.29   20.30
 -26   4   5  142.09   16.60
  26   4  -5  108.19   28.20
 -24  -4   5    1.50    5.10
  24  -4  -5   -1.90    4.90
  24   4  -5    2.20    6.40
 -24   4   5   -4.80    3.00
  22  -4  -5  505.25   39.30
 -22  -4   5  444.06   39.80
 -22   4   5  425.56   34.00
 -20  -4   5   45.00   13.30
  20  -4  -5   30.10   10.00
 -20   4   5   27.50    7.00
  20   4  -5   27.90   10.90
 -18  -4   5  314.07   29.80
  18  -4  -5  356.76   28.60
  18   4  -5  220.08   27.40
 -18   4   5  291.27   23.00
  16  -4  -5    9.30    6.20
 -16  -4   5    7.60    5.50
 -16  -4   5    5.00    1.90
  16   4  -5    5.20    5.20
 -16   4   5   14.20    4.30
  14  -4  -5  228.78   19.70
 -14  -4   5  201.98   13.90
 -14  -4   5  205.18   23.00
  14   4  -5  173.38   22.80
 -12  -4   5  228.18   23.40
 -12  -4   5  177.88   12.90
  12  -4  -5  202.78   17.60
 -12   4   5  199.88   15.00
  12   4  -5  155.58   20.80
  10  -4  -5    5.70    3.80
  10  -4  -5    4.60    1.20
 -10  -4   5   13.30    7.50
 -10  -4   5    8.80    2.30
  10   4  -5    8.10    5.90
   8  -4  -5  439.36   24.90
  -8  -4   5  406.56   25.60
  -8  -4   5  447.06   36.40
   8  -4  -5  468.25   28.20
   8   4  -5  374.66   35.80
   6  -4  -5    2.00    1.60
  -6  -4   5   -0.50    4.10
  -6  -4   5    3.70    1.40
   6  -4  -5    1.30    1.60
   6  -4  -5    0.30    1.60
  -4  -4   5  600.24   42.90
   4  -4  -5  695.73   38.10
  -4  -4   5  650.33   37.40
  -4  -4   5  625.24   48.00
  -2  -4   5   -1.30    1.80
  -2  -4   5    4.80    5.10
   0  -4   5  138.19   16.20
   0  -4   5  155.58   19.40
   0  -4   5  152.38   10.60
   2  -4   5   34.60    3.90
   2  -4   5   20.10    9.30
   2  -4   5   31.80    9.30
  -2   4  -5   31.70    3.80
   4  -4   5   60.09   12.50
   4  -4   5   64.09   14.20
  -4  -4  -5   69.69    7.40
   4  -4   5   59.89    5.50
  -4   4  -5   58.49    5.50
   6  -4   5  433.26   37.60
  -6  -4  -5  535.05   31.00
   6  -4   5  453.85   40.30
   6  -4   5  460.45   28.10
  -6  -4  -5  485.25   29.70
  -6   4  -5  463.25   28.00
   8  -4   5   45.80    4.70
   8  -4   5   40.80   11.20
  -8  -4  -5   45.70    7.10
  -8  -4  -5   34.70    7.30
  -8   4  -5   47.70    4.70
 -10  -4  -5  328.67   22.20
  10  -4   5  288.37   19.50
  10  -4   5  285.67   29.20
 -10  -4  -5  292.97   23.50
 -10   4  -5  317.87   19.70
  10   4   5  339.57   22.00
 -10   4  -5  357.46   26.00
  12  -4   5   12.80    7.70
 -12  -4  -5   13.00    5.80
 -12  -4  -5    8.20    3.50
  12  -4   5   11.80    2.90
 -12   4  -5   15.60    3.10
 -12   4  -5   16.70    6.10
  12   4   5   14.30    4.20
  14  -4   5  244.88   16.60
  14  -4   5  257.57   27.50
 -14  -4  -5  247.78   22.20
 -14  -4  -5  253.37   18.60
 -14   4  -5  261.07   16.50
 -14   4  -5  264.67   24.20
  14   4   5  244.88   20.30
  16  -4   5   46.00   12.80
 -16  -4  -5   50.09   11.30
 -16  -4  -5   52.79    7.60
  16  -4   5   42.60    5.10
 -16   4  -5   49.60   11.80
  16   4   5   54.89   10.40
 -16   4  -5   32.60    7.00
  18  -4   5   10.20    3.00
 -18  -4  -5    8.10    5.70
  18  -4   5   12.80    8.00
 -18  -4  -5    6.00    2.90
 -18   4  -5   10.10    2.50
 -18   4  -5    4.00    5.20
  20  -4   5   60.89   17.20
  20  -4   5   88.89    8.10
 -20  -4  -5   75.89   15.90
 -20  -4  -5   90.19    9.00
 -20   4  -5   70.79   15.20
  20   4   5   90.29   13.60
 -20   4  -5   72.79    7.20
 -22  -4  -5    1.60    4.90
 -22  -4  -5    2.00    2.60
  22  -4   5    1.50    2.50
 -22   4  -5    4.70    2.00
 -22   4  -5    5.60    7.30
  22   4   5    2.70    7.10
 -27  -5   5  112.19   24.10
  27  -5  -5  181.98   23.30
 -27   5   5  148.59   17.70
  25  -5  -5   70.59   14.70
 -25  -5   5   38.40   12.00
 -25   5   5   70.39   13.10
  23  -5  -5  132.29   19.60
 -23   5   5  131.79   14.90
 -21  -5   5   57.39    6.30
 -21  -5   5   41.00   12.10
  21  -5  -5   65.49   13.90
  21   5  -5   53.69   15.20
 -21   5   5   41.40    8.70
 -19  -5   5   23.80    3.90
  19  -5  -5   15.60    7.50
 -19  -5   5   22.70    9.60
 -19   5   5   21.80    5.90
  19   5  -5   26.90   10.90
 -17  -5   5  242.48   16.90
 -17  -5   5  241.88   27.30
  17  -5  -5  295.47   25.50
 -17   5   5  225.28   18.80
  17   5  -5  264.57   29.60
 -15  -5   5   92.59    8.50
 -15  -5   5   97.09   21.00
  15   5  -5   91.19   18.30
 -13  -5   5  441.26   40.80
  13  -5  -5  477.35   26.60
  13  -5  -5  492.65   26.50
  13  -5  -5  496.15   35.80
  11  -5  -5    2.40    0.80
  11  -5  -5   -3.30    3.50
  -9  -5   5  152.78   20.90
   9  -5  -5  190.98   16.50
   7  -5  -5    1.90    2.40
  -7  -5   5   -1.30    3.20
   7  -5  -5    3.10    2.50
   5  -5  -5   92.19    9.20
  -5  -5   5   89.39   12.70
   5  -5  -5  108.99    8.70
  -5  -5   5   95.39   18.00
  -3  -5   5  287.87   17.80
  -3  -5   5  234.78   24.00
  -3  -5   5  286.57   28.90
  -1  -5   5   -0.20    1.20
  -1  -5   5   -1.70    4.80
  -1  -5   5    2.90    4.00
   1  -5   5  600.74   46.90
   1  -5   5  635.34   49.99
   1  -5   5  614.74   36.30
   3  -5   5   68.39   15.80
   3  -5   5   58.19   14.40
   3  -5   5   71.29    6.40
   5  -5   5  694.73   50.79
   5  -5   5  632.04   37.70
  -5  -5  -5  628.84   37.10
  -5  -5  -5  648.04   38.60
  -7  -5  -5   16.50    4.40
   7  -5   5    9.30    7.40
   7  -5   5    8.30    2.40
   7  -5   5    7.90    5.70
  -7   5  -5    7.70    2.20
   9  -5   5  179.58   12.60
  -9  -5  -5  183.28   15.50
   9  -5   5  150.08   21.40
   9  -5   5  174.68   24.90
 -11  -5  -5  212.68   18.10
  11  -5   5  202.98   24.70
  11  -5   5  211.18   14.10
 -11  -5  -5  193.68   16.60
 -11   5  -5  186.38   13.60
 -13  -5  -5   -1.00    2.50
  13  -5   5    6.00    2.40
  13  -5   5   11.60    8.50
 -13  -5  -5    6.70    3.70
  13   5   5    3.50    3.50
 -13   5  -5    2.10    1.60
 -15  -5  -5  750.32   50.99
  15  -5   5  770.82   48.20
  15  -5   5  849.02   61.99
 -15   5  -5  728.73   51.19
  15   5   5  746.83   48.60
 -15   5  -5  709.73   43.50
 -17  -5  -5    0.20    2.70
  17  -5   5   10.50    3.10
  17  -5   5   19.30    8.90
 -17  -5  -5    5.80    5.30
 -17   5  -5    7.10    2.50
 -17   5  -5   11.40    5.70
 -19  -5  -5  239.68   25.20
 -19  -5  -5  311.67   21.90
  19  -5   5  311.97   19.70
  19   5   5  313.87   26.30
 -19   5  -5  250.87   26.20
 -19   5  -5  273.57   18.70
 -22  -6   5  136.19   36.40
  22  -6  -5  145.09   19.80
 -20  -6   5   -0.50    6.30
  20  -6  -5    9.40    8.30
 -20   6   5    7.00    2.90
 -18  -6   5  281.87   33.50
  18  -6  -5  377.06   32.10
 -16  -6   5   10.60    7.50
  16  -6  -5    7.20    6.70
 -14  -6   5  217.28   27.40
  14  -6  -5  221.98   22.40
  14  -6  -5  232.68   12.80
  14  -6  -5  213.98   13.10
 -12  -6   5   59.69    6.50
  12  -6  -5   52.99   12.50
 -12  -6   5   36.40   12.80
  12  -6  -5   67.59   12.80
  12  -6  -5   72.99    4.80
 -10  -6   5    3.10    2.30
  10  -6  -5    3.40    4.20
 -10  -6   5   -1.70    5.50
 -10  -6   5    4.80    4.20
  10  -6  -5    1.00    4.40
  10  -6  -5    2.80    1.30
  -8  -6   5  584.24   44.70
   8  -6  -5  626.44   40.60
  -8  -6   5  628.04   36.70
   8  -6  -5  583.84   39.50
   8  -6  -5  624.64   34.60
  -8  -6   5  553.94   49.10
  -6  -6   5   62.49    6.70
  -6  -6   5   67.49   13.40
   6  -6  -5   62.19    7.90
   6  -6  -5   60.29    7.60
  -6  -6   5   83.99   18.90
   4  -6  -5  533.75   33.30
   4  -6  -5  518.65   32.90
  -4  -6   5  539.25   46.70
  -4  -6   5  523.35   42.70
  -4  -6   5  565.94   32.80
  -2  -6   5    4.90    5.40
  -2  -6   5    9.20    7.40
   0  -6   5   78.09   17.10
   0  -6   5   82.89    7.70
   0  -6   5   82.89   20.30
   2  -6   5  170.68   23.60
   2  -6   5  156.28   12.00
   2  -6   5  153.88   21.30
   4  -6   5    8.70    7.50
  -4  -6  -5    5.30    3.10
   4  -6   5    7.50    2.70
   4  -6   5   -4.00    6.50
   6  -6   5  336.27   32.00
   6  -6   5  272.97   18.30
   6  -6   5  257.47   31.30
  -6  -6  -5  290.37   20.00
  -6  -6  -5  254.07   18.40
   8  -6   5    4.90    6.90
  -8  -6  -5    7.00    2.50
  -8  -6  -5   -2.30    2.80
   8  -6   5    4.70    2.50
   8  -6   5    3.60    7.00
  10  -6   5  172.98   12.80
 -10  -6  -5  161.68   15.50
  10  -6   5  171.58   26.50
  10  -6   5  214.98   29.50
  12  -6   5    7.60    9.50
  12  -6   5   -0.10    2.00
 -12  -6  -5    6.00    4.10
  12  -6   5    1.60    8.30
 -12  -6  -5   -0.70    2.60
 -14  -6  -5  221.28   20.40
 -14  -6  -5  179.58   18.20
  14  -6   5  250.57   31.70
  14  -6   5  285.57   17.60
  14  -6   5  214.18   30.70
  13  -7  -5  129.19   21.20
 -13  -7   5  124.19   31.10
  13  -7  -5  106.59   14.90
  13  -7  -5  127.29    8.00
  11  -7  -5   10.00    2.00
  11  -7  -5    3.40    6.20
 -11  -7   5    0.60    6.00
  11  -7  -5    6.10    5.20
 -11  -7   5    7.10    9.30
   9  -7  -5  142.09   16.10
   9  -7  -5  128.99   15.30
  -9  -7   5   99.89   20.10
   9  -7  -5  145.79    9.60
  -9  -7   5  116.49   24.50
  -7  -7   5   27.00   12.20
   7  -7  -5   17.30    6.70
  -7  -7   5   20.50    8.60
   7  -7  -5   25.40    3.60
   7  -7  -5   19.90    5.60
   5  -7  -5   99.19   10.30
   5  -7  -5   80.39    9.40
  -5  -7   5   65.49   17.50
   5  -7  -5   82.99    7.20
  -5  -7   5  106.59   19.70
   3  -7  -5    5.00    3.10
   3  -7  -5   10.60    4.10
  -3  -7   5    2.10    7.30
  -3  -7   5    5.50    8.10
  -1  -7   5   57.89   15.90
  -1  -7   5   31.80   13.20
   1  -7   5  144.69   29.40
   1  -7   5  200.48   27.70
   3  -7   5    4.90    7.80
   3  -7   5   16.30   12.20
   5  -7   5  276.07   34.70
   5  -7   5  272.27   32.00
 -34   0   6    9.20    6.60
 -34   0   6    3.40    1.80
 -34   0   6    2.50    1.50
 -32   0   6  280.57   17.80
  32   0  -6  339.17   38.20
 -32   0   6  272.97   29.70
 -32   0   6  283.17   17.30
 -30   0   6  486.05   41.80
  30   0  -6  390.76   42.80
 -30   0   6  478.95   26.60
 -28   0   6  388.76   22.30
 -28   0   6  394.66   36.60
  28   0  -6  361.46   37.70
  26   0  -6  171.58   23.00
 -26   0   6  179.48   10.90
 -26   0   6  157.98   20.90
  24   0  -6  256.77   27.50
 -24   0   6  259.27   15.10
 -24   0   6  248.28   25.40
 -22   0   6   94.19   14.20
 -22   0   6  108.69    7.00
  22   0  -6  102.59   15.50
 -20   0   6  304.97   26.20
  20   0  -6  275.07   26.80
 -20   0   6  306.27   17.20
  18   0  -6  741.83   55.09
 -18   0   6  891.01   55.49
 -18   0   6  820.22   45.00
 -16   0   6  484.25   33.40
 -16   0   6  443.96   24.80
  16   0  -6  400.46   33.30
 -14   0   6 1920.11  109.99
 -14   0   6 1833.92  101.39
  14   0  -6 1868.41  111.29
  12   0  -6   35.60    8.40
 -12   0   6   35.80    2.90
 -12   0   6   35.50    7.60
 -10   0   6   31.00    2.70
 -10   0   6   45.00    9.00
  10   0  -6   30.40    2.80
  10   0  -6   33.80    7.90
  -8   0   6   80.69    9.70
   8   0  -6   73.09    5.20
   8   0  -6   76.99    9.90
  -8   0   6   74.39    5.10
  -6   0   6   67.89    4.70
  -6   0   6   66.29    8.70
   6   0  -6   64.19    4.80
   6   0  -6   68.99    9.30
  -4   0   6 1540.15   87.29
   4   0  -6 1604.04   91.69
  -4   0   6 1527.45   89.89
  -4   0   6 1561.14   84.79
  -2   0   6  104.19    9.90
  -2   0   6  106.49   11.00
   2   0  -6  107.79    7.20
  -2   0   6  107.09    7.10
   0   0   6 1471.65   84.39
   0   0   6 1554.84   86.09
   0   0  -6 1383.56   80.19
   0   0   6 1472.85   80.39
  -2   0  -6  504.45   30.30
   2   0   6  583.04   36.60
   2   0   6  476.15   30.40
   2   0   6  603.94   35.50
   4   0   6 1458.65   82.39
   4   0   6 1617.84   87.89
  -4   0  -6 1512.65   85.79
  -4   0  -6 1412.96   82.09
  -6   0  -6  238.18   14.20
   6   0   6  257.27   19.70
   6   0   6  209.78   14.40
  -6   0  -6  199.98   17.50
   8   0   6   55.29    5.50
  -8   0  -6   71.99    5.60
  -8   0  -6   60.49    8.80
  10   0   6  924.41   60.79
 -10   0  -6  939.41   60.49
 -10   0  -6 1022.80   54.39
  10   0   6  962.90   55.29
 -12   0  -6  386.96   31.70
 -12   0  -6  450.45   25.70
  12   0   6  406.06   32.00
  12   0   6  446.36   27.20
  14   0   6 2331.97  132.89
 -14   0  -6 2107.99  132.49
 -14   0  -6 2280.67  123.39
 -16   0  -6   32.40   10.20
 -16   0  -6   29.70    4.70
  16   0   6   46.30   11.50
 -18   0  -6  602.74   37.90
 -18   0  -6  707.03   49.90
 -20   0  -6  158.78   12.40
 -20   0  -6  183.28   22.10
  20   0   6  187.08   22.60
 -22   0  -6   13.70    3.40
 -22   0  -6   17.10   10.30
  22   0   6   13.70    7.80
 -24   0  -6  735.93   60.99
 -24   0  -6  847.42   47.40
 -26   0  -6   -1.90    1.70
 -26   0  -6   -6.60    5.50
 -35  -1   6   22.50   12.70
 -35   1   6   19.20   10.20
  33  -1  -6  431.76   41.20
 -33  -1   6  404.36   40.30
 -33   1   6  358.56   20.40
 -33   1   6  336.17   20.50
  33   1  -6  404.06   42.40
 -33   1   6  357.86   42.60
 -31  -1   6   -0.60    7.20
  31  -1  -6   -1.50    6.80
 -31   1   6    2.90    1.00
 -31   1   6    5.80    5.20
 -31   1   6    1.80    0.80
 -29  -1   6   -3.10    4.10
  29  -1  -6    0.50    6.50
 -29  -1   6   -0.10    1.00
  29   1  -6    4.50    6.10
 -29   1   6   -2.50    4.20
 -29   1   6    1.70    0.70
 -29   1   6    0.90    0.70
 -27  -1   6   97.29   19.70
 -27  -1   6   86.69    6.90
  27  -1  -6  112.99   23.00
 -27   1   6   93.69    5.80
 -27   1   6   96.59   14.80
  27   1  -6   74.09   16.20
 -27   1   6   94.29    5.80
 -25  -1   6    1.60    4.90
 -25  -1   6    2.10    1.40
  25  -1  -6    1.60    5.70
 -25   1   6   -0.10    3.20
 -25   1   6    3.00    0.80
  25   1  -6    4.90    5.20
 -25   1   6    4.70    0.90
  23  -1  -6 1166.28   79.29
 -23  -1   6 1184.38   65.79
 -23  -1   6 1290.27   80.49
 -23   1   6 1194.98   77.19
  23   1  -6 1091.99   79.49
 -23   1   6 1213.08   64.49
 -21  -1   6  148.49    9.60
 -21  -1   6  150.28   18.20
  21  -1  -6  157.58   18.30
 -21   1   6  150.48    8.50
  21   1  -6  127.89   18.10
 -21   1   6  137.59   17.10
 -19  -1   6  572.14   33.10
 -19  -1   6  575.94   43.60
  19  -1  -6  641.44   43.50
 -19   1   6  618.94   32.10
  19   1  -6  505.55   43.30
 -19   1   6  593.34   42.30
 -17  -1   6  140.99    8.80
  17  -1  -6  130.29   15.40
 -17  -1   6  159.78   17.10
  17   1  -6  126.49   16.30
 -17   1   6  131.39    7.70
 -17   1   6  117.59   14.10
 -15  -1   6  638.44   35.20
  15  -1  -6  611.14   42.60
 -15  -1   6  706.33   45.10
 -15   1   6  627.94   34.30
 -15   1   6  646.14   42.00
  15   1  -6  538.15   43.90
 -13  -1   6  781.62   42.00
  13  -1  -6  719.73   48.50
 -13   1   6  758.92   41.10
  13   1  -6  728.63   51.99
 -13   1   6  762.42   47.30
  11  -1  -6  106.19    6.80
  11  -1  -6  110.29   12.00
 -11  -1   6  107.89   13.10
 -11  -1   6  108.59    7.30
 -11   1   6  140.49   11.80
 -11   1   6  108.39    6.70
  11   1  -6   94.49   13.30
  -9  -1   6 1790.62  103.59
   9  -1  -6 1828.42  101.19
   9  -1  -6 1725.43   94.79
  -9  -1   6 1776.42   95.39
  -9   1   6 1744.43   99.19
  -9   1   6 1752.12   94.79
   9   1  -6 1711.93  104.69
   9   1  -6 1681.93   95.49
   7  -1  -6  930.91   54.19
  -7  -1   6 1002.20   54.69
   7  -1  -6  979.10   59.09
  -7  -1   6 1055.99   62.39
  -7   1   6  972.00   54.29
   7   1  -6  946.11   62.89
   7   1  -6 1060.99   54.99
   5  -1  -6 3299.07  172.28
  -5  -1   6 3127.09  175.48
  -5  -1   6 3146.79  167.68
   5  -1  -6 2901.91  167.18
   5   1  -6 3023.60  167.78
  -5   1   6 3033.00  167.38
   5   1  -6 2864.31  175.98
  -5   1   6 3391.96  168.88
  -3  -1   6   10.70    4.60
  -3  -1   6   15.50    4.30
   3  -1  -6   16.00    1.90
  -3  -1   6   15.90    2.40
  -3   1   6   23.90    4.20
  -3   1   6   21.40    2.40
   3   1  -6   11.20    2.00
   1  -1  -6  104.59    7.00
  -1  -1   6  107.99    7.30
  -1  -1   6   94.19   10.60
  -1  -1   6   98.49   12.00
  -1   1   6  102.59    7.30
  -1   1   6  117.89    9.20
   1   1  -6   95.49    7.20
   1  -1   6  379.06   29.50
  -1  -1  -6  423.46   24.60
   1  -1   6  447.76   31.90
   1  -1   6  431.16   24.80
  -1   1  -6  389.76   24.70
   1   1   6  473.35   27.30
   1   1   6  449.76   25.40
  -3  -1  -6  148.69   10.90
  -3  -1  -6  139.39    9.10
   3  -1   6  150.28   15.70
   3  -1   6  127.99    9.00
   3  -1   6  118.99   13.30
   3   1   6  136.09    9.80
  -3   1  -6  128.89   11.30
  -3   1  -6  124.09    8.90
   3   1   6  143.59   11.50
  -5  -1  -6 2321.37  128.39
   5  -1   6 2158.88  134.79
   5  -1   6 2205.08  128.39
  -5  -1  -6 2513.45  132.09
   5   1   6 2482.55  131.99
  -5   1  -6 2437.26  128.39
  -5   1  -6 2264.97  132.79
   5   1   6 2455.05  129.79
  -7  -1  -6   98.89   10.30
   7  -1   6   84.89   11.30
   7  -1   6  103.89    7.50
  -7  -1  -6   88.69    7.20
   7   1   6  108.99   10.60
  -7   1  -6   76.89   10.10
  -7   1  -6  101.59    7.20
   9  -1   6  650.03   47.60
  -9  -1  -6  718.93   40.70
   9  -1   6  759.62   41.00
  -9  -1  -6  749.53   45.80
   9   1   6  706.93   49.30
  -9   1  -6  734.13   40.40
  -9   1  -6  614.94   45.80
 -11  -1  -6   68.59    9.60
 -11  -1  -6   55.59    5.60
  11  -1   6   68.29   10.60
  11  -1   6   49.00    5.50
 -11   1  -6   51.19   10.20
 -11   1  -6   62.69    5.50
  11   1   6   62.59    9.50
  13  -1   6  290.87   19.50
 -13  -1  -6  298.47   25.20
 -13  -1  -6  266.27   18.90
  13  -1   6  287.97   26.10
 -13   1  -6  309.87   18.80
  13   1   6  329.17   25.60
 -13   1  -6  325.07   26.80
  15  -1   6  429.66   27.70
 -15  -1  -6  431.36   26.80
 -15  -1  -6  405.16   34.00
  15   1   6  464.85   34.20
 -15   1  -6  432.26   35.10
 -15   1  -6  453.95   26.50
  17  -1   6   12.80    3.70
 -17  -1  -6    7.40    2.70
 -17  -1  -6   -0.30    4.10
 -17   1  -6    5.80    2.40
  17   1   6    5.00    3.70
 -17   1  -6    7.90    7.00
 -19  -1  -6  359.06   21.80
  19  -1   6  311.57   23.50
 -19  -1  -6  340.47   31.20
 -19   1  -6  331.77   31.70
 -19   1  -6  293.87   20.80
  19   1   6  373.26   30.40
 -21  -1  -6  220.98   15.70
 -21  -1  -6  222.48   24.70
  21  -1   6  259.07   28.10
 -21   1  -6  202.78   15.10
 -21   1  -6  230.58   25.60
  21   1   6  225.78   23.60
 -23  -1  -6  991.60   70.59
 -23  -1  -6  993.70   56.89
 -23   1  -6  957.60   71.19
 -23   1  -6  975.20   56.59
 -25  -1  -6    3.00    2.30
 -25  -1  -6    4.20    6.50
 -25   1  -6    3.00    2.20
 -25   1  -6    7.10    7.80
  34  -2  -6   21.60   11.70
 -34  -2   6   48.80   16.00
 -34   2   6   26.50   13.00
  32  -2  -6  393.26   38.70
 -32  -2   6  270.97   33.70
 -32   2   6  332.47   32.60
  30  -2  -6  203.68   27.50
 -30  -2   6  186.78   25.80
 -30   2   6  222.48   24.00
  30   2  -6  215.48   28.90
 -28  -2   6  611.84   48.60
  28  -2  -6  548.65   48.60
 -28  -2   6  550.74   33.60
 -28   2   6  583.14   44.50
  28   2  -6  587.34   51.19
 -26  -2   6  168.98   21.70
 -26  -2   6  164.88   11.00
  26  -2  -6  147.49   20.90
 -26   2   6  137.89   17.40
  26   2  -6  160.18   22.40
  24  -2  -6  744.23   61.19
 -24  -2   6  936.81   49.80
 -24  -2   6  962.00   64.69
 -24   2   6  912.41   59.99
  24   2  -6  806.72   63.59
  22  -2  -6   12.80    7.60
 -22  -2   6   10.00    6.70
 -22  -2   6    5.20    1.70
 -22   2   6   11.80    6.40
  22   2  -6    5.90    5.10
  20  -2  -6    7.10    5.20
 -20  -2   6    1.70    1.30
 -20  -2   6    5.60    4.40
 -20   2   6    1.00    2.60
  20   2  -6    3.20    5.00
 -18  -2   6  475.45   28.60
  18  -2  -6  506.15   37.10
 -18  -2   6  482.15   38.50
 -18   2   6  500.25   35.10
 -16  -2   6  151.08   16.90
  16  -2  -6  122.29   13.90
 -16  -2   6  123.59    8.60
  16   2  -6  121.79   16.60
 -16   2   6  111.69   12.50
 -14  -2   6 2482.75  126.29
  14  -2  -6 2138.49  131.79
 -14  -2   6 2289.67  136.19
 -14   2   6 2308.37  131.19
  14   2  -6 2349.17  139.59
 -12  -2   6  371.66   22.10
  12  -2  -6  364.66   26.70
 -12  -2   6  403.86   31.10
  12   2  -6  381.36   32.50
  10  -2  -6  846.42   45.30
 -10  -2   6  842.82   46.60
  10  -2  -6  841.32   50.49
 -10  -2   6  825.02   55.59
  10   2  -6  790.62   57.09
   8  -2  -6   27.30    2.30
  -8  -2   6   38.00    9.80
   8  -2  -6   22.80    5.00
  -8  -2   6   24.50    2.90
  -8   2   6   30.30    4.00
   8   2  -6   20.40    6.80
  -6  -2   6  203.58   12.60
   6  -2  -6  215.68   14.40
  -6  -2   6  219.18   20.30
   6  -2  -6  192.78   11.70
   6   2  -6  181.78   12.50
   6   2  -6  178.58   19.80
  -4  -2   6 1440.76   84.49
  -4  -2   6 1307.27   78.89
   4  -2  -6 1381.86   74.19
  -4  -2   6 1369.86   74.79
   4   2  -6 1307.27   74.89
  -2  -2   6  241.58   21.50
  -2  -2   6  218.68   13.80
   2  -2  -6  222.58   13.50
  -2  -2   6  217.08   18.30
   2   2  -6  216.78   13.90
   0  -2   6 1240.28   76.69
   0  -2  -6 1260.37   69.49
   0  -2   6 1375.16   79.99
   0  -2   6 1215.18   69.59
   0   2  -6 1241.88   69.79
  -2  -2  -6  584.74   34.50
   2  -2   6  595.94   43.50
  -2   2  -6  625.44   34.60
  -4  -2  -6 1614.94   87.99
   4  -2   6 1479.95   95.49
   4  -2   6 1725.53   99.49
  -4  -2  -6 1572.04   88.99
   4  -2   6 1553.24   87.69
  -4   2  -6 1561.94   87.59
   4   2   6 1669.13   88.69
   6  -2   6    0.40    2.50
  -6  -2  -6   12.40    4.10
  -6  -2  -6   10.90    2.60
   6  -2   6    6.70    1.70
  -6   2  -6    8.60    4.10
   6   2   6    8.80    3.10
  -6   2  -6    6.20    1.50
  -8  -2  -6  128.79   10.20
   8  -2   6  142.09    9.90
  -8  -2  -6  144.99   12.90
   8  -2   6  124.89   15.10
  -8   2  -6  144.69    9.90
  -8   2  -6  137.89   14.30
   8   2   6  144.39   12.70
 -10  -2  -6  332.97   23.90
  10  -2   6  325.27   27.30
  10  -2   6  288.17   18.90
 -10  -2  -6  255.17   19.00
 -10   2  -6  298.37   18.60
 -10   2  -6  340.97   25.90
 -12  -2  -6  236.08   20.80
  12  -2   6  226.48   15.80
 -12  -2  -6  219.38   16.00
 -12   2  -6  252.87   15.60
 -12   2  -6  265.77   23.20
  12   2   6  242.58   20.10
  14  -2   6 1292.37   73.99
 -14  -2  -6 1282.37   81.39
 -14  -2  -6 1340.77   74.29
 -14   2  -6 1342.97   83.79
 -14   2  -6 1279.47   73.19
  14   2   6 1345.47   80.19
 -16  -2  -6  124.09    9.80
 -16  -2  -6   94.09   13.80
  16  -2   6  114.69    9.60
  16   2   6  119.99   14.10
 -16   2  -6  119.59   16.50
 -16   2  -6  116.19    9.10
  18  -2   6  749.03   71.29
  18  -2   6  667.43   40.80
 -18  -2  -6  724.13   40.40
 -18  -2  -6  599.94   48.00
 -18   2  -6  674.83   51.29
 -18   2  -6  651.03   39.30
  20  -2   6   35.50    6.20
 -20  -2  -6   11.80    6.60
 -20  -2  -6   33.00    5.40
  20  -2   6   29.50    9.50
 -20   2  -6   29.30   11.10
  20   2   6   24.90    8.30
 -20   2  -6   23.90    4.20
 -22  -2  -6   34.80   12.20
 -22  -2  -6   34.40    5.30
  22  -2   6   34.00    6.20
 -22   2  -6   31.90   11.50
  22   2   6   51.39   12.00
 -22   2  -6   25.90    4.50
 -24  -2  -6  209.18   14.60
 -24  -2  -6  145.89   21.20
 -24   2  -6  181.58   13.60
 -24   2  -6  191.78   25.60
 -31  -3   6  272.07   30.40
  31  -3  -6  264.17   30.00
 -31  -3   6  205.58   15.90
 -31   3   6  229.98   25.70
 -29  -3   6   34.00    5.50
  29  -3  -6   58.79   15.90
 -29  -3   6   52.29   16.50
 -29   3   6   42.40   10.70
  29   3  -6   37.30   18.20
 -27  -3   6    6.00    5.80
 -27  -3   6    5.40    3.70
  27  -3  -6   10.00    7.90
  27   3  -6   15.90    8.60
 -27   3   6   16.90    6.50
 -25  -3   6  114.69   17.90
  25  -3  -6  137.39   18.50
  25   3  -6  125.09   25.30
 -25   3   6   85.49   13.70
 -23  -3   6  651.53   51.79
 -23  -3   6  645.54   37.20
  23  -3  -6  647.14   49.60
 -23   3   6  591.94   45.10
  23   3  -6  646.84   52.99
 -21  -3   6  572.84   33.00
  21  -3  -6  544.25   43.50
 -21   3   6  571.04   40.50
  21   3  -6  540.95   46.50
 -19  -3   6  700.23   53.59
 -19  -3   6  750.92   42.30
  19  -3  -6  763.52   52.29
 -19   3   6  753.72   48.60
  19   3  -6  688.23   55.49
  17  -3  -6  425.86   31.80
 -17  -3   6  424.36   35.00
 -17  -3   6  424.56   24.20
 -17   3   6  382.26   28.40
  17   3  -6  323.27   34.30
 -15  -3   6  197.08   21.30
  15  -3  -6  179.98   20.50
 -15  -3   6  192.18   12.60
  15   3  -6  185.98   22.60
 -15   3   6  185.48   15.30
 -13  -3   6  109.39   15.10
 -13  -3   6   96.69    7.60
  13  -3  -6  112.89   11.50
  13   3  -6   84.89   17.00
 -11  -3   6   28.90    8.60
  11  -3  -6   52.09    3.20
 -11  -3   6   51.49    4.70
  11  -3  -6   46.50    6.60
 -11   3   6   53.29    5.60
  11   3  -6   50.19   14.50
   9  -3  -6  552.24   30.50
  -9  -3   6  434.66   28.20
  -9  -3   6  495.35   38.20
   9  -3  -6  480.75   26.80
   9   3  -6  443.66   46.30
  -7  -3   6  560.94   41.70
   7  -3  -6  567.84   30.50
  -7  -3   6  523.95   31.50
   7   3  -6  521.75   42.80
  -5  -3   6 1465.15   90.69
  -5  -3   6 1378.56   84.39
  -5  -3   6 1303.87   79.29
   5  -3  -6 1453.15   78.69
   5   3  -6 1609.34   80.29
  -3  -3   6  369.36   31.80
  -3  -3   6  375.16   23.10
   3  -3  -6  413.76   22.70
  -3  -3   6  380.06   28.80
   3   3  -6  387.46   23.30
  -1  -3   6  821.52   55.09
  -1  -3   6  898.41   59.09
   1  -3  -6  839.92   47.50
  -1  -3   6  789.72   47.40
   1   3  -6  881.11   47.90
   1  -3   6   18.80    7.30
   1  -3   6   15.90    2.90
   1  -3   6   21.10    8.20
  -1  -3  -6   14.80    2.90
  -1   3  -6   17.80    3.10
   3  -3   6    7.90    6.30
  -3  -3  -6   14.90    2.90
   3  -3   6    9.40    5.60
   3  -3   6   11.90    2.50
  -3   3  -6   11.70    2.40
   5  -3   6 1041.90   72.19
  -5  -3  -6 1127.09   59.99
   5  -3   6 1026.80   59.39
   5  -3   6  958.20   68.59
  -5  -3  -6 1027.30   60.19
  -5   3  -6 1144.19   59.59
  -7  -3  -6  324.57   22.40
   7  -3   6  314.77   20.60
   7  -3   6  318.77   29.10
  -7  -3  -6  335.67   21.70
  -7   3  -6  355.16   20.80
  -7   3  -6  377.46   25.70
   9  -3   6 1348.27   91.09
   9  -3   6 1443.06   80.49
  -9  -3  -6 1421.16   83.89
  -9  -3  -6 1462.45   81.59
  -9   3  -6 1453.75   86.79
   9   3   6 1522.35   82.39
  -9   3  -6 1451.15   80.29
 -11  -3  -6  437.76   32.10
  11  -3   6  480.55   28.00
  11  -3   6  472.85   38.40
 -11  -3  -6  456.65   28.90
 -11   3  -6  456.55   27.60
  11   3   6  491.15   31.30
 -11   3  -6  441.26   34.10
  13  -3   6  483.75   30.20
 -13  -3  -6  463.25   35.70
 -13  -3  -6  525.65   36.80
  13  -3   6  512.75   41.80
  13   3   6  531.95   34.60
 -13   3  -6  508.45   29.90
 -13   3  -6  509.85   39.10
 -15  -3  -6   69.19   13.60
  15  -3   6   69.89   16.00
 -15  -3  -6   88.39    8.00
  15  -3   6   55.29    6.40
  15   3   6   77.49   10.40
 -15   3  -6   59.99   12.70
 -15   3  -6   71.79    7.70
 -17  -3  -6   -0.60    1.80
  17  -3   6    1.30    2.10
  17  -3   6    2.00    4.50
 -17  -3  -6    3.20    4.00
 -17   3  -6    2.60    1.40
 -17   3  -6    1.80    4.90
 -19  -3  -6  531.55   32.70
  19  -3   6  551.24   32.70
  19  -3   6  532.25   45.30
 -19  -3  -6  519.25   41.10
 -19   3  -6  512.85   42.70
  19   3   6  481.95   42.70
 -19   3  -6  506.15   31.30
  21  -3   6  235.78   16.30
 -21  -3  -6  215.18   15.50
 -21  -3  -6  180.08   22.40
 -21   3  -6  178.88   13.90
 -21   3  -6  223.08   25.30
  21   3   6  181.18   21.10
 -23  -3  -6  495.65   29.70
 -23  -3  -6  488.95   40.50
 -23   3  -6  400.96   27.70
 -23   3  -6  440.86   41.00
 -28  -4   6  213.68   28.30
  28  -4  -6  316.17   35.70
 -28   4   6  245.08   24.80
  26  -4  -6  149.29   20.90
 -26  -4   6  148.39   21.70
 -26  -4   6  157.98   11.70
 -26   4   6  129.89   16.40
  24  -4  -6  425.96   37.50
 -24  -4   6  439.56   26.20
 -24  -4   6  385.66   37.80
 -24   4   6  404.46   32.50
  24   4  -6  406.56   40.80
  22  -4  -6   71.79   15.20
 -22  -4   6   43.20   11.40
 -22   4   6   67.29   10.00
  22   4  -6   70.49   16.60
 -20  -4   6    8.80    6.10
  20  -4  -6    5.70    4.70
  20   4  -6    4.90    5.90
 -20   4   6    2.60    2.90
 -18  -4   6   47.10   15.50
  18  -4  -6   76.59   14.80
 -18   4   6   76.59    9.30
  18   4  -6   62.89   15.30
 -16  -4   6  162.48   20.70
  16  -4  -6  160.18   17.30
  16   4  -6  159.58   22.30
  14  -4  -6 1275.77   74.29
 -14  -4   6 1228.78   81.59
 -14  -4   6 1114.69   67.99
 -14   4   6 1210.48   69.69
  14   4  -6 1260.97   84.79
 -12  -4   6 1068.59   70.29
 -12  -4   6  970.80   56.29
  12  -4  -6  972.30   59.79
  12   4  -6  984.90   71.29
  10  -4  -6  693.93   41.60
 -10  -4   6  711.03   52.59
  10  -4  -6  690.03   38.10
  10   4  -6  681.53   54.09
   8  -4  -6  160.78   10.30
  -8  -4   6  177.78   11.90
  -8  -4   6  173.38   20.50
  -6  -4   6   -1.70    1.90
  -6  -4   6   -0.20    0.60
  -6  -4   6   -2.90    3.10
   6  -4  -6    1.90    1.60
   4  -4  -6  626.84   33.20
  -4  -4   6  568.44   44.90
  -4  -4   6  499.65   39.50
  -2  -4   6  555.44   44.10
  -2  -4   6  627.84   48.50
   2  -4  -6  700.33   37.20
   0  -4   6  666.83   50.69
   0  -4  -6  725.33   42.10
   0  -4   6  692.03   41.40
   0  -4   6  793.22   55.29
   0   4  -6  734.73   41.60
   2  -4   6  580.64   45.10
   2  -4   6  541.85   32.00
   2  -4   6  535.55   41.80
  -2  -4  -6  487.05   32.50
  -2   4  -6  576.04   32.20
   4  -4   6  322.27   31.30
   4  -4   6  315.87   19.40
   4  -4   6  258.57   27.70
  -4  -4  -6  295.57   20.30
  -4   4  -6  317.47   19.30
  -6  -4  -6   19.80    4.30
   6  -4   6   16.70    3.20
   6  -4   6    6.40    6.60
   6  -4   6    8.80    6.40
  -6   4  -6   15.80    3.20
  -8  -4  -6    2.10    1.90
  -8  -4  -6    2.30    1.80
   8  -4   6    1.40    4.70
   8  -4   6   -4.00    4.20
  -8   4  -6    1.70    1.40
  10  -4   6   37.90    4.50
  10  -4   6   44.10   11.90
 -10  -4  -6   35.20    6.20
 -10  -4  -6   52.19    7.40
 -10   4  -6   31.30    4.90
 -10   4  -6   25.20    6.80
  12  -4   6  195.38   23.00
 -12  -4  -6  175.68   13.40
 -12  -4  -6  155.08   15.60
  12  -4   6  170.98   12.10
 -12   4  -6  161.08   16.90
 -12   4  -6  147.39   11.40
  12   4   6  163.48   13.60
 -14  -4  -6  190.58   19.00
 -14  -4  -6  208.18   15.40
  14  -4   6  222.58   26.40
 -14   4  -6  169.28   13.30
 -14   4  -6  187.28   19.90
  14   4   6  230.58   17.50
 -16  -4  -6  193.38   19.80
 -16  -4  -6  204.18   15.30
  16  -4   6  190.68   24.60
  16  -4   6  203.18   14.10
 -16   4  -6  202.38   13.70
  16   4   6  151.48   16.60
 -16   4  -6  204.28   21.10
 -18  -4  -6  316.87   29.30
 -18  -4  -6  383.96   24.30
  18  -4   6  367.86   22.90
  18   4   6  331.07   28.20
 -18   4  -6  336.37   31.20
 -18   4  -6  330.47   21.90
 -20  -4  -6  220.78   16.60
 -20  -4  -6  184.98   21.60
 -20   4  -6  217.98   15.00
  20   4   6  221.18   22.20
 -20   4  -6  184.28   22.80
 -25  -5   6  141.59   22.60
  25  -5  -6  199.18   23.70
 -25   5   6  159.68   17.20
  23  -5  -6  337.57   30.70
 -23  -5   6  338.07   33.70
 -23   5   6  259.17   23.60
 -21  -5   6  451.15   42.80
  21  -5  -6  531.55   40.40
 -21   5   6  456.45   33.30
  19  -5  -6  182.98   20.80
 -19  -5   6  206.28   14.50
 -19  -5   6  227.58   26.70
  19   5  -6  190.08   26.70
  17  -5  -6   60.79   13.00
 -17  -5   6  101.89   19.00
  17   5  -6  106.29   22.10
 -15  -5   6   12.50    3.30
  15  -5  -6   11.10    5.20
 -15  -5   6    9.00    7.20
  15   5  -6   15.30    8.40
  13  -5  -6   26.10    7.10
 -13  -5   6   40.40   11.70
  13   5  -6   46.00   14.00
 -11  -5   6  218.08   26.20
  11  -5  -6  236.18   18.10
  11  -5  -6  220.18   13.60
  11  -5  -6  249.28   13.70
   9  -5  -6  145.39   10.60
  -9  -5   6  160.28   16.30
   9  -5  -6  161.28   12.20
   9  -5  -6  160.48   12.40
  -9  -5   6  211.98   26.50
   7  -5  -6  438.46   26.00
  -7  -5   6  439.66   34.00
  -5  -5   6  168.88   18.80
  -5  -5   6  159.48   31.40
   5  -5  -6  177.38   12.30
   3  -5  -6  274.07   17.70
  -3  -5   6  245.78   32.60
  -3  -5   6  275.57   25.70
  -3  -5   6  240.08   16.80
  -1  -5   6   46.80   11.50
  -1  -5   6   41.10   20.10
  -1  -5   6   28.10    4.20
   1  -5  -6   31.50    5.30
   1  -5   6   24.20    3.80
   1  -5   6   17.30   11.20
  -1  -5  -6   23.80    4.90
   1  -5   6   24.00   10.00
  -3  -5  -6  174.38   14.70
   3  -5   6  202.88   23.10
   3  -5   6  203.28   25.30
   3  -5   6  193.88   13.50
  -5  -5  -6  193.08   15.30
   5  -5   6  181.58   22.80
   5  -5   6  179.88   24.40
   5  -5   6  208.28   13.90
  -5   5  -6  185.38   13.50
   7  -5   6  645.94   54.19
   7  -5   6  659.03   38.20
   7  -5   6  670.03   52.29
  -7   5  -6  601.24   37.50
   9  -5   6  406.86   40.20
   9  -5   6  399.16   37.60
  -9  -5  -6  384.16   25.60
   9  -5   6  407.96   25.60
  -9  -5  -6  359.76   24.40
  -9   5  -6  319.57   22.70
 -11  -5  -6  375.16   28.30
  11  -5   6  459.65   26.40
  11  -5   6  441.06   40.40
  11  -5   6  445.86   43.40
 -11  -5  -6  392.96   27.70
 -11   5  -6  405.86   25.60
 -13  -5  -6    0.70    2.10
  13  -5   6    1.90    2.10
  13  -5   6    8.10    7.10
 -13  -5  -6   -0.90    3.30
 -13   5  -6   -0.70    1.60
  15  -5   6    7.20    2.80
 -15  -5  -6    8.50    5.10
 -15  -5  -6   10.20    4.20
  15   5   6    1.30    3.70
 -15   5  -6   -0.10    3.80
 -15   5  -6    4.80    2.50
 -17  -5  -6  210.58   21.00
 -17  -5  -6  220.38   16.70
 -17   5  -6  194.58   14.40
 -17   5  -6  184.38   20.30
  20  -6  -6  207.38   22.80
 -20  -6   6  160.68   24.80
  18  -6  -6   16.40    7.80
 -18  -6   6    8.20    8.40
 -16  -6   6  373.26   39.20
  16  -6  -6  400.06   31.90
 -14  -6   6   73.79   19.10
  14  -6  -6   36.30   10.40
  12  -6  -6  478.55   27.20
 -12  -6   6  447.66   36.30
 -12  -6   6  447.26   43.50
  12  -6  -6  465.05   33.20
  12  -6  -6  506.45   27.10
  12  -6  -6  514.55   33.70
  10  -6  -6    4.50    1.60
 -10  -6   6    2.90    6.20
  10  -6  -6    8.10    3.70
  10  -6  -6    3.30    3.40
 -10  -6   6    2.30    5.20
  10  -6  -6    4.80    1.50
  -8  -6   6   40.60   13.00
  -8  -6   6   68.89   13.80
  -8  -6   6   73.49    7.20
   8  -6  -6   62.49    6.00
   6  -6  -6  176.78   13.20
  -6  -6   6  169.68   23.70
  -6  -6   6  178.58   13.50
  -6  -6   6  203.98   22.40
  -4  -6   6   26.40   10.40
   4  -6  -6   34.70    5.80
  -4  -6   6   22.10   10.10
  -4  -6   6   29.10    5.00
  -2  -6   6  557.04   47.50
  -2  -6   6  549.65   49.30
   2  -6  -6  549.35   35.90
  -2  -6   6  619.14   35.10
   0  -6  -6  108.99   11.30
   0  -6   6  115.69   22.20
   0  -6   6  138.39   10.60
   0  -6   6  153.48   21.10
  -2  -6  -6  345.47   27.50
   2  -6   6  446.66   39.50
   2  -6   6  455.15   42.40
   2  -6   6  436.46   26.20
   4  -6   6    0.50    5.20
  -4  -6  -6    7.70    3.20
   4  -6   6    2.80    2.20
  -6  -6  -6   13.00    4.10
   6  -6   6    9.00    3.20
   6  -6   6    7.50    8.90
   6  -6   6    9.20    8.50
   8  -6   6  133.59   28.60
   8  -6   6  174.18   24.80
  10  -6   6   43.90   15.20
 -10  -6  -6   31.10    6.30
  10  -6   6   57.89   18.10
 -12  -6  -6  361.66   26.50
  12  -6   6  363.96   41.20
 -12  -6  -6  345.47   25.70
  -9  -7   6   67.29   15.60
   9  -7  -6   93.49    7.80
   9  -7  -6   84.49    7.60
  -9  -7   6   69.99   24.10
  -7  -7   6  566.94   46.40
  -7  -7   6  480.15   48.20
   7  -7  -6  519.05   30.20
   7  -7  -6  489.85   31.70
  -5  -7   6    8.60    9.60
   5  -7  -6   13.30    4.00
  -5  -7   6   11.40   10.50
  -3  -7   6  126.99   23.00
  -3  -7   6  106.39   23.90
   3  -7  -6  121.99   11.40
  -1  -7   6   72.69   17.40
   1  -7  -6   66.29    9.80
  -1  -7   6   54.39   17.10
   1  -7   6   -3.80   10.30
   1  -7   6   -5.50    7.70
  -1  -7  -6   -0.60    2.80
 -34   0   7   -0.40    1.20
 -34   0   7    1.60    4.90
 -34   0   7    3.30    1.50
  34   0  -7    4.60    9.10
 -32   0   7    1.10    1.00
  32   0  -7   -2.50    6.30
 -32   0   7   -8.00    6.20
  30   0  -7    0.30    6.30
 -30   0   7   -3.00    6.30
 -30   0   7    3.60    1.20
  28   0  -7   -1.00    5.80
 -28   0   7   -5.70    4.00
 -28   0   7    3.20    1.20
 -26   0   7    0.80    0.90
  26   0  -7   -1.30    4.20
 -26   0   7    2.70    4.50
 -24   0   7    3.30    1.20
  24   0  -7    6.10    4.00
 -24   0   7    2.40    4.00
 -22   0   7   -0.30    0.80
 -22   0   7   -1.60    2.70
 -20   0   7    1.70    0.90
  20   0  -7    2.90    4.20
 -18   0   7    2.40    3.90
 -18   0   7    1.50    0.80
  18   0  -7    4.70    3.90
  16   0  -7   -0.50    2.90
 -16   0   7    1.30    0.70
 -16   0   7    1.40    2.20
 -14   0   7    2.70    1.00
  14   0  -7   -1.00    2.40
 -14   0   7    1.00    2.60
 -12   0   7    2.30    2.90
 -12   0   7    0.00    0.60
  12   0  -7    0.40    0.70
  12   0  -7    0.30    2.50
 -10   0   7   -0.30    0.50
 -10   0   7   -1.30    1.60
  10   0  -7    0.10    0.70
  10   0  -7    0.10    2.50
  -8   0   7    1.40    0.80
  -8   0   7    4.10    3.00
   8   0  -7   -3.90    1.70
   8   0  -7    0.30    0.60
   6   0  -7    1.40    2.50
  -6   0   7   -0.40    1.80
   6   0  -7    0.60    0.80
  -6   0   7    1.00    0.80
  -4   0   7    2.10    2.30
  -4   0   7   -0.40    0.70
  -4   0   7   -0.70    1.30
   4   0  -7    0.20    0.60
  -2   0   7   -1.30    1.70
  -2   0   7    1.10    0.90
   2   0  -7   -0.60    0.50
  -2   0   7    2.10    2.30
   0   0   7    2.50    2.30
   0   0   7   -0.50    0.70
   0   0  -7    1.30    0.90
   2   0   7   -1.90    1.90
   2   0   7    0.20    0.90
   2   0   7    1.80    2.60
  -2   0  -7    1.10    0.90
  -4   0  -7    1.00    0.90
  -4   0  -7    0.70    1.70
   4   0   7    1.30    2.90
   4   0   7    0.90    1.00
   4   0   7    5.70    4.20
   6   0   7   -1.40    2.20
   6   0   7   -1.40    0.80
  -6   0  -7   -1.20    0.60
  -6   0  -7   -1.30    1.30
  -8   0  -7    2.30    2.30
   8   0   7    1.70    1.20
   8   0   7   -1.40    2.10
  -8   0  -7    9.30    2.50
  10   0   7    1.80    1.30
 -10   0  -7    1.60    2.80
 -10   0  -7   -1.30    0.80
  10   0   7    1.40    3.40
  12   0   7    0.60    2.90
 -12   0  -7   -0.40    1.10
 -12   0  -7    2.90    3.70
  14   0   7   -1.90    2.90
 -14   0  -7   -3.30    2.60
 -14   0  -7    1.00    1.40
 -16   0  -7    1.90    3.60
 -16   0  -7   -0.70    1.40
 -18   0  -7    3.70    4.30
  18   0   7   -1.20    3.90
 -18   0  -7   -2.00    1.30
 -20   0  -7   -0.50    1.60
  20   0   7    2.90    6.20
 -20   0  -7   -4.60    3.90
 -22   0  -7   -0.10    5.30
 -22   0  -7    0.80    2.20
 -24   0  -7   -2.90    5.10
 -24   0  -7   -3.40    1.70
  33  -1  -7   97.39   23.50
 -33  -1   7   58.69   18.40
 -33  -1   7   66.79    6.20
  33   1  -7   92.19   21.40
 -33   1   7   94.89   19.50
  31  -1  -7   -2.00    8.40
 -31  -1   7   -1.20    5.00
 -31  -1   7    1.40    1.60
 -31   1   7   16.00    8.20
  29  -1  -7    2.20    8.00
 -29  -1   7   -8.90    4.40
 -29  -1   7    1.10    1.10
 -29   1   7    1.40    5.10
  29   1  -7   -0.80    7.90
 -27  -1   7    0.80    1.20
  27  -1  -7    7.40    6.50
 -27  -1   7   -1.40    4.50
 -27   1   7    1.70    3.40
  27   1  -7   -1.30    5.90
  25  -1  -7    7.70    6.50
 -25  -1   7   20.60    9.50
  25   1  -7   16.90    7.80
 -25   1   7   18.40    1.60
 -25   1   7   17.00    6.80
 -23  -1   7   30.00    9.60
 -23  -1   7   25.30    3.10
  23  -1  -7   28.10   10.40
 -23   1   7   25.60    8.20
  23   1  -7   27.90    9.20
 -23   1   7   30.20    2.20
 -21  -1   7   -0.90    2.90
 -21  -1   7    0.80    0.90
  21  -1  -7    2.90    3.80
 -21   1   7   -1.60    6.30
 -21   1   7    0.70    0.50
  21   1  -7   -0.10    3.50
  19  -1  -7   44.90   10.50
 -19  -1   7   46.80    4.00
 -19  -1   7   63.99   14.40
  19   1  -7   27.30    8.60
 -19   1   7   45.00   10.40
 -19   1   7   47.10    3.10
 -17  -1   7   34.20    8.70
  17  -1  -7   40.90   10.30
 -17  -1   7   32.30    3.20
 -17   1   7   33.60    2.50
  17   1  -7   16.20    6.90
 -17   1   7   25.50    7.50
 -15  -1   7  192.68   19.90
  15  -1  -7  200.98   19.20
 -15  -1   7  193.58   12.20
 -15   1   7  200.48   11.50
 -15   1   7  202.78   17.70
  15   1  -7  200.98   21.40
 -13  -1   7   25.00    8.10
  13  -1  -7   25.50    7.10
 -13  -1   7   18.30    2.70
 -13   1   7   17.90    1.80
 -13   1   7   14.80    5.10
  13   1  -7   11.20    6.40
 -11  -1   7   73.79    5.60
  11  -1  -7   73.39    5.30
  11  -1  -7   98.19   11.30
 -11  -1   7   73.69   11.00
 -11   1   7   80.19    9.10
  11   1  -7   61.79   12.60
 -11   1   7   84.39    5.30
   9  -1  -7    0.60    0.70
   9  -1  -7   -0.80    2.10
  -9  -1   7    1.70    3.40
  -9  -1   7    0.00    0.70
  -9   1   7    1.70    0.90
   9   1  -7    0.20    0.90
  -9   1   7    3.70    2.60
   9   1  -7    2.30    3.70
  -7  -1   7   23.40    3.00
   7  -1  -7   15.30    5.10
   7  -1  -7   14.90    2.20
  -7  -1   7   21.10    6.80
   7   1  -7   11.80    2.10
  -7   1   7   18.00    2.10
   7   1  -7    9.90    5.00
  -5  -1   7  430.86   24.30
  -5  -1   7  441.36   32.00
  -5  -1   7  412.06   27.80
   5  -1  -7  380.26   23.90
  -5   1   7  460.05   26.50
  -5   1   7  431.06   24.30
   5   1  -7  394.76   24.40
  -3  -1   7  183.28   16.10
  -3  -1   7  194.38   12.20
  -3  -1   7  185.58   18.10
   3  -1  -7  186.78   11.90
  -3   1   7  202.98   14.40
   3   1  -7  186.18   12.30
  -3   1   7  201.68   12.30
  -1  -1   7  140.99   10.00
  -1  -1   7  152.58   16.10
  -1  -1   7  147.19   15.10
   1  -1  -7  159.68   10.00
  -1   1   7  154.68   10.40
  -1   1   7  169.08   12.60
   1   1  -7  145.79   10.10
   1  -1   7   19.80    6.40
   1  -1   7   14.80    6.30
   1  -1   7   16.90    3.60
  -1  -1  -7   20.80    2.80
   1   1   7    9.60    5.40
   1   1   7   21.60    3.50
  -1   1  -7   14.70    2.50
   1   1   7   21.30    4.90
  -3  -1  -7    1.10    0.90
   3  -1   7    3.00    1.40
   3  -1   7    6.80    4.40
   3  -1   7    2.90    3.60
   3   1   7    6.30    3.30
   3   1   7    2.30    2.50
  -3   1  -7    2.00    1.10
   3   1   7   -1.40    1.10
  -5  -1  -7   60.29    5.40
   5  -1   7   42.30    9.20
  -5  -1  -7   62.19    7.30
   5  -1   7   63.49    5.50
   5   1   7   53.39    5.90
  -5   1  -7   64.99    8.10
   5   1   7   74.49    8.30
  -5   1  -7   59.29    5.20
  -7  -1  -7   15.30    3.10
  -7  -1  -7   14.80    4.60
   7  -1   7   10.10    4.70
   7  -1   7    9.00    2.20
  -7   1  -7    9.40    4.40
   7   1   7   19.20    5.60
   7   1   7   18.70    4.20
  -7   1  -7   14.30    2.80
  -9  -1  -7   24.50    6.50
  -9  -1  -7   20.40    3.70
   9  -1   7   17.40    6.00
  -9   1  -7   24.10    3.60
  -9   1  -7   17.60    5.60
   9   1   7   11.10    4.80
 -11  -1  -7   27.70    4.70
 -11  -1  -7   28.80    7.70
  11  -1   7   24.60    8.10
 -11   1  -7   25.60    6.90
 -11   1  -7   32.90    3.90
  11   1   7   34.00    8.40
 -13  -1  -7   37.60    9.40
 -13  -1  -7   42.20    4.90
  13   1   7   31.80    8.30
 -13   1  -7   39.30    4.60
 -13   1  -7   41.10    9.90
 -15  -1  -7    2.80    1.90
 -15  -1  -7    2.20    5.00
  15  -1   7    3.10    2.20
 -15   1  -7    4.50    4.80
 -15   1  -7    0.40    1.40
  15   1   7   -0.40    3.00
 -17  -1  -7    2.10    4.60
 -17  -1  -7    6.30    2.70
  17  -1   7   11.20    6.10
  17  -1   7    8.30    6.10
 -17   1  -7   23.50    9.10
 -17   1  -7   12.20    3.10
  17   1   7    9.00    6.50
 -19  -1  -7   31.20    4.80
  19  -1   7   23.90    9.90
 -19  -1  -7   24.80    8.50
  19  -1   7   34.80    6.70
  19   1   7   32.10    9.40
 -19   1  -7   20.90    4.20
 -19   1  -7   29.40   10.00
 -21  -1  -7    6.30    5.70
 -21  -1  -7    7.30    3.10
 -21   1  -7    7.10    2.70
 -21   1  -7    4.60    5.70
 -23  -1  -7    7.10    7.20
 -23  -1  -7    1.00    2.30
 -23   1  -7    1.60    2.10
 -23   1  -7   -5.10    4.90
  32  -2  -7   29.50   12.10
 -32  -2   7   21.50    9.90
 -32   2   7   12.90    7.90
 -30  -2   7   36.20   12.10
  30   2  -7   66.89   20.40
 -30   2   7   17.10    6.90
  28  -2  -7   24.50   11.90
 -28  -2   7   36.30    4.00
 -28  -2   7   20.00    8.40
 -28   2   7   35.20    9.40
  28   2  -7   53.59   17.40
  26  -2  -7  196.18   23.60
 -26  -2   7  196.18   23.50
 -26  -2   7  193.88   12.80
  26   2  -7  152.78   23.10
 -26   2   7  196.28   20.50
 -24  -2   7  217.38   14.60
  24  -2  -7  283.37   27.00
 -24  -2   7  220.98   24.90
  24   2  -7  199.28   25.20
 -24   2   7  246.98   22.70
  22  -2  -7  122.19   15.90
 -22  -2   7   96.99    7.70
 -22  -2   7  106.79   16.20
 -22   2   7  112.09   13.60
  22   2  -7  116.49   23.20
 -20  -2   7    3.10    5.20
 -20  -2   7    5.00    1.60
  20  -2  -7    8.40    5.70
  20   2  -7    5.40    5.10
 -20   2   7   12.10    4.90
 -18  -2   7    0.90    3.30
  18  -2  -7   -0.50    2.80
 -18  -2   7    1.80    1.10
  18   2  -7   -0.80    3.10
 -18   2   7    3.40    3.50
 -16  -2   7   89.29   16.50
  16  -2  -7   59.89   11.80
 -16  -2   7   53.19    4.80
 -16   2   7   51.49    8.10
  16   2  -7   69.89   18.40
 -14  -2   7  285.87   18.10
 -14  -2   7  294.57   26.90
 -14   2   7  320.37   22.70
  14   2  -7  309.97   29.60
  12  -2  -7  151.58   13.70
 -12  -2   7  133.99   10.00
 -12  -2   7  130.79   16.00
  12  -2  -7  134.59    8.00
  12   2  -7  113.19   16.50
  10  -2  -7   60.09    7.90
  10  -2  -7   63.59    4.20
 -10  -2   7   52.59   11.30
 -10   2   7   58.59    6.80
  10   2  -7   44.60   11.10
   8  -2  -7   16.60    2.20
  -8  -2   7   14.10    3.40
   8  -2  -7   17.90    5.10
  -8  -2   7    4.80    4.10
  -8   2   7   14.90    4.50
   8   2  -7    7.00    6.10
  -6  -2   7   39.00    6.10
  -6  -2   7   50.79    4.50
   6  -2  -7   56.09    4.00
  -6  -2   7   45.70   11.10
   6   2  -7   44.00    4.40
  -4  -2   7    3.30    2.40
   4  -2  -7   12.50    2.00
  -4  -2   7    1.80    2.90
  -4  -2   7    5.50    1.50
   4   2  -7    8.90    1.80
   2  -2  -7   52.59    4.40
  -2  -2   7   75.49   15.10
  -2  -2   7   54.89    4.80
  -2  -2   7   40.80    8.30
   2   2  -7   56.89    5.00
   0  -2   7    0.70    0.80
   0  -2  -7    0.40    0.80
   0  -2   7    2.60    2.50
   0  -2   7    2.40    4.50
   0   2  -7   -0.10    0.90
   2  -2   7   -0.50    2.80
   2  -2   7   -0.80    0.60
   2  -2   7    2.60    3.00
  -2  -2  -7   -0.20    0.80
  -2   2  -7    0.00    0.80
   4  -2   7  413.46   24.20
   4  -2   7  445.66   35.30
   4  -2   7  422.06   32.20
  -4  -2  -7  371.96   23.90
  -4  -2  -7  378.66   24.40
   4   2   7  376.36   24.80
  -4   2  -7  431.86   24.10
   6  -2   7   80.29   11.90
  -6  -2  -7   89.39    7.20
   6  -2   7   78.49    6.80
  -6  -2  -7   84.79    8.60
  -6   2  -7  102.59   10.50
  -6   2  -7   83.99    6.80
   6   2   7   80.39    8.50
  -8  -2  -7  359.16   25.80
  -8  -2  -7  357.66   22.80
  -8   2  -7  373.86   27.70
  -8   2  -7  398.96   22.70
   8   2   7  344.57   28.40
 -10  -2  -7   31.20    7.80
 -10  -2  -7   44.20    5.00
  10  -2   7   26.70    4.60
 -10   2  -7   35.70    8.00
 -10   2  -7   43.20    4.50
  10   2   7   41.00    8.00
  12  -2   7   98.39    8.00
 -12  -2  -7   71.89   10.90
 -12  -2  -7   73.19    7.40
 -12   2  -7   86.99    7.20
 -12   2  -7  126.29   17.80
  12   2   7   69.89   10.10
 -14  -2  -7  185.58   13.50
 -14  -2  -7  181.18   18.80
  14  -2   7  180.28   13.60
 -14   2  -7  180.88   19.80
  14   2   7  173.28   17.10
 -14   2  -7  188.38   12.90
  16  -2   7    5.30    8.70
 -16  -2  -7   18.90    7.20
 -16  -2  -7   20.90    4.30
 -16   2  -7   25.10    4.00
 -16   2  -7   31.30    9.60
  18  -2   7  321.87   22.20
 -18  -2  -7  282.57   28.20
  18  -2   7  323.47   31.60
 -18  -2  -7  330.57   21.30
 -18   2  -7  312.37   20.50
 -18   2  -7  325.47   30.80
 -20  -2  -7   40.40    5.70
 -20  -2  -7   16.40    8.00
  20  -2   7   46.10   10.00
 -20   2  -7   33.90   11.40
 -20   2  -7   30.10    4.80
  20   2   7   17.90    7.90
 -22  -2  -7  186.98   13.00
 -22  -2  -7  104.69   21.20
 -22   2  -7  136.29   11.60
 -22   2  -7  159.88   22.50
 -31  -3   7    0.70    1.90
  31  -3  -7    3.00    7.10
 -31  -3   7    1.10    6.20
 -31   3   7    4.70    5.90
  29  -3  -7   26.40   11.40
 -29  -3   7   10.10    2.80
 -29  -3   7   15.00    8.10
 -29   3   7   32.90   10.40
  27  -3  -7   26.50   11.30
 -27  -3   7   28.60    4.30
 -27  -3   7   37.80   12.60
 -27   3   7   18.50    6.70
  27   3  -7   49.10   16.00
  25  -3  -7   76.19   18.60
 -25  -3   7    9.40    6.80
 -25   3   7   27.00   10.40
  23  -3  -7  122.79   17.70
  23   3  -7  126.89   19.80
 -23   3   7  117.29   14.30
 -21  -3   7    2.40    5.40
 -21  -3   7   10.90    2.40
  21  -3  -7   15.60    7.70
  21   3  -7    0.20    5.40
 -21   3   7   14.50    5.80
 -19  -3   7   64.39    6.30
 -19  -3   7   65.69   15.20
  19  -3  -7   98.89   13.30
 -19   3   7   86.29   10.50
  19   3  -7   79.29   18.10
  17  -3  -7    1.40    3.50
 -17  -3   7   16.50    7.70
 -17  -3   7    7.30    1.90
  17   3  -7   12.80    7.20
 -17   3   7    8.80    3.50
 -15  -3   7  366.06   33.70
  15  -3  -7  407.86   28.60
 -15  -3   7  389.16   23.40
  15   3  -7  370.46   35.70
 -13  -3   7   -0.40    4.60
  13  -3  -7    3.40    2.80
 -13  -3   7    3.70    1.50
  13   3  -7    2.10    4.70
 -13   3   7    1.20    2.00
  11  -3  -7  210.48   11.90
 -11  -3   7  188.28   21.70
 -11  -3   7  171.08   13.20
  11  -3  -7  236.58   16.70
 -11   3   7  229.78   13.60
  11   3  -7  184.78   22.90
  -9  -3   7   60.29    5.40
   9  -3  -7   59.19    4.20
   9  -3  -7   65.59    6.40
  -9  -3   7   54.39   14.00
   9   3  -7   37.80   11.00
   7  -3  -7   31.40    2.80
  -7  -3   7   24.60    3.60
  -7  -3   7   32.40    9.20
  -7  -3   7   31.20    6.90
  -5  -3   7  621.84   36.80
   5  -3  -7  685.13   36.00
  -5  -3   7  646.14   47.60
  -5  -3   7  610.94   42.60
   5   3  -7  626.74   37.10
  -3  -3   7    8.40    2.20
   3  -3  -7   10.20    2.20
  -3  -3   7    9.50    5.30
  -3  -3   7   12.80    5.30
   3   3  -7    9.70    2.40
  -1  -3   7  337.97   31.10
  -1  -3   7  365.36   21.70
  -1  -3   7  344.77   29.20
   1  -3  -7  356.86   21.30
   1  -3   7   15.30    7.50
   1  -3   7   30.20    8.70
  -1  -3  -7   28.40    3.90
  -1   3  -7   24.80    4.00
  -3  -3  -7  196.58   13.60
   3  -3   7  208.18   23.20
   3  -3   7  212.38   21.50
  -3   3  -7  192.78   13.30
   5  -3   7  352.36   32.90
  -5  -3  -7  343.67   21.20
   5  -3   7  319.47   29.30
  -5   3  -7  317.67   20.50
   7  -3   7   18.30    3.50
  -7  -3  -7   27.70    5.30
   7  -3   7    7.30    6.70
   7  -3   7   15.10    6.50
  -7  -3  -7   14.10    3.20
  -7   3  -7   15.80    3.20
  -9  -3  -7  128.19   11.00
   9  -3   7  118.59   17.00
   9  -3   7  132.99   10.40
  -9  -3  -7  160.48   13.30
   9   3   7  143.09   11.20
  -9   3  -7  150.88   10.60
  -9   3  -7  146.19   14.80
  11  -3   7   50.89   13.20
  11  -3   7   61.29    6.10
 -11  -3  -7   57.39    6.80
 -11  -3  -7   59.29    8.70
 -11   3  -7   63.99    6.00
  11   3   7   62.69    7.80
 -11   3  -7   56.19   11.30
 -13  -3  -7  273.27   22.40
 -13  -3  -7  260.77   17.80
  13  -3   7  256.97   17.20
 -13   3  -7  243.48   16.50
  13   3   7  239.48   20.00
 -13   3  -7  233.78   22.90
  15  -3   7   72.79    7.30
  15  -3   7   61.89   14.00
 -15  -3  -7   86.49    8.10
 -15   3  -7   64.69    6.60
 -15   3  -7   52.99   11.50
  15   3   7   73.39   10.20
  17  -3   7  165.48   12.60
  17  -3   7  187.88   37.00
 -17  -3  -7  156.08   12.40
 -17  -3  -7  126.79   16.70
 -17   3  -7  142.59   11.30
 -17   3  -7  148.99   18.80
 -19  -3  -7    0.50    4.50
 -19  -3  -7    5.70    3.10
 -19   3  -7   -4.50    4.20
  19   3   7    7.80    4.90
 -19   3  -7   -0.30    1.40
 -21  -3  -7  115.79   18.30
 -21  -3  -7  177.38   13.30
 -21   3  -7  190.28   23.00
 -21   3  -7  141.49   11.70
 -28  -4   7   34.50   11.20
  28  -4  -7  116.39   22.40
 -28   4   7   50.09   11.00
 -26  -4   7   63.49    6.20
  26  -4  -7   32.10   10.50
 -26  -4   7   61.99   18.30
  24  -4  -7  300.47   29.80
 -24  -4   7  294.67   19.80
 -24  -4   7  298.97   32.10
 -24   4   7  316.47   26.10
  24   4  -7  313.47   34.70
 -22  -4   7   90.79    7.60
  22  -4  -7   73.79   14.80
 -22  -4   7   99.79   20.10
 -22   4   7   72.29   10.40
  22   4  -7   75.29   18.30
 -20  -4   7  141.89   13.50
 -20  -4   7  114.19   22.60
  20  -4  -7  140.69   17.50
 -20   4   7  145.99   13.80
 -18  -4   7  113.49   10.20
  18  -4  -7   99.39   14.50
 -18  -4   7   87.69   19.20
  18   4  -7  115.19   21.80
 -16  -4   7  131.39   19.70
  16  -4  -7  189.78   16.60
 -16   4   7  148.19   12.50
  16   4  -7  146.79   22.00
 -14  -4   7  473.25   40.90
  14  -4  -7  463.75   32.00
  14   4  -7  482.55   43.20
 -14   4   7  483.45   28.30
 -12  -4   7  181.28   21.90
  12  -4  -7  168.58   13.70
  12  -4  -7  167.98    9.70
  12   4  -7  164.28   22.80
  10  -4  -7  205.58   11.50
 -10  -4   7  170.98   21.80
  10   4  -7  170.28   22.80
  -8  -4   7   71.19   10.10
  -8  -4   7   80.29   16.00
   8  -4  -7   78.19    5.60
  -6  -4   7  402.46   36.40
  -6  -4   7  374.86   31.00
   6  -4  -7  433.36   23.80
  -4  -4   7  337.47   32.30
  -4  -4   7  288.27   27.50
   4  -4  -7  389.76   21.10
  -2  -4   7  189.28   23.80
  -2  -4   7  218.88   22.80
   2  -4  -7  261.77   15.50
   2   4  -7  245.68   16.00
   0  -4   7  114.29   18.20
   0  -4  -7  135.99   10.00
   0  -4   7  138.09   17.60
   0   4  -7  135.29   10.20
   2  -4   7  165.78   19.70
   2  -4   7  133.49   19.70
  -2  -4  -7  145.29   11.20
  -2   4  -7  151.68   11.10
   4  -4   7  331.87   21.10
   4  -4   7  333.07   31.50
   4  -4   7  369.86   34.70
  -4  -4  -7  323.27   21.70
  -6  -4  -7  204.08   14.80
   6  -4   7  175.88   24.70
   6  -4   7  197.58   13.90
   6  -4   7  196.28   23.10
  -6   4  -7  203.88   13.80
   8  -4   7  276.47   31.40
   8  -4   7  278.97   29.40
   8  -4   7  304.97   18.60
  -8  -4  -7  276.47   18.20
  -8   4  -7  255.97   18.00
 -10  -4  -7   43.20    6.40
  10  -4   7   34.30    6.40
  10  -4   7   24.60   12.00
  10  -4   7   11.70   10.50
 -10  -4  -7   40.90    6.10
 -10   4  -7   23.10    3.90
  12  -4   7  224.08   26.50
 -12  -4  -7  224.98   18.70
 -12  -4  -7  219.88   16.60
  12  -4   7  227.48   15.80
 -12   4  -7  237.38   21.20
 -12   4  -7  226.78   15.50
  14  -4   7  236.58   15.70
 -14  -4  -7  227.28   20.40
  14  -4   7  255.37   29.20
 -14  -4  -7  215.08   16.30
 -14   4  -7  193.68   14.70
 -14   4  -7  192.38   20.20
  14   4   7  209.68   16.90
 -16  -4  -7  111.69   14.00
 -16  -4  -7  123.99   10.70
 -16   4  -7   94.09   14.20
 -16   4  -7   98.99    8.90
 -18  -4  -7  135.99   11.60
 -18  -4  -7   97.89   18.30
 -18   4  -7  122.49   10.10
 -18   4  -7  103.59   16.10
 -25  -5   7    2.30    6.20
  25  -5  -7   30.30   11.40
 -25   5   7    0.50    3.20
 -23  -5   7   62.69   17.70
  23  -5  -7   52.09   14.40
 -23   5   7   53.59    9.90
 -21  -5   7    0.50    5.60
  21  -5  -7    1.50    5.80
 -19  -5   7   83.29   20.10
  19  -5  -7  108.69   14.30
 -19   5   7   90.89    9.40
 -17  -5   7   18.30    9.70
  17  -5  -7    5.70    4.90
 -17  -5   7   12.90    3.20
  17   5  -7   15.50   10.30
 -15  -5   7  101.59    9.00
  15  -5  -7  115.69   12.20
 -15  -5   7  120.99   18.40
  15   5  -7   87.49   19.60
  13  -5  -7   40.70    5.90
 -13  -5   7   30.50    4.60
 -13  -5   7   51.49   13.70
  13   5  -7   40.50   13.60
 -11  -5   7   32.40   11.90
 -11  -5   7   31.80    5.10
  11  -5  -7   34.80    2.80
   9  -5  -7  106.79    7.70
  -9  -5   7  111.69   14.40
  -9  -5   7  114.39   17.90
   7  -5  -7  133.69    8.70
  -7  -5   7  121.99   15.60
  -7  -5   7   91.49   19.00
  -5  -5   7   86.49   17.10
  -5  -5   7   45.90   10.70
   5  -5  -7   74.49    6.10
   3  -5  -7   97.29    8.10
  -3  -5   7   83.89   17.40
  -3  -5   7  114.79   10.70
  -3  -5   7   92.79   14.80
   1  -5  -7  138.19   10.80
  -1  -5   7  133.59   20.10
  -1  -5   7  139.59   19.00
  -1  -5   7  142.59   11.80
   1  -5   7   51.49   14.30
   1  -5   7   29.00   11.80
   1  -5   7   42.40    5.10
  -1  -5  -7   37.10    5.60
   3  -5   7  420.86   39.90
  -3  -5  -7  323.07   24.70
   3  -5   7  448.56   39.10
   3  -5   7  425.76   25.10
  -3   5  -7  390.66   24.80
   5  -5   7   63.69    6.30
   5  -5   7   83.99   21.60
  -5  -5  -7   55.19    9.80
  -5   5  -7   52.59    5.90
   7  -5   7  126.89   22.00
  -7  -5  -7  116.99   10.50
   7  -5   7  107.89   21.70
   7  -5   7  113.39    9.50
  -7   5  -7  110.19    9.20
   9  -5   7  155.48   29.40
   9  -5   7  152.68   11.60
   9  -5   7  146.69   22.30
  -9  -5  -7  162.18   13.00
  -9   5  -7  138.89   11.30
  11  -5   7   85.79   21.70
 -11  -5  -7   71.89    8.10
 -11  -5  -7   71.79    7.50
 -11   5  -7   72.99    7.10
 -13  -5  -7  313.57   22.00
  13  -5   7  361.86   39.70
 -13  -5  -7  275.77   22.10
 -13   5  -7  315.97   20.40
 -15  -5  -7   46.80    8.90
 -15  -5  -7   39.40    6.80
  15  -5   7   38.10   14.90
 -15   5  -7   44.00    5.50
  18  -6  -7    1.90    4.10
 -18  -6   7    1.20    6.70
 -16  -6   7   48.60   15.30
  16  -6  -7   76.49   10.20
  14  -6  -7   47.60    8.70
 -14  -6   7   32.40   13.20
  14  -6  -7   53.29    7.50
 -12  -6   7   -3.20    3.30
 -12  -6   7   -2.00    5.70
  12  -6  -7    1.70    0.90
  12  -6  -7    0.90    0.90
 -10  -6   7  231.58   28.80
 -10  -6   7  226.98   24.20
  10  -6  -7  226.88   13.90
  -8  -6   7   64.99   17.60
   8  -6  -7   56.89    5.20
  -8  -6   7   73.99   16.00
  -6  -6   7  260.47   28.20
   6  -6  -7  269.97   17.20
  -6  -6   7  249.38   30.00
  -4  -6   7    7.30    8.20
  -4  -6   7    6.50    6.90
   4  -6  -7   13.70    3.00
  -2  -6   7    8.20    6.80
   2  -6  -7   13.10    3.50
  -2  -6   7   19.00   10.60
   0  -6   7  143.39   21.80
   0  -6  -7  186.48   13.70
   0  -6   7  154.18   24.20
  -2  -6  -7    7.40    3.20
   2  -6   7   -0.20    7.00
   2  -6   7   11.20    8.30
   4  -6   7  191.38   25.90
   4  -6   7  110.39   25.20
  -4  -6  -7  180.88   14.30
  -6  -6  -7    9.80    3.60
   6  -6   7    2.30    7.70
  -8  -6  -7   74.69    8.70
   8  -6   7   53.39   18.40
 -32   0   8  390.86   23.50
  32   0  -8  489.75   46.20
  30   0  -8  416.16   39.40
 -30   0   8  274.57   32.10
 -30   0   8  323.17   19.00
 -28   0   8  353.36   20.20
  28   0  -8  348.97   36.10
 -28   0   8  333.87   33.30
 -26   0   8  290.87   28.80
 -26   0   8  269.47   16.60
  26   0  -8  327.57   31.80
  24   0  -8  234.88   26.60
 -24   0   8  254.47   25.00
 -24   0   8  229.98   14.10
 -22   0   8  355.96   19.70
  22   0  -8  307.27   30.70
 -22   0   8  336.37   29.70
 -20   0   8  530.65   29.40
 -20   0   8  529.25   39.40
  20   0  -8  494.45   41.00
 -18   0   8  710.13   40.20
 -18   0   8  708.13   50.89
  18   0  -8  769.52   52.99
 -16   0   8 1593.74   96.69
 -16   0   8 1589.74   86.79
  16   0  -8 1599.94   99.59
 -14   0   8   34.20    3.10
 -14   0   8   30.80    7.90
  14   0  -8   57.29   13.10
  12   0  -8   95.69   17.10
 -12   0   8   84.99   11.00
  12   0  -8   75.79    5.80
 -12   0   8   76.69    5.60
  10   0  -8   24.90    7.90
 -10   0   8   18.60    2.30
 -10   0   8   20.90    6.70
  10   0  -8   19.30    2.40
   8   0  -8   75.69    5.80
  -8   0   8   81.39   10.50
  -8   0   8   75.89    5.70
   8   0  -8   85.49   11.90
  -6   0   8 1357.46   75.59
  -6   0   8 1481.35   82.99
   6   0  -8 1310.67   75.69
  -4   0   8   94.49   10.80
   4   0  -8   81.49    6.30
  -4   0   8   78.99    6.10
   2   0  -8  854.01   48.40
  -2   0   8  876.91   55.09
   0   0   8  555.04   34.80
   0   0   8  550.44   36.20
   0   0   8  454.85   28.90
   0   0  -8  465.25   28.80
  -2   0  -8  957.10   54.09
   2   0   8  826.62   53.99
   2   0   8 1069.59   60.59
   2   0   8 1039.50   62.09
   4   0   8  101.89   12.80
   4   0   8   88.69    7.40
  -4   0  -8   80.99    6.90
   4   0   8   95.79   11.30
   6   0   8   37.40    4.40
   6   0   8   42.40   10.70
  -6   0  -8   35.30    7.10
  -6   0  -8   35.50    4.10
   6   0   8   36.10    8.90
   8   0   8  746.43   48.00
  -8   0  -8  683.13   40.20
  -8   0  -8  681.93   45.00
   8   0   8  673.03   41.10
 -10   0  -8  558.24   32.90
  10   0   8  587.94   40.70
 -10   0  -8  516.65   38.20
 -12   0  -8 1967.90  109.09
 -14   0  -8   37.40   10.90
  14   0   8   34.90   10.10
 -14   0  -8   24.80    4.20
 -16   0  -8  469.05   38.00
 -16   0  -8  437.66   28.80
  16   0   8  509.35   39.80
 -18   0  -8   26.10   10.40
 -18   0  -8   23.50    4.60
  18   0   8   22.40    9.30
 -20   0  -8    6.40    2.60
 -20   0  -8    5.80    6.60
 -22   0  -8  877.11   51.79
 -22   0  -8  870.51   65.59
 -33  -1   8   24.00   11.10
 -33  -1   8   40.30    4.50
  33  -1  -8   55.09   19.10
 -33   1   8   59.69   15.90
  33   1  -8   53.49   16.60
 -31  -1   8   30.20    3.60
  31  -1  -8   20.50   10.40
 -31  -1   8   42.60   15.30
 -31   1   8   11.20    7.00
  31   1  -8   31.30   13.40
  29  -1  -8  211.88   27.70
 -29  -1   8  245.78   27.90
 -29  -1   8  229.88   14.50
 -29   1   8  211.28   23.90
  29   1  -8  269.67   31.00
 -27  -1   8  116.19   17.70
  27  -1  -8   83.59   18.30
 -27  -1   8  106.39    7.70
 -27   1   8   94.59   14.90
  27   1  -8  162.58   29.10
  25  -1  -8  951.00   67.59
 -25  -1   8  969.60   66.89
 -25  -1   8  927.11   51.79
  25   1  -8  927.51   68.59
 -25   1   8  867.11   63.89
  23  -1  -8  115.19   21.40
 -23  -1   8  110.89   16.30
 -23   1   8  101.49   14.60
  23   1  -8  114.49   22.30
 -23   1   8  104.39    6.40
 -21  -1   8  387.06   22.60
 -21  -1   8  381.26   33.30
  21  -1  -8  392.96   33.50
 -21   1   8  402.36   21.40
 -21   1   8  414.26   32.30
  21   1  -8  295.47   32.70
 -19  -1   8    4.30    4.40
 -19  -1   8   12.40    2.30
  19  -1  -8    8.40    6.20
 -19   1   8    6.60    4.30
  19   1  -8    8.50    5.40
  17  -1  -8  120.49   14.60
 -17  -1   8  108.19    7.70
 -17  -1   8   98.89   14.20
 -17   1   8  110.99   13.10
 -17   1   8  113.49    7.00
  17   1  -8  105.69   16.00
 -15  -1   8  875.61   59.89
 -15  -1   8  917.61   50.19
  15  -1  -8  890.61   59.29
 -15   1   8  916.11   49.50
  15   1  -8  878.71   62.79
 -15   1   8  910.71   57.09
 -13  -1   8  243.18   21.30
  13  -1  -8  193.48   12.60
  13  -1  -8  224.48   20.40
 -13  -1   8  216.48   13.20
  13   1  -8  227.38   23.00
 -13   1   8  198.78   17.60
 -13   1   8  210.08   12.60
  11  -1  -8 1299.57   84.19
  11  -1  -8 1349.07   77.29
 -11  -1   8 1391.96   76.79
  11   1  -8 1482.35   89.89
 -11   1   8 1421.46   82.19
  11   1  -8 1438.06   77.29
 -11   1   8 1418.76   76.49
   9  -1  -8  583.74   40.90
  -9  -1   8  603.14   34.30
  -9  -1   8  636.14   43.30
   9  -1  -8  626.64   34.00
  -9   1   8  614.14   38.60
   9   1  -8  555.94   34.50
   9   1  -8  653.03   45.70
  -9   1   8  592.04   34.00
  -7  -1   8 1907.21  104.49
  -7  -1   8 1937.81  112.79
  -7  -1   8 1694.23  107.19
   7  -1  -8 1943.31  103.39
  -7   1   8 1845.72  103.49
   7   1  -8 1816.42  114.39
  -7   1   8 2110.89  106.59
   7   1  -8 1905.21  103.99
  -5  -1   8   33.60    7.40
  -5  -1   8   56.89   11.90
   5  -1  -8   46.90    4.00
  -5  -1   8   41.30    4.10
  -5   1   8   47.50    6.40
   5   1  -8   48.90    4.40
  -5   1   8   48.30    4.40
  -3  -1   8   13.00    2.40
  -3  -1   8   22.00    6.60
  -3  -1   8   13.40    6.00
   3  -1  -8   24.20    3.30
  -3   1   8   23.20    3.40
  -3   1   8   33.00    6.40
   3   1  -8   16.20    2.70
  -1  -1   8  654.63   47.30
  -1  -1   8  662.83   41.10
  -1  -1   8  728.53   49.99
   1  -1  -8  742.63   41.10
  -1   1   8  717.63   42.40
   1   1  -8  745.33   41.50
  -1   1   8  835.22   45.00
   1  -1   8  437.46   33.00
  -1  -1  -8  391.36   23.70
   1  -1   8  379.96   23.80
   1  -1   8  378.46   30.10
   1   1   8  391.46   24.50
  -1   1  -8  380.76   23.80
   1   1   8  461.75   27.90
  -3  -1  -8 2347.77  118.09
   3  -1   8 1981.40  125.49
   3  -1   8 2090.29  117.99
   3  -1   8 2260.17  128.99
  -3   1  -8 1935.41  117.59
   3   1   8 2298.57  126.99
   3   1   8 2168.38  119.09
   5  -1   8   46.10    4.80
  -5  -1  -8   48.50    4.80
   5  -1   8   38.80    9.10
   5  -1   8   35.70   11.50
  -5  -1  -8   44.40    6.00
  -5   1  -8   39.00    4.40
   5   1   8   49.70    5.60
   5   1   8   50.79   10.00
   5   1   8   52.59    7.50
  -7  -1  -8  634.54   38.60
   7  -1   8  593.14   43.00
  -7  -1  -8  632.14   34.90
   7   1   8  600.54   39.40
   7   1   8  521.35   36.20
  -7   1  -8  581.84   39.10
  -7   1  -8  575.24   34.50
  -9  -1  -8   -3.40    2.20
  -9  -1  -8   -0.40    1.30
   9  -1   8    1.50    3.60
  -9   1  -8    0.40    1.10
  -9   1  -8    0.00    2.70
   9   1   8   -1.20    2.50
 -11  -1  -8   43.70    7.00
 -11  -1  -8   22.50    6.90
 -11   1  -8   37.90    4.40
  11   1   8   32.40    8.70
 -11   1  -8   35.60   10.40
 -13  -1  -8  553.34   32.90
  13  -1   8  593.54   43.80
 -13  -1  -8  501.45   50.39
 -13   1  -8  492.25   39.30
 -13   1  -8  545.25   32.50
 -15  -1  -8    0.70    1.60
  15  -1   8   -0.30    4.60
  15  -1   8    4.80    2.30
 -15  -1  -8   -1.20    2.40
  15   1   8    3.70    4.70
 -15   1  -8   -3.30    2.50
 -15   1  -8    1.30    1.60
 -17  -1  -8  552.34   35.30
  17  -1   8  603.04   38.00
 -17  -1  -8  587.24   44.50
  17  -1   8  573.94   46.90
 -17   1  -8  560.24   44.80
  17   1   8  599.74   44.00
 -17   1  -8  579.84   35.10
 -19  -1  -8  131.59   18.10
 -19  -1  -8  130.19   11.00
 -19   1  -8  153.88   19.90
 -19   1  -8  113.19   10.40
 -21  -1  -8  364.56   35.90
 -21  -1  -8  423.46   26.10
 -21   1  -8  393.06   37.30
 -21   1  -8  385.46   25.60
 -32  -2   8  171.38   13.90
 -32  -2   8  164.58   24.80
  32  -2  -8  195.18   29.00
 -32   2   8  178.28   21.80
 -30  -2   8  164.38   23.00
  30  -2  -8  179.48   25.80
 -30   2   8  149.88   19.10
  30   2  -8  176.68   32.00
  28  -2  -8    1.70    6.00
 -28  -2   8   14.60    7.80
 -28  -2   8   18.20    3.30
 -28   2   8   17.60    6.70
 -26  -2   8   72.59   17.50
 -26  -2   8   71.59    5.90
  26  -2  -8   52.99   14.20
 -26   2   8   43.50   10.60
  26   2  -8  111.49   24.30
 -24  -2   8  330.87   20.80
  24  -2  -8  388.76   33.50
 -24  -2   8  341.57   33.10
  24   2  -8  289.37   33.20
 -24   2   8  375.76   32.30
 -22  -2   8  202.58   22.80
 -22  -2   8  172.58   11.80
  22  -2  -8  165.38   20.10
  22   2  -8  194.48   24.00
 -22   2   8  173.78   18.20
 -20  -2   8  665.63   39.10
  20  -2  -8  749.33   50.19
 -20  -2   8  648.34   49.99
  20   2  -8  672.13   53.89
 -20   2   8  695.13   46.70
 -18  -2   8  418.16   24.80
  18  -2  -8  406.96   32.80
 -18  -2   8  448.16   36.20
  18   2  -8  428.96   38.40
 -18   2   8  404.36   30.60
 -16  -2   8 1101.99   72.29
  16  -2  -8 1073.99   68.49
 -16  -2   8 1094.19   60.39
 -16   2   8 1070.49   66.09
  16   2  -8 1077.89   75.59
  14  -2  -8    3.70    3.80
 -14  -2   8    5.00    1.50
 -14  -2   8    3.20    4.40
  14   2  -8   -1.90    6.30
 -12  -2   8   65.19   14.90
  12  -2  -8   49.99    3.70
 -12  -2   8   47.10    4.50
  12  -2  -8   44.20    9.30
  12   2  -8   44.90   13.20
  10  -2  -8  231.98   18.60
 -10  -2   8  238.98   14.60
  10  -2  -8  223.38   13.50
 -10  -2   8  222.08   22.60
  10   2  -8  213.48   23.90
 -10   2   8  237.88   17.20
  -8  -2   8  208.08   21.40
  -8  -2   8  226.18   13.90
   8  -2  -8  199.18   12.90
   8   2  -8  207.38   22.90
  -8   2   8  215.68   14.10
  -8   2   8  233.68   16.10
   8   2  -8  212.38   14.10
  -6  -2   8 1616.34   94.69
  -6  -2   8 1619.04  100.29
  -6  -2   8 1842.12  106.69
   6  -2  -8 1836.22   94.29
  -4  -2   8  196.58   20.40
  -4  -2   8  193.78   12.50
  -4  -2   8  190.78   17.70
   4  -2  -8  182.98   11.90
   4   2  -8  186.38   12.80
  -2  -2   8  971.30   63.69
  -2  -2   8  903.41   52.89
  -2  -2   8  965.20   61.39
   2  -2  -8  955.10   52.59
   2   2  -8  927.21   53.19
   0  -2   8   97.69   12.90
   0  -2   8   99.89    7.70
   0  -2  -8   98.99    7.50
   0  -2   8  100.39   14.60
   0   2  -8  106.19    8.00
   2  -2   8  105.59    8.30
  -2  -2  -8  113.79    8.30
   2  -2   8  106.89   15.50
   2  -2   8   73.99   12.30
  -2   2  -8  114.59    8.50
   2   2   8  121.79    8.70
   2   2   8  107.99    8.30
  -4  -2  -8  583.74   34.30
   4  -2   8  575.34   45.30
  -4   2  -8  563.44   34.10
   4   2   8  645.64   38.70
   4   2   8  564.94   35.10
  -6  -2  -8   31.60    5.70
  -6  -2  -8   35.90    4.20
   6  -2   8   29.10   10.80
   6   2   8   24.50    6.10
  -6   2  -8   34.30    4.00
   6   2   8   23.20    5.60
  -8  -2  -8  879.81   50.29
  -8  -2  -8  787.42   52.39
   8  -2   8  862.61   63.29
  -8   2  -8  864.11   50.79
  -8   2  -8  942.11   59.09
   8   2   8  907.91   53.49
 -10  -2  -8  342.77   26.80
 -10  -2  -8  338.97   24.90
 -10   2  -8  403.96   23.40
  10   2   8  390.66   27.20
 -10   2  -8  366.96   28.50
 -12  -2  -8  720.83   47.20
 -12  -2  -8  879.01   53.79
 -12   2  -8  811.02   54.59
  12   2   8  850.51   52.49
 -12   2  -8  812.62   47.00
 -14  -2  -8   -2.40    2.50
  14  -2   8    0.10    1.90
 -14  -2  -8    2.30    1.90
  14  -2   8    0.90    4.90
 -14   2  -8   -0.60    2.90
 -14   2  -8   -1.50    1.30
 -16  -2  -8  136.69   17.10
  16  -2   8  150.38   12.80
 -16  -2  -8  157.78   12.20
 -16   2  -8  136.49   17.60
  16   2   8  169.68   18.20
 -16   2  -8  147.19   11.50
 -18  -2  -8  125.39   10.20
 -18  -2  -8   79.89   17.00
  18   2   8   90.29   13.90
 -18   2  -8  105.49   19.60
 -18   2  -8  103.09    9.00
 -20  -2  -8   93.99    8.50
 -20  -2  -8   51.29   14.50
 -20   2  -8   72.39   15.70
 -20   2  -8   68.89    7.30
 -29  -3   8  151.48   22.10
 -29  -3   8  142.99   10.90
 -29   3   8  129.29   17.20
  27  -3  -8  335.57   34.60
 -27  -3   8  339.97   35.80
 -27  -3   8  386.16   24.70
  27   3  -8  464.55   43.00
 -27   3   8  346.27   32.60
  25  -3  -8  565.04   44.00
 -25  -3   8  493.45   31.40
 -25  -3   8  519.05   45.50
 -25   3   8  525.75   39.90
  25   3  -8  571.34   49.99
  23  -3  -8  251.97   24.90
 -23  -3   8  232.58   26.30
 -23   3   8  216.98   20.80
  23   3  -8  197.08   27.50
 -21  -3   8   -0.50    3.90
 -21  -3   8   -1.30    1.10
  21  -3  -8    0.00    4.40
 -21   3   8    4.10    3.50
  21   3  -8    2.50    5.10
 -19  -3   8   10.80    8.10
  19  -3  -8   20.00    7.10
 -19   3   8   28.10    6.90
  19   3  -8   25.70   12.00
 -17  -3   8  146.89   19.30
  17  -3  -8  155.18   16.40
 -17  -3   8  158.78   11.10
  17   3  -8  185.38   23.70
 -15  -3   8  648.54   51.69
 -15  -3   8  702.13   40.10
  15  -3  -8  725.83   45.80
 -15   3   8  684.03   42.10
  15   3  -8  714.93   56.19
  13  -3  -8  767.52   39.80
 -13  -3   8  763.42   54.79
  13  -3  -8  724.43   45.80
 -13  -3   8  708.83   41.70
  13   3  -8  717.43   56.49
 -13   3   8  693.03   41.90
 -11  -3   8  407.56   22.90
  11  -3  -8  373.26   25.10
 -11  -3   8  330.17   32.10
  11  -3  -8  372.66   21.10
  11   3  -8  356.66   35.50
  -9  -3   8  222.88   14.20
  -9  -3   8  212.18   23.10
   9  -3  -8  207.28   12.80
  -7  -3   8   99.39   12.10
   7  -3  -8  108.29    7.50
  -7  -3   8  112.89   16.40
  -7  -3   8  125.19    8.80
   7   3  -8  116.39    9.00
  -5  -3   8  101.79   18.90
  -5  -3   8   54.99   11.30
  -5  -3   8   97.39    7.40
   5  -3  -8   95.49    6.50
   5   3  -8   82.99    7.30
   3  -3  -8  131.29    9.30
  -3  -3   8  147.39   18.80
  -3  -3   8  138.99   10.00
   3   3  -8  135.69   10.20
   1  -3  -8  235.58   15.40
  -1  -3   8  271.77   26.90
   1   3  -8  247.38   16.20
   1  -3   8  421.86   35.60
  -1  -3  -8  339.17   22.40
  -1   3  -8  380.06   23.10
   3  -3   8 1021.10   71.89
  -3  -3  -8 1073.29   58.09
  -3   3  -8  977.40   57.99
  -5  -3  -8  247.88   15.80
   5  -3   8  239.48   26.80
  -5   3  -8  204.18   16.80
   7  -3   8  286.27   30.20
  -7  -3  -8  238.68   17.20
  -7   3  -8  263.87   17.10
   9  -3   8    1.20    6.10
   9  -3   8   -2.40    5.90
  -9  -3  -8    0.90    1.80
  -9   3  -8    1.60    1.50
 -11  -3  -8   40.20    8.40
 -11  -3  -8   55.99    7.80
  11  -3   8   55.39   13.30
  11  -3   8   44.60    5.30
 -11   3  -8   37.50    8.20
  11   3   8   45.30    6.40
 -11   3  -8   41.30    5.00
 -13  -3  -8  738.33   42.50
 -13  -3  -8  700.33   47.10
  13  -3   8  735.03   42.30
  13  -3   8  727.83   55.69
 -13   3  -8  677.43   41.30
 -13   3  -8  622.04   47.70
  13   3   8  710.63   44.70
 -15  -3  -8  203.18   20.60
 -15  -3  -8  242.88   16.70
 -15   3  -8  214.18   22.30
 -15   3  -8  214.48   15.30
 -17  -3  -8  567.94   45.90
 -17  -3  -8  759.02   40.70
 -17   3  -8  659.93   49.20
 -17   3  -8  625.04   39.00
 -19  -3  -8  144.89   19.40
 -19  -3  -8  156.08   13.70
  19   3   8  137.69   16.80
 -19   3  -8  175.88   22.40
 -19   3  -8  140.59   11.90
  26  -4  -8   -0.20    6.70
 -26  -4   8    5.90    6.80
 -26   4   8   -1.10    3.40
  24  -4  -8   74.49   16.10
 -24  -4   8   59.39   15.20
 -24  -4   8   76.19    7.20
 -24   4   8   84.09   10.80
 -22  -4   8   77.19    7.40
  22  -4  -8  112.79   15.80
 -22  -4   8   61.29   15.10
 -22   4   8   91.89   10.90
  22   4  -8   96.49   20.20
 -20  -4   8  240.28   16.10
 -20  -4   8  217.08   26.40
  20   4  -8  251.47   30.80
 -18  -4   8  218.18   25.30
  18  -4  -8  222.18   20.80
  18   4  -8  244.78   34.30
  16  -4  -8  336.67   25.60
 -16  -4   8  346.27   37.20
 -16  -4   8  363.96   22.10
  16   4  -8  340.97   36.30
 -16   4   8  320.87   20.90
  14  -4  -8   56.09    7.40
 -14  -4   8   57.39   16.10
 -14  -4   8   60.49    5.70
  14   4  -8   41.70   13.10
 -12  -4   8   22.30    9.00
  12  -4  -8   29.90    2.40
  12   4  -8   34.00   12.20
 -10  -4   8   64.79   16.70
 -10  -4   8   47.40   10.20
  10  -4  -8   62.29    4.40
  -8  -4   8  360.76   32.70
   8  -4  -8  322.17   19.20
  -8  -4   8  317.77   26.80
  -6  -4   8  826.02   56.49
   6  -4  -8  823.02   46.20
  -6  -4   8  831.22   61.89
  -4  -4   8  525.75   40.80
   4  -4  -8  559.44   30.90
  -4  -4   8  493.35   43.60
  -2  -4   8  548.45   47.50
   2  -4  -8  563.14   34.30
  -2  -4   8  643.54   46.90
   2   4  -8  625.14   35.60
   0  -4  -8   82.39    7.10
   0  -4   8   97.29   20.80
   0  -4   8   69.19   15.50
   0   4  -8   88.19    7.60
   2  -4   8   36.00   12.20
   2  -4   8   47.40   11.80
  -2  -4  -8   39.90    4.90
  -2   4  -8   46.50    5.30
   4  -4   8  351.96   23.20
  -4  -4  -8  366.86   23.10
   4  -4   8  326.57   35.10
   4  -4   8  388.56   40.90
  -6  -4  -8  252.57   19.30
   6  -4   8  287.17   18.20
   6  -4   8  271.77   29.00
   6  -4   8  277.17   37.20
  -6   4  -8  252.87   17.60
   8  -4   8  459.25   27.30
   8  -4   8  425.96   39.30
  -8  -4  -8  407.16   27.50
   8  -4   8  447.76   43.10
  -8   4  -8  425.06   26.80
  10  -4   8  259.37   30.50
 -10  -4  -8  277.67   18.50
  10  -4   8  304.57   34.50
 -10  -4  -8  245.58   18.90
  10  -4   8  288.97   18.90
 -10   4  -8  278.47   18.40
  12  -4   8   95.29   24.30
 -12  -4  -8  106.99    9.80
 -12  -4  -8  103.59   10.50
 -12   4  -8   92.99    8.50
 -14  -4  -8   10.00    3.10
 -14  -4  -8   16.20    5.50
 -14   4  -8   13.70    3.60
 -16  -4  -8    4.30    5.20
 -16  -4  -8   16.40    4.10
 -16   4  -8    9.20    5.30
 -16   4  -8    5.80    2.80
 -23  -5   8  270.07   32.80
  23  -5  -8  359.26   31.40
  21  -5  -8   88.79   16.10
 -21  -5   8   78.19   17.40
 -21   5   8   69.79    8.10
 -19  -5   8    4.10    6.10
  19  -5  -8   -0.30    4.20
  17  -5  -8   60.39   11.30
 -17  -5   8   43.80   15.10
  15  -5  -8  198.58   15.90
 -15  -5   8  190.58   25.20
  15   5  -8  215.48   28.80
 -13  -5   8  363.66   23.00
 -13  -5   8  332.47   35.20
 -11  -5   8  181.88   24.50
 -11  -5   8  219.28   21.30
 -11  -5   8  213.18   14.90
  11  -5  -8  209.18   12.40
   9  -5  -8  166.48   10.60
  -9  -5   8  201.88   21.10
  -9  -5   8  144.89   21.10
  -7  -5   8   29.20   11.30
   7  -5  -8   45.50    4.20
  -7  -5   8   63.19   14.20
  -7  -5   8   59.99    6.10
  -5  -5   8   21.70    8.10
   5  -5  -8   19.30    3.10
  -5  -5   8   18.20    3.60
  -5  -5   8   14.50    8.90
  -3  -5   8   20.60    3.60
  -3  -5   8   18.00    9.80
  -3  -5   8   11.90    7.50
   3  -5  -8   16.70    3.20
  -1  -5   8   18.10    9.80
   1  -5  -8   30.50    5.10
  -1  -5   8   18.40    9.20
  -1  -5   8   18.50    3.70
  -1  -5  -8  246.98   16.90
   1  -5   8  239.38   16.90
   1  -5   8  233.08   27.40
   1  -5   8  263.07   30.80
  -3  -5  -8  229.58   16.10
   3  -5   8  193.18   27.20
   3  -5   8  191.48   25.10
   3  -5   8  238.68   17.70
  -3   5  -8  181.78   14.50
   5  -5   8  339.47   37.50
  -5  -5  -8  347.57   23.00
   5  -5   8  380.56   36.30
  -5   5  -8  323.07   22.20
   7  -5   8  157.68   30.30
  -7  -5  -8  127.69   11.50
  -7   5  -8  142.09   11.10
   9  -5   8  161.28   24.80
  -9   5  -8  112.09    9.90
 -11  -5  -8   32.70    6.40
  11  -5   8   36.30   15.70
 -11   5  -8   27.40    4.90
 -14  -6   8  334.37   37.00
  12  -6  -8    5.50    1.20
 -12  -6   8    9.90    8.20
  12  -6  -8   10.50    1.50
  10  -6  -8   50.29    4.20
 -10  -6   8   65.59   19.70
   8  -6  -8  191.88   12.40
  -8  -6   8  192.48   26.70
   6  -6  -8   44.40    4.60
  -6  -6   8   45.70   15.90
  -4  -6   8  411.46   45.20
   4  -6  -8  529.75   29.90
   2  -6  -8  118.59    9.70
  -2  -6   8  108.79   22.60
   0  -6  -8  414.76   26.00
   0  -6   8  375.96   41.00
   2  -6   8   -8.10    5.70
  -2  -6  -8    1.40    2.10
   4  -6   8   40.30   14.40
  -4  -6  -8   45.70    6.90
  32   0  -9   -6.50    7.30
 -32   0   9    1.70    1.10
  30   0  -9   10.10    7.50
 -30   0   9   -0.20    1.00
 -30   0   9    0.00    6.90
  28   0  -9   -5.30    5.30
 -28   0   9    1.30    5.20
 -28   0   9   -0.10    0.80
  26   0  -9    4.10    5.50
 -26   0   9    1.70    1.30
 -26   0   9    1.50    4.50
 -24   0   9    1.90    4.40
 -24   0   9    5.10    1.30
  24   0  -9    4.70    6.00
 -22   0   9    9.50    1.80
  22   0  -9   11.80    6.70
 -22   0   9    8.90    5.30
 -20   0   9    1.20    4.00
  20   0  -9    1.30    4.10
 -20   0   9    1.00    1.00
 -18   0   9    3.40    3.20
 -18   0   9    2.60    1.10
 -16   0   9    3.10    1.10
  16   0  -9   -0.30    3.60
 -16   0   9    2.10    3.10
  14   0  -9   -1.40    3.00
 -14   0   9    2.60    3.20
 -14   0   9    1.90    1.00
 -12   0   9   -1.00    2.80
 -12   0   9    2.40    1.10
  12   0  -9    0.00    0.80
  12   0  -9    4.30    4.30
 -10   0   9    0.20    0.80
 -10   0   9    0.70    2.10
  10   0  -9    2.90    4.20
  -8   0   9    0.60    1.00
  -8   0   9   -2.30    1.40
  -8   0   9   -0.30    2.00
   8   0  -9   -0.50    0.70
  -6   0   9    1.00    0.90
   6   0  -9   -0.70    0.60
  -6   0   9    1.50    2.50
  -6   0   9   -0.80    1.70
   4   0  -9    0.60    1.00
  -4   0   9    2.00    2.30
  -4   0   9    2.70    2.70
   2   0  -9    0.80    1.00
  -2   0   9    0.40    2.40
  -2   0   9    2.30    2.50
  -2   0   9   -1.00    0.60
   0   0  -9    0.10    1.00
   0   0   9   -0.70    0.80
   0   0   9    1.10    3.10
   0   0   9   -3.70    1.80
   2   0   9   -1.50    2.90
   2   0   9    2.90    1.40
   2   0   9   -2.80    2.20
  -2   0  -9    0.10    1.00
   4   0   9    0.40    1.10
   4   0   9   -0.80    2.50
   4   0   9    1.40    2.90
  -4   0  -9    0.70    1.10
   6   0   9    1.60    3.00
   6   0   9   -1.00    3.10
  -6   0  -9   -0.30    1.00
   6   0   9    1.10    1.10
  -8   0  -9    2.40    1.50
  -8   0  -9   -1.00    1.80
   8   0   9    2.70    3.00
   8   0   9   -4.50    3.40
 -10   0  -9   -1.20    1.00
 -10   0  -9    2.10    2.50
  12   0   9   -0.20    2.20
 -12   0  -9   -0.90    2.60
 -12   0  -9   -1.60    1.30
 -14   0  -9   -0.10    1.30
 -14   0  -9    2.80    3.70
  14   0   9    9.40    6.00
 -16   0  -9    2.90    4.50
 -16   0  -9    4.20    2.20
 -18   0  -9    0.30    1.70
 -18   0  -9    5.40    5.60
 -31  -1   9    4.80    6.80
  31  -1  -9  -10.20    7.20
 -31  -1   9    5.00    1.70
  31   1  -9   17.30   11.20
 -31   1   9    5.30    5.60
 -29  -1   9   90.49   18.70
  29  -1  -9   79.09   17.10
 -29  -1   9   94.19    6.90
  29   1  -9  126.09   25.90
 -29   1   9   68.79   14.20
  27  -1  -9   24.50   10.50
 -27  -1   9   14.50    2.50
 -27  -1   9   19.90    9.10
  27   1  -9    1.90    7.60
 -27   1   9   12.80    7.30
 -25  -1   9   14.50    9.30
  25  -1  -9   48.00   15.60
 -25  -1   9   26.90    3.10
  25   1  -9   18.80    8.70
 -25   1   9   23.90    9.30
 -23  -1   9  164.78   10.50
 -23  -1   9  179.58   20.70
  23  -1  -9  154.18   19.50
  23   1  -9  148.19   21.00
 -23   1   9  155.78   18.30
 -23   1   9  148.89    9.30
  21  -1  -9    3.00    3.40
 -21  -1   9    1.40    3.40
 -21  -1   9    1.10    1.10
  21   1  -9    1.00    4.10
 -21   1   9    0.60    0.70
 -21   1   9   -1.60    3.20
  19  -1  -9  174.88   19.40
 -19  -1   9  164.28   19.10
 -19  -1   9  175.58   10.70
 -19   1   9  132.79   16.00
  19   1  -9  163.88   36.50
 -19   1   9  155.98    9.80
 -17  -1   9   51.19    4.80
  17  -1  -9   95.69   17.10
 -17  -1   9   47.40   11.50
  17   1  -9   67.99   16.20
 -17   1   9   69.09    9.80
 -17   1   9   60.99    4.50
 -15  -1   9   80.59   12.60
 -15  -1   9   81.19    6.30
  15  -1  -9   88.99   13.00
 -15   1   9   78.69   10.30
  15   1  -9  100.49   19.80
 -15   1   9   82.19    5.80
 -13  -1   9  104.69   14.00
  13  -1  -9  121.49   14.80
 -13  -1   9  116.99    8.30
  13  -1  -9  119.89    7.90
  13   1  -9  103.69   15.80
 -13   1   9  125.09    8.00
 -13   1   9  115.69   12.20
  11  -1  -9   31.90    3.20
 -11  -1   9   65.39   14.10
 -11  -1   9   29.30    3.40
  11  -1  -9   44.20   10.50
  11   1  -9   33.10    3.70
  11   1  -9   34.50   11.40
 -11   1   9   26.20    6.40
 -11   1   9   34.50    3.40
   9  -1  -9  143.59    9.80
  -9  -1   9  145.59   13.30
  -9  -1   9  175.08   35.90
  -9  -1   9  148.29   10.00
   9   1  -9  154.98   10.40
  -9   1   9  154.98   12.40
  -9   1   9  151.18   13.30
   9   1  -9  145.89   18.50
  -9   1   9  150.48   10.00
   7  -1  -9   79.99    6.20
  -7  -1   9   90.19   12.50
  -7  -1   9   82.19    6.40
  -7  -1   9   72.99    9.50
  -7   1   9   86.99    6.60
   7   1  -9   81.39    6.70
  -7   1   9   91.69   10.60
  -5  -1   9  121.79    8.30
   5  -1  -9  105.59    7.80
  -5  -1   9  121.59   14.80
  -5  -1   9  116.19   12.70
   5   1  -9  117.09    8.50
  -5   1   9   87.69   10.10
  -3  -1   9   72.69   10.70
  -3  -1   9   87.09    6.60
   3  -1  -9   82.89    6.40
  -3  -1   9   70.39   13.40
   3   1  -9   80.89    6.70
  -3   1   9   76.39    6.60
  -1  -1   9   94.79    7.30
  -1  -1   9   98.39   13.80
   1  -1  -9   84.69    7.00
  -1  -1   9   95.89   12.30
   1   1  -9   93.59    7.40
  -1   1   9   90.19    7.70
  -1   1   9   96.19   10.00
   1  -1   9   38.80   12.10
   1  -1   9   25.50    8.00
  -1  -1  -9   33.50    4.80
   1  -1   9   30.80    4.20
   1   1   9   28.80    4.50
   1   1   9   30.60    6.50
  -1   1  -9   30.30    3.70
   3  -1   9  216.48   20.90
   3  -1   9  199.78   24.00
  -3  -1  -9  208.88   13.90
   3  -1   9  205.98   14.10
   3   1   9  218.18   17.40
   3   1   9  216.58   15.10
  -3   1  -9  191.48   13.80
  -5  -1  -9   46.10    4.90
   5  -1   9   35.80    9.30
   5   1   9   42.70    9.20
   5   1   9   35.40    7.20
   5   1   9   50.39    7.10
  -5   1  -9   39.30    4.50
  -7  -1  -9   15.90    4.20
   7  -1   9   17.50    7.70
   7   1   9    7.30    5.30
  -7   1  -9   17.10    3.00
   7   1   9    9.80    4.70
   9  -1   9  187.18   20.70
  -9  -1  -9  191.78   13.50
   9  -1   9  194.78   23.10
  -9  -1  -9  189.68   16.70
  -9   1  -9  197.18   17.60
  -9   1  -9  190.08   13.30
   9   1   9  170.88   17.50
 -11  -1  -9    2.50    1.90
 -11  -1  -9    2.10    3.30
  11  -1   9    6.30    4.80
  11  -1   9    1.10    1.90
 -11   1  -9    5.70    2.50
 -11   1  -9    7.50    4.20
 -13  -1  -9  154.38   16.90
  13  -1   9  171.88   13.80
 -13  -1  -9  163.48   12.70
  13  -1   9  179.48   20.70
 -13   1  -9  156.28   17.40
 -13   1  -9  152.08   12.10
  13   1   9  167.58   19.10
 -15  -1  -9   11.50    6.10
 -15  -1  -9   17.00    4.30
 -15   1  -9   27.40    8.70
  15   1   9   18.50    7.60
 -15   1  -9   25.50    4.80
 -17  -1  -9    0.20    2.00
 -17  -1  -9    4.30    4.80
 -17   1  -9    7.30    5.30
 -17   1  -9   10.00    3.20
 -19  -1  -9   78.09    9.00
 -19  -1  -9   58.69   13.30
 -19   1  -9   65.59    7.50
 -19   1  -9   62.59   15.40
  30  -2  -9  -11.60    7.00
 -30  -2   9   -5.10    5.80
  30   2  -9    7.50   10.10
 -30   2   9    5.30    5.90
 -28  -2   9    1.00    5.30
 -28   2   9    1.80    4.20
  28   2  -9    0.40    6.30
 -26  -2   9   50.29    5.10
  26  -2  -9   91.79   19.90
 -26   2   9   71.19   14.80
  26   2  -9   40.50   14.30
 -24  -2   9    7.60    5.80
 -24  -2   9   11.30    2.50
  24  -2  -9    8.50    6.30
 -24   2   9    5.20    4.70
  24   2  -9    9.00    7.10
 -22  -2   9    0.50    4.00
 -22  -2   9   -0.10    1.10
  22  -2  -9    0.80    3.80
  22   2  -9    2.50    4.80
 -22   2   9   -0.10    3.50
  20  -2  -9   23.20    7.50
 -20  -2   9   32.20    3.50
 -20  -2   9   17.40    7.80
 -20   2   9   26.80    7.90
  20   2  -9   29.50   11.70
 -18  -2   9    0.30    3.70
  18  -2  -9   -0.80    2.50
 -18  -2   9    0.30    1.10
  18   2  -9   -2.10    3.40
 -18   2   9    1.40    2.80
 -16  -2   9  105.19    8.00
 -16  -2   9  110.99   15.60
  16  -2  -9  119.19   14.60
  16   2  -9   82.39   19.90
 -16   2   9  112.99   12.10
  14  -2  -9   52.79    4.10
 -14  -2   9   58.59    5.20
  14  -2  -9   70.29   13.10
 -14  -2   9   52.99   12.80
  14   2  -9   56.49   14.20
  12  -2  -9    1.80    3.00
 -12  -2   9    3.70    4.70
 -12  -2   9    2.30    1.20
 -12   2   9   -1.30    2.60
 -10  -2   9  112.09   15.30
  10  -2  -9   95.39   11.60
  10  -2  -9  111.39    7.30
 -10  -2   9  104.69    8.00
  10   2  -9  105.79   16.70
 -10   2   9  112.19    8.80
  10   2  -9  104.29    8.30
  -8  -2   9    2.80    3.50
  -8  -2   9    1.30    2.20
  -8  -2   9    1.00    1.00
   8  -2  -9    1.10    1.00
  -8   2   9    3.20    1.60
   8   2  -9    0.60    1.10
  -8   2   9    1.00    1.70
  -6  -2   9  191.38   20.80
   6  -2  -9  197.88   12.30
  -6  -2   9  189.78   12.80
   6   2  -9  190.78   13.10
  -4  -2   9   65.29   14.30
  -4  -2   9   49.00   11.20
  -4  -2   9   61.69    5.30
   4  -2  -9   48.20    4.60
   4   2  -9   51.99    5.30
  -2  -2   9    4.00    4.70
  -2  -2   9    8.30    4.50
  -2  -2   9    7.20    2.20
   2  -2  -9    3.60    1.40
   2   2  -9    6.30    2.30
   0  -2   9  123.09    9.30
   2  -2   9   14.30    7.50
  -2  -2  -9   26.30    4.20
   2   2   9   15.80    3.40
   2   2   9   11.60    3.10
  -2   2  -9   13.80    2.90
  -4  -2  -9  101.19    8.60
   4  -2   9  125.09   17.40
   4   2   9  108.09   10.20
   4   2   9  114.89   10.20
  -4   2  -9  126.19    9.90
   6  -2   9  130.59   26.10
   6  -2   9  121.29   18.00
  -6  -2  -9  114.19    9.30
   6   2   9  105.29   10.40
  -6   2  -9  112.29    8.90
   8  -2   9   -0.20    4.60
  -8  -2  -9   -0.10    1.30
  -8  -2  -9    1.50    2.20
   8  -2   9    2.30    5.40
  -8   2  -9    0.60    1.20
   8   2   9   -2.60    1.90
   8   2   9   -4.30    3.20
 -10  -2  -9  122.99   12.30
 -10  -2  -9  110.99    9.70
  10  -2   9  130.09   18.50
  10  -2   9  135.39   20.60
  10  -2   9  127.39   10.20
  10   2   9   97.99   11.50
 -10   2  -9  119.69   13.30
 -10   2  -9  110.19    9.30
  12  -2   9  159.38   20.90
 -12  -2  -9  142.99   11.70
  12  -2   9  170.58   12.70
 -12  -2  -9  132.89   14.70
 -12   2  -9  147.69   11.60
 -12   2  -9  146.59   16.10
 -14  -2  -9   54.59   11.40
 -14  -2  -9   36.60    6.30
 -14   2  -9   35.10    6.00
  14   2   9   43.80    9.00
 -14   2  -9   34.30   10.20
 -16  -2  -9   66.39   14.10
 -16  -2  -9   82.49    8.20
  16   2   9   51.29   11.20
 -16   2  -9   87.39   16.50
 -16   2  -9   80.39    7.80
 -18  -2  -9   22.20    9.50
 -18  -2  -9   31.30    6.00
 -18   2  -9   16.20   10.40
 -27  -3   9    0.90    1.60
 -27  -3   9   -4.80    3.50
  27  -3  -9   -4.20    5.20
 -27   3   9    0.20    4.30
  27   3  -9    5.20    8.80
 -25  -3   9   70.39    7.00
 -25  -3   9   91.09   20.00
  25  -3  -9   82.29   16.90
 -25   3   9   73.59   11.60
  25   3  -9  113.89   26.00
  23  -3  -9   19.10    7.60
 -23  -3   9    9.00    2.70
 -23  -3   9    2.20    5.50
  23   3  -9   14.50   15.80
 -23   3   9    7.50    5.00
  21  -3  -9   14.60    7.10
 -21   3   9   17.30    5.70
  21   3  -9   10.90    7.90
 -19  -3   9    8.10    5.90
  19   3  -9    2.50    7.70
  17  -3  -9  119.79   13.00
 -17  -3   9   70.39   16.40
  17   3  -9   78.09   17.40
 -17   3   9  103.89   10.10
  15  -3  -9   52.19   10.10
 -15  -3   9   24.00    8.90
  15   3  -9   41.00   13.40
 -15   3   9   45.90    5.30
  13  -3  -9   70.29    8.60
  13  -3  -9   60.49    4.30
 -13  -3   9   50.79   15.00
  13   3  -9   62.49   17.30
 -11  -3   9   10.40    5.70
  11  -3  -9   11.40    2.10
  11   3  -9    6.60    6.20
  -9  -3   9    8.60    5.50
   9  -3  -9    9.10    1.80
  -7  -3   9  299.87   30.00
   7  -3  -9  348.27   19.30
   7   3  -9  307.37   20.60
   5  -3  -9    3.40    1.20
  -5  -3   9    0.50    4.20
   5   3  -9    0.50    1.60
  -3  -3   9  172.98   21.50
   3  -3  -9  164.58   11.40
   3   3  -9  194.88   16.80
   1  -3  -9    5.40    1.90
  -1  -3   9    8.40    6.60
   1   3  -9    1.30    1.30
   1  -3   9   27.20   10.20
  -1  -3  -9   38.40    4.20
  -1   3  -9   30.50    5.00
   3  -3   9  301.37   32.50
  -3  -3  -9  356.06   21.30
  -3   3  -9  327.07   21.20
   5  -3   9   -0.40    5.00
   5  -3   9    7.40    8.40
  -5   3  -9    7.60    2.50
   7  -3   9   83.89   19.90
   7  -3   9  114.89    9.40
   7  -3   9  119.49   17.50
  -7  -3  -9  114.09    9.50
  -7   3  -9  107.49    9.10
   9  -3   9    4.90    5.90
   9  -3   9   16.40    6.50
   9  -3   9   13.10    3.50
  -9  -3  -9    6.80    2.70
  -9   3  -9   10.00    2.80
 -11  -3  -9   58.39    6.90
 -11  -3  -9   67.29    8.40
  11  -3   9   72.69   17.80
 -11   3  -9   76.39    7.20
  11   3   9   75.29    8.30
  11   3   9   65.49    7.30
 -13  -3  -9  108.59   10.50
 -13  -3  -9  123.19   13.20
  13  -3   9  111.59   24.70
 -13   3  -9  130.89   10.70
  13   3   9  158.18   13.30
 -15  -3  -9   59.19    7.00
 -15  -3  -9   55.69   11.20
 -15   3  -9   61.69    7.00
 -15   3  -9   56.29   11.70
  24  -4  -9    1.40    5.70
 -24  -4   9   -6.80    3.70
 -24   4   9   -6.50    2.60
 -22  -4   9   13.50    7.80
 -22  -4   9   28.30    5.10
  22   4  -9   26.10   14.70
 -22   4   9   27.80    6.40
 -20  -4   9   21.20    3.80
  20  -4  -9   36.30    9.60
 -20  -4   9    9.40    6.90
 -20   4   9   33.60    6.90
  20   4  -9   34.10   11.90
 -18  -4   9    1.20    5.20
  18  -4  -9   -0.40    3.40
 -18  -4   9    2.20    1.80
 -18   4   9    1.30    1.80
  18   4  -9   14.90   10.70
 -16  -4   9  335.37   33.70
  16  -4  -9  329.57   24.60
 -16  -4   9  322.07   21.30
  16   4  -9  485.35   60.19
 -14  -4   9   50.79   14.10
 -14  -4   9   44.40    5.00
  14  -4  -9   41.90    5.60
  14   4  -9   63.29   16.10
 -12  -4   9  246.58   22.60
 -12  -4   9  272.67   18.00
  12  -4  -9  283.97   15.70
 -10  -4   9    1.60    3.40
  10  -4  -9    1.50    0.80
 -10  -4   9   -0.40    1.30
 -10  -4   9   -1.50    4.50
  -8  -4   9  119.99   18.00
  -8  -4   9  116.39    9.60
  -8  -4   9  118.49   16.80
   8  -4  -9  128.49    8.30
   6  -4  -9   90.89    6.80
  -6  -4   9  106.29   16.50
  -6  -4   9   95.79    8.10
  -6  -4   9   72.69   16.20
  -4  -4   9    0.30    4.10
  -4  -4   9    5.50    2.00
   4  -4  -9    2.20    1.30
  -4  -4   9   -0.50    4.30
   4   4  -9    3.50    1.90
  -2  -4   9  223.28   24.70
  -2  -4   9  214.08   15.10
  -2  -4   9  201.38   25.60
   2  -4  -9  215.38   14.20
   2   4  -9  224.28   15.50
   0  -4   9    7.60    6.80
   0  -4   9    7.60    2.40
   0  -4  -9    5.40    2.00
   0  -4   9    7.00    7.00
   0   4  -9    5.20    2.50
   2  -4   9  479.35   40.10
  -2  -4  -9  414.96   26.00
   2  -4   9  418.96   26.40
  -2   4  -9  401.16   26.30
   4  -4   9   -9.10    3.70
  -4  -4  -9    2.40    2.00
   4  -4   9    0.70    6.20
   4  -4   9    2.50    1.80
  -4   4  -9    0.60    1.70
  -6  -4  -9  130.69   10.70
   6  -4   9   95.29   21.50
  -6   4  -9  142.39   10.80
  -8  -4  -9   16.70    4.20
   8  -4   9   11.50    6.80
  -8   4  -9   15.30    3.50
 -10  -4  -9   42.30    7.00
  10  -4   9   41.90   13.00
 -10   4  -9   46.60    5.70
  12  -4   9  175.68   27.20
 -12  -4  -9  169.98   13.70
 -12   4  -9  169.58   13.00
  19  -5  -9  156.98   14.60
 -19  -5   9  115.39   26.20
  17  -5  -9   95.29    9.80
 -15  -5   9    6.50    6.50
 -13  -5   9   22.40   11.90
 -11  -5   9   41.10   14.70
 -11  -5   9   46.50   13.50
   9  -5  -9   99.69    6.60
  -9  -5   9   70.59   16.50
  -9  -5   9   71.59   15.50
  -7  -5   9  261.47   29.80
   7  -5  -9  273.17   16.30
  -7  -5   9  238.18   26.90
   5  -5  -9   30.30    3.60
  -5  -5   9   39.50   12.20
  -5  -5   9   20.00   11.10
  -3  -5   9  103.49   25.70
   3  -5  -9   94.59    7.60
  -3  -5   9   97.49   21.20
  -1  -5   9   16.20    9.90
   1  -5  -9   26.40    4.20
  -1  -5  -9   31.40    4.80
   1  -5   9   38.50   14.40
  -1   5  -9   30.00    4.80
   3  -5   9   66.89   18.00
  -3  -5  -9   68.89    7.00
  -3   5  -9   53.89    6.70
  -5  -5  -9   -0.10    1.80
   5  -5   9    1.40    8.00
  -5   5  -9    0.00    1.70
   7  -5   9  211.08   29.70
  -7  -5  -9  216.28   16.00
  -7   5  -9  201.18   15.30
 -30   0  10    1.00    1.10
  30   0 -10    5.90    8.80
 -30   0  10   -0.60    5.50
 -28   0  10   73.79    5.30
 -28   0  10   63.89   15.90
  28   0 -10   43.10   13.50
 -26   0  10  653.63   37.20
  26   0 -10  690.23   55.09
 -26   0  10  658.53   50.89
  24   0 -10  472.95   41.70
 -24   0  10  445.66   25.90
 -24   0  10  442.96   36.90
 -22   0  10  607.94   34.90
  22   0 -10  665.23   50.79
 -22   0  10  599.84   46.10
 -20   0  10  377.16   21.40
 -20   0  10  335.37   30.20
  20   0 -10  364.86   34.20
 -18   0  10  116.99   17.00
 -18   0  10  102.29    7.40
  18   0 -10  128.99   17.80
  16   0 -10  402.36   35.70
 -16   0  10  433.46   33.20
 -16   0  10  405.16   24.10
 -14   0  10  381.76   29.30
 -14   0  10  369.16   22.20
  14   0 -10  328.47   21.10
  14   0 -10  338.27   31.40
  12   0 -10  885.91   60.49
 -12   0  10  866.01   56.39
 -12   0  10  837.42   47.90
  12   0 -10  845.22   48.20
  10   0 -10  631.14   39.20
 -10   0  10  771.62   44.50
 -10   0  10  671.13   39.10
 -10   0  10  701.03   46.70
   8   0 -10 1142.89   66.89
  -8   0  10 1136.09   66.59
  -8   0  10 1335.47   73.29
  -8   0  10 1217.28   74.79
  -6   0  10   17.20    6.10
  -6   0  10   14.50    2.60
   6   0 -10   20.50    3.50
  -6   0  10   17.30    5.90
  -4   0  10   97.79   11.30
  -4   0  10   88.39   11.70
   4   0 -10   82.89    6.80
  -4   0  10   74.69    6.60
  -2   0  10   99.19    7.60
   2   0 -10   87.99    7.30
  -2   0  10   89.09   12.00
  -2   0  10   82.49   11.30
   0   0 -10   72.09    6.40
   0   0  10   76.39    6.70
   0   0  10   71.69   10.70
   0   0  10   78.39   11.50
  -2   0 -10 1038.70   60.69
   2   0  10 1147.49   68.39
   2   0  10 1040.60   69.19
   4   0  10  104.59   14.40
  -4   0 -10  101.99    8.40
   6   0  10  910.21   56.39
   6   0  10  842.72   59.49
  -6   0 -10  825.52   49.20
   8   0  10  300.17   28.40
   8   0  10  283.47   26.00
   8   0  10  267.07   20.10
  -8   0 -10  308.37   19.40
  10   0  10  558.94   45.10
  10   0  10  538.35   35.10
 -10   0 -10  511.35   36.70
 -10   0 -10  567.84   33.30
  10   0  10  536.05   41.00
  12   0  10  111.49   17.30
 -12   0 -10  118.29   10.10
 -12   0 -10  119.39   13.50
  12   0  10  111.49   15.80
 -14   0 -10    4.40    2.50
 -14   0 -10   -0.30    3.30
 -16   0 -10  614.24   47.10
 -16   0 -10  684.23   40.70
 -29  -1  10  127.19    9.40
  29  -1 -10  152.68   20.80
  29   1 -10  189.68   27.20
 -29   1  10  124.59   17.50
 -27  -1  10  339.67   20.30
  27  -1 -10  376.46   35.20
 -27  -1  10  363.56   34.70
 -27   1  10  295.87   30.60
  27   1 -10  311.87   35.80
 -25  -1  10   28.20    3.30
 -25  -1  10   27.50    8.90
  25  -1 -10   35.80   13.10
 -25   1  10   16.60    8.30
  25   1 -10   42.80   13.80
 -25   1  10   32.50    2.60
 -23  -1  10   21.40    9.20
  23  -1 -10   21.80   10.60
 -23  -1  10   26.10    3.10
 -23   1  10   24.60    2.40
  23   1 -10   29.60   12.40
 -23   1  10   17.60    7.70
 -21  -1  10  175.18   20.80
 -21  -1  10  181.58   11.70
  21  -1 -10  181.68   21.20
  21   1 -10  205.88   24.40
 -21   1  10  168.88   10.90
 -21   1  10  177.38   18.70
  19  -1 -10   76.99   15.80
 -19  -1  10   99.39    7.20
 -19  -1  10   95.89   14.30
 -19   1  10   97.69   12.90
  19   1 -10  109.59   21.60
 -19   1  10   91.19    6.50
 -17  -1  10 1222.48   67.79
  17  -1 -10 1306.77   80.49
 -17  -1  10 1189.78   79.19
 -17   1  10 1241.88   67.29
  17   1 -10 1120.39   82.89
 -17   1  10 1239.08   75.89
 -15  -1  10  141.19    9.70
  15  -1 -10  157.58   18.10
 -15  -1  10  123.79   16.30
  15  -1 -10  151.78    9.50
 -15   1  10  151.78   14.90
  15   1 -10  101.09   20.30
 -15   1  10  139.09    9.40
  13  -1 -10  568.74   39.70
 -13  -1  10  493.05   29.40
 -13  -1  10  440.16   37.50
  13  -1 -10  520.95   29.20
  13   1 -10  504.15   30.00
 -13   1  10  528.05   35.40
  13   1 -10  461.55   41.40
 -13   1  10  521.95   29.30
  11  -1 -10   93.19   16.20
 -11  -1  10   65.39    5.60
 -11  -1  10   60.89   12.50
  11  -1 -10   66.69    5.30
 -11   1  10   66.59    7.70
  11   1 -10   70.09   15.50
 -11   1  10   60.29    5.40
  11   1 -10   57.19    5.60
 -11   1  10   65.69    8.90
  -9  -1  10  122.49   15.70
  -9  -1  10  108.09    8.40
   9  -1 -10  117.39    8.30
  -9   1  10  123.59   11.60
  -9   1  10  147.39    9.90
  -9   1  10   99.99   11.20
   9   1 -10  107.59    8.60
  -7  -1  10  787.32   64.19
   7  -1 -10  837.82   48.00
  -7  -1  10  836.02   48.20
   7   1 -10  843.92   48.60
  -7   1  10  903.01   52.59
  -7   1  10  879.61   48.50
  -5  -1  10   95.79   13.10
  -5  -1  10  116.09    8.40
   5  -1 -10  106.89    8.20
   5   1 -10  118.99    8.70
  -5   1  10   99.29    8.40
  -5   1  10  125.59   11.70
  -3  -1  10 1164.48   67.79
   3  -1 -10 1220.68   67.69
   3   1 -10 1180.98   68.09
  -3   1  10 1326.07   72.29
  -3   1  10 1180.88   68.39
  -1  -1  10  629.44   52.19
   1  -1 -10  553.34   34.80
  -1   1  10  652.43   39.30
   1   1 -10  606.74   35.30
  -1   1  10  579.24   35.80
   1  -1  10 1254.27   79.39
  -1  -1 -10 1097.49   67.19
   1   1  10 1282.67   72.29
   1   1  10 1196.68   68.79
   3  -1  10   29.30   10.10
  -3  -1 -10   36.50    5.20
   3  -1  10   36.50    7.00
  -3   1 -10   44.30    4.70
   3   1  10   42.80    8.30
   5  -1  10   50.19   11.10
   5  -1  10   35.10   11.70
  -5  -1 -10   70.69    6.20
  -5   1 -10   60.19    5.90
   5   1  10   47.00    9.50
   5   1  10   53.49    8.40
   5   1  10   56.39   11.20
  -7  -1 -10  461.95   28.50
   7  -1  10  490.35   40.60
   7  -1  10  449.06   29.00
   7  -1  10  441.46   37.20
   7   1  10  465.75   35.80
  -7   1 -10  471.45   28.40
   9  -1  10  265.17   27.80
   9  -1  10  252.97   17.90
   9  -1  10  229.88   24.80
  -9  -1 -10  236.08   16.90
  -9   1 -10  250.47   16.90
   9   1  10  251.27   24.00
  11  -1  10 1220.18   85.89
 -11  -1 -10 1209.28   67.79
 -11  -1 -10 1181.68   71.79
  11  -1  10 1170.98   83.19
 -11   1 -10 1206.58   67.59
  11   1  10 1057.29   78.99
  11   1  10 1197.88   78.59
 -13  -1 -10   26.90    5.30
 -13  -1 -10   21.60    7.50
  13   1  10   12.30    6.50
 -13   1 -10   19.30    6.30
 -13   1 -10   19.10    4.30
 -15  -1 -10  464.85   28.80
 -15  -1 -10  393.36   33.60
 -15   1 -10  450.45   28.20
 -15   1 -10  442.36   35.00
 -28  -2  10    4.50    5.90
  28  -2 -10   19.80    7.50
 -28   2  10   16.50    6.10
  28   2 -10   -9.70    7.80
  26  -2 -10  467.35   38.90
 -26  -2  10  353.76   37.20
  26   2 -10  432.06   43.90
 -26   2  10  441.86   35.60
 -24  -2  10  187.98   23.80
 -24   2  10  233.78   21.30
  24   2 -10  148.59   24.20
 -22  -2  10  304.27   31.80
  22  -2 -10  396.36   32.80
  22   2 -10  324.17   35.80
 -22   2  10  367.76   28.90
 -20  -2  10  248.88   25.90
 -20  -2  10  227.38   15.00
  20  -2 -10  238.78   24.10
  20   2 -10  271.87   30.30
 -20   2  10  212.78   20.30
  18  -2 -10  334.17   29.60
 -18  -2  10  357.96   32.60
 -18  -2  10  352.46   21.30
  18   2 -10  338.77   35.60
 -18   2  10  348.77   26.90
 -16  -2  10   34.30   10.50
 -16  -2  10   37.40    4.10
  16   2 -10   30.80   11.50
  14  -2 -10   22.90    7.10
 -14  -2  10   19.00    8.60
 -14  -2  10   16.30    2.90
  14  -2 -10   14.10    2.30
  14   2 -10   10.10    7.00
 -14   2  10   12.90    4.60
 -12  -2  10  346.37   21.90
 -12  -2  10  349.67   32.30
  12  -2 -10  365.36   28.10
  12  -2 -10  373.76   21.10
 -12   2  10  364.56   23.10
  12   2 -10  344.67   34.70
 -10  -2  10  307.97   29.10
  10  -2 -10  322.47   18.60
 -10   2  10  321.87   21.60
  10   2 -10  286.87   19.60
  -8  -2  10 1054.59   72.09
   8  -2 -10 1140.79   59.99
  -8   2  10 1082.99   61.29
   8   2 -10 1018.40   60.89
  -6  -2  10   95.09   14.30
   6  -2 -10   95.29    7.00
   6   2 -10   83.59    7.50
  -4  -2  10  263.57   26.40
   4  -2 -10  255.57   15.80
   4   2 -10  231.28   18.20
  -2  -2  10    3.00    3.40
   2  -2 -10    0.30    0.90
   2   2 -10    1.30    1.20
   0  -2  10    0.00    1.40
   0  -2  10   -4.70    2.90
   0  -2  10    0.80    4.70
   0  -2 -10   -1.20    0.90
   0   2 -10    1.30    1.40
   2  -2  10  604.44   49.80
  -2  -2 -10  645.34   37.80
  -2   2 -10  669.03   38.30
   4  -2  10  121.19   17.10
  -4  -2 -10  111.99    9.30
   4  -2  10  112.89   17.80
   4  -2  10  124.99    9.90
   4   2  10  122.19   10.40
   4   2  10  119.69   10.20
  -4   2 -10  117.49    9.50
   6  -2  10  546.45   48.20
   6  -2  10  591.54   35.90
   6  -2  10  595.94   46.90
  -6  -2 -10  623.34   35.90
   6   2  10  580.44   38.00
   6   2  10  587.44   37.40
  -6   2 -10  614.44   35.60
   8  -2  10  213.48   26.70
   8  -2  10  230.98   17.70
  -8  -2 -10  202.58   14.70
   8  -2  10  238.68   25.50
   8   2  10  182.18   16.40
  -8   2 -10  192.28   14.40
 -10  -2 -10  375.26   23.70
  10  -2  10  339.47   36.80
 -10   2 -10  361.16   23.20
  10   2  10  348.47   28.20
 -12  -2 -10   23.40    6.80
  12  -2  10   40.20   14.70
 -12  -2 -10   19.10    4.20
 -12   2 -10   26.30    4.50
  12   2  10   26.60    6.80
  14  -2  10    6.20    8.20
 -14  -2 -10   13.80    4.10
 -14  -2 -10   20.60    6.80
 -14   2 -10    9.50    2.80
 -14   2 -10    6.40    5.20
  14   2  10    4.10    4.80
 -25  -3  10  180.58   12.30
 -25  -3  10  156.98   22.40
  25  -3 -10  191.98   23.20
 -25   3  10  141.09   16.90
  25   3 -10  238.08   40.00
 -23  -3  10    8.40    6.60
 -23  -3  10    4.30    1.70
  23  -3 -10   16.40    7.60
  23   3 -10   15.60    9.10
 -23   3  10   11.10    5.10
  21  -3 -10   -0.10    3.80
 -21  -3  10    2.60    1.90
 -21  -3  10    4.40    4.20
  21   3 -10    2.10    7.60
  19  -3 -10  264.07   23.80
 -19   3  10  227.08   19.90
  19   3 -10  319.57   34.60
  17  -3 -10  451.45   32.70
 -17  -3  10  444.56   27.30
 -17  -3  10  367.86   36.50
  17   3 -10  432.76   42.80
 -17   3  10  423.16   27.30
 -15  -3  10  398.36   37.00
  15  -3 -10  393.56   29.90
 -15  -3  10  396.86   25.30
  15  -3 -10  436.36   23.30
  15   3 -10  434.56   42.20
 -13  -3  10  174.18   12.40
 -13  -3  10  183.08   22.70
  13   3 -10  169.48   23.80
 -11  -3  10  260.07   27.30
  11  -3 -10  224.78   14.40
 -11  -3  10  230.38   22.00
 -11  -3  10  259.97   16.20
  -9  -3  10    2.90    4.60
   9  -3 -10    8.30    1.80
  -9  -3  10    8.10    2.00
  -7  -3  10   18.90    7.70
  -7  -3  10   34.60    5.80
   7  -3 -10   32.90    3.40
   7   3 -10   32.50    5.30
   5  -3 -10   81.49    6.50
  -5  -3  10   78.59   16.10
  -5  -3  10   84.99    9.10
   5   3 -10   82.39    7.60
  -3  -3  10  133.49   20.10
   3  -3 -10  169.28   11.60
  -3  -3  10  179.58   12.60
   3   3 -10  185.48   13.00
  -1  -3  10  460.95   39.70
   1  -3 -10  443.46   27.90
  -1  -3  10  462.45   41.50
  -1  -3  10  482.55   28.80
   1   3 -10  495.45   29.10
   1  -3  10  152.58   22.90
   1  -3  10  222.48   24.30
  -1  -3 -10  210.98   14.10
   1  -3  10  204.78   14.70
  -1   3 -10  224.78   15.00
   3  -3  10  108.49   16.90
  -3  -3 -10  112.99    9.10
   3  -3  10  112.39    9.40
   3  -3  10   96.69   21.10
  -3   3 -10  109.99    9.20
  -5  -3 -10  157.98   11.70
   5  -3  10  131.99   20.90
  -5   3 -10  144.39   11.40
  -7  -3 -10   12.30    3.00
   7  -3  10    3.90    7.20
  -7   3 -10   15.60    3.60
  -9  -3 -10   74.39    7.60
   9  -3  10   52.29   18.50
  -9   3 -10   79.89    7.60
 -11  -3 -10  184.88   14.70
  11  -3  10  189.58   28.10
 -11   3 -10  198.18   14.50
  22  -4 -10  134.49   16.80
 -22  -4  10  151.18   22.00
 -22   4  10  150.08   12.60
 -20  -4  10  127.19   26.00
  20  -4 -10  147.09   16.20
  20   4 -10  213.58   40.70
 -18  -4  10  190.98   25.30
  18  -4 -10  234.28   19.00
  18   4 -10  192.78   29.20
  16  -4 -10   17.20    4.40
 -16  -4  10   16.70    9.10
  16   4 -10   14.00    8.70
 -14  -4  10   -3.80    4.60
 -14  -4  10    2.00    1.80
  14  -4 -10    1.20    0.50
 -12  -4  10   87.59    7.60
 -12  -4  10   59.19   16.50
 -10  -4  10  233.98   16.40
  10  -4 -10  239.88   14.60
 -10  -4  10  263.37   26.90
 -10  -4  10  236.68   28.00
  -8  -4  10  595.34   45.40
  -8  -4  10  591.24   35.20
  -8  -4  10  552.04   48.50
   8  -4 -10  584.74   33.30
  -6  -4  10  334.97   31.70
  -6  -4  10  342.97   36.40
   6  -4 -10  348.07   20.90
  -6  -4  10  354.86   22.60
  -4  -4  10  287.77   31.70
  -4  -4  10  287.67   21.80
  -4  -4  10  293.27   32.00
   4  -4 -10  270.47   17.60
   4   4 -10  284.77   19.30
   2  -4 -10   40.30    4.60
  -2  -4  10   58.39   17.20
   2   4 -10   58.19    6.30
   0  -4  10   14.50    9.30
   0   4 -10    9.70    3.00
  -2  -4 -10  326.37   20.20
   2  -4  10  275.17   33.30
  -2   4 -10  296.77   20.40
  -4  -4 -10  277.47   19.60
   4  -4  10  293.67   34.80
  -4   4 -10  319.87   20.30
   6  -4  10  333.27   37.40
  -6  -4 -10  355.66   22.70
  -6   4 -10  324.17   22.20
   8  -4  10  170.48   26.10
  -8  -4 -10  135.79   11.80
  -8   4 -10  143.29   11.80
 -15  -5  10  324.57   35.60
  13  -5 -10  218.68   12.60
 -13  -5  10  219.58   28.70
  11  -5 -10   36.40    3.20
 -11  -5  10   27.30   11.60
   9  -5 -10   19.40    2.80
  -9  -5  10   10.90    7.20
  -7  -5  10  121.59   25.20
   7  -5 -10  115.19    8.30
  -5  -5  10  135.39   28.00
   5  -5 -10  182.28   12.00
   3  -5 -10  249.97   15.90
  -3  -5  10  214.98   28.80
   1  -5 -10  219.18   14.60
  -1  -5  10  181.58   27.60
  -1  -5 -10   79.59    7.40
   1  -5  10   54.49   15.30
  -1   5 -10   91.69    9.70
 -28   0  11    0.30    1.30
 -28   0  11    6.10    6.60
  28   0 -11   -5.00    7.30
 -26   0  11   -1.00    1.00
  26   0 -11    0.30    6.60
 -24   0  11   -1.80    3.50
  24   0 -11   -6.60    5.30
  22   0 -11   -8.20    4.80
 -22   0  11   -2.10    0.90
 -22   0  11    5.70    2.90
  20   0 -11    4.60    5.40
 -20   0  11   -2.20    0.80
 -20   0  11   -2.50    2.90
  18   0 -11   -0.90    4.90
 -18   0  11    7.30    4.20
 -18   0  11    0.50    1.10
 -16   0  11    2.80    3.30
 -16   0  11    1.60    1.20
  16   0 -11   -2.50    3.00
  14   0 -11    4.10    4.80
  14   0 -11    1.00    1.10
 -14   0  11    0.70    3.30
 -14   0  11    1.70    1.00
 -12   0  11    3.30    3.60
 -12   0  11    0.50    1.00
  12   0 -11    1.00    1.10
 -10   0  11    2.20    1.20
 -10   0  11   -2.80    2.00
  10   0 -11    0.90    1.20
 -10   0  11   -2.00    2.10
  -8   0  11    3.50    3.50
   8   0 -11    0.80    1.00
  -8   0  11   -1.80    2.40
  -8   0  11   -0.30    1.10
  -6   0  11    1.70    1.10
  -6   0  11   -1.50    2.40
   6   0 -11    0.50    1.30
  -6   0  11    1.80    2.90
  -4   0  11   -1.60    2.10
   4   0 -11    0.20    0.90
  -4   0  11   -3.70    2.50
  -4   0  11    1.70    1.00
  -2   0  11    0.20    2.60
   0   0  11    0.10    2.70
   0   0 -11   -0.90    1.00
   0   0  11   -2.20    1.10
  -2   0 -11    0.60    1.40
   2   0  11    2.70    3.50
   2   0  11   -2.40    1.90
  -4   0 -11    0.60    1.20
   4   0  11    2.80    1.80
   4   0  11    1.10    4.20
   4   0  11   -3.80    3.90
   6   0  11    5.60    4.20
  -6   0 -11    3.00    1.60
   6   0  11   -1.00    1.90
   6   0  11   10.70    5.40
   8   0  11   -5.60    3.70
   8   0  11   -1.40    3.40
  -8   0 -11    1.30    2.10
  10   0  11    4.70    5.00
 -10   0 -11   -0.20    2.00
 -12   0 -11    0.90    2.10
  12   0  11    5.10    6.80
 -27  -1  11   50.89    4.80
 -27  -1  11   19.20   10.40
  27  -1 -11   72.99   17.10
  27   1 -11   46.00   14.10
 -27   1  11   51.79   12.80
 -25  -1  11   16.10    3.00
  25  -1 -11   32.10   10.90
 -25  -1  11   13.60    8.00
 -25   1  11   24.40    9.40
  25   1 -11    6.50    7.40
 -25   1  11   26.50    2.40
 -23  -1  11    1.60    4.20
 -23  -1  11    4.00    1.50
  23  -1 -11   -0.80    6.20
  23   1 -11    0.60    4.40
 -23   1  11    3.80    7.50
 -23   1  11    4.50    1.50
  21  -1 -11    3.50    5.00
 -21  -1  11    1.90    4.10
 -21  -1  11    8.70    2.10
 -21   1  11   11.50    5.40
 -21   1  11    7.60    1.80
  21   1 -11    0.10    5.40
 -19  -1  11   10.20    2.30
 -19  -1  11   18.60    8.20
  19  -1 -11   15.40    7.40
  19   1 -11   26.20   11.80
 -19   1  11   18.00    2.70
 -19   1  11   11.70    5.90
  17  -1 -11   -0.90    3.50
 -17  -1  11    3.90    4.20
 -17  -1  11    1.70    1.60
 -17   1  11    7.60    4.30
 -17   1  11    1.50    1.20
 -15  -1  11    3.60    3.60
  15  -1 -11    7.50    5.60
  15  -1 -11    7.80    1.90
 -15  -1  11    6.60    2.10
 -15   1  11    8.90    4.60
 -15   1  11    5.70    1.90
  15   1 -11   17.00    8.00
  13  -1 -11   17.80    6.70
  13  -1 -11    5.00    1.50
 -13  -1  11    6.90    3.90
 -13  -1  11    5.40    1.70
 -13   1  11    9.60    2.30
 -13   1  11    7.00    3.20
 -13   1  11   -0.50    2.10
  13   1 -11    5.90    2.00
  13   1 -11    5.30    6.10
 -11  -1  11   25.80    9.00
 -11  -1  11   20.50    5.90
  11  -1 -11   37.60    3.70
 -11  -1  11   28.70    3.60
 -11   1  11   40.70    5.30
 -11   1  11   26.60    7.40
 -11   1  11   36.20    7.30
  11   1 -11   35.90    5.10
  -9  -1  11  184.68   19.80
  -9  -1  11  135.29   11.00
  -9  -1  11  171.68   17.10
   9  -1 -11  171.78   11.30
  -9   1  11  189.58   15.50
  -9   1  11  148.99   11.30
   9   1 -11  165.58   11.70
   7  -1 -11   27.40    3.30
  -7  -1  11   11.70    5.50
  -7  -1  11   26.70    7.60
  -7   1  11   30.40    6.60
  -7   1  11   23.20    3.80
   7   1 -11   21.80    3.70
   5  -1 -11   83.09    6.90
  -5  -1  11   98.79   13.00
  -5  -1  11   90.89   13.40
  -5   1  11   80.89    9.60
  -5   1  11   75.99    7.20
   3  -1 -11    3.50    1.70
  -3  -1  11    5.00    4.30
  -3  -1  11    3.70    4.50
  -3   1  11    0.60    2.50
   3   1 -11    5.00    1.80
  -3   1  11    1.20    1.20
  -1  -1  11    0.20    3.90
  -1  -1  11    0.70    1.40
   1   1 -11    1.50    1.60
  -1   1  11   -1.60    2.30
  -1  -1 -11  115.99    9.20
   1  -1  11  108.59   16.00
   1  -1  11  116.59    9.60
   1  -1  11  124.09   15.90
  -1   1 -11  121.99    9.50
   1   1  11  114.29   12.00
   1   1  11  122.29   11.00
  -3  -1 -11   31.60    4.80
   3  -1  11   18.40    7.10
   3  -1  11   24.80    8.50
   3  -1  11   28.20    4.80
  -3   1 -11   22.00    4.40
   3   1  11   15.70    5.80
   3   1  11   27.40    5.50
   5  -1  11  131.59   10.80
   5  -1  11  146.79   19.00
   5  -1  11  134.59   17.70
  -5  -1 -11  105.49    9.60
  -5   1 -11  120.09    9.90
   7  -1  11   19.10    7.80
  -7  -1 -11   20.40    4.60
  -7   1 -11   31.70    5.40
   7   1  11   18.30    6.60
   7   1  11   17.10    6.40
  -9  -1 -11   27.60    5.30
   9  -1  11   29.20   10.10
   9   1  11   20.70    7.70
   9   1  11   19.60    6.60
  -9   1 -11   32.40    5.20
 -11  -1 -11   40.00    6.60
  11  -1  11   22.30   10.60
  11   1  11   18.20    7.70
 -11   1 -11   37.80    6.10
  11   1  11   19.20    7.70
 -26  -2  11   12.60    8.10
 -26  -2  11   22.60    4.20
  26  -2 -11   23.70    8.50
  26   2 -11   32.70   16.40
 -26   2  11   10.10    6.00
 -24  -2  11    2.80    1.90
 -24  -2  11    9.70    7.20
  24  -2 -11    5.70    5.50
  24   2 -11  -11.30    6.70
 -24   2  11    4.00    3.70
 -22  -2  11   10.00    6.70
  22  -2 -11   15.70    8.00
 -22   2  11    5.20    4.30
  22   2 -11   -4.50    6.90
 -20  -2  11  157.98   20.70
  20  -2 -11  186.08   20.90
 -20   2  11  156.88   16.50
  20   2 -11  180.48   25.00
 -18  -2  11  138.09   19.50
  18  -2 -11  191.18   19.80
  18   2 -11  144.79   22.40
  16  -2 -11  137.19   16.00
 -16  -2  11   77.29   15.90
 -16   2  11  129.89   13.50
  16   2 -11  116.39   22.50
  14  -2 -11   24.80    7.60
  14  -2 -11   18.00    2.70
 -14  -2  11   10.70    6.60
 -14  -2  11    8.10    3.70
 -14   2  11   26.60    5.10
 -12  -2  11   -3.80    4.10
  12  -2 -11   11.40    2.30
 -12  -2  11    4.30    3.50
 -12   2  11   10.60    4.40
 -12   2  11   10.40    3.20
  10  -2 -11   22.90    3.40
 -10  -2  11   19.90    4.30
 -10  -2  11   29.60    8.90
 -10  -2  11   23.90    7.80
 -10   2  11   22.50    5.20
  10   2 -11   22.50    4.20
 -10   2  11   26.90    4.80
   8  -2 -11   66.29    5.50
  -8  -2  11   36.90   10.60
  -8  -2  11   82.69   14.70
  -8  -2  11   53.79    5.60
   8   2 -11   70.39    6.40
   6  -2 -11   31.70    3.80
  -6  -2  11   34.10   11.00
  -6  -2  11   41.60   10.40
   6   2 -11   44.40    6.10
   4  -2 -11   25.80    4.00
  -4  -2  11   18.80    3.60
  -4  -2  11   16.40    8.00
  -4  -2  11   21.10    7.80
   4   2 -11   22.40    4.30
  -2  -2  11   33.00   10.90
  -2  -2  11   47.90   11.90
   2  -2 -11   45.50    4.80
  -2  -2  11   48.70    5.20
   2   2 -11   43.50    5.10
   0  -2 -11   47.20    5.00
   0  -2  11   42.30   14.20
   0  -2  11   53.99   12.80
   0  -2  11   37.20    5.60
   0   2 -11   47.30    5.30
   2  -2  11    3.70    5.60
  -2  -2 -11   -0.80    1.00
   2  -2  11   -0.80    4.70
   2  -2  11   -0.40    1.50
  -2   2 -11    6.00    2.60
   4  -2  11   31.10   11.20
  -4  -2 -11   26.10    4.20
   4   2  11   31.00    5.50
  -4   2 -11   27.50    4.50
   4   2  11   26.60    4.70
  -6  -2 -11   23.80    4.50
   6  -2  11    9.50    7.70
   6   2  11   14.80    4.20
  -6   2 -11   22.90    4.40
   6   2  11   10.70    3.80
   8  -2  11    9.00    8.10
  -8  -2 -11    1.80    1.70
  -8   2 -11   -1.00    1.40
   8   2  11   -0.40    2.70
   8   2  11    6.30    3.30
  10  -2  11   89.29   20.10
 -10  -2 -11   65.89    7.50
  10   2  11   63.19   12.40
 -10   2 -11   84.79    7.90
 -23  -3  11    3.70    5.40
 -23  -3  11    6.10    2.50
  23  -3 -11   35.00    9.90
  23   3 -11  -15.50    6.80
  21  -3 -11    3.50    4.70
 -21  -3  11   18.70    9.20
  21   3 -11   14.30    8.60
 -19  -3  11   11.00    6.30
 -19  -3  11    4.70    2.00
  19  -3 -11   19.70    7.70
  19   3 -11    6.00    8.90
  17  -3 -11   76.49   13.30
 -17  -3  11   57.59    6.00
 -17  -3  11   58.89   17.90
  17   3 -11   67.09   17.10
 -15  -3  11   16.60    9.30
 -15  -3  11    6.20    2.10
  15  -3 -11    8.50    1.90
  15   3 -11   -5.00    6.50
 -13  -3  11   40.20    4.90
 -13  -3  11   40.30   14.20
  13  -3 -11   46.20    3.90
  11  -3 -11    1.00    0.80
 -11  -3  11    1.70    1.40
 -11  -3  11    5.00    4.50
   9  -3 -11  200.98   12.40
  -9  -3  11  174.48   22.80
   9   3 -11  181.48   13.90
  -7  -3  11   -0.30    3.90
  -7  -3  11    4.80    8.00
   7  -3 -11    2.90    1.40
  -7  -3  11    1.50    1.50
   7   3 -11    0.10    1.30
   5  -3 -11   92.19    7.30
  -5  -3  11   69.29   16.20
  -5  -3  11   88.29    8.00
   5   3 -11   99.09    8.60
  -3  -3  11   13.00    3.90
   3  -3 -11   23.70    4.10
  -3  -3  11   -0.40    5.80
   3   3 -11   10.50    3.30
   1  -3 -11    6.50    2.20
  -1  -3  11   -2.90    5.40
   1   3 -11    5.20    2.80
   1  -3  11  256.57   30.30
  -1  -3 -11  271.77   17.70
  -1   3 -11  260.77   18.30
   3  -3  11    6.70    8.20
  -3  -3 -11    6.80    2.80
  -3   3 -11    6.30    2.70
  -5  -3 -11  177.88   13.30
   5  -3  11  186.58   25.90
  -5   3 -11  168.18   13.20
   7  -3  11   12.20   12.00
  -7  -3 -11    3.40    2.00
  -7   3 -11   -1.30    1.60
  18  -4 -11  180.88   14.90
 -18  -4  11  135.89   21.60
 -16  -4  11   51.99   15.60
 -14  -4  11   42.40   12.20
  14  -4 -11   63.19    4.40
  12  -4 -11   67.19    5.20
 -12  -4  11  123.19   25.40
  10  -4 -11   20.10    2.50
 -10  -4  11   22.80    9.50
  -8  -4  11  306.97   33.70
   8  -4 -11  355.46   20.70
  -6  -4  11    8.20    7.90
   4  -4 -11  120.99    9.00
  -4  -4  11  118.59   22.20
   4   4 -11  123.89   10.70
   2  -4 -11   43.70    4.60
  -2  -4  11   36.00   11.60
   2   4 -11   34.70    5.40
   0  -4  11   66.59   17.70
   0  -4 -11  115.39    9.00
   0   4 -11  116.19   10.00
  -2  -4 -11  226.78   15.90
   2  -4  11  212.18   28.90
  -2   4 -11  239.98   17.30
 -24   0  12  100.19   15.40
 -24   0  12   92.19    7.10
  24   0 -12  113.99   24.10
 -22   0  12  201.78   13.00
 -22   0  12  196.38   21.70
 -20   0  12   37.10    3.90
  20   0 -12   26.10   10.90
 -20   0  12   33.00    9.90
 -18   0  12  121.19    8.90
  18   0 -12  134.69   19.40
 -18   0  12  131.69   19.00
 -16   0  12  319.87   23.50
  16   0 -12  306.67   31.50
 -16   0  12  294.37   26.60
 -16   0  12  281.87   18.40
 -14   0  12  260.97   20.90
  14   0 -12  234.38   15.70
 -14   0  12  235.48   15.60
 -14   0  12  247.78   22.90
 -12   0  12  508.15   31.00
 -12   0  12  530.85   39.50
 -12   0  12  538.05   40.20
  12   0 -12  533.55   31.30
 -10   0  12  317.87   27.30
  10   0 -12  313.17   20.00
  -8   0  12   -0.40    2.80
  -8   0  12    0.50    2.70
   6   0 -12    1.80    1.70
  -6   0  12    0.50    4.10
  -6   0  12    2.30    3.80
  -4   0  12    8.10    4.00
  -4   0  12   -4.60    6.20
   4   0 -12   13.90    3.10
   2   0 -12  140.79   10.90
  -2   0  12  152.38   19.50
  -2   0  12  143.79   11.30
  -2   0  12  152.58   17.10
   0   0 -12  324.67   21.10
   0   0  12  359.16   28.40
   0   0  12  326.67   28.90
   0   0  12  313.87   21.70
  -2   0 -12   41.40    6.00
   2   0  12   36.10   10.30
   2   0  12   35.30    9.30
   4   0  12  159.68   17.40
  -4   0 -12  134.29   11.00
   4   0  12  130.89   17.60
  -6   0 -12  116.19   10.00
   6   0  12  120.09   16.90
  -8   0 -12   38.70    5.60
   8   0  12   26.40   10.70
  23  -1 -12  146.99   19.90
 -23  -1  12  132.19   18.90
 -23   1  12  118.79   16.40
 -23   1  12  127.69    8.90
  23   1 -12  148.49   23.10
 -21  -1  12  304.87   29.30
  21  -1 -12  268.37   29.00
  21   1 -12  287.17   32.50
 -21   1  12  293.87   17.50
 -21   1  12  259.07   25.10
  19  -1 -12  475.25   38.10
 -19  -1  12  381.46   34.50
  19   1 -12  451.35   41.20
 -19   1  12  352.96   24.70
  17  -1 -12   21.60    9.60
 -17  -1  12    7.90    4.70
 -17   1  12   19.40    7.00
  17   1 -12   16.90    9.70
 -17   1  12   19.80    3.20
 -15  -1  12  101.29   15.20
  15  -1 -12  125.99    8.80
 -15  -1  12  114.49   13.40
 -15   1  12  120.19    9.00
 -15   1  12  131.59   14.20
 -15   1  12  121.69   12.20
 -13  -1  12   11.70    5.50
  13  -1 -12    8.70    2.30
 -13  -1  12   10.10    5.70
  13   1 -12    7.50    2.50
 -13   1  12    6.10    3.30
 -13   1  12   10.10    2.60
 -11  -1  12    6.40    5.40
 -11  -1  12    6.30    3.90
  11  -1 -12    2.00    1.40
 -11   1  12    5.30    2.10
  11   1 -12    7.40    2.30
  -9  -1  12  464.35   35.50
  -9  -1  12  425.96   36.60
  -9  -1  12  418.76   26.80
   9  -1 -12  465.65   26.80
   9   1 -12  427.06   27.10
  -9   1  12  458.05   27.50
  -7  -1  12   76.59    9.00
  -7  -1  12  102.79   19.30
   7  -1 -12  104.99    8.10
  -7  -1  12  119.59   14.90
   7   1 -12  103.59    8.60
  -5  -1  12  588.04   43.50
  -5  -1  12  580.84   45.00
   5  -1 -12  592.44   35.40
  -5  -1  12  552.24   34.30
   5   1 -12  584.44   34.80
  -3  -1  12  279.77   26.60
   3  -1 -12  267.47   17.50
  -3  -1  12  283.37   26.10
  -3  -1  12  260.97   17.60
   3   1 -12  258.07   17.70
  -3   1  12  246.48   18.50
   1  -1 -12  291.67   18.60
  -1  -1  12  256.57   27.70
  -1  -1  12  288.97   19.20
  -1  -1  12  293.57   27.10
  -1   1  12  266.37   19.90
   1   1 -12  295.37   19.10
   1  -1  12   76.09   16.50
  -1  -1 -12   66.19    6.40
   1   1  12   58.19    9.10
  -1   1 -12   58.09    6.40
  -3  -1 -12   -0.40    1.20
   3  -1  12    5.80    5.20
   3   1  12   -4.70    3.20
  -3   1 -12    0.50    1.20
  -5  -1 -12  374.96   23.50
   5  -1  12  347.87   34.50
  -5   1 -12  347.17   23.40
   5   1  12  355.36   27.40
  -7  -1 -12  210.18   16.10
   7  -1  12  223.88   26.90
   7   1  12  212.68   20.90
  -7   1 -12  243.58   16.50
 -22  -2  12   11.00    7.10
  22  -2 -12    3.70    5.40
 -22  -2  12   10.40    2.80
  22   2 -12   31.80   11.70
 -22   2  12    4.00    3.50
  20  -2 -12   -0.90    6.10
 -20  -2  12    6.10    2.00
 -20  -2  12   -1.30    4.50
  20   2 -12   -9.20    7.60
 -18  -2  12  388.06   25.10
 -18  -2  12  394.56   36.90
 -18   2  12  486.75   32.50
  18   2 -12  375.86   41.20
 -16  -2  12  184.88   22.90
  16  -2 -12  198.48   12.50
 -16  -2  12  196.98   13.50
  16   2 -12  190.38   26.20
 -14  -2  12  491.95   31.50
  14  -2 -12  522.45   30.70
 -14  -2  12  581.94   45.60
 -14   2  12  539.65   34.80
 -14   2  12  550.64   33.50
 -12  -2  12  362.56   32.70
  12  -2 -12  324.97   19.70
 -12  -2  12  311.47   20.40
 -12   2  12  319.17   22.10
 -12   2  12  315.77   20.90
 -10  -2  12  509.15   31.40
  10  -2 -12  524.15   30.70
 -10  -2  12  526.75   43.90
  10   2 -12  535.45   32.10
   8  -2 -12   14.40    3.00
  -8  -2  12   14.90    3.50
  -8  -2  12    5.70    5.70
   8   2 -12    8.30    2.30
  -6  -2  12    0.90    4.60
   6  -2 -12   14.30    3.20
  -6  -2  12    9.20    2.80
   6   2 -12    6.30    2.30
   4  -2 -12  261.77   16.50
  -4  -2  12  227.48   26.80
   4   2 -12  246.48   17.30
  -2  -2  12  255.47   27.90
   2  -2 -12  231.48   15.80
   2   2 -12  233.28   16.50
   0  -2  12  940.21   66.79
   0  -2 -12  846.42   50.49
   0   2 -12  867.01   51.29
   2  -2  12   45.70   13.30
  -2  -2 -12   72.59    6.90
  -2   2 -12   72.39    7.40
  -4  -2 -12  460.65   30.40
   4  -2  12  523.25   45.80
  -4   2 -12  509.35   31.10
 -17  -3  12   71.39   15.40
  15  -3 -12   21.90    3.00
 -15  -3  12   17.00   13.20
  13  -3 -12   72.19    5.50
 -13  -3  12   48.40   14.30
 -11  -3  12  269.77   30.10
  11  -3 -12  264.57   16.50
   9  -3 -12  756.82   39.90
  -9  -3  12  622.34   54.19
   9   3 -12  662.73   41.70
  -7  -3  12  343.37   35.20
   7  -3 -12  397.36   22.20
   7   3 -12  321.67   23.30
  -5  -3  12  294.97   31.80
   5   3 -12  296.97   20.20
  -3  -3  12  152.58   27.60
   3  -3 -12  147.19   10.80
   3   3 -12  142.29   11.90
  -1  -3  12   48.20   16.80
   1  -3 -12   46.00    5.10
   1   3 -12   40.30    5.90
  -1  -3 -12   92.79    8.00
   1  -3  12  101.29   23.60
  -1   3 -12   73.59    8.30
  18   0 -13    8.30    6.30
 -16   0  13    1.40    3.10
 -14   0  13   -1.20    3.20
  14   0 -13    1.00    1.30
 -12   0  13    0.10    1.40
  12   0 -13    0.20    1.20
 -12   0  13   -2.30    3.60
 -12   0  13    0.70    2.30
 -10   0  13    5.30    3.90
  10   0 -13    0.00    1.10
 -10   0  13    2.20    4.00
  -8   0  13    0.50    1.40
  -8   0  13   10.70    5.30
   8   0 -13    0.90    1.30
  -6   0  13   -0.40    3.40
   6   0 -13   -2.00    0.90
  -6   0  13   -3.40    1.30
  -6   0  13   -2.50    3.50
   4   0 -13   -1.80    1.00
  -4   0  13    2.10    3.80
  -4   0  13   -3.90    3.50
  -4   0  13    0.60    1.60
   2   0 -13   -0.30    1.50
  -2   0  13    3.10    4.10
  -2   0  13    0.60    3.50
   0   0 -13   -1.90    1.10
   0   0  13    2.00    3.50
 -17  -1  13   25.10    4.70
 -17  -1  13   14.90    6.70
 -17   1  13   23.00    6.30
 -17   1  13   21.60    3.80
 -15  -1  13    2.90    4.10
  15  -1 -13    1.30    1.20
 -15  -1  13   -0.40    1.70
 -15   1  13    9.00    4.30
 -15   1  13   -1.60    2.50
 -15   1  13    1.80    1.90
  13  -1 -13   62.69    5.90
 -13  -1  13   66.89    6.30
 -13  -1  13   80.59   17.60
  13   1 -13   65.69    6.50
 -13   1  13   63.89    9.60
 -13   1  13   66.59    6.80
 -11  -1  13   -0.20    1.30
 -11  -1  13   -5.70    3.80
  11   1 -13   -1.40    1.10
   9  -1 -13   40.60    4.70
  -9  -1  13   45.00   13.00
  -9  -1  13   38.90    5.50
  -9   1  13   76.49   19.90
   9   1 -13   43.90    5.20
  -9   1  13   55.09   10.10
  -9   1  13   56.49    9.00
  -7  -1  13    6.50    5.40
  -7  -1  13   11.10    4.50
   7  -1 -13   19.10    3.60
  -7   1  13   11.90    4.90
  -7   1  13   22.80    6.30
   7   1 -13   10.60    2.60
   5  -1 -13   18.20    3.50
  -5  -1  13   23.20    8.00
  -5   1  13   25.80    5.40
   5   1 -13   20.10    4.00
  -5   1  13   23.40    6.50
  -5   1  13   24.90    6.60
   3  -1 -13   11.80    3.10
  -3  -1  13   19.50    7.70
  -3   1  13    4.10    4.20
  -3   1  13    5.40    2.60
   3   1 -13    3.10    1.70
  -3   1  13    4.70    3.60
   1  -1 -13   34.30    5.10
  -1  -1  13   16.20    7.60
   1   1 -13   28.30    4.90
 -14  -2  13   20.50   10.50
  14  -2 -13   36.00    3.80
 -14   2  13   28.30    5.60
 -14   2  13   21.80    4.60
 -12  -2  13   21.90    9.90
  12  -2 -13   30.70    4.40
  10  -2 -13   95.89    7.50
 -10  -2  13   67.79   15.60
  10   2 -13   86.09    8.30
   8  -2 -13    8.70    2.30
  -8  -2  13   -2.00    5.30
   8   2 -13    3.10    2.30
   6  -2 -13    4.40    1.80
  -6  -2  13    1.80    5.60
   6   2 -13    8.70    2.80
  -4  -2  13   62.69   16.00
   4  -2 -13   54.99    5.80
   4   2 -13   51.59    6.20
   0   0   0    0.00    0.00

_computing_structure_solution     'SHELXT 2014/5 (Sheldrick, 2014)'
;
_shelx_hkl_checksum                21911
_olex2_submission_special_instructions  'No special instructions were received'
