# Supplementary material for: Twisted Tin‐Chloride Perovskite Single‐Crystal Heterostructures
Source: Angew Chem Int Ed Engl. 2025 Dec 19;65(5):e20140. doi: 10.1002/anie.202520140 (PMC12851008; doi:10.1002/anie.202520140)
Supplement: Supplementary file 2 — Supporting Information [file ANIE-65-e20140-s001.zip › Sn_CYS_Pb_100K.cif]

data_sn_cys_pb_100k
_audit_creation_date               2025-11-04
_audit_creation_method
;
Olex2 1.5
(compiled 2025.07.13 svn.rb7424aed for OlexSys, GUI svn.r7314)
;
_shelx_SHELXL_version_number       '2019/3'
_audit_contact_author_address      ?
_audit_contact_author_email        ?
_audit_contact_author_name         ''
_audit_contact_author_phone        ?
_publ_contact_author_id_orcid      ?
_publ_section_references
;
Bruker-AXS (2023). APEX5. Madison, Wisconsin, USA. 

Dolomanov, O.V., Bourhis, L.J., Gildea, R.J, Howard, J.A.K. & Puschmann, H.
 (2009), J. Appl. Cryst. 42, 339-341.

Farrugia, L. J. (1999). J. Appl. Crystallogr. 32. 836-838. 

Hooft, R. W. W.. Straver, L. H. and Spek, A. L. 
 (2010). J. Appl. Cryst.. 43, 665-668.
Hooft, R. W. W.. Straver, L. H. and Spek, A. L.
 (2008). J Appl Crystallogr. 41(Pt 1): 96--103.

Krause, L., Herbst-Irmer, R., Sheldrick, G. M. & Stalke, D.
 (2015). J. Appl. Crystallogr. 48. 3-10. 

Parsons, S., Flack, H. D., & Wagner, T. (2013).69(Pt 3), 249--259.

Sheldrick, G.M. (2008). Acta Cryst. A64, 112-122. 
Sheldrick, G.M. (2015a). Acta Cryst. A71, 3-8. 
Sheldrick, G.M. (2015b). Acta Cryst. C71, 3-8. 
;
_chemical_name_common              ?
_chemical_name_systematic          ?
_chemical_formula_moiety           'C4 H14 Cl6 N2 Pb0.459 S2 Sn2.541'
_chemical_formula_sum              'C4 H14 Cl6 N2 Pb0.46 S2 Sn2.54'
_chemical_formula_weight           763.55
_chemical_melting_point            ?
loop_
  _atom_type_symbol
  _atom_type_description
  _atom_type_scat_dispersion_real
  _atom_type_scat_dispersion_imag
  _atom_type_scat_source
 'C' 'C' 0.0031 0.0016 'Calculated using XDISP in WinGX (Farrugia, 1999)'
 'H' 'H' 0.0000 0.0000 'Calculated using XDISP in WinGX (Farrugia, 1999)'
 'Cl' 'Cl' 0.1491 0.1598 'Calculated using XDISP in WinGX (Farrugia, 1999)'
 'N' 'N' 0.0061 0.0033 'Calculated using XDISP in WinGX (Farrugia, 1999)'
 'Pb' 'Pb' -3.3081 10.1452 'Calculated using XDISP in WinGX (Farrugia, 1999)'
 'S' 'S' 0.1249 0.1245 'Calculated using XDISP in WinGX (Farrugia, 1999)'
 'Sn' 'Sn' -0.6253 1.4306 'Calculated using XDISP in WinGX (Farrugia, 1999)'

_shelx_space_group_comment
;
The symmetry employed for this shelxl refinement is uniquely defined
by the following loop, which should always be used as a source of
symmetry information in preference to the above space-group names.
They are only intended as comments.
;
_space_group_crystal_system        'monoclinic'
_space_group_IT_number             15
_space_group_name_H-M_alt          C2/c
_space_group_name_Hall             '-C 2yc'
loop_
  _space_group_symop_operation_xyz
 'x, y, z'
 '-x, y, -z+1/2'
 'x+1/2, y+1/2, z'
 '-x+1/2, y+1/2, -z+1/2'
 '-x, -y, -z'
 'x, -y, z-1/2'
 '-x+1/2, -y+1/2, -z'
 'x+1/2, -y+1/2, z-1/2'

_cell_length_a                     28.0818(17)
_cell_length_b                     6.1683(3)
_cell_length_c                     10.6800(7)
_cell_angle_alpha                  90
_cell_angle_beta                   105.457(2)
_cell_angle_gamma                  90
_cell_volume                       1783.05(18)
_cell_formula_units_Z              4
_cell_measurement_reflns_used      9954
_cell_measurement_temperature      100
_cell_measurement_theta_max        27.110
_cell_measurement_theta_min        2.787
_shelx_estimated_absorpt_T_max     0.843
_shelx_estimated_absorpt_T_min     0.503
_exptl_absorpt_coefficient_mu      8.865
_exptl_absorpt_correction_T_max    0.843
_exptl_absorpt_correction_T_min    0.408
_exptl_absorpt_correction_type     multi-scan
_exptl_absorpt_process_details
;
SADABS-2016/2 (Bruker,2016) was used for absorption correction.
wR2(int) was 0.1180 before and 0.0814 after correction.
The Ratio of minimum to maximum transmission is 0.4842.
The \l/2 correction factor is Not present.
;
_exptl_absorpt_special_details     ?
_exptl_crystal_colour              'pale yellow'
_exptl_crystal_colour_primary      'pale yellow'
_exptl_crystal_density_diffrn      2.844
_exptl_crystal_density_meas        ?
_exptl_crystal_density_method      'not measured'
_exptl_crystal_description         blade
_exptl_crystal_F_000               1403
_exptl_crystal_size_max            0.09
_exptl_crystal_size_mid            0.08
_exptl_crystal_size_min            0.02
_exptl_transmission_factor_max     ?
_exptl_transmission_factor_min     ?
_diffrn_reflns_av_R_equivalents    0.0607
_diffrn_reflns_av_unetI/netI       0.0390
_diffrn_reflns_Laue_measured_fraction_full  0.994
_diffrn_reflns_Laue_measured_fraction_max  0.995
_diffrn_reflns_limit_h_max         34
_diffrn_reflns_limit_h_min         -35
_diffrn_reflns_limit_k_max         7
_diffrn_reflns_limit_k_min         0
_diffrn_reflns_limit_l_max         13
_diffrn_reflns_limit_l_min         0
_diffrn_reflns_number              13163
_diffrn_reflns_point_group_measured_fraction_full  0.994
_diffrn_reflns_point_group_measured_fraction_max  0.995
_diffrn_reflns_theta_full          25.242
_diffrn_reflns_theta_max           27.110
_diffrn_reflns_theta_min           3.388
_diffrn_ambient_temperature        100
_diffrn_detector                   'Bruker Photon II'
_diffrn_detector_area_resol_mean   7.3910
_diffrn_detector_type              'CMOS area detector'
_diffrn_measured_fraction_theta_full  0.994
_diffrn_measured_fraction_theta_max  0.995
_diffrn_measurement_device         'four-circle diffractometer'
_diffrn_measurement_device_type    'D8 Venture'
_diffrn_measurement_method         '\f and \w scans'
_diffrn_radiation_collimation      'focusing mirrors'
_diffrn_radiation_monochromator    'mirror optics'
_diffrn_radiation_probe            x-ray
_diffrn_radiation_type             MoK\a
_diffrn_radiation_wavelength       0.71073
_diffrn_source                     'microfocus sealed X-ray tube'
_diffrn_source_current             1.0
_diffrn_source_power               0.05
_diffrn_source_type                'Incoatec I\ms'
_diffrn_source_voltage             50.0
_diffrn_standards_number           0
_reflns_Friedel_coverage           0.000
_reflns_Friedel_fraction_full      .
_reflns_Friedel_fraction_max       .
_reflns_number_gt                  1931
_reflns_number_total               1955
_reflns_special_details
;
 _reflns_Friedel_fraction is defined as the number of unique
 Friedel pairs measured divided by the number that would be
 possible theoretically, ignoring centric projections and
 systematic absences. Completness statistics refer to single and
 composite reflections containing twin component 1 only.
;
_reflns_threshold_expression       'I > 2\s(I)'
_computing_cell_refinement         'SAINT V8.38A (Bruker, 2018)'
_computing_data_collection         'APEX5 (Bruker, 2023)'
_computing_data_reduction          'SAINT V8.38A (Bruker, 2018)'
_computing_molecular_graphics      'Olex2 1.5 (Dolomanov et al., 2009)'
_computing_publication_material    'Olex2 1.5 (Dolomanov et al., 2009)'
_computing_structure_refinement    'SHELXL 2019/3 (Sheldrick, 2015)'
_computing_structure_solution      'SHELXT  (Sheldrick, 2015)'
_refine_diff_density_max           1.561
_refine_diff_density_min           -1.677
_refine_diff_density_rms           0.237
_refine_ls_extinction_coef         .
_refine_ls_extinction_method       none
_refine_ls_goodness_of_fit_ref     1.185
_refine_ls_hydrogen_treatment      constr
_refine_ls_matrix_type             full
_refine_ls_number_parameters       123
_refine_ls_number_reflns           1955
_refine_ls_number_restraints       1
_refine_ls_R_factor_all            0.0349
_refine_ls_R_factor_gt             0.0345
_refine_ls_restrained_S_all        1.185
_refine_ls_shift/su_max            0.002
_refine_ls_shift/su_mean           0.000
_refine_ls_structure_factor_coef   Fsqd
_refine_ls_weighting_details      
 'w=1/[\s^2^(Fo^2^)+56.6468P] where P=(Fo^2^+2Fc^2^)/3'
_refine_ls_weighting_scheme        calc
_refine_ls_wR_factor_gt            0.0905
_refine_ls_wR_factor_ref           0.0907
_refine_special_details
;
Chloride positions in the perovskite slab are disordered across two positions, 
with 50% occupation. Carbon, hydrogen, and nitrogen atoms in the organic ligand 
are disordered across a gauche and trans conformation, each with 50% occupation.
Free refinement of these disordered atoms produces occupancies between 48-52%, 
so the occupancies were set at 50%. Free occupancy refinement versus fixed 50% 
occupancies produces no significant change to the refinement statistics. 
The anisotropic displacement parameters of two carbon atoms were stabilized with 
a rigid bond restraint (DELU).

Mixed site occupancies for the alloyed metal sites in were modeled by using the EADP and EXYZ 
commands in SHELXL and refining the relative occupancies of Pb and Sn through a free variable.

An unmerged HKLF4 was initially generated without any treatment of twinning. 
The initial, unmerged hkl file contains 13947 reflections, including 784 systematic
absences, and Rint was 0.0607. Refinement with the HKLF4 file, without any treatment 
of twinning, resulted in an R1 of > 6%, with a max peak of 5.3 e/cubic Angstrom and 
min peak of -2.3 e/cubic Angstrom. The Find 2-Fold Twin tool in Olex2 was used to 
generate a merged HKLF5 file with 1955 unique reflections, based on the non-merohedral 
twin law of [-1.001 0 -1.395 0 -1 0 0.001 0 1.001], which is consistent with a 2-fold 
rotation about the c-axis. Refinement against the HKLF5 file reduced R1 to 3.45%, the 
max peak to 1.6 e/cubic Angstrom, and the min peak to -1.7 e/cubic Angstrom. The twin 
scale factor (BASF) is 0.17 after refinement. 
;
_olex2_refinement_description
;
1. Twinned data refinement
 Scales: 0.830(3)
 0.170(3)
2. Fixed Uiso
 At 1.2 times of:
  All C(H,H) groups, All C(H,H,H,H) groups, All N(H,H,H) groups
3. Shared sites
{Sn2, Pb2}
{Sn1, Pb1}
4. Rigid bond restraints
 C1, C2B
 with sigma for 1-2 distances of 0.01 and sigma for 1-3 distances of 0.01
5. Uiso/Uaniso restraints and constraints
Uanis(Sn1) = Uanis(Pb1)
Uanis(Sn2) = Uanis(Pb2)
6. Others
 Sof(Pb2)=1-FVAR(1)
 Sof(Sn2)=FVAR(1)
 Sof(Pb1)=0.5*(1-FVAR(3))
 Sof(Sn1)=0.5*FVAR(3)
 Fixed Sof: Cl2(0.5) Cl3(0.5) Cl4(0.5) Cl5(0.5) N1A(0.5) H1AA(0.5) H1AB(0.5)
 H1AC(0.5) N1B(0.5) H1BA(0.5) H1BB(0.5) H1BC(0.5) H1AD(0.5) H1AE(0.5) H1BF(0.5)
 H1BG(0.5) C2A(0.5) H2AA(0.5) H2AB(0.5) C2B(0.5) H2BA(0.5) H2BB(0.5)
7.a Secondary CH2 refined with riding coordinates:
 C1(H1AD,H1AE), C1(H1BF,H1BG), C2A(H2AA,H2AB), C2B(H2BA,H2BB)
7.b Idealised Me refined as rotating group:
 N1A(H1AA,H1AB,H1AC), N1B(H1BA,H1BB,H1BC)
;
_atom_sites_solution_hydrogens     geom
_atom_sites_solution_primary       'dual space'
_atom_sites_solution_secondary     diffmap
loop_
  _atom_site_label
  _atom_site_type_symbol
  _atom_site_fract_x
  _atom_site_fract_y
  _atom_site_fract_z
  _atom_site_U_iso_or_equiv
  _atom_site_adp_type
  _atom_site_occupancy
  _atom_site_site_symmetry_order
  _atom_site_calc_flag
  _atom_site_refinement_flags_posn
  _atom_site_refinement_flags_adp
  _atom_site_refinement_flags_occupancy
  _atom_site_disorder_assembly
  _atom_site_disorder_group
 Pb1 Pb 0.5024(3) 1.04966(11) 0.7377(5) 0.0086(7) Uani 0.157(6) 1 d . . P . .
 Pb2 Pb 0.71494(2) -0.01358(7) 0.41799(4) 0.01132(18) Uani 0.073(9) 1 d . . P .
 .
 Sn1 Sn 0.5024(3) 1.04966(11) 0.7377(5) 0.0086(7) Uani 0.343(6) 1 d . . P . .
 Sn2 Sn 0.71494(2) -0.01358(7) 0.41799(4) 0.01132(18) Uani 0.927(9) 1 d . . P .
 .
 Cl1 Cl 0.71651(6) 0.1563(3) 0.20013(15) 0.0127(4) Uani 1 1 d . . . . .
 Cl2 Cl 0.50713(12) 0.6510(6) 0.7033(3) 0.0150(7) Uani 0.5 1 d . . P . .
 Cl3 Cl 0.50152(13) 1.1676(6) 0.5270(3) 0.0158(7) Uani 0.5 1 d . . P . .
 Cl4 Cl 0.3995(2) 0.9930(9) 0.6841(6) 0.0152(11) Uani 0.5 1 d . . P . .
 Cl5 Cl 0.39460(19) 1.0781(9) 0.6746(5) 0.0132(10) Uani 0.5 1 d . . P . .
 S1 S 0.68909(6) 0.3824(3) 0.46695(18) 0.0152(4) Uani 1 1 d . . . . .
 N1A N 0.6059(4) 0.667(2) 0.5934(12) 0.014(2) Uani 0.5 1 d . . P A 1
 H1AA H 0.608443 0.724884 0.516976 0.017 Uiso 0.5 1 calc R U P A 1
 H1AB H 0.631962 0.712362 0.658977 0.017 Uiso 0.5 1 calc R U P A 1
 H1AC H 0.577239 0.712420 0.609365 0.017 Uiso 0.5 1 calc R U P A 1
 N1B N 0.5883(5) 0.5294(19) 0.6526(12) 0.014(2) Uani 0.5 1 d . . P B 2
 H1BA H 0.558025 0.591605 0.622951 0.017 Uiso 0.5 1 calc R U P B 2
 H1BB H 0.607842 0.615301 0.714729 0.017 Uiso 0.5 1 calc R U P B 2
 H1BC H 0.585057 0.397050 0.687069 0.017 Uiso 0.5 1 calc R U P B 2
 C1 C 0.6568(3) 0.3447(13) 0.5927(8) 0.0214(16) Uani 1 1 d . U . . .
 H1AD H 0.656030 0.186376 0.607222 0.026 Uiso 0.5 1 calc R U P C 1
 H1AE H 0.678577 0.406953 0.673211 0.026 Uiso 0.5 1 calc R U P C 1
 H1BF H 0.645897 0.192781 0.596402 0.026 Uiso 0.5 1 calc R U P D 2
 H1BG H 0.677499 0.388714 0.679303 0.026 Uiso 0.5 1 calc R U P D 2
 C2A C 0.6062(6) 0.425(3) 0.5853(17) 0.019(4) Uani 0.5 1 d . . P A 1
 H2AA H 0.594655 0.362845 0.657427 0.022 Uiso 0.5 1 calc R U P A 1
 H2AB H 0.583223 0.377838 0.502406 0.022 Uiso 0.5 1 calc R U P A 1
 C2B C 0.6116(6) 0.503(3) 0.5418(17) 0.013(3) Uani 0.5 1 d . U P B 2
 H2BA H 0.622900 0.644859 0.517238 0.016 Uiso 0.5 1 calc R U P B 2
 H2BB H 0.587567 0.440503 0.465089 0.016 Uiso 0.5 1 calc R U P B 2

loop_
  _atom_site_aniso_label
  _atom_site_aniso_U_11
  _atom_site_aniso_U_22
  _atom_site_aniso_U_33
  _atom_site_aniso_U_23
  _atom_site_aniso_U_13
  _atom_site_aniso_U_12
 Pb1 0.0075(11) 0.0120(3) 0.0067(18) 0.0018(4) 0.0025(9) 0.0002(4)
 Pb2 0.0136(3) 0.0143(3) 0.0067(2) -0.00091(16) 0.00382(16) -0.00612(16)
 Sn1 0.0075(11) 0.0120(3) 0.0067(18) 0.0018(4) 0.0025(9) 0.0002(4)
 Sn2 0.0136(3) 0.0143(3) 0.0067(2) -0.00091(16) 0.00382(16) -0.00612(16)
 Cl1 0.0136(8) 0.0170(8) 0.0077(7) 0.0042(6) 0.0031(6) -0.0027(6)
 Cl2 0.0136(15) 0.0159(16) 0.0170(15) -0.0002(12) 0.0067(12) 0.0010(12)
 Cl3 0.0161(15) 0.0210(16) 0.0102(14) 0.0008(13) 0.0034(12) -0.0001(13)
 Cl4 0.0114(19) 0.014(3) 0.018(2) -0.004(2) 0.0003(15) -0.001(2)
 Cl5 0.0100(18) 0.014(3) 0.0159(19) -0.003(2) 0.0039(14) 0.000(2)
 S1 0.0115(8) 0.0119(8) 0.0194(9) 0.0051(6) -0.0007(7) -0.0019(6)
 N1A 0.012(5) 0.014(6) 0.017(6) -0.001(5) 0.005(5) 0.002(4)
 N1B 0.021(6) 0.009(5) 0.015(6) 0.000(4) 0.007(5) 0.007(4)
 C1 0.015(3) 0.019(4) 0.030(4) -0.009(3) 0.006(3) 0.000(3)
 C2A 0.016(8) 0.026(10) 0.010(8) -0.001(7) -0.004(6) -0.003(7)
 C2B 0.009(7) 0.018(8) 0.011(8) -0.003(6) -0.003(6) 0.006(6)

_geom_special_details
;
 All esds (except the esd in the dihedral angle between two l.s. planes)
 are estimated using the full covariance matrix.  The cell esds are taken
 into account individually in the estimation of esds in distances, angles
 and torsion angles; correlations between esds in cell parameters are only
 used when they are defined by crystal symmetry.  An approximate (isotropic)
 treatment of cell esds is used for estimating esds involving l.s. planes.
;
loop_
  _geom_bond_atom_site_label_1
  _geom_bond_atom_site_label_2
  _geom_bond_distance
  _geom_bond_site_symmetry_2
  _geom_bond_publ_flag
 Sn1 Cl2 2.495(4) . ?
 Sn1 Cl2 2.570(4) 2_656 ?
 Sn1 Cl3 2.359(5) . ?
 Sn1 Cl3 2.647(6) 2_656 ?
 Sn1 Cl4 2.681(9) 2_656 ?
 Sn1 Cl4 2.814(9) . ?
 Sn1 Cl5 2.798(9) 2_656 ?
 Sn2 Cl1 2.5629(16) . ?
 Sn2 S1 2.6397(19) . ?
 Sn2 S1 2.7680(17) 7_656 ?
 Cl2 Cl2 1.169(7) 2_656 ?
 Cl3 Cl3 2.141(7) 5_676 ?
 Cl4 Cl5 0.546(4) . ?
 S1 C1 1.824(8) . ?
 N1A H1AA 0.9100 . ?
 N1A H1AB 0.9100 . ?
 N1A H1AC 0.9100 . ?
 N1A C2A 1.50(2) . ?
 N1B H1BA 0.9100 . ?
 N1B H1BB 0.9100 . ?
 N1B H1BC 0.9100 . ?
 N1B C2B 1.50(2) . ?
 C1 H1AD 0.9900 . ?
 C1 H1AE 0.9900 . ?
 C1 H1BF 0.9900 . ?
 C1 H1BG 0.9900 . ?
 C1 C2A 1.488(18) . ?
 C1 C2B 1.580(17) . ?
 C2A H2AA 0.9900 . ?
 C2A H2AB 0.9900 . ?
 C2B H2BA 0.9900 . ?
 C2B H2BB 0.9900 . ?

loop_
  _geom_angle_atom_site_label_1
  _geom_angle_atom_site_label_2
  _geom_angle_atom_site_label_3
  _geom_angle
  _geom_angle_site_symmetry_1
  _geom_angle_site_symmetry_3
  _geom_angle_publ_flag
 Pb1 Sn1 Cl2 73.13(13) 2_656 2_656 ?
 Pb1 Sn1 Cl2 99.70(12) 2_656 . ?
 Pb1 Sn1 Cl3 150(2) 2_656 . ?
 Pb1 Sn1 Cl3 26(2) 2_656 2_656 ?
 Pb1 Sn1 Cl4 63(3) 2_656 . ?
 Pb1 Sn1 Cl4 111(3) 2_656 2_656 ?
 Pb1 Sn1 Cl5 110(3) 2_656 2_656 ?
 Cl2 Sn1 Cl2 26.64(15) . 2_656 ?
 Cl2 Sn1 Cl3 115.33(17) . 2_656 ?
 Cl2 Sn1 Cl3 89.82(16) 2_656 2_656 ?
 Cl2 Sn1 Cl4 88.0(2) 2_656 2_656 ?
 Cl2 Sn1 Cl4 76.27(19) 2_656 . ?
 Cl2 Sn1 Cl4 86.6(2) . . ?
 Cl2 Sn1 Cl4 80.01(19) . 2_656 ?
 Cl2 Sn1 Cl5 91.2(2) . 2_656 ?
 Cl2 Sn1 Cl5 98.3(2) 2_656 2_656 ?
 Cl3 Sn1 Cl2 123.6(2) . 2_656 ?
 Cl3 Sn1 Cl2 98.68(18) . . ?
 Cl3 Sn1 Cl3 145.97(17) . 2_656 ?
 Cl3 Sn1 Cl4 92.3(3) 2_656 2_656 ?
 Cl3 Sn1 Cl4 94.9(2) . 2_656 ?
 Cl3 Sn1 Cl4 85.81(19) 2_656 . ?
 Cl3 Sn1 Cl4 95.5(3) . . ?
 Cl3 Sn1 Cl5 92.7(2) . 2_656 ?
 Cl3 Sn1 Cl5 88.0(2) 2_656 2_656 ?
 Cl4 Sn1 Cl4 164.1(2) 2_656 . ?
 Cl4 Sn1 Cl5 11.16(10) 2_656 2_656 ?
 Cl5 Sn1 Cl4 171.8(3) 2_656 . ?
 Cl1 Sn2 S1 91.90(5) . 7_656 ?
 Cl1 Sn2 S1 82.74(6) . . ?
 S1 Sn2 S1 85.88(6) . 7_656 ?
 Sn1 Cl2 Pb1 7.16(17) . 2_656 ?
 Cl2 Cl2 Pb1 73.11(12) 2_656 2_656 ?
 Cl2 Cl2 Sn1 80.26(11) 2_656 . ?
 Sn1 Cl3 Pb1 3.5(3) . 2_656 ?
 Cl3 Cl3 Pb1 88.92(19) 5_676 2_656 ?
 Cl3 Cl3 Sn1 87.0(2) 5_676 . ?
 Pb1 Cl4 Sn1 6.19(19) 2_656 . ?
 Cl5 Cl4 Pb1 96.8(11) . 2_656 ?
 Cl5 Cl4 Sn1 96.4(11) . . ?
 Pb1 Cl5 Pb2 168.8(2) 2_656 5_666 ?
 Cl4 Cl5 Pb1 72.1(10) . 2_656 ?
 Cl4 Cl5 Pb2 96.8(11) . 5_666 ?
 Sn2 S1 Pb2 94.12(6) . 7_656 ?
 C1 S1 Pb2 109.1(3) . 7_656 ?
 C1 S1 Sn2 104.2(3) . . ?
 H1AA N1A H1AB 109.5 . . ?
 H1AA N1A H1AC 109.5 . . ?
 H1AB N1A H1AC 109.5 . . ?
 C2A N1A H1AA 109.5 . . ?
 C2A N1A H1AB 109.5 . . ?
 C2A N1A H1AC 109.5 . . ?
 H1BA N1B H1BB 109.5 . . ?
 H1BA N1B H1BC 109.5 . . ?
 H1BB N1B H1BC 109.5 . . ?
 C2B N1B H1BA 109.5 . . ?
 C2B N1B H1BB 109.5 . . ?
 C2B N1B H1BC 109.5 . . ?
 S1 C1 H1AD 106.1 . . ?
 S1 C1 H1AE 106.1 . . ?
 S1 C1 H1BF 111.7 . . ?
 S1 C1 H1BG 111.7 . . ?
 H1AD C1 H1AE 106.3 . . ?
 H1BF C1 H1BG 109.5 . . ?
 C2A C1 S1 125.0(9) . . ?
 C2A C1 H1AD 106.1 . . ?
 C2A C1 H1AE 106.1 . . ?
 C2B C1 S1 100.4(9) . . ?
 C2B C1 H1BF 111.7 . . ?
 C2B C1 H1BG 111.7 . . ?
 N1A C2A H2AA 109.6 . . ?
 N1A C2A H2AB 109.6 . . ?
 C1 C2A N1A 110.5(13) . . ?
 C1 C2A H2AA 109.6 . . ?
 C1 C2A H2AB 109.6 . . ?
 H2AA C2A H2AB 108.1 . . ?
 N1B C2B C1 105.9(13) . . ?
 N1B C2B H2BA 110.6 . . ?
 N1B C2B H2BB 110.6 . . ?
 C1 C2B H2BA 110.6 . . ?
 C1 C2B H2BB 110.6 . . ?
 H2BA C2B H2BB 108.7 . . ?

loop_
  _geom_hbond_atom_site_label_D
  _geom_hbond_atom_site_label_H
  _geom_hbond_atom_site_label_A
  _geom_hbond_distance_DH
  _geom_hbond_distance_HA
  _geom_hbond_distance_DA
  _geom_hbond_angle_DHA
  _geom_hbond_site_symmetry_A
  _geom_hbond_publ_flag
 N1B H1BA Cl2 0.91 1.89 2.591(12) 132.4 . yes

loop_
  _geom_torsion_atom_site_label_1
  _geom_torsion_atom_site_label_2
  _geom_torsion_atom_site_label_3
  _geom_torsion_atom_site_label_4
  _geom_torsion
  _geom_torsion_site_symmetry_1
  _geom_torsion_site_symmetry_2
  _geom_torsion_site_symmetry_3
  _geom_torsion_site_symmetry_4
  _geom_torsion_publ_flag
 Pb1 Cl4 Cl5 Pb2 178.89(14) 2_656 . . 5_666 ?
 Pb2 S1 C1 C2A 134.4(10) 7_656 . . . ?
 Pb2 S1 C1 C2B 123.4(7) 7_656 . . . ?
 Sn1 Cl4 Cl5 Pb1 -6.22(19) . . . 2_656 ?
 Sn1 Cl4 Cl5 Pb2 172.67(13) . . . 5_666 ?
 Sn2 S1 C1 C2A -126.0(10) . . . . ?
 Sn2 S1 C1 C2B -137.1(7) . . . . ?
 S1 C1 C2A N1A -69.1(14) . . . . ?
 S1 C1 C2B N1B -166.7(9) . . . . ?

_shelx_res_file
;
TITL 1cys_pb_100k_a.res in C2/c
    sn_cys_pb_100k.res
    created by SHELXL-2019/3 at 14:07:15 on 04-Nov-2025
REM Old TITL 1CYS_Pb_100K in C2/c
REM SHELXT solution in C2/c
REM R1 0.205, Rweak 0.017, Alpha 0.039, Orientation as input
REM Formula found by SHELXT: C2A N1B Cl8 Sn3
CELL 0.71073 28.0818 6.1683 10.68 90 105.457 90
ZERR 4 0.0017 0.0003 0.0007 0 0.002 0
LATT 7
SYMM -X,+Y,0.5-Z
SFAC C H Cl N Pb S Sn
DISP C 0.0031 0.0016 11.32
DISP Cl 0.1491 0.1598 668.74
DISP H 0 0 0.67
DISP N 0.0061 0.0033 19.39
DISP Pb -3.3081 10.1452 41613
DISP S 0.1249 0.1245 524.37
DISP Sn -0.6253 1.4306 6027.46
UNIT 16 56 24 8 1.83 8 10.17
EADP Sn1 Pb1
EADP Sn2 Pb2
DELU C1 C2B
EXYZ Sn2 Pb2
EXYZ Sn1 Pb1

L.S. 20
PLAN  6
SIZE 0.02 0.08 0.09
TEMP -173.15
CONF
HTAB N1B Cl2
list 4
MORE -1
BOND $H
fmap 2 53
acta
REM <olex2.extras>
REM <HklSrc "%./sn_cys_pb_100k.hkl">
REM </olex2.extras>

WGHT    0.000000   56.646801
BASF   0.16988
FVAR       0.41275   0.92729   0.68690
PB1   5    0.502384    1.049655    0.737699   -30.50000    0.00750    0.01198 =
         0.00671    0.00175    0.00254    0.00019
PB2   5    0.714941   -0.013576    0.417990   -21.00000    0.01358    0.01430 =
         0.00672   -0.00091    0.00382   -0.00612
SN1   7    0.502384    1.049655    0.737699    30.50000    0.00750    0.01198 =
         0.00671    0.00175    0.00254    0.00019
SN2   7    0.714941   -0.013576    0.417990    21.00000    0.01358    0.01430 =
         0.00672   -0.00091    0.00382   -0.00612
CL1   3    0.716506    0.156329    0.200134    11.00000    0.01365    0.01696 =
         0.00769    0.00422    0.00311   -0.00268
CL2   3    0.507131    0.651038    0.703346    10.50000    0.01363    0.01590 =
         0.01702   -0.00018    0.00667    0.00104
CL3   3    0.501524    1.167556    0.526951    10.50000    0.01612    0.02100 =
         0.01022    0.00084    0.00345   -0.00009
CL4   3    0.399471    0.992973    0.684140    10.50000    0.01140    0.01388 =
         0.01838   -0.00389    0.00034   -0.00055
CL5   3    0.394604    1.078145    0.674605    10.50000    0.01002    0.01391 =
         0.01589   -0.00292    0.00389    0.00020
S1    6    0.689093    0.382383    0.466954    11.00000    0.01154    0.01192 =
         0.01939    0.00515   -0.00070   -0.00191
PART 1
N1A   4    0.605933    0.667467    0.593446    10.50000    0.01171    0.01393 =
         0.01701   -0.00104    0.00484    0.00248
AFIX 137
H1AA  2    0.608443    0.724884    0.516976    10.50000   -1.20000
H1AB  2    0.631962    0.712362    0.658977    10.50000   -1.20000
H1AC  2    0.577239    0.712420    0.609365    10.50000   -1.20000
AFIX   0
PART 2
N1B   4    0.588326    0.529351    0.652580    10.50000    0.02107    0.00875 =
         0.01463    0.00038    0.00693    0.00728
AFIX 137
H1BA  2    0.558025    0.591605    0.622951    10.50000   -1.20000
H1BB  2    0.607842    0.615301    0.714729    10.50000   -1.20000
H1BC  2    0.585057    0.397050    0.687069    10.50000   -1.20000
AFIX   0
PART 0
C1    1    0.656811    0.344705    0.592710    11.00000    0.01526    0.01881 =
         0.03028   -0.00891    0.00642   -0.00026
PART 1
AFIX  23
H1AD  2    0.656030    0.186376    0.607222    10.50000   -1.20000
H1AE  2    0.678577    0.406953    0.673211    10.50000   -1.20000
AFIX  23
PART 2
H1BF  2    0.645897    0.192781    0.596402    10.50000   -1.20000
H1BG  2    0.677499    0.388714    0.679303    10.50000   -1.20000
AFIX   0
PART 1
C2A   1    0.606188    0.425221    0.585256    10.50000    0.01618    0.02570 =
         0.00978   -0.00128   -0.00397   -0.00269
AFIX  23
H2AA  2    0.594655    0.362845    0.657427    10.50000   -1.20000
H2AB  2    0.583223    0.377838    0.502406    10.50000   -1.20000
AFIX   0
PART 2
C2B   1    0.611553    0.503066    0.541832    10.50000    0.00853    0.01801 =
         0.01052   -0.00347   -0.00328    0.00605
AFIX  23
H2BA  2    0.622900    0.644859    0.517238    10.50000   -1.20000
H2BB  2    0.587567    0.440503    0.465089    10.50000   -1.20000
AFIX   0
HKLF 5


REM  1cys_pb_100k_a.res in C2/c
REM wR2 = 0.0907, GooF = S = 1.185, Restrained GooF = 1.185 for all data
REM R1 = 0.0345 for 1931 Fo > 4sig(Fo) and 0.0349 for all 1955 data
REM 123 parameters refined using 1 restraints

END

WGHT      0.0000     56.6665

REM Highest difference peak  1.561,  deepest hole -1.677,  1-sigma level  0.237
Q1    1   0.7184 -0.0019  0.1317  11.00000  0.05    1.56
Q2    1   0.5000  1.0000  0.5000  10.50000  0.05    1.47
Q3    1   0.5193  1.0555  0.6657  11.00000  0.05    1.14
Q4    1   0.5000  1.2034  0.7500  10.50000  0.05    1.06
Q5    1   0.6994 -0.0835  0.5058  11.00000  0.05    0.88
Q6    1   0.4833  1.0635  0.5517  11.00000  0.05    0.84
;
_shelx_res_checksum                12891
_shelx_hkl_file
;
   6   0   0 4582.79  192.39  -2
   6   0   0 4582.79  192.39   1
   8   0   0 6762.04  292.19  -2
   8   0   0 6762.04  292.19   1
  10   0   099999.0011544.08  -2
  10   0   099999.0011544.08   1
  12   0   0  499.27   26.96  -2
  12   0   0  499.27   26.96   1
  14   0   032766.61 1345.46  -2
  14   0   032766.61 1345.46   1
  16   0   0 2122.41  123.44  -2
  16   0   0 2122.41  123.44   1
  18   0   031540.28 1471.66  -2
  18   0   031540.28 1471.66   1
  20   0   0 5568.97  213.06  -2
  20   0   0 5568.97  213.06   1
  22   0   0 4158.18  145.51  -2
  22   0   0 4158.18  145.51   1
  24   0   0 4555.49  146.51  -2
  24   0   0 4555.49  146.51   1
  26   0   0   30.74    7.93  -2
  26   0   0   30.74    7.93   1
  28   0   018974.40  619.06  -2
  28   0   018974.40  619.06   1
  30   0   0  528.08   30.46  -2
  30   0   0  528.08   30.46   1
  32   0   011258.42  377.33  -2
  32   0   011258.42  377.33   1
  34   0   0  364.33   33.36  -2
  34   0   0  364.33   33.36   1
   1   1   013886.17  733.80  -2
   1   1   013886.17  733.80   1
   3   1   0   73.30    7.11  -2
   3   1   0   73.30    7.11   1
   5   1   035853.78 1573.34  -2
   5   1   035853.78 1573.34   1
   7   1   0 6660.74  196.25  -2
   7   1   0 6660.74  196.25   1
   9   1   062289.90 3545.36  -2
   9   1   062289.90 3545.36   1
  11   1   0 1685.14   48.21  -2
  11   1   0 1685.14   48.21   1
  13   1   012633.11  302.78  -2
  13   1   012633.11  302.78   1
  15   1   0 3210.57   86.77  -2
  15   1   0 3210.57   86.77   1
  17   1   0  142.76   11.46  -2
  17   1   0  142.76   11.46   1
  19   1   032357.95  924.20  -2
  19   1   032357.95  924.20   1
  21   1   0 2944.29   76.36  -2
  21   1   0 2944.29   76.36   1
  23   1   018469.85  443.65  -2
  23   1   018469.85  443.65   1
  25   1   0 1073.46   34.76  -2
  25   1   0 1073.46   34.76   1
  27   1   0 3371.97   94.04  -2
  27   1   0 3371.97   94.04   1
  29   1   0 5210.65  125.85  -2
  29   1   0 5210.65  125.85   1
  31   1   0   32.04    7.23  -2
  31   1   0   32.04    7.23   1
  33   1   0 4923.27  150.62  -2
  33   1   0 4923.27  150.62   1
   2   2   0 2458.18   80.63  -2
   2   2   0 2458.18   80.63   1
   4   2   0 8628.08  217.51  -2
   4   2   0 8628.08  217.51   1
   6   2   0  249.79   13.53  -2
   6   2   0  249.79   13.53   1
   8   2   0 1067.64   37.32  -2
   8   2   0 1067.64   37.32   1
  10   2   020837.54  607.61  -2
  10   2   020837.54  607.61   1
  12   2   0 1785.94   55.88  -2
  12   2   0 1785.94   55.88   1
  14   2   010868.24  298.74  -2
  14   2   010868.24  298.74   1
  16   2   0 2758.42   84.55  -2
  16   2   0 2758.42   84.55   1
  18   2   0 9195.59  256.46  -2
  18   2   0 9195.59  256.46   1
  20   2   0  901.53   43.59  -2
  20   2   0  901.53   43.59   1
  22   2   0  652.17   33.50  -2
  22   2   0  652.17   33.50   1
  24   2   0 2781.58   90.82  -2
  24   2   0 2781.58   90.82   1
  26   2   0  864.45   33.29  -2
  26   2   0  864.45   33.29   1
  28   2   0 7910.44  192.43  -2
  28   2   0 7910.44  192.43   1
  30   2   0  188.75   18.42  -2
  30   2   0  188.75   18.42   1
  32   2   0 2748.88  101.23  -2
  32   2   0 2748.88  101.23   1
   1   3   0 7748.86  247.89  -2
   1   3   0 7748.86  247.89   1
   3   3   0 1762.85   67.70  -2
   3   3   0 1762.85   67.70   1
   5   3   013976.69  351.38  -2
   5   3   013976.69  351.38   1
   7   3   0 2108.00   62.30  -2
   7   3   0 2108.00   62.30   1
   9   3   011366.24  288.41  -2
   9   3   011366.24  288.41   1
  11   3   0  195.18   15.65  -2
  11   3   0  195.18   15.65   1
  13   3   0  941.38   31.45  -2
  13   3   0  941.38   31.45   1
  15   3   0 1365.92   47.61  -2
  15   3   0 1365.92   47.61   1
  17   3   0  187.01   16.45  -2
  17   3   0  187.01   16.45   1
  19   3   0 6755.37  172.70  -2
  19   3   0 6755.37  172.70   1
  21   3   0  149.33   17.90  -2
  21   3   0  149.33   17.90   1
  23   3   0 2632.50   87.44  -2
  23   3   0 2632.50   87.44   1
  25   3   0  354.79   22.88  -2
  25   3   0  354.79   22.88   1
  27   3   0 1052.91   37.32  -2
  27   3   0 1052.91   37.32   1
  29   3   0  608.74   32.19  -2
  29   3   0  608.74   32.19   1
  31   3   0   63.38   11.90  -2
  31   3   0   63.38   11.90   1
   0   4   0 3452.42  185.70  -2
   0   4   0 3452.42  185.70   1
   2   4   0 1737.90   55.80  -2
   2   4   0 1737.90   55.80   1
   4   4   0 2095.68   67.37  -2
   4   4   0 2095.68   67.37   1
   6   4   0 1841.81   60.19  -2
   6   4   0 1841.81   60.19   1
   8   4   0  197.35   14.99  -2
   8   4   0  197.35   14.99   1
  10   4   0 1802.11   48.54  -2
  10   4   0 1802.11   48.54   1
  12   4   0 2623.77   79.28  -2
  12   4   0 2623.77   79.28   1
  14   4   0 5693.27  152.70  -2
  14   4   0 5693.27  152.70   1
  16   4   0 5706.19  144.68  -2
  16   4   0 5706.19  144.68   1
  18   4   0 2798.90   73.21  -2
  18   4   0 2798.90   73.21   1
  20   4   0   55.86   13.89  -2
  20   4   0   55.86   13.89   1
  22   4   0  164.94   17.72  -2
  22   4   0  164.94   17.72   1
  24   4   0 2554.03   95.22  -2
  24   4   0 2554.03   95.22   1
  26   4   0 2937.81   90.99  -2
  26   4   0 2937.81   90.99   1
  28   4   0 2599.64   89.79  -2
  28   4   0 2599.64   89.79   1
   1   5   0  948.71   44.87  -2
   1   5   0  948.71   44.87   1
   3   5   0 3763.62  114.83  -2
   3   5   0 3763.62  114.83   1
   5   5   0 9877.22  292.29  -2
   5   5   0 9877.22  292.29   1
   7   5   0 6732.14  202.89  -2
   7   5   0 6732.14  202.89   1
   9   5   0 4390.26  149.77  -2
   9   5   0 4390.26  149.77   1
  11   5   0  535.56   28.38  -2
  11   5   0  535.56   28.38   1
  13   5   0   90.91    8.46  -2
  13   5   0   90.91    8.46   1
  15   5   0  737.75   29.91  -2
  15   5   0  737.75   29.91   1
  17   5   0 1280.32   47.07  -2
  17   5   0 1280.32   47.07   1
  19   5   0 2051.53   76.69  -2
  19   5   0 2051.53   76.69   1
  21   5   0 1097.61   36.36  -2
  21   5   0 1097.61   36.36   1
  23   5   0 2490.99   78.57  -2
  23   5   0 2490.99   78.57   1
  25   5   0 1204.26   45.15  -2
  25   5   0 1204.26   45.15   1
   0   6   0 6676.16  354.26  -2
   0   6   0 6676.16  354.26   1
   2   6   0 3845.60  150.44  -2
   2   6   0 3845.60  150.44   1
   4   6   0 2324.61   97.03  -2
   4   6   0 2324.61   97.03   1
   6   6   0  322.75   16.21  -2
   6   6   0  322.75   16.21   1
   8   6   0  106.90   11.22  -2
   8   6   0  106.90   11.22   1
  10   6   0 1927.86   77.02  -2
  10   6   0 1927.86   77.02   1
  12   6   0 2964.12  106.93  -2
  12   6   0 2964.12  106.93   1
  14   6   0 5241.68  233.00  -2
  14   6   0 5241.68  233.00   1
  16   6   0 4845.22  176.12  -2
  16   6   0 4845.22  176.12   1
  18   6   0 1939.84   72.21  -2
  18   6   0 1939.84   72.21   1
  20   6   0  181.67   12.44  -2
  20   6   0  181.67   12.44   1
  22   6   0  128.77   16.97  -2
  22   6   0  128.77   16.97   1
   1   7   0  350.41   26.44  -2
   1   7   0  350.41   26.44   1
   3   7   0 2753.69  159.11  -2
   3   7   0 2753.69  159.11   1
   5   7   0  497.54   32.23  -2
   5   7   0  497.54   32.23   1
   7   7   0 6679.10  253.55  -2
   7   7   0 6679.10  253.55   1
   9   7   0  977.09   37.68  -2
   9   7   0  977.09   37.68   1
  11   7   0 3431.62  110.98  -2
  11   7   0 3431.62  110.98   1
  13   7   0   58.50    9.57  -2
  13   7   0   58.50    9.57   1
  15   7   0  210.94   22.03  -2
  15   7   0  210.94   22.03   1
 -35   1   1  201.33   21.22   1
 -33   1   1   25.79    7.67   1
 -31   1   1  229.39   17.44   1
 -29   1   1  635.03   27.32   1
 -27   1   1  253.69   32.31   1
 -25   1   1 1310.79   42.18   1
 -23   1   1  159.27   14.16   1
 -21   1   1  429.34   22.89   1
 -19   1   1  836.86   29.96   1
 -17   1   1  275.31   17.15   1
 -15   1   1  604.15   26.79   1
 -13   1   1   81.35    7.92   1
 -11   1   1 1825.10   63.01   1
  -9   1   1  102.71    9.73   1
  -7   1   1  129.26    6.01   1
  -5   1   1  109.73    5.08   1
  -3   1   1  559.59   31.82   1
  -1   1   1   76.25    5.92   1
   1   1   1  294.90    9.78   1
   3   1   1  508.50   15.21   1
   5   1   1 2243.28   74.42   1
   7   1   1 7030.55  152.33   1
   9   1   1  338.14   15.14   1
  11   1   1  171.40   11.66   1
  13   1   1  669.88   25.75   1
  15   1   1  259.39   20.46   1
  17   1   1 2010.60   54.60   1
  19   1   1  101.95   14.64   1
  21   1   1  520.27   23.34   1
  23   1   1   41.83    6.37   1
  25   1   1   77.62    8.92   1
  27   1   1  598.36   22.44   1
  29   1   1   84.59   10.61   1
  31   1   1   71.12   10.25   1
  33   1   1   49.42    8.39   1
 -34   2   1  566.80   38.84   1
 -32   2   1   83.34   13.06   1
 -30   2   1  182.23   15.29   1
 -28   2   1 1566.10   51.73   1
 -26   2   1  107.57   14.87   1
 -24   2   1  356.23   23.82   1
 -22   2   1  924.50   34.97   1
 -20   2   1 1732.42   55.66   1
 -18   2   1  526.95   22.70   1
 -16   2   1 3200.66   89.84   1
 -14   2   1   86.74    8.83   1
 -12   2   1 4191.50  159.08   1
 -10   2   1 3824.10  144.00   1
  -8   2   1  967.60   35.77   1
  -6   2   1 9749.99  285.20   1
  -4   2   1  824.17   38.43   1
  -2   2   116814.16  793.64   1
   0   2   1 3194.99  103.32   1
   2   2   1 1606.97   57.31   1
   4   2   1 9451.04  241.62   1
   6   2   1  219.33    8.44   1
   8   2   1 7681.72  175.02   1
  10   2   1 3778.61  124.71   1
  12   2   1 2154.20   56.03   1
  14   2   1  851.74   25.76   1
  16   2   1 3344.02   83.14   1
  18   2   1 1422.31   38.23   1
  20   2   1 2345.47   63.53   1
  22   2   1 1086.36   35.92   1
  24   2   1  182.96   12.72   1
  26   2   1 3295.80   91.04   1
  28   2   1   44.07    5.86   1
  30   2   1 2026.86   73.55   1
  32   2   1  129.84   18.06   1
 -31   3   1  234.50   21.74   1
 -29   3   1 2060.40   69.74   1
 -27   3   1  215.57   16.78   1
 -25   3   1 1375.26   62.67   1
 -23   3   1  397.29   25.70   1
 -21   3   1  456.49   22.25   1
 -19   3   1 5083.98  160.93   1
 -17   3   1   46.93    8.71   1
 -15   3   1 3687.99  101.98   1
 -13   3   1  246.89   14.21   1
 -11   3   1 2251.83   58.47   1
  -9   3   1 5448.98  207.17   1
  -7   3   1  266.84   13.27   1
  -5   3   1 3813.16  105.72   1
  -3   3   1  864.24   31.09   1
  -1   3   1 4222.44  124.90   1
   1   3   1 2642.23   88.12   1
   3   3   1 2380.68   80.84   1
   5   3   1  318.98   15.31   1
   7   3   1 4418.71  143.16   1
   9   3   1 2527.60   76.90   1
  11   3   1  843.85   34.13   1
  13   3   1 3476.05   96.48   1
  15   3   1  126.67   14.12   1
  17   3   1 4960.21  134.99   1
  19   3   1  772.91   30.85   1
  21   3   1  659.71   30.82   1
  23   3   1 1366.97   56.29   1
  25   3   1   40.23    7.91   1
  27   3   1 2670.26   76.56   1
  29   3   1  363.98   25.85   1
  31   3   1  512.05   32.62   1
 -30   4   1  203.15   21.92   1
 -28   4   1 2840.65  103.22   1
 -26   4   1   42.60    9.45   1
 -24   4   1 2427.15   68.45   1
 -22   4   1  618.44   25.29   1
 -20   4   1 1748.39   58.14   1
 -18   4   1 2752.13   75.75   1
 -16   4   1   63.31    8.63   1
 -14   4   1 3531.52  105.16   1
 -12   4   1  407.33   18.35   1
 -10   4   1 6575.74  160.48   1
  -8   4   1  153.70    7.69   1
  -6   4   1 2288.40   66.80   1
  -4   4   1 1770.40   61.35   1
  -2   4   1 1186.40   35.24   1
   0   4   1 6873.28  222.35   1
   2   4   1   77.60    8.39   1
   4   4   1 4909.78  162.36   1
   6   4   1  135.55   11.70   1
   8   4   1 4729.42  142.16   1
  10   4   1 1318.68   39.18   1
  12   4   1  313.48   16.17   1
  14   4   1 3026.95   90.64   1
  16   4   1  170.76   13.06   1
  18   4   1 3664.57  104.23   1
  20   4   1  125.20   13.79   1
  22   4   1 1296.29   47.20   1
  24   4   1  288.36   19.82   1
  26   4   1 1260.68   47.78   1
  28   4   1 1150.55   49.60   1
 -27   5   1 1929.88   83.86   1
 -25   5   1   50.68    9.77   1
 -23   5   1 2969.94   84.52   1
 -21   5   1   86.21   10.90   1
 -19   5   1 4476.38  135.20   1
 -17   5   1  603.68   30.00   1
 -15   5   1 3114.49   87.70   1
 -13   5   1 1257.58   32.71   1
 -11   5   1 1794.97   81.37   1
  -9   5   1 5396.77  141.91   1
  -7   5   1  689.52   34.05   1
  -5   5   1 7286.24  216.84   1
  -3   5   1  153.51   16.45   1
  -1   5   1 9854.90  358.99   1
   1   5   1  906.07   34.71   1
   3   5   1 2943.71  100.99   1
   5   5   1 5672.43  187.42   1
   7   5   1  184.85   17.27   1
   9   5   1 9915.75  361.71   1
  11   5   1  242.47   18.04   1
  13   5   1 3989.65  107.46   1
  15   5   1  858.04   30.50   1
  17   5   1 2220.95   76.12   1
  19   5   1 2854.83   86.99   1
  21   5   1  498.74   24.08   1
  23   5   1 2297.22   74.87   1
  25   5   1  114.29   13.73   1
 -22   6   1   -5.18    5.77   1
 -20   6   1 1933.90   60.52   1
 -18   6   1  760.53   29.42   1
 -16   6   1   53.54    9.76   1
 -14   6   1 4258.00  116.70   1
 -12   6   1  131.78   13.60   1
 -10   6   1 4878.82  151.68   1
  -8   6   1  133.90   12.50   1
  -6   6   1 1220.26   57.06   1
  -4   6   1 1906.95   82.29   1
  -2   6   1  209.67   20.26   1
   0   6   1 2776.26  112.80   1
   2   6   1  437.42   27.84   1
   4   6   1 2269.37   74.32   1
   6   6   1  128.20   11.43   1
   8   6   1 3126.22  109.76   1
  10   6   1   37.62    7.33   1
  12   6   1 2041.16   77.95   1
  14   6   1 1157.49   71.53   1
  16   6   1   57.91   12.02   1
  18   6   1 3602.89  133.24   1
  20   6   1  178.54   16.32   1
 -15   7   1 1406.44   68.41   1
 -13   7   1   68.24    8.13   1
 -11   7   1 1494.07   53.89   1
  -9   7   1   20.13    8.97   1
  -7   7   1  675.68   39.83   1
  -5   7   1 2636.07  110.92   1
  -3   7   1   64.08   13.33   1
  -1   7   1 3635.82  169.22   1
   1   7   1  286.27   25.32   1
   3   7   1 2232.93   96.41   1
   5   7   1  862.13   46.42   1
   7   7   1  198.94   15.60   1
   9   7   1 1970.53   68.29   1
  11   7   1   80.87   10.79   1
  13   7   1 2105.89   73.64   1
  15   7   1  210.03   20.45   1
 -34   0   2 3095.44  186.71   1
 -32   0   2  342.45   30.30   1
 -30   0   2 4544.53  187.42   1
 -28   0   2  191.69   21.99   1
 -26   0   2  272.14   22.45   1
 -24   0   2 4885.91  171.04   1
 -22   0   2   11.06    5.82   1
 -20   0   2 9607.70  357.11   1
 -18   0   2   28.98    7.70   1
 -16   0   2 4201.26  160.94   1
 -14   0   2  131.08   15.29   1
 -12   0   2 7686.19  320.84   1
 -10   0   210319.35  300.95   1
  -8   0   2   14.65    3.63   1
  -6   0   216166.45  939.75   1
  -4   0   2 1220.24   47.15   1
  -2   0   232390.71 1719.66   1
   0   0   2  212.54   11.14   1
   2   0   212170.84  868.38   1
   4   0   214211.07 1015.15   1
   6   0   2 2609.97   80.43   1
   8   0   249440.50 2709.04   1
  10   0   2  392.47   19.99   1
  12   0   211579.36  376.39   1
  14   0   2 1994.92   75.03   1
  16   0   2 1214.61   51.35   1
  18   0   210025.09  332.14   1
  20   0   2  211.45   20.93   1
  22   0   2 6215.96  215.34   1
  24   0   2   16.49    8.26   1
  26   0   2 4542.25  165.83   1
  28   0   2  868.09   40.68   1
  30   0   2 1993.67   82.54   1
  32   0   2  622.96   49.68   1
 -35   1   2  422.72   31.41   1
 -33   1   2  492.45   27.26   1
 -31   1   2  662.25   28.83   1
 -29   1   2 4297.46  117.54   1
 -27   1   2  482.19   25.13   1
 -25   1   2 5752.13  157.88   1
 -23   1   2  755.16   29.14   1
 -21   1   210450.70  256.67   1
 -19   1   2 1986.26   60.06   1
 -17   1   2  391.93   19.17   1
 -15   1   211178.75  285.47   1
 -13   1   2 2159.77   63.02   1
 -11   1   235052.65 2493.78   1
  -9   1   2  435.35   14.67   1
  -7   1   2 1424.01   35.09   1
  -5   1   2 1529.49   38.97   1
  -3   1   2  449.88   14.25   1
  -1   1   241875.02 1792.47   1
   1   1   2 2147.94   73.32   1
   3   1   2 4727.20  123.46   1
   5   1   2 1509.93   31.69   1
   7   1   216883.56  380.37   1
   9   1   2 4582.10  102.35   1
  11   1   2  578.34   17.85   1
  13   1   2 3190.10   74.80   1
  15   1   2 2170.83   54.67   1
  17   1   221538.87  489.00   1
  19   1   2  212.68   14.16   1
  21   1   2 4366.91  110.88   1
  23   1   2   44.89    8.12   1
  25   1   2   21.86    5.80   1
  27   1   2 7911.46  182.25   1
  29   1   2  279.61   15.19   1
  31   1   2 3761.06  109.91   1
 -34   2   2 4811.70  179.72   1
 -32   2   2  241.58   24.44   1
 -30   2   2 7182.53  213.44   1
 -28   2   2    5.86    6.90   1
 -26   2   2  355.39   25.93   1
 -24   2   2 3737.32  112.75   1
 -22   2   2  109.79    8.70   1
 -20   2   218767.98  451.60   1
 -18   2   2 2701.34   78.35   1
 -16   2   210392.21  309.51   1
 -14   2   2   43.52    7.78   1
 -12   2   2 6017.62  156.88   1
 -10   2   212142.30  356.84   1
  -8   2   2 1082.92   65.87   1
  -6   2   223631.11 1678.26   1
  -4   2   2 7069.33  179.32   1
  -2   2   240494.54 1498.89   1
   0   2   2   41.95    6.24   1
   2   2   2 4399.45  106.62   1
   4   2   2 6388.08  153.46   1
   6   2   2  708.35   28.14   1
   8   2   229015.69 1028.94   1
  10   2   2 2609.62   64.09   1
  12   2   217510.09  396.88   1
  14   2   2  532.66   20.68   1
  16   2   2 3431.18   86.20   1
  18   2   2 5476.27  132.72   1
  20   2   2   43.47    9.91   1
  22   2   2 7526.75  202.30   1
  24   2   2 1386.48   41.86   1
  26   2   2 7250.39  168.12   1
  28   2   2   36.11    5.80   1
  30   2   2 1938.03   58.49   1
 -33   3   2  402.36   42.58   1
 -31   3   2   82.42   15.42   1
 -29   3   2 6955.52  222.58   1
 -27   3   2 2753.53   85.55   1
 -25   3   2 8585.04  246.33   1
 -23   3   2  437.19   27.25   1
 -21   3   2 4382.16  139.45   1
 -19   3   2 1176.68   55.98   1
 -17   3   2   70.03    8.55   1
 -15   3   2 9292.70  305.99   1
 -13   3   2 1871.80   74.73   1
 -11   3   228967.97  840.72   1
  -9   3   2 2657.46  114.89   1
  -7   3   213950.54  407.97   1
  -5   3   2  419.16   17.27   1
  -3   3   2 1881.62   58.81   1
  -1   3   223983.03 1702.54   1
   1   3   2 3796.48  125.34   1
   3   3   234628.49 1565.26   1
   5   3   2 6335.29  206.06   1
   7   3   219219.08  517.86   1
   9   3   2 3518.12   80.06   1
  11   3   2  200.25   10.01   1
  13   3   211330.97  260.71   1
  15   3   2 1750.79   51.13   1
  17   3   216140.87  390.36   1
  19   3   2  182.77   15.71   1
  21   3   2 7194.72  250.35   1
  23   3   2   58.09    9.92   1
  25   3   2  455.72   28.13   1
  27   3   2 3790.19  131.73   1
  29   3   2   17.00    8.45   1
 -30   4   2 3044.52  102.59   1
 -28   4   2  697.63   36.88   1
 -26   4   2  573.12   27.84   1
 -24   4   2  736.85   31.99   1
 -22   4   2  661.62   33.30   1
 -20   4   210162.81  266.78   1
 -18   4   2 7394.78  210.20   1
 -16   4   2 7859.89  221.74   1
 -14   4   2  845.57   43.76   1
 -12   4   2  509.10   20.31   1
 -10   4   2 4782.67  135.52   1
  -8   4   2 5150.24  197.46   1
  -6   4   211689.43  317.29   1
  -4   4   2 6149.25  259.44   1
  -2   4   2 7977.59  235.25   1
   0   4   2  280.37   13.91   1
   2   4   2  305.81   16.38   1
   4   4   2  887.40   35.32   1
   6   4   2  920.20   45.34   1
   8   4   2 5520.38  166.58   1
  10   4   2 3629.34  113.29   1
  12   4   2 8509.03  216.89   1
  14   4   2 3607.21  100.03   1
  16   4   2 1685.23   53.21   1
  18   4   2  458.48   33.04   1
  20   4   2  955.89   37.33   1
  22   4   2 5186.70  137.21   1
  24   4   2 4124.98  128.99   1
  26   4   2 3834.57  123.70   1
  28   4   2  434.22   32.27   1
 -27   5   2 1966.24   86.56   1
 -25   5   2 1292.53   56.36   1
 -23   5   2  728.69   28.32   1
 -21   5   2   69.54    9.30   1
 -19   5   2   37.09    7.79   1
 -17   5   2  634.80   41.27   1
 -15   5   2  674.08   27.30   1
 -13   5   2 1774.75   48.77   1
 -11   5   2 2092.34   65.69   1
  -9   5   2 3160.26   98.79   1
  -7   5   2 1313.89   48.87   1
  -5   5   2  724.25   26.97   1
  -3   5   2  259.71   16.69   1
  -1   5   2 2529.49   87.62   1
   1   5   2 5848.51  193.53   1
   3   5   2 5205.48  194.48   1
   5   5   2 5149.00  183.76   1
   7   5   2  841.79   41.12   1
   9   5   2  127.72   12.95   1
  11   5   2 1436.89   49.01   1
  13   5   2 1842.90   71.34   1
  15   5   2 3638.35  109.24   1
  17   5   2 1348.31   52.03   1
  19   5   2  556.94   25.03   1
  21   5   2  164.43   15.42   1
  23   5   2   62.64   10.46   1
  25   5   2  212.96   30.27   1
 -22   6   2  755.82   42.54   1
 -20   6   2  112.93   10.89   1
 -18   6   2 2545.87   74.42   1
 -16   6   2  349.36   23.60   1
 -14   6   2  993.60   33.44   1
 -12   6   2  206.60   12.52   1
 -10   6   2   81.48   11.19   1
  -8   6   2 2676.24   87.11   1
  -6   6   2  890.97   45.49   1
  -4   6   2 2142.07   90.73   1
  -2   6   2   99.51   17.28   1
   0   6   2  630.91   40.29   1
   2   6   2  147.76   11.66   1
   4   6   2  105.04   11.44   1
   6   6   2 2044.37   85.53   1
   8   6   2  466.60   24.71   1
  10   6   2 1634.07   72.17   1
  12   6   2  353.96   20.93   1
  14   6   2  495.93   27.25   1
  16   6   2  246.58   18.81   1
  18   6   2   16.13    4.76   1
  20   6   2  945.66   41.96   1
 -15   7   2   64.91    8.73   1
 -13   7   2 2511.13   84.82   1
 -11   7   2   61.26    8.69   1
  -9   7   2 2092.62   92.10   1
  -7   7   2  245.19   25.44   1
  -5   7   2  455.85   31.12   1
  -3   7   2 2054.40   90.54   1
  -1   7   2   33.97   10.13   1
   1   7   2 2928.97  121.47   1
   3   7   2   56.41   12.17   1
   5   7   2 1940.87   68.60   1
   7   7   2  341.10   19.72   1
   9   7   2  662.69   30.14   1
  11   7   2 1024.84   41.88   1
  13   7   2   36.99    7.00   1
  31   1   3  112.25   20.20  -2
 -35   1   3  112.25   20.20   1
  29   1   3  326.48   25.00  -2
 -33   1   3  326.48   25.00   1
  27   1   3   61.75    9.54  -2
 -31   1   3   61.75    9.54   1
  25   1   3  801.72   33.33  -2
 -29   1   3  801.72   33.33   1
  23   1   3  184.89   24.30  -2
 -27   1   3  184.89   24.30   1
  21   1   3  414.31   21.16  -2
 -25   1   3  414.31   21.16   1
  19   1   3  153.05   14.91  -2
 -23   1   3  153.05   14.91   1
  17   1   3 1441.06   43.88  -2
 -21   1   3 1441.06   43.88   1
  15   1   3  146.36   13.63  -2
 -19   1   3  146.36   13.63   1
  13   1   3  535.38   18.92  -2
 -17   1   3  535.38   18.92   1
  11   1   3  592.28   23.64  -2
 -15   1   3  592.28   23.64   1
   9   1   3  815.19   34.54  -2
 -13   1   3  815.19   34.54   1
   7   1   3 5725.60  171.00  -2
 -11   1   3 5725.60  171.00   1
   5   1   3 1510.78   47.15  -2
  -9   1   3 1510.78   47.15   1
   3   1   3  807.76   41.49  -2
  -7   1   3  807.76   41.49   1
   1   1   3  433.51   26.57  -2
  -5   1   3  433.51   26.57   1
  -1   1   3   87.18   20.97  -2
  -3   1   3   87.18   20.97   1
  -3   1   3 2697.77   75.76  -2
  -1   1   3 2697.77   75.76   1
  -5   1   3 1952.32   91.47  -2
   1   1   3 1952.32   91.47   1
  -7   1   3 1340.55   45.00  -2
   3   1   3 1340.55   45.00   1
  -9   1   3  839.74   34.00  -2
   5   1   3  839.74   34.00   1
 -11   1   3 1001.66   62.85  -2
   7   1   3 1001.66   62.85   1
 -13   1   3  336.88   12.62  -2
   9   1   3  336.88   12.62   1
 -15   1   3  180.91   12.14  -2
  11   1   3  180.91   12.14   1
 -17   1   3  295.60   16.78  -2
  13   1   3  295.60   16.78   1
 -19   1   3  118.34    9.74  -2
  15   1   3  118.34    9.74   1
 -21   1   3  623.12   25.09  -2
  17   1   3  623.12   25.09   1
 -23   1   3  486.75   31.25  -2
  19   1   3  486.75   31.25   1
 -25   1   3  762.56   33.82  -2
  21   1   3  762.56   33.82   1
 -27   1   3  572.90   39.38  -2
  23   1   3  572.90   39.38   1
 -29   1   3  376.09   28.11  -2
  25   1   3  376.09   28.11   1
 -31   1   3   83.12   10.53  -2
  27   1   3   83.12   10.53   1
 -33   1   3  139.83   12.77  -2
  29   1   3  139.83   12.77   1
 -35   1   3  261.38   17.56  -2
  31   1   3  261.38   17.56   1
  30   2   3  710.06   44.33  -2
 -34   2   3  710.06   44.33   1
  28   2   3  407.60   34.22  -2
 -32   2   3  407.60   34.22   1
  26   2   3 2730.51   80.00  -2
 -30   2   3 2730.51   80.00   1
  24   2   3  302.01   24.14  -2
 -28   2   3  302.01   24.14   1
  22   2   3  454.48   26.33  -2
 -26   2   3  454.48   26.33   1
  20   2   3 1091.84   38.04  -2
 -24   2   3 1091.84   38.04   1
  18   2   3  720.47   27.98  -2
 -22   2   3  720.47   27.98   1
  16   2   3 5467.00  139.14  -2
 -20   2   3 5467.00  139.14   1
  14   2   3  234.51   20.48  -2
 -18   2   3  234.51   20.48   1
  12   2   3 1980.45   65.29  -2
 -16   2   3 1980.45   65.29   1
  10   2   3  853.92   28.52  -2
 -14   2   3  853.92   28.52   1
   8   2   3 2726.87   74.82  -2
 -12   2   3 2726.87   74.82   1
   6   2   3 1666.94   62.73  -2
 -10   2   3 1666.94   62.73   1
   4   2   3  916.48   38.02  -2
  -8   2   3  916.48   38.02   1
   2   2   3 2866.12   96.62  -2
  -6   2   3 2866.12   96.62   1
   0   2   3  325.66   16.74  -2
  -4   2   3  325.66   16.74   1
  -2   2   3 9309.68  235.49  -2
  -2   2   3 9309.68  235.49   1
  -4   2   3  253.93   13.30  -2
   0   2   3  253.93   13.30   1
  -6   2   3 7050.81  170.02  -2
   2   2   3 7050.81  170.02   1
  -8   2   3  276.65   12.21  -2
   4   2   3  276.65   12.21   1
 -10   2   3 3065.92   69.73  -2
   6   2   3 3065.92   69.73   1
 -12   2   3 6966.84  162.02  -2
   8   2   3 6966.84  162.02   1
 -14   2   3  823.48   32.41  -2
  10   2   3  823.48   32.41   1
 -16   2   3 7333.98  180.04  -2
  12   2   3 7333.98  180.04   1
 -18   2   3   85.70   10.85  -2
  14   2   3   85.70   10.85   1
 -20   2   3 3586.59   90.27  -2
  16   2   3 3586.59   90.27   1
 -22   2   3 2125.87   58.28  -2
  18   2   3 2125.87   58.28   1
 -24   2   3  352.77   29.11  -2
  20   2   3  352.77   29.11   1
 -26   2   3 1144.93   42.91  -2
  22   2   3 1144.93   42.91   1
 -28   2   3  401.35   20.14  -2
  24   2   3  401.35   20.14   1
 -30   2   3 1950.05   54.51  -2
  26   2   3 1950.05   54.51   1
 -32   2   3  333.65   17.55  -2
  28   2   3  333.65   17.55   1
 -34   2   3  736.40   37.42  -2
  30   2   3  736.40   37.42   1
  29   3   3  641.09   44.53  -2
 -33   3   3  641.09   44.53   1
  27   3   3  694.49   38.71  -2
 -31   3   3  694.49   38.71   1
  25   3   3 1510.88   86.89  -2
 -29   3   3 1510.88   86.89   1
  23   3   3  370.95   23.83  -2
 -27   3   3  370.95   23.83   1
  21   3   3 1363.64   56.36  -2
 -25   3   3 1363.64   56.36   1
  19   3   3  397.85   22.60  -2
 -23   3   3  397.85   22.60   1
  17   3   3 4216.47  120.13  -2
 -21   3   3 4216.47  120.13   1
  15   3   3  614.90   39.41  -2
 -19   3   3  614.90   39.41   1
  13   3   3 1947.15   58.03  -2
 -17   3   3 1947.15   58.03   1
  11   3   3 1504.40   46.22  -2
 -15   3   3 1504.40   46.22   1
   9   3   3 1005.19   32.79  -2
 -13   3   3 1005.19   32.79   1
   7   3   3 8464.71  217.60  -2
 -11   3   3 8464.71  217.60   1
   5   3   3  379.26   16.18  -2
  -9   3   3  379.26   16.18   1
   3   3   3 4709.44  143.10  -2
  -7   3   3 4709.44  143.10   1
   1   3   3  867.93   29.57  -2
  -5   3   3  867.93   29.57   1
  -1   3   3 4183.39  111.85  -2
  -3   3   3 4183.39  111.85   1
  -3   3   3 5489.69  236.62  -2
  -1   3   3 5489.69  236.62   1
  -5   3   3  381.80   13.22  -2
   1   3   3  381.80   13.22   1
  -7   3   3 2970.36   75.99  -2
   3   3   3 2970.36   75.99   1
  -9   3   3 1284.97   40.25  -2
   5   3   3 1284.97   40.25   1
 -11   3   3 5133.46  125.95  -2
   7   3   3 5133.46  125.95   1
 -13   3   3 1159.33   33.40  -2
   9   3   3 1159.33   33.40   1
 -15   3   3 2693.21   67.66  -2
  11   3   3 2693.21   67.66   1
 -17   3   3  464.28   20.13  -2
  13   3   3  464.28   20.13   1
 -19   3   3 2968.66   75.81  -2
  15   3   3 2968.66   75.81   1
 -21   3   3 2377.42   63.48  -2
  17   3   3 2377.42   63.48   1
 -23   3   3  334.64   21.82  -2
  19   3   3  334.64   21.82   1
 -25   3   3 2630.41   86.59  -2
  21   3   3 2630.41   86.59   1
 -27   3   3   84.12   17.62  -2
  23   3   3   84.12   17.62   1
 -29   3   3 3021.33   93.34  -2
  25   3   3 3021.33   93.34   1
 -31   3   3  462.72   31.00  -2
  27   3   3  462.72   31.00   1
 -33   3   3  372.20   30.48  -2
  29   3   3  372.20   30.48   1
  26   4   3 2825.43  104.18  -2
 -30   4   3 2825.43  104.18   1
  24   4   3  673.59   40.14  -2
 -28   4   3  673.59   40.14   1
  22   4   3 1265.81   47.44  -2
 -26   4   3 1265.81   47.44   1
  20   4   3  671.19   32.54  -2
 -24   4   3  671.19   32.54   1
  18   4   3 1999.29   74.28  -2
 -22   4   3 1999.29   74.28   1
  16   4   3 3096.94   91.23  -2
 -20   4   3 3096.94   91.23   1
  14   4   3 1079.38   41.03  -2
 -18   4   3 1079.38   41.03   1
  12   4   3 2464.59   71.22  -2
 -16   4   3 2464.59   71.22   1
  10   4   3  727.81   32.87  -2
 -14   4   3  727.81   32.87   1
   8   4   3 4553.48  122.40  -2
 -12   4   3 4553.48  122.40   1
   6   4   3 2469.13   73.94  -2
 -10   4   3 2469.13   73.94   1
   4   4   3 3831.07  118.61  -2
  -8   4   3 3831.07  118.61   1
   2   4   3 1497.01   50.24  -2
  -6   4   3 1497.01   50.24   1
   0   4   3 2506.19   78.12  -2
  -4   4   3 2506.19   78.12   1
  -2   4   3 5317.24  174.47  -2
  -2   4   3 5317.24  174.47   1
  -4   4   3 1341.41   49.53  -2
   0   4   3 1341.41   49.53   1
  -6   4   3 5129.52  142.66  -2
   2   4   3 5129.52  142.66   1
  -8   4   3  893.43   32.05  -2
   4   4   3  893.43   32.05   1
 -10   4   3 4880.03  127.94  -2
   6   4   3 4880.03  127.94   1
 -12   4   3 2641.22   72.00  -2
   8   4   3 2641.22   72.00   1
 -14   4   3 2022.45   66.75  -2
  10   4   3 2022.45   66.75   1
 -16   4   3 1946.48   57.03  -2
  12   4   3 1946.48   57.03   1
 -18   4   3  677.81   29.93  -2
  14   4   3  677.81   29.93   1
 -20   4   3 4542.76  145.45  -2
  16   4   3 4542.76  145.45   1
 -22   4   3  956.06   40.72  -2
  18   4   3  956.06   40.72   1
 -24   4   3 2070.48   67.13  -2
  20   4   3 2070.48   67.13   1
 -26   4   3  492.10   24.31  -2
  22   4   3  492.10   24.31   1
 -28   4   3 1446.22   56.37  -2
  24   4   3 1446.22   56.37   1
 -30   4   3 1689.93   69.83  -2
  26   4   3 1689.93   69.83   1
  23   5   3  321.12   28.38  -2
 -27   5   3  321.12   28.38   1
  21   5   3 2070.34   78.46  -2
 -25   5   3 2070.34   78.46   1
  19   5   3  536.86   25.99  -2
 -23   5   3  536.86   25.99   1
  17   5   3 2407.28   76.56  -2
 -21   5   3 2407.28   76.56   1
  15   5   3  944.05   45.67  -2
 -19   5   3  944.05   45.67   1
  13   5   3 1915.64   73.86  -2
 -17   5   3 1915.64   73.86   1
  11   5   3 1634.87   57.74  -2
 -15   5   3 1634.87   57.74   1
   9   5   3 3659.86  100.57  -2
 -13   5   3 3659.86  100.57   1
   7   5   3 2998.25   83.04  -2
 -11   5   3 2998.25   83.04   1
   5   5   3 1386.90   48.38  -2
  -9   5   3 1386.90   48.38   1
   3   5   3 4555.94  138.53  -2
  -7   5   3 4555.94  138.53   1
   1   5   3 1392.08   52.40  -2
  -5   5   3 1392.08   52.40   1
  -1   5   3 8125.48  241.60  -2
  -3   5   3 8125.48  241.60   1
  -3   5   3 2416.14   96.05  -2
  -1   5   3 2416.14   96.05   1
  -5   5   3 4602.50  154.94  -2
   1   5   3 4602.50  154.94   1
  -7   5   3 2905.32  101.87  -2
   3   5   3 2905.32  101.87   1
  -9   5   3 1976.07   72.67  -2
   5   5   3 1976.07   72.67   1
 -11   5   3 8059.07  270.73  -2
   7   5   3 8059.07  270.73   1
 -13   5   3 1155.14   37.02  -2
   9   5   3 1155.14   37.02   1
 -15   5   3 4885.34  139.70  -2
  11   5   3 4885.34  139.70   1
 -17   5   3 1703.98   50.22  -2
  13   5   3 1703.98   50.22   1
 -19   5   3 3139.25  156.47  -2
  15   5   3 3139.25  156.47   1
 -21   5   3 2459.88   98.21  -2
  17   5   3 2459.88   98.21   1
 -23   5   3 1948.99   85.89  -2
  19   5   3 1948.99   85.89   1
 -25   5   3 1976.66   73.05  -2
  21   5   3 1976.66   73.05   1
 -27   5   3  993.05   44.61  -2
  23   5   3  993.05   44.61   1
  18   6   3 1414.30   59.30  -2
 -22   6   3 1414.30   59.30   1
  16   6   3 1346.69   46.43  -2
 -20   6   3 1346.69   46.43   1
  14   6   3  149.81   10.95  -2
 -18   6   3  149.81   10.95   1
  12   6   3 4073.22  113.29  -2
 -16   6   3 4073.22  113.29   1
  10   6   3  477.31   22.23  -2
 -14   6   3  477.31   22.23   1
   8   6   3 3943.82  107.27  -2
 -12   6   3 3943.82  107.27   1
   6   6   3  539.70   24.64  -2
 -10   6   3  539.70   24.64   1
   4   6   3 1173.71   39.19  -2
  -8   6   3 1173.71   39.19   1
   2   6   3 2908.42   83.91  -2
  -6   6   3 2908.42   83.91   1
   0   6   3   77.92    8.90  -2
  -4   6   3   77.92    8.90   1
  -2   6   3 3704.74  127.18  -2
  -2   6   3 3704.74  127.18   1
  -4   6   3  178.89   14.55  -2
   0   6   3  178.89   14.55   1
  -6   6   3 2616.07  109.99  -2
   2   6   3 2616.07  109.99   1
  -8   6   3  888.01   39.22  -2
   4   6   3  888.01   39.22   1
 -10   6   3 1768.17   67.84  -2
   6   6   3 1768.17   67.84   1
 -12   6   3 1175.61   56.68  -2
   8   6   3 1175.61   56.68   1
 -14   6   3 1359.30   55.25  -2
  10   6   3 1359.30   55.25   1
 -16   6   3 1787.75   61.85  -2
  12   6   3 1787.75   61.85   1
 -18   6   3  211.88   16.24  -2
  14   6   3  211.88   16.24   1
 -20   6   3 3332.17  104.77  -2
  16   6   3 3332.17  104.77   1
 -22   6   3  346.35   30.87  -2
  18   6   3  346.35   30.87   1
  11   7   3 1370.48   54.96  -2
 -15   7   3 1370.48   54.96   1
   9   7   3   44.43    7.26  -2
 -13   7   3   44.43    7.26   1
   7   7   3 1910.63   66.29  -2
 -11   7   3 1910.63   66.29   1
   5   7   3   65.89   12.95  -2
  -9   7   3   65.89   12.95   1
   3   7   3 2691.44  113.74  -2
  -7   7   3 2691.44  113.74   1
   1   7   3  129.84   17.53  -2
  -5   7   3  129.84   17.53   1
  -1   7   3 2248.26   97.84  -2
  -3   7   3 2248.26   97.84   1
  -3   7   3  481.22   58.49  -2
  -1   7   3  481.22   58.49   1
  -5   7   3  397.02   32.02  -2
   1   7   3  397.02   32.02   1
  -7   7   3 2733.04   97.04  -2
   3   7   3 2733.04   97.04   1
  -9   7   3  499.77   26.12  -2
   5   7   3  499.77   26.12   1
 -11   7   3 3888.36  136.06  -2
   7   7   3 3888.36  136.06   1
 -13   7   3  211.38   17.26  -2
   9   7   3  211.38   17.26   1
 -15   7   3 1874.71   72.46  -2
  11   7   3 1874.71   72.46   1
 -34   0   4 1369.19   98.36   1
 -32   0   4 5373.01  217.54   1
 -30   0   4 3201.22  232.70   1
 -28   0   4  813.32   56.21   1
 -26   0   411227.15  485.49   1
 -24   0   4 3386.71  162.20   1
 -22   0   428829.39 1032.33   1
 -20   0   4   58.75   10.77   1
 -18   0   4 2888.55  102.60   1
 -16   0   4 2898.54  233.90   1
 -14   0   4 1184.88   59.17   1
 -12   0   427219.35 1370.85   1
 -10   0   4  794.99   37.24   1
  -8   0   433184.08 2546.20   1
  -6   0   4 6719.79  259.28   1
  -4   0   452657.35 2836.14   1
  -2   0   4 7016.77  254.63   1
   0   0   4 1779.79  104.46   1
   2   0   421567.60 1540.43   1
   4   0   4 4106.29  137.13   1
   6   0   485245.57 7433.28   1
   8   0   4  921.86   33.86   1
  10   0   418334.33  494.67   1
  12   0   4 1671.12   54.19   1
  14   0   4  427.73   24.13   1
  16   0   431269.24  997.73   1
  18   0   4   75.78   42.49   1
  20   0   411791.82  391.12   1
  22   0   4  329.13   29.33   1
  24   0   4 7975.12  254.97   1
  26   0   4 2909.70  105.34   1
  28   0   4 2450.73   99.56   1
  30   0   4 2559.03  110.88   1
 -35   1   4 3903.34  161.87   1
 -33   1   4   18.14   17.97   1
 -31   1   4 9709.40  278.77   1
 -29   1   4  868.05   37.07   1
 -27   1   4 5368.47  150.12   1
 -23   1   4 4529.70  135.28   1
 -21   1   4 9097.55  223.60   1
 -19   1   4 1715.15   56.95   1
 -17   1   421890.64  598.94   1
 -15   1   4 4689.74  111.26   1
 -13   1   434471.40 1415.99   1
 -11   1   4  475.69   24.04   1
  -9   1   4  888.03   26.56   1
  -7   1   413679.71  345.24   1
  -5   1   4 2549.55   78.46   1
  -3   1   452758.97 1999.25   1
  -1   1   4 1714.64   51.64   1
   1   1   419165.95  690.79   1
   3   1   4   73.71    7.87   1
   5   1   4 3660.32   87.13   1
   7   1   414858.60  355.88   1
   9   1   4  -28.16   68.79   1
  11   1   416519.12  328.64   1
  13   1   4 2691.89   68.26   1
  15   1   416793.23  366.61   1
  19   1   4 5111.91  126.40   1
  21   1   4 2539.46   69.35   1
  23   1   4  534.00   24.43   1
  25   1   410621.61  254.20   1
  27   1   4  570.64   25.18   1
  29   1   4 6600.84  182.38   1
 -34   2   4  131.84   20.58   1
 -32   2   4 1815.90   71.43   1
 -30   2   4 1601.61   54.93   1
 -28   2   4  512.11   23.09   1
 -26   2   4 5202.48  153.85   1
 -24   2   4 1311.39   46.61   1
 -22   2   410976.47  303.79   1
 -20   2   4  120.47   13.27   1
 -18   2   4 1803.69   55.35   1
 -16   2   4 1407.97   43.54   1
 -14   2   4  174.22   11.00   1
 -12   2   418500.20  440.02   1
 -10   2   4 2709.82   94.22   1
  -8   2   411899.57  285.69   1
  -6   2   4 1322.04   46.27   1
  -4   2   4 7556.28  193.57   1
  -2   2   4 5069.66  152.64   1
   0   2   4  226.38   18.67   1
   2   2   410750.18  273.85   1
   4   2   4 4457.53  110.58   1
   6   2   422381.78  604.38   1
   8   2   4   97.89   10.09   1
  10   2   4 3082.33   75.69   1
  12   2   4  681.30   24.63   1
  14   2   4   62.80    7.50   1
  16   2   412089.06  295.27   1
  18   2   4  662.75   25.59   1
  20   2   4 6263.49  173.27   1
  22   2   4  844.30   33.30   1
  24   2   4 1947.73   59.18   1
  26   2   4 1767.76   60.46   1
  28   2   4  117.78   15.23   1
 -33   3   4  533.82   40.82   1
 -31   3   4 3145.49  140.42   1
 -29   3   4 1912.89   69.95   1
 -27   3   4  640.94   53.63   1
 -25   3   4   33.85    8.72   1
 -23   3   4   60.44   18.33   1
 -21   3   4 4337.19  121.91   1
 -19   3   4 3677.63  103.12   1
 -17   3   4 3454.64  141.47   1
 -15   3   4  638.66   26.47   1
 -13   3   4 3847.58  104.62   1
 -11   3   4  176.80   10.40   1
  -9   3   4   82.17   10.40   1
  -7   3   4 1832.00   55.73   1
  -5   3   4 1558.21   82.46   1
  -3   3   414937.49  377.57   1
  -1   3   4 1805.29   97.05   1
   1   3   4 5131.74  126.36   1
   3   3   4  140.19   12.71   1
   5   3   4  351.90   14.78   1
   7   3   4 8257.78  201.43   1
   9   3   4 1695.92   55.99   1
  11   3   410871.95  279.67   1
  13   3   4 2277.98   66.63   1
  15   3   4 3886.04  107.17   1
  17   3   4 1337.32   65.55   1
  19   3   4   38.30    6.84   1
  21   3   4 3099.80  101.04   1
  23   3   4  564.97   24.89   1
  25   3   4 3550.81  149.60   1
  27   3   4   25.63   10.04   1
 -30   4   4  206.74   28.51   1
 -28   4   4   94.35   20.02   1
 -26   4   4 1420.35   63.90   1
 -24   4   4  767.34   33.82   1
 -22   4   4 3155.90  103.37   1
 -20   4   4 1205.32   49.79   1
 -18   4   4 1817.09   56.07   1
 -16   4   4   92.30   10.27   1
 -14   4   4  972.80   50.69   1
 -12   4   4 7556.48  197.11   1
 -10   4   4 5572.08  146.53   1
  -8   4   4 6079.74  169.74   1
  -6   4   4 1311.80   42.35   1
  -4   4   4  193.13   13.48   1
  -2   4   4 2023.12   57.29   1
   0   4   4 2029.66   80.30   1
   2   4   4 4267.12  100.50   1
   4   4   4 3303.73   96.87   1
   6   4   4 3041.63   92.71   1
   8   4   4  217.66   17.44   1
  10   4   4  328.48   16.45   1
  12   4   4  222.60   26.06   1
  14   4   4  356.87   25.96   1
  16   4   4 1910.54   75.52   1
  18   4   4 1448.89   62.93   1
  20   4   4 3328.95  112.44   1
  22   4   4 2090.79   78.11   1
  24   4   4  421.19   30.03   1
 -27   5   4 1325.62   64.56   1
 -25   5   4   40.88   11.13   1
 -23   5   4   39.92    9.25   1
 -21   5   4 1221.69   63.88   1
 -19   5   4 2345.49  102.51   1
 -17   5   4 2818.14   84.24   1
 -15   5   4 1599.92   93.62   1
 -13   5   4 1935.40   61.71   1
 -11   5   4  412.29   19.35   1
  -9   5   4  226.85   15.10   1
  -7   5   4  522.66   34.85   1
  -5   5   4 1563.48   69.49   1
  -3   5   4 4212.74  118.31   1
  -1   5   4 4085.08  126.52   1
   1   5   4 5394.07  164.10   1
   3   5   4 1774.28   70.16   1
   5   5   4   96.88    6.65   1
   7   5   4 1318.33   50.38   1
   9   5   4 2671.50   89.26   1
  11   5   4 5514.79  172.24   1
  13   5   4 3566.21  187.36   1
  15   5   4 1174.52   69.56   1
  17   5   4  130.93   22.71   1
  19   5   4   36.85    7.60   1
  21   5   4  794.95   49.60   1
 -22   6   4 2024.45  104.49   1
 -20   6   4 2590.64   84.62   1
 -18   6   4  674.40   30.29   1
 -16   6   4  183.69   18.34   1
 -14   6   4  725.48   30.48   1
 -12   6   4 1524.42   49.94   1
 -10   6   4 4519.54  140.46   1
  -8   6   4 4303.13  148.38   1
  -6   6   4 3595.21  113.85   1
  -4   6   4  822.45   32.03   1
  -2   6   4   68.74   12.17   1
   0   6   4 1008.82   59.25   1
   2   6   4 1923.77   72.38   1
   4   6   4 3216.31  113.33   1
   6   6   4 2715.31   97.62   1
   8   6   4 2085.41   88.40   1
  10   6   4 1184.64   58.64   1
  12   6   4  170.35   19.06   1
  14   6   4  557.70   46.81   1
  16   6   4  891.26   82.00   1
 -15   7   4 3666.23  117.55   1
 -13   7   4 1159.78   37.99   1
 -11   7   4 1332.94   45.69   1
  -9   7   4  480.16   51.58   1
  -7   7   4  127.33   22.01   1
  -5   7   4 3042.05  149.04   1
  -3   7   4  962.65   47.16   1
  -1   7   4 3909.56  135.46   1
   1   7   4  415.97   23.67   1
   3   7   4 1457.18   66.46   1
   5   7   4  451.37   26.71   1
   7   7   4   75.57   15.61   1
   9   7   4 1855.44   89.85   1
 -35   1   5  249.55   26.04   1
 -33   1   5  464.15   34.84   1
 -31   1   5   76.29   12.44   1
 -29   1   5  857.70   41.98   1
 -27   1   5   20.45    9.00   1
 -25   1   5  843.92   43.56   1
 -23   1   5  678.91   28.21   1
 -21   1   5  229.79   18.89   1
 -19   1   5 1952.00   52.19   1
 -17   1   5   79.78   11.79   1
 -15   1   5 2142.76   58.37   1
 -13   1   5 1204.08   38.01   1
 -11   1   5  254.43   12.96   1
  -9   1   5 1536.68   54.49   1
  -7   1   5  611.00   41.67   1
  -5   1   5  632.58   22.97   1
  -3   1   5 1090.82   43.22   1
  -1   1   5 1219.84   44.58   1
   1   1   5   57.72    7.14   1
   3   1   5 1898.98   64.33   1
   5   1   5  244.90   10.78   1
   7   1   5 1092.17   49.87   1
   9   1   5  360.84   15.76   1
  11   1   5   40.21    7.76   1
  13   1   5 2285.35   56.58   1
  15   1   5   60.89   13.94   1
  17   1   5  934.41   39.58   1
  19   1   5  194.99   13.92   1
  21   1   5   50.30   12.71   1
  23   1   5  865.55   30.41   1
  25   1   5   60.11    9.12   1
  27   1   5  207.39   17.38   1
 -34   2   5   12.90   13.65   1
 -32   2   5  769.82   41.01   1
 -30   2   5   23.62    7.01   1
 -28   2   5  254.44   17.79   1
 -26   2   5   39.98    8.51   1
 -24   2   5  204.81   13.36   1
 -22   2   5 1144.82   36.49   1
 -20   2   5  169.34   10.71   1
 -18   2   5  150.28    9.70   1
 -16   2   5 1339.49   37.60   1
 -14   2   5  439.63   17.65   1
 -12   2   5 1321.42   38.43   1
 -10   2   5 2499.09   91.05   1
  -8   2   5  183.08   14.31   1
  -6   2   5 4849.74  166.31   1
  -4   2   5 1920.29   54.55   1
  -2   2   5 1007.63   37.15   1
   0   2   5 4085.46  107.88   1
   2   2   5   90.88   11.62   1
   4   2   5 5050.33  138.32   1
   6   2   5 1878.19   51.67   1
   8   2   5 1581.14   47.92   1
  10   2   5 2746.68   78.40   1
  12   2   5  350.28   14.97   1
  14   2   5 2662.95   76.61   1
  16   2   5 2640.68   77.47   1
  18   2   5  640.34   29.72   1
  20   2   5  949.44   38.43   1
  22   2   5 1565.08   49.11   1
  24   2   5  432.66   24.24   1
  26   2   5 2361.94   89.24   1
 -33   3   5  211.46   39.73   1
 -31   3   5 1132.80   59.89   1
 -29   3   5  252.85   24.82   1
 -27   3   5  342.46   23.08   1
 -25   3   5  283.40   22.06   1
 -23   3   5 2009.85   66.80   1
 -21   3   5  450.74   19.99   1
 -19   3   5 1533.36   49.25   1
 -17   3   5  311.38   15.15   1
 -15   3   5  406.61   18.27   1
 -13   3   5 5558.62  138.88   1
 -11   3   5   86.98    8.11   1
  -9   3   5 3774.43   96.30   1
  -7   3   5  256.93   11.46   1
  -5   3   5 1328.90   39.65   1
  -3   3   5 5570.49  158.74   1
  -1   3   5  299.31   16.13   1
   1   3   5 2565.89   67.53   1
   3   3   5  597.88   26.47   1
   5   3   5 2392.67   64.40   1
   7   3   5 2038.41   59.54   1
   9   3   5 1263.32   38.31   1
  11   3   5  339.89   16.92   1
  13   3   5 1882.61   67.36   1
  15   3   5 1356.85   47.41   1
  17   3   5  648.28   29.00   1
  19   3   5 1793.06   62.10   1
  21   3   5   54.72   14.55   1
  23   3   5 2068.33   77.51   1
  25   3   5  570.03   37.16   1
 -30   4   5   58.60   16.87   1
 -28   4   5  458.68   34.36   1
 -26   4   5 1442.11   53.16   1
 -24   4   5   10.39    7.77   1
 -22   4   5 4025.12  132.03   1
 -20   4   5  134.96   12.35   1
 -18   4   5 2823.10   82.67   1
 -16   4   5  259.63   14.58   1
 -14   4   5 2093.87   80.38   1
 -12   4   5 1951.94   55.83   1
 -10   4   5   56.50    8.77   1
  -8   4   5 4275.43  108.48   1
  -6   4   5   43.98    5.85   1
  -4   4   5 5981.36  156.44   1
  -2   4   5   81.18    7.92   1
   0   4   5 1937.66   56.68   1
   2   4   5  623.10   23.33   1
   4   4   5  892.28   28.65   1
   6   4   5 4510.53  114.63   1
   8   4   5  164.92   11.57   1
  10   4   5 3687.52  108.79   1
  12   4   5   21.09    6.58   1
  14   4   5 2568.47   95.55   1
  16   4   5  635.17   33.91   1
  18   4   5  214.32   27.14   1
  20   4   5 1123.36   41.71   1
  22   4   5   22.60    8.25   1
 -27   5   5 1465.06   70.69   1
 -25   5   5  231.89   25.70   1
 -23   5   5 1189.27   47.95   1
 -21   5   5  733.88   33.75   1
 -19   5   5   60.45    9.14   1
 -17   5   5 2552.49   82.00   1
 -15   5   5  365.60   17.86   1
 -13   5   5 4059.71  111.89   1
 -11   5   5   67.92    8.36   1
  -9   5   5 2024.49   59.64   1
  -7   5   5   95.91   10.07   1
  -5   5   5 1150.21   42.23   1
  -3   5   5 2870.95   74.77   1
  -1   5   5   26.40    4.74   1
   1   5   5 5721.31  134.98   1
   3   5   5  253.08   13.99   1
   5   5   5 5597.98  172.88   1
   7   5   5  219.90   14.05   1
   9   5   5 1677.56   59.94   1
  11   5   5 2051.08   71.31   1
  13   5   5   21.92   10.36   1
  15   5   5 5864.39  233.78   1
  17   5   5   26.28   10.72   1
  19   5   5 2651.01  105.50   1
 -22   6   5 1394.84  106.38   1
 -20   6   5    5.37    7.95   1
 -18   6   5 3269.05  103.34   1
 -16   6   5   11.73    5.90   1
 -14   6   5 2160.16   69.37   1
 -12   6   5  776.43   31.83   1
 -10   6   5   26.99    6.19   1
  -8   6   5 5344.29  142.89   1
  -6   6   5  161.49   14.53   1
  -4   6   5 4757.29  147.94   1
  -2   6   5  105.41   11.40   1
   0   6   5  979.42   42.59   1
   2   6   5 1779.56   68.72   1
   4   6   5  271.96   26.94   1
   6   6   5 2695.93  112.86   1
   8   6   5  140.34   19.50   1
  10   6   5 1838.26   89.66   1
  12   6   5  108.36    9.66   1
  14   6   5 2064.31   92.19   1
 -13   7   5 1075.73   50.13   1
 -11   7   5  204.18   14.40   1
  -9   7   5 1410.80   47.93   1
  -7   7   5  364.42   22.65   1
  -5   7   5 1049.68   45.81   1
  -3   7   5  245.96   18.97   1
  -1   7   5  589.38   35.35   1
   1   7   5 1940.99   82.92   1
   3   7   5   13.13    8.57   1
   5   7   5 2899.66  121.76   1
 -34   0   6   17.23   15.64   1
 -32   0   6 3950.08  194.58   1
 -30   0   6 3171.97  142.44   1
 -28   0   6 3692.29  398.32   1
 -26   0   6 1867.28   85.42   1
 -24   0   6 2697.50  101.99   1
 -22   0   6 1405.80  130.22   1
 -20   0   6 2107.51  123.70   1
 -18   0   6 8242.03  278.67   1
 -16   0   6 3251.13  128.96   1
 -14   0   615422.83  519.52   1
 -12   0   6  186.50   30.90   1
 -10   0   6  644.14   66.51   1
  -8   0   6  972.87   78.73   1
  -6   0   6  605.62   40.27   1
  -4   0   613470.10  631.81   1
  -2   0   6  745.12   36.95   1
   0   0   612128.85  507.28   1
   2   0   6 3987.70  152.13   1
   4   0   613359.65  431.33   1
   6   0   6 2875.82  113.12   1
   8   0   6  881.46   56.08   1
  10   0   610112.07  372.28   1
  12   0   6 3446.02  122.94   1
  14   0   620015.28  643.24   1
  16   0   6  208.48   39.18   1
  18   0   6 5717.79  197.99   1
  20   0   6 2162.51   93.81   1
  24   0   6 7476.64  330.60   1
  26   0   6    5.36   10.45   1
 -35   1   6  272.78   54.47   1
 -33   1   6 3571.65  137.18   1
 -29   1   6  161.95   19.98   1
 -27   1   6 1356.93   59.01   1
 -25   1   6   10.68    5.21   1
 -23   1   611321.90  282.99   1
 -21   1   6  960.83   46.50   1
 -19   1   6 6157.41  147.27   1
 -17   1   6  878.44   38.71   1
 -15   1   6 6026.38  150.50   1
 -13   1   6 7996.78  263.52   1
 -11   1   6  590.52   30.34   1
  -9   1   616602.67  396.73   1
  -7   1   6 6314.16  182.75   1
  -5   1   623942.91  697.38   1
  -3   1   6  606.23   36.51   1
  -1   1   6 1381.92   45.56   1
   1   1   6 5349.70  132.74   1
   3   1   6  799.30   23.38   1
   5   1   622971.34  518.37   1
   7   1   6  600.68   44.08   1
   9   1   6 7170.95  169.13   1
  11   1   6  532.29   56.82   1
  13   1   6 3101.13   79.30   1
  15   1   6 6067.22  178.13   1
  17   1   6  141.44   11.65   1
  19   1   6 3773.14  101.01   1
  21   1   6 1155.44   39.64   1
  23   1   6 7844.12  199.63   1
  25   1   6  558.28   71.73   1
 -34   2   6  333.07   32.20   1
 -32   2   6 3297.89  128.28   1
 -30   2   6 1169.47   52.52   1
 -28   2   6 5628.91  157.60   1
 -26   2   6 1627.39   63.48   1
 -24   2   6 7900.86  250.32   1
 -20   2   6   29.46   11.29   1
 -18   2   6 5268.16  133.64   1
 -16   2   6  873.63   29.11   1
 -14   2   620409.42  487.34   1
 -12   2   6 2291.54  140.01   1
 -10   2   6 7947.59  206.90   1
  -8   2   6  -20.02   67.70   1
  -6   2   6 2068.54   64.13   1
  -4   2   613118.51  334.55   1
  -2   2   6 1341.22   56.93   1
   0   2   613341.95  340.26   1
   2   2   6 3704.21  107.53   1
   4   2   614393.91  328.92   1
   8   2   6 1657.15   51.63   1
  10   2   6 4609.52  138.26   1
  12   2   6 1263.52   42.94   1
  14   2   611954.11  311.42   1
  16   2   6  761.57   53.58   1
  18   2   6 6048.55  190.65   1
  20   2   6   89.98   23.25   1
  22   2   6  677.15   34.53   1
  24   2   6 2843.94  100.60   1
 -31   3   6 1857.35   84.40   1
 -29   3   6  855.80   48.85   1
 -27   3   6  650.59   68.00   1
 -25   3   6  589.52   25.21   1
 -23   3   6 7214.93  216.08   1
 -21   3   6 3690.19  113.23   1
 -19   3   6 8030.54  212.95   1
 -17   3   6 3243.17   99.39   1
 -15   3   6 2331.15   73.69   1
 -13   3   6 2181.38  104.95   1
 -11   3   6  161.34   11.13   1
  -9   3   6 5581.27  157.99   1
  -7   3   6 3798.90  104.01   1
  -5   3   612958.19  338.38   1
  -3   3   6 2465.48  100.45   1
  -1   3   6 8258.60  248.33   1
   1   3   6  271.47   38.62   1
   3   3   6   52.00    9.50   1
   5   3   610514.82  256.28   1
   7   3   6 2161.69   63.64   1
   9   3   612991.08  315.53   1
  11   3   6 3397.81  110.91   1
  13   3   6 4695.78  139.56   1
  15   3   6 1728.81  106.01   1
  17   3   6   82.92   11.85   1
  19   3   6 5018.63  164.36   1
  21   3   6 1232.71   59.47   1
  23   3   6 4419.17  146.12   1
 -30   4   6  691.30   65.98   1
 -28   4   6 2881.95  129.44   1
 -26   4   6 1006.64   45.03   1
 -24   4   6 4262.53  115.50   1
 -22   4   6  400.54   37.85   1
 -20   4   6  315.84   18.53   1
 -18   4   6 1306.15   50.61   1
 -16   4   6  915.51   39.29   1
 -14   4   611161.52  272.46   1
 -12   4   6 5683.90  143.04   1
 -10   4   6 7330.90  181.09   1
  -8   4   6  885.29   38.28   1
  -6   4   6  214.52   42.50   1
  -4   4   6 7133.51  200.43   1
  -2   4   6 3760.85  115.59   1
   0   4   6 7734.45  190.89   1
   2   4   6 3532.57  100.10   1
   4   4   6 4051.62  105.06   1
   8   4   6  241.43   19.91   1
  10   4   6 1044.42   47.81   1
  12   4   6  805.31   39.76   1
  14   4   6 2388.09  117.29   1
  16   4   6 1416.90   57.33   1
  18   4   6 3053.91  133.68   1
  20   4   6 1197.68   60.08   1
 -25   5   6 1396.29   69.04   1
 -23   5   6 2544.80   83.30   1
 -21   5   6 3096.65   91.33   1
 -19   5   6 1840.91   79.28   1
 -17   5   6  861.52   42.20   1
 -15   5   6   72.06   33.11   1
 -13   5   6  583.39   33.92   1
 -11   5   6 1316.79   42.52   1
  -9   5   6 1629.06   49.88   1
  -7   5   6 2661.04   76.37   1
  -5   5   6 1637.31   47.47   1
  -3   5   6 1380.42   54.90   1
  -1   5   6  668.32   29.04   1
   1   5   6   63.93   10.65   1
   3   5   6 1170.23   45.57   1
   5   5   6 2151.33   64.46   1
   7   5   6 3378.73  101.87   1
   9   5   6 3644.59  109.46   1
  11   5   6 2236.62   80.27   1
  13   5   6   40.56   15.98   1
  15   5   6  660.76   52.42   1
  17   5   6 1268.11   59.84   1
 -20   6   6  814.45   34.62   1
 -18   6   6  127.26   15.43   1
 -16   6   6 2608.33   82.61   1
 -14   6   6  703.55   39.12   1
 -12   6   6 2712.84   99.34   1
 -10   6   6   33.60    9.88   1
  -8   6   6  395.72   20.43   1
  -6   6   6 1484.03   58.32   1
  -4   6   6  454.50   26.34   1
  -2   6   6 3842.65  153.68   1
   0   6   6 1348.45   56.60   1
   2   6   6 2459.77   92.16   1
   4   6   6   37.61   16.00   1
   6   6   6   72.29   12.74   1
   8   6   6  999.39   41.88   1
  10   6   6  447.10   51.70   1
  12   6   6 2195.49   86.31   1
  -9   7   6  673.75   28.90   1
  -7   7   6 2780.40   92.17   1
  -5   7   6  179.41   16.19   1
  -3   7   6  607.40   30.92   1
  -1   7   6  528.24   34.23   1
   1   7   6   53.55   11.70   1
 -33   1   7  707.55   42.25   1
 -31   1   7   59.29   13.90   1
 -29   1   7   83.33   11.64   1
 -27   1   7   61.32    9.67   1
 -25   1   7  212.01   16.96   1
 -23   1   7  429.83   20.07   1
 -21   1   7   58.33    7.92   1
 -19   1   7  581.77   22.50   1
 -17   1   7  144.19   15.81   1
 -15   1   7 1897.69   54.13   1
   3   1   7  129.78   12.42  -2
 -13   1   7  129.78   12.42   1
   1   1   7  738.83   25.50  -2
 -11   1   7  738.83   25.50   1
  -1   1   7  330.81   18.28  -2
  -9   1   7  330.81   18.28   1
  -3   1   7  299.98   22.77  -2
  -7   1   7  299.98   22.77   1
  -5   1   7 4196.65  123.03  -2
  -5   1   7 4196.65  123.03   1
  -7   1   7 1228.92   62.31  -2
  -3   1   7 1228.92   62.31   1
  -9   1   7 1412.83   56.81  -2
  -1   1   7 1412.83   56.81   1
 -11   1   7  255.67   14.31  -2
   1   1   7  255.67   14.31   1
 -13   1   7   90.39    7.27  -2
   3   1   7   90.39    7.27   1
 -15   1   7 1054.89   34.58  -2
   5   1   7 1054.89   34.58   1
 -17   1   7  100.76   14.05  -2
   7   1   7  100.76   14.05   1
 -19   1   7  381.95   16.26  -2
   9   1   7  381.95   16.26   1
 -21   1   7  206.25   18.09  -2
  11   1   7  206.25   18.09   1
 -23   1   7  503.90   25.54  -2
  13   1   7  503.90   25.54   1
 -25   1   7   85.50    9.33  -2
  15   1   7   85.50    9.33   1
 -27   1   7  165.52   15.91  -2
  17   1   7  165.52   15.91   1
 -29   1   7  243.56   39.45  -2
  19   1   7  243.56   39.45   1
 -31   1   7  125.80   14.72  -2
  21   1   7  125.80   14.72   1
 -33   1   7  191.78   18.43  -2
  23   1   7  191.78   18.43   1
 -32   2   7  347.31   46.99   1
 -30   2   7  254.55   37.20   1
 -28   2   7 1018.96   37.28   1
 -26   2   7 1307.49   55.28   1
 -24   2   7 2239.94   74.59   1
 -22   2   7  789.78   36.44   1
 -20   2   7  143.15   12.31   1
 -18   2   7  635.48   24.19   1
 -16   2   7  435.14   19.93   1
   4   2   7 3065.10   87.31  -2
 -14   2   7 3065.10   87.31   1
   2   2   7  997.27   44.00  -2
 -12   2   7  997.27   44.00   1
   0   2   7  567.34   22.85  -2
 -10   2   7  567.34   22.85   1
  -2   2   7  107.08   12.62  -2
  -8   2   7  107.08   12.62   1
  -4   2   7  471.28   20.07  -2
  -6   2   7  471.28   20.07   1
  -6   2   7  191.74   11.89  -2
  -4   2   7  191.74   11.89   1
  -8   2   7  458.74   18.96  -2
  -2   2   7  458.74   18.96   1
 -10   2   7  122.97   11.11  -2
   0   2   7  122.97   11.11   1
 -12   2   7  270.57   17.11  -2
   2   2   7  270.57   17.11   1
 -14   2   7 3540.87   89.10  -2
   4   2   7 3540.87   89.10   1
 -16   2   7  778.37   37.67  -2
   6   2   7  778.37   37.67   1
 -18   2   7 2766.66   76.18  -2
   8   2   7 2766.66   76.18   1
 -20   2   7  278.36   20.90  -2
  10   2   7  278.36   20.90   1
 -22   2   7  815.69   34.64  -2
  12   2   7  815.69   34.64   1
 -24   2   7 1844.84   60.40  -2
  14   2   7 1844.84   60.40   1
 -26   2   7  502.82   38.45  -2
  16   2   7  502.82   38.45   1
 -28   2   7 2346.02   80.15  -2
  18   2   7 2346.02   80.15   1
 -30   2   7  332.41   40.72  -2
  20   2   7  332.41   40.72   1
 -32   2   7 1299.05   75.12  -2
  22   2   7 1299.05   75.12   1
 -31   3   7  336.68   36.38   1
 -29   3   7  209.31   29.10   1
 -27   3   7  671.08   34.41   1
 -25   3   7  585.48   28.42   1
 -23   3   7 1453.57   54.19   1
 -21   3   7  317.73   19.87   1
 -19   3   7 1157.77   48.15   1
 -17   3   7  173.82   15.24   1
 -15   3   7 4128.37  133.23   1
   3   3   7  373.32   18.23  -2
 -13   3   7  373.32   18.23   1
   1   3   7 1868.01   75.16  -2
 -11   3   7 1868.01   75.16   1
  -1   3   7 1433.53   53.56  -2
  -9   3   7 1433.53   53.56   1
  -3   3   7  403.87   18.03  -2
  -7   3   7  403.87   18.03   1
  -5   3   7 6925.48  182.76  -2
  -5   3   7 6925.48  182.76   1
  -7   3   7  131.54   17.17  -2
  -3   3   7  131.54   17.17   1
  -9   3   7 3341.86   93.99  -2
  -1   3   7 3341.86   93.99   1
 -11   3   7  680.81   23.63  -2
   1   3   7  680.81   23.63   1
 -13   3   7 1621.76   48.01  -2
   3   3   7 1621.76   48.01   1
 -15   3   7 3304.88   88.33  -2
   5   3   7 3304.88   88.33   1
 -17   3   7  217.18   15.32  -2
   7   3   7  217.18   15.32   1
 -19   3   7 1502.50   47.00  -2
   9   3   7 1502.50   47.00   1
 -21   3   7  541.99   26.60  -2
  11   3   7  541.99   26.60   1
 -23   3   7 2209.44   69.37  -2
  13   3   7 2209.44   69.37   1
 -25   3   7  676.76   34.25  -2
  15   3   7  676.76   34.25   1
 -27   3   7 1213.20   51.82  -2
  17   3   7 1213.20   51.82   1
 -29   3   7   95.64   15.51  -2
  19   3   7   95.64   15.51   1
 -31   3   7 1296.08   61.81  -2
  21   3   7 1296.08   61.81   1
 -28   4   7  776.58   46.12   1
 -26   4   7  511.86   28.35   1
 -24   4   7 3042.35  108.80   1
 -22   4   7 1016.86   41.84   1
 -20   4   7 1190.42   43.44   1
 -18   4   7 1384.26   47.73   1
 -16   4   7 1397.00   53.48   1
   4   4   7 4149.98  125.91  -2
 -14   4   7 4149.98  125.91   1
   2   4   7 1492.54   51.34  -2
 -12   4   7 1492.54   51.34   1
   0   4   7 2023.42   62.12  -2
 -10   4   7 2023.42   62.12   1
  -2   4   7 1131.68   37.89  -2
  -8   4   7 1131.68   37.89   1
  -4   4   7 3983.70  109.74  -2
  -6   4   7 3983.70  109.74   1
  -6   4   7 3189.81   97.22  -2
  -4   4   7 3189.81   97.22   1
  -8   4   7 2193.42   65.85  -2
  -2   4   7 2193.42   65.85   1
 -10   4   7 1648.64   46.99  -2
   0   4   7 1648.64   46.99   1
 -12   4   7 1565.35   47.04  -2
   2   4   7 1565.35   47.04   1
 -14   4   7 3672.32  103.50  -2
   4   4   7 3672.32  103.50   1
 -16   4   7 1758.49   52.15  -2
   6   4   7 1758.49   52.15   1
 -18   4   7 2615.92   83.59  -2
   8   4   7 2615.92   83.59   1
 -20   4   7  572.33   25.10  -2
  10   4   7  572.33   25.10   1
 -22   4   7 2000.51   80.91  -2
  12   4   7 2000.51   80.91   1
 -24   4   7 2387.20   85.67  -2
  14   4   7 2387.20   85.67   1
 -26   4   7  952.14   44.83  -2
  16   4   7  952.14   44.83   1
 -28   4   7 1376.53   74.29  -2
  18   4   7 1376.53   74.29   1
 -25   5   7  385.35   25.60   1
 -23   5   7 1184.14   45.89   1
 -21   5   7  195.81   15.18   1
 -19   5   7 1264.55   53.75   1
 -17   5   7  434.28   23.20   1
 -15   5   7 1229.05   51.88   1
   3   5   7 1151.11   39.78  -2
 -13   5   7 1151.11   39.78   1
   1   5   7  626.13   25.08  -2
 -11   5   7  626.13   25.08   1
  -1   5   7 1498.34   48.04  -2
  -9   5   7 1498.34   48.04   1
  -3   5   7 1427.90   54.85  -2
  -7   5   7 1427.90   54.85   1
  -5   5   7 1079.41   40.54  -2
  -5   5   7 1079.41   40.54   1
  -7   5   7 1106.15   35.97  -2
  -3   5   7 1106.15   35.97   1
  -9   5   7 1729.78   48.80  -2
  -1   5   7 1729.78   48.80   1
 -11   5   7  541.25   21.78  -2
   1   5   7  541.25   21.78   1
 -13   5   7 3370.09   90.81  -2
   3   5   7 3370.09   90.81   1
 -15   5   7  853.44   30.14  -2
   5   5   7  853.44   30.14   1
 -17   5   7 1074.04   38.56  -2
   7   5   7 1074.04   38.56   1
 -19   5   7 1684.99   80.64  -2
   9   5   7 1684.99   80.64   1
 -21   5   7  687.19   33.21  -2
  11   5   7  687.19   33.21   1
 -23   5   7 2676.05   94.05  -2
  13   5   7 2676.05   94.05   1
 -25   5   7  576.68   40.81  -2
  15   5   7  576.68   40.81   1
 -18   6   7  309.72   26.80   1
 -16   6   7 1026.76   37.56   1
   4   6   7 1206.59   46.09  -2
 -14   6   7 1206.59   46.09   1
   2   6   7  101.66   11.34  -2
 -12   6   7  101.66   11.34   1
   0   6   7 3273.03   99.33  -2
 -10   6   7 3273.03   99.33   1
  -2   6   7  181.89   13.86  -2
  -8   6   7  181.89   13.86   1
  -4   6   7 3148.22   90.56  -2
  -6   6   7 3148.22   90.56   1
  -6   6   7  941.19   32.84  -2
  -4   6   7  941.19   32.84   1
  -8   6   7  475.66   19.39  -2
  -2   6   7  475.66   19.39   1
 -10   6   7 2622.78   75.38  -2
   0   6   7 2622.78   75.38   1
 -12   6   7   43.53    7.30  -2
   2   6   7   43.53    7.30   1
 -14   6   7 2124.77   68.55  -2
   4   6   7 2124.77   68.55   1
 -16   6   7  415.93   32.45  -2
   6   6   7  415.93   32.45   1
 -18   6   7 1120.36   51.05  -2
   8   6   7 1120.36   51.05   1
 -32   0   8 2486.81  160.57   1
 -30   0   8 3730.95  158.67   1
 -28   0   8 2101.75   86.52   1
 -26   0   8 2855.23  109.69   1
 -24   0   8 2962.41  142.90   1
 -22   0   8 2023.45   80.97   1
 -20   0   8 6454.00  231.16   1
 -18   0   8 4643.00  161.56   1
 -16   0   814786.67  480.19   1
 -14   0   8   70.55   11.80   1
 -12   0   8 1260.73   59.76   1
 -10   0   8  818.65   45.87   1
  -8   0   8  378.32   26.09   1
  -6   0   813682.25  497.47   1
  -4   0   8  390.93   31.54   1
  -2   0   8 7754.72  333.53   1
   0   0   8 2396.82  143.42   1
   2   0   8 8680.25  389.72   1
   4   0   8 1587.70   63.91   1
   6   0   8  440.77   25.43   1
   8   0   8 7692.64  258.73   1
  10   0   8 3473.36  125.81   1
  12   0   815425.05  563.04   1
  14   0   8   63.54   12.19   1
  16   0   8 4123.61  168.91   1
  18   0   8  635.29   71.99   1
  20   0   8   29.31   12.30   1
  22   0   8 6989.64  311.93   1
 -33   1   8  647.53   44.12   1
 -31   1   8   80.76   14.31   1
 -29   1   8 2466.99   75.48   1
 -27   1   8  532.22   23.65   1
 -25   1   8 8741.65  219.78   1
 -23   1   8  472.41   23.66   1
 -21   1   8 4331.16  114.69   1
 -19   1   8   17.95    5.40   1
 -17   1   8 1225.60   37.53   1
 -15   1   8 9349.12  230.38   1
 -13   1   8 1160.36   37.18   1
 -11   1   814155.32  342.32   1
  -9   1   8 3604.24  100.21   1
  -7   1   815539.63  374.09   1
  -5   1   8  977.09   56.26   1
  -3   1   8  401.44   26.53   1
  -1   1   8 8227.28  246.53   1
   1   1   8 2563.07   69.86   1
   3   1   820100.48  436.38   1
   5   1   8  109.05    9.03   1
   7   1   8 6204.15  157.09   1
   9   1   8  202.08   13.72   1
  11   1   8  458.86   20.91   1
  13   1   8 5698.12  157.97   1
  15   1   8   26.32    6.52   1
  17   1   8 5573.64  155.61   1
  19   1   8  571.79   37.11   1
  21   1   8 3752.64  140.40   1
 -32   2   8 1131.61   57.92   1
 -30   2   8 1489.66   62.93   1
 -28   2   8  104.73   13.23   1
 -26   2   8  566.60   23.93   1
 -24   2   8 2950.84   89.00   1
 -22   2   8 1150.59   41.41   1
 -20   2   8 5881.35  161.47   1
 -18   2   8 3142.18   90.83   1
 -16   2   8 9109.30  239.51   1
 -14   2   8  108.50   13.35   1
 -12   2   8  473.23   21.51   1
 -10   2   8 2419.71   71.60   1
  -8   2   8 1510.41   47.99   1
  -6   2   813883.84  356.27   1
  -4   2   8 1234.77   40.51   1
  -2   2   8 8249.86  216.20   1
   0   2   8  458.19   16.95   1
   2   2   8 1022.60   27.79   1
   4   2   8 5322.09  137.04   1
   6   2   8  170.98   12.72   1
   8   2   8 7965.93  227.51   1
  10   2   8 2280.47   75.73   1
  12   2   8 7450.79  200.97   1
  14   2   8   53.67    9.47   1
  16   2   8 1440.36   52.93   1
  18   2   8 1386.77   72.20   1
  20   2   8  448.09   35.02   1
 -29   3   8 1434.04   78.64   1
 -27   3   8 2815.47  112.65   1
 -25   3   8 4346.53  133.67   1
 -23   3   8 1335.93   48.25   1
 -21   3   8   30.65    7.80   1
 -19   3   8  298.42   20.07   1
 -17   3   8 1141.46   65.78   1
 -15   3   8 6111.68  191.23   1
 -13   3   8 5036.48  148.13   1
 -11   3   8 3552.42  100.53   1
  -9   3   8 1450.15   64.28   1
  -7   3   8 1046.62   36.37   1
  -5   3   8 1119.89   37.78   1
  -3   3   8  911.05   38.76   1
  -1   3   8 2806.18   81.83   1
   1   3   8 2705.34   71.37   1
   3   3   8 8104.30  202.72   1
   5   3   8 1251.01   41.29   1
   7   3   8 2182.03   67.17   1
   9   3   8   66.84   12.93   1
  11   3   8  367.83   19.96   1
  13   3   8 6038.64  156.76   1
  15   3   8 1451.85   65.22   1
  17   3   8 5289.96  189.82   1
  19   3   8  883.57   48.92   1
 -26   4   8   22.33    8.61   1
 -24   4   8  903.25   42.78   1
 -22   4   8  418.16   36.33   1
 -20   4   8 2444.70   80.49   1
 -18   4   8 1517.11   69.69   1
 -16   4   8 3189.85   93.47   1
 -14   4   8  189.28   20.49   1
 -12   4   8  541.61   30.08   1
 -10   4   8  964.01   40.27   1
  -8   4   8 2047.72   98.46   1
  -6   4   8 7647.57  216.59   1
  -4   4   8 3322.84  119.60   1
  -2   4   8 5607.39  152.90   1
   0   4   8  235.64   14.68   1
   2   4   8  161.82   14.06   1
   4   4   8 3471.42   99.80   1
   6   4   8 1359.40   44.28   1
   8   4   8 4361.99  117.93   1
  10   4   8 1475.08   50.99   1
  12   4   8 1094.19   53.72   1
  14   4   8   23.29    9.71   1
  16   4   8  154.58   20.95   1
 -23   5   8 1790.82   67.30   1
 -21   5   8  782.66   37.74   1
 -19   5   8   18.48    7.31   1
 -17   5   8  387.12   23.10   1
 -15   5   8 1986.49   67.21   1
 -13   5   8 2382.38   78.87   1
 -11   5   8 1804.18   61.06   1
  -9   5   8 1073.51   40.24   1
  -7   5   8  564.09   32.59   1
  -5   5   8   22.96    7.09   1
  -3   5   8   68.93    9.71   1
  -1   5   8  423.83   21.77   1
   1   5   8 1311.17   46.17   1
   3   5   8 2098.50   66.10   1
   5   5   8 1797.42   55.17   1
   7   5   8 1456.83   54.00   1
   9   5   8  405.57   21.76   1
  11   5   8   86.01   16.70   1
 -14   6   8 2029.72   68.13   1
 -12   6   8  265.58   21.07   1
 -10   6   8  153.05   16.57   1
  -8   6   8 1169.00   49.75   1
  -6   6   8  674.79   34.78   1
  -4   6   8 2787.02   82.18   1
  -2   6   8 1305.96   61.47   1
   0   6   8 1872.95   64.91   1
   2   6   8   40.52    9.50   1
   4   6   8   82.67   13.84   1
 -31   1   9   26.03   11.02   1
 -29   1   9  545.75   29.54   1
 -27   1   9  124.12   12.91   1
 -25   1   9  164.17   13.61   1
 -23   1   9 1171.14   42.37   1
 -21   1   9   12.30    5.19   1
 -19   1   9 1177.66   40.27   1
 -17   1   9  480.61   20.28   1
 -15   1   9  602.40   26.46   1
 -13   1   9  938.73   33.76   1
 -11   1   9  273.19   16.09   1
  -9   1   9 1178.69   37.91   1
  -7   1   9  628.11   28.54   1
  -5   1   9  843.14   50.47   1
  -3   1   9  639.04   31.20   1
  -1   1   9  834.37   38.02   1
   1   1   9  302.24   18.93   1
   3   1   9 1709.86   52.27   1
   5   1   9  456.81   28.97   1
   7   1   9  209.76   20.89   1
   9   1   9 1504.67   51.26   1
  11   1   9   37.28    7.08   1
  13   1   9 1225.96   44.05   1
  15   1   9  225.71   16.71   1
  17   1   9  155.00   18.93   1
  19   1   9  556.50   32.22   1
 -30   2   9    7.99    8.56   1
 -28   2   9    9.33    8.63   1
 -26   2   9  602.89   29.10   1
 -24   2   9  100.00   11.05   1
 -22   2   9   45.42    8.36   1
 -20   2   9  277.10   17.95   1
 -18   2   9   13.61    6.28   1
 -16   2   9  944.24   45.82   1
 -14   2   9  428.56   24.70   1
 -12   2   9   30.83    7.92   1
 -10   2   9  895.16   38.48   1
  -8   2   9   25.83    6.47   1
  -6   2   9 1342.92   44.82   1
  -4   2   9  448.84   20.72   1
  -2   2   9   78.54   14.96   1
   0   2   9 1868.29   53.05   1
   2   2   9  188.11   12.38   1
   4   2   9  780.34   33.87   1
   6   2   9  892.65   33.53   1
   8   2   9   23.28    7.72   1
  10   2   9  884.00   34.76   1
  12   2   9 1032.39   42.31   1
  14   2   9  271.20   26.07   1
  16   2   9  565.99   34.68   1
  18   2   9  229.84   36.00   1
 -27   3   9   32.30   11.07   1
 -25   3   9  858.90   41.81   1
 -23   3   9  163.62   17.19   1
 -21   3   9  226.39   18.61   1
 -19   3   9  152.92   16.64   1
 -17   3   9 1132.74   46.18   1
 -15   3   9  492.10   25.63   1
 -13   3   9  766.98   35.60   1
 -11   3   9  233.39   19.16   1
  -9   3   9  159.93   22.28   1
  -7   3   9 3240.05  107.63   1
  -5   3   9   77.35   11.35   1
  -3   3   9 1811.52   67.96   1
  -1   3   9  131.65   13.84   1
   1   3   9  425.75   20.48   1
   3   3   9 3017.15   86.39   1
   5   3   9  150.48   13.56   1
   7   3   9 1177.58   38.93   1
   9   3   9  211.65   17.02   1
  11   3   9  811.00   38.48   1
  13   3   9 1183.27   53.40   1
  15   3   9  510.56   35.97   1
 -24   4   9   25.01    9.05   1
 -22   4   9  330.03   25.08   1
 -20   4   9  429.51   26.64   1
 -18   4   9   12.76    7.01   1
 -16   4   9 2988.28   89.77   1
 -14   4   9  419.35   29.99   1
 -12   4   9 2285.78   80.27   1
 -10   4   9   38.96    7.34   1
  -8   4   9 1068.02   39.50   1
  -6   4   9  891.56   41.60   1
  -4   4   9   62.11   10.84   1
  -2   4   9 1986.68   64.96   1
   0   4   9   33.59    9.43   1
   2   4   9 3422.03  108.47   1
   4   4   9   32.12    8.19   1
   6   4   9 1198.83   44.77   1
   8   4   9  265.49   19.64   1
  10   4   9  484.59   30.04   1
  12   4   9 1650.25   74.83   1
 -19   5   9  709.31   41.59   1
 -17   5   9  699.19   35.69   1
 -15   5   9  178.41   17.05   1
 -13   5   9   51.86    9.53   1
 -11   5   9  785.77   33.75   1
  -9   5   9  578.76   29.60   1
  -7   5   9 2620.69   80.15   1
  -5   5   9  182.04   16.65   1
  -3   5   9 1032.86   35.19   1
  -1   5   9   58.15    8.91   1
   1   5   9  367.96   20.27   1
   3   5   9  715.04   30.73   1
   5   5   9   14.74    6.00   1
   7   5   9 2050.41   66.54   1
  16   0  10 1376.99   83.04  -2
 -30   0  10 1376.99   83.04   1
  14   0  10  486.52   42.16  -2
 -28   0  10  486.52   42.16   1
  12   0  10 5922.04  210.79  -2
 -26   0  10 5922.04  210.79   1
  10   0  10 4247.15  155.67  -2
 -24   0  10 4247.15  155.67   1
   8   0  10 5682.60  202.35  -2
 -22   0  10 5682.60  202.35   1
   6   0  10 3775.64  156.09  -2
 -20   0  10 3775.64  156.09   1
   4   0  10  904.13   57.54  -2
 -18   0  10  904.13   57.54   1
   2   0  10 5923.33  205.51  -2
 -16   0  10 5923.33  205.51   1
   0   0  10 2740.73  103.23  -2
 -14   0  10 2740.73  103.23   1
  -2   0  10 7719.18  292.55  -2
 -12   0  10 7719.18  292.55   1
  -4   0  10 5470.54  341.30  -2
 -10   0  10 5470.54  341.30   1
  -6   0  10 9952.51  430.38  -2
  -8   0  10 9952.51  430.38   1
  -8   0  10 2346.13  119.89  -2
  -6   0  10 2346.13  119.89   1
 -10   0  10 1881.52  103.71  -2
  -4   0  10 1881.52  103.71   1
 -12   0  10 2628.09  302.31  -2
  -2   0  10 2628.09  302.31   1
 -14   0  10 1287.29   80.74  -2
   0   0  10 1287.29   80.74   1
 -16   0  10 9605.80  415.42  -2
   2   0  10 9605.80  415.42   1
 -18   0  10  975.45   52.20  -2
   4   0  10  975.45   52.20   1
 -20   0  10 7751.79  295.16  -2
   6   0  10 7751.79  295.16   1
 -22   0  10 2994.36  116.44  -2
   8   0  10 2994.36  116.44   1
 -24   0  10 4533.28  164.21  -2
  10   0  10 4533.28  164.21   1
 -26   0  10 2465.19  108.20  -2
  12   0  10 2465.19  108.20   1
 -28   0  10  158.78   20.82  -2
  14   0  10  158.78   20.82   1
 -30   0  10 5765.75  263.51  -2
  16   0  10 5765.75  263.51   1
  15   1  10 1852.39   90.81  -2
 -29   1  10 1852.39   90.81   1
  13   1  10 2761.90   92.90  -2
 -27   1  10 2761.90   92.90   1
  11   1  10 2618.31   77.99  -2
 -25   1  10 2618.31   77.99   1
   9   1  10  500.76   26.77  -2
 -23   1  10  500.76   26.77   1
   7   1  10 2765.56   94.00  -2
 -21   1  10 2765.56   94.00   1
   5   1  10  799.26   33.01  -2
 -19   1  10  799.26   33.01   1
   3   1  1010163.36  252.51  -2
 -17   1  1010163.36  252.51   1
   1   1  10 3244.00   95.29  -2
 -15   1  10 3244.00   95.29   1
  -1   1  10 5608.95  179.50  -2
 -13   1  10 5608.95  179.50   1
  -3   1  10 2902.48   91.84  -2
 -11   1  10 2902.48   91.84   1
  -5   1  10 1143.55   47.27  -2
  -9   1  10 1143.55   47.27   1
  -7   1  10 9448.50  287.62  -2
  -7   1  10 9448.50  287.62   1
  -9   1  10  987.93   55.07  -2
  -5   1  10  987.93   55.07   1
 -11   1  1011360.09  423.51  -2
  -3   1  1011360.09  423.51   1
 -13   1  10 5396.01  185.68  -2
  -1   1  10 5396.01  185.68   1
 -15   1  1010807.07  356.66  -2
   1   1  1010807.07  356.66   1
 -17   1  10 3214.60   95.59  -2
   3   1  10 3214.60   95.59   1
 -19   1  10  717.51   37.17  -2
   5   1  10  717.51   37.17   1
 -21   1  10 5357.64  134.40  -2
   7   1  10 5357.64  134.40   1
 -23   1  10 1562.34   50.51  -2
   9   1  10 1562.34   50.51   1
 -25   1  10 9852.93  247.39  -2
  11   1  10 9852.93  247.39   1
 -27   1  10  697.17   36.29  -2
  13   1  10  697.17   36.29   1
 -29   1  10 4085.98  142.80  -2
  15   1  10 4085.98  142.80   1
  14   2  10  114.56   17.57  -2
 -28   2  10  114.56   17.57   1
  12   2  10 3837.97  132.57  -2
 -26   2  10 3837.97  132.57   1
  10   2  10 1856.55   63.26  -2
 -24   2  10 1856.55   63.26   1
   8   2  10 3932.63  108.66  -2
 -22   2  10 3932.63  108.66   1
   6   2  10 2618.83   81.84  -2
 -20   2  10 2618.83   81.84   1
   4   2  10 3177.83   95.85  -2
 -18   2  10 3177.83   95.85   1
   2   2  10 1984.82   74.53  -2
 -16   2  10 1984.82   74.53   1
   0   2  10   55.61   10.91  -2
 -14   2  10   55.61   10.91   1
  -2   2  10 3965.48  131.61  -2
 -12   2  10 3965.48  131.61   1
  -4   2  10 2773.43   96.20  -2
 -10   2  10 2773.43   96.20   1
  -6   2  10 9834.70  299.88  -2
  -8   2  10 9834.70  299.88   1
  -8   2  10 2810.41   96.99  -2
  -6   2  10 2810.41   96.99   1
 -10   2  10 3045.39  104.50  -2
  -4   2  10 3045.39  104.50   1
 -12   2  10 1028.94   38.88  -2
  -2   2  10 1028.94   38.88   1
 -14   2  10   47.64    6.31  -2
   0   2  10   47.64    6.31   1
 -16   2  10 5945.05  163.67  -2
   2   2  10 5945.05  163.67   1
 -18   2  10 1312.74   48.24  -2
   4   2  10 1312.74   48.24   1
 -20   2  10 6062.92  160.42  -2
   6   2  10 6062.92  160.42   1
 -22   2  10 1868.59   60.72  -2
   8   2  10 1868.59   60.72   1
 -24   2  10 3253.33  114.87  -2
  10   2  10 3253.33  114.87   1
 -26   2  10 1453.67   58.41  -2
  12   2  10 1453.67   58.41   1
 -28   2  10  233.69   22.07  -2
  14   2  10  233.69   22.07   1
  11   3  10 1405.50   65.45  -2
 -25   3  10 1405.50   65.45   1
   9   3  10  362.42   30.64  -2
 -23   3  10  362.42   30.64   1
   7   3  10  344.24   30.67  -2
 -21   3  10  344.24   30.67   1
   5   3  10 1904.26   68.76  -2
 -19   3  10 1904.26   68.76   1
   3   3  10 4878.12  138.14  -2
 -17   3  10 4878.12  138.14   1
   1   3  10 2782.45   85.39  -2
 -15   3  10 2782.45   85.39   1
  -1   3  10 3306.20   97.94  -2
 -13   3  10 3306.20   97.94   1
  -3   3  10 1758.82   57.85  -2
 -11   3  10 1758.82   57.85   1
  -5   3  10  266.75   19.01  -2
  -9   3  10  266.75   19.01   1
  -7   3  10  988.55   42.24  -2
  -7   3  10  988.55   42.24   1
  -9   3  10  396.10   20.60  -2
  -5   3  10  396.10   20.60   1
 -11   3  10 2859.43   87.13  -2
  -3   3  10 2859.43   87.13   1
 -13   3  10 3222.85   95.72  -2
  -1   3  10 3222.85   95.72   1
 -15   3  10 2862.60   77.80  -2
   1   3  10 2862.60   77.80   1
 -17   3  10 1463.20   46.15  -2
   3   3  10 1463.20   46.15   1
 -19   3  10 1837.85   57.80  -2
   5   3  10 1837.85   57.80   1
 -21   3  10  116.68   16.17  -2
   7   3  10  116.68   16.17   1
 -23   3  10  416.39   29.33  -2
   9   3  10  416.39   29.33   1
 -25   3  10 2370.98   82.62  -2
  11   3  10 2370.98   82.62   1
   8   4  10 1828.30   80.02  -2
 -22   4  10 1828.30   80.02   1
   6   4  10 1645.78   74.15  -2
 -20   4  10 1645.78   74.15   1
   4   4  10 2267.94   83.74  -2
 -18   4  10 2267.94   83.74   1
   2   4  10  848.58   40.20  -2
 -16   4  10  848.58   40.20   1
   0   4  10   56.55   10.90  -2
 -14   4  10   56.55   10.90   1
  -2   4  10 1289.26   49.17  -2
 -12   4  10 1289.26   49.17   1
  -4   4  10 2042.13   69.37  -2
 -10   4  10 2042.13   69.37   1
  -6   4  10 5907.82  162.19  -2
  -8   4  10 5907.82  162.19   1
  -8   4  10 3104.15  100.26  -2
  -6   4  10 3104.15  100.26   1
 -10   4  10 2986.68   90.32  -2
  -4   4  10 2986.68   90.32   1
 -12   4  10  343.71   18.83  -2
  -2   4  10  343.71   18.83   1
 -14   4  10   28.33    7.98  -2
   0   4  10   28.33    7.98   1
 -16   4  10 3291.51   92.75  -2
   2   4  10 3291.51   92.75   1
 -18   4  10 2120.23   69.01  -2
   4   4  10 2120.23   69.01   1
 -20   4  10 3504.83  104.20  -2
   6   4  10 3504.83  104.20   1
 -22   4  10 1008.04   44.50  -2
   8   4  10 1008.04   44.50   1
   1   5  10 2703.84   95.76  -2
 -15   5  10 2703.84   95.76   1
  -1   5  10 1822.26   69.52  -2
 -13   5  10 1822.26   69.52   1
  -3   5  10  655.65   39.44  -2
 -11   5  10  655.65   39.44   1
  -5   5  10  526.85   34.63  -2
  -9   5  10  526.85   34.63   1
  -7   5  10 1131.07   59.97  -2
  -7   5  10 1131.07   59.97   1
  -9   5  10 1343.74   57.35  -2
  -5   5  10 1343.74   57.35   1
 -11   5  10 1811.92   61.62  -2
  -3   5  10 1811.92   61.62   1
 -13   5  10 1770.57   64.39  -2
  -1   5  10 1770.57   64.39   1
 -15   5  10 1150.72   44.07  -2
   1   5  10 1150.72   44.07   1
 -27   1  11  396.41   31.32   1
 -25   1  11  224.03   21.56   1
 -23   1  11   35.95    9.81   1
 -21   1  11   59.24    9.71   1
 -19   1  11   85.43   13.19   1
 -17   1  11   18.33    6.39   1
 -15   1  11   39.31    8.21   1
 -13   1  11   65.01    9.99   1
 -11   1  11  281.77   29.28   1
  -9   1  11 1209.07   51.46   1
  -7   1  11  296.40   27.42   1
  -5   1  11  472.93   29.27   1
  -3   1  11   24.85    9.75   1
  -1   1  11   21.77    6.29   1
   1   1  11  864.43   31.80   1
   3   1  11  295.95   17.44   1
   5   1  11  845.35   32.61   1
   7   1  11  173.26   20.54   1
   9   1  11  214.63   17.07   1
  11   1  11  192.96   19.45   1
 -26   2  11  114.48   24.31   1
 -24   2  11    0.88    8.31   1
 -22   2  11  122.38   19.14   1
 -20   2  11 1175.58   67.60   1
 -18   2  11 1566.39   66.34   1
 -16   2  11  823.32   37.76   1
 -14   2  11  125.26   17.02   1
 -12   2  11   22.42    7.26   1
 -10   2  11  152.99   18.46   1
  -8   2  11  577.37   26.73   1
  -6   2  11  340.41   20.19   1
  -4   2  11  218.68   16.86   1
  -2   2  11  293.85   19.26   1
   0   2  11  311.54   14.32   1
   2   2  11   35.41    9.93   1
   4   2  11  214.32   21.40   1
   6   2  11   96.23   13.81   1
   8   2  11   21.76    9.45   1
  10   2  11  602.00   36.86   1
 -23   3  11   85.17   15.53   1
 -21   3  11  111.10   16.70   1
 -19   3  11  166.65   19.08   1
 -17   3  11  690.41   36.52   1
 -15   3  11   55.19   11.77   1
 -13   3  11  508.28   29.95   1
 -11   3  11   12.18    5.81   1
  -9   3  11 1774.77   59.01   1
  -7   3  11   44.97    8.63   1
  -5   3  11  861.73   33.50   1
  -3   3  11  246.56   19.35   1
  -1   3  11   87.16   12.24   1
   1   3  11 2526.00   85.46   1
   3   3  11   43.17   10.14   1
   5   3  11 1592.56   60.56   1
   7   3  11   65.78   12.44   1
 -18   4  11 1272.52   56.54   1
 -16   4  11  434.28   27.80   1
 -14   4  11  478.84   34.99   1
 -12   4  11  619.62   32.25   1
 -10   4  11  231.34   19.82   1
  -8   4  11 2783.44  180.28   1
  -6   4  11  251.49   26.00   1
  -4   4  11 1010.11   52.06   1
  -2   4  11  393.93   27.42   1
   0   4  11  960.31   42.81   1
   2   4  11 1642.50   67.12   1
 -24   0  12 1605.62  117.37   1
 -22   0  12 1105.20  103.94   1
 -20   0  12  565.73   45.38   1
 -18   0  12 1976.42  106.73   1
 -16   0  12 1790.67   77.41   1
 -14   0  12 3649.42  154.84   1
 -12   0  12 3060.53  116.25   1
 -10   0  12 3478.48  147.76   1
  -8   0  12   78.40   16.75   1
  -6   0  12   12.28   12.02   1
  -4   0  12  523.18   36.84   1
  -2   0  12  885.62   59.25   1
   0   0  12 4074.82  194.81   1
   2   0  12  189.56   24.59   1
   4   0  12 1998.39  107.65   1
   6   0  12  468.30   39.26   1
   8   0  12  482.04   42.29   1
 -23   1  12 1682.53   75.57   1
 -21   1  12 2015.52   85.49   1
 -19   1  12 4074.89  120.20   1
 -17   1  12   88.10   13.71   1
 -15   1  12 1256.96   50.21   1
 -13   1  12   33.86    9.31   1
 -11   1  12   32.00    9.21   1
  -9   1  12 4575.26  131.69   1
  -7   1  12  710.52   32.13   1
  -5   1  12 6267.20  177.08   1
  -3   1  12 1656.92   64.28   1
  -1   1  12 2855.33  110.01   1
   1   1  12  933.71   40.91   1
   3   1  12   14.02    8.03   1
   5   1  12 3908.56  133.60   1
   7   1  12 1516.99   61.31   1
 -22   2  12   66.16   16.22   1
 -20   2  12    6.97    9.12   1
 -18   2  12 3456.26  134.85   1
 -16   2  12 1745.53   70.51   1
 -14   2  12 4933.25  163.75   1
 -12   2  12 2625.79   96.04   1
 -10   2  12 4102.14  148.71   1
  -8   2  12  147.99   18.87   1
  -6   2  12   56.40   12.59   1
  -4   2  12 2587.22   92.66   1
  -2   2  12 2080.01   69.38   1
   0   2  12 7483.81  201.80   1
   2   2  12  581.69   36.05   1
   4   2  12 3755.11  143.56   1
 -17   3  12  639.70   40.22   1
 -15   3  12  113.37   18.50   1
 -13   3  12  734.57   45.58   1
 -11   3  12 2540.43  104.37   1
  -9   3  12 6324.89  225.81   1
  -7   3  12 2664.70  137.47   1
  -5   3  12 3279.32  128.76   1
  -3   3  12  767.18   44.61   1
  -1   3  12  311.13   25.67   1
   1   3  12  975.75   44.92   1
 -19   1  13  247.50   39.70   1
  -1   1  13  270.53   38.43  -2
 -17   1  13  270.53   38.43   1
  -3   1  13   22.90   15.18  -2
 -15   1  13   22.90   15.18   1
  -5   1  13  495.26   38.37  -2
 -13   1  13  495.26   38.37   1
  -7   1  13   19.42    9.74  -2
 -11   1  13   19.42    9.74   1
  -9   1  13  446.02   35.94  -2
  -9   1  13  446.02   35.94   1
 -11   1  13  161.35   21.98  -2
  -7   1  13  161.35   21.98   1
 -13   1  13  285.44   24.55  -2
  -5   1  13  285.44   24.55   1
 -15   1  13  168.16   20.42  -2
  -3   1  13  168.16   20.42   1
 -17   1  13  385.54   26.60  -2
  -1   1  13  385.54   26.60   1
  -4   2  13  460.66   51.27  -2
 -14   2  13  460.66   51.27   1
  -6   2  13   75.88   16.57  -2
 -12   2  13   75.88   16.57   1
  -8   2  13  940.49   54.41  -2
 -10   2  13  940.49   54.41   1
 -10   2  13  238.13   28.21  -2
  -8   2  13  238.13   28.21   1
 -12   2  13   21.21    7.72  -2
  -6   2  13   21.21    7.72   1
 -14   2  13  673.28   47.94  -2
  -4   2  13  673.28   47.94   1
   0   0   0    0.00    0.00   0

TITL Olex2 generated HKLF5 file
CELL 0.71073 28.0818 6.1683 10.6800 90.0000 105.4570 90.0000
ZERR 4.00000 0.0017 0.0003 0.0007 0.0000 0.0020 0.0000
BASF 0.1340
REM Matrix: -1.001 0 -1.395 0 -1 0 0.0010 1.001
HKLF 5
;
_shelx_hkl_checksum                11928
_olex2_submission_special_instructions  'No special instructions were received'
loop_
  _twin_individual_id
  _twin_individual_mass_fraction_refined
 1 0.830(3)
 2 0.170(3)
