# Supplementary material for: Twisted Tin‐Chloride Perovskite Single‐Crystal Heterostructures
Source: Angew Chem Int Ed Engl. 2025 Dec 19;65(5):e20140. doi: 10.1002/anie.202520140 (PMC12851008; doi:10.1002/anie.202520140)
Supplement: Supplementary file 2 — Supporting Information [file ANIE-65-e20140-s001.zip › Sn_SeCYS_100K.cif]

data_sn_secys_100k
_audit_creation_date               2025-04-24
_audit_creation_method
;
Olex2 1.5
(compiled 2025.04.05 svn.rf049d14d for OlexSys, GUI svn.r7217)
;
_shelx_SHELXL_version_number       '2019/3'
_audit_contact_author_address      ?
_audit_contact_author_email        ?
_audit_contact_author_name         ''
_audit_contact_author_phone        ?
_publ_contact_author_id_orcid      ?
_publ_section_references
;
Bruker-AXS (2023). APEX5. Madison, Wisconsin, USA. 

Dolomanov, O.V., Bourhis, L.J., Gildea, R.J, Howard, J.A.K. & Puschmann, H.
 (2009), J. Appl. Cryst. 42, 339-341.

Farrugia, L. J. (1999). J. Appl. Crystallogr. 32. 836-838. 

Hooft, R. W. W.. Straver, L. H. and Spek, A. L. 
 (2010). J. Appl. Cryst.. 43, 665-668.
Hooft, R. W. W.. Straver, L. H. and Spek, A. L.
 (2008). J Appl Crystallogr. 41(Pt 1): 96--103.

Krause, L., Herbst-Irmer, R., Sheldrick, G. M. & Stalke, D.
 (2015). J. Appl. Crystallogr. 48. 3-10. 

Parsons, S., Flack, H. D., & Wagner, T. (2013).69(Pt 3), 249--259.

Sheldrick, G.M. (2008). Acta Cryst. A64, 112-122. 
Sheldrick, G.M. (2015a). Acta Cryst. A71, 3-8. 
Sheldrick, G.M. (2015b). Acta Cryst. C71, 3-8. 
;
_chemical_name_common              ?
_chemical_name_systematic          ?
_chemical_formula_moiety           '0.5(Cl8 Sn2), C4 H14 Cl2 N2 Se2 Sn2'
_chemical_formula_sum              'C4 H14 Cl6 N2 Se2 Sn3'
_chemical_formula_weight           816.86
_chemical_melting_point            ?
loop_
  _atom_type_symbol
  _atom_type_description
  _atom_type_scat_dispersion_real
  _atom_type_scat_dispersion_imag
  _atom_type_scat_source
 'C' 'C' 0.0031 0.0016 'Calculated using XDISP in WinGX (Farrugia, 1999)'
 'H' 'H' 0.0000 0.0000 'Calculated using XDISP in WinGX (Farrugia, 1999)'
 'Cl' 'Cl' 0.1491 0.1598 'Calculated using XDISP in WinGX (Farrugia, 1999)'
 'N' 'N' 0.0061 0.0033 'Calculated using XDISP in WinGX (Farrugia, 1999)'
 'Se' 'Se' -0.0931 2.2372
 'Calculated using XDISP in WinGX (Farrugia, 1999)'
 'Sn' 'Sn' -0.6253 1.4306
 'Calculated using XDISP in WinGX (Farrugia, 1999)'

_shelx_space_group_comment
;
The symmetry employed for this shelxl refinement is uniquely defined
by the following loop, which should always be used as a source of
symmetry information in preference to the above space-group names.
They are only intended as comments.
;
_space_group_crystal_system        'monoclinic'
_space_group_IT_number             15
_space_group_name_H-M_alt          C2/c
_space_group_name_Hall             '-C 2yc'
loop_
  _space_group_symop_operation_xyz
 'x, y, z'
 '-x, y, -z+1/2'
 'x+1/2, y+1/2, z'
 '-x+1/2, y+1/2, -z+1/2'
 '-x, -y, -z'
 'x, -y, z-1/2'
 '-x+1/2, -y+1/2, -z'
 'x+1/2, -y+1/2, z-1/2'

_cell_length_a                     28.347(3)
_cell_length_b                     6.2482(5)
_cell_length_c                     10.7189(8)
_cell_angle_alpha                  90
_cell_angle_beta                   105.819(2)
_cell_angle_gamma                  90
_cell_volume                       1826.6(3)
_cell_formula_units_Z              4
_cell_measurement_reflns_used      9907
_cell_measurement_temperature      100
_cell_measurement_theta_max        26.37
_cell_measurement_theta_min        3.78
_shelx_estimated_absorpt_T_max     0.843
_shelx_estimated_absorpt_T_min     0.393
_exptl_absorpt_coefficient_mu      8.841
_exptl_absorpt_correction_T_max    0.843
_exptl_absorpt_correction_T_min    0.647
_exptl_absorpt_correction_type     multi-scan
_exptl_absorpt_process_details
;
SADABS-2016/2 (Bruker,2016) was used for absorption correction.
wR2(int) was 0.0830 before and 0.0378 after correction.
The Ratio of minimum to maximum transmission is 0.7676.
The \l/2 correction factor is Not present.
;
_exptl_absorpt_special_details     ?
_exptl_crystal_colour              yellow
_exptl_crystal_colour_primary      yellow
_exptl_crystal_density_diffrn      2.970
_exptl_crystal_density_meas        ?
_exptl_crystal_density_method      'not measured'
_exptl_crystal_description         blade
_exptl_crystal_F_000               1488
_exptl_crystal_size_max            0.13
_exptl_crystal_size_mid            0.06
_exptl_crystal_size_min            0.02
_exptl_transmission_factor_max     ?
_exptl_transmission_factor_min     ?
_diffrn_reflns_av_R_equivalents    0.0238
_diffrn_reflns_av_unetI/netI       0.0141
_diffrn_reflns_Laue_measured_fraction_full  0.997
_diffrn_reflns_Laue_measured_fraction_max  0.995
_diffrn_reflns_limit_h_max         35
_diffrn_reflns_limit_h_min         -35
_diffrn_reflns_limit_k_max         7
_diffrn_reflns_limit_k_min         -7
_diffrn_reflns_limit_l_max         13
_diffrn_reflns_limit_l_min         -13
_diffrn_reflns_number              16870
_diffrn_reflns_point_group_measured_fraction_full  0.997
_diffrn_reflns_point_group_measured_fraction_max  0.995
_diffrn_reflns_theta_full          25.242
_diffrn_reflns_theta_max           26.378
_diffrn_reflns_theta_min           2.988
_diffrn_ambient_temperature        100
_diffrn_measured_fraction_theta_full  0.997
_diffrn_measured_fraction_theta_max  0.995
_diffrn_detector                   'Bruker Photon II'
_diffrn_detector_type              'CMOS area detector'
_diffrn_detector_area_resol_mean   7.3910
_diffrn_measurement_device         'four-circle diffractometer'
_diffrn_measurement_device_type    'D8 Venture'
_diffrn_measurement_method         '\w and \f scans'
_diffrn_radiation_type             MoK\a
_diffrn_radiation_wavelength       0.71073
_diffrn_radiation_collimation      'focusing mirrors'
_diffrn_radiation_monochromator    'mirror optics'
_diffrn_radiation_probe            x-ray
_diffrn_source                     'microfocus sealed X-ray tube'
_diffrn_source_type                'Incoatec I\ms'
_diffrn_source_current             1.0
_diffrn_source_power               0.05
_diffrn_source_voltage             50.0
_diffrn_standards_number           0
_reflns_Friedel_coverage           0.000
_reflns_Friedel_fraction_full      .
_reflns_Friedel_fraction_max       .
_reflns_number_gt                  1857
_reflns_number_total               1865
_reflns_special_details
;
 Reflections were merged by SHELXL according to the crystal
 class for the calculation of statistics and refinement.
 
 _reflns_Friedel_fraction is defined as the number of unique
 Friedel pairs measured divided by the number that would be
 possible theoretically, ignoring centric projections and
 systematic absences.
;
_reflns_threshold_expression       'I > 2\s(I)'
_computing_cell_refinement         'SAINT V8.38A (Bruker, 2018)'
_computing_data_collection         'APEX5 (Bruker, 2023)'
_computing_data_reduction          'SAINT V8.38A (Bruker, 2018)'
_computing_molecular_graphics      'Olex2 1.5 (Dolomanov et al., 2009)'
_computing_publication_material    'Olex2 1.5 (Dolomanov et al., 2009)'
_computing_structure_refinement    'SHELXL 2019/3 (Sheldrick, 2015)'
_computing_structure_solution      'SHELXT 2014/5 (Sheldrick, 2014)'
_refine_diff_density_max           0.281
_refine_diff_density_min           -0.495
_refine_diff_density_rms           0.081
_refine_ls_extinction_coef         .
_refine_ls_extinction_method       none
_refine_ls_goodness_of_fit_ref     1.174
_refine_ls_hydrogen_treatment      constr
_refine_ls_matrix_type             full
_refine_ls_number_parameters       120
_refine_ls_number_reflns           1865
_refine_ls_number_restraints       0
_refine_ls_R_factor_all            0.0103
_refine_ls_R_factor_gt             0.0102
_refine_ls_restrained_S_all        1.174
_refine_ls_shift/su_max            0.002
_refine_ls_shift/su_mean           0.000
_refine_ls_structure_factor_coef   Fsqd
_refine_ls_weighting_details      
 'w=1/[\s^2^(Fo^2^)+(0.0012P)^2^+2.0937P] where P=(Fo^2^+2Fc^2^)/3'
_refine_ls_weighting_scheme        calc
_refine_ls_wR_factor_gt            0.0221
_refine_ls_wR_factor_ref           0.0221
_refine_special_details
;
Tin and chloride positions in the perovskite slab are disordered across two positions, 
with 50% occupation. Carbon, hydrogen, and nitrogen atoms in the organic ligand 
are disordered across a gauche and trans conformation, each with 50% occupation.
Free refinement of these disordered atoms produces occupancies between 49-52%, 
so the occupancies were set at 50%. Free occupancy refinement versus fixed 50% 
occupancies produces no significant change to the refinement statistics.
The 6 0 4 reflection was omitted from the refinement due to a large error value.
;
_olex2_refinement_description
;
1. Fixed Uiso
 At 1.2 times of:
  All C(H,H) groups, All C(H,H,H,H) groups, All N(H,H,H) groups
2. Others
 Fixed Sof: Sn1(0.5) Cl2(0.5) Cl3(0.5) Cl4(0.5) Cl5(0.5) N1A(0.5) H1AA(0.5)
 H1AB(0.5) H1AC(0.5) N1B(0.5) H1BA(0.5) H1BB(0.5) H1BC(0.5) H1AD(0.5) H1AE(0.5)
 H1BF(0.5) H1BG(0.5) C2A(0.5) H2AA(0.5) H2AB(0.5) C2B(0.5) H2BA(0.5) H2BB(0.5)
3.a Secondary CH2 refined with riding coordinates:
 C1(H1AD,H1AE), C1(H1BF,H1BG), C2A(H2AA,H2AB), C2B(H2BA,H2BB)
3.b Idealised Me refined as rotating group:
 N1A(H1AA,H1AB,H1AC), N1B(H1BA,H1BB,H1BC)
;
_atom_sites_solution_hydrogens     geom
_atom_sites_solution_primary       'dual space'
_atom_sites_solution_secondary     diffmap
loop_
  _atom_site_label
  _atom_site_type_symbol
  _atom_site_fract_x
  _atom_site_fract_y
  _atom_site_fract_z
  _atom_site_U_iso_or_equiv
  _atom_site_adp_type
  _atom_site_occupancy
  _atom_site_site_symmetry_order
  _atom_site_calc_flag
  _atom_site_refinement_flags_posn
  _atom_site_refinement_flags_adp
  _atom_site_refinement_flags_occupancy
  _atom_site_disorder_assembly
  _atom_site_disorder_group
 Sn1 Sn 0.49690(5) 1.05872(3) 0.26303(12) 0.00932(14) Uani 0.5 1 d . . P . .
 Sn2 Sn 0.28631(2) -0.01860(2) 0.58541(2) 0.01085(4) Uani 1 1 d . . . . .
 Se1 Se 0.31306(2) 0.39305(2) 0.54226(2) 0.01348(4) Uani 1 1 d . . . . .
 Cl1 Cl 0.28281(2) 0.14311(6) 0.80395(3) 0.01270(7) Uani 1 1 d . . . . .
 Cl2 Cl 0.49226(3) 0.66923(11) 0.29060(7) 0.01410(13) Uani 0.5 1 d . . P . .
 Cl3 Cl 0.49884(3) 1.17007(12) 0.46573(7) 0.01573(14) Uani 0.5 1 d . . P . .
 Cl4 Cl 0.59826(5) 0.9995(2) 0.31499(13) 0.0165(2) Uani 0.5 1 d . . P . .
 Cl5 Cl 0.60538(5) 1.08061(19) 0.32765(13) 0.0144(2) Uani 0.5 1 d . . P . .
 N1A N 0.39440(9) 0.6764(4) 0.4034(2) 0.0139(5) Uani 0.5 1 d . . P A 1
 H1AA H 0.367720 0.716563 0.338852 0.017 Uiso 0.5 1 calc R U P A 1
 H1AB H 0.422089 0.725375 0.385549 0.017 Uiso 0.5 1 calc R U P A 1
 H1AC H 0.392256 0.732453 0.479977 0.017 Uiso 0.5 1 calc R U P A 1
 N1B N 0.41393(9) 0.5306(4) 0.3433(2) 0.0123(5) Uani 0.5 1 d . . P B 2
 H1BA H 0.396498 0.625030 0.283711 0.015 Uiso 0.5 1 calc R U P B 2
 H1BB H 0.413900 0.400200 0.305398 0.015 Uiso 0.5 1 calc R U P B 2
 H1BC H 0.445331 0.577832 0.373914 0.015 Uiso 0.5 1 calc R U P B 2
 C1 C 0.34610(6) 0.3518(3) 0.40476(16) 0.0197(3) Uani 1 1 d . . . . .
 H1AD H 0.347491 0.195425 0.391324 0.024 Uiso 0.5 1 calc R U P C 1
 H1AE H 0.323933 0.411186 0.324353 0.024 Uiso 0.5 1 calc R U P C 1
 H1BF H 0.357257 0.202258 0.401575 0.024 Uiso 0.5 1 calc R U P D 2
 H1BG H 0.324834 0.393332 0.318602 0.024 Uiso 0.5 1 calc R U P D 2
 C2A C 0.39626(12) 0.4370(6) 0.4128(4) 0.0129(7) Uani 0.5 1 d . . P A 1
 H2AA H 0.408105 0.377104 0.341288 0.016 Uiso 0.5 1 calc R U P A 1
 H2AB H 0.419360 0.393321 0.495985 0.016 Uiso 0.5 1 calc R U P A 1
 C2B C 0.39090(13) 0.5118(6) 0.4536(4) 0.0138(7) Uani 0.5 1 d . . P B 2
 H2BA H 0.379324 0.653222 0.474652 0.017 Uiso 0.5 1 calc R U P B 2
 H2BB H 0.414762 0.454553 0.531848 0.017 Uiso 0.5 1 calc R U P B 2

loop_
  _atom_site_aniso_label
  _atom_site_aniso_U_11
  _atom_site_aniso_U_22
  _atom_site_aniso_U_33
  _atom_site_aniso_U_23
  _atom_site_aniso_U_13
  _atom_site_aniso_U_12
 Sn1 0.0071(3) 0.01033(8) 0.0108(4) -0.00101(10) 0.00285(19) -0.00045(11)
 Sn2 0.01297(6) 0.01258(6) 0.00807(5) 0.00213(3) 0.00464(4) 0.00466(4)
 Se1 0.01292(8) 0.01011(7) 0.01491(8) -0.00380(5) -0.00044(6) 0.00158(5)
 Cl1 0.01481(17) 0.01551(16) 0.00839(15) -0.00222(13) 0.00421(13) 0.00131(13)
 Cl2 0.0135(3) 0.0120(3) 0.0187(3) 0.0015(3) 0.0073(3) -0.0006(3)
 Cl3 0.0177(3) 0.0181(3) 0.0116(3) -0.0016(3) 0.0044(3) 0.0006(3)
 Cl4 0.0095(5) 0.0168(6) 0.0221(5) 0.0014(5) 0.0025(4) 0.0002(5)
 Cl5 0.0118(5) 0.0150(6) 0.0161(5) 0.0003(5) 0.0034(4) -0.0011(5)
 N1A 0.0121(12) 0.0124(12) 0.0185(13) 0.0011(10) 0.0066(10) -0.0015(10)
 N1B 0.0096(12) 0.0142(12) 0.0144(12) 0.0003(10) 0.0054(10) -0.0015(10)
 C1 0.0136(8) 0.0231(8) 0.0225(8) 0.0101(7) 0.0056(6) -0.0017(6)
 C2A 0.0117(16) 0.0120(18) 0.0154(19) 0.0000(14) 0.0042(14) -0.0003(13)
 C2B 0.0145(17) 0.018(2) 0.0099(17) -0.0032(14) 0.0049(13) -0.0028(14)

_geom_special_details
;
 All esds (except the esd in the dihedral angle between two l.s. planes)
 are estimated using the full covariance matrix.  The cell esds are taken
 into account individually in the estimation of esds in distances, angles
 and torsion angles; correlations between esds in cell parameters are only
 used when they are defined by crystal symmetry.  An approximate (isotropic)
 treatment of cell esds is used for estimating esds involving l.s. planes.
;
loop_
  _geom_bond_atom_site_label_1
  _geom_bond_atom_site_label_2
  _geom_bond_distance
  _geom_bond_site_symmetry_2
  _geom_bond_publ_flag
 Sn1 Sn1 0.3682(15) 2_655 ?
 Sn1 Cl2 2.4594(7) . ?
 Sn1 Cl2 2.5385(8) 2_655 ?
 Sn1 Cl3 2.2677(12) . ?
 Sn1 Cl3 2.5831(12) 2_655 ?
 Sn1 Cl4 2.6235(19) 2_655 ?
 Sn1 Cl4 2.7981(19) . ?
 Sn1 Cl5 2.7989(19) 2_655 ?
 Sn2 Se1 2.8846(3) 7_556 ?
 Sn2 Se1 2.7560(3) . ?
 Sn2 Cl1 2.5777(4) . ?
 Se1 C1 1.9670(16) . ?
 Cl2 Cl2 1.0764(15) 2_655 ?
 Cl3 Cl3 2.2437(15) 5_676 ?
 Cl4 Cl5 0.5489(9) . ?
 N1A H1AA 0.9100 . ?
 N1A H1AB 0.9100 . ?
 N1A H1AC 0.9100 . ?
 N1A C2A 1.499(4) . ?
 N1B H1BA 0.9100 . ?
 N1B H1BB 0.9100 . ?
 N1B H1BC 0.9100 . ?
 N1B C2B 1.503(4) . ?
 C1 H1AD 0.9900 . ?
 C1 H1AE 0.9900 . ?
 C1 H1BF 0.9900 . ?
 C1 H1BG 0.9900 . ?
 C1 C2A 1.498(4) . ?
 C1 C2B 1.588(4) . ?
 C2A H2AA 0.9900 . ?
 C2A H2AB 0.9900 . ?
 C2B H2BA 0.9900 . ?
 C2B H2BB 0.9900 . ?

loop_
  _geom_angle_atom_site_label_1
  _geom_angle_atom_site_label_2
  _geom_angle_atom_site_label_3
  _geom_angle
  _geom_angle_site_symmetry_1
  _geom_angle_site_symmetry_3
  _geom_angle_publ_flag
 Sn1 Sn1 Cl2 73.50(2) 2_655 2_655 ?
 Sn1 Sn1 Cl2 98.25(3) 2_655 . ?
 Sn1 Sn1 Cl3 146.6(4) 2_655 . ?
 Sn1 Sn1 Cl3 28.9(4) 2_655 2_655 ?
 Sn1 Sn1 Cl4 58.3(5) 2_655 . ?
 Sn1 Sn1 Cl4 114.8(5) 2_655 2_655 ?
 Sn1 Sn1 Cl5 113.6(5) 2_655 2_655 ?
 Cl2 Sn1 Cl2 24.81(3) . 2_655 ?
 Cl2 Sn1 Cl3 113.48(4) . 2_655 ?
 Cl2 Sn1 Cl3 90.19(3) 2_655 2_655 ?
 Cl2 Sn1 Cl4 79.31(4) . 2_655 ?
 Cl2 Sn1 Cl4 88.28(4) 2_655 2_655 ?
 Cl2 Sn1 Cl4 86.04(4) . . ?
 Cl2 Sn1 Cl4 74.76(4) 2_655 . ?
 Cl2 Sn1 Cl5 98.40(5) 2_655 2_655 ?
 Cl2 Sn1 Cl5 90.33(4) . 2_655 ?
 Cl3 Sn1 Cl2 100.17(4) . . ?
 Cl3 Sn1 Cl2 122.57(4) . 2_655 ?
 Cl3 Sn1 Cl3 146.27(4) . 2_655 ?
 Cl3 Sn1 Cl4 92.61(6) 2_655 2_655 ?
 Cl3 Sn1 Cl4 95.42(6) . . ?
 Cl3 Sn1 Cl4 95.91(5) . 2_655 ?
 Cl3 Sn1 Cl4 85.04(4) 2_655 . ?
 Cl3 Sn1 Cl5 94.01(4) . 2_655 ?
 Cl3 Sn1 Cl5 88.24(5) 2_655 2_655 ?
 Cl4 Sn1 Cl4 162.84(5) 2_655 . ?
 Cl4 Sn1 Cl5 11.01(3) 2_655 2_655 ?
 Cl4 Sn1 Cl5 170.35(6) . 2_655 ?
 Se1 Sn2 Se1 86.804(6) . 7_556 ?
 Cl1 Sn2 Se1 92.865(9) . 7_556 ?
 Cl1 Sn2 Se1 82.367(10) . . ?
 Sn2 Se1 Sn2 93.196(6) . 7_556 ?
 C1 Se1 Sn2 102.27(5) . . ?
 C1 Se1 Sn2 106.44(5) . 7_556 ?
 Sn1 Cl2 Sn1 8.25(3) . 2_655 ?
 Cl2 Cl2 Sn1 81.71(2) 2_655 . ?
 Cl2 Cl2 Sn1 73.48(2) 2_655 2_655 ?
 Sn1 Cl3 Sn1 4.50(5) . 2_655 ?
 Cl3 Cl3 Sn1 92.92(4) 5_676 2_655 ?
 Cl3 Cl3 Sn1 90.81(4) 5_676 . ?
 Sn1 Cl4 Sn1 6.86(4) 2_655 . ?
 Cl5 Cl4 Sn1 103.0(3) . 2_655 ?
 Cl5 Cl4 Sn1 102.5(3) . . ?
 Cl4 Cl5 Sn1 65.9(2) . 2_655 ?
 H1AA N1A H1AB 109.5 . . ?
 H1AA N1A H1AC 109.5 . . ?
 H1AB N1A H1AC 109.5 . . ?
 C2A N1A H1AA 109.5 . . ?
 C2A N1A H1AB 109.5 . . ?
 C2A N1A H1AC 109.5 . . ?
 H1BA N1B H1BB 109.5 . . ?
 H1BA N1B H1BC 109.5 . . ?
 H1BB N1B H1BC 109.5 . . ?
 C2B N1B H1BA 109.5 . . ?
 C2B N1B H1BB 109.5 . . ?
 C2B N1B H1BC 109.5 . . ?
 Se1 C1 H1AD 106.5 . . ?
 Se1 C1 H1AE 106.5 . . ?
 Se1 C1 H1BF 111.8 . . ?
 Se1 C1 H1BG 111.8 . . ?
 H1AD C1 H1AE 106.5 . . ?
 H1BF C1 H1BG 109.5 . . ?
 C2A C1 Se1 123.3(2) . . ?
 C2A C1 H1AD 106.5 . . ?
 C2A C1 H1AE 106.5 . . ?
 C2B C1 Se1 99.90(17) . . ?
 C2B C1 H1BF 111.8 . . ?
 C2B C1 H1BG 111.8 . . ?
 N1A C2A H2AA 109.8 . . ?
 N1A C2A H2AB 109.8 . . ?
 C1 C2A N1A 109.6(3) . . ?
 C1 C2A H2AA 109.8 . . ?
 C1 C2A H2AB 109.8 . . ?
 H2AA C2A H2AB 108.2 . . ?
 N1B C2B C1 105.6(3) . . ?
 N1B C2B H2BA 110.6 . . ?
 N1B C2B H2BB 110.6 . . ?
 C1 C2B H2BA 110.6 . . ?
 C1 C2B H2BB 110.6 . . ?
 H2BA C2B H2BB 108.7 . . ?

loop_
  _geom_torsion_atom_site_label_1
  _geom_torsion_atom_site_label_2
  _geom_torsion_atom_site_label_3
  _geom_torsion_atom_site_label_4
  _geom_torsion
  _geom_torsion_site_symmetry_1
  _geom_torsion_site_symmetry_2
  _geom_torsion_site_symmetry_3
  _geom_torsion_site_symmetry_4
  _geom_torsion_publ_flag
 Sn1 Cl4 Cl5 Sn1 -7.01(4) . . . 2_655 ?
 Se1 C1 C2A N1A -69.2(3) . . . . ?
 Se1 C1 C2B N1B -168.8(2) . . . . ?

_shelx_res_file
;
TITL 1secys_100k_a.res in C2/c
    sn_secys_100k.res
    created by SHELXL-2019/3 at 21:33:36 on 24-Apr-2025
REM Old TITL 1secys_100k_a.res in C2/c
REM SHELXT solution in C2/c
REM R1 0.137, Rweak 0.005, Alpha 0.025, Orientation as input
REM Formula found by SHELXT: C8 Cl8 Se2 Sn3
CELL 0.71073 28.3466 6.2482 10.7189 90 105.819 90
ZERR 4 0.0025 0.0005 0.0008 0 0.002 0
LATT 7
SYMM -X,+Y,0.5-Z
SFAC C H Cl N Se Sn
DISP C 0.0031 0.0016 11.32
DISP Cl 0.1491 0.1598 668.74
DISP H 0 0 0.67
DISP N 0.0061 0.0033 19.39
DISP Se -0.0931 2.2372 9092.36
DISP Sn -0.6253 1.4306 6027.46
UNIT 16 56 24 8 8 12

L.S. 20 0 0
PLAN  6
SIZE 0.02 0.06 0.13
TEMP -173.15
CONF
BOND $H
list 4
MORE -1
fmap 2 53
acta
OMIT 6 0 4
REM <olex2.extras>
REM <HklSrc "%./sn_secys_100k.hkl">
REM </olex2.extras>

WGHT    0.001200    2.093700
FVAR       0.13522
SN1   6    0.496902    1.058721    0.263026    10.50000    0.00707    0.01033 =
         0.01079   -0.00101    0.00285   -0.00045
SN2   6    0.286314   -0.018604    0.585415    11.00000    0.01297    0.01258 =
         0.00807    0.00213    0.00464    0.00466
SE1   5    0.313055    0.393052    0.542259    11.00000    0.01292    0.01011 =
         0.01491   -0.00380   -0.00044    0.00158
CL1   3    0.282812    0.143112    0.803948    11.00000    0.01481    0.01551 =
         0.00839   -0.00222    0.00421    0.00131
CL2   3    0.492257    0.669228    0.290603    10.50000    0.01345    0.01195 =
         0.01865    0.00147    0.00734   -0.00063
CL3   3    0.498844    1.170065    0.465728    10.50000    0.01772    0.01808 =
         0.01164   -0.00163    0.00441    0.00059
CL4   3    0.598258    0.999467    0.314992    10.50000    0.00946    0.01680 =
         0.02212    0.00135    0.00245    0.00020
CL5   3    0.605384    1.080606    0.327650    10.50000    0.01182    0.01504 =
         0.01606    0.00034    0.00340   -0.00110
PART 1
N1A   4    0.394399    0.676359    0.403364    10.50000    0.01211    0.01240 =
         0.01849    0.00107    0.00660   -0.00152
AFIX 137
H1AA  2    0.367720    0.716563    0.338852    10.50000   -1.20000
H1AB  2    0.422089    0.725375    0.385549    10.50000   -1.20000
H1AC  2    0.392256    0.732453    0.479977    10.50000   -1.20000
AFIX   0
PART 2
N1B   4    0.413928    0.530565    0.343270    10.50000    0.00961    0.01424 =
         0.01438    0.00027    0.00536   -0.00153
AFIX 137
H1BA  2    0.396498    0.625030    0.283711    10.50000   -1.20000
H1BB  2    0.413900    0.400200    0.305398    10.50000   -1.20000
H1BC  2    0.445331    0.577832    0.373914    10.50000   -1.20000
AFIX   0
PART 0
C1    1    0.346105    0.351807    0.404756    11.00000    0.01365    0.02314 =
         0.02255    0.01010    0.00557   -0.00173
PART 1
AFIX  23
H1AD  2    0.347491    0.195425    0.391324    10.50000   -1.20000
H1AE  2    0.323933    0.411186    0.324353    10.50000   -1.20000
AFIX  23
PART 2
H1BF  2    0.357257    0.202258    0.401575    10.50000   -1.20000
H1BG  2    0.324834    0.393332    0.318602    10.50000   -1.20000
AFIX   0
PART 1
C2A   1    0.396263    0.436970    0.412781    10.50000    0.01167    0.01204 =
         0.01539   -0.00003    0.00419   -0.00026
AFIX  23
H2AA  2    0.408105    0.377104    0.341288    10.50000   -1.20000
H2AB  2    0.419360    0.393321    0.495985    10.50000   -1.20000
AFIX   0
PART 2
C2B   1    0.390899    0.511789    0.453566    10.50000    0.01453    0.01792 =
         0.00993   -0.00322    0.00488   -0.00277
AFIX  23
H2BA  2    0.379324    0.653222    0.474652    10.50000   -1.20000
H2BB  2    0.414762    0.454553    0.531848    10.50000   -1.20000
AFIX   0
HKLF 4


REM  1secys_100k_a.res in C2/c
REM wR2 = 0.0221, GooF = S = 1.174, Restrained GooF = 1.174 for all data
REM R1 = 0.0102 for 1857 Fo > 4sig(Fo) and 0.0103 for all 1865 data
REM 120 parameters refined using 0 restraints

END

WGHT      0.0012      2.0913

REM Highest difference peak  0.281,  deepest hole -0.495,  1-sigma level  0.081
Q1    1   0.3638  0.4180  0.4177  11.00000  0.05    0.28
Q2    1   0.5000  1.2773  0.2500  10.50000  0.05    0.26
Q3    1   0.3362  0.4119  0.7019  11.00000  0.05    0.23
Q4    1   0.3239  0.2579  0.5833  11.00000  0.05    0.23
Q5    1   0.3575  0.2514  0.4187  11.00000  0.05    0.21
Q6    1   0.3983  0.9848  0.5236  11.00000  0.05    0.21
;
_shelx_res_checksum                19816
_shelx_hkl_file
;
   4   0   0 2468.05   76.79
   4   0   0 2543.85   76.49
   6   0   0  967.10   36.40
   8   0   0    7.80    0.60
  -8   0   0    9.40    0.90
   8   0   0    8.00    0.90
   8   0   0    8.50    0.90
  -8   0   0   10.40    0.90
  10   0   0 9999.00  295.07
  10   0   0 9920.11  293.97
 -12   0   0   71.89    3.10
 -12   0   0   62.09    2.80
  12   0   0   62.19    2.80
  12   0   0   63.59    2.90
  12   0   0   61.19    2.50
  14   0   0 1971.70   56.49
  16   0   0   12.30    1.00
  16   0   0   13.40    1.60
 -16   0   0    8.40    1.20
 -16   0   0   11.80    1.40
  16   0   0   11.00    1.40
 -18   0   0 1569.54   45.30
  18   0   0 1597.84   45.50
  18   0   0 1509.45   45.20
 -18   0   0 1569.44   45.40
 -20   0   0  458.95   15.00
  20   0   0  442.16   14.80
  20   0   0  486.15   14.20
  20   0   0  481.95   15.10
 -20   0   0  447.16   14.70
 -22   0   0  627.44   19.30
  22   0   0  625.74   19.50
  22   0   0  620.84   18.50
 -22   0   0  588.04   19.40
  22   0   0  617.54   19.40
 -24   0   0  109.49    5.30
  24   0   0  109.89    5.10
 -24   0   0  112.79    5.10
  24   0   0  109.29    4.40
  24   0   0  115.69    5.30
 -26   0   0    1.80    0.90
  26   0   0    5.00    0.90
  26   0   0    4.80    1.30
  26   0   0    7.40    1.50
 -26   0   0    5.50    1.50
  28   0   0 2058.79   57.79
  28   0   0 1944.61   58.99
  28   0   0 2023.60   58.89
 -28   0   0 2035.40   58.89
 -28   0   0 2016.90   59.09
  30   0   0  267.57   10.10
 -30   0   0  257.17   10.00
  30   0   0  243.58   10.00
  30   0   0  276.87    9.10
 -30   0   0  271.87   10.30
 -32   0   0 1360.06   40.20
 -32   0   0 1245.48   38.90
  32   0   0 1297.47   38.50
  32   0   0 1373.16   40.10
  34   0   0   42.60    3.50
  34   0   0   40.10    2.60
 -34   0   0   38.70    3.50
 -34   0   0   41.70    2.90
   1  -1   0  722.63   24.70
  -1  -1   0  724.73   24.70
  -1   1   0  712.53   24.50
   3  -1   0  143.79    4.60
  -3  -1   0  154.88    4.70
   3  -1   0  154.88    4.50
  -3  -1   0  153.28    4.60
   3  -1   0  162.78    4.70
  -3  -1   0  152.08    4.60
   3  -1   0  151.68    4.70
   3   1   0  154.88    4.60
   3   1   0  145.49    4.60
  -3   1   0  154.68    4.70
   3   1   0  149.19    4.70
  -3   1   0  150.38    4.60
  -3   1   0  154.98    4.50
  -3   1   0  157.18    4.70
   5  -1   0 1844.52   60.39
  -5  -1   0 1892.81   61.09
   5   1   0 1995.70   61.19
  -5   1   0 1868.91   60.39
  -7  -1   0  703.83   19.30
  -7  -1   0  661.23   19.40
   7  -1   0  646.94   19.40
   7   1   0  696.73   19.50
  -7   1   0  642.64   19.40
   9  -1   0 6629.24  196.48
  -9  -1   0 6480.65  197.28
  -9   1   0 6603.84  203.28
 -11  -1   0  710.23   20.70
 -11  -1   0  687.53   20.40
  11  -1   0  679.73   20.60
  11  -1   0  695.73   19.90
 -11  -1   0  672.93   20.10
  11  -1   0  698.53   20.40
  11   1   0  677.23   20.60
 -11   1   0  701.93   20.60
 -11   1   0  697.03   20.40
  11   1   0  707.03   20.40
 -11   1   0  721.13   20.00
 -13  -1   0 1642.94   45.50
  13  -1   0 1618.34   45.40
  13   1   0 1535.55   45.30
 -13   1   0 1526.95   45.30
 -13   1   0 1549.94   45.10
  15  -1   0  235.08    7.30
 -15  -1   0  212.98    7.80
 -15  -1   0  241.28    8.20
  15  -1   0  232.38    8.10
  15  -1   0  247.48    8.00
 -15  -1   0  222.78    7.60
  15   1   0  234.68    8.10
 -15   1   0  226.08    7.90
  15   1   0  242.68    8.00
 -15   1   0  247.08    8.20
  17  -1   0  247.08    8.60
 -17  -1   0  241.18    8.30
 -17  -1   0  230.58    8.00
  17  -1   0  235.18    8.40
  17  -1   0  248.98    7.80
 -17  -1   0  241.38    8.60
 -17   1   0  249.08    8.60
  17   1   0  255.47    8.50
  17   1   0  239.18    8.60
 -17   1   0  252.67    8.50
 -21  -1   0  770.42   23.00
 -21  -1   0  765.32   23.50
  21  -1   0  794.62   23.70
 -21  -1   0  764.52   23.80
  21  -1   0  788.02   23.60
  21  -1   0  773.52   22.60
 -21   1   0  710.63   23.40
  21   1   0  780.12   22.90
  21   1   0  716.03   23.60
  21   1   0  823.02   23.70
 -21   1   0  788.32   23.80
  23  -1   0 1680.03   48.60
 -23  -1   0 1635.04   47.80
  23  -1   0 1670.23   47.40
  23  -1   0 1601.94   48.40
 -23  -1   0 1654.73   48.40
 -23  -1   0 1660.03   48.60
 -23   1   0 1636.64   48.40
 -23   1   0 1627.64   48.60
  23   1   0 1694.33   48.80
  23   1   0 1674.83   47.70
  23   1   0 1672.23   48.50
 -25  -1   0   19.10    2.30
  25  -1   0   20.80    2.20
 -25  -1   0   20.30    1.80
  25  -1   0   16.80    1.50
  25  -1   0   22.00    2.20
 -25  -1   0   23.20    2.20
  25   1   0   21.10    1.80
  25   1   0   19.20    2.00
 -25   1   0   19.70    2.40
  27  -1   0   13.10    2.10
 -27  -1   0   14.00    1.70
 -27  -1   0   10.10    1.90
  27  -1   0   12.90    1.30
 -27   1   0   10.00    1.80
  27   1   0   12.00    2.00
  27   1   0    9.10    1.30
 -29  -1   0  842.42   26.20
  29  -1   0  825.22   26.60
 -29  -1   0  854.11   26.60
  29  -1   0  851.91   25.10
 -29  -1   0  835.52   25.60
  29  -1   0  856.61   26.40
  29   1   0  862.81   26.50
 -29   1   0  837.02   26.60
  29   1   0  845.62   25.40
 -29   1   0  836.32   26.30
  29   1   0  824.32   26.60
  31  -1   0   12.40    1.50
  31  -1   0   11.50    2.00
  31  -1   0   13.20    2.10
 -31  -1   0   12.60    2.00
 -31  -1   0   13.00    2.10
 -31   1   0   11.40    2.20
  31   1   0   13.50    1.70
  31   1   0   13.80    2.30
  33  -1   0  351.66   13.30
  33  -1   0  370.96   12.00
 -33  -1   0  351.16   13.40
 -33  -1   0  375.06   12.70
  33   1   0  383.16   12.50
  33   1   0  372.46   13.60
 -33   1   0  376.76   13.80
   0  -2   0 4463.05  131.89
   0   2   0 4330.47  131.19
   2  -2   0  698.93   19.10
  -2  -2   0  666.23   19.10
   2   2   0  652.93   19.10
  -2   2   0  630.84   19.10
   4  -2   0  500.15   14.60
   4  -2   0  516.15   14.50
  -4  -2   0  501.05   14.50
  -4  -2   0  488.45   14.50
   4  -2   0  474.95   14.30
   4  -2   0  479.45   14.50
  -4  -2   0  525.45   14.60
   4   2   0  505.15   14.60
   4   2   0  487.85   14.50
  -4   2   0  512.95   14.60
  -4   2   0  483.55   14.30
  -4   2   0  492.85   14.50
  -4   2   0  495.15   14.50
   4   2   0  501.65   14.60
   6  -2   0   36.90    1.50
   6  -2   0   35.90    1.70
   6  -2   0   39.50    1.70
  -6  -2   0   36.40    1.70
  -6  -2   0   36.50    1.60
  -6  -2   0   36.90    1.70
   6   2   0   36.00    1.70
   6   2   0   39.30    1.70
  -6   2   0   34.90    1.70
  -6   2   0   35.30    1.70
   6   2   0   36.20    1.70
  -6   2   0   34.60    1.70
  -6   2   0   38.00    1.50
  -8  -2   0   22.40    1.30
  -8  -2   0   22.50    1.40
   8  -2   0   21.60    1.30
  -8  -2   0   24.10    1.30
   8  -2   0   23.20    1.10
   8  -2   0   21.30    1.30
   8   2   0   21.80    1.40
  -8   2   0   23.60    1.10
   8   2   0   25.40    1.30
  -8   2   0   22.50    1.30
  -8   2   0   22.20    1.40
  -8   2   0   24.30    1.50
   8   2   0   24.90    1.40
 -10  -2   0 2179.48   76.99
  10  -2   0 2273.67   76.59
 -10   2   0 2192.18   76.39
  10   2   0 2141.59   77.09
 -12  -2   0  333.77   10.60
  12  -2   0  356.86   10.70
 -12  -2   0  352.66   10.90
  12  -2   0  315.87   10.70
 -12  -2   0  330.87   10.40
  12  -2   0  343.67   10.10
 -12   2   0  356.06   10.90
  12   2   0  349.47   10.50
  12   2   0  341.37   10.70
  12   2   0  313.17   10.80
 -12   2   0  334.67   10.10
 -12   2   0  352.36   10.70
 -12   2   0  342.87   10.70
 -14  -2   0  744.13   22.60
  14  -2   0  791.72   22.50
  14  -2   0  759.92   21.80
 -14  -2   0  738.93   22.10
 -14  -2   0  745.33   22.30
  14  -2   0  693.43   22.50
  14   2   0  756.02   22.60
 -14   2   0  744.13   21.80
 -14   2   0  754.82   22.40
 -14   2   0  781.32   22.70
  14   2   0  790.02   22.50
  16  -2   0  325.67   10.10
 -16  -2   0  308.87    9.80
  16  -2   0  303.37    9.30
 -16  -2   0  296.57    9.90
 -16  -2   0  313.37   10.30
  16  -2   0  284.87   10.10
 -16   2   0  290.77   10.20
  16   2   0  304.87   10.30
  16   2   0  317.47   10.10
 -16   2   0  295.17    9.30
 -16   2   0  310.07   10.10
  18  -2   0  446.56   14.00
  18  -2   0  439.96   13.20
 -18  -2   0  459.45   14.40
 -18  -2   0  421.56   13.60
 -18   2   0  444.06   14.30
 -18   2   0  428.26   14.00
  18   2   0  439.36   14.00
 -18   2   0  436.56   13.20
  18   2   0  431.36   14.30
 -20  -2   0   77.79    4.00
 -20  -2   0   81.99    3.80
  20  -2   0   80.09    4.00
 -20  -2   0   67.79    3.80
  20  -2   0   75.79    3.10
  20  -2   0   72.59    3.70
 -20   2   0   79.99    4.00
  20   2   0   78.99    3.90
  20   2   0   76.09    4.00
 -20   2   0   76.29    3.80
 -22  -2   0    9.40    1.40
  22  -2   0   12.30    1.70
 -22  -2   0   14.40    1.80
  22  -2   0   15.30    1.30
 -22  -2   0   16.90    2.10
  22  -2   0   13.20    1.80
  22   2   0   13.50    1.80
 -22   2   0   15.50    2.00
  22   2   0   13.90    1.80
 -22   2   0   16.90    1.70
  24  -2   0  207.68    8.00
  24  -2   0  197.78    6.80
 -24  -2   0  202.48    7.40
 -24  -2   0  203.58    7.80
 -24  -2   0  197.58    8.00
  24  -2   0  193.08    7.80
 -24   2   0  193.78    8.00
  24   2   0  214.98    8.10
 -26  -2   0  214.78    7.80
  26  -2   0  202.08    9.10
  26  -2   0  210.98    7.20
 -26   2   0  201.38    8.50
  26   2   0  218.88    8.50
  28  -2   0  630.34   19.40
  28  -2   0  684.23   21.90
  28  -2   0  635.04   20.80
 -28  -2   0  634.14   20.10
 -28  -2   0  648.94   21.00
  28   2   0  662.43   21.10
  28   2   0  664.13   20.20
 -28   2   0  635.04   20.90
  28   2   0  621.34   21.20
 -28   2   0  641.24   21.10
  30  -2   0   60.69    4.00
 -30  -2   0   55.79    4.00
  30  -2   0   61.29    4.00
 -30  -2   0   62.39    4.10
 -30  -2   0   56.09    3.90
  30  -2   0   59.69    2.90
  30   2   0   56.79    4.00
  30   2   0   62.09    3.60
 -30   2   0   61.49    4.10
 -32  -2   0  205.08    8.20
  32  -2   0  213.28    7.50
 -32  -2   0  216.28    9.10
  32   2   0  212.98    9.10
  32   2   0  216.18    8.20
 -32   2   0  232.68    9.50
   1  -3   0  615.34   17.50
   1  -3   0  609.24   17.40
  -1  -3   0  621.34   17.60
  -1  -3   0  578.14   17.40
   1  -3   0  598.24   17.60
  -1  -3   0  608.84   17.40
  -1   3   0  610.74   17.50
  -1   3   0  582.74   17.40
  -1   3   0  582.64   17.60
   1   3   0  582.24   17.60
   1   3   0  590.04   17.40
  -1   3   0  586.74   17.60
   1   3   0  579.24   17.60
   3  -3   0  496.15   15.30
  -3  -3   0  505.05   15.20
   3  -3   0  522.85   15.20
   3  -3   0  539.05   15.20
  -3  -3   0  531.65   15.10
  -3  -3   0  498.85   15.20
   3   3   0  511.15   15.30
  -3   3   0  511.05   15.10
  -3   3   0  512.05   15.30
   3   3   0  520.75   15.30
  -3   3   0  510.85   15.30
  -3   3   0  501.65   15.20
   3   3   0  511.45   15.20
  -5   3   0 1438.56   41.10
  -7  -3   0  371.76   11.70
   7  -3   0  378.56   11.40
   7  -3   0  385.46   11.70
  -7  -3   0  378.66   11.60
  -7  -3   0  382.86   11.60
   7  -3   0  367.06   11.80
   7  -3   0  389.76   11.70
  -7   3   0  355.46   11.70
  -7   3   0  389.66   11.70
   7   3   0  383.96   11.80
   7   3   0  408.66   11.70
   7   3   0  389.86   11.70
  -7   3   0  374.56   11.40
  -7   3   0  388.96   11.80
  -9  -3   0  675.53   19.50
  -9  -3   0  648.14   19.40
   9  -3   0  669.33   19.10
   9  -3   0  650.43   19.40
  -9  -3   0  651.13   19.40
   9  -3   0  641.94   19.40
   9   3   0  646.84   19.50
  -9   3   0  682.33   19.60
   9   3   0  671.73   19.40
  -9   3   0  667.23   19.50
   9   3   0  640.64   19.60
  -9   3   0  662.73   19.50
  -9   3   0  634.84   19.10
  11  -3   0   51.99    2.10
 -11  -3   0   48.60    2.40
 -11  -3   0   49.70    2.60
 -11  -3   0   49.30    2.40
  11  -3   0   49.50    2.50
  11  -3   0   52.39    2.50
  11   3   0   46.20    2.50
  11   3   0   51.19    2.40
 -11   3   0   48.20    2.50
 -11   3   0   50.49    2.20
 -11   3   0   51.49    2.50
 -11   3   0   51.09    2.50
  11   3   0   53.29    2.50
 -13  -3   0    0.00    0.50
  13  -3   0    0.80    0.60
 -13  -3   0    1.00    0.50
  13  -3   0    1.60    0.70
 -13  -3   0    1.70    0.70
  13  -3   0    1.60    0.50
 -13   3   0    1.80    0.70
  13   3   0    1.30    0.60
  13   3   0    0.90    0.60
 -13   3   0    1.30    0.70
 -13   3   0    1.30    0.50
 -13   3   0    0.90    0.60
  13   3   0    0.80    0.60
 -15  -3   0  148.99    5.70
  15  -3   0  153.18    5.90
 -15  -3   0  157.38    6.10
 -15  -3   0  154.28    5.80
  15  -3   0  167.08    6.10
  15   3   0  162.28    5.70
 -15   3   0  158.08    6.00
  15   3   0  165.68    6.20
 -15   3   0  154.98    6.10
 -15   3   0  165.88    6.00
 -15   3   0  164.48    5.40
  15   3   0  153.18    5.90
  17  -3   0   80.69    3.10
 -17  -3   0   80.49    3.60
 -17  -3   0   83.09    3.70
  17  -3   0   81.19    3.90
  17  -3   0   80.39    3.70
 -17  -3   0   74.19    3.80
  17   3   0   81.79    3.80
  17   3   0   75.29    3.90
 -17   3   0   77.19    3.10
 -17   3   0   74.99    3.70
 -17   3   0   81.09    3.70
 -17   3   0   78.99    3.90
  19  -3   0  414.66   12.40
 -19  -3   0  412.36   13.00
 -19  -3   0  422.86   13.20
  19  -3   0  389.56   13.40
 -19  -3   0  388.96   13.40
  19  -3   0  404.76   13.20
  19   3   0  421.86   13.30
 -19   3   0  422.36   13.30
  19   3   0  398.36   13.60
 -19   3   0  378.86   12.30
 -19   3   0  401.46   13.60
 -19   3   0  409.86   13.40
 -21  -3   0   13.20    2.00
 -21  -3   0    7.90    1.30
 -21  -3   0    9.50    1.50
  21  -3   0   10.50    1.20
  21  -3   0   12.00    1.80
  21  -3   0    9.20    1.50
  21   3   0   10.10    1.60
  21   3   0   11.10    1.70
 -21   3   0    8.70    1.60
 -21   3   0   10.80    1.70
 -21   3   0    9.10    1.10
 -21   3   0    8.70    1.50
 -23  -3   0  124.19    5.70
  23  -3   0  110.79    5.50
  23  -3   0  117.69    4.50
 -23  -3   0  121.49    5.20
  23  -3   0  129.29    5.60
 -23  -3   0  133.89    5.60
  23   3   0  110.49    7.10
 -23   3   0  122.89    4.60
 -23   3   0  121.19    6.50
 -23   3   0  122.19    5.50
  25  -3   0   62.69    3.00
  25  -3   0   69.09    4.60
 -25  -3   0   60.49    3.50
  25   3   0   68.39    4.00
 -25   3   0   65.19    3.80
 -25   3   0   65.69    4.10
  27  -3   0   25.70    2.60
 -27  -3   0   28.70    2.80
  27  -3   0   27.00    2.80
  27  -3   0   28.40    1.90
 -27   3   0   33.30    3.00
  27   3   0   34.40    3.00
 -27   3   0   27.60    2.70
 -27   3   0   28.40    2.60
  27   3   0   32.00    2.90
 -29  -3   0   35.00    3.10
  29  -3   0   36.10    3.10
  29  -3   0   31.40    2.90
 -29  -3   0   30.30    2.80
  29  -3   0   34.80    2.10
 -29   3   0   32.20    3.20
  29   3   0   38.50    3.30
 -29   3   0   41.20    3.10
  31  -3   0   13.10    2.10
 -31  -3   0   18.30    2.50
  31  -3   0   18.70    1.60
 -31  -3   0   14.30    2.00
 -31   3   0   16.80    2.60
  31   3   0   19.40    2.60
 -31   3   0   16.60    2.30
  31   3   0   15.60    2.10
   0  -4   0    1.40    0.60
   0  -4   0    0.20    0.50
   0  -4   0    1.10    0.50
   0   4   0    0.70    0.50
   0   4   0    0.70    0.50
   0   4   0    1.40    0.60
  -2  -4   0   21.20    1.50
   2  -4   0   22.70    1.60
  -2  -4   0   22.20    1.40
  -2  -4   0   22.50    1.60
   2  -4   0   21.10    1.40
   2  -4   0   22.90    1.50
  -2   4   0   21.60    1.50
   2   4   0   19.40    1.50
  -2   4   0   21.10    1.50
   2   4   0   22.60    1.50
  -2   4   0   21.20    1.60
   2   4   0   25.80    1.70
   2   4   0   20.90    1.60
  -2   4   0   21.70    1.60
  -4  -4   0   74.49    3.00
  -4  -4   0   74.89    3.20
   4  -4   0   73.29    3.10
   4  -4   0   75.49    3.10
  -4  -4   0   69.59    3.20
   4  -4   0   74.99    3.30
  -4   4   0   72.89    3.20
   4   4   0   78.69    3.20
  -4   4   0   82.49    3.40
  -4   4   0   71.99    3.20
   4   4   0   72.19    3.20
  -4   4   0   72.79    3.00
   4   4   0   71.29    3.30
  -6  -4   0  584.44   16.90
   6  -4   0  588.64   17.00
   6  -4   0  560.74   17.00
  -6  -4   0  579.54   17.10
  -6  -4   0  562.74   17.00
   6  -4   0  527.35   17.10
  -6   4   0  568.24   16.80
  -6   4   0  554.64   17.20
  -6   4   0  562.84   17.10
   6   4   0  524.65   17.10
   6   4   0  580.94   17.10
   6   4   0  593.64   17.20
  -6   4   0  562.04   17.10
  -8  -4   0  106.49    5.50
   8  -4   0  117.39    4.30
  -8  -4   0  109.99    4.30
   8  -4   0  109.69    4.30
  -8  -4   0  106.79    4.10
   8   4   0  109.29    4.30
  -8   4   0  110.59    4.40
  -8   4   0  108.39    4.00
  -8   4   0  110.99    4.40
  -8   4   0  113.49    4.40
   8   4   0  115.39    4.40
   8   4   0  103.39    4.40
  10  -4   0   18.80    1.60
 -10  -4   0   19.20    1.50
  10  -4   0   21.60    1.60
 -10  -4   0   18.30    1.60
  10   4   0   20.50    3.00
  10   4   0   17.90    1.50
 -10   4   0   18.10    1.30
  10   4   0   17.40    1.60
 -10   4   0   19.10    1.60
 -10   4   0   27.00    1.80
 -12  -4   0  361.96   11.50
 -12  -4   0  361.36   11.50
 -12  -4   0  365.26   11.70
  12  -4   0  359.66   11.10
  12  -4   0  351.26   11.60
  12  -4   0  361.56   11.50
  12   4   0  370.06   11.50
  12   4   0  347.37   11.80
 -12   4   0  344.37   11.60
 -12   4   0  375.86   11.70
 -12   4   0  367.96   11.70
 -12   4   0  342.67   11.00
  12   4   0  365.66   11.70
 -14  -4   0  688.43   20.90
 -14  -4   0  711.63   21.10
 -14  -4   0  656.23   21.40
  14  -4   0  699.83   21.00
  14  -4   0  709.33   20.40
 -14   4   0  678.33   20.40
 -14   4   0  691.23   21.20
 -14   4   0  698.93   21.10
  14   4   0  702.43   21.10
 -14   4   0  701.53   21.00
  14   4   0  676.73   21.20
  14   4   0  687.73   20.80
 -16  -4   0  999.30   29.70
 -16  -4   0 1004.90   29.70
  16  -4   0  991.80   29.80
 -16  -4   0  995.30   30.00
  16  -4   0 1043.90   29.10
  16  -4   0 1009.10   30.00
 -16   4   0 1024.80   29.90
 -16   4   0  986.70   29.90
  16   4   0 1009.60   29.70
  16   4   0 1006.80   29.90
  16   4   0  989.60   30.10
 -16   4   0  996.20   29.10
 -16   4   0  973.60   30.00
 -18  -4   0  208.38    7.50
  18  -4   0  196.28    7.50
  18  -4   0  208.98    6.90
 -18  -4   0  212.58    7.60
 -18  -4   0  196.48    7.80
  18  -4   0  206.28    7.80
 -18   4   0  209.48    7.90
 -18   4   0  194.28    6.80
  18   4   0  203.88    8.00
  18   4   0  209.58    7.50
 -18   4   0  206.78    7.70
 -18   4   0  209.98    7.70
  18   4   0  199.98    7.60
 -20  -4   0    5.50    1.40
 -20  -4   0    6.10    1.20
  20  -4   0    4.40    1.10
  20  -4   0    4.80    0.90
 -20  -4   0    3.70    1.10
  20  -4   0    6.30    1.40
  20   4   0    4.20    1.10
 -20   4   0    4.00    0.80
  20   4   0    3.80    1.20
 -20   4   0    4.20    1.20
 -20   4   0    6.60    1.40
 -20   4   0    5.60    1.30
  22  -4   0  219.48    8.80
 -22  -4   0  226.48    8.50
  22  -4   0  230.78    7.60
  22  -4   0  223.78    8.50
 -22  -4   0  202.18    8.20
 -22  -4   0  236.38    9.00
  22   4   0  230.58    9.10
 -22   4   0  229.78    9.00
 -22   4   0  217.48    7.60
  22   4   0  221.98    8.60
 -22   4   0  241.98    8.90
 -22   4   0  237.88    8.70
 -24  -4   0  542.95   17.70
  24  -4   0  529.05   16.10
  24  -4   0  518.15   17.40
  24   4   0  516.45   17.80
 -24   4   0  530.55   17.50
 -24   4   0  531.65   17.30
  24   4   0  521.35   17.40
 -24   4   0  523.85   17.80
 -26  -4   0  569.84   18.50
 -26  -4   0  548.55   18.60
 -26  -4   0  541.35   18.30
  26  -4   0  525.95   16.80
  26   4   0  560.24   18.40
 -26   4   0  555.44   18.20
 -26   4   0  561.34   16.90
 -26   4   0  542.75   18.80
  28  -4   0   85.99    4.80
  28  -4   0   85.49    3.70
 -28  -4   0   84.39    5.00
 -28  -4   0   82.99    4.50
 -28  -4   0   82.19    4.80
  28  -4   0   87.99    4.90
 -28   4   0   86.29    5.30
  28   4   0   85.39    5.00
 -28   4   0   88.49    4.90
  -1  -5   0   62.09    3.10
  -1  -5   0   61.19    2.90
   1  -5   0   66.59    3.00
  -1  -5   0   64.09    3.00
   1  -5   0   63.29    3.00
   1  -5   0   56.49    3.00
   1   5   0   64.79    3.20
   1   5   0   65.69    3.20
  -1   5   0   56.19    3.10
   1   5   0   67.89    3.20
   1   5   0   59.79    3.00
  -1   5   0   63.99    3.20
  -1   5   0   58.09    2.90
  -3  -5   0 1165.98   34.60
   3  -5   0 1190.38   34.30
  -3  -5   0 1184.58   34.20
   3  -5   0 1162.98   34.60
  -3  -5   0 1204.78   34.40
   3  -5   0 1205.38   34.40
   3   5   0 1143.39   34.30
  -3   5   0 1196.48   34.40
  -3   5   0 1154.48   34.20
   3   5   0 1156.88   34.70
   3   5   0 1175.08   34.60
  -3   5   0 1224.18   34.70
  -3   5   0 1171.98   34.60
   3   5   0 1191.28   34.50
  -5  -5   0 1087.39   32.40
  -5  -5   0 1097.49   32.10
   5  -5   0 1118.89   32.20
   5  -5   0 1123.59   32.60
  -5  -5   0 1147.99   32.30
   5  -5   0 1108.59   32.20
  -5   5   0 1161.68   32.50
  -5   5   0 1071.39   32.10
   5   5   0 1103.89   32.60
   5   5   0 1079.59   32.40
  -5   5   0 1052.79   32.50
   5   5   0 1067.79   32.20
   5   5   0 1107.99   32.50
  -5   5   0 1127.09   32.50
  -7  -5   0  970.30   28.60
   7  -5   0  929.91   28.80
   7  -5   0  981.70   28.60
  -7  -5   0  971.40   28.70
   7  -5   0  989.40   28.50
  -7  -5   0  968.10   28.40
  -7   5   0  963.90   28.70
   7   5   0  984.10   28.70
   7   5   0 1016.70   28.90
  -7   5   0  937.61   28.70
   7   5   0  963.20   29.00
  -7   5   0  986.20   28.40
  -7   5   0  933.51   28.80
  -9  -5   0   21.40    1.80
   9  -5   0   23.70    1.80
   9  -5   0   22.50    1.80
   9  -5   0   19.70    1.90
  -9  -5   0   20.90    1.80
  -9  -5   0   21.60    1.80
  -9   5   0   24.60    2.00
   9   5   0   19.60    1.90
   9   5   0   20.80    1.80
   9   5   0   21.00    1.90
  -9   5   0   23.30    1.70
  -9   5   0   23.40    1.90
  -9   5   0   20.80    1.90
  11  -5   0   12.50    1.50
 -11  -5   0   15.00    1.40
 -11  -5   0   12.10    1.60
 -11  -5   0   14.70    1.70
  11  -5   0   16.20    1.60
 -11   5   0   11.20    1.50
 -11   5   0    8.90    1.40
  11   5   0   13.80    1.80
  11   5   0   14.50    1.80
 -11   5   0   13.40    1.30
  11   5   0   11.30    1.50
 -11   5   0   11.70    1.60
 -13  -5   0  199.88    7.30
 -13  -5   0  194.98    7.30
  13  -5   0  198.68    7.20
  13  -5   0  183.28    7.10
 -13  -5   0  191.98    6.90
  13   5   0  197.78    7.60
  13   5   0  200.08    7.40
 -13   5   0  203.58    7.40
 -13   5   0  190.08    7.40
  13   5   0  195.58    7.20
 -13   5   0  202.88    7.50
 -13   5   0  196.28    6.80
  15  -5   0   72.09    3.60
  15  -5   0   71.49    3.70
 -15  -5   0   72.89    3.90
 -15  -5   0   76.89    3.80
 -15   5   0   75.89    4.00
  15   5   0   77.39    3.70
 -15   5   0   71.49    3.20
  15   5   0   74.19    3.80
 -15   5   0   76.79    3.90
  15   5   0   69.89    3.90
 -15   5   0   74.89    3.80
  17  -5   0  107.09    5.00
 -17  -5   0  113.79    4.90
  17  -5   0  108.49    4.90
 -17  -5   0  117.99    5.30
  17   5   0  117.69    5.40
 -17   5   0  112.79    5.20
  17   5   0  117.59    5.70
 -17   5   0  107.09    4.40
 -17   5   0  100.69    6.90
  17   5   0  105.49    5.10
 -19  -5   0    2.10    1.00
 -19  -5   0    2.00    1.10
  19  -5   0    1.20    1.00
 -19  -5   0    0.90    1.40
  19  -5   0    1.60    0.90
 -19   5   0    2.70    1.10
  19   5   0    3.20    1.10
 -19   5   0    3.70    1.20
  19   5   0    4.80    1.20
 -19   5   0    2.70    0.80
  21  -5   0    7.90    1.50
 -21  -5   0    9.80    2.70
  21  -5   0    8.90    1.60
  21   5   0   10.10    2.00
 -21   5   0   12.30    2.00
 -21   5   0    7.80    1.60
 -21   5   0    8.80    1.20
 -21   5   0    7.90    1.60
  21   5   0    9.60    1.70
 -23  -5   0   63.49    4.20
 -23  -5   0   63.69    3.80
 -23  -5   0   65.79    3.80
  23  -5   0   64.19    3.80
 -23   5   0   61.29    3.10
 -23   5   0   56.79    4.00
  23   5   0   60.29    3.90
 -23   5   0   63.99    4.00
 -25  -5   0  169.98    7.30
  25  -5   0  178.58    7.60
 -25  -5   0  178.48    7.50
  25  -5   0  175.08    7.40
 -25  -5   0  173.18    7.70
 -25   5   0  170.48    7.90
 -25   5   0  173.68    6.40
  25   5   0  178.18    7.70
 -25   5   0  183.68    7.70
   0  -6   0  138.79    5.50
   0  -6   0  149.09    5.90
   0   6   0  142.59    5.60
   0   6   0  145.69    5.90
   0   6   0  144.89    5.90
   0   6   0  140.89    6.30
   2  -6   0  161.18    5.90
  -2  -6   0  151.48    5.80
  -2  -6   0  155.58    5.90
   2  -6   0  163.88    6.20
   2   6   0  151.18    6.20
   2   6   0  157.58    6.00
  -2   6   0  164.08    6.40
   2   6   0  155.78    6.40
  -2   6   0  157.28    6.30
  -2   6   0  151.68    5.90
  -2   6   0  150.78    7.40
   2   6   0  153.18    6.80
  -4  -6   0  118.59    4.80
   4  -6   0  131.29    5.00
  -4  -6   0  124.99    5.00
   4  -6   0  121.29    4.90
  -4   6   0  120.99    5.30
   4   6   0  120.39    5.10
   4   6   0  114.19    5.20
  -4   6   0  124.99    5.00
   4   6   0  131.29    5.50
  -6  -6   0  164.38    6.20
   6  -6   0  161.58    6.10
  -6  -6   0  169.28    6.00
   6  -6   0  152.68    6.00
  -6   6   0  160.98    6.10
   6   6   0  168.18    6.30
  -6   6   0  159.58    6.50
  -6   6   0  158.48    6.20
   6   6   0  157.58    6.90
   6   6   0  159.98    6.40
  -6   6   0  155.38    6.40
   6   6   0  167.18    6.60
  -8  -6   0   11.20    1.50
  -8  -6   0   10.40    1.40
   8  -6   0   13.10    1.60
   8  -6   0   10.00    1.40
   8   6   0   11.60    1.60
  -8   6   0   11.60    1.40
   8   6   0    8.60    1.40
  -8   6   0   11.50    1.70
  -8   6   0   10.30    1.60
   8   6   0    8.90    1.50
  -8   6   0   13.00    1.70
   8   6   0   13.80    1.90
 -10  -6   0   34.00    2.50
  10  -6   0   29.00    2.20
 -10  -6   0   31.50    2.20
 -10  -6   0   31.70    2.40
  10  -6   0   30.40    2.20
 -10   6   0   31.30    2.50
  10   6   0   34.50    2.70
  10   6   0   32.50    2.50
 -10   6   0   31.00    2.20
 -10   6   0   33.60    2.60
 -10   6   0   34.30    4.20
  12  -6   0  288.77   10.30
  12  -6   0  302.57   10.50
 -12  -6   0  297.97   10.50
 -12  -6   0  298.37   10.20
 -12  -6   0  326.17   12.20
  12   6   0  309.37   10.70
 -12   6   0  306.67   10.10
  12   6   0  319.77   10.90
 -12   6   0  310.27   10.80
  12   6   0  304.07   11.00
 -12   6   0  298.57   10.80
 -12   6   0  303.47   10.80
  14  -6   0  567.94   18.10
 -14  -6   0  563.44   17.80
 -14  -6   0  562.24   18.20
  14  -6   0  587.44   18.00
 -14  -6   0  599.54   18.40
  14   6   0  591.34   18.50
 -14   6   0  586.34   18.40
 -14   6   0  580.84   17.70
  14   6   0  575.54   18.20
  14   6   0  541.75   19.30
 -14   6   0  532.85   21.20
 -14   6   0  568.74   18.40
  16  -6   0  709.33   22.00
 -16  -6   0  691.63   21.70
  16  -6   0  703.03   22.30
 -16  -6   0  690.93   22.30
 -16  -6   0  725.63   22.40
 -16   6   0  714.83   22.60
  16   6   0  728.73   22.50
  16   6   0  717.03   22.90
 -16   6   0  679.73   21.50
 -16   6   0  715.33   22.60
  16   6   0  742.43   22.30
 -16   6   0  742.73   22.60
 -18  -6   0  133.69    5.90
  18  -6   0  125.49    5.70
  18  -6   0  126.29    5.60
  18   6   0  125.99    5.90
 -18   6   0  127.59    5.20
 -18   6   0  130.89    6.10
 -18   6   0  129.39    6.00
 -18   6   0  119.69    5.90
  18   6   0  132.19    6.70
  18   6   0  132.09    5.80
 -20  -6   0    1.70    1.10
  20  -6   0    2.50    1.20
 -20  -6   0    1.40    1.10
 -20   6   0    2.60    1.30
  20   6   0    2.70    1.20
 -20   6   0    2.60    1.20
  20   6   0    3.60    1.20
 -20   6   0    2.40    0.90
   1  -7   0   21.90    2.30
  -1  -7   0   25.30    2.00
   1  -7   0   24.50    2.10
   1  -7   0   24.20    2.00
  -1  -7   0   22.70    2.40
  -1  -7   0   23.60    2.00
   1   7   0   26.20    2.40
  -1   7   0   25.20    2.50
  -1   7   0   25.90    2.40
   1   7   0   22.40    2.30
  -1   7   0   26.70    2.30
   1   7   0   26.40    2.40
   1   7   0   23.80    2.20
  -1   7   0   24.00    2.30
   3  -7   0  357.56   11.70
  -3  -7   0  342.87   12.30
  -3  -7   0  342.37   11.50
   3  -7   0  351.46   12.50
   3  -7   0  355.96   11.60
  -3  -7   0  351.96   11.70
  -3   7   0  346.87   12.50
   3   7   0  360.16   12.30
  -3   7   0  348.07   12.40
   3   7   0  354.86   12.50
   3   7   0  357.26   12.30
  -3   7   0  352.66   12.30
   3   7   0  348.67   12.00
  -3   7   0  365.16   12.40
   5  -7   0   51.59    3.00
  -5  -7   0   58.49    3.60
  -5  -7   0   51.59    3.10
  -5  -7   0   52.49    3.00
   5  -7   0   53.09    3.80
   5  -7   0   52.09    3.00
  -5   7   0   58.39    3.60
   5   7   0   53.59    3.40
   5   7   0   59.19    3.50
   5   7   0   50.09    3.40
  -5   7   0   60.49    3.60
   5   7   0   47.60    3.10
  -5   7   0   56.99    3.60
  -7  -7   0  733.03   22.40
   7  -7   0  703.83   22.20
   7  -7   0  708.83   22.30
  -7  -7   0  718.23   22.10
   7   7   0  725.03   23.10
  -7   7   0  746.13   23.00
   7   7   0  750.42   22.90
  -7   7   0  741.83   23.10
   7   7   0  749.33   23.50
  -7   7   0  740.03   23.10
   7   7   0  716.63   22.90
  -9  -7   0   50.49    2.90
  -9  -7   0   49.40    3.10
   9  -7   0   48.20    3.00
   9  -7   0   45.40    2.90
   9   7   0   52.19    3.40
  -9   7   0   57.09    3.40
   9   7   0   47.40    3.30
  -9   7   0   53.39    3.10
  -9   7   0   45.50    3.30
  -9   7   0   48.30    3.40
   9   7   0   49.80    3.50
 -11  -7   0  249.18    9.20
 -11  -7   0  251.97    9.00
  11  -7   0  256.87    9.20
  11  -7   0  256.07    9.10
  11   7   0  267.77    9.80
 -11   7   0  254.27    9.00
  11   7   0  248.88    9.50
 -11   7   0  262.57    9.70
 -11   7   0  257.07    9.60
 -13  -7   0   17.80    1.80
 -13  -7   0   20.80    2.20
  13  -7   0   23.00    2.10
  13  -7   0   19.20    2.00
 -13   7   0   17.80    2.30
 -13   7   0   16.80    1.90
 -13   7   0   20.80    2.50
  13   7   0   19.00    2.30
  13   7   0   17.40    2.40
  15  -7   0   12.80    2.80
 -15  -7   0   13.30    1.90
 -15   7   0    9.50    1.40
 -15   7   0   13.10    2.00
 -15   7   0   10.20    1.80
  15   7   0   13.00    1.90
  15   7   0   13.80    2.20
 -34   0   1    2.30    1.40
 -34   0   1    1.10    0.80
  34   0  -1   -0.40    0.70
  34   0  -1   -0.10    1.20
 -32   0   1    1.70    0.70
 -32   0   1   -0.30    1.00
  32   0  -1   -0.60    0.60
 -32   0   1    1.20    1.30
  32   0  -1   -0.40    1.10
  30   0  -1    0.40    0.70
 -30   0   1    0.70    0.70
  30   0  -1    0.90    1.10
 -30   0   1    1.20    1.00
  30   0  -1    1.30    1.10
 -30   0   1    0.30    1.20
  28   0  -1   -0.50    0.50
 -28   0   1   -0.60    0.90
  28   0  -1    0.40    0.90
  26   0  -1    0.50    0.60
 -26   0   1    0.70    0.90
  26   0  -1    1.50    1.00
 -26   0   1    1.70    1.00
  24   0  -1    0.10    0.80
  24   0  -1    0.80    0.90
 -24   0   1    0.60    0.80
  24   0  -1    1.50    0.70
 -24   0   1    1.40    1.00
  22   0  -1    0.10    0.50
  22   0  -1    1.60    0.90
 -22   0   1    1.00    0.80
 -22   0   1    0.70    0.80
  22   0  -1    0.90    0.70
  20   0  -1    0.80    0.70
 -20   0   1    0.70    0.70
 -20   0   1    0.10    0.60
  20   0  -1    0.20    0.50
  20   0  -1    0.30    0.60
  18   0  -1    1.10    0.50
 -18   0   1    0.00    0.60
 -18   0   1    0.20    0.60
  18   0  -1   -0.10    0.50
  18   0  -1    0.80    0.70
 -16   0   1    0.10    0.60
  16   0  -1    0.40    0.40
 -16   0   1    0.30    0.50
  16   0  -1    1.20    0.60
  16   0  -1   -0.20    0.50
 -14   0   1    1.10    0.60
 -14   0   1   -0.10    0.50
  14   0  -1    0.60    0.60
  14   0  -1    0.10    0.40
  14   0  -1   -0.40    0.40
  12   0  -1   -0.10    0.40
 -12   0   1    0.40    0.40
 -12   0   1    0.20    0.50
  12   0  -1    0.20    0.30
  12   0  -1    0.40    0.50
  10   0  -1    0.50    0.40
 -10   0   1    1.10    0.50
  10   0  -1    0.10    0.40
  10   0  -1    0.20    0.30
 -10   0   1    0.20    0.40
  -8   0   1    0.30    0.40
   8   0  -1    0.10    0.40
   8   0  -1    2.10    0.40
   8   0  -1    0.40    0.40
  -8   0   1    0.50    0.40
   6   0  -1    0.00    0.30
   6   0  -1    0.60    0.30
  -6   0   1    0.10    0.30
  -6   0   1    0.50    0.30
  -6   0   1    0.20    0.30
   6   0  -1    0.20    0.30
  -4   0   1    0.20    0.20
  -4   0   1    0.40    0.20
   4   0  -1    0.60    0.20
  -4   0   1    0.20    0.20
   4   0  -1    0.40    0.20
   4   0  -1    0.40    0.20
   2   0  -1    0.10    0.10
   0   0   1    0.00    0.10
   0   0   1    0.00    0.10
   0   0   1    0.00    0.10
  -2   0  -1    0.50    0.20
   2   0   1    0.40    0.10
   2   0   1    0.30    0.20
  -2   0  -1    0.10    0.20
   4   0   1    0.50    0.30
   4   0   1    0.50    0.30
  -4   0  -1    0.20    0.30
  -4   0  -1    0.40    0.30
   6   0   1    0.50    0.30
  -6   0  -1    0.00    0.30
  -6   0  -1    0.10    0.30
   6   0   1    0.60    0.40
   8   0   1    0.40    0.40
  -8   0  -1    0.10    0.30
  -8   0  -1    1.20    0.50
   8   0   1    2.90    0.60
  10   0   1    0.30    0.50
 -10   0  -1    0.10    0.40
 -10   0  -1    0.30    0.50
  10   0   1    1.60    0.50
  12   0   1   -0.30    0.40
 -12   0  -1   -0.20    0.40
  12   0   1    0.50    0.50
  12   0   1    0.20    0.30
 -14   0  -1   -0.20    0.40
  14   0   1    2.40    0.70
  14   0   1    0.30    0.50
 -14   0  -1    0.80    0.70
  14   0   1    0.20    0.30
 -16   0  -1    0.50    0.60
  16   0   1    0.30    0.40
  16   0   1    0.40    0.60
  16   0   1    0.30    0.50
 -16   0  -1   -0.20    0.50
 -18   0  -1    0.50    0.80
  18   0   1    0.50    0.40
  18   0   1    1.30    0.70
  18   0   1    0.50    0.70
 -20   0  -1   -0.60    0.70
  20   0   1    0.00    0.40
 -20   0  -1    1.00    0.70
  20   0   1   -0.30    0.60
  20   0   1    0.50    0.60
 -22   0  -1    0.90    0.80
  22   0   1    0.60    0.50
  22   0   1    1.60    0.90
  22   0   1   -0.90    0.60
 -22   0  -1    1.40    1.00
 -24   0  -1    0.40    0.80
  24   0   1   -0.80    0.70
  24   0   1    0.40    0.50
  24   0   1   -0.30    0.70
 -26   0  -1    0.50    0.90
  26   0   1   -0.20    0.60
  26   0   1   -0.20    1.20
  28   0   1    1.00    1.00
  28   0   1    1.40    0.70
 -28   0  -1   -1.40    0.80
 -28   0  -1    1.90    1.30
  30   0   1    1.60    1.30
 -30   0  -1   -0.50    1.10
 -30   0  -1    1.50    1.30
  30   0   1    1.60    0.70
  30   0   1   -0.70    0.90
 -32   0  -1    1.50    1.40
 -32   0  -1    3.00    1.20
  32   0   1    0.60    0.70
  32   0   1    1.20    1.10
  33  -1  -1   10.60    2.00
 -33  -1   1    9.10    1.90
  33  -1  -1   13.00    1.60
 -33   1   1   12.60    2.30
  33   1  -1   13.40    2.20
  33   1  -1   14.00    1.80
  31  -1  -1   77.39    3.70
  31  -1  -1   84.99    4.60
 -31  -1   1   78.59    4.50
  31  -1  -1   75.49    4.50
 -31  -1   1   75.09    4.30
 -31  -1   1   73.99    3.80
 -31   1   1   72.89    4.60
 -31   1   1   73.09    4.40
  31   1  -1   66.99    4.40
  31   1  -1   78.19    4.50
  31   1  -1   75.79    3.90
  29  -1  -1   49.90    2.90
 -29  -1   1   56.29    3.10
 -29  -1   1   60.09    3.80
 -29  -1   1   50.39    3.40
  29  -1  -1   54.59    5.50
  29  -1  -1   54.29    3.60
 -29   1   1   54.99    3.80
  29   1  -1   54.79    3.10
 -29   1   1   49.30    3.90
  29   1  -1   60.59    3.80
 -27  -1   1   60.19    3.10
 -27  -1   1   53.79    3.40
  27  -1  -1   59.39    3.00
 -27  -1   1   59.89    3.70
  27   1  -1   62.59    3.20
 -27   1   1   60.09    4.30
  27   1  -1   60.59    3.80
 -25  -1   1  357.66   11.70
 -25  -1   1  365.76   12.40
 -25  -1   1  361.66   12.50
  25  -1  -1  367.66   12.70
  25  -1  -1  373.36   11.70
  25  -1  -1  350.76   12.40
 -25   1   1  353.06   12.70
  25   1  -1  367.06   11.90
  25   1  -1  366.76   12.50
 -25   1   1  365.56   12.50
 -23  -1   1  123.09    5.50
  23  -1  -1  123.39    5.50
 -23  -1   1  125.79    4.90
 -23  -1   1  124.29    5.40
  23  -1  -1  134.69    4.90
  23  -1  -1  132.19    5.70
  23   1  -1  123.79    5.50
  23   1  -1  121.29    5.50
 -23   1   1  124.39    5.50
 -23   1   1  132.09    5.70
  23   1  -1  135.69    5.20
 -21  -1   1   94.09    3.90
 -21  -1   1   97.69    4.50
  21  -1  -1   89.99    4.40
  21  -1  -1   99.29    4.60
 -21  -1   1   92.79    4.20
  21  -1  -1   93.59    3.80
  21   1  -1   99.29    4.50
 -21   1   1   95.89    4.60
  21   1  -1   98.99    4.10
  21   1  -1   89.39    4.40
 -21   1   1   90.19    4.30
  19  -1  -1  220.08    7.40
 -19  -1   1  231.18    8.10
 -19  -1   1  220.68    7.40
 -19  -1   1  219.88    7.90
  19  -1  -1  215.68    8.00
 -19   1   1  203.78    8.00
  19   1  -1  243.78    7.70
  19   1  -1  234.48    8.10
 -17  -1   1  201.18    6.70
 -17  -1   1  197.38    7.10
 -17  -1   1  208.18    7.40
  17  -1  -1  215.48    7.40
  17  -1  -1  193.98    7.30
  17  -1  -1  200.98    7.20
 -17   1   1  209.88    7.30
 -17   1   1  203.58    7.40
  17   1  -1  208.38    7.30
  17   1  -1  216.88    7.50
  15  -1  -1  321.77   10.30
  15  -1  -1  331.07   10.40
 -15  -1   1  313.17   10.40
 -15  -1   1  310.27   10.10
 -15  -1   1  316.17    9.80
  15  -1  -1  317.47    9.80
 -15   1   1  315.17    9.80
 -15   1   1  311.87   10.20
  15   1  -1  311.07   10.40
  15   1  -1  330.27   10.30
 -15   1   1  322.87   10.40
  13  -1  -1   33.50    1.60
 -13  -1   1   34.10    1.80
  13  -1  -1   32.90    1.90
 -13  -1   1   34.40    1.60
 -13  -1   1   36.80    2.10
  13  -1  -1   34.70    1.90
 -13   1   1   29.20    1.90
 -13   1   1   31.80    1.90
  13   1  -1   31.40    2.00
 -13   1   1   33.00    1.60
 -11  -1   1  112.19    4.10
  11  -1  -1  102.09    3.90
 -11  -1   1  103.69    3.60
  11  -1  -1  108.19    3.90
  11  -1  -1  104.79    3.60
 -11  -1   1  103.29    3.80
 -11   1   1  111.89    4.00
  11   1  -1  109.69    4.20
 -11   1   1   98.99    3.80
  11   1  -1  108.89    3.90
 -11   1   1  111.99    3.70
  -9  -1   1   81.49    2.90
  -9  -1   1   86.59    3.20
   9  -1  -1   79.59    2.90
   9  -1  -1   81.99    3.10
   9  -1  -1   79.59    3.10
  -9  -1   1   84.69    2.80
   9   1  -1   83.59    3.20
   9   1  -1   78.99    3.00
  -9   1   1   85.99    2.90
  -9   1   1   78.89    3.00
  -9   1   1   86.09    3.10
  -7  -1   1   57.99    2.00
   7  -1  -1   55.59    2.20
  -7  -1   1   57.89    2.30
   7  -1  -1   61.79    2.30
   7  -1  -1   59.99    2.10
  -7  -1   1   55.69    2.10
  -7   1   1   64.49    2.20
  -7   1   1   58.59    2.30
   7   1  -1   56.69    2.00
  -7   1   1   56.69    2.10
   7   1  -1   57.19    2.30
  -7   1   1   61.39    2.30
   7   1  -1   58.99    2.20
   5  -1  -1   29.20    1.20
   5  -1  -1   30.00    1.20
   5  -1  -1   30.00    1.30
   5  -1  -1   29.30    1.30
  -5  -1   1   29.40    1.20
  -5  -1   1   29.50    1.40
  -5   1   1   31.30    1.40
   5   1  -1   31.60    1.20
  -5   1   1   29.10    1.20
   5   1  -1   32.10    1.40
  -5   1   1   33.30    1.40
   5   1  -1   32.40    1.20
  -5   1   1   32.40    1.20
   3  -1  -1  171.78    5.30
   3  -1  -1  185.58    5.50
  -3  -1   1  174.88    5.30
   3  -1  -1  190.08    5.40
   3  -1  -1  170.48    5.40
  -3   1   1  191.98    5.40
   3   1  -1  176.08    5.30
   3   1  -1  188.98    5.30
  -3   1   1  183.38    5.30
  -3   1   1  177.58    5.50
  -3   1   1  173.38    5.40
   3   1  -1  178.48    5.30
   1  -1  -1   70.19    2.40
  -1  -1   1   69.39    2.40
   1  -1  -1   76.39    2.40
  -1  -1   1   72.79    2.20
   1  -1  -1   75.29    2.40
  -1   1   1   74.29    2.40
   1   1  -1   77.89    2.40
  -1   1   1   74.89    2.40
   1   1  -1   75.79    2.20
   1   1  -1   71.09    2.20
  -1   1   1   73.39    2.50
   1  -1   1  164.98    4.70
  -1  -1  -1  159.98    5.00
  -1  -1  -1  161.48    4.90
   1  -1   1  162.78    4.80
  -1  -1  -1  163.28    5.00
   1   1   1  168.38    4.90
   1   1   1  160.08    5.00
   1   1   1  167.18    4.90
  -1   1  -1  161.78    5.00
   1   1   1  167.08    5.00
  -1   1  -1  161.08    4.80
  -1   1  -1  161.88    4.80
  -3  -1  -1   44.70    1.70
   3  -1   1   40.40    1.60
   3  -1   1   44.40    1.50
  -3  -1  -1   43.30    1.60
  -3  -1  -1   44.10    1.70
  -3   1  -1   45.50    1.40
   3   1   1   47.00    1.80
   3   1   1   45.20    1.70
   3   1   1   41.90    1.60
  -3   1  -1   44.10    1.70
  -5  -1  -1  549.15   16.00
  -5  -1  -1  565.44   16.10
   5  -1   1  557.04   16.10
   5   1   1  562.94   16.10
  -5   1  -1  532.05   16.10
   7  -1   1 1380.16   48.70
  -7  -1  -1 1365.26   49.30
   7   1   1 1340.87   49.60
  -9  -1  -1  136.39    4.70
   9  -1   1  129.99    4.50
   9  -1   1  131.09    4.00
   9  -1   1  136.99    4.80
  -9  -1  -1  136.49    4.60
  -9  -1  -1  130.29    4.50
   9   1   1  136.69    4.70
  -9   1  -1  129.99    4.80
   9   1   1  133.49    4.60
  -9   1  -1  127.29    4.50
  -9   1  -1  133.79    4.20
 -11  -1  -1    1.00    0.50
  11  -1   1    0.90    0.30
 -11  -1  -1    1.00    0.50
  11  -1   1    0.50    0.50
  11  -1   1    1.30    0.50
  11   1   1    1.50    0.60
 -11   1  -1    1.70    0.70
 -11   1  -1    0.50    0.50
 -13  -1  -1  239.08    8.00
  13  -1   1  250.97    8.40
 -13  -1  -1  261.27    8.50
  13  -1   1  240.08    8.10
  13  -1   1  246.88    7.50
 -13  -1  -1  250.77    8.20
  13   1   1  250.47    8.20
 -13   1  -1  262.37    8.50
  13   1   1  250.37    8.40
 -13   1  -1  231.78    8.10
  15  -1   1  207.78    7.50
 -15  -1  -1  220.48    7.50
 -15  -1  -1  214.78    7.70
  15  -1   1  210.58    6.60
 -15  -1  -1  206.38    7.20
  15  -1   1  215.28    7.40
  15   1   1  225.98    7.60
 -15   1  -1  206.18    7.40
  15   1   1  222.68    7.70
 -15   1  -1  218.18    7.70
 -17  -1  -1  404.96   12.90
  17  -1   1  409.16   13.10
 -17  -1  -1  410.96   13.20
  17  -1   1  419.96   13.30
 -17  -1  -1  425.86   13.60
  17  -1   1  403.96   12.20
 -17   1  -1  397.46   13.20
 -17   1  -1  427.46   13.50
  17   1   1  429.26   13.30
  17   1   1  379.26   13.20
 -19  -1  -1    1.20    0.80
 -19  -1  -1    2.70    0.80
  19  -1   1    4.00    1.00
 -19  -1  -1    3.40    1.10
  19  -1   1    2.50    0.90
  19  -1   1    2.40    0.60
  19   1   1    1.90    0.90
 -19   1  -1    5.80    1.20
 -19   1  -1    2.80    1.10
  19   1   1    4.00    1.10
  21  -1   1    0.50    0.40
 -21  -1  -1    2.00    0.80
 -21  -1  -1    0.80    0.80
 -21  -1  -1    1.40    1.00
  21  -1   1    1.20    0.90
  21  -1   1    0.60    0.70
 -21   1  -1    1.50    1.00
  21   1   1    1.10    0.80
 -21   1  -1    1.30    0.80
  21   1   1    1.00    0.80
  23  -1   1   87.59    4.30
  23  -1   1   85.99    3.40
 -23  -1  -1   83.49    4.00
  23  -1   1   83.89    4.40
 -23  -1  -1   90.29    4.70
 -23  -1  -1   84.29    4.30
 -23   1  -1   90.39    4.60
  23   1   1   84.49    3.80
  23   1   1   93.59    4.60
  23   1   1   85.29    4.40
  25  -1   1   11.80    1.80
  25  -1   1   12.70    1.20
  25  -1   1   11.90    1.80
 -25  -1  -1   10.80    1.50
 -25  -1  -1   10.40    1.90
  25   1   1   13.30    1.90
 -25   1  -1   11.40    2.20
  25   1   1   12.40    1.50
  25   1   1   10.30    2.50
  27  -1   1   51.39    2.60
 -27  -1  -1   49.80    3.10
  27  -1   1   53.99    3.50
 -27  -1  -1   53.09    3.80
 -27  -1  -1   55.39    3.80
  27   1   1   51.49    3.50
 -27   1  -1   53.49    3.70
  27   1   1   56.09    3.70
  27   1   1   50.49    2.80
  29  -1   1   51.29    3.50
 -29  -1  -1   54.89    3.60
 -29  -1  -1   54.09    3.90
  29  -1   1   50.59    2.60
 -29  -1  -1   39.90    4.50
  29  -1   1   54.39    3.60
 -29   1  -1   54.49    3.70
  29   1   1   49.40    2.90
  29   1   1   51.09    3.70
 -29   1  -1   50.89    3.60
  29   1   1   51.19    3.60
 -31  -1  -1    9.90    1.60
  31  -1   1    7.60    1.70
  31  -1   1    9.80    2.00
 -31  -1  -1   11.90    2.20
  31  -1   1    9.70    1.20
  31   1   1   10.10    1.90
  31   1   1   10.90    1.60
 -31   1  -1    9.50    1.90
 -33  -1  -1   24.60    3.20
 -33  -1  -1   30.30    3.00
 -33   1  -1   26.10    3.20
  32  -2  -1    0.30    0.70
  32  -2  -1    1.70    1.20
 -32  -2   1    0.00    1.20
 -32  -2   1    2.30    1.30
 -32  -2   1    0.90    1.10
  32   2  -1    1.80    1.40
  32   2  -1    0.90    0.90
 -32   2   1    1.40    1.20
  30  -2  -1    0.70    1.10
 -30  -2   1    1.60    0.90
 -30  -2   1    0.70    1.10
  30  -2  -1    0.90    0.70
 -30  -2   1    2.80    1.20
  30  -2  -1    1.30    1.10
 -30   2   1    2.20    1.30
  30   2  -1    0.80    1.10
  30   2  -1    2.40    1.00
 -30   2   1    1.20    1.20
  30   2  -1    0.50    1.00
 -28  -2   1  446.96   15.60
  28  -2  -1  473.85   15.90
 -28  -2   1  473.85   15.10
  28  -2  -1  493.65   17.00
  28  -2  -1  467.15   14.60
  28   2  -1  464.55   15.20
  28   2  -1  450.25   15.80
 -28   2   1  488.25   16.30
 -28   2   1  445.46   15.90
  26  -2  -1   43.10    2.40
  26  -2  -1   35.70    4.60
 -26  -2   1   32.80    2.80
 -26  -2   1   34.90    2.40
 -26  -2   1   45.20    3.00
 -26   2   1   41.20    3.20
  26   2  -1   40.70    3.40
  26   2  -1   39.50    2.70
 -24  -2   1   61.89    3.20
  24  -2  -1   63.89    3.80
  24  -2  -1   64.49    3.00
  24  -2  -1   63.29    3.70
 -24  -2   1   62.29    3.50
 -24  -2   1   65.89    3.70
 -24   2   1   68.99    3.90
  24   2  -1   58.39    3.60
 -22  -2   1  251.17    8.80
 -22  -2   1  233.58    8.40
  22  -2  -1  249.18    8.80
  22  -2  -1  223.08    7.80
  22  -2  -1  231.38    8.90
 -22   2   1  231.48    8.80
 -22   2   1  245.68    8.00
 -22   2   1  235.88    8.60
  22   2  -1  229.08    8.60
  22   2  -1  226.28    8.80
 -20  -2   1   33.00    2.20
  20  -2  -1   33.80    2.40
  20  -2  -1   30.50    1.80
 -20  -2   1   33.20    2.40
  20  -2  -1   24.90    2.10
 -20  -2   1   31.70    2.00
  20   2  -1   26.10    2.30
 -20   2   1   33.50    1.90
 -20   2   1   32.10    2.50
  20   2  -1   28.50    2.20
 -20   2   1   27.40    2.10
 -18  -2   1  158.38    5.90
  18  -2  -1  158.58    6.90
 -18  -2   1  164.58    6.30
 -18  -2   1  156.48    5.60
  18  -2  -1  169.08    6.20
  18  -2  -1  156.48    5.50
 -18   2   1  153.38    6.30
  18   2  -1  158.28    6.10
  18   2  -1  170.18    7.00
 -18   2   1  159.08    5.50
 -18   2   1  151.68    6.00
 -18   2   1  165.58    5.90
 -16  -2   1  556.14   16.00
  16  -2  -1  560.14   16.60
 -16  -2   1  518.65   16.50
 -16  -2   1  538.75   16.20
  16  -2  -1  531.05   16.40
 -16   2   1  506.95   15.80
 -16   2   1  529.65   16.60
  16   2  -1  570.74   16.40
  16   2  -1  498.45   16.50
 -16   2   1  514.45   16.40
 -16   2   1  542.55   16.20
  14  -2  -1  103.59    4.20
  14  -2  -1  101.39    4.20
 -14  -2   1  105.89    4.10
 -14  -2   1  106.19    4.40
 -14  -2   1  114.99    4.00
  14  -2  -1  109.39    3.90
  14   2  -1  108.59    4.40
 -14   2   1  106.79    4.20
 -14   2   1  107.19    3.80
  14   2  -1  111.69    4.20
 -14   2   1  108.19    4.10
 -14   2   1  107.89    4.40
  12  -2  -1 1225.28   35.60
 -12  -2   1 1209.18   35.70
 -12  -2   1 1211.08   35.20
  12  -2  -1 1241.88   35.60
 -12  -2   1 1231.48   35.30
 -12   2   1 1226.08   35.40
 -12   2   1 1226.98   35.20
 -12   2   1 1282.17   35.60
 -12   2   1 1288.57   35.70
  12   2  -1 1203.98   35.70
 -10  -2   1  265.47    8.10
 -10  -2   1  279.67    8.40
  10  -2  -1  266.37    8.40
  10  -2  -1  253.77    8.30
  10  -2  -1  268.17    8.00
 -10  -2   1  268.47    8.00
 -10   2   1  237.98    8.10
  10   2  -1  259.27    8.00
 -10   2   1  251.77    8.30
  10   2  -1  256.67    8.20
  10   2  -1  273.17    8.40
 -10   2   1  253.57    8.00
  -8  -2   1   15.90    1.00
   8  -2  -1   17.60    1.00
  -8  -2   1   17.70    1.20
  -8  -2   1   19.10    1.10
   8  -2  -1   18.20    1.20
   8  -2  -1   17.50    1.20
  -8   2   1   18.40    1.10
   8   2  -1   17.30    1.10
  -8   2   1   18.30    1.30
   8   2  -1   19.60    1.20
   8   2  -1   18.30    1.20
  -8   2   1   18.10    1.10
  -8   2   1   18.50    1.20
   6  -2  -1 2419.46   79.99
  -6  -2   1 2486.75   78.09
  -6   2   1 2435.26   79.79
   6   2  -1 2352.76   77.49
  -4  -2   1  711.13   20.50
   4  -2  -1  741.03   20.70
  -4   2   1  705.13   20.70
  -4   2   1  714.53   20.80
   2  -2  -1 3193.18   99.19
  -2  -2   1 3164.58   96.09
   2   2  -1 3232.28   95.99
  -2   2   1 3070.79   99.09
   0  -2   1  694.03   19.10
   0  -2  -1  678.43   19.40
   0   2  -1  684.03   19.20
   0   2   1  623.54   19.30
  -2  -2  -1   17.50    1.00
   2  -2   1   18.40    0.90
   2  -2   1   17.40    0.90
   2  -2   1   15.60    1.00
  -2  -2  -1   18.60    1.10
  -2   2  -1   17.70    0.90
   2   2   1   16.90    1.00
  -2   2  -1   19.20    1.00
   2   2   1   17.30    1.10
   2   2   1   15.80    1.00
  -2   2  -1   16.00    1.00
  -2   2  -1   16.60    0.90
   2   2   1   15.70    1.00
  -4  -2  -1 2574.84   84.29
   4  -2   1 2605.44   81.79
  -4   2  -1 2619.44   81.29
   4   2   1 2514.95   85.29
   6  -2   1   34.40    1.70
  -6  -2  -1   33.80    1.80
  -6  -2  -1   31.40    1.60
  -6  -2  -1   32.60    1.70
   6  -2   1   34.90    1.60
   6   2   1   33.00    1.70
  -6   2  -1   36.00    1.70
  -6   2  -1   33.30    1.30
   6   2   1   33.00    1.60
  -6   2  -1   36.80    1.70
  -6   2  -1   35.10    1.80
   6   2   1   35.90    1.80
   8  -2   1  631.04   18.10
   8  -2   1  599.14   18.40
   8  -2   1  628.44   18.70
  -8  -2  -1  624.74   18.70
  -8  -2  -1  634.64   18.60
  -8  -2  -1  624.54   18.60
  -8   2  -1  638.44   18.10
  -8   2  -1  626.04   18.60
  -8   2  -1  677.73   18.80
  -8   2  -1  634.24   18.70
   8   2   1  645.64   18.80
   8   2   1  641.24   18.60
   8   2   1  647.54   18.70
  10  -2   1 1226.38   35.30
  10  -2   1 1200.98   35.00
 -10  -2  -1 1247.68   35.30
 -10  -2  -1 1221.28   35.10
 -10   2  -1 1173.38   35.30
 -10   2  -1 1232.98   35.10
  10   2   1 1247.68   35.30
  12  -2   1   10.10    1.20
  12  -2   1   10.50    0.70
 -12  -2  -1   10.30    1.10
 -12  -2  -1   14.30    1.30
 -12  -2  -1    8.60    1.20
  12  -2   1    8.20    1.10
  12   2   1   11.60    1.20
 -12   2  -1    8.90    0.70
 -12   2  -1    9.40    1.30
 -12   2  -1   11.50    1.10
  12   2   1    9.20    1.20
  14  -2   1  206.28    7.00
  14  -2   1  203.78    6.30
 -14  -2  -1  205.58    7.40
  14  -2   1  206.58    7.30
 -14  -2  -1  200.88    7.10
 -14  -2  -1  206.38    7.00
  14   2   1  196.78    7.10
  14   2   1  208.28    7.30
 -14   2  -1  212.18    6.40
 -14   2  -1  209.68    7.10
 -14   2  -1  206.58    7.40
  16  -2   1  511.65   16.60
 -16  -2  -1  541.25   17.40
 -16  -2  -1  508.05   16.30
  16  -2   1  554.24   15.60
  16  -2   1  543.65   16.40
 -16  -2  -1  546.85   16.80
 -16   2  -1  513.35   16.70
  16   2   1  547.45   17.50
 -16   2  -1  512.35   16.50
 -16   2  -1  537.05   15.60
  16   2   1  549.05   16.60
  18  -2   1    5.10    1.00
  18  -2   1    7.40    0.80
 -18  -2  -1    7.60    1.10
  18  -2   1    5.20    1.10
 -18  -2  -1    8.50    1.50
 -18  -2  -1    5.70    1.10
 -18   2  -1   10.50    1.60
  18   2   1    6.90    1.30
 -18   2  -1    9.60    1.40
  18   2   1    5.50    1.20
  20  -2   1  624.24   18.50
 -20  -2  -1  625.94   19.40
  20  -2   1  632.84   19.80
  20  -2   1  658.93   19.70
 -20  -2  -1  626.04   20.20
 -20  -2  -1  623.04   19.70
  20   2   1  585.64   19.90
 -20   2  -1  647.84   20.10
 -20   2  -1  646.64   19.90
  20   2   1  670.33   19.90
  22  -2   1   56.09    2.50
 -22  -2  -1   54.89    3.30
  22  -2   1   53.39    3.20
 -22  -2  -1   65.49    3.80
  22  -2   1   57.49    3.40
 -22  -2  -1   60.19    3.20
 -22   2  -1   53.49    3.50
 -22   2  -1   51.89    3.40
  22   2   1   57.39    3.50
  22   2   1   49.40    4.80
  24  -2   1    4.10    0.70
 -24  -2  -1    4.80    1.50
 -24  -2  -1    4.00    1.20
  24  -2   1    5.00    1.30
 -24  -2  -1    2.00    0.90
  24  -2   1    3.10    1.10
 -24   2  -1    5.20    1.30
 -26  -2  -1  735.23   24.20
  26  -2   1  739.23   22.60
 -26  -2  -1  786.12   24.70
  26   2   1  757.82   24.40
 -26   2  -1  797.82   24.70
  26   2   1  835.92   28.40
  28  -2   1   28.10    1.80
 -28  -2  -1   27.70    3.00
 -28  -2  -1   26.90    2.50
  28  -2   1   32.20    3.20
 -28  -2  -1   30.30    2.80
  28  -2   1   32.80    2.80
 -28   2  -1   37.30    3.20
 -28   2  -1   28.70    2.80
  28   2   1   34.50    3.00
  28   2   1   25.00    3.00
  28   2   1   32.40    2.40
  30  -2   1  232.08    7.60
 -30  -2  -1  233.88    9.50
 -30  -2  -1  220.68    8.60
  30  -2   1  228.08    9.10
  30  -2   1  211.38    8.90
  30   2   1  230.88    9.40
 -30   2  -1  225.78    9.50
 -32  -2  -1   67.99    5.10
  32  -2   1   74.89    4.50
  32  -2   1   72.29    3.20
 -32  -2  -1   72.19    4.80
  32   2   1   68.99    3.80
 -32   2  -1   68.89    4.70
  32   2   1   78.89    4.90
 -31  -3   1   92.19    5.10
  31  -3  -1   92.19    4.10
  31  -3  -1   85.89    5.10
 -31  -3   1   96.09    5.10
 -31   3   1   92.99    4.90
  31   3  -1   87.29    5.30
  31   3  -1   90.29    4.80
 -31   3   1  100.99    5.70
  29  -3  -1  226.38    9.30
 -29  -3   1  226.08    9.00
  29  -3  -1  226.38    9.30
 -29  -3   1  238.68    9.20
  29  -3  -1  209.78    7.90
  29   3  -1  224.78    9.40
  29   3  -1  278.97   13.00
 -29   3   1  230.28    8.90
 -29   3   1  235.08    9.70
  27  -3  -1   17.40    3.60
 -27  -3   1   17.80    2.30
  27  -3  -1   13.90    2.10
  27  -3  -1   14.40    1.60
 -27  -3   1   14.10    1.80
  27   3  -1   14.00    2.10
 -27   3   1   12.20    1.90
 -27   3   1   16.10    2.10
  27   3  -1   14.80    2.20
 -27   3   1   13.70    2.20
 -25  -3   1  532.85   17.30
 -25  -3   1  535.05   16.90
 -25  -3   1  529.25   17.50
  25  -3  -1  511.15   16.40
  25   3  -1  560.14   18.10
 -25   3   1  557.54   17.30
 -25   3   1  523.55   16.50
  25   3  -1  524.45   17.50
 -25   3   1  543.75   18.00
 -23  -3   1   43.00    2.80
  23  -3  -1   40.90    3.00
 -23  -3   1   43.20    2.60
  23  -3  -1   37.80    2.90
 -23  -3   1   40.60    2.90
  23  -3  -1   39.80    2.30
 -23   3   1   40.20    2.30
 -23   3   1   41.50    3.10
  23   3  -1   39.50    3.00
 -23   3   1   45.80    2.80
  23   3  -1   47.20    3.10
 -21  -3   1  140.29    5.70
  21  -3  -1  148.49    6.00
 -21  -3   1  143.99    6.00
  21  -3  -1  136.79    6.00
  21  -3  -1  147.79    5.20
 -21  -3   1  146.89    5.50
 -21   3   1  139.79    6.10
 -21   3   1  133.99    5.20
 -21   3   1  142.39    5.70
  21   3  -1  140.29    5.90
  21   3  -1  132.59    6.10
 -19  -3   1  959.70   28.30
  19  -3  -1  928.31   28.70
 -19  -3   1  959.60   28.10
 -19  -3   1  949.31   28.70
  19  -3  -1  977.20   27.80
  19  -3  -1  992.20   28.70
 -19   3   1  942.21   27.80
 -19   3   1  910.11   28.70
  19   3  -1  962.10   28.50
 -19   3   1  926.91   28.50
 -19   3   1  991.70   28.40
  19   3  -1  936.21   28.90
 -17  -3   1  200.18    7.10
  17  -3  -1  210.08    7.50
  17  -3  -1  195.98    7.40
 -17  -3   1  207.78    7.60
  17  -3  -1  211.78    6.90
 -17  -3   1  202.18    7.00
 -17   3   1  198.38    6.80
  17   3  -1  212.88    7.40
  17   3  -1  211.38    7.70
 -17   3   1  211.18    7.60
 -17   3   1  197.88    7.40
 -17   3   1  201.78    7.20
 -15  -3   1 1202.98   35.00
 -15  -3   1 1144.59   34.40
  15  -3  -1 1207.78   34.30
  15  -3  -1 1216.08   34.90
  15  -3  -1 1163.58   34.90
 -15  -3   1 1142.19   34.50
 -15   3   1 1233.48   34.60
 -15   3   1 1224.18   34.90
 -15   3   1 1168.98   34.90
  15   3  -1 1213.98   34.80
  15   3  -1 1161.58   35.00
  15   3  -1 1187.68   34.40
 -15   3   1 1227.58   34.30
 -13  -3   1    7.80    1.00
 -13  -3   1    9.30    1.20
  13  -3  -1    5.70    0.80
  13  -3  -1    7.30    1.20
 -13  -3   1    5.20    0.90
  13  -3  -1    7.10    1.10
  13   3  -1    7.30    1.10
 -13   3   1    8.20    1.00
  13   3  -1    7.00    1.10
  13   3  -1    9.20    1.10
 -13   3   1    7.70    1.10
 -13   3   1    7.40    1.20
 -13   3   1    6.20    1.10
  11  -3  -1  200.78    6.60
 -11  -3   1  193.88    7.40
 -11  -3   1  192.08    6.70
  11  -3  -1  198.88    7.00
 -11  -3   1  208.08    6.70
  11  -3  -1  222.68    7.10
 -11   3   1  209.88    7.10
 -11   3   1  210.48    7.00
  11   3  -1  195.58    6.90
 -11   3   1  211.58    6.90
  11   3  -1  200.18    6.80
  11   3  -1  203.98    6.70
 -11   3   1  206.58    6.60
  -9  -3   1 1350.96   39.00
  -9  -3   1 1403.36   38.90
   9  -3  -1 1344.17   39.20
  -9  -3   1 1334.57   39.00
  -9   3   1 1367.76   39.10
  -9   3   1 1371.16   39.20
  -9   3   1 1373.26   38.90
  -7  -3   1   32.00    1.70
   7  -3  -1   34.00    1.90
   7  -3  -1   32.80    1.80
   7  -3  -1   34.00    1.90
   7  -3  -1   32.90    1.90
  -7  -3   1   34.80    1.80
  -7  -3   1   35.90    1.60
   7   3  -1   34.60    1.80
  -7   3   1   37.60    1.90
   7   3  -1   35.50    1.80
  -7   3   1   36.40    2.00
   7   3  -1   35.20    1.80
  -7   3   1   36.70    1.80
  -7   3   1   36.20    1.80
   5  -3  -1  606.44   18.70
  -5  -3   1  597.74   16.90
  -5  -3   1  583.44   17.00
   5  -3  -1  585.04   17.10
  -5  -3   1  590.24   16.70
   5  -3  -1  525.15   16.90
   5  -3  -1  554.34   17.00
  -5   3   1  577.34   16.90
   5   3  -1  563.44   16.90
   5   3  -1  595.44   17.00
  -5   3   1  547.15   17.00
  -5   3   1  578.54   17.20
   5   3  -1  579.74   17.00
  -5   3   1  586.64   17.10
  -3  -3   1  292.97    8.80
   3  -3  -1  296.77    9.10
  -3  -3   1  301.77    9.10
   3  -3  -1  288.87    9.00
   3  -3  -1  273.07    9.00
  -3  -3   1  296.77    8.70
   3   3  -1  284.97    8.90
  -3   3   1  296.67    9.10
  -3   3   1  300.07    8.90
  -3   3   1  295.87    9.20
   3   3  -1  268.47    9.30
   3   3  -1  279.07    8.90
   1  -3  -1  131.99    4.60
   1  -3  -1  134.59    4.60
   1  -3  -1  133.19    4.70
  -1  -3   1  136.79    4.40
  -1  -3   1  137.39    4.40
  -1  -3   1  129.19    4.60
   1   3  -1  135.49    4.70
  -1   3   1  128.59    4.50
  -1   3   1  133.19    4.60
   1   3  -1  134.99    4.40
  -1   3   1  122.69    4.70
   1   3  -1  143.69    4.60
   1  -3   1  784.92   22.40
  -1  -3  -1  764.62   22.80
  -1  -3  -1  754.02   22.70
  -1  -3  -1  769.92   22.70
   1  -3   1  807.72   22.50
   1  -3   1  811.12   22.80
   1   3   1  810.32   22.80
  -1   3  -1  801.42   22.50
  -1   3  -1  780.72   22.50
   1   3   1  738.83   22.80
  -1   3  -1  794.32   22.80
  -1   3  -1  782.12   22.60
   1   3   1  760.42   22.60
  -3  -3  -1  358.76   11.00
   3  -3   1  372.96   10.90
  -3  -3  -1  369.16   11.20
  -3  -3  -1  364.46   11.60
   3  -3   1  361.86   11.20
   3  -3   1  375.46   10.90
  -3   3  -1  346.37   11.00
  -3   3  -1  356.76   10.80
   3   3   1  369.96   11.10
   3   3   1  356.76   11.10
   3   3   1  370.16   11.20
  -3   3  -1  354.06   11.00
  -3   3  -1  375.16   11.20
   3   3   1  360.26   11.30
  -5  -3  -1   38.10    2.00
  -5  -3  -1   37.10    2.00
   5  -3   1   37.80    1.80
   5  -3   1   38.40    2.00
  -5  -3  -1   39.30    2.00
   5  -3   1   38.00    1.80
  -5   3  -1   40.40    2.00
  -5   3  -1   35.70    1.70
   5   3   1   39.80    2.00
  -5   3  -1   38.80    1.90
   5   3   1   41.20    2.00
  -5   3  -1   38.00    1.90
   5   3   1   38.80    2.10
  -7  -3  -1 1425.46   41.00
  -7  -3  -1 1511.55   41.10
  -7   3  -1 1407.46   40.90
   7   3   1 1375.16   41.10
   9  -3   1   99.99    3.90
  -9  -3  -1  106.79    4.00
  -9  -3  -1   99.99    3.90
   9  -3   1  101.79    3.80
  -9  -3  -1  100.49    4.10
  -9   3  -1  102.29    4.00
  -9   3  -1  102.09    3.50
   9   3   1  103.89    4.10
   9   3   1  101.79    3.90
   9   3   1  105.59    4.10
  -9   3  -1  103.69    4.10
  -9   3  -1   93.89    3.90
 -11  -3  -1   65.79    3.00
 -11  -3  -1   63.79    2.90
 -11  -3  -1   67.19    3.20
  11  -3   1   70.69    2.50
  11  -3   1   68.09    3.10
  11  -3   1   67.09    2.90
  11   3   1   69.79    3.10
 -11   3  -1   64.89    3.10
  11   3   1   61.29    3.10
  11   3   1   67.09    3.00
 -11   3  -1   66.59    3.00
 -11   3  -1   64.89    2.50
 -11   3  -1   67.89    3.10
  13  -3   1 1044.50   31.10
 -13  -3  -1 1032.00   31.00
 -13  -3  -1 1102.99   31.30
  13  -3   1 1126.79   30.90
  13  -3   1 1065.09   30.20
 -13  -3  -1 1056.19   30.90
  13   3   1 1065.39   30.90
 -13   3  -1 1033.00   30.20
  13   3   1 1120.19   31.10
 -13   3  -1 1029.50   31.10
 -13   3  -1 1073.49   31.10
  13   3   1  989.30   31.90
 -13   3  -1 1016.30   30.90
 -15  -3  -1  260.77    8.90
  15  -3   1  258.17    8.70
 -15  -3  -1  267.97    9.10
  15  -3   1  264.87    8.00
 -15  -3  -1  269.67    8.80
  15  -3   1  251.87    8.90
 -15   3  -1  268.37    9.00
 -15   3  -1  270.07    9.10
 -15   3  -1  246.88    7.90
 -15   3  -1  230.98    8.70
  15   3   1  255.17    8.80
  15   3   1  258.67    9.10
  17  -3   1 1124.19   33.20
 -17  -3  -1 1098.09   32.50
 -17  -3  -1 1117.69   32.80
  17  -3   1 1128.19   32.40
 -17  -3  -1 1112.19   32.40
  17  -3   1 1097.19   31.40
 -17   3  -1 1096.99   32.80
  17   3   1 1013.60   32.70
 -17   3  -1 1150.68   32.70
 -17   3  -1 1019.80   31.40
  17   3   1 1144.39   32.60
 -17   3  -1 1087.89   32.50
  19  -3   1  137.09    4.60
 -19  -3  -1  133.49    5.60
 -19  -3  -1  140.39    6.00
 -19  -3  -1  136.49    5.50
  19  -3   1  135.49    5.70
  19  -3   1  130.99    5.40
 -19   3  -1  141.29    5.80
 -19   3  -1  123.09    5.80
  19   3   1  137.89    5.70
 -19   3  -1  129.69    4.60
 -19   3  -1  135.89    5.70
 -21  -3  -1    1.40    0.80
 -21  -3  -1    1.80    1.00
 -21  -3  -1    0.30    0.90
  21  -3   1    2.30    1.00
  21  -3   1    2.50    1.00
 -21   3  -1    1.10    0.50
 -21   3  -1    0.90    0.80
 -21   3  -1    1.50    0.90
  21   3   1    1.30    1.00
 -21   3  -1    0.90    0.90
 -23  -3  -1  534.65   17.20
  23  -3   1  538.85   17.40
  23  -3   1  542.45   17.50
  23  -3   1  538.85   16.10
 -23  -3  -1  534.35   19.20
 -23   3  -1  533.05   17.60
 -23   3  -1  558.64   17.70
 -23   3  -1  499.25   19.50
  23   3   1  566.24   17.70
  25  -3   1   39.10    3.00
  25  -3   1   46.40    2.20
 -25  -3  -1   44.90    3.20
 -25  -3  -1   45.80    3.50
  25  -3   1   43.20    3.20
 -25   3  -1   38.90    3.20
 -25   3  -1   47.60    3.30
 -25   3  -1   48.30    3.60
  25   3   1   48.30    3.40
  27  -3   1  263.67   10.10
  27  -3   1  267.07    8.60
 -27  -3  -1  273.67   10.60
 -27  -3  -1  270.57   10.20
  27  -3   1  259.77   10.10
 -27   3  -1  275.07   10.40
  27   3   1  263.27   10.70
  27   3   1  271.07   10.50
 -27   3  -1  270.37   10.60
 -27   3  -1  274.07   10.50
  29  -3   1  145.09    5.30
 -29  -3  -1  151.08    6.60
  29  -3   1  149.59    6.90
  29  -3   1  150.18    6.80
 -29  -3  -1  147.19    7.20
  29   3   1  151.98    7.20
 -29   3  -1  160.38    7.10
 -29   3  -1  154.18    7.30
 -28  -4   1  368.36   12.90
  28  -4  -1  343.87   11.70
 -28  -4   1  374.86   13.00
 -28  -4   1  378.96   13.30
  28  -4  -1  346.97   13.20
  28  -4  -1  356.26   13.10
 -28   4   1  373.46   12.80
  28   4  -1  362.66   13.20
 -28   4   1  344.37   13.40
 -28   4   1  353.86   11.80
  26  -4  -1   30.90    2.90
  26  -4  -1   32.10    2.80
  26  -4  -1   29.50    2.10
 -26  -4   1   31.40    2.80
  26   4  -1   29.00    2.90
 -26   4   1   25.10    2.80
 -26   4   1   25.70    2.50
 -26   4   1   30.50    2.20
 -26   4   1   31.90    3.00
  26   4  -1   31.10    2.80
 -24  -4   1  257.17    9.90
 -24  -4   1  276.97    9.70
  24  -4  -1  274.07    9.00
 -24  -4   1  260.77    9.40
 -24   4   1  264.57   10.10
 -24   4   1  258.97    9.80
  24   4  -1  276.77   10.10
 -24   4   1  257.47   10.20
 -24   4   1  256.67    8.90
  24   4  -1  271.97   10.60
  22  -4  -1   56.59    3.60
 -22  -4   1   59.99    3.30
 -22  -4   1   58.69    3.30
 -22  -4   1   57.89    3.60
  22  -4  -1   59.19    2.90
  22  -4  -1   58.59    3.50
 -22   4   1   54.79    3.30
 -22   4   1   52.69    3.60
  22   4  -1   55.19    3.70
  22   4  -1   56.49    3.80
 -22   4   1   57.89    2.90
  20  -4  -1  108.29    5.10
 -20  -4   1  108.39    5.10
 -20  -4   1  114.39    4.80
  20  -4  -1  119.29    5.30
 -20  -4   1  114.89    4.80
  20  -4  -1  109.69    4.40
 -20   4   1  103.79    5.20
  20   4  -1  116.79    5.10
 -20   4   1  112.79    4.90
 -20   4   1  115.89    4.50
  20   4  -1  107.49    5.30
 -18  -4   1  198.98    7.40
  18  -4  -1  216.98    7.80
 -18  -4   1  208.38    7.40
  18  -4  -1  214.78    7.20
 -18  -4   1  199.28    7.80
  18  -4  -1  202.28    7.70
 -18   4   1  211.88    7.60
 -18   4   1  208.78    7.80
 -18   4   1  198.98    7.80
  18   4  -1  210.18    7.40
  18   4  -1  206.78    8.00
 -18   4   1  202.88    7.20
  18   4  -1  220.38    7.70
  16  -4  -1    7.50    1.30
 -16  -4   1    6.40    1.10
  16  -4  -1    5.70    1.20
 -16  -4   1    7.40    1.20
 -16  -4   1    6.30    1.20
  16  -4  -1    7.30    1.00
  16   4  -1    7.10    1.30
  16   4  -1    5.90    1.30
 -16   4   1    4.50    1.10
 -16   4   1    6.60    1.00
  16   4  -1    4.30    0.90
 -16   4   1    6.10    1.30
 -16   4   1    8.80    1.40
  14  -4  -1  138.39    5.60
  14  -4  -1  141.09    5.60
 -14  -4   1  144.99    5.40
 -14  -4   1  144.29    5.30
 -14  -4   1  145.69    5.60
  14  -4  -1  144.49    5.20
 -14   4   1  144.19    5.70
  14   4  -1  144.19    5.70
 -14   4   1  142.79    5.50
 -14   4   1  144.39    5.70
  14   4  -1  139.09    5.50
  14   4  -1  141.99    5.40
 -14   4   1  143.19    5.20
  12  -4  -1  122.09    5.40
  12  -4  -1  116.69    4.80
 -12  -4   1  119.89    4.60
  12  -4  -1  119.29    4.40
 -12  -4   1  117.49    4.70
 -12   4   1  120.19    4.90
 -12   4   1  117.99    4.90
 -12   4   1  121.39    4.70
  12   4  -1  119.29    4.70
 -12   4   1  119.79    4.50
  12   4  -1  123.79    6.50
  12   4  -1  120.19    4.60
  10  -4  -1  525.45   16.40
 -10  -4   1  537.85   16.20
 -10  -4   1  510.45   16.70
  10  -4  -1  565.34   16.10
 -10  -4   1  544.85   15.90
  10  -4  -1  529.45   16.30
 -10   4   1  542.05   16.10
  10   4  -1  533.95   16.30
 -10   4   1  506.45   16.40
 -10   4   1  537.55   16.30
  10   4  -1  526.25   16.20
 -10   4   1  538.85   16.40
  10   4  -1  536.75   16.40
   8  -4  -1   22.60    1.70
   8  -4  -1   25.50    1.80
   8  -4  -1   25.60    1.80
  -8  -4   1   26.80    1.70
  -8  -4   1   25.00    1.70
  -8  -4   1   25.20    1.50
   8   4  -1   24.60    1.70
   8   4  -1   25.70    1.70
  -8   4   1   24.20    1.80
  -8   4   1   25.50    1.80
  -8   4   1   26.10    1.90
   8   4  -1   24.40    1.70
  -8   4   1   24.80    1.60
   6  -4  -1  540.75   16.40
  -6  -4   1  552.04   16.00
   6  -4  -1  546.55   16.40
  -6  -4   1  559.14   16.20
   6  -4  -1  513.35   16.40
  -6  -4   1  542.25   16.40
   6   4  -1  535.35   16.30
  -6   4   1  543.25   16.50
  -6   4   1  548.35   16.40
  -6   4   1  534.15   16.20
  -6   4   1  520.55   16.30
   6   4  -1  540.65   16.40
   6   4  -1  544.25   16.30
   4  -4  -1    0.60    0.50
   4  -4  -1    0.30    0.50
   4  -4  -1    0.20    0.50
  -4  -4   1    0.90    0.50
  -4  -4   1    2.60    0.70
  -4  -4   1    0.50    0.40
  -4   4   1   -0.20    0.40
   4   4  -1    0.80    0.50
   4   4  -1    0.60    0.50
  -4   4   1    0.80    0.60
  -4   4   1    3.80    0.80
   4   4  -1    0.60    0.50
  -4   4   1    0.60    0.60
   2  -4  -1  248.78    7.80
  -2  -4   1  223.98    7.70
  -2  -4   1  227.98    7.30
   2  -4  -1  209.58    7.60
  -2  -4   1  241.98    7.30
   2  -4  -1  231.18    7.60
  -2   4   1  229.78    7.70
   2   4  -1  238.68    7.70
  -2   4   1  224.38    7.50
   2   4  -1  233.28    7.60
  -2   4   1  227.88    7.80
   2   4  -1  231.38    7.60
   0  -4  -1  780.22   23.10
   0  -4   1  798.22   22.80
   0  -4  -1  800.12   23.00
   0  -4  -1  821.92   23.20
   0  -4   1  777.12   23.10
   0  -4   1  791.52   22.70
   0   4   1  758.22   23.20
   0   4  -1  790.62   23.10
   0   4  -1  800.02   22.90
   0   4   1  791.22   23.10
   0   4   1  766.72   23.00
   0   4   1  792.72   23.20
   0   4  -1  749.82   23.00
   0   4  -1  748.53   22.80
  -2  -4  -1  205.58    6.80
   2  -4   1  201.18    6.50
  -2  -4  -1  197.18    6.60
   2  -4   1  194.08    6.80
   2  -4   1  192.68    6.40
  -2  -4  -1  188.18    6.70
   2   4   1  186.28    6.60
   2   4   1  195.98    6.90
  -2   4  -1  199.58    6.50
  -2   4  -1  196.68    6.60
  -2   4  -1  197.58    6.70
  -2   4  -1  211.08    6.90
   2   4   1  197.68    6.80
   2   4   1  201.68    6.80
   4  -4   1  991.10   27.90
  -4  -4  -1  960.60   28.20
   4  -4   1  947.91   28.30
   4  -4   1  971.80   27.80
  -4  -4  -1  999.20   28.30
  -4  -4  -1  941.61   28.00
  -4   4  -1  928.21   27.80
   4   4   1  989.30   28.30
  -4   4  -1  959.10   28.10
  -4   4  -1  981.60   28.10
   4   4   1  923.81   28.40
   4   4   1  973.00   28.20
  -4   4  -1  979.90   28.30
   4   4   1  949.11   28.10
  -6  -4  -1   41.50    2.30
   6  -4   1   38.60    2.00
  -6  -4  -1   42.90    2.20
  -6   4  -1   39.40    2.30
   6   4   1   39.30    2.20
   6   4   1   40.20    2.40
  -6   4  -1   42.90    2.30
   6   4   1   41.00    2.30
  -6   4  -1   39.30    2.20
  -6   4  -1   38.10    1.90
  -8  -4  -1  440.66   13.60
   8  -4   1  438.96   13.30
   8  -4   1  441.46   13.30
  -8  -4  -1  431.56   13.50
  -8   4  -1  422.76   13.40
  -8   4  -1  405.76   13.50
   8   4   1  427.66   13.80
  -8   4  -1  427.76   13.00
  -8   4  -1  420.36   13.50
   8   4   1  440.76   13.50
   8   4   1  463.85   13.70
 -10  -4  -1  249.28    8.50
 -10  -4  -1  246.08    8.30
  10  -4   1  240.88    8.10
 -10  -4  -1  246.58    8.50
  10  -4   1  251.77    8.20
 -10   4  -1  250.47    7.80
 -10   4  -1  238.98    8.40
 -10   4  -1  246.78    8.30
  10   4   1  246.78    8.30
 -10   4  -1  230.38    8.30
  10   4   1  235.68    8.50
  10   4   1  261.97    8.60
 -12  -4  -1   22.90    2.00
 -12  -4  -1   22.00    1.80
 -12  -4  -1   23.90    1.80
  12  -4   1   22.40    1.70
  12  -4   1   23.10    1.80
  12   4   1   20.60    1.70
 -12   4  -1   27.70    2.00
  12   4   1   20.60    1.80
 -12   4  -1   21.50    1.40
 -12   4  -1   24.70    1.90
  12   4   1   17.70    1.80
 -12   4  -1   17.50    1.70
 -14  -4  -1  389.56   12.60
 -14  -4  -1  400.86   12.90
  14  -4   1  389.26   12.70
  14  -4   1  405.26   12.50
 -14  -4  -1  380.86   12.60
 -14   4  -1  412.16   12.90
 -14   4  -1  378.86   12.60
 -14   4  -1  391.86   12.80
 -14   4  -1  354.66   11.80
  14   4   1  403.16   12.80
  14   4   1  385.26   12.90
  14   4   1  409.66   12.60
  16  -4   1    2.60    0.90
 -16  -4  -1    0.80    0.70
 -16  -4  -1    2.00    0.80
 -16  -4  -1    2.10    1.10
  16  -4   1    1.80    1.00
 -16   4  -1    2.10    0.90
 -16   4  -1    2.60    1.00
  16   4   1    3.70    1.00
  16   4   1    1.60    0.90
  16   4   1    1.80    0.90
 -16   4  -1    2.80    0.60
 -16   4  -1    3.50    1.00
  18  -4   1  254.57    9.00
  18  -4   1  258.77    9.30
 -18  -4  -1  269.07    9.60
  18  -4   1  265.27    8.30
 -18  -4  -1  266.87    9.10
 -18  -4  -1  258.77    9.20
  18   4   1  246.48    9.20
 -18   4  -1  259.27    9.30
 -18   4  -1  239.08    9.10
 -18   4  -1  251.27    9.40
 -18   4  -1  256.57    8.20
  20  -4   1   19.50    1.90
 -20  -4  -1   19.30    2.20
 -20  -4  -1   21.80    2.10
 -20  -4  -1   16.30    2.20
  20  -4   1   21.30    2.20
  20  -4   1   20.90    1.40
  20   4   1   18.30    2.20
 -20   4  -1   19.60    1.40
 -20   4  -1   21.30    2.20
 -20   4  -1   20.80    2.20
 -20   4  -1   14.70    2.10
  22  -4   1   87.59    3.50
  22  -4   1   88.39    4.40
 -22  -4  -1   89.59    4.90
  22  -4   1   90.49    4.60
  22   4   1   93.89    4.70
 -22   4  -1   94.79    4.80
 -22   4  -1   86.29    3.50
 -22   4  -1   85.19    4.90
 -22   4  -1   92.19    5.30
 -24  -4  -1    0.40    1.20
  24  -4   1    1.90    0.60
 -24  -4  -1    1.10    1.20
  24  -4   1    1.10    1.00
 -24  -4  -1    1.00    1.00
  24  -4   1    3.60    1.20
  24   4   1    0.70    1.00
 -24   4  -1   -0.40    0.90
 -24   4  -1    1.70    0.70
  24   4   1    0.40    1.00
 -24   4  -1    1.20    1.20
 -24   4  -1    1.30    1.10
 -26  -4  -1  173.48    7.50
  26  -4   1  171.18    7.30
  26  -4   1  170.48    7.20
 -26  -4  -1  179.38    7.30
  26  -4   1  160.98    5.80
 -26  -4  -1  164.78    7.70
  26   4   1  167.48    7.50
 -26   4  -1  165.28    7.80
 -26   4  -1  178.08    7.60
  28  -4   1   86.19    4.70
  28  -4   1   84.59    3.40
  28  -4   1   85.79    4.80
 -28  -4  -1   77.09    5.00
  28   4   1   90.19    5.10
 -28   4  -1   85.99    5.00
 -28   4  -1   87.89    5.40
 -25  -5   1    4.10    1.20
  25  -5  -1    0.50    0.70
  25  -5  -1    0.70    1.00
  25  -5  -1    0.80    1.00
 -25  -5   1    1.60    1.20
  25   5  -1    1.30    1.20
 -25   5   1    0.40    0.90
 -25   5   1    1.10    0.80
 -25   5   1    1.00    1.20
 -23  -5   1  229.08    8.60
  23  -5  -1  232.58    9.00
 -23  -5   1  206.88   10.10
 -23  -5   1  227.78    8.90
  23  -5  -1  230.48    8.20
 -23   5   1  226.28    9.30
 -23   5   1  253.47   11.90
 -23   5   1  238.88    8.10
  23   5  -1  226.48    9.40
 -23   5   1  234.58    8.90
  23   5  -1  241.68    9.10
 -21  -5   1    0.90    0.90
 -21  -5   1    0.10    0.90
  21  -5  -1    0.30    0.60
  21  -5  -1    0.10    0.90
 -21  -5   1    0.10    1.10
 -21   5   1    0.90    1.00
  21   5  -1    2.00    1.10
 -21   5   1    0.80    0.90
  21   5  -1    0.40    0.80
 -21   5   1    0.80    0.90
  21   5  -1   -0.10    0.80
 -21   5   1    1.10    0.70
  19  -5  -1  442.96   15.30
 -19  -5   1  466.65   15.60
  19  -5  -1  456.55   15.50
 -19  -5   1  478.65   15.10
  19  -5  -1  491.35   14.80
 -19   5   1  477.95   14.80
 -19   5   1  437.86   16.40
  19   5  -1  491.45   15.50
  19   5  -1  476.65   15.80
 -19   5   1  475.95   15.80
  19   5  -1  484.65   15.90
  17  -5  -1   13.60    1.60
  17  -5  -1   12.00    1.70
 -17  -5   1   11.30    1.50
 -17  -5   1   12.50    1.70
  17  -5  -1   10.60    1.60
  17   5  -1   13.70    2.00
  17   5  -1    9.80    1.60
 -17   5   1   13.40    1.90
 -17   5   1   13.00    1.80
  17   5  -1   10.60    1.50
 -17   5   1   14.00    1.60
 -17   5   1   12.30    1.80
  15  -5  -1  338.07   11.50
 -15  -5   1  353.56   11.40
 -15  -5   1  338.87   11.40
  15  -5  -1  317.67   11.40
 -15  -5   1  342.17   10.90
  15   5  -1  344.97   11.30
 -15   5   1  353.66   11.50
 -15   5   1  315.27   10.90
  15   5  -1  348.97   11.80
 -15   5   1  347.47   11.60
 -15   5   1  335.07   11.70
  15   5  -1  351.86   11.50
  13  -5  -1   32.20    2.30
 -13  -5   1   28.90    2.20
 -13  -5   1   32.00    2.00
 -13  -5   1   33.50    2.30
  13  -5  -1   37.60    2.40
 -13   5   1   30.00    2.00
  13   5  -1   36.10    2.40
 -13   5   1   31.20    2.30
  13   5  -1   36.70    2.30
  13   5  -1   31.60    2.40
 -13   5   1   34.50    2.50
 -13   5   1   30.60    2.30
  11  -5  -1  205.08    7.40
  11  -5  -1  200.58    7.40
 -11  -5   1  203.28    7.20
 -11  -5   1  203.88    7.30
 -11  -5   1  207.68    6.90
  11   5  -1  201.48    7.30
 -11   5   1  194.08    7.50
  11   5  -1  198.68    7.40
 -11   5   1  208.78    7.40
  11   5  -1  198.38    7.30
 -11   5   1  194.68    7.00
 -11   5   1  207.78    7.50
  -9  -5   1  500.45   14.80
   9  -5  -1  470.45   15.30
  -9  -5   1  487.75   15.00
   9  -5  -1  487.75   15.20
  -9  -5   1  490.35   15.30
   9  -5  -1  483.35   15.20
   9   5  -1  486.45   15.20
  -9   5   1  464.75   15.40
   9   5  -1  486.55   15.20
  -9   5   1  467.75   14.90
   9   5  -1  473.85   15.40
  -9   5   1  487.55   15.30
  -9   5   1  509.25   15.30
  -7  -5   1   13.50    1.50
   7  -5  -1   16.50    1.70
  -7  -5   1   16.30    1.40
   7  -5  -1   15.20    1.60
   7  -5  -1   19.50    1.70
  -7  -5   1   16.50    1.50
   7   5  -1   16.80    1.60
  -7   5   1   17.30    1.70
   7   5  -1   17.80    1.70
  -7   5   1   16.40    1.70
   7   5  -1   16.30    1.60
  -7   5   1   14.60    1.40
  -7   5   1   17.70    1.70
  -5  -5   1  836.22   24.20
   5  -5  -1  810.12   24.50
  -5  -5   1  818.42   24.00
   5  -5  -1  804.42   24.60
  -5  -5   1  804.82   24.60
  -5   5   1  803.42   24.70
  -5   5   1  804.02   24.30
   5   5  -1  842.72   24.60
   5   5  -1  832.72   24.50
  -5   5   1  820.72   24.60
   5   5  -1  840.32   24.70
  -5   5   1  838.02   24.50
   3  -5  -1   10.90    1.40
  -3  -5   1   10.50    1.20
   3  -5  -1    8.40    1.20
   3  -5  -1    9.60    1.30
  -3  -5   1   10.80    1.10
  -3  -5   1   12.40    1.50
  -3   5   1   11.50    1.50
   3   5  -1   11.40    1.60
  -3   5   1    9.30    1.20
  -3   5   1    9.50    1.40
   3   5  -1   11.40    1.40
   3   5  -1    9.60    1.30
   3   5  -1   10.10    1.30
   1  -5  -1 1234.08   36.10
  -1  -5   1 1245.18   35.60
   1  -5  -1 1239.58   36.00
  -1  -5   1 1213.78   36.20
   1  -5  -1 1243.58   36.20
  -1  -5   1 1254.97   35.70
  -1   5   1 1203.08   36.30
   1   5  -1 1247.98   35.90
  -1   5   1 1227.68   36.10
  -1   5   1 1237.98   36.30
  -1   5   1 1231.18   36.00
   1   5  -1 1246.38   36.00
   1   5  -1 1267.77   36.20
  -1  -5  -1   23.10    1.90
  -1  -5  -1   24.10    1.90
  -1  -5  -1   25.10    1.80
   1  -5   1   23.20    1.90
   1  -5   1   24.10    1.60
   1  -5   1   26.40    1.60
  -1   5  -1   24.60    1.70
   1   5   1   26.00    2.00
   1   5   1   25.60    2.00
  -1   5  -1   28.10    2.90
  -1   5  -1   25.50    1.80
  -1   5  -1   25.30    1.90
   1   5   1   27.10    1.90
   1   5   1   24.80    1.90
   3  -5   1  218.08    7.90
  -3  -5  -1  225.38    7.80
   3  -5   1  221.38    7.30
  -3  -5  -1  214.58    7.80
   3  -5   1  228.28    7.40
  -3   5  -1  221.48    7.80
   3   5   1  207.68    7.90
   3   5   1  227.28    7.80
   3   5   1  223.58    7.90
   3   5   1  217.88    7.60
  -3   5  -1  230.88    7.90
  -3   5  -1  219.18    7.60
  -3   5  -1  223.38    7.50
   5  -5   1  596.24   18.40
   5  -5   1  627.34   18.50
   5  -5   1  597.34   19.10
  -5  -5  -1  619.34   19.00
  -5  -5  -1  645.14   19.00
  -5  -5  -1  634.14   18.80
  -5   5  -1  656.23   20.50
   5   5   1  585.34   18.80
  -5   5  -1  636.44   18.90
   5   5   1  567.84   19.10
  -5   5  -1  630.74   19.00
   5   5   1  615.94   19.10
   5   5   1  627.94   19.00
  -5   5  -1  631.84   19.10
   7  -5   1   10.10    1.30
  -7  -5  -1    9.20    1.30
  -7  -5  -1   11.00    1.50
  -7  -5  -1    9.30    1.30
   7  -5   1    9.70    1.20
   7   5   1   10.40    1.50
  -7   5  -1   10.50    1.50
  -7   5  -1    9.60    1.40
  -7   5  -1    7.80    1.20
   7   5   1    7.50    1.30
   7   5   1   11.80    1.50
   7   5   1   11.40    1.50
  -7   5  -1    7.30    1.00
  -9  -5  -1 1353.36   38.40
  -9  -5  -1 1295.07   37.90
  -9  -5  -1 1327.27   38.20
   9  -5   1 1291.37   37.80
   9  -5   1 1304.87   37.90
  -9   5  -1 1294.47   38.10
  -9   5  -1 1295.97   37.60
  -9   5  -1 1317.97   38.30
  -9   5  -1 1294.97   38.30
   9   5   1 1309.77   38.40
   9   5   1 1257.27   38.50
   9   5   1 1332.07   38.20
  11  -5   1    1.20    0.70
 -11  -5  -1    2.00    1.00
 -11  -5  -1    0.70    0.70
 -11  -5  -1    0.20    0.60
  11  -5   1    0.90    0.70
  11   5   1    1.70    0.90
 -11   5  -1    0.20    0.70
 -11   5  -1    0.50    0.70
  11   5   1    1.60    0.80
 -11   5  -1    0.90    0.60
  11   5   1    0.50    0.80
 -11   5  -1    0.10    0.70
 -13  -5  -1  480.95   14.80
  13  -5   1  451.15   14.20
  13  -5   1  369.96   16.00
 -13  -5  -1  462.15   14.60
  13   5   1  468.75   15.00
  13   5   1  448.46   14.40
  13   5   1  460.45   14.70
 -13   5  -1  449.76   14.60
 -13   5  -1  451.55   14.50
 -13   5  -1  438.36   13.70
 -13   5  -1  451.65   14.60
  15  -5   1   33.30    2.40
 -15  -5  -1   31.90    2.40
 -15  -5  -1   32.10    2.60
  15  -5   1   34.00    2.30
  15   5   1   29.70    2.60
 -15   5  -1   33.00    2.50
 -15   5  -1   31.40    2.40
  15   5   1   26.30    2.60
 -15   5  -1   32.20    1.90
  17  -5   1  157.78    6.10
  17  -5   1  155.38    6.40
 -17  -5  -1  154.38    6.60
 -17  -5  -1  159.78    6.50
 -17  -5  -1  136.29    7.10
  17   5   1  161.88    6.60
 -17   5  -1  163.58    5.60
  17   5   1  156.28    6.90
 -17   5  -1  158.58    6.60
 -17   5  -1  164.28    6.70
  17   5   1  155.98    6.40
 -19  -5  -1  344.97   14.40
  19  -5   1  323.87   11.70
 -19  -5  -1  336.27   12.00
  19  -5   1  329.17   11.40
  19   5   1  345.47   11.90
 -19   5  -1  324.27   11.90
 -19   5  -1  328.97   10.60
 -19   5  -1  338.47   11.80
  19   5   1  342.77   12.20
 -21  -5  -1    3.70    1.50
  21  -5   1    4.20    1.20
  21  -5   1    3.30    1.10
 -21  -5  -1    5.20    1.50
 -21  -5  -1    4.20    1.30
 -21   5  -1    3.60    1.30
 -21   5  -1    5.40    1.40
  21   5   1    3.90    1.40
 -21   5  -1    3.30    1.40
  21   5   1    4.40    1.40
 -21   5  -1    5.20    0.90
 -23  -5  -1  320.57   11.90
  23  -5   1  342.47   12.80
 -23  -5  -1  313.87   11.40
 -23  -5  -1  305.27   11.30
  23   5   1  315.87   11.60
 -23   5  -1  303.17   11.70
 -23   5  -1  302.97   11.50
 -23   5  -1  289.77   11.50
 -25  -5  -1    6.00    1.80
  25  -5   1    5.80    1.40
  25  -5   1   12.00    1.90
 -25   5  -1    4.50    1.70
 -25   5  -1    8.10    1.90
  25   5   1    2.70    1.30
 -22  -6   1   88.29    4.90
  22  -6  -1   80.29    4.70
  22  -6  -1   81.99    4.60
 -22   6   1   78.59    4.80
 -22   6   1   83.29    4.60
  22   6  -1   84.49    4.50
 -22   6   1   85.59    4.00
  22   6  -1   81.29    4.70
 -20  -6   1  413.96   14.20
 -20  -6   1  415.06   14.20
  20  -6  -1  400.66   14.20
 -20  -6   1  411.76   13.50
 -20   6   1  438.66   14.40
  20   6  -1  438.56   14.40
  20   6  -1  410.66   14.00
 -20   6   1  409.96   13.50
 -20   6   1  413.36   14.60
  18  -6  -1    8.50    1.60
 -18  -6   1   10.20    1.50
 -18  -6   1    8.00    1.50
 -18  -6   1   10.20    1.70
 -18   6   1    8.70    1.70
 -18   6   1    7.50    1.80
  18   6  -1    9.60    1.80
 -18   6   1   10.50    1.80
  18   6  -1   10.60    1.80
  18   6  -1    9.60    1.70
 -18   6   1    8.50    1.40
 -16  -6   1    1.70    0.90
  16  -6  -1    3.00    1.20
  16  -6  -1    0.90    1.10
 -16  -6   1    4.10    1.20
 -16  -6   1    2.30    1.10
  16   6  -1    2.50    1.10
 -16   6   1    1.30    0.80
  16   6  -1    3.90    1.30
  16   6  -1    2.20    1.00
 -16   6   1    2.30    1.20
 -16   6   1    5.20    1.50
 -16   6   1    2.40    1.10
 -14  -6   1  737.53   22.20
  14  -6  -1  722.33   22.90
 -14  -6   1  730.33   22.70
  14  -6  -1  742.63   22.90
  14   6  -1  774.92   23.10
 -14   6   1  770.22   23.10
 -14   6   1  710.53   23.00
  14   6  -1  741.83   23.30
 -14   6   1  703.83   22.30
 -14   6   1  767.22   23.30
  14   6  -1  730.83   22.80
  12  -6  -1  224.68    8.20
  12  -6  -1  225.38    8.20
 -12  -6   1  213.98    7.90
 -12  -6   1  221.78    7.60
 -12  -6   1  224.88    8.30
  12   6  -1  213.08    8.10
 -12   6   1  219.58    8.50
 -12   6   1  224.78    8.30
 -12   6   1  221.58    7.90
  12   6  -1  229.48    8.50
 -12   6   1  217.38    8.30
  12   6  -1  209.08   10.20
  10  -6  -1  881.81   26.70
 -10  -6   1  840.82   27.30
  10  -6  -1  879.51   26.30
 -10  -6   1  862.11   25.90
  10  -6  -1  884.71   26.30
 -10   6   1  883.91   26.00
  10   6  -1  863.41   26.30
 -10   6   1  828.52   26.40
 -10   6   1  862.41   26.40
  10   6  -1  856.11   26.60
  10   6  -1  864.01   26.30
 -10   6   1  905.21   26.70
   8  -6  -1   -0.50    0.60
  -8  -6   1    0.20    0.60
  -8  -6   1    0.20    0.60
   8  -6  -1    0.00    0.70
   8  -6  -1    0.60    0.70
   8   6  -1    0.60    0.80
   8   6  -1    0.20    0.80
   8   6  -1   -0.50    0.70
  -8   6   1    0.40    0.70
  -8   6   1    0.00    0.80
  -8   6   1   -0.30    0.80
  -8   6   1   -0.90    0.70
  -6  -6   1   32.50    2.10
   6  -6  -1   34.50    2.40
  -6  -6   1   35.60    2.10
   6  -6  -1   36.20    2.50
   6  -6  -1   36.90    2.50
   6   6  -1   30.80    2.30
  -6   6   1   27.20    3.00
   6   6  -1   35.00    2.50
   6   6  -1   35.40    2.50
  -6   6   1   31.60    2.50
  -6   6   1   33.60    2.30
  -4  -6   1  411.36   12.70
   4  -6  -1  405.96   13.10
  -4  -6   1  409.66   12.60
   4  -6  -1  418.26   13.20
   4   6  -1  411.76   13.10
   4   6  -1  384.56   13.70
   4   6  -1  397.86   13.30
   4   6  -1  406.36   13.20
  -4   6   1  383.76   13.40
  -4   6   1  391.56   13.40
  -4   6   1  417.76   13.10
  -2  -6   1   11.10    1.30
  -2  -6   1   14.70    1.40
   2  -6  -1   13.10    1.60
   2  -6  -1   15.60    1.80
   2   6  -1   11.60    1.70
  -2   6   1   15.30    2.40
  -2   6   1   11.00    1.60
   2   6  -1   12.70    1.70
  -2   6   1   16.80    1.80
  -2   6   1   13.20    1.70
   2   6  -1   12.90    1.60
   2   6  -1   14.50    2.00
   0  -6   1  367.06   12.00
   0  -6   1  382.96   12.00
   0  -6  -1  391.86   12.40
   0  -6  -1  381.66   12.50
   0   6   1  387.66   12.50
   0   6  -1  381.86   12.60
   0   6  -1  378.16   14.10
   0   6   1  385.36   12.90
   0   6  -1  389.66   12.40
   0   6   1  378.46   12.70
   0   6  -1  377.06   12.60
   2  -6   1   45.80    2.50
  -2  -6  -1   48.10    2.80
  -2  -6  -1   48.70    2.70
   2  -6   1   44.70    2.40
  -2   6  -1   43.50    2.80
   2   6   1   49.00    3.00
  -2   6  -1   42.10    2.50
   2   6   1   44.60    3.00
   2   6   1   44.80    2.70
   4  -6   1  153.18    5.60
  -4  -6  -1  151.38    6.10
  -4  -6  -1  157.28    6.00
   4  -6   1  158.28    5.70
   4   6   1  154.58    6.30
  -4   6  -1  145.79    6.10
   4   6   1  152.68    6.30
  -4   6  -1  151.38    6.30
  -4   6  -1  160.58    6.00
  -4   6  -1  153.38    5.80
   4   6   1  153.88    6.40
   4   6   1  163.38    6.10
  -6  -6  -1    0.90    0.90
  -6  -6  -1    3.00    0.90
   6  -6   1    2.80    0.80
   6  -6   1    1.00    0.70
   6   6   1    1.10    0.80
   6   6   1    2.30    1.00
  -6   6  -1    2.10    1.00
  -6   6  -1    3.30    1.00
   6   6   1    3.10    1.10
  -6   6  -1    0.90    0.80
  -6   6  -1    2.70    0.90
  -8  -6  -1  479.95   14.90
   8  -6   1  467.15   14.50
   8  -6   1  453.85   14.60
  -8  -6  -1  457.85   15.10
  -8  -6  -1  445.06   15.10
  -8   6  -1  475.45   15.30
  -8   6  -1  470.25   14.60
   8   6   1  476.65   15.50
   8   6   1  453.45   15.10
  -8   6  -1  460.75   15.20
  -8   6  -1  475.55   15.00
   8   6   1  494.05   16.10
 -10  -6  -1   14.40    1.90
 -10  -6  -1   14.60    1.80
  10  -6   1   14.60    1.60
 -10   6  -1   18.50    2.10
  10   6   1   15.10    2.10
  10   6   1   14.30    1.80
  10   6   1   20.30    2.30
 -10   6  -1   14.00    1.90
 -10   6  -1   13.50    1.80
 -10   6  -1   15.60    1.50
 -12  -6  -1  233.28    8.30
 -12  -6  -1  229.78    8.70
  12  -6   1  229.88    8.10
  12  -6   1  234.38    8.40
 -12  -6  -1  245.48    8.80
  12   6   1  232.18    8.60
  12   6   1  229.38    8.80
 -12   6  -1  237.48    8.00
  12   6   1  229.58    8.60
  12   6   1  237.88    9.80
 -12   6  -1  234.68    8.80
 -12   6  -1  236.38    8.80
 -12   6  -1  223.88    8.70
  14  -6   1  183.18    7.20
 -14  -6  -1  183.88    7.50
  14  -6   1  190.98    7.10
 -14  -6  -1  195.58    7.80
 -14  -6  -1  180.08    7.30
 -14   6  -1  187.68    7.60
  14   6   1  190.68    7.90
  14   6   1  198.28    7.80
  14   6   1  195.18    7.60
  14   6   1  196.28    7.60
 -14   6  -1  200.68    7.80
 -14   6  -1  201.58    6.90
  16  -6   1   67.09    3.50
 -16  -6  -1   68.29    3.90
 -16  -6  -1   74.39    4.20
  16  -6   1   66.89    3.80
  16   6   1   70.49    4.10
 -16   6  -1   68.29    4.10
 -16   6  -1   68.99    4.00
  16   6   1   65.19    3.80
  16   6   1   70.89    4.30
 -16   6  -1   64.29    3.20
 -16   6  -1   77.09    4.20
  18  -6   1  836.82   25.70
  18  -6   1  827.92   26.10
 -18  -6  -1  875.61   26.70
  18   6   1  853.91   26.60
  18   6   1  847.62   26.30
 -18   6  -1  877.91   27.30
 -18   6  -1  861.31   26.60
 -18   6  -1  837.12   26.60
 -18   6  -1  824.32   25.20
  20  -6   1  156.88    6.80
 -20  -6  -1  165.88    7.30
  20  -6   1  162.88    6.60
 -20   6  -1  156.48    5.90
 -20   6  -1  162.58    7.30
 -20   6  -1  166.38    7.30
  20   6   1  162.18    7.20
  15  -7  -1   39.60    3.00
 -15  -7   1   36.60    2.40
 -15  -7   1   32.70    2.70
  15  -7  -1   40.30    2.90
  15   7  -1   35.00    2.90
  15   7  -1   41.10    3.00
 -15   7   1   33.60    2.50
 -15   7   1   36.10    3.00
 -15   7   1   39.60    3.20
 -13  -7   1    4.30    1.10
 -13  -7   1    6.10    1.30
  13  -7  -1    4.50    1.30
 -13   7   1    5.90    1.30
  13   7  -1    3.40    1.20
  13   7  -1    4.90    1.40
 -13   7   1    7.60    1.70
 -13   7   1    5.20    1.50
 -11  -7   1  185.68    7.00
 -11  -7   1  179.28    6.60
  11  -7  -1  185.58    8.10
 -11   7   1  173.68    7.40
 -11   7   1  191.48    7.20
  11   7  -1  187.58    7.50
  11   7  -1  183.98    7.70
 -11   7   1  184.18    7.60
  11   7  -1  188.98    7.60
   9  -7  -1  100.59    4.80
   9  -7  -1  101.59    4.70
  -9  -7   1  101.09    4.50
  -9  -7   1   95.69    4.20
   9   7  -1   99.39    5.10
  -9   7   1  109.09    5.10
   9   7  -1   98.69    4.90
  -9   7   1   98.89    4.60
   9   7  -1   92.29    4.80
  -9   7   1   97.79    5.20
   7  -7  -1   57.79    3.40
   7  -7  -1   56.49    3.20
  -7  -7   1   56.89    4.20
  -7  -7   1   52.29    3.00
  -7  -7   1   50.29    3.50
  -7   7   1   53.69    3.60
  -7   7   1   52.99    3.60
   7   7  -1   54.99    3.40
   7   7  -1   53.29    3.40
   7   7  -1   56.89    3.50
  -7   7   1   55.39    3.30
   7   7  -1   58.19    3.60
  -7   7   1   58.19    3.60
  -5  -7   1  209.08    7.40
  -5  -7   1  200.98    8.20
   5  -7  -1  202.48    8.30
   5  -7  -1  205.78    7.80
   5  -7  -1  203.28    7.80
  -5   7   1  209.58    8.40
   5   7  -1  212.18    8.20
   5   7  -1  213.08    8.20
  -5   7   1  218.58    8.50
  -5   7   1  203.38    7.80
   5   7  -1  221.88    8.10
  -5   7   1  218.58    8.30
   5   7  -1  196.08   10.50
   3  -7  -1  301.17   10.30
  -3  -7   1  291.07    9.80
   3  -7  -1  292.07   10.30
  -3  -7   1  289.97   10.80
  -3  -7   1  317.07   10.00
   3  -7  -1  300.27   10.90
  -3   7   1  304.77   10.70
  -3   7   1  294.47   10.80
   3   7  -1  295.77   10.60
   3   7  -1  303.07   10.70
  -3   7   1  303.77   10.40
  -3   7   1  285.17   10.80
   3   7  -1  280.17   10.30
   1  -7  -1  807.62   24.60
  -1  -7   1  798.42   24.00
   1  -7  -1  819.62   24.50
  -1  -7   1  778.82   25.00
   1  -7  -1  780.42   25.00
  -1  -7   1  769.32   23.90
   1   7  -1  818.42   24.90
   1   7  -1  788.12   24.50
   1   7  -1  833.42   27.70
  -1   7   1  793.02   25.20
   1   7  -1  809.02   24.80
  -1   7   1  828.02   25.00
  -1   7   1  786.12   24.60
  -1   7   1  839.42   25.20
   1  -7   1  369.26   11.70
  -1  -7  -1  351.76   12.70
  -1  -7  -1  373.36   12.30
   1  -7   1  349.77   12.70
   1  -7   1  346.07   11.60
  -1  -7  -1  365.16   12.20
   1   7   1  366.26   12.70
  -1   7  -1  370.36   12.70
  -1   7  -1  381.26   12.60
   1   7   1  376.76   12.70
  -1   7  -1  374.66   15.10
   1   7   1  358.36   12.40
   1   7   1  371.16   12.90
  -3  -7  -1   95.69    4.40
   3  -7   1   96.29    4.00
  -3  -7  -1   78.99    4.60
   3  -7   1   97.39    4.30
  -3  -7  -1   89.49    4.40
  -3   7  -1   93.89    4.70
   3   7   1   97.59    5.00
  -3   7  -1   88.79    4.70
   3   7   1   87.09    4.70
  -3   7  -1   94.39    4.40
   3   7   1   96.69    4.70
   3   7   1   94.49    4.70
   5  -7   1  196.38    6.90
  -5  -7  -1  178.58    7.10
  -5  -7  -1  200.48    7.60
   5   7   1  197.38    7.90
  -5   7  -1  197.68    7.80
  -5   7  -1  189.18    7.20
  -5   7  -1  183.68    7.70
   5   7   1  190.08    7.70
   5   7   1  193.58    8.00
   5   7   1  192.18    7.60
   7  -7   1  225.78    8.60
   7  -7   1  218.58    7.80
  -7  -7  -1  221.88    8.50
  -7  -7  -1  229.68    8.20
  -7   7  -1  227.38    8.80
   7   7   1  223.88    9.00
  -7   7  -1  219.48    8.10
  -7   7  -1  227.68    8.80
  -7   7  -1  228.78    8.50
   7   7   1  228.58    8.80
   7   7   1  222.08    8.60
  -9  -7  -1  515.85   17.20
   9  -7   1  488.05   15.60
   9  -7   1  492.65   15.40
   9   7   1  483.45   16.30
  -9   7  -1  477.45   16.30
  -9   7  -1  506.25   15.70
   9   7   1  470.75   16.40
  -9   7  -1  499.55   16.40
  -9   7  -1  494.65   16.20
 -11  -7  -1  138.39    6.10
  11  -7   1  133.89    5.40
  11  -7   1  138.69    5.60
 -11   7  -1  138.39    6.30
  11   7   1  133.09    6.10
 -11   7  -1  133.39    6.10
 -11   7  -1  138.89    6.30
 -11   7  -1  138.09    5.50
  11   7   1  128.19    6.20
  13  -7   1   58.89    3.10
  13  -7   1   51.79    3.20
 -13  -7  -1   54.99    3.60
 -13  -7  -1   55.69    3.50
  13   7   1   53.99    3.70
 -13   7  -1   55.99    3.60
 -13   7  -1   53.59    3.70
 -13   7  -1   59.99    3.20
  13   7   1   51.69    3.60
  34   0  -2  541.45   17.60
 -34   0   2  541.75   17.30
 -34   0   2  565.44   18.70
  34   0  -2  561.54   18.70
 -32   0   2  273.17   10.30
  32   0  -2  273.47   10.00
 -32   0   2  285.17   10.70
 -32   0   2  278.77    9.50
  32   0  -2  264.87   10.50
 -30   0   2  709.93   21.40
  30   0  -2  603.04   26.10
 -30   0   2  732.53   22.70
  30   0  -2  725.83   22.60
 -30   0   2  702.83   22.70
  30   0  -2  731.03   21.70
 -28   0   2    7.70    1.90
  28   0  -2    9.80    1.70
 -28   0   2    6.80    1.10
  28   0  -2   10.90    1.50
 -26   0   2  129.19    5.80
  26   0  -2  120.89    5.60
  26   0  -2  117.89    5.00
 -26   0   2  132.99    5.60
 -24   0   2  852.11   25.90
 -24   0   2  867.21   25.60
  24   0  -2  834.62   25.80
  24   0  -2  882.41   25.30
  24   0  -2  782.62   25.80
  22   0  -2   34.80    2.20
 -22   0   2   28.60    2.30
  22   0  -2   32.30    2.50
 -22   0   2   27.60    2.10
  22   0  -2   35.30    2.40
  20   0  -2  601.44   19.30
  20   0  -2  621.04   18.70
 -20   0   2  629.64   19.00
 -20   0   2  591.24   19.10
  20   0  -2  649.54   19.20
 -18   0   2   55.49    2.90
 -18   0   2   53.19    2.80
  18   0  -2   59.19    2.70
  18   0  -2   56.89    2.90
  18   0  -2   52.19    3.00
  16   0  -2   41.40    2.20
 -16   0   2   39.70    2.30
  16   0  -2   46.10    2.40
 -16   0   2   41.30    2.30
  16   0  -2   41.20    2.40
 -14   0   2   12.20    1.20
  14   0  -2   13.50    1.30
  14   0  -2   12.00    1.50
 -14   0   2   11.30    1.20
  14   0  -2   11.30    1.10
  12   0  -2 1630.14   61.39
  10   0  -2  153.38    5.30
 -10   0   2  157.48    5.30
  10   0  -2  154.88    5.20
  10   0  -2  161.88    5.30
 -10   0   2  169.08    5.20
 -10   0   2  154.38    5.20
   8   0  -2  191.98    6.10
  -8   0   2  190.28    6.00
  -8   0   2  187.28    6.00
  -8   0   2  197.58    5.90
   8   0  -2  191.78    6.00
   8   0  -2  191.68    6.10
   6   0  -2 1362.76   44.90
   4   0  -2  590.64   20.90
   2   0  -2 6019.20  168.28
  -2   0   2 5820.02  168.18
   0   0  -2  128.59    3.90
   0   0  -2  135.29    3.90
   0   0   2  132.89    3.80
   0   0   2  129.99    3.80
   0   0  -2  133.29    3.90
   0   0   2  128.09    3.90
  -4   0  -2 2940.11   91.19
   6   0   2 1574.04   56.79
  -6   0  -2 1609.84   55.39
  -8   0  -2 6971.40  207.18
   8   0   2 6772.32  206.78
 -10   0  -2   80.39    3.30
  10   0   2   80.49    3.30
 -10   0  -2   84.49    3.30
  10   0   2   76.59    3.20
 -12   0  -2  393.06   12.30
  12   0   2  380.26   12.20
  12   0   2  396.86   12.20
 -12   0  -2  392.26   12.20
  14   0   2  998.60   30.00
 -14   0  -2 1019.00   30.20
  14   0   2 1059.79   30.00
 -14   0  -2 1003.20   30.00
 -16   0  -2   51.59    2.80
  16   0   2   47.60    2.70
  16   0   2   51.49    2.80
 -16   0  -2   47.30    2.90
  16   0   2   50.19    2.10
  18   0   2 1404.66   39.30
  18   0   2 1367.16   40.30
 -18   0  -2 1407.96   40.70
 -18   0  -2 1339.07   40.40
  20   0   2   48.20    2.20
 -20   0  -2   47.00    3.10
 -20   0  -2   43.40    2.80
  20   0   2   43.10    2.90
  20   0   2   50.09    2.90
  22   0   2  269.17    9.50
 -22   0  -2  264.07    9.80
  22   0   2  262.07    9.70
  22   0   2  259.77    8.40
 -24   0  -2   12.80    2.00
  24   0   2   14.40    1.30
  24   0   2   14.40    2.00
  24   0   2   17.40    2.10
  26   0   2  327.57   10.50
 -26   0  -2  336.57   12.20
  26   0   2  334.37   11.90
  28   0   2   19.60    2.50
 -28   0  -2   16.10    2.20
 -28   0  -2   22.60    2.80
  28   0   2   23.00    2.40
  28   0   2   21.40    1.60
  30   0   2  290.87   11.10
  30   0   2  294.47    9.70
  30   0   2  296.07   11.40
 -30   0  -2  318.87   11.70
  32   0   2   47.90    3.60
  32   0   2   46.90    2.50
 -32   0  -2   45.50    3.90
  33  -1  -2    8.90    1.60
 -33  -1   2   13.90    2.20
  33  -1  -2    8.90    1.90
 -33  -1   2    8.80    1.40
 -33  -1   2    9.30    1.90
  33   1  -2    8.60    2.00
  33   1  -2    9.80    1.60
 -33   1   2    8.90    1.90
  31  -1  -2  213.98    8.70
 -31  -1   2  218.98    8.50
  31  -1  -2  215.68    7.70
  31  -1  -2  204.08    8.70
 -31  -1   2  207.28    8.50
 -31  -1   2  205.88    7.60
  31   1  -2  212.08    8.60
 -31   1   2  207.58    8.40
  31   1  -2  200.38    8.10
 -31   1   2  211.28    8.80
  31   1  -2  194.88    8.50
  29  -1  -2  112.99    4.70
 -29  -1   2  109.19    5.40
 -29  -1   2  105.79    4.50
  29  -1  -2   98.09    5.20
  29   1  -2  113.69    4.90
 -29   1   2  109.09    5.50
  29   1  -2  105.09    5.40
 -29   1   2  111.19    5.30
 -27  -1   2   18.60    2.20
  27  -1  -2   13.50    1.60
 -27  -1   2   15.40    1.50
 -27  -1   2   19.30    2.30
 -27   1   2   15.10    2.20
  27   1  -2   16.60    1.90
  27   1  -2   16.70    3.30
 -25  -1   2  536.95   17.10
  25  -1  -2  550.74   16.60
 -25  -1   2  571.94   17.40
  25  -1  -2  526.45   17.70
 -25  -1   2  520.75   16.30
  25  -1  -2  509.15   17.20
  25   1  -2  540.05   17.30
 -25   1   2  541.55   17.60
  25   1  -2  554.84   16.80
 -25   1   2  517.95   17.20
  25   1  -2  514.45   17.40
 -23  -1   2  398.56   12.60
  23  -1  -2  362.66   12.60
  23  -1  -2  375.06   12.80
 -23  -1   2  355.76   11.70
  23  -1  -2  371.76   11.90
 -23  -1   2  388.36   12.40
  23   1  -2  381.06   12.10
  23   1  -2  370.46   12.70
  23   1  -2  365.76   12.50
 -23   1   2  371.06   12.50
 -23   1   2  362.56   12.70
  21  -1  -2 2076.59   61.09
 -21  -1   2 2220.48   61.19
  21  -1  -2 2068.79   61.19
 -21  -1   2 2078.69   60.19
 -21   1   2 2175.58   61.29
  21   1  -2 2136.39   61.29
  21   1  -2 2161.78   61.09
 -21   1   2 2045.40   60.99
  19  -1  -2    0.10    0.50
 -19  -1   2    0.80    0.60
 -19  -1   2    0.30    0.40
 -19  -1   2    2.10    0.90
  19  -1  -2    1.80    0.80
  19   1  -2    0.50    0.60
  19   1  -2    0.40    0.70
  19   1  -2    1.40    0.70
 -19   1   2    0.90    0.70
 -19   1   2    1.10    0.60
 -17  -1   2   62.49    2.90
  17  -1  -2   65.19    2.80
  17  -1  -2   63.09    3.10
 -17  -1   2   65.29    3.10
 -17  -1   2   69.49    2.60
  17  -1  -2   55.49    3.00
 -17   1   2   61.69    3.10
  17   1  -2   68.89    3.10
 -17   1   2   62.09    2.80
  17   1  -2   57.09    3.10
 -17   1   2   59.09    3.00
  17   1  -2   65.69    3.10
  15  -1  -2 1548.45   46.20
 -15  -1   2 1593.64   46.00
 -15  -1   2 1651.93   45.60
 -15   1   2 1595.94   46.30
  15   1  -2 1615.94   46.40
 -15   1   2 1640.34   46.30
 -15   1   2 1627.94   45.90
  13  -1  -2  885.01   25.10
 -13  -1   2  786.52   25.00
  13  -1  -2  841.02   24.80
 -13  -1   2  833.82   24.80
 -13  -1   2  898.91   24.50
  13  -1  -2  868.91   25.10
  13   1  -2  844.72   25.00
 -13   1   2  870.31   25.50
  13   1  -2  872.01   25.30
 -13   1   2  878.41   24.80
 -13   1   2  852.71   25.10
  11  -1  -2 4733.43  145.19
  11   1  -2 4523.85  145.89
  11   1  -2 4696.73  145.69
 -11   1   2 4684.13  145.19
   9  -1  -2  106.39    3.50
  -9  -1   2   99.79    3.10
   9  -1  -2  104.29    3.60
   9  -1  -2   96.19    3.50
  -9  -1   2   99.69    3.30
  -9  -1   2   98.09    3.40
  -9   1   2   97.69    3.20
   9   1  -2  101.29    3.20
  -9   1   2  103.09    3.50
  -9   1   2   96.89    3.50
  -9   1   2   95.59    3.50
   9   1  -2   96.49    3.40
   7  -1  -2   10.50    0.60
  -7  -1   2    9.00    0.50
   7  -1  -2    8.10    0.80
  -7  -1   2    9.40    0.60
   7  -1  -2   10.00    0.80
   7  -1  -2   10.90    0.80
  -7   1   2    9.40    0.60
   7   1  -2    9.00    0.60
   7   1  -2    9.30    0.80
  -7   1   2    9.50    0.80
  -7   1   2   10.10    0.80
   7   1  -2   11.00    0.60
  -7   1   2   10.00    0.80
  -5  -1   2  504.75   16.30
   5  -1  -2  629.74   16.90
   5  -1  -2  613.04   16.80
  -3  -1   2   16.40    0.80
   3  -1  -2   16.90    1.00
   3  -1  -2   16.40    0.80
   3  -1  -2   16.90    0.90
   3  -1  -2   16.60    0.90
   3   1  -2   17.00    0.80
  -3   1   2   17.60    0.90
  -3   1   2   16.80    0.80
  -3   1   2   17.40    0.90
  -3   1   2   17.40    0.90
   1  -1  -2 4137.89  123.69
  -1  -1   2 4125.99  116.69
  -1   1   2 4223.28  123.69
   1   1  -2 4128.59  116.79
  -1  -1  -2   47.30    1.80
  -1  -1  -2   44.20    1.80
  -1  -1  -2   48.00    1.70
  -1  -1  -2   39.40    1.70
   1   1   2   46.00    1.70
   1   1   2   45.80    1.80
  -1   1  -2   47.70    1.40
   1   1   2   46.30    1.70
   1   1   2   44.00    1.80
  -1   1  -2   48.20    1.40
  -3  -1  -2   11.00    0.80
  -3  -1  -2   10.80    0.80
  -3  -1  -2   13.00    0.90
   3  -1   2   10.10    0.50
   3  -1   2   10.70    0.50
   3   1   2   10.40    0.80
   3   1   2   12.20    0.70
  -3   1  -2   10.10    0.70
   3   1   2   10.80    0.80
  -5  -1  -2   39.90    1.80
   5  -1   2   41.90    1.60
  -5  -1  -2   38.50    1.80
   5  -1   2   39.50    1.50
  -5  -1  -2   40.00    1.80
  -5   1  -2   39.90    1.60
  -5   1  -2   37.70    1.70
   5   1   2   39.00    1.70
   5   1   2   39.70    1.80
  -7  -1  -2 1676.03   60.19
   7  -1   2 1638.94   58.79
   7   1   2 1757.92   60.59
  -9  -1  -2  211.28    6.60
  -9  -1  -2  192.08    6.40
   9  -1   2  196.08    5.60
   9  -1   2  196.08    6.40
  -9  -1  -2  185.58    6.40
   9  -1   2  191.48    6.30
   9   1   2  191.88    6.40
   9   1   2  189.88    6.50
  -9   1  -2  205.98    6.50
  -9   1  -2  200.78    6.70
  11  -1   2  204.78    5.80
 -11  -1  -2  202.28    6.80
 -11  -1  -2  202.08    6.80
 -11  -1  -2  204.98    6.70
  11  -1   2  206.48    6.60
  11  -1   2  188.38    6.70
 -11   1  -2  195.88    6.70
 -11   1  -2  174.08    7.30
  11   1   2  192.38    6.70
  11   1   2  205.38    6.70
  13  -1   2  211.38    7.50
 -13  -1  -2  205.18    7.30
 -13  -1  -2  231.98    7.70
  13  -1   2  226.28    6.50
  13  -1   2  222.68    7.40
 -13  -1  -2  236.68    7.60
  13   1   2  218.68    7.50
 -13   1  -2  222.48    7.50
  13   1   2  193.08    7.40
 -13   1  -2  225.78    7.80
  15  -1   2  668.23   19.90
 -15  -1  -2  645.94   19.90
  15  -1   2  677.23   20.20
 -15  -1  -2  657.93   20.10
 -15  -1  -2  680.73   20.30
  15  -1   2  670.63   18.90
 -15   1  -2  675.23   20.40
  15   1   2  649.43   20.10
  15   1   2  651.73   20.20
 -15   1  -2  641.24   20.10
  17  -1   2 3054.89   88.59
 -17  -1  -2 3001.80   88.79
 -17   1  -2 3334.37   88.99
  17   1   2 3068.29   88.79
  19  -1   2  148.89    5.80
  19  -1   2  151.28    4.80
  19  -1   2  148.19    6.00
 -19  -1  -2  143.09    5.70
 -19  -1  -2  161.68    6.40
 -19  -1  -2  139.49    5.90
 -19   1  -2  141.59    5.90
  19   1   2  147.59    6.00
  19   1   2  146.29    6.10
 -19   1  -2  140.09    6.00
  21  -1   2  443.76   14.00
 -21  -1  -2  418.66   13.70
 -21  -1  -2  432.56   14.50
  21  -1   2  421.86   14.10
  21  -1   2  422.26   12.70
 -21  -1  -2  426.96   14.10
 -21   1  -2  443.86   14.40
  21   1   2  397.36   14.10
 -21   1  -2  408.56   13.90
  21   1   2  435.86   14.10
  23  -1   2   72.19    4.00
 -23  -1  -2   74.79    3.80
  23  -1   2   72.19    3.90
  23  -1   2   73.79    2.90
 -23  -1  -2   62.69    4.10
 -23   1  -2   69.59    3.90
 -23   1  -2   76.69    4.20
  23   1   2   76.99    4.10
  23   1   2   78.79    3.40
  23   1   2   75.69    4.20
  25  -1   2  229.18    9.00
  25  -1   2  226.48    8.80
 -25  -1  -2  242.08    8.70
 -25  -1  -2  242.38    9.50
  25  -1   2  246.28    8.30
  25   1   2  244.98    9.20
 -25   1  -2  230.18    9.30
  25   1   2  233.08    8.10
 -27  -1  -2 1404.86   43.30
 -27  -1  -2 1274.67   43.30
 -27  -1  -2 1454.65   43.00
  27  -1   2 1482.65   42.80
  27  -1   2 1464.65   41.10
  27   1   2 1498.65   43.10
  27   1   2 1426.16   44.20
 -27   1  -2 1465.05   43.20
  27   1   2 1471.25   41.70
 -27   1  -2 1419.46   42.90
  29  -1   2  122.39    5.80
  29  -1   2  106.49    5.70
 -29  -1  -2  124.09    8.10
  29  -1   2  121.19    4.40
 -29  -1  -2  124.09    5.60
 -29  -1  -2  127.59    6.40
  29   1   2  128.39    6.10
 -29   1  -2  113.99    6.00
  29   1   2  121.89    4.90
  29   1   2  117.59    6.10
 -31  -1  -2  305.57   11.80
 -31  -1  -2  305.97   11.80
  31  -1   2  301.37    9.50
  31  -1   2  308.07   11.30
  31   1   2  293.27   10.10
 -31   1  -2  302.07   11.70
  31   1   2  283.77   11.30
 -34  -2   2  616.54   20.50
  34  -2  -2  614.34   19.40
 -34   2   2  626.34   19.90
  32  -2  -2   95.29    5.30
 -32  -2   2   88.39    4.90
  32  -2  -2   92.39    4.30
 -32  -2   2   86.59    4.20
 -32  -2   2   87.29    4.80
 -32   2   2   93.49    5.40
  32   2  -2   86.09    4.60
  32   2  -2   99.29    5.30
 -32   2   2   87.19    4.50
  30  -2  -2  774.82   25.50
 -30  -2   2  784.12   25.10
 -30  -2   2  790.92   25.20
  30  -2  -2  829.62   24.50
  30  -2  -2  811.12   25.80
 -30  -2   2  819.22   24.50
 -30   2   2  810.02   24.80
  30   2  -2  813.72   25.60
  30   2  -2  783.92   24.80
 -30   2   2  827.42   25.90
 -30   2   2  828.72   25.60
  30   2  -2  799.22   25.70
  28  -2  -2   30.00    2.20
 -28  -2   2   27.80    2.20
  28  -2  -2   33.30    4.80
 -28  -2   2   33.70    2.60
  28  -2  -2   34.00    2.90
 -28  -2   2   26.90    2.60
  28   2  -2   27.90    2.70
 -28   2   2   32.80    3.00
 -28   2   2   28.90    2.30
  28   2  -2   33.80    4.50
  28   2  -2   28.60    2.80
 -26  -2   2   24.90    1.90
  26  -2  -2   22.50    1.80
 -26  -2   2   22.20    2.20
 -26  -2   2   14.50    1.90
  26   2  -2   23.30    2.40
 -26   2   2   18.70    1.90
  26   2  -2   22.50    2.20
 -24  -2   2  389.96   12.90
 -24  -2   2  403.66   13.20
  24  -2  -2  377.96   12.40
  24  -2  -2  400.56   13.50
 -24  -2   2  378.06   12.40
  24  -2  -2  382.26   13.30
 -24   2   2  402.86   13.50
  24   2  -2  385.76   13.20
 -24   2   2  398.06   12.60
 -24   2   2  384.56   13.20
 -24   2   2  384.36   12.60
  24   2  -2  384.56   12.80
  24   2  -2  407.06   13.40
 -22  -2   2   12.60    1.60
  22  -2  -2   16.70    1.50
 -22  -2   2   20.30    2.00
  22  -2  -2   13.20    1.80
  22  -2  -2   19.10    2.00
 -22  -2   2   19.30    1.50
 -22   2   2   17.60    2.00
  22   2  -2   14.00    1.90
 -22   2   2   15.80    2.00
  22   2  -2   17.10    1.80
 -22   2   2   18.40    1.60
 -22   2   2   18.20    1.70
 -20  -2   2 1750.62   49.30
  20  -2  -2 1751.02   50.29
  20  -2  -2 1716.13   49.40
  20  -2  -2 1707.23   50.09
 -20  -2   2 1756.02   49.99
 -20  -2   2 1676.83   49.60
  20   2  -2 1731.03   49.99
 -20   2   2 1683.63   49.30
 -20   2   2 1768.72   50.29
  20   2  -2 1667.43   50.19
 -20   2   2 1731.93   50.09
 -20   2   2 1760.02   49.50
 -18  -2   2  357.96   11.30
  18  -2  -2  355.06   12.00
 -18  -2   2  375.16   11.90
  18  -2  -2  382.26   12.10
  18  -2  -2  381.06   11.50
 -18  -2   2  346.47   11.50
 -18   2   2  352.96   11.40
 -18   2   2  358.36   12.00
  18   2  -2  353.56   12.10
 -18   2   2  388.86   11.50
  18   2  -2  377.06   11.90
 -18   2   2  369.76   12.00
 -16  -2   2  888.81   26.00
 -16  -2   2  883.51   25.30
  16  -2  -2  850.81   26.00
 -16  -2   2  880.91   25.60
  16  -2  -2  878.81   25.50
  16  -2  -2  905.51   26.10
  16   2  -2  870.51   25.80
 -16   2   2  915.21   26.10
 -16   2   2  877.51   26.00
 -16   2   2  826.82   25.80
  16   2  -2  863.21   26.10
 -16   2   2  862.81   25.50
  14  -2  -2   18.90    1.50
 -14  -2   2   20.50    1.20
  14  -2  -2   18.80    1.30
 -14  -2   2   19.10    1.30
 -14  -2   2   19.90    1.50
  14  -2  -2   19.80    1.50
  14   2  -2   19.30    1.40
 -14   2   2   19.80    1.60
  14   2  -2   16.50    1.50
 -14   2   2   22.30    1.30
 -14   2   2   19.70    1.30
  14   2  -2   21.90    1.30
 -14   2   2   19.70    1.50
  12  -2  -2  687.93   20.60
 -12  -2   2  725.93   20.80
  12  -2  -2  717.03   20.90
 -12  -2   2  721.23   20.40
 -12  -2   2  697.63   20.40
  12  -2  -2  736.83   21.00
  12   2  -2  665.93   20.90
  12   2  -2  686.73   20.60
 -12   2   2  711.03   20.50
 -12   2   2  692.43   20.50
  12   2  -2  716.13   20.40
 -12   2   2  700.63   20.80
 -12   2   2  697.43   20.90
 -10  -2   2  820.72   23.30
 -10  -2   2  818.42   23.40
  10  -2  -2  779.62   23.50
  10  -2  -2  825.02   23.90
  10  -2  -2  831.22   23.80
 -10  -2   2  800.62   23.60
  10   2  -2  852.21   23.50
 -10   2   2  830.92   23.60
  10   2  -2  838.02   23.40
 -10   2   2  746.93   23.70
 -10   2   2  805.82   23.40
  10   2  -2  837.02   23.80
 -10   2   2  804.42   23.80
  -8  -2   2  129.59    4.30
  -8  -2   2  134.89    4.10
   8  -2  -2  132.39    4.60
   8  -2  -2  132.29    4.40
  -8  -2   2  123.29    4.20
   8  -2  -2  129.09    4.60
   8  -2  -2  122.39    4.30
  -8   2   2  135.69    4.60
  -8   2   2  133.99    4.60
  -8   2   2  122.99    4.20
  -8   2   2  127.29    4.40
   8   2  -2  125.29    4.20
   8   2  -2  132.39    4.40
   8   2  -2  132.39    4.30
   6  -2  -2 2076.89   70.09
  -6  -2   2 1988.90   65.19
  -6   2   2 2030.50   70.39
   6   2  -2 2060.49   65.29
  -4  -2   2 1085.69   37.50
   4  -2  -2 1134.19   43.00
   4   2  -2 1144.39   37.60
  -4   2   2 1096.99   42.80
   2  -2  -2 4401.56  132.39
  -2  -2   2 4193.88  124.69
  -2   2   2 4211.78  131.49
   2   2  -2 4252.87  124.59
   0  -2  -2   33.30    1.70
   0  -2  -2   34.90    1.60
   0  -2  -2   37.60    1.60
   0  -2   2   35.50    1.70
   0  -2  -2   38.10    1.60
   0   2   2   37.20    1.60
   0   2  -2   36.40    1.40
   0   2  -2   35.60    1.60
   0   2   2   36.40    1.60
   0   2   2   34.90    1.70
   0   2  -2   37.80    1.40
   0   2   2   36.30    1.70
  -2  -2  -2  236.08    7.60
  -2  -2  -2  244.98    7.70
   2  -2   2  233.78    7.10
   2  -2   2  238.58    7.00
  -2  -2  -2  238.88    7.50
  -2   2  -2  260.77    7.30
  -2   2  -2  253.17    7.30
   2   2   2  243.68    7.50
   2   2   2  245.28    7.70
   2   2   2  248.78    7.50
   2   2   2  239.48    7.60
  -2   2  -2  248.18    7.60
   4  -2   2  769.22   22.40
   4  -2   2  788.32   22.20
  -4  -2  -2  802.02   22.80
  -4  -2  -2  799.02   22.70
  -4   2  -2  768.72   22.40
  -4   2  -2  751.12   22.10
   4   2   2  754.42   22.50
   4   2   2  795.62   22.80
  -4   2  -2  812.42   22.40
  -6  -2  -2  435.86   13.50
   6  -2   2  448.76   13.10
  -6  -2  -2  465.45   13.50
   6  -2   2  446.06   13.30
  -6  -2  -2  462.95   13.80
  -6   2  -2  459.75   13.30
   6   2   2  471.95   13.70
  -6   2  -2  451.15   13.50
   6   2   2  428.76   13.60
   6   2   2  449.36   13.50
  -6   2  -2  443.66   12.90
  -8  -2  -2 3427.06  112.59
   8  -2   2 3277.67  107.39
   8   2   2 3435.66  112.69
  -8   2  -2 3470.95  109.49
 -10  -2  -2  459.75   13.60
  10  -2   2  453.75   13.20
  10  -2   2  459.75   13.60
 -10  -2  -2  453.85   13.50
 -10  -2  -2  441.46   13.70
  10   2   2  422.86   13.60
 -10   2  -2  436.66   13.40
  10   2   2  429.66   13.50
 -10   2  -2  432.16   12.60
 -10   2  -2  428.06   14.20
  12  -2   2 1304.27   36.40
 -12  -2  -2 1236.28   36.40
 -12  -2  -2 1241.78   36.20
  12  -2   2 1269.27   35.20
 -12  -2  -2 1267.87   36.30
  12   2   2 1275.87   36.50
 -12   2  -2 1215.78   36.10
 -12   2  -2 1240.28   35.20
 -12   2  -2 1217.78   36.40
  14  -2   2    7.10    0.50
  14  -2   2    5.30    1.00
 -14  -2  -2    7.40    1.20
 -14  -2  -2    8.40    1.30
 -14  -2  -2    6.90    1.10
  14  -2   2    8.70    1.10
 -14   2  -2    7.40    1.30
 -14   2  -2    6.60    1.00
  14   2   2    5.90    1.00
  14   2   2    8.30    1.30
 -16  -2  -2   52.09    2.80
 -16  -2  -2   53.49    3.20
  16  -2   2   52.49    2.90
  16  -2   2   54.59    2.80
  16  -2   2   56.69    2.00
 -16  -2  -2   54.09    3.00
 -16   2  -2   54.19    3.10
  16   2   2   50.29    3.00
  16   2   2   56.89    3.00
  18  -2   2  736.43   22.00
  18  -2   2  721.33   21.80
 -18  -2  -2  693.83   21.80
 -18  -2  -2  710.23   22.10
  18  -2   2  725.43   20.60
 -18  -2  -2  731.03   22.40
  18   2   2  708.23   22.00
 -18   2  -2  710.53   22.30
  18   2   2  756.72   22.40
 -18   2  -2  696.43   22.00
  20  -2   2   37.50    1.60
  20  -2   2   36.50    2.60
 -20  -2  -2   35.70    2.60
  20  -2   2   39.20    2.50
 -20  -2  -2   32.50    2.30
 -20  -2  -2   32.80    2.70
 -20   2  -2   36.30    2.60
 -20   2  -2   36.20    2.70
  20   2   2   36.20    2.60
  20   2   2   28.20    2.50
  22  -2   2  660.83   20.50
 -22  -2  -2  638.34   20.20
 -22  -2  -2  672.03   21.10
  22  -2   2  641.44   20.30
 -22  -2  -2  646.34   20.60
  22  -2   2  638.04   18.90
  22   2   2  640.14   20.70
 -22   2  -2  659.53   20.80
  22   2   2  670.83   21.00
 -22   2  -2  652.63   20.70
 -24  -2  -2  161.88    7.20
  24  -2   2  160.48    5.20
  24  -2   2  155.18    6.60
  24  -2   2  149.09    6.50
 -24   2  -2  163.68    7.10
 -24   2  -2  162.98    6.90
  24   2   2  156.78    6.90
 -26  -2  -2  524.45   17.90
 -26  -2  -2  523.75   17.00
  26  -2   2  506.05   15.40
 -26  -2  -2  523.75   17.50
 -26   2  -2  522.65   17.50
 -26   2  -2  528.75   17.60
  26   2   2  540.05   17.60
  26   2   2  519.05   17.70
 -28  -2  -2    0.10    1.20
 -28  -2  -2   -0.10    0.80
  28  -2   2    0.60    0.70
 -28  -2  -2   -0.10    0.90
  28  -2   2    0.20    0.90
  28  -2   2   -0.70    1.00
  28   2   2    1.10    0.80
  28   2   2    0.30    1.00
  28   2   2    0.00    1.00
 -28   2  -2   -0.40    0.90
 -28   2  -2    0.60    1.20
  30  -2   2  113.49    5.60
 -30  -2  -2  103.89    5.90
 -30  -2  -2  111.39    6.60
  30  -2   2  113.79    5.60
 -30   2  -2  104.89    5.90
  30   2   2  108.69    4.90
 -31  -3   2   10.10    1.80
  31  -3  -2   12.50    2.10
  31  -3  -2   13.30    1.70
 -31  -3   2   13.30    2.00
  31   3  -2   12.00    1.90
 -31   3   2   16.20    2.50
  31   3  -2    9.70    2.10
 -31   3   2   16.80    2.10
 -29  -3   2  635.94   20.00
  29  -3  -2  647.64   21.30
 -29  -3   2  662.33   20.60
  29  -3  -2  640.24   19.70
  29  -3  -2  633.44   21.10
  29   3  -2  629.44   21.10
  29   3  -2  642.94   20.50
 -29   3   2  643.44   20.20
 -29   3   2  635.14   21.40
  29   3  -2  645.94   21.00
 -29   3   2  604.54   21.00
 -27  -3   2  549.54   17.50
  27  -3  -2  514.15   16.60
 -27  -3   2  531.85   17.20
  27  -3  -2  560.84   18.00
 -27  -3   2  534.75   16.80
  27   3  -2  508.85   18.70
 -27   3   2  477.25   17.70
  27   3  -2  569.84   17.90
 -27   3   2  527.75   17.00
 -27   3   2  548.35   16.80
 -27   3   2  531.45   17.70
 -25  -3   2  919.81   28.00
  25  -3  -2  933.61   29.10
  25  -3  -2  911.11   27.90
 -25  -3   2  968.70   28.40
 -25  -3   2  963.20   28.70
 -25   3   2  927.71   29.10
  25   3  -2  948.21   29.20
 -25   3   2  945.81   28.30
 -25   3   2  944.01   27.90
  23  -3  -2   83.79    4.40
 -23  -3   2   78.39    3.60
  23  -3  -2   77.19    3.60
 -23  -3   2   78.59    3.80
 -23  -3   2   79.39    4.00
  23  -3  -2   75.49    4.20
 -23   3   2   74.49    3.50
  23   3  -2   81.79    4.10
  23   3  -2   76.39    4.20
 -23   3   2   73.29    3.70
 -23   3   2   73.39    4.20
 -21  -3   2  337.77   11.10
  21  -3  -2  318.77   11.60
  21  -3  -2  338.67   10.90
 -21  -3   2  361.16   11.70
 -21  -3   2  352.76   11.50
  21  -3  -2  343.17   11.70
 -21   3   2  349.57   11.60
  21   3  -2  343.57   11.50
 -21   3   2  335.77   11.70
  21   3  -2  308.27   11.60
 -21   3   2  343.97   11.10
  19  -3  -2  103.59    4.00
 -19  -3   2   98.99    4.40
  19  -3  -2   95.09    4.50
 -19  -3   2   95.49    3.90
 -19  -3   2  102.89    4.10
  19  -3  -2   96.49    4.50
  19   3  -2   99.19    4.30
 -19   3   2   99.09    4.60
 -19   3   2   90.09    3.90
 -19   3   2  100.49    4.10
 -19   3   2   89.09    4.40
  19   3  -2   97.79    4.60
  17  -3  -2   -0.30    0.60
  17  -3  -2    0.50    0.50
 -17  -3   2    0.40    0.60
  17  -3  -2    0.20    0.70
 -17  -3   2   -0.70    0.60
 -17  -3   2    0.80    0.50
 -17   3   2    0.70    0.70
  17   3  -2    4.90    1.30
 -17   3   2    0.70    0.50
 -17   3   2    0.40    0.60
  17   3  -2    0.30    0.60
 -17   3   2    0.10    0.50
  17   3  -2    0.20    0.50
 -15  -3   2  683.93   19.90
  15  -3  -2  663.03   21.10
  15  -3  -2  693.53   20.50
  15  -3  -2  699.23   19.90
 -15  -3   2  701.13   20.30
 -15  -3   2  663.53   19.80
 -15   3   2  654.93   20.30
  15   3  -2  656.53   20.40
  15   3  -2  651.43   20.10
 -15   3   2  672.33   19.90
 -15   3   2  635.74   20.20
 -15   3   2  674.93   19.90
  15   3  -2  669.83   19.80
 -13  -3   2  149.49    5.20
 -13  -3   2  159.68    5.50
  13  -3  -2  155.78    5.70
  13  -3  -2  145.79    5.60
 -13  -3   2  150.28    5.10
  13  -3  -2  146.59    5.20
  13   3  -2  151.68    5.20
  13   3  -2  145.99    5.60
 -13   3   2  147.09    5.30
 -13   3   2  158.88    5.70
 -13   3   2  148.19    5.30
  13   3  -2  152.98    5.40
 -13   3   2  150.38    5.60
 -11  -3   2 2848.62   96.29
  11  -3  -2 2892.21  100.39
 -11   3   2 2797.42   99.09
  11   3  -2 2807.42   95.19
   9  -3  -2  537.65   15.80
   9  -3  -2  497.75   15.60
  -9  -3   2  531.75   15.10
   9  -3  -2  524.95   15.50
   9  -3  -2  523.25   15.90
  -9  -3   2  528.95   15.50
  -9  -3   2  518.85   15.50
   9   3  -2  516.45   15.60
   9   3  -2  533.15   15.50
  -9   3   2  521.65   15.80
  -9   3   2  517.85   15.50
  -9   3   2  504.55   15.80
   9   3  -2  523.65   15.50
  -9   3   2  521.75   15.60
   7  -3  -2 1763.52   66.19
  -7  -3   2 1702.93   61.09
   7   3  -2 1702.63   60.59
  -7   3   2 1819.12   66.69
   5  -3  -2    2.10    0.60
   5  -3  -2    0.80    0.50
  -5  -3   2    1.90    0.40
  -5  -3   2    1.40    0.30
   5  -3  -2    1.40    0.50
  -5  -3   2    0.90    0.40
   5  -3  -2    3.10    0.60
   5   3  -2    1.40    0.50
  -5   3   2    1.60    0.50
  -5   3   2    2.60    0.70
   5   3  -2    1.70    0.50
  -5   3   2    0.60    0.40
  -5   3   2    1.90    0.60
   5   3  -2    1.40    0.50
   3  -3  -2  170.48    5.80
   3  -3  -2  166.78    5.70
   3  -3  -2  174.88    5.90
  -3  -3   2  172.08    5.20
   3  -3  -2  167.18    5.60
  -3  -3   2  179.18    5.20
  -3  -3   2  165.98    5.70
  -3   3   2  179.18    6.00
  -3   3   2  169.48    5.70
   3   3  -2  161.28    5.70
   3   3  -2  176.68    5.40
  -3   3   2  175.48    5.70
   3   3  -2  165.68    5.50
   1  -3  -2 2782.02   93.79
  -1  -3   2 2645.54   85.69
  -1   3   2 2808.22   92.99
   1   3  -2 2708.43   86.29
   1  -3   2  889.01   25.50
   1  -3   2  910.11   24.90
  -1  -3  -2  859.91   25.60
   1  -3   2  884.61   24.80
  -1  -3  -2  860.31   25.40
  -1  -3  -2  841.92   25.30
   1   3   2  897.51   25.60
   1   3   2  908.51   25.40
   1   3   2  840.22   25.30
   1   3   2  845.02   25.50
  -1   3  -2  849.32   25.10
  -1   3  -2  916.61   25.50
  -3  -3  -2 4129.29  135.79
   3  -3   2 4202.48  129.29
   3   3   2 4245.08  136.49
  -3   3  -2 4324.57  129.79
   5  -3   2  938.71   26.20
  -5  -3  -2  961.50   26.90
  -5  -3  -2  942.01   26.90
   5  -3   2  926.21   26.40
  -5  -3  -2  873.21   26.60
   5   3   2  894.51   26.90
   5   3   2  899.81   26.80
  -5   3  -2  908.91   26.50
  -5   3  -2  894.31   26.50
   5   3   2  915.61   26.60
  -5   3  -2  927.41   26.20
   5   3   2  922.91   26.70
  -5   3  -2  934.21   26.80
   7  -3   2 1503.45   42.80
  -7  -3  -2 1504.85   43.50
  -7  -3  -2 1486.15   43.40
   7  -3   2 1587.64   43.20
  -7   3  -2 1455.05   43.10
   7   3   2 1521.45   43.50
  -7   3  -2 1519.55   43.20
   9  -3   2  712.23   20.80
  -9  -3  -2  705.83   21.30
   9  -3   2  727.63   21.10
  -9  -3  -2  717.93   21.20
  -9  -3  -2  742.13   21.40
   9   3   2  728.03   21.50
  -9   3  -2  733.03   20.40
   9   3   2  705.93   21.30
  -9   3  -2  710.03   21.40
   9   3   2  687.73   21.10
  -9   3  -2  679.03   21.00
  -9   3  -2  705.93   21.10
 -11  -3  -2   27.80    2.00
 -11  -3  -2   33.90    2.10
  11  -3   2   33.30    2.00
  11  -3   2   29.00    2.40
 -11  -3  -2   27.00    2.10
  11   3   2   35.30    2.10
 -11   3  -2   31.00    2.10
 -11   3  -2   34.40    2.10
 -11   3  -2   31.10    1.40
 -11   3  -2   31.10    1.90
  11   3   2   33.90    2.10
 -13  -3  -2 1344.77   39.80
  13  -3   2 1396.56   39.90
 -13  -3  -2 1360.56   40.00
 -13  -3  -2 1313.77   40.00
  13  -3   2 1380.16   39.50
 -13   3  -2 1428.96   40.30
  13   3   2 1303.37   40.00
 -13   3  -2 1441.26   39.90
 -13   3  -2 1378.66   38.80
 -13   3  -2 1352.76   40.00
  13   3   2 1413.46   40.00
  15  -3   2  291.77    9.40
  15  -3   2  292.97    9.70
 -15  -3  -2  284.47    9.80
 -15  -3  -2  291.07    9.70
 -15  -3  -2  290.37   10.00
  15   3   2  288.77    9.80
 -15   3  -2  280.47    9.90
 -15   3  -2  283.67    8.60
 -15   3  -2  297.97   10.00
  15   3   2  268.47    9.90
 -15   3  -2  284.77    9.70
 -17  -3  -2 1273.97   37.30
 -17  -3  -2 1227.78   37.00
  17  -3   2 1273.57   37.00
  17  -3   2 1271.07   35.60
 -17  -3  -2 1234.58   36.80
  17  -3   2 1246.08   36.60
 -17   3  -2 1265.37   35.60
 -17   3  -2 1229.28   37.20
  17   3   2 1269.97   37.30
 -17   3  -2 1218.68   36.90
  17   3   2 1285.17   37.10
 -17   3  -2 1267.17   37.40
 -19  -3  -2    1.60    0.90
 -19  -3  -2    3.30    1.30
  19  -3   2    1.60    0.80
  19  -3   2    1.00    0.80
 -19  -3  -2   -0.20    0.60
  19  -3   2    1.20    0.40
 -19   3  -2    1.30    1.00
 -19   3  -2    0.00    0.80
 -19   3  -2    0.40    0.80
  19   3   2    1.70    1.00
  21  -3   2  502.05   15.10
  21  -3   2  518.05   16.60
 -21  -3  -2  514.75   17.20
 -21  -3  -2  529.05   16.70
  21  -3   2  523.55   16.50
 -21   3  -2  513.45   17.10
 -21   3  -2  541.45   17.30
 -21   3  -2  501.95   16.80
  23  -3   2    8.30    0.80
  23  -3   2    9.40    1.70
 -23  -3  -2    8.30    1.90
 -23  -3  -2   11.40    1.90
  23  -3   2   12.20    1.80
  23   3   2    7.10    1.60
 -23   3  -2    8.00    1.60
 -23   3  -2    9.20    1.80
 -23   3  -2    7.20    1.60
 -25  -3  -2    5.40    1.60
  25  -3   2    9.10    1.60
  25  -3   2    7.00    1.50
 -25  -3  -2    6.80    1.50
  25  -3   2    8.20    0.80
 -25  -3  -2    5.20    1.70
 -25   3  -2   12.50    2.20
 -25   3  -2   10.10    1.90
  25   3   2    8.10    1.90
 -25   3  -2    6.20    1.60
  25   3   2    8.00    1.90
  27  -3   2  297.77   11.00
 -27  -3  -2  339.67   14.80
 -27  -3  -2  286.57   10.90
  27  -3   2  282.97    9.00
 -27  -3  -2  306.87   11.80
  27  -3   2  279.37   11.70
 -27   3  -2  300.47   11.50
 -27   3  -2  305.97   11.60
  27   3   2  312.07   11.60
  29  -3   2   10.70    0.90
  29  -3   2    8.90    1.60
 -29  -3  -2    9.60    2.10
  29  -3   2    8.50    1.60
  29   3   2   11.30    2.30
 -29   3  -2   10.90    2.00
 -29   3  -2   13.60    2.40
 -30  -4   2  167.58    8.10
 -30  -4   2  181.38    7.70
  30  -4  -2  184.18    7.10
 -30  -4   2  193.78    7.80
 -30   4   2  194.18    7.30
 -30   4   2  188.08    8.50
  30   4  -2  201.68    8.50
 -30   4   2  184.98    7.60
  28  -4  -2  252.17   10.40
  28  -4  -2  253.17    9.10
  28  -4  -2  266.47   10.40
 -28  -4   2  262.77    9.80
  28   4  -2  261.87   10.20
 -28   4   2  261.67   10.50
 -28   4   2  261.57    9.20
 -28   4   2  264.17    9.70
  26  -4  -2  193.08    8.30
 -26  -4   2  202.88    7.80
 -26  -4   2  192.08    7.60
 -26  -4   2  207.08    7.60
  26  -4  -2  197.08    7.20
  26  -4  -2  202.78    8.30
  26   4  -2  186.38    8.30
  26   4  -2  209.68    8.20
 -26   4   2  196.88    8.20
 -26   4   2  187.68    7.20
 -26   4   2  195.58    8.30
 -26   4   2  187.08    7.90
 -24  -4   2    2.50    1.00
  24  -4  -2    3.80    1.30
  24  -4  -2    3.80    1.00
  24  -4  -2    1.10    0.90
 -24  -4   2    1.70    0.90
 -24  -4   2    0.70    0.90
 -24   4   2    3.60    1.10
 -24   4   2    2.10    1.20
 -24   4   2    3.00    0.90
  24   4  -2    3.90    1.20
  24   4  -2    3.40    1.20
  22  -4  -2   53.39    2.90
 -22  -4   2   55.99    3.30
  22  -4  -2   57.29    4.10
 -22  -4   2   52.69    3.00
 -22  -4   2   53.49    3.00
 -22   4   2   55.39    3.50
  22   4  -2   51.99    3.50
  22   4  -2   54.39    3.30
 -22   4   2   52.19    2.80
 -22   4   2   54.39    3.10
  20  -4  -2 1172.68   35.40
 -20  -4   2 1188.08   34.60
 -20  -4   2 1221.08   35.10
  20  -4  -2 1179.58   35.40
 -20  -4   2 1208.68   34.80
  20  -4  -2 1189.08   34.60
  20   4  -2 1170.48   35.10
 -20   4   2 1205.48   34.90
 -20   4   2 1202.78   35.50
  20   4  -2 1144.39   35.50
  20   4  -2 1184.88   34.60
 -20   4   2 1133.39   34.50
 -18  -4   2 1912.01   54.49
  18  -4  -2 1890.21   55.19
 -18  -4   2 1866.21   54.89
  18  -4  -2 1904.71   55.19
 -18  -4   2 1942.71   54.59
  18  -4  -2 1952.30   54.59
  18   4  -2 1924.01   54.89
 -18   4   2 1798.32   54.39
  18   4  -2 1968.20   54.59
 -18   4   2 1921.01   54.79
  18   4  -2 1896.11   55.29
 -18   4   2 1856.01   55.19
 -16  -4   2 1498.65   42.80
  16  -4  -2 1521.35   43.50
 -16  -4   2 1449.65   43.00
  16  -4  -2 1466.95   42.90
 -16  -4   2 1534.05   43.30
  16  -4  -2 1486.55   43.60
  16   4  -2 1428.26   43.50
 -16   4   2 1498.55   42.90
  16   4  -2 1487.95   43.20
 -16   4   2 1518.05   43.10
 -16   4   2 1472.65   43.50
  16   4  -2 1485.95   42.90
 -16   4   2 1515.05   43.60
 -14  -4   2  282.67    9.80
  14  -4  -2  309.67   10.40
  14  -4  -2  303.47    9.80
  14  -4  -2  322.77   10.40
 -14  -4   2  303.07   10.10
 -14   4   2  318.77   10.40
 -14   4   2  301.57   10.30
  14   4  -2  307.47    9.90
  14   4  -2  321.47   10.10
 -14   4   2  306.47   10.00
  14   4  -2  283.17   10.20
  12  -4  -2    0.50    0.50
  12  -4  -2    1.20    0.70
  12  -4  -2   -0.10    0.60
  12  -4  -2    3.60    1.00
 -12  -4   2    0.60    0.50
 -12  -4   2    0.40    0.50
  12   4  -2    1.20    0.60
 -12   4   2    0.40    0.60
  12   4  -2    1.70    0.70
 -12   4   2    0.20    0.60
 -12   4   2    1.20    0.80
  12   4  -2    1.60    0.70
 -12   4   2    0.50    0.60
 -10  -4   2  890.01   24.80
  10  -4  -2  867.91   25.60
  10  -4  -2  836.12   25.30
 -10  -4   2  854.51   25.20
  10  -4  -2  862.61   25.10
 -10  -4   2  864.91   25.10
 -10   4   2  907.21   25.60
  10   4  -2  811.32   25.10
  10   4  -2  804.82   25.20
 -10   4   2  856.81   25.20
  10   4  -2  835.52   25.20
 -10   4   2  860.01   25.60
 -10   4   2  895.11   25.30
  -8  -4   2 1484.75   40.70
   8  -4  -2 1408.16   41.30
   8  -4  -2 1406.06   41.40
   8  -4  -2 1496.55   41.60
   8  -4  -2 1474.45   41.20
  -8  -4   2 1410.06   41.20
  -8  -4   2 1407.16   40.90
   8   4  -2 1443.86   41.20
  -8   4   2 1485.05   41.50
   8   4  -2 1378.66   41.20
  -8   4   2 1375.86   41.10
  -8   4   2 1440.76   41.70
  -6  -4   2 1431.86   40.10
   6  -4  -2 1474.75   41.00
   6  -4  -2 1372.76   40.70
  -6  -4   2 1429.46   40.30
   6  -4  -2 1456.35   40.90
  -6  -4   2 1438.76   40.80
  -6   4   2 1395.86   40.60
   6   4  -2 1422.26   40.70
  -6   4   2 1341.57   41.40
   6   4  -2 1437.16   40.60
   6   4  -2 1361.36   40.60
  -4  -4   2  675.43   19.10
   4  -4  -2  701.73   20.10
  -4  -4   2  638.24   19.80
  -4  -4   2  659.73   19.20
   4  -4  -2  643.54   19.80
   4  -4  -2  653.73   19.80
  -4   4   2  676.43   19.80
   4   4  -2  684.13   19.80
  -4   4   2  633.74   20.00
  -4   4   2  658.43   19.70
   4   4  -2  648.64   19.60
   4   4  -2  689.23   19.60
  -2  -4   2  253.67    7.50
  -2  -4   2  244.48    8.10
   2  -4  -2  247.88    8.10
   2  -4  -2  239.58    8.20
   2  -4  -2  232.78    8.00
  -2  -4   2  247.78    7.40
   2   4  -2  244.98    7.90
   2   4  -2  240.18    8.80
  -2   4   2  252.37    8.10
   2   4  -2  243.88    8.10
  -2   4   2  247.98    8.00
  -2   4   2  236.28    8.20
  -2   4   2  237.78    8.20
   0  -4  -2    3.60    0.90
   0  -4  -2    2.10    0.70
   0  -4   2    2.40    0.70
   0  -4   2    1.90    0.50
   0  -4   2    2.30    0.50
   0  -4  -2    1.60    0.60
   0   4  -2    2.20    0.70
   0   4   2    3.00    0.80
   0   4   2    2.90    0.70
   0   4  -2    2.40    0.60
   0   4  -2    4.10    0.90
   0   4   2    1.90    0.70
   0   4   2    3.50    0.80
  -2  -4  -2    1.10    0.50
  -2  -4  -2    1.30    0.60
   2  -4   2    1.60    0.70
   2  -4   2    0.40    0.40
  -2  -4  -2    0.30    0.60
   2  -4   2    0.40    0.40
   2   4   2    0.00    0.50
   2   4   2    0.30    0.60
   2   4   2    0.60    0.60
  -2   4  -2    1.20    0.50
  -2   4  -2    1.30    0.50
  -2   4  -2    0.80    0.60
  -2   4  -2    0.90    0.50
   2   4   2    0.10    0.50
   4  -4   2    4.60    0.70
  -4  -4  -2    3.10    0.80
  -4  -4  -2    2.40    0.70
  -4  -4  -2    3.00    0.80
   4  -4   2    3.40    0.60
   4   4   2    3.40    0.80
  -4   4  -2    3.50    0.70
  -4   4  -2    3.20    0.70
   4   4   2    3.20    0.80
  -4   4  -2    3.10    0.60
   4   4   2    2.30    0.80
  -4   4  -2    1.60    0.70
  -6  -4  -2   19.40    1.50
  -6  -4  -2   18.60    1.60
   6  -4   2   18.60    1.20
   6  -4   2   20.70    1.40
   6   4   2   16.80    1.60
   6   4   2   18.20    1.50
   6   4   2   17.70    1.60
  -6   4  -2   18.00    1.40
  -6   4  -2   16.80    1.40
  -6   4  -2   17.20    1.20
   6   4   2   22.10    1.60
  -6   4  -2   16.30    1.50
  -8  -4  -2  199.88    7.50
   8  -4   2  225.28    7.30
   8  -4   2  220.78    7.10
  -8  -4  -2  223.48    7.80
  -8  -4  -2  216.88    7.60
   8   4   2  222.38    7.70
  -8   4  -2  224.88    7.50
  -8   4  -2  209.58    7.60
  -8   4  -2  224.58    7.50
  -8   4  -2  222.38    7.00
   8   4   2  217.98    7.80
   8   4   2  225.38    7.50
   8   4   2  216.98    7.60
 -10  -4  -2  562.04   17.50
 -10  -4  -2  579.84   17.50
 -10  -4  -2  550.24   17.30
  10  -4   2  568.24   17.10
  10  -4   2  601.04   17.20
  10   4   2  526.25   17.50
  10   4   2  568.64   17.50
 -10   4  -2  587.44   17.30
  10   4   2  551.94   17.30
 -10   4  -2  545.65   16.50
 -10   4  -2  553.64   17.20
 -10   4  -2  564.74   17.50
 -12  -4  -2 1363.26   38.50
 -12  -4  -2 1270.77   38.20
 -12  -4  -2 1284.67   38.00
  12  -4   2 1286.07   37.50
  12  -4   2 1354.76   38.00
 -12   4  -2 1337.27   38.30
 -12   4  -2 1227.88   37.10
  12   4   2 1276.27   38.40
 -12   4  -2 1283.47   38.10
  12   4   2 1314.07   38.10
  12   4   2 1334.97   38.30
 -12   4  -2 1323.77   38.00
  14  -4   2  962.80   28.60
 -14  -4  -2  980.90   28.90
 -14  -4  -2  947.11   28.70
 -14  -4  -2  989.50   29.10
  14  -4   2  956.30   28.20
 -14   4  -2  932.01   27.60
 -14   4  -2  966.60   28.70
 -14   4  -2  965.60   29.00
  14   4   2 1003.50   28.80
  14   4   2  966.50   28.80
 -14   4  -2  930.21   28.80
 -16  -4  -2  205.68    8.10
 -16  -4  -2  205.18    7.70
 -16  -4  -2  210.98    7.90
  16  -4   2  203.28    7.60
  16  -4   2  211.08    7.40
 -16   4  -2  213.58    6.70
 -16   4  -2  211.18    8.00
  16   4   2  208.08    7.90
 -16   4  -2  219.48    8.10
 -16   4  -2  210.78    7.80
  18  -4   2   59.89    3.10
 -18  -4  -2   59.99    3.70
 -18  -4  -2   57.29    3.40
  18  -4   2   56.19    3.20
 -18   4  -2   54.59    3.30
 -18   4  -2   57.79    3.60
 -18   4  -2   58.79    2.40
  18   4   2   58.19    5.00
 -18   4  -2   56.59    3.60
 -20  -4  -2  430.36   14.60
 -20  -4  -2  378.56   16.50
  20  -4   2  431.26   14.00
  20  -4   2  422.16   13.80
  20   4   2  405.46   14.30
 -20   4  -2  447.46   14.40
 -20   4  -2  427.46   12.70
 -20   4  -2  442.16   14.60
  22  -4   2 1023.80   31.20
 -22  -4  -2 1059.39   32.30
 -22  -4  -2 1077.99   32.80
  22  -4   2 1036.20   31.40
 -22  -4  -2 1055.19   31.80
  22   4   2 1049.59   31.80
 -22   4  -2  974.80   33.80
 -22   4  -2 1049.20   32.20
  22   4   2 1032.40   32.30
 -22   4  -2 1050.29   32.10
 -24  -4  -2  794.52   25.20
 -24  -4  -2  775.12   25.80
  24  -4   2  813.92   24.90
  24  -4   2  787.12   24.80
 -24  -4  -2  816.82   25.60
 -24   4  -2  830.72   25.90
  24   4   2  800.02   25.50
 -24   4  -2  825.52   25.70
 -24   4  -2  792.62   25.40
  26  -4   2  266.77    9.80
 -26  -4  -2  251.87   10.60
  26   4   2  250.07   10.20
 -26   4  -2  252.97   10.50
 -26   4  -2  264.37   10.40
  27  -5  -2  560.74   19.40
 -27  -5   2  584.14   18.80
  27  -5  -2  601.14   19.00
 -27  -5   2  580.64   18.90
 -27   5   2  580.34   19.00
 -27   5   2  579.34   18.30
  27   5  -2  567.84   19.40
 -27   5   2  606.94   20.00
 -25  -5   2  142.59    7.10
 -25  -5   2  149.39    6.20
 -25  -5   2  154.18    6.50
  25  -5  -2  146.19    7.00
  25  -5  -2  155.28    6.10
 -25   5   2  149.19    7.10
 -25   5   2  161.28    6.70
 -25   5   2  159.38    6.20
  25   5  -2  151.78    6.80
 -23  -5   2   52.69    3.10
  23  -5  -2   60.79    3.20
  23  -5  -2   55.59    3.70
 -23  -5   2   55.19    4.40
  23  -5  -2   54.69    3.60
 -23  -5   2   58.19    3.50
  23   5  -2   59.69    3.90
  23   5  -2   49.10    3.40
 -23   5   2   58.59    3.50
 -23   5   2   53.99    3.00
 -23   5   2   62.89    5.30
 -23   5   2   56.59    3.80
 -21  -5   2   40.70    2.80
  21  -5  -2   36.80    2.90
  21  -5  -2   39.80    2.50
  21  -5  -2   37.30    3.00
 -21   5   2   41.20    3.00
  21   5  -2   38.10    3.40
  21   5  -2   42.40    3.00
 -21   5   2   42.10    2.90
  21   5  -2   42.20    2.90
 -21   5   2   39.00    3.10
 -21   5   2   38.50    2.50
 -19  -5   2    2.70    1.00
  19  -5  -2    1.80    0.80
 -19  -5   2    1.70    0.90
  19   5  -2    3.00    1.20
 -19   5   2    2.50    0.80
  19   5  -2    1.50    1.10
  19   5  -2    0.40    0.70
 -19   5   2    1.20    0.90
 -19   5   2    2.60    1.20
 -17  -5   2  109.59    4.70
  17  -5  -2  109.29    5.10
  17  -5  -2  104.49    4.50
  17  -5  -2  111.69    5.00
 -17  -5   2  113.69    4.30
 -17  -5   2  111.49    4.80
 -17   5   2  104.09    4.50
  17   5  -2  102.39    4.70
 -17   5   2  106.89    4.80
  17   5  -2  100.49    4.90
 -17   5   2  106.69    5.00
  17   5  -2  113.39    4.70
 -15  -5   2    9.00    1.40
 -15  -5   2    9.70    1.40
  15  -5  -2    9.20    1.30
  15  -5  -2   11.50    1.60
 -15  -5   2    9.60    1.20
  15  -5  -2   12.10    1.60
  15   5  -2   11.20    1.60
 -15   5   2    8.40    1.50
 -15   5   2   12.30    1.50
 -15   5   2    9.80    1.50
  15   5  -2    5.90    1.30
  15   5  -2    8.20    1.40
  13  -5  -2   67.79    3.30
 -13  -5   2   70.39    3.50
  13  -5  -2   71.39    3.70
 -13  -5   2   66.59    3.30
  13  -5  -2   72.89    3.70
 -13  -5   2   72.29    3.00
  13   5  -2   70.89    3.40
 -13   5   2   68.29    3.50
  13   5  -2   70.69    3.60
  13   5  -2   74.79    3.50
 -13   5   2   73.79    3.40
 -13   5   2   62.79    3.60
 -13   5   2   71.39    3.70
 -11  -5   2   42.90    2.40
  11  -5  -2   43.20    2.70
  11  -5  -2   41.90    2.60
 -11  -5   2   43.50    2.60
 -11  -5   2   45.20    2.10
  11  -5  -2   38.50    2.60
 -11   5   2   41.50    2.80
 -11   5   2   40.00    2.40
 -11   5   2   38.90    2.60
 -11   5   2   41.90    2.60
  11   5  -2   42.60    2.60
  11   5  -2   39.10    2.40
  11   5  -2   41.80    2.50
  -9  -5   2  771.62   22.10
   9  -5  -2  756.22   23.00
  -9  -5   2  776.12   22.90
   9  -5  -2  778.92   23.20
   9  -5  -2  736.63   22.90
  -9   5   2  729.93   22.70
   9   5  -2  768.32   22.80
   9   5  -2  766.82   22.90
   9   5  -2  749.62   22.80
  -9   5   2  782.52   23.10
  -9   5   2  784.32   23.00
  -9   5   2  719.03   23.10
   7  -5  -2  312.37   10.40
   7  -5  -2  319.67   10.50
  -7  -5   2  315.87    9.70
   7  -5  -2  284.67   10.20
  -7  -5   2  308.77    9.50
  -7  -5   2  309.17   10.30
   7   5  -2  319.17   10.20
  -7   5   2  325.57   10.70
  -7   5   2  292.17   10.30
   7   5  -2  318.87   10.20
  -7   5   2  309.57   10.30
  -7   5   2  309.77   10.20
   5  -5  -2  751.42   23.10
   5  -5  -2  800.12   23.30
  -5  -5   2  771.22   22.20
  -5  -5   2  766.12   23.10
   5  -5  -2  748.63   23.10
  -5  -5   2  753.32   22.40
  -5   5   2  761.12   23.00
   5   5  -2  758.22   22.90
   5   5  -2  789.72   22.90
   5   5  -2  777.72   23.00
  -5   5   2  755.72   23.30
  -5   5   2  780.92   23.00
  -3  -5   2   13.40    1.10
   3  -5  -2   13.00    1.60
   3  -5  -2   13.60    1.60
   3  -5  -2   12.20    1.50
  -3  -5   2   12.10    1.50
  -3  -5   2   11.10    1.00
  -3   5   2   13.00    1.60
   3   5  -2   11.20    1.40
  -3   5   2   13.40    1.50
   3   5  -2   12.00    1.50
   3   5  -2   10.30    1.30
  -3   5   2   10.50    1.50
  -3   5   2   11.60    1.60
   1  -5  -2  201.58    7.30
  -1  -5   2  195.18    6.40
   1  -5  -2  205.98    7.20
  -1  -5   2  198.98    6.40
   1  -5  -2  196.08    7.10
  -1  -5   2  203.08    7.30
  -1   5   2  190.78    7.30
   1   5  -2  204.18    7.20
  -1   5   2  205.98    7.40
   1   5  -2  206.38    6.90
  -1   5   2  194.58    7.00
  -1   5   2  196.38    7.10
   1   5  -2  190.48    7.00
  -1  -5  -2 1915.41   55.99
   1  -5   2 1883.01   55.09
  -1  -5  -2 1956.50   56.09
  -1  -5  -2 1893.61   55.89
   1  -5   2 2007.90   56.29
   1  -5   2 1924.71   55.09
   1   5   2 1888.61   56.29
   1   5   2 1942.81   55.89
  -1   5  -2 2112.29   56.19
  -1   5  -2 1960.60   56.09
  -1   5  -2 1977.30   55.69
  -1   5  -2 1897.11   55.79
   1   5   2 1995.00   56.19
  -3  -5  -2 1013.70   30.00
   3  -5   2  986.20   30.20
  -3  -5  -2 1056.89   30.30
  -3  -5  -2  982.90   30.10
   3  -5   2 1017.10   29.20
   3  -5   2 1047.20   29.40
  -3   5  -2  967.40   30.10
  -3   5  -2 1019.00   29.60
   3   5   2 1020.60   30.10
   3   5   2 1044.90   30.30
  -3   5  -2 1037.90   30.20
   3   5   2 1033.70   30.40
  -3   5  -2 1008.20   29.80
   3   5   2 1018.30   30.00
  -5  -5  -2 1468.75   41.60
  -5  -5  -2 1383.46   41.70
   5  -5   2 1415.66   40.90
  -5  -5  -2 1473.85   41.90
   5  -5   2 1425.66   41.10
   5   5   2 1454.25   41.70
   5   5   2 1426.66   41.60
  -5   5  -2 1473.95   41.90
   5   5   2 1442.36   41.90
  -5   5  -2 1402.06   41.10
  -5   5  -2 1423.26   41.70
   5   5   2 1407.86   42.10
  -5   5  -2 1452.75   41.50
  -7  -5  -2    2.10    0.80
  -7  -5  -2    1.60    0.80
  -7  -5  -2    2.10    1.00
   7  -5   2    1.40    0.60
   7   5   2    0.20    0.70
   7   5   2    0.40    0.70
  -7   5  -2    0.80    0.80
   7   5   2    1.50    0.90
  -7   5  -2    0.30    0.70
  -7   5  -2    2.20    0.60
   7   5   2    0.90    0.70
  -7   5  -2    1.10    0.70
  -9  -5  -2   80.39    3.90
  -9  -5  -2   81.39    3.70
   9  -5   2   77.99    3.30
  -9  -5  -2   80.99    4.00
   9  -5   2   78.39    3.50
  -9   5  -2   84.89    3.80
  -9   5  -2   78.59    3.70
   9   5   2   86.69    4.10
   9   5   2   84.69    4.20
  -9   5  -2   77.09    3.90
   9   5   2   82.19    3.80
  -9   5  -2   74.99    3.20
   9   5   2   80.69    3.90
 -11  -5  -2  924.01   27.60
  11  -5   2  919.21   26.80
  11  -5   2  928.51   27.30
 -11  -5  -2  906.71   27.80
  11   5   2  937.71   27.50
 -11   5  -2  911.21   27.50
  11   5   2  873.51   27.70
 -11   5  -2  907.41   27.50
 -11   5  -2  953.80   27.80
 -11   5  -2  914.41   26.70
  11   5   2  923.41   27.60
  13  -5   2  274.37    9.20
  13  -5   2  263.07    8.80
 -13  -5  -2  256.87    9.70
 -13  -5  -2  287.27    9.70
 -13   5  -2  264.57    9.50
 -13   5  -2  265.67    8.60
 -13   5  -2  258.87   12.00
 -13   5  -2  270.47    9.40
  15  -5   2  540.95   17.00
 -15  -5  -2  546.65   17.90
  15  -5   2  560.24   17.40
 -15  -5  -2  570.44   18.10
 -15   5  -2  566.24   17.90
 -15   5  -2  539.85   17.60
  15   5   2  538.35   17.80
 -15   5  -2  567.74   17.90
 -15   5  -2  548.45   16.50
  15   5   2  574.84   17.70
  17  -5   2    3.50    0.90
  17  -5   2    1.90    0.90
 -17  -5  -2    1.70    1.10
 -17  -5  -2    2.40    1.20
 -17   5  -2    7.00    1.60
  17   5   2    1.30    1.00
 -17   5  -2    2.20    0.60
 -17   5  -2    4.10    1.20
 -17   5  -2    4.00    1.90
  17   5   2    2.30    1.10
  19  -5   2    8.20    1.30
 -19  -5  -2   10.80    1.80
 -19  -5  -2    7.40    1.70
 -19  -5  -2   10.50    2.80
  19  -5   2    8.50    1.40
 -19   5  -2    6.90    1.60
 -19   5  -2    7.40    1.00
  19   5   2    8.40    1.80
  19   5   2    6.40    1.60
 -19   5  -2    8.00    1.60
 -19   5  -2    5.90    2.00
 -21  -5  -2   14.50    2.00
 -21  -5  -2   13.60    2.20
 -21  -5  -2   13.60    2.10
  21  -5   2   13.40    1.80
  21  -5   2   16.10    2.00
 -21   5  -2   12.60    2.00
 -21   5  -2   12.60    2.00
 -21   5  -2   15.00    1.20
 -21   5  -2   13.40    2.10
  21   5   2   14.00    2.10
  23  -5   2   46.30    3.10
 -23  -5  -2   49.70    3.90
  23  -5   2   47.00    3.10
 -23   5  -2   45.40    3.60
  23   5   2   48.10    3.60
 -23   5  -2   48.10    3.60
 -23   5  -2   47.10    2.30
 -22  -6   2   66.59    4.00
  22  -6  -2   70.49    4.20
 -22  -6   2   65.79    3.40
  22  -6  -2   66.19    4.20
 -22  -6   2   70.29    3.90
 -22   6   2   75.89    4.20
 -22   6   2   67.99    4.40
 -22   6   2   57.29    3.90
  22   6  -2   75.49    4.00
  22   6  -2   66.79    4.10
 -20  -6   2   11.80    1.40
  20  -6  -2   10.20    1.80
 -20  -6   2   10.40    1.70
 -20  -6   2    9.70    1.60
  20  -6  -2   10.20    1.90
 -20   6   2   12.40    1.70
  20   6  -2   11.80    1.80
 -20   6   2   11.80    1.80
  20   6  -2   10.30    1.70
 -20   6   2   11.50    2.00
  20   6  -2   11.30    2.00
 -18  -6   2  668.13   21.20
  18  -6  -2  680.73   21.60
 -18  -6   2  674.13   20.30
 -18  -6   2  706.33   21.00
 -18   6   2  688.33   20.90
  18   6  -2  654.53   21.30
 -18   6   2  656.33   21.60
  18   6  -2  670.63   21.10
 -18   6   2  675.43   21.30
  18   6  -2  684.33   21.70
 -16  -6   2  124.09    4.90
  16  -6  -2  127.49    5.70
 -16  -6   2  130.49    5.40
 -16   6   2  128.29    5.30
  16   6  -2  126.99    5.80
 -16   6   2  121.09    5.80
  16   6  -2  127.19    5.50
 -16   6   2  113.49    5.60
  16   6  -2  125.79    5.60
 -16   6   2  132.49    5.70
 -14  -6   2  263.57    9.00
 -14  -6   2  252.97    9.30
 -14  -6   2  251.77    8.40
 -14   6   2  263.87    9.10
 -14   6   2  260.87    9.50
 -14   6   2  263.07    9.40
  14   6  -2  249.38    9.10
 -14   6   2  246.98    9.50
  14   6  -2  249.88    9.40
 -12  -6   2   78.99    3.30
  12  -6  -2   73.59    4.00
  12  -6  -2   73.19    4.10
  12  -6  -2   80.19    4.10
 -12  -6   2   78.19    3.60
 -12   6   2   77.29    4.10
 -12   6   2   77.59    3.80
  12   6  -2   70.89    3.90
  12   6  -2   81.69    4.00
 -12   6   2   83.19    4.10
  12   6  -2   77.49    4.00
  10  -6  -2   32.50    2.50
 -10  -6   2   35.70    2.00
  10  -6  -2   35.30    2.60
  10  -6  -2   32.70    2.50
 -10  -6   2   34.80    2.20
  10   6  -2   33.40    2.50
 -10   6   2   33.00    2.50
 -10   6   2   34.00    2.40
  10   6  -2   33.20    2.60
 -10   6   2   36.70    2.70
 -10   6   2   36.70    2.80
  10   6  -2   34.60    2.50
  -8  -6   2  703.03   20.90
   8  -6  -2  720.93   21.70
   8  -6  -2  686.83   21.80
   8  -6  -2  694.83   21.80
  -8  -6   2  715.33   20.70
   8   6  -2  695.13   21.80
  -8   6   2  697.03   21.50
  -8   6   2  686.23   22.00
   8   6  -2  698.23   21.60
  -8   6   2  743.53   22.00
  -6  -6   2   95.49    3.70
   6  -6  -2   95.19    4.50
   6  -6  -2  105.19    4.70
   6  -6  -2  104.09    4.70
   6   6  -2  121.69    6.50
  -6   6   2  104.69    5.80
  -6   6   2   98.19    4.80
   6   6  -2   99.09    4.50
   6   6  -2  101.09    4.60
  -6   6   2   96.79    4.40
  -4  -6   2  206.28    6.70
   4  -6  -2  208.98    7.70
   4  -6  -2  207.88    7.70
   4  -6  -2  209.28    7.60
  -4   6   2  203.18    7.90
  -4   6   2  199.88    8.50
   4   6  -2  209.88    7.50
  -4   6   2  204.48    7.50
   4   6  -2  205.78    7.60
   4   6  -2  207.18    7.50
   4   6  -2  206.78    8.30
  -2  -6   2   63.89    2.80
   2  -6  -2   59.19    3.30
   2  -6  -2   63.19    3.40
  -2  -6   2   59.69    2.60
   2   6  -2   63.09    4.70
   2   6  -2   62.39    3.30
  -2   6   2   57.39    3.50
  -2   6   2   63.19    3.60
   2   6  -2   61.39    3.20
   2   6  -2   65.09    3.20
  -2   6   2   63.59    3.40
   0  -6  -2    7.80    1.30
   0  -6  -2    9.90    1.60
   0  -6   2   10.50    1.10
   0  -6   2   10.90    1.20
   0   6  -2    9.90    1.40
   0   6  -2   11.40    1.40
   0   6   2    9.40    1.40
   0   6   2   10.20    1.70
   0   6   2    9.70    1.60
   0   6  -2   11.50    1.60
   0   6   2    8.70    1.70
  -2  -6  -2   71.29    3.70
   2  -6   2   67.79    2.90
  -2  -6  -2   69.49    3.60
  -2   6  -2   77.49    3.70
   2   6   2   71.49    3.70
   2   6   2   74.49    4.00
  -2   6  -2   69.69    3.80
  -2   6  -2   71.59    3.40
   2   6   2   61.09    3.40
  -2   6  -2   72.19    3.40
   2   6   2   72.29    5.40
   4  -6   2   10.70    1.20
  -4  -6  -2   13.30    1.60
  -4  -6  -2   13.70    1.80
   4   6   2   13.40    1.80
  -4   6  -2   14.00    1.50
  -4   6  -2    9.50    1.50
   4   6   2    8.80    1.70
  -4   6  -2   14.70    1.80
  -4   6  -2   13.70    1.60
   4   6   2   13.80    2.10
   6  -6   2  107.69    4.30
  -6  -6  -2  114.99    4.90
   6  -6   2  107.09    4.10
  -6  -6  -2  107.79    5.00
  -6   6  -2  111.29    5.10
  -6   6  -2  106.39    4.70
   6   6   2  116.79    5.40
  -6   6  -2  112.69    4.50
   6   6   2  112.59    5.20
   6   6   2  114.89    5.10
  -6   6  -2  110.69    4.90
  -8  -6  -2    3.60    1.20
   8  -6   2    4.10    0.80
  -8  -6  -2    3.60    1.10
   8  -6   2    3.80    0.90
  -8   6  -2    5.00    1.20
  -8   6  -2    2.40    0.80
  -8   6  -2    2.50    1.10
   8   6   2    3.30    1.10
  -8   6  -2    3.00    1.00
   8   6   2    3.50    1.20
   8   6   2    4.10    1.20
  10  -6   2  188.08    6.90
 -10  -6  -2  187.98    7.50
  10  -6   2  191.68    6.60
 -10  -6  -2  196.98    8.40
  10   6   2  188.18    7.40
  10   6   2  216.78    7.90
 -10   6  -2  182.48    6.70
 -10   6  -2  188.58    7.50
  10   6   2  189.08    7.90
 -10   6  -2  190.68    7.60
  10   6   2  198.78    7.60
 -10   6  -2  198.18    7.40
  12  -6   2   70.79    3.50
  12  -6   2   65.59    3.10
 -12  -6  -2   64.59    3.70
 -12  -6  -2   59.49    3.80
  12   6   2   65.99    3.70
 -12   6  -2   71.19    3.20
  12   6   2   66.89    3.80
  12   6   2   68.09    4.10
 -12   6  -2   69.79    3.80
  12   6   2   70.59    4.00
 -12   6  -2   62.99    5.00
 -12   6  -2   63.19    3.90
  14  -6   2  227.48    8.20
 -14  -6  -2  224.68    8.70
 -14  -6  -2  234.28    9.00
 -14  -6  -2  219.08    8.40
  14  -6   2  221.58    7.90
 -14   6  -2  240.08    7.80
  14   6   2  229.28    8.70
  14   6   2  230.48    8.90
  14   6   2  242.48    8.90
 -14   6  -2  226.78    8.90
 -14   6  -2  239.38    8.80
  14   6   2  222.68    9.20
 -16  -6  -2   15.30    1.90
  16  -6   2   16.80    1.70
 -16  -6  -2   22.10    2.70
  16  -6   2   17.90    1.90
 -16   6  -2   19.00    2.30
 -16   6  -2   15.90    2.20
 -16   6  -2   17.60    2.30
 -16   6  -2   21.50    1.60
  16   6   2   15.50    2.20
  16   6   2   19.00    2.40
  18  -6   2   -0.60    0.80
  18  -6   2    0.10    0.70
 -18  -6  -2   -1.20    0.90
 -18   6  -2   -0.20    1.20
 -18   6  -2    1.50    1.10
 -18   6  -2    0.60    1.10
  18   6   2    2.10    1.30
 -18   6  -2    1.20    0.70
  15  -7  -2    3.30    1.20
 -15  -7   2    3.10    0.80
  15  -7  -2    3.00    1.20
 -15  -7   2    3.10    1.00
  15   7  -2    3.30    1.10
  15   7  -2    4.30    1.40
 -15   7   2    2.10    1.20
 -15   7   2    2.60    1.00
 -15   7   2    4.10    1.40
  13  -7  -2  183.18    7.40
 -13  -7   2  177.48    6.30
 -13  -7   2  185.08    6.80
  13  -7  -2  179.18    7.50
  13   7  -2  186.38    7.50
  13   7  -2  162.28    7.40
 -13   7   2  188.18    7.70
  13   7  -2  182.18    7.40
 -13   7   2  188.78    7.30
 -13   7   2  187.28    7.60
  11  -7  -2   10.70    1.90
  11  -7  -2   10.10    2.00
 -11  -7   2   12.20    1.30
 -11  -7   2   10.70    1.40
  11   7  -2   13.40    2.00
 -11   7   2   12.40    1.70
  11   7  -2   14.90    2.10
  11   7  -2   12.80    1.90
 -11   7   2   12.50    1.90
   9  -7  -2  206.28    8.10
  -9  -7   2  204.08    6.80
  -9  -7   2  195.78    8.80
  -9  -7   2  206.68    7.20
   9  -7  -2  212.28    8.10
   9   7  -2  203.88    8.20
  -9   7   2  203.38    8.40
   9   7  -2  201.48    7.90
  -9   7   2  211.98    7.90
  -9   7   2  208.78    8.10
   9   7  -2  201.08    8.00
  -7  -7   2   32.20    2.70
   7  -7  -2   36.40    2.80
  -7  -7   2   33.40    1.90
   7  -7  -2   31.30    3.10
  -7  -7   2   37.30    2.40
   7   7  -2   36.20    4.40
  -7   7   2   35.20    3.00
   7   7  -2   35.80    2.70
  -7   7   2   30.70    2.50
   7   7  -2   33.70    2.50
  -7   7   2   35.70    2.80
   7   7  -2   32.00    2.70
  -7   7   2   36.40    3.30
  -5  -7   2  100.49    3.70
   5  -7  -2   95.39    5.00
  -5  -7   2   98.39    5.00
   5  -7  -2   94.29    4.70
   5   7  -2   94.49    4.50
  -5   7   2   94.89    4.80
  -5   7   2   95.89    5.00
  -5   7   2  101.69    4.70
   5   7  -2  107.59    5.00
  -5   7   2   97.59    5.10
   5   7  -2   86.69    4.70
   5   7  -2   97.79    4.70
  -3  -7   2  196.28    6.50
   3  -7  -2  187.58    7.80
   3  -7  -2  197.58    7.70
  -3  -7   2  198.68    7.90
  -3   7   2  197.58    8.00
  -3   7   2  199.98    7.70
  -3   7   2  199.78    7.80
   3   7  -2  188.58    7.70
   3   7  -2  198.78    7.60
  -3   7   2  205.78    8.20
   3   7  -2  187.18    7.70
   3   7  -2  197.78    7.50
  -1  -7   2    3.80    1.30
   1  -7  -2    4.50    1.30
  -1  -7   2    4.30    0.90
   1  -7  -2    4.00    1.20
   1   7  -2    3.20    1.20
  -1   7   2    7.00    1.50
   1   7  -2    5.30    1.30
  -1   7   2    3.00    1.30
  -1   7   2    3.20    1.20
   1   7  -2    4.90    1.30
  -1   7   2    4.70    1.40
   1  -7   2  333.27   12.30
   1  -7   2  322.57   10.20
  -1  -7  -2  371.46   14.40
  -1  -7  -2  318.97   11.30
  -1   7  -2  314.67   11.30
  -1   7  -2  316.47   11.30
   1   7   2  318.37   11.80
   1   7   2  302.77   11.20
   1   7   2  326.67   11.70
  -1   7  -2  329.17   11.10
   1   7   2  322.67   11.50
  -1   7  -2  341.17   11.60
   3  -7   2    8.70    1.10
  -3  -7  -2    8.20    1.50
   3   7   2    9.00    1.60
  -3   7  -2    8.10    1.30
  -3   7  -2    9.80    1.80
   3   7   2    8.00    1.70
   3   7   2    8.00    1.70
  -3   7  -2    9.30    1.60
   3   7   2    7.50    1.80
   5  -7   2  213.38    7.20
   5  -7   2  212.58    8.30
  -5  -7  -2  213.88    8.20
  -5  -7  -2  196.48    8.80
   5   7   2  225.68    8.50
   5   7   2  213.38    8.50
  -5   7  -2  216.08    7.70
  -5   7  -2  214.88    8.00
  -5   7  -2  197.28    8.20
  -7  -7  -2   94.59    4.70
  -7  -7  -2   96.59    4.90
   7  -7   2  100.19    3.80
   7  -7   2   95.99    4.00
  -7   7  -2   95.19    5.00
  -7   7  -2   95.89    4.30
  -7   7  -2  102.89    5.00
   7   7   2  100.09    5.00
   7   7   2  104.99    5.20
  -7   7  -2   96.19    4.70
  -9  -7  -2   31.50    3.00
  -9  -7  -2   33.10    2.80
   9  -7   2   33.60    2.00
   9  -7   2   38.80    2.30
   9   7   2   39.60    3.10
   9   7   2   36.20    3.00
  -9   7  -2   35.50    2.90
  -9   7  -2   36.10    3.00
  -9   7  -2   35.80    2.40
  -9   7  -2   38.40    2.90
  11  -7   2  194.28    6.80
 -11  -7  -2  187.78    7.60
  11  -7   2  203.88    7.20
 -11  -7  -2  189.18    8.00
 -11   7  -2  198.78    7.90
 -11   7  -2  190.48    7.90
 -11   7  -2  203.68    7.20
  11   7   2  207.48    8.40
  11   7   2  201.88    8.10
 -11   7  -2  198.48    8.20
 -34   0   3    1.90    0.90
 -34   0   3    2.20    1.30
  34   0  -3    0.10    0.80
  34   0  -3    1.10    1.20
 -34   0   3    1.50    1.90
  32   0  -3    0.20    0.80
  32   0  -3    1.20    1.20
 -32   0   3    0.10    1.00
 -32   0   3    1.50    0.70
  32   0  -3    1.60    1.20
 -32   0   3    0.80    1.00
  30   0  -3   -0.60    0.40
 -30   0   3    0.10    0.60
  30   0  -3    0.50    0.70
 -30   0   3    0.40    0.90
  30   0  -3    0.30    0.90
 -28   0   3    1.60    0.70
 -28   0   3    0.40    0.90
  28   0  -3   -0.10    0.70
 -28   0   3    1.70    0.90
  28   0  -3    2.00    1.10
  26   0  -3   -1.00    0.50
  26   0  -3    0.20    0.70
 -26   0   3    1.00    0.90
 -26   0   3    1.20    0.90
  26   0  -3    1.30    1.00
 -26   0   3    2.10    0.70
 -24   0   3    1.50    0.60
  24   0  -3    0.90    0.70
 -24   0   3    1.00    0.90
  24   0  -3    0.80    0.80
 -24   0   3    0.90    0.80
  24   0  -3    1.60    0.90
  22   0  -3    0.40    0.60
  22   0  -3    0.50    0.80
  22   0  -3    0.00    0.70
 -22   0   3    1.20    0.80
 -22   0   3    0.60    0.80
 -20   0   3    0.50    0.60
  20   0  -3    0.60    0.60
 -20   0   3    0.10    0.60
  20   0  -3    0.30    0.60
  18   0  -3    0.30    0.60
 -18   0   3    0.70    0.60
 -18   0   3   -0.30    0.50
  18   0  -3    0.60    0.60
  18   0  -3    0.90    0.60
  16   0  -3    1.10    0.60
  16   0  -3    0.00    0.50
  16   0  -3    0.20    0.50
 -16   0   3    0.70    0.50
 -16   0   3    0.30    0.50
 -14   0   3    0.20    0.40
  14   0  -3    1.10    0.50
 -14   0   3    0.20    0.50
  14   0  -3    0.20    0.40
 -12   0   3    0.80    0.50
  12   0  -3    0.00    0.40
  12   0  -3    0.20    0.40
 -12   0   3   -0.20    0.40
  12   0  -3    1.10    0.50
 -12   0   3    1.00    0.40
 -10   0   3    0.30    0.40
  10   0  -3    0.20    0.40
 -10   0   3    0.30    0.30
 -10   0   3    0.20    0.40
  10   0  -3    0.20    0.40
 -10   0   3    0.40    0.10
  10   0  -3    0.00    0.30
  -8   0   3    0.30    0.30
  -8   0   3    0.90    0.30
   8   0  -3    0.20    0.30
   8   0  -3    0.20    0.30
  -8   0   3    0.40    0.30
   6   0  -3    0.00    0.30
   6   0  -3    0.90    0.30
  -6   0   3    0.30    0.20
  -6   0   3    0.10    0.30
   6   0  -3    0.30    0.30
   4   0  -3    0.60    0.20
  -4   0   3    0.10    0.20
  -4   0   3    0.00    0.30
   4   0  -3    0.00    0.20
  -4   0   3    0.70    0.20
   2   0  -3    0.10    0.20
  -2   0   3    0.10    0.10
  -2   0   3    0.10    0.20
   2   0  -3    0.40    0.20
   2   0  -3    0.50    0.20
  -2   0   3    0.70    0.10
   0   0  -3    0.20    0.20
   0   0   3    0.00    0.20
   0   0  -3    0.20    0.20
   0   0   3    0.80    0.20
   0   0   3    0.00    0.20
  -2   0  -3    0.30    0.20
  -2   0  -3    0.30    0.30
  -2   0  -3    1.00    0.20
   2   0   3    0.30    0.30
  -4   0  -3    0.60    0.30
  -4   0  -3    0.20    0.30
  -4   0  -3    0.40    0.20
   4   0   3    0.00    0.30
   4   0   3    0.50    0.20
   4   0   3    0.00    0.30
  -6   0  -3    0.30    0.40
   6   0   3    0.20    0.40
  -6   0  -3    0.50    0.40
   6   0   3    0.40    0.20
   6   0   3    0.40    0.30
   8   0   3    2.50    0.60
  -8   0  -3    0.10    0.40
   8   0   3    0.60    0.20
   8   0   3   -0.20    0.40
  -8   0  -3    0.80    0.50
  10   0   3    0.50    0.50
 -10   0  -3    0.40    0.50
  10   0   3    0.80    0.50
 -10   0  -3    0.50    0.90
 -12   0  -3    0.30    0.50
  12   0   3   -0.20    0.50
  12   0   3   -0.40    0.40
 -12   0  -3    0.80    0.60
  14   0   3    0.70    0.60
 -14   0  -3    0.30    0.50
 -14   0  -3    0.30    0.60
  14   0   3    0.00    0.50
  16   0   3    0.20    0.70
 -16   0  -3    0.20    0.70
 -16   0  -3   -0.80    0.60
  16   0   3    1.10    0.70
  16   0   3   -0.20    0.30
  18   0   3    0.10    0.30
  18   0   3   -0.40    0.60
  18   0   3    0.80    0.70
 -18   0  -3    0.20    0.80
 -18   0  -3    0.30    0.70
  20   0   3   -0.20    0.60
 -20   0  -3    0.40    0.80
  20   0   3    1.70    0.80
 -20   0  -3   -1.00    0.70
  20   0   3    0.10    0.40
 -22   0  -3    0.50    0.80
  22   0   3    0.30    0.80
 -22   0  -3    0.80    0.70
  22   0   3    0.20    0.80
  22   0   3    0.50    0.40
  24   0   3    0.20    0.80
  24   0   3    0.70    0.80
 -24   0  -3    0.20    0.40
  24   0   3    0.30    0.40
 -24   0  -3    0.50    1.00
 -26   0  -3    0.20    0.90
  26   0   3    0.60    0.50
  26   0   3   -0.20    0.80
 -26   0  -3   -0.10    1.10
 -28   0  -3    0.90    1.70
  28   0   3    0.30    0.50
  28   0   3    1.10    1.20
  28   0   3    0.50    1.00
 -28   0  -3   -1.60    0.90
 -30   0  -3    1.70    1.40
  30   0   3    0.40    1.00
  30   0   3   -0.20    1.30
  30   0   3    0.50    0.50
 -35  -1   3    6.00    1.20
  35  -1  -3    4.50    1.60
 -35  -1   3    4.50    1.50
  35  -1  -3    2.10    1.00
  35   1  -3    2.80    1.40
  35   1  -3    3.60    1.20
 -35   1   3    4.70    1.70
  33  -1  -3   78.39    4.70
 -33  -1   3   72.49    4.40
  33  -1  -3   80.79    4.10
 -33  -1   3   71.79    3.60
 -33  -1   3   77.59    4.40
  33   1  -3   71.89    4.10
 -33   1   3   85.79    4.90
  33   1  -3   78.49    4.70
 -33   1   3   81.89    6.30
 -31  -1   3    2.30    0.80
 -31  -1   3    1.40    1.00
  31  -1  -3    1.30    1.10
 -31  -1   3    2.10    1.10
  31  -1  -3    2.60    1.30
  31  -1  -3    2.10    1.00
 -31   1   3    2.40    1.10
  31   1  -3    1.00    1.10
 -31   1   3    2.30    1.30
  31   1  -3    1.90    1.00
  31   1  -3    2.30    1.10
  29  -1  -3   49.20    2.90
  29  -1  -3   49.20    3.40
 -29  -1   3   43.40    3.00
 -29  -1   3   50.89    3.30
  29   1  -3   50.09    3.10
  29   1  -3   43.40    3.30
  29   1  -3   48.40    3.30
 -29   1   3   42.60    3.40
 -27  -1   3   18.00    1.50
 -27  -1   3   18.30    2.00
  27  -1  -3   19.10    1.80
 -27  -1   3   14.30    2.00
  27   1  -3   21.00    1.90
  27   1  -3   17.10    2.20
  27   1  -3   18.60    2.20
 -27   1   3   17.10    2.20
 -27   1   3   18.60    2.00
 -25  -1   3    2.40    0.70
 -25  -1   3    2.20    0.90
  25  -1  -3    3.20    1.00
 -25  -1   3    2.00    0.90
  25  -1  -3    3.10    1.00
 -25   1   3    2.30    1.00
  25   1  -3    0.60    0.80
  25   1  -3    2.10    1.10
 -25   1   3    2.80    1.20
  25   1  -3    2.40    1.00
 -23  -1   3   15.20    1.80
  23  -1  -3   14.30    1.50
  23  -1  -3   13.00    1.80
  23  -1  -3   16.50    2.00
 -23  -1   3   12.60    1.20
 -23  -1   3   10.50    1.40
  23   1  -3   14.20    1.70
  23   1  -3    9.60    1.50
  23   1  -3   14.40    1.80
 -23   1   3   17.10    2.00
 -23   1   3   10.20    1.60
  21  -1  -3  155.98    6.50
  21  -1  -3  170.88    6.20
 -21  -1   3  172.48    5.70
 -21  -1   3  164.98    6.20
  21  -1  -3  170.98    6.60
 -21  -1   3  174.18    6.50
  21   1  -3  178.58    6.40
 -21   1   3  161.78    6.50
  21   1  -3  187.28    6.70
  21   1  -3  169.18    6.70
 -21   1   3  162.08    6.20
 -21   1   3  174.98    6.60
  19  -1  -3  113.39    4.60
 -19  -1   3  100.59    4.20
 -19  -1   3  110.79    3.70
  19  -1  -3  103.89    4.20
 -19  -1   3  102.89    4.40
 -19   1   3   97.99    4.30
  19   1  -3  102.29    4.60
  19   1  -3  108.29    4.40
  19   1  -3  109.59    4.50
 -19   1   3  101.39    4.40
 -19   1   3   95.89    4.10
  17  -1  -3  208.78    6.90
  17  -1  -3  200.88    7.10
 -17  -1   3  213.08    6.30
 -17  -1   3  200.18    6.80
  17  -1  -3  201.88    7.20
 -17  -1   3  202.58    7.00
 -17   1   3  204.38    6.40
 -17   1   3  197.48    7.00
  17   1  -3  200.58    7.30
  17   1  -3  208.58    7.10
 -17   1   3  191.48    6.80
  17   1  -3  203.48    7.10
 -17   1   3  186.58    7.00
  15  -1  -3    4.40    0.80
 -15  -1   3    5.20    0.80
  15  -1  -3    3.50    0.80
 -15  -1   3    4.60    0.80
  15  -1  -3    4.10    0.90
 -15  -1   3    5.10    0.60
 -15   1   3    3.70    0.80
  15   1  -3    6.50    1.00
 -15   1   3    5.20    0.60
  15   1  -3    3.40    0.80
 -15   1   3    7.40    1.10
 -15   1   3    4.30    0.80
  15   1  -3    3.10    0.80
  13  -1  -3  210.68    6.90
 -13  -1   3  207.58    6.70
 -13  -1   3  205.98    6.20
  13  -1  -3  210.58    7.00
 -13  -1   3  211.38    6.60
  13  -1  -3  216.98    7.10
 -13   1   3  207.18    6.80
 -13   1   3  205.68    6.30
  13   1  -3  213.88    7.10
  13   1  -3  210.78    6.90
  13   1  -3  198.28    6.90
 -13   1   3  227.18    8.30
 -13   1   3  201.18    6.90
 -11  -1   3 1217.98   33.60
  11  -1  -3 1162.38   33.90
  11  -1  -3 1188.48   34.00
 -11   1   3 1145.89   33.90
  11   1  -3 1204.98   33.90
 -11   1   3 1183.68   33.90
   9  -1  -3  586.84   16.60
  -9  -1   3  556.54   16.20
  -9  -1   3  583.04   16.30
   9  -1  -3  575.14   16.20
   9  -1  -3  573.44   16.70
   9  -1  -3  597.84   16.70
  -9   1   3  582.14   16.60
   9   1  -3  555.54   16.40
   9   1  -3  532.45   16.80
   9   1  -3  575.04   16.50
  -9   1   3  559.34   16.60
   9   1  -3  546.95   16.10
  -9   1   3  552.04   16.10
  -9   1   3  568.44   16.60
   7  -1  -3   97.39    3.00
   7  -1  -3   95.39    3.30
   7  -1  -3   88.89    3.30
  -7  -1   3   85.39    3.00
   7  -1  -3   92.69    3.30
  -7   1   3   95.19    3.30
  -7   1   3   93.89    3.30
   7   1  -3   98.69    3.00
  -7   1   3   91.29    3.20
   7   1  -3   96.29    3.00
  -7   1   3   89.69    2.90
   7   1  -3   98.39    2.90
   7   1  -3   89.49    3.50
   5  -1  -3    3.60    0.50
   5  -1  -3    2.80    0.50
   5  -1  -3    3.10    0.60
   5  -1  -3    3.10    0.40
  -5   1   3    2.10    0.40
   5   1  -3    3.50    0.40
  -5   1   3    2.70    0.50
  -5   1   3    4.00    0.40
  -5   1   3    3.20    0.50
   5   1  -3    3.10    0.30
   5   1  -3    3.10    0.20
   5   1  -3    3.30    0.60
   3  -1  -3  138.99    4.20
   3  -1  -3  125.29    4.20
   3  -1  -3  127.89    4.20
   3  -1  -3  131.59    4.00
   3   1  -3  121.29    4.00
  -3   1   3  133.39    4.00
  -3   1   3  134.09    4.20
  -3   1   3  133.59    4.20
  -3   1   3  132.99    4.20
   3   1  -3  120.59    4.20
   1  -1  -3  603.34   17.70
   1  -1  -3  669.13   17.90
   1  -1  -3  579.74   17.80
  -1   1   3  602.54   17.70
   1   1  -3  631.74   17.70
  -1   1   3  619.44   17.80
  -1  -1  -3  383.76   11.90
  -1  -1  -3  399.76   11.90
  -1  -1  -3  399.76   11.80
  -1  -1  -3  424.06   12.00
  -1   1  -3  413.86   11.40
  -1   1  -3  439.16   11.60
   1   1   3  396.26   11.90
  -1   1  -3  409.66   11.40
   1   1   3  391.66   11.90
   1   1   3  393.56   11.80
  -3  -1  -3   23.80    1.30
  -3  -1  -3   22.00    1.00
  -3  -1  -3   20.70    1.20
  -3  -1  -3   21.60    1.20
  -3   1  -3   19.20    0.70
   3   1   3   24.20    1.20
   3   1   3   20.10    1.00
  -3   1  -3   21.20    1.00
  -3   1  -3   20.50    1.00
   3   1   3   20.90    1.20
   5  -1   3    2.70    0.40
   5  -1   3    3.20    0.50
  -5  -1  -3    2.10    0.50
  -5  -1  -3    3.10    0.60
  -5  -1  -3    2.50    0.60
   5   1   3    2.50    0.50
   5   1   3    2.50    0.40
  -5   1  -3    2.70    0.50
  -5   1  -3    4.40    0.60
   5   1   3    3.60    0.60
   7  -1   3   21.40    1.10
  -7  -1  -3   23.10    1.50
  -7  -1  -3   23.60    1.50
  -7  -1  -3   23.30    1.40
   7  -1   3   22.50    1.20
   7   1   3   20.40    1.30
   7   1   3   21.70    1.10
  -7   1  -3   25.50    1.40
  -7   1  -3   24.20    1.40
   7   1   3   21.60    1.40
  -9  -1  -3   11.80    1.20
  -9  -1  -3   10.90    1.10
   9  -1   3   13.60    1.00
  -9  -1  -3   10.30    1.10
   9  -1   3   11.10    0.90
   9   1   3    9.20    1.10
  -9   1  -3   10.50    1.20
   9   1   3   10.90    1.10
  -9   1  -3   11.80    1.10
 -11  -1  -3   47.10    2.40
 -11  -1  -3   47.60    2.50
  11  -1   3   45.30    2.20
  11  -1   3   48.90    2.20
  11   1   3   48.30    2.40
 -11   1  -3   42.60    2.50
 -11   1  -3   45.00    2.40
  11   1   3   45.20    2.30
 -13  -1  -3  253.77    8.30
 -13  -1  -3  238.88    8.10
  13  -1   3  233.98    7.90
  13  -1   3  240.98    8.00
  13  -1   3  243.58    6.80
  13   1   3  230.98    8.10
 -13   1  -3  231.88    8.10
  13   1   3  233.18    8.10
 -13   1  -3  227.78    8.30
  15  -1   3   40.10    2.40
  15  -1   3   39.90    1.40
 -15  -1  -3   40.60    2.50
 -15  -1  -3   37.60    2.60
  15  -1   3   39.00    2.30
  15   1   3   41.80    2.50
  15   1   3   39.80    2.50
 -15   1  -3   43.10    2.70
 -15   1  -3   35.80    2.30
  17  -1   3   42.10    2.70
 -17  -1  -3   47.80    2.80
 -17  -1  -3   47.60    3.00
  17  -1   3   46.80    2.70
  17  -1   3   45.00    1.70
 -17  -1  -3   49.90    2.90
 -17   1  -3   45.40    2.80
  17   1   3   49.60    2.90
  17   1   3   47.90    2.90
 -17   1  -3   52.89    3.10
 -19  -1  -3  196.78    7.50
  19  -1   3  187.98    7.20
  19  -1   3  191.28    7.30
  19  -1   3  189.78    5.90
 -19  -1  -3  202.48    7.80
 -19  -1  -3  192.38    7.20
 -19   1  -3  205.28    7.70
 -19   1  -3  175.68    7.20
  19   1   3  194.58    7.50
  19   1   3  207.48    7.50
 -21  -1  -3  257.37    9.00
  21  -1   3  241.28    7.50
  21  -1   3  255.77    9.10
 -21  -1  -3  248.28    9.50
  21  -1   3  254.37    9.00
 -21   1  -3  235.58    9.00
  21   1   3  239.48    9.10
 -21   1  -3  249.88    9.40
  21   1   3  250.47    9.30
  23  -1   3  209.08    7.70
 -23  -1  -3  183.08    9.00
  23  -1   3  197.08    6.10
  23  -1   3  205.88    7.80
 -23  -1  -3  161.98    7.20
  23   1   3  191.68    7.90
 -23   1  -3  200.08    8.10
 -23   1  -3  201.28    7.70
  23   1   3  200.38    7.80
  25  -1   3   23.00    1.30
 -25  -1  -3   23.70    2.80
 -25  -1  -3   22.50    2.20
  25  -1   3   22.20    2.20
  25  -1   3   23.30    2.30
  25   1   3   22.50    2.40
  25   1   3   23.80    3.20
 -25   1  -3   25.40    2.90
  25   1   3   24.50    1.80
 -27  -1  -3   30.20    2.80
 -27  -1  -3   34.90    3.30
 -27  -1  -3   32.70    2.70
  27  -1   3   29.70    2.70
  27  -1   3   32.20    2.80
  27  -1   3   30.60    1.60
  27   1   3   32.60    3.00
 -27   1  -3   31.30    2.90
  27   1   3   34.50    2.90
  27   1   3   32.80    2.10
 -27   1  -3   36.30    3.20
  29  -1   3   82.59    4.70
 -29  -1  -3   82.69    5.10
 -29  -1  -3   75.79    4.90
  29  -1   3   81.59    3.10
  29  -1   3   81.59    4.50
  29   1   3   80.19    3.60
 -29   1  -3   81.69    5.00
  29   1   3   83.59    4.70
  34  -2  -3   29.60    3.10
 -34  -2   3   34.00    3.00
  34  -2  -3   32.50    2.50
 -34  -2   3   28.40    2.70
 -34  -2   3   29.10    2.20
  34   2  -3   28.40    3.00
 -34   2   3   33.00    2.50
  34   2  -3   35.50    2.80
 -34   2   3   29.90    3.20
 -32  -2   3   86.89    4.70
 -32  -2   3   79.89    3.90
  32  -2  -3   81.39    5.00
  32  -2  -3   90.99    4.80
 -32   2   3   76.19    4.90
  32   2  -3   82.69    4.80
  32   2  -3   83.29    4.50
 -32   2   3   80.39    4.10
 -30  -2   3  510.15   16.20
  30  -2  -3  528.05   17.60
  30  -2  -3  499.35   17.80
  30  -2  -3  534.45   16.60
 -30   2   3  498.15   17.50
 -30   2   3  530.25   17.50
  30   2  -3  498.25   17.30
 -30   2   3  512.45   16.40
  30   2  -3  530.75   16.90
  30   2  -3  525.75   17.40
  28  -2  -3  175.28    6.80
 -28  -2   3  174.28    6.50
 -28  -2   3  178.68    7.20
 -28  -2   3  183.68    7.10
  28  -2  -3  171.78    7.50
  28   2  -3  169.38    7.30
  28   2  -3  175.28    7.00
 -28   2   3  177.88    6.70
 -28   2   3  174.68    7.60
  28   2  -3  176.48    7.50
 -28   2   3  175.78    7.40
 -26  -2   3   31.50    2.50
 -26  -2   3   28.30    2.20
 -26  -2   3   26.10    1.90
  26  -2  -3   28.40    2.10
  26   2  -3   32.80    2.70
  26   2  -3   26.30    2.40
 -26   2   3   25.70    2.10
  26   2  -3   29.30    2.50
 -26   2   3   26.90    2.70
 -26   2   3   28.60    2.10
  24  -2  -3  208.68    8.30
  24  -2  -3  213.58    7.70
 -24  -2   3  226.08    8.10
  24  -2  -3  217.38    9.40
 -24  -2   3  219.08    7.90
 -24  -2   3  218.28    7.40
 -24   2   3  212.98    7.70
 -24   2   3  219.98    7.50
 -24   2   3  216.58    8.20
  24   2  -3  210.58    8.20
  24   2  -3  211.58    8.30
 -24   2   3  230.18    8.50
  24   2  -3  228.28    8.10
  22  -2  -3  247.68    9.00
 -22  -2   3  239.38    8.70
  22  -2  -3  243.48    8.40
 -22  -2   3  251.07    8.10
 -22  -2   3  248.18    8.50
  22  -2  -3  245.28    9.00
 -22   2   3  228.28    8.80
  22   2  -3  246.68    8.90
 -22   2   3  246.78    9.00
 -22   2   3  259.27    8.30
  22   2  -3  235.68    8.90
  22   2  -3  259.57    8.90
 -22   2   3  251.97    8.50
 -20  -2   3 1147.89   32.30
  20  -2  -3 1114.69   32.40
  20  -2  -3 1123.79   32.90
 -20  -2   3 1095.89   32.50
  20  -2  -3 1096.69   32.80
 -20  -2   3 1092.09   31.80
  20   2  -3 1128.99   32.80
 -20   2   3 1105.09   32.40
  20   2  -3 1085.39   32.70
 -20   2   3 1114.79   32.80
 -20   2   3 1101.69   32.80
 -20   2   3 1113.09   32.00
  20   2  -3 1055.39   32.80
  18  -2  -3   64.99    3.40
  18  -2  -3   72.79    3.40
  18  -2  -3   69.29    3.10
 -18  -2   3   67.69    2.70
 -18  -2   3   66.59    3.10
 -18  -2   3   65.99    2.90
 -18   2   3   64.59    3.00
 -18   2   3   65.99    3.30
  18   2  -3   63.39    3.10
 -18   2   3   61.19    3.20
  18   2  -3   64.19    3.40
 -16  -2   3    0.80    0.40
  16  -2  -3    2.20    0.70
 -16  -2   3    1.10    0.50
  16  -2  -3    1.80    0.70
  16  -2  -3    1.30    0.70
 -16   2   3    0.80    0.50
 -16   2   3    1.20    0.50
  16   2  -3    0.80    0.60
 -16   2   3    3.10    0.80
 -16   2   3    0.40    0.60
  16   2  -3    2.00    0.70
  14  -2  -3  453.05   14.20
  14  -2  -3  482.35   13.90
 -14  -2   3  446.06   13.80
 -14  -2   3  465.55   13.50
 -14  -2   3  464.15   13.50
  14  -2  -3  467.25   14.20
  14   2  -3  427.36   14.20
 -14   2   3  463.65   13.50
 -14   2   3  446.06   13.90
 -14   2   3  472.95   14.10
  14   2  -3  468.85   13.50
 -14   2   3  443.46   14.10
  14   2  -3  441.26   15.30
  12  -2  -3   22.00    1.40
 -12  -2   3   22.70    1.30
 -12  -2   3   20.90    1.10
 -12  -2   3   24.80    1.20
  12  -2  -3   21.10    1.60
  12  -2  -3   20.20    1.50
  12   2  -3   24.40    1.40
 -12   2   3   21.50    1.50
 -12   2   3   20.70    1.50
 -12   2   3   22.40    1.20
 -12   2   3   20.60    1.40
  12   2  -3   20.60    1.50
  12   2  -3   23.60    1.20
  10  -2  -3  108.59    4.20
  10  -2  -3  107.19    3.70
 -10  -2   3  111.39    3.50
  10  -2  -3  104.99    4.00
 -10  -2   3  109.59    3.70
  10  -2  -3  114.19    4.20
 -10  -2   3  110.79    3.50
  10   2  -3  114.39    3.70
 -10   2   3  106.49    4.10
 -10   2   3  111.79    4.20
 -10   2   3  110.39    3.70
  10   2  -3  114.19    3.80
  10   2  -3  109.49    4.00
 -10   2   3  113.69    4.00
  -8  -2   3  381.36   11.40
   8  -2  -3  405.56   11.90
   8  -2  -3  382.46   11.50
   8  -2  -3  378.96   12.10
   8   2  -3  382.36   11.60
  -8   2   3  379.66   11.40
  -8   2   3  365.56   12.10
  -8   2   3  406.86   11.90
   8   2  -3  401.86   11.40
  -8   2   3  390.46   11.70
   8   2  -3  393.86   11.40
   6  -2  -3    4.70    0.70
   6  -2  -3    4.90    0.60
   6  -2  -3    4.20    0.70
  -6  -2   3    2.90    0.50
   6  -2  -3    4.30    0.80
   6   2  -3    3.50    0.50
   6   2  -3    3.60    0.40
  -6   2   3    3.00    0.60
  -6   2   3    3.90    0.50
   6   2  -3    3.80    0.50
  -6   2   3    3.90    0.60
  -6   2   3    3.40    0.70
   4  -2  -3  167.78    5.20
   4  -2  -3  155.28    5.30
   4  -2  -3  161.48    5.30
   4  -2  -3  168.58    5.50
  -4  -2   3  159.48    5.20
  -4   2   3  157.58    5.20
   4   2  -3  160.48    5.10
  -4   2   3  162.28    5.40
  -4   2   3  165.88    5.40
   4   2  -3  159.78    4.70
  -4   2   3  166.48    5.30
   4   2  -3  159.88    4.80
  -2  -2   3 1234.28   38.80
   2  -2  -3 1272.47   47.70
   2   2  -3 1292.47   38.90
  -2   2   3 1214.58   47.60
   0  -2  -3  339.67   10.60
   0  -2  -3  323.47   10.50
   0  -2  -3  356.46   10.40
   0  -2  -3  349.17   10.30
   0   2  -3  343.57    9.90
   0   2  -3  347.47    9.80
   0   2   3  337.57   10.50
   0   2   3  346.57   10.40
   0   2  -3  357.56   10.50
   0   2   3  334.37   10.30
   0   2   3  346.17   10.50
  -2  -2  -3 1918.61   68.79
   2  -2   3 1931.01   60.69
  -2   2  -3 1984.10   61.29
   2   2   3 1965.90   69.39
  -4  -2  -3   70.09    2.90
  -4  -2  -3   76.09    3.10
  -4  -2  -3   71.09    3.40
  -4   2  -3   77.39    2.80
  -4   2  -3   74.59    2.60
   4   2   3   74.39    2.80
   4   2   3   75.89    3.10
  -6  -2  -3  192.68    6.60
  -6  -2  -3  203.48    6.70
  -6  -2  -3  201.58    6.60
   6  -2   3  201.98    6.00
   6  -2   3  202.78    6.00
  -6   2  -3  192.88    5.70
  -6   2  -3  192.48    6.20
   6   2   3  211.58    6.80
   6   2   3  208.58    6.60
  -6   2  -3  191.78    6.50
   6   2   3  187.48    6.30
   8  -2   3 1904.41   51.39
  -8  -2  -3 1746.83   51.89
  -8   2  -3 1802.12   51.89
  10  -2   3  724.73   21.10
 -10  -2  -3  711.73   21.50
 -10  -2  -3  726.83   21.50
  10  -2   3  730.83   20.90
 -10  -2  -3  741.73   21.70
 -10   2  -3  738.43   21.30
  10   2   3  702.13   21.50
 -10   2  -3  709.83   22.10
  10   2   3  713.93   21.50
 -12  -2  -3 1517.55   42.00
  12  -2   3 1429.26   41.50
 -12  -2  -3 1407.06   41.80
 -12  -2  -3 1473.15   41.80
  12  -2   3 1456.55   41.30
 -12   2  -3 1418.16   41.60
  12   2   3 1434.66   41.80
  12   2   3 1391.06   41.80
 -12   2  -3 1472.05   41.90
  14  -2   3    1.20    0.70
 -14  -2  -3    0.50    0.70
 -14  -2  -3    1.30    0.70
 -14  -2  -3    0.80    0.60
  14  -2   3    1.20    0.60
  14   2   3    1.20    0.70
 -14   2  -3    1.10    0.70
  14   2   3   -0.10    0.60
 -14   2  -3    1.20    0.70
  16  -2   3   50.39    2.80
  16  -2   3   51.99    2.70
 -16  -2  -3   48.10    2.90
 -16  -2  -3   48.90    2.80
 -16  -2  -3   57.09    3.20
 -16   2  -3   54.59    3.00
  16   2   3   50.59    3.00
 -16   2  -3   52.29    3.10
  16   2   3   53.19    3.10
  18  -2   3  647.84   20.20
 -18  -2  -3  630.14   20.30
 -18  -2  -3  701.53   20.90
  18  -2   3  664.03   20.00
 -18  -2  -3  645.04   20.60
  18   2   3  674.93   20.70
 -18   2  -3  637.04   20.40
 -18   2  -3  705.83   20.80
  18   2   3  625.04   20.40
  20  -2   3   12.30    1.60
 -20  -2  -3   11.80    1.60
 -20  -2  -3   11.90    1.90
  20  -2   3   11.50    0.60
  20  -2   3   11.40    1.60
 -20   2  -3   15.80    2.10
  20   2   3   12.90    1.90
  20   2   3   10.10    1.70
 -20   2  -3   13.20    1.90
  22  -2   3   69.69    3.80
 -22  -2  -3   76.59    4.60
  22  -2   3   81.29    4.10
  22  -2   3   72.79    2.40
 -22   2  -3   78.69    4.30
 -22   2  -3   72.79    4.10
  22   2   3   84.09    6.20
  24  -2   3  127.39    5.60
  24  -2   3  131.89    5.80
 -24  -2  -3  134.59    6.60
 -24  -2  -3  131.69    5.80
 -24  -2  -3  121.09    6.50
  24  -2   3  119.49    3.90
 -24   2  -3  134.29    6.20
  24   2   3  140.09    6.20
  24   2   3  126.99    6.50
 -24   2  -3  136.79    6.20
 -26  -2  -3   42.20    3.10
  26  -2   3   42.70    1.60
 -26  -2  -3   44.90    3.70
 -26  -2  -3   45.30    3.40
 -26   2  -3   43.80    3.30
  26   2   3   46.00    3.50
  26   2   3   43.50    3.40
 -26   2  -3   49.30    3.60
  28  -2   3   36.00    3.50
  28  -2   3   38.20    3.00
 -28  -2  -3   33.10    4.20
  28  -2   3   36.00    1.30
 -28  -2  -3   37.70    3.60
 -28   2  -3   34.60    3.30
  28   2   3   44.20    3.40
  31  -3  -3   16.40    1.90
 -31  -3   3   15.60    1.80
 -31  -3   3   17.80    2.30
  31  -3  -3   17.70    2.60
  31   3  -3   12.40    2.10
  31   3  -3   14.50    2.10
 -31   3   3   13.10    2.40
 -31   3   3   13.50    1.80
 -29  -3   3   38.70    2.50
  29  -3  -3   33.70    3.10
  29  -3  -3   34.80    3.20
 -29  -3   3   36.50    2.70
  29  -3  -3   40.90    2.70
 -29  -3   3   35.60    2.70
 -29   3   3   40.60    3.40
  29   3  -3   35.30    3.10
 -29   3   3   36.40    3.20
  29   3  -3   37.00    3.10
 -29   3   3   36.30    2.60
 -29   3   3   34.90    2.60
  29   3  -3   38.00    3.00
 -27  -3   3  113.69    5.00
  27  -3  -3  106.49    5.60
  27  -3  -3  119.49    4.90
  27  -3  -3  118.69    5.80
 -27  -3   3  110.09    4.70
 -27  -3   3  111.59    5.10
  27   3  -3  107.39    5.20
 -27   3   3  108.39    5.60
 -27   3   3  110.29    5.50
  27   3  -3  113.99    6.10
  27   3  -3  104.99    5.40
 -27   3   3  112.29    4.90
 -27   3   3  113.49    4.90
  25  -3  -3    4.30    1.30
 -25  -3   3    3.20    0.90
 -25  -3   3    2.10    0.90
 -25  -3   3    4.50    1.20
  25  -3  -3    2.60    0.90
 -25   3   3    3.30    1.30
 -25   3   3    3.90    1.00
  25   3  -3    3.70    1.30
 -25   3   3    3.10    0.90
  25   3  -3    4.00    1.20
  23  -3  -3   67.69    3.40
 -23  -3   3   72.09    3.60
 -23  -3   3   66.39    3.30
  23  -3  -3   65.49    3.90
  23  -3  -3   70.89    3.90
 -23   3   3   72.09    3.40
 -23   3   3   70.19    3.90
 -23   3   3   67.79    3.40
 -23   3   3   63.39    3.70
  23   3  -3   66.69    3.90
  23   3  -3   68.99    3.70
 -21  -3   3  655.93   19.80
  21  -3  -3  701.03   20.80
  21  -3  -3  632.04   20.60
  21  -3  -3  665.33   20.10
 -21  -3   3  666.03   20.20
 -21  -3   3  675.63   19.80
  21   3  -3  610.84   20.60
  21   3  -3  679.43   20.50
 -21   3   3  644.04   20.50
 -21   3   3  670.73   20.70
 -21   3   3  670.13   19.90
 -21   3   3  644.34   20.00
  19  -3  -3  154.08    6.20
  19  -3  -3  150.48    5.70
 -19  -3   3  154.28    5.50
  19  -3  -3  154.48    6.30
 -19  -3   3  162.58    5.60
 -19  -3   3  163.78    5.90
  19   3  -3  164.28    6.00
 -19   3   3  161.88    6.20
 -19   3   3  158.48    5.60
  19   3  -3  143.49    6.20
 -19   3   3  156.08    5.80
 -19   3   3  151.38    6.10
 -17  -3   3  744.33   21.90
 -17  -3   3  755.02   21.80
  17  -3  -3  774.42   22.70
  17  -3  -3  758.02   22.70
  17  -3  -3  754.92   22.20
 -17  -3   3  742.63   22.20
 -17   3   3  724.53   21.90
 -17   3   3  723.13   22.50
  17   3  -3  714.33   22.60
  17   3  -3  768.32   21.90
  17   3  -3  742.63   22.30
 -17   3   3  735.83   22.60
  15  -3  -3   30.20    1.90
 -15  -3   3   31.60    1.70
  15  -3  -3   32.50    2.20
 -15  -3   3   25.60    1.80
 -15  -3   3   31.10    1.70
  15  -3  -3   32.00    2.20
  15   3  -3   33.20    2.00
 -15   3   3   32.50    2.10
  15   3  -3   31.50    2.10
  15   3  -3   33.80    1.80
 -15   3   3   32.80    1.90
 -15   3   3   30.30    2.10
 -15   3   3   30.80    1.80
 -13  -3   3    8.90    0.80
  13  -3  -3   10.10    1.40
 -13  -3   3    7.70    0.90
  13  -3  -3    7.80    1.20
 -13  -3   3    9.40    1.00
  13  -3  -3    8.50    1.10
 -13   3   3   10.70    1.60
  13   3  -3    8.20    0.90
 -13   3   3    8.90    1.20
 -13   3   3    6.80    1.00
  13   3  -3    8.70    1.20
  13   3  -3    8.90    1.10
 -13   3   3    8.90    1.00
 -11  -3   3 2024.90   56.29
 -11   3   3 1967.30   56.99
  -9  -3   3  447.16   13.30
   9  -3  -3  435.26   13.40
  -9  -3   3  449.86   12.80
   9  -3  -3  453.55   13.50
   9  -3  -3  462.25   13.90
   9  -3  -3  450.65   13.70
   9   3  -3  441.06   13.20
  -9   3   3  447.36   13.60
  -9   3   3  423.16   13.50
   9   3  -3  414.76   13.40
  -9   3   3  463.75   13.80
  -9   3   3  460.35   13.40
   9   3  -3  429.26   13.30
   7  -3  -3  980.60   28.20
   7  -3  -3  964.50   27.70
  -7  -3   3  938.61   27.70
   7  -3  -3  974.80   28.00
   7  -3  -3  960.80   27.80
  -7   3   3 1025.70   28.00
  -7   3   3  971.10   27.70
   7   3  -3  917.01   27.50
   7   3  -3  878.81   28.00
  -7   3   3  947.01   27.80
  -7   3   3  991.40   28.10
   7   3  -3  965.10   27.40
   5  -3  -3  179.08    5.90
   5  -3  -3  170.88    5.90
  -5  -3   3  171.98    5.80
   5  -3  -3  182.78    6.10
   5  -3  -3  186.58    6.20
   5   3  -3  168.88    5.50
  -5   3   3  174.98    5.80
   5   3  -3  170.58    5.80
  -5   3   3  173.08    6.10
   5   3  -3  177.18    5.50
  -5   3   3  179.48    6.00
   3  -3  -3   66.29    2.80
   3  -3  -3   63.19    2.60
   3  -3  -3   62.79    2.90
  -3  -3   3   59.69    2.60
   3  -3  -3   59.89    2.60
  -3   3   3   64.49    2.80
  -3   3   3   58.29    2.60
   3   3  -3   64.99    2.30
  -3   3   3   57.69    2.80
   3   3  -3   64.89    2.60
   3   3  -3   63.39    2.30
  -3   3   3   60.09    2.60
  -1   3   3 1358.56   39.10
  -1  -3  -3   11.50    1.20
  -1  -3  -3    9.20    1.00
  -1  -3  -3   11.30    1.00
   1   3   3    9.70    1.00
  -1   3  -3   10.40    0.80
  -1   3  -3    9.70    1.10
   1   3   3   11.00    1.30
  -1   3  -3   10.80    0.80
   1   3   3    9.90    1.00
   1   3   3   13.40    1.20
  -3  -3  -3  217.28    7.40
  -3  -3  -3  211.68    7.20
  -3  -3  -3  220.48    7.40
  -3   3  -3  220.98    7.30
  -3   3  -3  217.08    6.90
  -3   3  -3  221.28    6.90
   3   3   3  222.38    7.50
   3   3   3  201.48    7.10
   3   3   3  224.58    7.30
   3   3   3  238.48    7.40
   5  -3   3  460.15   13.30
   5  -3   3  480.15   13.40
  -5  -3  -3  444.86   14.10
  -5  -3  -3  477.95   14.40
  -5  -3  -3  455.85   14.40
   5   3   3  454.55   14.30
  -5   3  -3  479.75   14.00
  -5   3  -3  446.86   13.50
  -5   3  -3  462.65   13.80
   5   3   3  493.55   14.50
  -5   3  -3  451.55   14.30
   5   3   3  479.15   14.20
   5   3   3  466.65   14.00
  -7  -3  -3  206.68    7.30
  -7  -3  -3  212.28    7.10
   7  -3   3  212.68    6.40
   7  -3   3  215.58    6.50
  -7  -3  -3  218.98    7.40
  -7   3  -3  201.48    6.80
   7   3   3  196.18    7.30
  -7   3  -3  213.88    7.30
  -7   3  -3  206.78    6.30
   7   3   3  201.98    6.90
   7   3   3  220.28    7.30
   7   3   3  211.58    7.10
  -7   3  -3  211.58    7.00
   9  -3   3  149.19    4.90
  -9  -3  -3  152.58    5.70
   9  -3   3  149.88    5.10
  -9   3  -3  143.19    4.60
  -9   3  -3  150.38    5.20
  -9   3  -3  150.68    5.50
   9   3   3  153.58    5.50
   9   3   3  144.19    5.30
  -9   3  -3  150.88    5.70
   9   3   3  145.49    5.60
  11  -3   3  593.44   17.90
 -11  -3  -3  621.84   18.50
  11  -3   3  612.04   17.60
 -11  -3  -3  596.94   18.20
 -11  -3  -3  607.04   18.50
  11   3   3  593.34   17.90
 -11   3  -3  598.14   17.10
  11   3   3  579.74   18.30
  11   3   3  580.84   18.40
 -11   3  -3  595.74   18.00
 -11   3  -3  610.34   18.40
 -11   3  -3  588.84   18.50
 -13  -3  -3   55.19    3.10
  13  -3   3   57.59    2.80
  13  -3   3   53.39    2.70
 -13  -3  -3   54.09    3.10
 -13  -3  -3   59.49    3.10
  13   3   3   56.39    3.20
 -13   3  -3   56.99    2.90
  13   3   3   63.19    3.20
 -13   3  -3   60.49    2.00
 -13   3  -3   59.69    3.30
 -13   3  -3   64.09    3.30
  15  -3   3  631.54   19.30
  15  -3   3  641.14   19.70
 -15  -3  -3  660.23   20.30
 -15  -3  -3  658.23   20.00
 -15  -3  -3  643.74   20.00
 -15   3  -3  633.34   20.40
 -15   3  -3  634.24   19.80
  15   3   3  679.23   20.30
  15   3   3  646.84   20.00
 -15   3  -3  630.94   20.20
 -15   3  -3  662.53   18.50
 -17  -3  -3  305.97   11.00
 -17  -3  -3  320.17   10.90
  17  -3   3  312.87   10.30
  17  -3   3  317.77   10.50
 -17  -3  -3  325.47   10.80
  17   3   3  302.07   10.80
  17   3   3  327.17   11.20
 -17   3  -3  306.47   11.00
 -17   3  -3  314.97   10.80
 -19  -3  -3   21.40    2.20
 -19  -3  -3   31.50    2.80
  19  -3   3   28.50    2.10
 -19  -3  -3   35.20    2.50
 -19   3  -3   32.50    2.50
  19   3   3   31.70    2.50
  19   3   3   31.00    2.80
 -19   3  -3   32.10    2.70
  21  -3   3  947.31   27.80
 -21  -3  -3  907.31   28.40
  21  -3   3  881.21   27.50
 -21  -3  -3  900.21   28.50
 -21   3  -3  939.91   28.50
 -21   3  -3  905.01   28.10
  21   3   3  903.21   28.20
  21   3   3  950.30   28.70
 -23  -3  -3   93.29    5.40
  23  -3   3   98.99    4.80
 -23  -3  -3   90.89    5.10
 -23  -3  -3  105.29    5.40
  23  -3   3  102.69    4.80
  23   3   3  117.19    5.50
 -23   3  -3  104.69    5.40
 -23   3  -3  131.19    8.30
  23   3   3  102.29    5.50
 -25  -3  -3  368.96   13.30
  25  -3   3  363.26   12.60
 -25  -3  -3  354.06   12.70
  25  -3   3  370.16   12.60
 -25  -3  -3  372.76   13.70
 -25   3  -3  371.36   13.30
 -25   3  -3  355.96   13.30
  25   3   3  356.36   13.50
  25   3   3  370.66   13.30
 -27  -3  -3  212.78    9.10
  27  -3   3  179.28    7.70
 -27   3  -3  182.18    8.30
  27   3   3  199.88    8.50
 -30  -4   3  569.94   17.80
  30  -4  -3  487.85   17.10
  30  -4  -3  533.25   18.60
 -30   4   3  562.34   18.90
  30   4  -3  551.04   18.30
  30   4  -3  539.15   18.50
 -30   4   3  554.44   17.50
 -30   4   3  535.85   17.50
 -28  -4   3    6.90    1.20
 -28  -4   3    6.10    1.40
 -28  -4   3    5.30    1.30
  28  -4  -3    7.00    1.80
  28   4  -3    4.90    1.50
  28   4  -3    5.70    1.60
 -28   4   3    5.20    1.40
 -28   4   3    5.70    1.70
 -28   4   3    7.50    1.40
 -26  -4   3  225.58    8.00
 -26  -4   3  225.38    8.20
  26  -4  -3  205.58    7.90
 -26  -4   3  223.18    8.00
  26  -4  -3  218.28    8.90
  26  -4  -3  219.28    9.00
 -26   4   3  217.48    8.10
  26   4  -3  217.98    8.60
 -26   4   3  212.18    8.00
 -26   4   3  226.38    9.10
 -26   4   3  217.58    8.80
  26   4  -3  207.98    8.80
 -24  -4   3   28.90    2.30
 -24  -4   3   27.60    2.10
 -24  -4   3   27.50    2.10
  24  -4  -3   29.00    2.60
  24  -4  -3   26.40    2.10
 -24   4   3   25.80    2.10
 -24   4   3   30.70    2.80
 -24   4   3   29.70    2.60
 -24   4   3   28.30    2.20
  24   4  -3   25.80    2.40
  24   4  -3   25.10    2.50
 -22  -4   3  125.59    5.10
 -22  -4   3  118.89    5.40
  22  -4  -3  122.59    5.10
 -22  -4   3  129.69    5.30
  22  -4  -3  137.19    5.90
  22   4  -3  113.09    5.60
 -22   4   3  129.39    5.20
 -22   4   3  134.99    5.90
 -22   4   3  123.39    5.10
  22   4  -3  122.49    5.40
  20  -4  -3  445.46   14.20
 -20  -4   3  456.05   14.10
  20  -4  -3  455.35   14.90
 -20  -4   3  440.36   13.80
 -20  -4   3  451.25   14.20
  20  -4  -3  442.06   14.80
 -20   4   3  438.26   14.10
  20   4  -3  465.55   14.10
 -20   4   3  439.56   14.90
  20   4  -3  442.16   14.40
 -20   4   3  435.96   14.10
  20   4  -3  455.65   14.90
  18  -4  -3   34.20    2.30
 -18  -4   3   40.10    2.30
  18  -4  -3   39.60    2.70
  18  -4  -3   36.90    2.60
 -18  -4   3   39.40    2.10
 -18  -4   3   40.90    2.40
  18   4  -3   36.10    2.40
 -18   4   3   35.10    2.60
  18   4  -3   36.60    2.60
 -18   4   3   33.70    2.20
 -18   4   3   37.30    2.30
  18   4  -3   38.00    2.20
 -16  -4   3  167.18    6.10
  16  -4  -3  167.98    6.70
  16  -4  -3  175.28    6.70
  16  -4  -3  171.98    6.20
  16   4  -3  169.18    6.50
  16   4  -3  180.28    6.10
 -16   4   3  163.48    6.50
 -16   4   3  164.28    6.50
 -16   4   3  167.78    6.20
  16   4  -3  171.68    6.20
 -16   4   3  163.58    6.10
  14  -4  -3   55.89    3.00
 -14  -4   3   56.89    2.30
 -14  -4   3   57.99    2.80
  14  -4  -3   51.59    3.10
 -14  -4   3   58.09    2.70
  14  -4  -3   58.29    2.90
 -14   4   3   54.89    2.80
  14   4  -3   54.89    2.80
 -14   4   3   54.89    3.10
  14   4  -3   54.29    2.90
  14   4  -3   59.09    2.80
 -14   4   3   57.59    2.80
 -14   4   3   55.59    3.00
  12  -4  -3  482.25   14.60
 -12  -4   3  465.45   14.20
  12  -4  -3  438.36   14.30
 -12  -4   3  467.95   13.50
 -12  -4   3  455.15   13.80
  12  -4  -3  457.25   14.20
  12  -4  -3  450.25   14.70
  12   4  -3  472.35   14.20
 -12   4   3  466.95   14.20
 -12   4   3  437.26   14.20
 -12   4   3  486.75   14.70
  12   4  -3  459.35   14.30
  12   4  -3  463.55   14.10
 -12   4   3  445.76   14.60
  10  -4  -3  118.09    4.80
  10  -4  -3  110.79    4.30
 -10  -4   3  105.49    3.80
 -10  -4   3  109.09    4.30
  10  -4  -3  119.99    4.70
  10  -4  -3  106.29    4.40
 -10  -4   3  114.19    3.60
  10   4  -3  115.29    4.40
 -10   4   3  109.79    4.70
 -10   4   3  109.89    4.40
 -10   4   3  108.89    4.50
  10   4  -3  108.69    4.30
 -10   4   3  118.99    4.40
  10   4  -3  114.49    4.20
   8  -4  -3  578.04   17.00
   8  -4  -3  544.55   16.90
  -8  -4   3  529.25   16.00
   8  -4  -3  582.44   17.20
  -8  -4   3  556.14   16.90
   8  -4  -3  549.65   17.30
  -8   4   3  570.24   17.10
  -8   4   3  570.74   17.30
  -8   4   3  559.04   16.90
   8   4  -3  529.95   16.80
   8   4  -3  575.64   16.80
  -8   4   3  559.94   16.90
   8   4  -3  570.84   16.70
   6  -4  -3    0.20    0.50
   6  -4  -3    1.00    0.70
   6  -4  -3    0.90    0.60
  -6  -4   3    0.80    0.60
  -6   4   3    0.60    0.60
   6   4  -3    1.40    0.60
   6   4  -3    1.30    0.60
  -6   4   3    1.80    0.70
   6   4  -3    0.30    0.50
  -6   4   3    0.20    0.60
   4  -4  -3  256.97    8.40
  -4  -4   3  247.08    8.40
   4  -4  -3  241.88    8.60
   4  -4  -3  254.97    9.10
  -4   4   3  243.18    8.60
   4   4  -3  268.87    8.40
   4   4  -3  247.88    8.10
  -4   4   3  261.57    8.70
  -4   4   3  266.87    8.40
  -4   4   3  251.77    8.80
  -2  -4   3  738.73   22.00
   2  -4  -3  730.03   22.20
   2  -4  -3  762.62   22.20
   2  -4  -3  728.43   21.90
   2   4  -3  730.83   21.90
  -2   4   3  731.93   22.10
  -2   4   3  734.83   22.20
   2   4  -3  715.13   21.50
  -2   4   3  748.53   22.30
   2   4  -3  756.22   21.40
  -2   4   3  741.83   21.90
   0  -4  -3    4.50    0.90
   0  -4   3    6.70    1.10
   0  -4  -3    8.70    1.40
   0  -4  -3    3.10    1.10
   0   4  -3    5.30    0.80
   0   4   3    5.20    1.00
   0   4   3    6.60    1.00
   0   4   3    4.20    0.90
   0   4  -3    5.00    1.00
   0   4   3    5.50    1.00
   0   4  -3    5.60    0.80
  -2  -4  -3 1048.70   30.90
  -2  -4  -3 1065.19   31.40
  -2  -4  -3 1027.40   30.60
  -2   4  -3 1064.89   30.70
   2   4   3 1035.50   30.60
  -2   4  -3 1043.10   30.10
   2   4   3 1030.80   30.90
   2   4   3 1073.19   30.60
  -2   4  -3 1034.00   30.30
   2   4   3 1038.70   30.90
  -2   4  -3 1086.69   30.50
   4  -4   3   19.60    1.00
   4  -4   3   20.60    0.90
  -4  -4  -3   20.60    1.80
  -4  -4  -3   19.90    1.60
  -4  -4  -3   19.90    1.60
   4   4   3   21.50    1.60
  -4   4  -3   20.00    1.30
  -4   4  -3   19.50    1.40
   4   4   3   20.00    1.70
  -4   4  -3   19.60    1.60
   4   4   3   18.00    1.70
  -4   4  -3   20.30    1.40
   4   4   3   20.00    1.60
  -6  -4  -3  361.26   12.30
   6  -4   3  362.26   11.20
   6  -4   3  378.56   11.00
  -6  -4  -3  395.96   12.20
   6   4   3  371.76   12.10
   6   4   3  372.36   12.40
  -6   4  -3  364.26   11.30
  -6   4  -3  392.86   12.20
  -6   4  -3  389.56   11.80
   6   4   3  370.86   12.20
   6   4   3  405.06   12.00
  -6   4  -3  382.06   11.80
  -8  -4  -3  516.15   15.70
   8  -4   3  492.25   14.70
  -8  -4  -3  462.05   15.30
   8  -4   3  501.95   14.40
  -8  -4  -3  516.25   15.70
   8   4   3  487.05   15.50
  -8   4  -3  517.95   15.60
  -8   4  -3  511.95   15.10
   8   4   3  513.15   15.40
   8   4   3  516.55   15.30
   8   4   3  469.75   15.60
  -8   4  -3  444.36   14.40
  -8   4  -3  472.15   15.10
 -10  -4  -3    1.60    0.70
  10  -4   3    2.00    0.50
  10  -4   3    2.00    0.60
 -10  -4  -3    3.50    1.10
 -10  -4  -3    2.10    0.90
 -10   4  -3    2.00    0.50
  10   4   3    1.00    0.70
  10   4   3    0.40    0.70
 -10   4  -3    1.10    0.70
 -10   4  -3    1.90    0.70
  10   4   3    3.00    0.90
  10   4   3    1.50    0.70
 -10   4  -3    1.40    0.80
  12  -4   3  426.26   13.40
 -12  -4  -3  388.56   13.50
  12  -4   3  414.36   12.80
 -12  -4  -3  404.66   13.40
 -12  -4  -3  416.76   13.30
  12   4   3  373.06   13.20
 -12   4  -3  410.76   13.10
 -12   4  -3  402.76   13.50
 -12   4  -3  426.66   13.40
 -12   4  -3  424.06   12.20
  12   4   3  409.36   13.60
  12   4   3  424.26   13.40
  12   4   3  423.66   13.10
  14  -4   3    2.30    0.70
 -14  -4  -3    0.90    0.90
 -14  -4  -3    1.80    1.00
 -14  -4  -3    1.90    0.90
  14  -4   3    2.40    0.80
 -14   4  -3    1.70    0.40
  14   4   3    2.80    1.00
 -14   4  -3    2.10    0.90
 -14   4  -3    1.20    0.90
  14   4   3    1.90    0.80
 -14   4  -3    1.70    0.90
 -16  -4  -3  302.37   11.10
  16  -4   3  311.67   10.30
  16  -4   3  306.57   10.00
 -16  -4  -3  287.07   10.80
 -16   4  -3  321.67    9.30
 -16   4  -3  299.07   11.20
  16   4   3  314.17   13.10
 -16   4  -3  305.07   10.60
  16   4   3  329.47   10.70
 -16   4  -3  322.37   11.00
 -18  -4  -3  170.18    7.20
  18  -4   3  165.48    6.20
 -18  -4  -3  178.48    7.50
  18  -4   3  171.48    6.50
 -18   4  -3  155.08    5.20
 -18   4  -3  167.28    6.80
 -18   4  -3  166.88    7.10
 -18   4  -3  177.38    7.30
  18   4   3  172.48    7.00
  20  -4   3   65.49    3.50
 -20  -4  -3   69.19    4.30
 -20  -4  -3   63.59    3.90
  20  -4   3   63.29    3.30
 -20  -4  -3   59.79    3.70
  20   4   3   66.69    3.90
 -20   4  -3   64.19    4.10
 -20   4  -3   68.19    4.00
  20   4   3   59.79    4.00
 -20   4  -3   65.09    4.00
  22  -4   3   28.70    2.30
 -22  -4  -3   32.40    2.90
  22  -4   3   31.70    2.40
 -22  -4  -3   35.40    3.20
 -22  -4  -3   29.20    2.60
  22   4   3   34.20    3.20
 -22   4  -3   31.70    3.00
 -22   4  -3   35.00    2.90
 -22   4  -3   31.40    3.00
  22   4   3   31.00    2.80
  24  -4   3  101.59    4.90
  24  -4   3  113.69    5.10
 -24  -4  -3  112.89    6.00
 -24   4  -3  109.89    6.20
 -24   4  -3   98.69    5.70
 -24   4  -3  104.29    5.80
  24   4   3  113.49    5.80
 -26  -4  -3  101.49    6.00
 -26   4  -3  101.59    5.70
  26   4   3  100.49    5.70
 -26   4  -3  102.79    5.80
  27  -5  -3   24.40    2.20
 -27  -5   3   23.70    2.30
 -27  -5   3   22.30    2.10
 -27  -5   3   20.60    2.60
  27  -5  -3   24.80    3.00
  27   5  -3   21.50    2.60
 -27   5   3   22.70    2.90
 -27   5   3   25.70    2.40
 -27   5   3   24.80    2.60
 -25  -5   3  163.28    6.40
  25  -5  -3  157.08    7.20
 -25  -5   3  151.08    7.30
  25  -5  -3  184.48   10.30
  25  -5  -3  154.48    6.40
  25   5  -3  142.89    6.70
 -25   5   3  155.08    6.60
 -25   5   3  145.89    6.20
  25   5  -3  182.58    7.60
 -25   5   3  160.48    7.20
 -23  -5   3    0.40    0.80
  23  -5  -3    1.00    1.10
  23  -5  -3    1.40    1.10
  23  -5  -3    1.10    1.30
 -23   5   3    0.20    0.70
 -23   5   3    1.10    1.10
  23   5  -3   -0.20    0.80
  23   5  -3    1.20    0.90
 -23   5   3    1.30    1.00
  23   5  -3    1.20    1.00
  21  -5  -3  295.27   10.90
 -21  -5   3  299.47    9.50
  21  -5  -3  262.37   11.60
 -21  -5   3  297.97   10.00
  21  -5  -3  296.77   10.20
 -21  -5   3  302.87   10.30
 -21   5   3  289.17   10.80
 -21   5   3  312.27   11.00
 -21   5   3  304.47   10.40
  21   5  -3  295.27   10.60
  21   5  -3  287.27   10.00
 -21   5   3  294.97   10.20
  21   5  -3  302.37   10.90
 -19  -5   3    1.40    0.80
 -19  -5   3    1.00    0.60
 -19  -5   3    0.30    0.60
  19  -5  -3    1.20    0.80
  19  -5  -3    1.70    1.00
 -19   5   3    1.30    0.80
  19   5  -3    0.90    0.80
  19   5  -3    0.80    0.70
 -19   5   3    0.80    0.90
 -19   5   3    0.90    0.80
  19   5  -3    1.50    0.90
 -17  -5   3  241.48    7.70
  17  -5  -3  243.68    8.50
 -17  -5   3  245.58    8.10
 -17  -5   3  246.78    8.50
  17  -5  -3  205.18   10.90
 -17   5   3  241.28    8.50
 -17   5   3  242.18    8.90
  17   5  -3  246.88    8.40
  17   5  -3  230.18    8.50
 -17   5   3  229.78    8.30
  17   5  -3  240.78    8.70
 -15  -5   3   28.50    2.10
 -15  -5   3   29.10    1.60
  15  -5  -3   30.70    2.40
  15  -5  -3   29.20    2.10
  15  -5  -3   29.80    2.40
 -15   5   3   26.70    2.10
  15   5  -3   27.00    2.20
 -15   5   3   28.60    2.20
  15   5  -3   27.00    2.00
  15   5  -3   27.90    2.10
 -13  -5   3  409.26   12.10
  13  -5  -3  402.76   13.20
  13  -5  -3  412.76   13.40
 -13  -5   3  411.36   12.50
 -13  -5   3  419.36   13.10
  13  -5  -3  409.06   13.00
  13  -5  -3  415.36   13.60
 -13   5   3  406.76   13.00
 -13   5   3  408.66   13.40
  13   5  -3  399.76   13.00
  13   5  -3  377.46   13.10
  13   5  -3  410.46   13.00
 -13   5   3  396.36   13.00
 -11  -5   3  137.79    4.80
  11  -5  -3  137.89    5.70
 -11  -5   3  140.19    5.50
  11  -5  -3  140.19    5.50
  11  -5  -3  142.69    5.90
  11  -5  -3  146.39    5.70
 -11  -5   3  142.59    4.60
 -11   5   3  143.99    5.60
  11   5  -3  138.19    5.50
 -11   5   3  138.09    5.50
  11   5  -3  140.49    5.40
  11   5  -3  146.59    5.50
 -11   5   3  145.39    5.80
  -9  -5   3   38.60    2.40
  -9  -5   3   41.50    1.80
   9  -5  -3   37.80    2.40
   9  -5  -3   40.90    2.70
  -9  -5   3   40.40    1.60
   9  -5  -3   43.00    2.60
   9   5  -3   34.80    3.20
  -9   5   3   40.50    2.50
  -9   5   3   39.30    2.60
  -9   5   3   41.00    2.50
   9   5  -3   42.00    2.40
   9   5  -3   41.80    2.40
   7  -5  -3  584.54   17.90
  -7  -5   3  533.45   16.60
   7  -5  -3  582.14   18.20
  -7  -5   3  589.74   17.90
   7  -5  -3  574.34   18.00
   7   5  -3  574.24   17.80
   7   5  -3  602.34   17.60
  -7   5   3  584.44   18.20
   7   5  -3  580.44   17.70
  -7   5   3  567.64   17.80
  -7   5   3  605.34   17.90
   5  -5  -3    1.70    0.90
   5  -5  -3    2.10    0.80
   5  -5  -3    2.50    0.90
  -5  -5   3    2.60    0.80
  -5   5   3    2.40    0.90
   5   5  -3    2.30    0.70
  -5   5   3    2.10    0.90
  -5   5   3    1.90    0.90
   5   5  -3    1.70    0.70
  -5   5   3    2.80    0.90
   5   5  -3    1.90    0.70
   3  -5  -3 1032.80   30.80
   3  -5  -3 1040.10   31.00
   3  -5  -3  993.50   30.60
  -3  -5   3 1028.80   30.80
  -3   5   3 1032.90   31.00
   3   5  -3 1034.90   30.40
  -3   5   3 1062.69   30.70
  -3   5   3 1049.49   31.10
   3   5  -3 1081.69   30.70
   3   5  -3 1060.09   30.40
  -3   5   3 1028.20   30.60
   1  -5  -3   44.00    2.80
   1  -5  -3   45.30    2.60
   1  -5  -3   47.30    2.70
  -1  -5   3   44.40    2.70
  -1   5   3   47.50    2.70
  -1   5   3   45.80    2.60
  -1   5   3   41.50    2.80
   1   5  -3   48.40    2.30
  -1   5   3   43.50    2.80
   1   5  -3   44.90    2.60
   1   5  -3   44.70    2.40
  -1  -5  -3  358.06   11.90
  -1  -5  -3  373.76   11.80
   1  -5   3  346.37   11.90
  -1  -5  -3  356.76   11.70
   1   5   3  348.97   11.90
   1   5   3  376.36   11.70
  -1   5  -3  362.86   11.40
   1   5   3  350.96   12.00
  -1   5  -3  347.27   11.30
  -1   5  -3  370.86   11.30
   1   5   3  359.36   11.70
  -1   5  -3  364.56   11.80
  -3  -5  -3  283.77    9.70
  -3  -5  -3  272.87    9.80
  -3  -5  -3  290.27    9.70
   3  -5   3  283.67    8.20
  -3   5  -3  284.37    9.30
  -3   5  -3  276.37    9.70
   3   5   3  287.47    9.60
   3   5   3  294.47    9.90
  -3   5  -3  282.37    9.10
   3   5   3  293.07    9.70
   3   5   3  282.27    9.90
  -3   5  -3  277.97    9.30
  -5  -5  -3   52.79    3.20
  -5  -5  -3   54.39    3.00
   5  -5   3   55.09    2.00
   5   5   3   53.29    3.00
  -5   5  -3   58.69    3.20
   5   5   3   60.19    3.30
   5   5   3   55.49    3.00
  -5   5  -3   53.79    2.80
  -5   5  -3   50.89    3.90
  -5   5  -3   60.39    2.60
  -7  -5  -3  996.50   29.60
   7  -5   3  980.20   28.00
  -7  -5  -3 1005.20   29.30
   7  -5   3  962.30   28.20
   7   5   3  988.70   29.60
   7   5   3  995.00   29.40
  -7   5  -3  977.40   29.10
  -7   5  -3  964.10   28.50
  -7   5  -3 1002.00   29.50
  -7   5  -3  981.70   29.00
   7   5   3  977.70   29.20
  -9  -5  -3   18.80    1.80
   9  -5   3   16.60    1.30
   9  -5   3   15.10    1.10
  -9  -5  -3   15.50    2.00
   9   5   3   17.50    1.80
   9   5   3   19.50    2.20
  -9   5  -3   16.50    1.30
  -9   5  -3   16.40    2.00
  -9   5  -3   14.00    1.60
   9   5   3   17.80    1.70
  -9   5  -3   16.30    1.70
  11  -5   3  449.66   13.50
  11  -5   3  434.36   13.10
 -11  -5  -3  444.06   14.60
 -11   5  -3  438.26   14.10
 -11   5  -3  449.86   14.20
  11   5   3  396.36   15.60
  11   5   3  427.06   16.90
 -11   5  -3  468.35   13.30
 -11   5  -3  423.06   15.30
  13  -5   3  149.79    5.30
 -13  -5  -3  138.89    8.30
 -13  -5  -3  144.99    6.20
  13  -5   3  145.69    5.40
  13   5   3  151.78    6.30
 -13   5  -3  147.39    5.00
 -13   5  -3  153.28    5.90
 -13   5  -3  149.88    6.10
 -13   5  -3  139.39    6.20
  13   5   3  145.69    6.10
 -15  -5  -3  197.38    8.00
  15  -5   3  199.78    6.80
 -15  -5  -3  202.88    7.90
 -15  -5  -3  196.98    7.80
  15  -5   3  210.58    7.20
  15   5   3  193.58    7.80
 -15   5  -3  212.78    8.20
  15   5   3  198.38    7.60
 -15   5  -3  194.48    7.70
 -15   5  -3  203.08    6.50
 -15   5  -3  189.88    7.60
 -17  -5  -3  247.58    9.30
 -17  -5  -3  237.58    9.40
  17  -5   3  256.77    8.40
  17  -5   3  249.58    8.60
 -17  -5  -3  253.77    9.70
  17   5   3  240.78    9.30
 -17   5  -3  238.18    9.40
  17   5   3  247.98    9.70
 -17   5  -3  253.17    9.60
  17   5   3  254.47    9.20
 -17   5  -3  229.98    7.70
 -17   5  -3  261.17    9.30
  19  -5   3  121.39    4.90
 -19  -5  -3  118.79    6.00
 -19  -5  -3  116.19    5.70
 -19   5  -3  119.79    5.90
 -19   5  -3  123.59    5.70
 -19   5  -3  123.69    4.10
  19   5   3  116.99    5.40
  19   5   3  111.59    5.60
 -19   5  -3  122.09    6.00
  21  -5   3  194.28    7.40
  21  -5   3  212.38    7.70
 -21  -5  -3  211.58    8.80
 -21   5  -3  191.48    8.50
 -21   5  -3  210.58    8.70
 -21   5  -3  204.38    6.40
 -21   5  -3  198.28    8.30
  21   5   3  207.88    8.50
 -22  -6   3  393.66   13.40
  22  -6  -3  374.86   13.80
 -22  -6   3  375.96   13.80
 -22  -6   3  421.56   12.80
  22  -6  -3  386.06   13.20
 -22   6   3  388.06   14.10
  22   6  -3  380.56   13.50
 -22   6   3  390.56   13.50
  22   6  -3  407.66   13.30
 -22   6   3  390.96   13.20
  20  -6  -3   -1.00    0.80
  20  -6  -3    1.60    1.10
 -20  -6   3   -0.10    0.70
 -20  -6   3    0.50    0.60
 -20  -6   3    1.70    0.90
  20  -6  -3    0.00    0.80
  20   6  -3    1.10    0.90
 -20   6   3    1.40    0.80
 -20   6   3    1.20    1.20
  20   6  -3   -0.50    0.90
  20   6  -3    1.70    1.00
 -20   6   3    2.90    1.20
 -18  -6   3    3.30    0.80
 -18  -6   3    3.20    0.90
  18  -6  -3    3.00    1.20
 -18  -6   3    5.70    2.00
  18  -6  -3    1.80    1.00
  18  -6  -3    1.20    1.00
  18   6  -3    4.00    1.10
  18   6  -3    1.60    1.00
 -18   6   3    2.10    1.20
 -18   6   3    2.60    1.00
  16  -6  -3  442.26   17.30
 -16  -6   3  503.15   16.20
  16  -6  -3  505.15   16.70
 -16  -6   3  515.95   14.90
  16   6  -3  517.75   16.10
 -16   6   3  497.65   16.00
 -16   6   3  510.35   16.70
 -16   6   3  510.85   16.60
  16   6  -3  497.55   16.40
 -16   6   3  506.95   16.30
  16   6  -3  488.85   18.50
  14  -6  -3  277.67   10.00
 -14  -6   3  275.87    8.30
  14  -6  -3  270.97    9.90
 -14  -6   3  238.58   11.50
  14  -6  -3  270.27    9.90
 -14  -6   3  268.87    8.60
 -14   6   3  267.97   10.10
  14   6  -3  266.67    9.50
 -14   6   3  271.97    9.50
 -14   6   3  269.57    9.90
 -14   6   3  287.87    9.80
  14   6  -3  268.27    9.50
  14   6  -3  269.47    9.80
  12  -6  -3  728.43   22.50
  12  -6  -3  722.13   22.60
 -12  -6   3  692.13   21.00
 -12  -6   3  728.63   20.80
 -12   6   3  725.23   22.20
  12   6  -3  740.13   22.20
  12   6  -3  717.83   22.20
 -12   6   3  741.23   22.50
 -12   6   3  705.23   22.70
 -12   6   3  703.53   22.20
  12   6  -3  736.53   22.40
  10  -6  -3   -0.20    0.70
 -10  -6   3    0.90    0.40
 -10  -6   3    0.70    0.40
  10   6  -3    2.00    0.90
 -10   6   3    0.80    0.90
 -10   6   3    1.90    1.00
  10   6  -3   -0.30    0.70
  -8  -6   3   31.20    1.30
   8  -6  -3   34.20    2.60
   8  -6  -3   31.50    2.50
   8  -6  -3   32.70    2.60
  -8   6   3   38.10    2.60
  -8   6   3   32.90    2.70
   8   6  -3   33.40    2.40
  -8   6   3   38.20    2.60
   8   6  -3   38.00    2.50
   6  -6  -3  346.27   11.70
   6  -6  -3  354.86   11.80
   6  -6  -3  332.47   11.80
   6   6  -3  346.07   11.40
   6   6  -3  352.46   11.60
  -6   6   3  355.56   11.60
  -6   6   3  332.97   12.10
  -6   6   3  346.17   12.00
   4  -6  -3   17.80    1.90
   4  -6  -3   20.40    2.30
   4  -6  -3   16.70    1.80
  -4   6   3   16.10    1.90
  -4   6   3   18.40    1.90
   4   6  -3   13.10    1.70
  -4   6   3   15.10    2.00
   4   6  -3   19.40    1.80
   2  -6  -3  275.47    9.70
   2  -6  -3  276.47    9.90
   2  -6  -3  285.67    9.80
  -2   6   3  289.57   10.10
   2   6  -3  291.67    9.40
  -2   6   3  274.67    9.70
   2   6  -3  275.27    9.40
   2   6  -3  270.17    9.50
  -2   6   3  280.27    9.70
   2   6  -3  246.18   10.20
   0  -6  -3   24.30    2.10
   0  -6  -3   24.70    2.30
   0  -6  -3   25.80    2.20
   0   6   3   27.80    2.30
   0   6  -3   26.90    2.30
   0   6  -3   22.70    2.00
   0   6  -3   25.40    1.90
   0   6   3   22.60    2.20
  -2  -6  -3   85.39    4.30
  -2  -6  -3   86.89    4.10
  -2   6  -3   84.99    3.70
   2   6   3   89.49    4.40
   2   6   3   81.99    4.10
  -2   6  -3   82.59    4.00
  -2   6  -3   87.49    3.80
  -2   6  -3   81.89    4.20
  -4  -6  -3   64.09    3.70
  -4   6  -3   63.69    3.60
  -4   6  -3   68.09    3.30
  -4   6  -3   63.09    3.40
   4   6   3   70.29    3.80
  -4   6  -3   64.39    3.10
   4   6   3   61.89    3.50
  -6  -6  -3  219.68    9.20
   6  -6   3  216.68    6.40
  -6   6  -3  215.18    7.80
  -6   6  -3  209.88    7.40
  -6   6  -3  221.68    8.00
   6   6   3  207.78    8.20
   6   6   3  221.68    8.20
  -6   6  -3  223.78    8.30
   8  -6   3    2.30    0.50
   8  -6   3    4.60    0.70
  -8  -6  -3    5.20    1.40
  -8  -6  -3    4.80    1.40
   8   6   3    2.80    1.10
   8   6   3    2.40    1.00
  -8   6  -3    3.40    1.10
  -8   6  -3    5.40    1.40
  -8   6  -3    3.80    0.80
  -8   6  -3    3.20    1.10
   8   6   3    3.60    1.10
   8   6   3    3.30    1.00
  10  -6   3  242.88    7.70
  10  -6   3  242.48    7.50
 -10  -6  -3  241.58    9.10
 -10  -6  -3  255.17    9.40
 -10  -6  -3  243.58    9.00
  10   6   3  243.98    9.00
  10   6   3  234.78    9.20
 -10   6  -3  240.58    9.20
 -10   6  -3  252.97    8.10
 -10   6  -3  228.88    8.70
 -10   6  -3  253.07    8.90
  10   6   3  237.58    9.00
  10   6   3  248.48    9.60
 -12  -6  -3   49.70    3.20
 -12  -6  -3   51.09    3.40
  12  -6   3   54.29    2.60
  12  -6   3   50.19    2.70
 -12  -6  -3   57.79    3.70
  12   6   3   52.99    3.40
  12   6   3   53.79    3.50
 -12   6  -3   61.49    2.70
 -12   6  -3   51.69    3.30
  12   6   3   52.79    3.30
  12   6   3   51.49    3.60
 -12   6  -3   51.89    3.50
 -14  -6  -3    2.10    1.20
 -14  -6  -3    4.00    1.20
  14  -6   3    2.50    0.70
  14  -6   3    3.00    1.20
 -14   6  -3    2.80    0.90
  14   6   3    4.30    1.30
  14   6   3    1.60    1.20
 -14   6  -3    1.70    1.00
 -14   6  -3    1.30    1.20
 -16  -6  -3  617.14   20.20
  16  -6   3  613.54   18.60
  16  -6   3  597.34   18.30
 -16   6  -3  641.14   20.30
 -16   6  -3  603.04   19.80
  16   6   3  607.54   20.10
 -16   6  -3  609.64   18.30
 -16   6  -3  621.24   19.80
  18  -6   3   87.99    3.90
  18  -6   3   92.29    3.80
 -18   6  -3   83.79    3.40
 -18   6  -3   89.09    5.10
 -18   6  -3   84.59    4.80
  18   6   3   92.69    5.10
  15  -7  -3   36.90    3.60
 -15  -7   3   34.50    1.50
  15  -7  -3   36.20    3.10
 -15   7   3   39.50    3.00
  15   7  -3   38.30    2.90
  15   7  -3   38.30    3.00
  15   7  -3   35.00    2.80
 -15   7   3   38.00    3.10
  13  -7  -3    5.60    1.50
  13  -7  -3    5.60    1.40
  13   7  -3    5.90    1.50
 -13   7   3    7.80    1.60
  13   7  -3   10.30    1.70
  13   7  -3    7.60    1.50
  11  -7  -3    1.10    1.00
  11  -7  -3    1.40    1.10
  11   7  -3    1.20    1.00
  11   7  -3    1.00    1.00
 -11   7   3    1.20    1.10
 -11   7   3    0.00    0.80
 -11   7   3    2.60    1.20
  11   7  -3   -0.30    0.80
   9  -7  -3    5.70    1.40
  -9  -7   3    5.70    1.60
   9  -7  -3    4.60    1.40
  -9   7   3    8.40    1.50
  -9   7   3    6.10    1.60
  -9   7   3    5.90    1.40
   9   7  -3    7.10    1.50
   9   7  -3    6.70    1.40
   9   7  -3    6.90    1.40
   7  -7  -3  119.49    5.70
   7  -7  -3  123.69    5.60
  -7  -7   3  125.79    5.80
   7   7  -3  117.99    5.40
  -7   7   3  112.69    5.70
   7   7  -3  122.49    5.50
  -7   7   3  115.79    5.40
   7   7  -3  123.99    5.30
   7   7  -3  117.09    5.30
  -7   7   3  116.29    5.50
  -5  -7   3  208.68    8.40
   5  -7  -3  201.98    8.70
   5  -7  -3  211.58    9.90
   5  -7  -3  206.58    8.30
   5   7  -3  220.48    8.20
  -5   7   3  207.48    8.20
   5   7  -3  214.48    8.10
   5   7  -3  213.78    7.90
  -5   7   3  209.18    8.20
  -5   7   3  214.58    8.60
   3  -7  -3  489.65   15.80
   3  -7  -3  444.56   18.50
   3  -7  -3  408.26   16.10
  -3  -7   3  478.45   16.00
  -3   7   3  504.05   15.70
   3   7  -3  472.85   15.60
  -3   7   3  473.55   16.10
   3   7  -3  462.55   17.70
   3   7  -3  460.55   15.20
   3   7  -3  469.95   15.40
  -3   7   3  489.45   16.00
   1  -7  -3  150.88    7.50
  -1  -7   3  190.58    9.90
   1  -7  -3  163.98    7.00
   1   7  -3  171.98    7.00
   1   7  -3  150.68    8.40
   1   7  -3  171.28    6.60
   1   7  -3  171.28    6.80
  -1   7   3  168.68    7.20
  -1   7   3  169.28    7.00
  -1  -7  -3   17.70    2.20
  -1  -7  -3   18.10    2.10
  -1   7  -3   17.40    2.10
  -1   7  -3   23.40    2.40
   1   7   3   25.30    2.50
  -1   7  -3   19.70    1.90
   1   7   3   14.80    2.20
  -3  -7  -3  221.28    8.60
  -3  -7  -3  227.98    8.90
  -3   7  -3  223.98    8.50
  -3   7  -3  222.08    8.70
   3   7   3  229.28    8.80
   3   7   3  230.88    9.00
  -3   7  -3  226.58    8.10
  -5  -7  -3  536.25   17.60
  -5  -7  -3  517.95   17.30
  -5   7  -3  521.45   16.90
   5   7   3  534.55   17.80
  -5   7  -3  527.05   17.30
  -5   7  -3  541.25   16.70
  -5   7  -3  536.05   17.60
   5   7   3  557.54   17.60
  -7  -7  -3  593.34   19.40
  -7  -7  -3  587.84   19.10
  -7   7  -3  537.55   19.50
  -7   7  -3  611.64   19.50
  -7   7  -3  588.14   18.30
   7   7   3  621.94   19.40
  -7   7  -3  624.94   19.00
   7   7   3  604.64   19.60
  -9  -7  -3  169.38    7.30
  -9  -7  -3  163.98    6.90
  -9   7  -3  176.38    6.90
  -9   7  -3  160.28    6.90
  -9   7  -3  152.78    6.10
   9   7   3  178.28    7.30
  -9   7  -3  165.88    7.20
   9   7   3  162.08    7.30
 -34   0   4  440.16   15.10
  34   0  -4  425.26   14.40
  34   0  -4  419.66   15.10
 -34   0   4  425.66   13.40
 -34   0   4  424.06   14.60
  32   0  -4  802.62   25.60
 -32   0   4  793.12   25.50
  32   0  -4  804.02   25.90
  32   0  -4  816.02   24.90
 -32   0   4  814.22   23.90
  30   0  -4  115.19    5.90
  30   0  -4  124.89    6.10
 -30   0   4  123.69    4.60
  30   0  -4  124.69    5.90
 -28   0   4  393.46   14.10
 -28   0   4  430.66   14.00
 -28   0   4  415.06   12.90
  28   0  -4  435.36   14.80
  28   0  -4  435.66   15.40
  28   0  -4  423.66   13.90
  26   0  -4 1559.94   47.60
  26   0  -4 1661.43   46.90
 -26   0   4 1655.93   47.00
  26   0  -4 1625.64   47.40
 -26   0   4 1584.14   45.80
 -26   0   4 1559.64   47.10
 -24   0   4  818.52   24.70
 -24   0   4  813.02   23.60
  24   0  -4  829.42   24.70
  24   0  -4  834.02   25.10
 -24   0   4  809.42   24.80
  24   0  -4  788.72   25.20
 -22   0   4 2847.11   79.09
 -22   0   4 2749.23   77.89
 -22   0   4 2770.22   79.09
  22   0  -4 2723.23   79.39
 -20   0   4    1.90    0.40
 -20   0   4    1.40    0.70
 -20   0   4    1.50    0.80
  20   0  -4    1.40    0.80
  20   0  -4    1.90    0.80
  18   0  -4    5.90    1.00
 -18   0   4    8.50    1.20
  18   0  -4   10.50    1.30
 -18   0   4    6.40    1.00
  18   0  -4    7.30    1.20
 -18   0   4    6.30    0.60
  16   0  -4  485.45   14.50
 -16   0   4  457.05   14.10
  16   0  -4  452.85   14.20
  16   0  -4  440.76   14.30
 -16   0   4  468.05   14.60
 -16   0   4  475.75   13.30
 -14   0   4  123.99    4.40
  14   0  -4  116.69    4.60
 -14   0   4  128.89    4.70
 -14   0   4  127.89    4.30
 -14   0   4  115.49    3.50
 -14   0   4  121.49    3.50
  14   0  -4  120.69    4.40
 -10   0   4    4.00    0.70
  10   0  -4    2.10    0.60
 -10   0   4    3.30    0.50
  10   0  -4    5.00    0.70
 -10   0   4    3.80    0.60
  10   0  -4    2.90    0.60
   8   0  -4 2179.98   71.69
  -8   0   4 2324.37   72.09
  -6   0   4 1275.37   42.80
   6   0  -4 1284.77   43.00
   4   0  -4 7477.55  216.98
  -4   0   4 7615.34  217.18
  -2   0   4  163.28    5.30
  -2   0   4  167.28    4.90
   2   0  -4  166.18    5.10
   2   0  -4  176.98    5.10
   2   0  -4  172.78    5.30
  -2   0   4  164.88    4.90
   0   0  -4  127.39    4.00
   0   0   4  127.99    3.80
   0   0  -4  125.09    4.00
   0   0   4  126.49    3.90
   0   0  -4  130.79    4.00
   0   0   4  122.89    4.00
  -2   0  -4 3021.30   93.69
   2   0   4 3038.20   93.39
  -4   0  -4 1661.43   57.89
   4   0   4 1692.63   56.99
   6   0   4 4887.41  149.69
   8   0   4  198.98    6.40
   8   0   4  197.78    5.80
  -8   0  -4  183.88    6.50
  -8   0  -4  200.78    6.60
   8   0   4  205.18    6.50
  10   0   4  936.61   26.90
  10   0   4  940.01   26.20
  10   0   4  948.51   27.10
 -10   0  -4  868.51   27.10
 -10   0  -4  941.71   27.20
  12   0   4  928.71   26.90
 -12   0  -4  862.41   27.10
  12   0   4  910.61   26.00
 -12   0  -4  920.41   27.20
  12   0   4  967.80   27.10
 -14   0  -4  190.48    7.30
  14   0   4  189.88    7.10
  14   0   4  210.88    6.20
  14   0   4  218.88    7.30
 -14   0  -4  209.68    7.50
  16   0   4 3813.92  110.59
 -16   0  -4 4003.10  111.09
 -18   0  -4    8.90    1.50
  18   0   4   10.60    1.60
  18   0   4   12.00    0.90
 -18   0  -4   11.60    1.90
  18   0   4   11.00    0.90
  18   0   4   11.40    1.60
  20   0   4  501.95   16.00
  20   0   4  493.35   15.80
 -20   0  -4  479.95   16.00
  20   0   4  489.15   14.50
 -20   0  -4  496.25   16.50
 -22   0  -4   19.60    3.90
  22   0   4   22.10    2.10
  22   0   4   21.30    1.30
  22   0   4   20.30    2.00
 -22   0  -4   24.50    2.30
 -24   0  -4  423.36   18.30
  24   0   4  445.26   15.30
 -24   0  -4  480.05   16.00
  24   0   4  455.75   13.60
  24   0   4  466.95   15.20
 -26   0  -4  169.78    7.60
  26   0   4  182.48    7.80
  26   0   4  186.48    7.50
 -26   0  -4  186.88    8.20
 -28   0  -4  364.86   13.60
  28   0   4  354.46   13.20
  28   0   4  352.26   12.80
  28   0   4  373.96   11.10
 -35  -1   4  276.57   10.80
  35  -1  -4  289.47   10.30
 -35  -1   4  282.77   10.60
 -35  -1   4  283.27    9.60
  35  -1  -4  298.47   11.40
 -35   1   4  294.07    9.80
 -35   1   4  276.87    9.40
 -35   1   4  289.17   11.20
  35   1  -4  275.57   10.90
  35   1  -4  275.57   10.40
  33  -1  -4    1.60    1.00
  33  -1  -4    0.50    1.10
 -33  -1   4    0.70    1.00
 -33  -1   4    2.50    0.80
  33   1  -4    0.70    1.10
 -33   1   4    2.20    0.90
  33   1  -4    0.80    1.00
 -33   1   4    1.90    1.30
 -33   1   4    3.50    1.30
  31  -1  -4  531.35   18.40
  31  -1  -4  562.34   18.30
 -31  -1   4  548.75   19.00
  31  -1  -4  552.74   17.40
 -31  -1   4  533.45   16.50
 -31   1   4  528.75   18.50
  31   1  -4  552.34   17.50
  31   1  -4  545.15   18.00
 -31   1   4  557.44   16.80
  31   1  -4  517.55   18.10
 -31   1   4  518.25   18.10
 -29  -1   4  103.69    5.10
 -29  -1   4  104.39    4.80
  29  -1  -4  110.69    5.00
 -29  -1   4  104.09    4.20
  29  -1  -4  108.49    5.50
 -29   1   4   94.79    5.20
 -29   1   4  112.69    4.40
  29   1  -4  103.69    5.20
  29   1  -4  111.19    5.50
  29   1  -4  111.09    5.10
 -27  -1   4  581.44   17.90
 -27  -1   4  550.74   18.20
  27  -1  -4  565.74   17.90
 -27  -1   4  545.45   17.00
 -27   1   4  567.84   17.20
 -27   1   4  574.34   18.20
  27   1  -4  592.04   18.10
  27   1  -4  592.24   18.40
  27   1  -4  545.55   18.50
 -27   1   4  567.74   18.50
 -25  -1   4   34.20    1.90
 -25  -1   4   33.80    2.50
 -25  -1   4   35.80    2.50
  25  -1  -4   46.10    3.00
  25  -1  -4   38.10    2.50
 -25   1   4   37.60    2.60
  25   1  -4   39.90    2.60
 -25   1   4   39.40    2.70
  25   1  -4   46.40    2.90
 -25   1   4   35.00    2.70
  25   1  -4   38.40    2.80
 -23  -1   4  918.11   27.00
  23  -1  -4  899.71   27.60
  23  -1  -4  889.11   27.60
 -23  -1   4  916.01   26.20
  23  -1  -4  907.41   27.20
 -23  -1   4  872.61   27.20
 -23   1   4  877.81   27.30
  23   1  -4  889.71   27.60
  23   1  -4  894.01   27.20
  23   1  -4  934.31   27.50
 -23   1   4  950.50   27.50
 -23   1   4  940.81   26.30
 -21  -1   4  278.67    8.20
 -21  -1   4  257.77    8.90
  21  -1  -4  267.97    9.10
 -21  -1   4  277.87    8.90
  21  -1  -4  233.48    9.10
  21  -1  -4  245.78    9.30
  21   1  -4  272.27    9.30
 -21   1   4  268.77    9.20
 -21   1   4  280.67    9.30
 -21   1   4  273.07    8.30
  21   1  -4  288.47    9.40
 -21   1   4  264.17    9.10
  21   1  -4  244.88    9.30
 -19  -1   4  237.88    8.20
 -19  -1   4  249.08    7.50
  19  -1  -4  246.38    8.70
 -19  -1   4  252.67    8.30
  19  -1  -4  252.57    8.70
  19  -1  -4  257.17    8.50
 -19   1   4  240.68    8.50
  19   1  -4  235.88    8.50
 -19   1   4  251.27    7.60
 -19   1   4  242.68    8.50
  19   1  -4  243.28    8.70
  19   1  -4  271.17    8.80
 -19   1   4  255.17    8.50
  17  -1  -4 2783.32  101.09
  17   1  -4 2843.62  102.29
 -17   1   4 2990.30  102.09
  17   1  -4 2773.12  101.09
 -15  -1   4 1554.74   43.30
 -15  -1   4 1585.24   43.90
 -15  -1   4 1588.44   43.90
  15  -1  -4 1514.05   44.40
 -15   1   4 1501.95   44.30
  15   1  -4 1483.55   44.30
 -15   1   4 1527.65   43.40
 -15   1   4 1560.64   44.30
 -15   1   4 1586.54   44.20
  13  -1  -4 5315.57  168.08
  13   1  -4 5296.37  166.18
  13   1  -4 5405.96  168.38
 -13   1   4 5551.34  167.68
  11  -1  -4    1.60    0.60
  11  -1  -4    1.20    0.50
 -11  -1   4    1.40    0.20
 -11  -1   4    1.70    0.40
  11  -1  -4    1.60    0.60
 -11  -1   4    1.50    0.30
  11   1  -4    2.50    0.60
 -11   1   4    1.60    0.50
  11   1  -4    1.80    0.50
  11   1  -4    2.40    0.30
 -11   1   4    1.50    0.50
 -11   1   4    0.80    0.40
  11   1  -4    4.40    0.80
 -11   1   4    1.40    0.30
   9  -1  -4   18.50    1.20
   9  -1  -4   17.40    1.20
   9  -1  -4   16.30    0.80
   9  -1  -4   16.30    1.40
  -9   1   4   18.10    0.80
   9   1  -4   16.80    0.70
  -9   1   4   16.80    1.20
   9   1  -4   20.90    1.40
   9   1  -4   18.30    1.00
  -9   1   4   17.60    1.10
  -9   1   4   19.90    1.30
   9   1  -4   17.20    1.00
   7  -1  -4 2437.96   82.19
   7   1  -4 2596.64   78.29
   7   1  -4 2540.35   75.99
   5  -1  -4 1030.60   40.20
   5   1  -4 1082.99   32.50
   3  -1  -4 5440.76  162.88
   1  -1  -4   74.99    2.90
   1  -1  -4   81.29    2.80
   1  -1  -4   74.79    2.70
   1  -1  -4   80.19    2.90
  -1   1   4   71.89    2.70
   1   1  -4   79.89    2.70
  -1   1   4   77.59    2.80
  -1   1   4   79.49    2.80
  -1  -1  -4  882.61   24.80
  -1  -1  -4  905.21   24.90
  -1   1  -4  850.91   24.20
   1   1   4  863.31   24.70
   1   1   4  820.92   24.60
  -1   1  -4  843.62   24.20
  -3  -1  -4   40.00    1.90
  -3  -1  -4   38.90    1.90
  -3  -1  -4   40.80    1.70
  -3  -1  -4   43.50    2.00
  -3   1  -4   40.70    1.40
  -3   1  -4   43.40    1.70
  -3   1  -4   44.20    1.70
   3   1   4   41.80    1.90
   3   1   4   41.70    1.90
   3   1   4   45.20    1.80
   5  -1   4  166.18    4.80
  -5  -1  -4  161.58    5.50
   5  -1   4  166.28    4.80
  -5  -1  -4  158.38    5.50
  -5  -1  -4  159.98    5.50
   5   1   4  166.48    5.10
   5   1   4  162.18    5.40
  -5   1  -4  158.08    5.20
   5   1   4  161.28    5.40
  -5   1  -4  167.48    5.30
  -5   1  -4  158.88    4.60
  -7  -1  -4  880.21   25.50
  -7  -1  -4  862.61   25.50
   7  -1   4  887.31   24.90
   7  -1   4  882.71   24.90
  -7  -1  -4  862.91   25.50
  -7   1  -4  867.51   25.30
   7   1   4  879.31   24.90
  -7   1  -4  869.81   25.40
   7   1   4  878.51   25.40
   7   1   4  860.11   25.40
   9  -1   4   63.59    2.50
  -9  -1  -4   61.09    2.90
   9  -1   4   60.39    2.40
  -9  -1  -4   58.39    2.80
  -9  -1  -4   60.39    2.80
  -9   1  -4   57.49    2.70
   9   1   4   58.49    2.70
   9   1   4   60.79    2.30
  -9   1  -4   60.49    2.80
   9   1   4   64.89    2.80
 -11  -1  -4 1066.99   31.10
 -11  -1  -4 1056.89   31.10
  11  -1   4 1060.99   30.60
  11  -1   4 1027.90   30.60
 -11   1  -4 1098.59   31.20
  11   1   4 1077.49   30.30
 -11   1  -4 1053.49   31.00
  11   1   4 1019.90   30.90
  11   1   4 1094.99   31.10
  13  -1   4  434.26   13.50
 -13  -1  -4  448.96   14.10
  13  -1   4  448.16   13.50
 -13   1  -4  439.26   14.00
  13   1   4  445.46   13.00
  13   1   4  442.26   13.90
  13   1   4  419.76   13.70
 -13   1  -4  430.86   13.80
 -15  -1  -4 2030.10   60.19
  15  -1   4 2040.10   59.69
  15  -1   4 2160.18   59.89
 -15  -1  -4 2075.69   60.39
 -15   1  -4 2045.40   60.39
  15   1   4 2157.28   59.19
  15   1   4 2123.99   60.19
 -15   1  -4 2114.69   60.79
 -17  -1  -4  121.29    5.30
 -17  -1  -4  122.09    5.20
  17  -1   4  114.29    4.90
 -17  -1  -4  115.09    5.30
  17  -1   4  141.79    5.10
  17   1   4  121.39    5.20
 -17   1  -4  123.29    5.40
 -17   1  -4  107.49    5.00
  17   1   4  115.69    5.10
  19  -1   4  507.45   16.20
  19  -1   4  503.65   16.30
 -19  -1  -4  526.65   17.00
 -19  -1  -4  508.75   16.40
 -19  -1  -4  536.45   16.80
  19   1   4  506.45   16.60
  19   1   4  513.75   16.50
 -19   1  -4  499.15   16.80
 -19   1  -4  523.75   16.60
 -21  -1  -4  432.16   14.70
  21  -1   4  420.26   13.60
  21  -1   4  400.36   11.70
  21  -1   4  397.06   13.70
  21  -1   4  387.66   11.70
  21   1   4  431.66   14.00
 -21   1  -4  426.36   14.00
  21   1   4  413.16   14.10
 -21   1  -4  431.86   14.40
  23  -1   4  379.96   12.50
  23  -1   4  357.16   10.50
 -23  -1  -4  368.56   12.60
  23  -1   4  373.36   12.70
 -23  -1  -4  368.06   13.50
 -23   1  -4  375.16   12.80
 -23   1  -4  355.86   13.10
 -25  -1  -4 1554.94   47.10
  25  -1   4 1545.45   46.20
  25  -1   4 1493.85   43.70
 -25  -1  -4 1565.94   46.50
  25  -1   4 1597.44   45.90
 -25  -1  -4 1584.54   46.20
  25   1   4 1545.35   44.70
  25   1   4 1538.85   47.90
 -25   1  -4 1566.44   46.40
 -25   1  -4 1588.34   46.80
  25   1   4 1572.54   46.30
  27  -1   4  167.78    5.10
  27  -1   4  175.98    7.30
 -27  -1  -4  172.28    8.10
  27  -1   4  180.98    7.50
  27   1   4  175.18    6.20
 -27   1  -4  183.38    8.00
  27   1   4  166.68    7.70
  27   1   4  174.18    7.50
  29  -1   4  426.66   15.40
 -29  -1  -4  469.05   16.50
  29  -1   4  457.15   15.30
  29   1   4  431.76   13.80
 -29   1  -4  456.65   16.00
 -34  -2   4   77.89    4.50
 -34  -2   4   75.59    4.30
  34  -2  -4   70.79    4.00
 -34  -2   4   73.79    3.60
  34  -2  -4   73.09    4.80
  34   2  -4   73.29    4.70
 -34   2   4   81.09    3.80
 -34   2   4   73.89    4.80
  34   2  -4   71.69    4.30
  32  -2  -4  304.77   10.60
  32  -2  -4  288.57   11.30
 -32  -2   4  298.87   10.80
 -32  -2   4  273.17    9.70
 -32   2   4  289.47    9.90
  32   2  -4  301.07   11.20
 -32   2   4  295.67   11.40
  32   2  -4  303.57   10.80
  30  -2  -4   33.50    3.10
 -30  -2   4   38.00    2.90
  30  -2  -4   41.80    3.30
  30  -2  -4   42.00    3.40
 -30  -2   4   38.30    2.80
  30   2  -4   38.30    3.00
 -30   2   4   41.40    3.20
  30   2  -4   36.10    3.10
  30   2  -4   39.20    3.20
 -30   2   4   35.30    3.10
 -30   2   4   39.00    2.40
  28  -2  -4   87.89    4.30
  28  -2  -4   87.79    4.80
 -28  -2   4   90.79    3.70
 -28  -2   4   79.79    4.30
 -28  -2   4   86.09    4.20
  28   2  -4   86.79    4.40
  28   2  -4   93.59    4.80
 -28   2   4   86.79    4.70
 -28   2   4   87.19    4.70
  28   2  -4   79.09    4.50
 -28   2   4   83.59    3.70
  26  -2  -4  505.75   17.10
 -26  -2   4  510.15   15.60
 -26  -2   4  526.75   16.50
 -26  -2   4  520.75   16.30
  26  -2  -4  527.95   16.40
 -26   2   4  505.05   16.90
 -26   2   4  523.45   15.70
 -26   2   4  545.35   16.50
  26   2  -4  538.75   16.80
  26   2  -4  490.35   16.90
  26   2  -4  529.65   16.80
 -26   2   4  446.26   16.60
 -24  -2   4  259.47    8.30
 -24  -2   4  259.77    8.90
  24  -2  -4  251.27    9.00
 -24  -2   4  241.28    8.90
  24  -2  -4  271.07    9.70
 -24   2   4  265.17    9.60
 -24   2   4  270.17    9.10
 -24   2   4  264.97    8.50
 -24   2   4  253.57    9.40
  24   2  -4  257.87    9.50
  24   2  -4  254.57    9.30
  24   2  -4  257.97    9.40
 -22  -2   4 1137.19   34.20
  22  -2  -4 1154.08   34.90
 -22  -2   4 1195.68   33.50
  22  -2  -4 1138.99   34.30
  22  -2  -4 1174.48   34.80
 -22  -2   4 1194.18   34.00
 -22   2   4 1188.18   34.70
  22   2  -4 1179.38   34.60
 -22   2   4 1182.68   33.60
  22   2  -4 1165.78   34.90
 -22   2   4 1182.28   34.70
 -22   2   4 1130.69   34.20
  22   2  -4 1146.99   34.60
  20  -2  -4   45.10    2.90
 -20  -2   4   45.30    2.00
 -20  -2   4   45.40    2.30
  20  -2  -4   48.30    2.60
  20  -2  -4   44.80    2.70
 -20  -2   4   45.20    2.40
  20   2  -4   46.50    2.90
 -20   2   4   44.50    2.70
 -20   2   4   43.00    2.50
  20   2  -4   43.20    2.60
 -20   2   4   44.20    2.10
 -20   2   4   45.40    2.80
 -18  -2   4   81.99    3.20
  18  -2  -4   78.49    3.60
  18  -2  -4   78.89    3.80
 -18  -2   4   83.49    3.00
  18  -2  -4   85.99    3.90
 -18  -2   4   79.19    3.30
  18   2  -4   83.69    3.60
  18   2  -4   83.29    3.90
  18   2  -4   76.59    3.80
 -18   2   4   84.79    4.80
 -18   2   4   83.69    3.80
 -18   2   4   81.19    3.80
 -18   2   4   79.89    3.00
  16  -2  -4   83.99    3.80
 -16  -2   4   83.69    3.10
  16  -2  -4   82.99    5.00
  16  -2  -4   90.09    3.60
 -16  -2   4   83.19    3.00
 -16  -2   4   85.69    3.20
  16   2  -4   80.99    3.70
  16   2  -4   88.49    4.00
  16   2  -4   79.29    3.00
 -16   2   4   79.09    3.70
 -16   2   4   87.49    3.70
  16   2  -4   85.49    3.50
 -16   2   4   82.09    3.50
 -16   2   4   82.49    3.00
  14  -2  -4   13.90    1.40
  14  -2  -4   16.50    1.40
 -14  -2   4   14.60    0.90
 -14  -2   4   15.80    0.90
  14  -2  -4   21.40    1.60
 -14  -2   4   15.80    1.00
 -14   2   4   16.30    1.40
  14   2  -4   14.60    0.90
  14   2  -4   16.80    1.20
  14   2  -4   14.20    1.30
 -14   2   4   17.10    1.40
 -14   2   4   15.70    1.40
 -14   2   4   15.80    1.00
 -12  -2   4 1517.75   42.30
 -12  -2   4 1556.04   42.70
  12  -2  -4 1495.95   43.40
  12   2  -4 1503.55   42.60
  12   2  -4 1492.45   43.20
 -12   2   4 1497.15   43.30
 -10  -2   4  325.87    9.80
  10  -2  -4  327.27   10.40
  10  -2  -4  330.47    9.90
  10  -2  -4  332.87   10.50
  10  -2  -4  320.97   10.30
 -10   2   4  329.27    9.90
  10   2  -4  335.27   10.20
  10   2  -4  320.57    9.80
 -10   2   4  338.57   10.40
  10   2  -4  340.97    9.90
 -10   2   4  336.47   10.40
 -10   2   4  342.97   10.30
   8  -2  -4 1037.00   29.60
  -8  -2   4 1022.40   29.00
   8  -2  -4 1059.09   29.40
  -8   2   4 1008.90   29.40
  -8   2   4  959.20   29.20
  -8   2   4 1036.30   29.00
   8   2  -4 1015.10   28.90
  -8   2   4 1032.60   29.40
   8   2  -4  983.60   28.90
  -6  -2   4  304.77    9.60
   6  -2  -4  324.07    9.90
   6  -2  -4  319.97   10.10
   6  -2  -4  307.97    9.90
   6  -2  -4  321.37    9.60
  -6   2   4  322.07    9.90
  -6   2   4  327.67   10.00
   6   2  -4  329.27    9.20
  -6   2   4  313.37    9.60
   6   2  -4  329.47    9.20
   6   2  -4  319.27    9.60
   4  -2  -4  875.21   24.80
   4  -2  -4  816.22   24.80
   4  -2  -4  902.41   26.80
   4  -2  -4  893.51   24.70
   4   2  -4  897.01   24.70
  -4   2   4  829.82   24.80
  -4   2   4  837.42   24.90
  -4   2   4  849.22   24.60
  -4   2   4  833.42   24.90
   2  -2  -4  254.17    8.70
   2  -2  -4  273.27    8.20
   2  -2  -4  255.97    8.20
  -2   2   4  272.17    8.30
   2   2  -4  264.97    8.20
  -2   2   4  259.57    8.10
  -2   2   4  254.57    8.30
  -2   2   4  277.87    8.40
   0  -2  -4   73.29    3.10
   0  -2  -4   67.59    3.00
   0  -2  -4   78.59    2.90
   0   2  -4   74.49    2.90
   0   2   4   70.69    2.80
   0   2   4   74.99    3.30
   0   2  -4   74.19    2.30
   0   2  -4   69.69    2.20
   0   2   4   72.39    2.90
   0   2   4   76.39    3.00
  -2  -2  -4 1138.19   32.50
  -2  -2  -4 1135.39   32.50
  -2   2  -4 1118.09   31.90
   2   2   4 1130.89   32.50
   2   2   4 1117.79   32.20
  -2   2  -4 1109.99   31.70
  -4  -2  -4 1005.50   29.70
  -4  -2  -4  968.60   29.80
  -4  -2  -4 1030.20   29.90
   4   2   4 1033.80   29.50
   4   2   4 1004.00   29.70
   4   2   4 1046.40   29.80
  -4   2  -4 1003.10   29.00
  -4   2  -4 1083.69   29.20
  -4   2  -4 1066.39   29.50
   6  -2   4 2498.85   85.69
  -6  -2  -4 2576.24   90.29
   6  -2   4 2476.65   82.39
   6   2   4 2653.33   91.29
   8  -2   4   39.70    1.60
   8  -2   4   40.20    1.60
  -8  -2  -4   43.00    2.30
  -8  -2  -4   38.50    2.30
  -8  -2  -4   40.50    2.20
   8   2   4   39.70    1.90
   8   2   4   43.00    2.30
   8   2   4   42.10    2.30
  -8   2  -4   42.60    2.20
  -8   2  -4   39.00    2.00
 -10  -2  -4   98.29    4.30
 -10  -2  -4  105.29    4.70
 -10  -2  -4  101.19    4.30
  10  -2   4  108.39    3.60
  10  -2   4   98.69    3.50
 -10   2  -4  102.19    4.30
 -10   2  -4  101.39    4.00
  10   2   4  105.09    4.30
  10   2   4  104.09    4.20
  10   2   4  105.39    3.80
 -12  -2  -4  134.69    5.40
 -12  -2  -4  132.49    5.20
 -12  -2  -4  137.69    5.40
  12  -2   4  130.19    4.70
  12  -2   4  138.39    4.70
  12   2   4  140.59    5.30
  12   2   4  129.79    6.80
 -12   2  -4  119.69    5.00
 -12   2  -4  134.99    5.40
  12   2   4  136.89    4.80
 -14  -2  -4  196.18    7.50
  14  -2   4  208.98    7.10
 -14  -2  -4  203.48    7.60
 -14  -2  -4  218.68    7.80
  14  -2   4  207.48    7.00
 -14   2  -4  215.08    7.80
  14   2   4  206.78    7.60
 -14   2  -4  209.88    7.60
  14   2   4  209.68    7.00
  14   2   4  218.48    7.70
 -16  -2  -4 1304.07   39.60
 -16  -2  -4 1362.06   40.00
 -16  -2  -4 1360.16   39.80
  16  -2   4 1352.96   39.00
  16  -2   4 1325.37   39.20
  16   2   4 1349.36   39.80
 -16   2  -4 1325.97   39.60
  16   2   4 1346.77   38.90
 -16   2  -4 1390.16   39.90
  16   2   4 1375.66   39.70
 -18  -2  -4  105.19    5.10
  18  -2   4  104.39    4.60
  18  -2   4  106.99    4.50
 -18  -2  -4  106.79    4.90
  18   2   4  112.29    5.00
 -18   2  -4  109.99    5.10
 -18   2  -4  112.19    5.00
  18   2   4  110.79    4.30
  18   2   4  106.29    5.00
  20  -2   4  394.16   13.20
  20  -2   4  407.16   13.00
 -20   2  -4  402.66   13.50
  20   2   4  402.56   13.80
  20   2   4  404.66   13.60
 -20   2  -4  395.46   13.70
 -22  -2  -4   51.59    3.80
  22  -2   4   53.89    3.30
  22  -2   4   53.39    3.10
 -22  -2  -4   54.49    3.50
  22   2   4   56.99    3.70
 -22   2  -4   56.69    5.40
 -22   2  -4   56.99    3.60
 -24  -2  -4   31.90    2.70
  24  -2   4   35.80    2.70
 -24  -2  -4   29.40    2.80
  24  -2   4   28.10    2.40
 -24  -2  -4   29.20    3.10
 -24   2  -4   31.30    3.00
 -24   2  -4   28.30    2.60
  24   2   4   24.50    2.70
  24   2   4   33.40    2.90
 -26  -2  -4  161.98    8.00
  26  -2   4  162.08    7.50
  26  -2   4  173.58    7.90
 -26   2  -4  196.18    8.50
  26   2   4  164.48    7.50
 -26   2  -4  181.38    7.80
  26   2   4  156.08    7.60
  28  -2   4    0.80    1.00
 -28  -2  -4    1.60    1.50
  28  -2   4    0.60    0.90
  28   2   4   -0.80    1.00
 -28   2  -4    0.40    1.20
 -31  -3   4  215.88    8.30
 -31  -3   4  212.28    8.10
  31  -3  -4  213.38    9.20
 -31  -3   4  202.38    7.70
  31  -3  -4  218.38    8.30
 -31   3   4  216.68    9.10
  31   3  -4  225.28    9.00
  31   3  -4  222.58    8.70
 -31   3   4  207.68    7.80
 -29  -3   4  399.46   13.40
  29  -3  -4  393.36   13.40
 -29  -3   4  404.76   13.20
  29  -3  -4  397.26   14.40
  29  -3  -4  390.66   14.40
 -29  -3   4  399.16   12.90
 -29   3   4  410.06   14.30
 -29   3   4  383.66   13.30
 -29   3   4  406.26   14.20
  29   3  -4  393.86   13.80
  29   3  -4  424.46   14.40
 -29   3   4  402.06   13.00
  29   3  -4  402.06   14.10
 -27  -3   4   60.39    3.40
  27  -3  -4   56.59    3.90
  27  -3  -4   59.59    3.40
  27  -3  -4   54.59    3.80
 -27  -3   4   60.19    3.20
 -27  -3   4   55.29    2.90
  27   3  -4   62.49    3.90
 -27   3   4   55.09    3.00
 -27   3   4   61.99    3.40
 -27   3   4   52.89    3.60
  27   3  -4   59.09    3.60
 -27   3   4   51.79    3.60
  27   3  -4   59.59    3.70
  25  -3  -4    1.80    1.10
  25  -3  -4    2.80    1.00
  25  -3  -4    2.90    1.20
 -25  -3   4    0.60    0.80
 -25  -3   4    2.50    0.80
 -25   3   4    1.70    0.70
  25   3  -4    0.20    0.90
 -25   3   4    0.70    0.80
 -25   3   4    1.40    1.10
  25   3  -4    1.20    1.00
  25   3  -4    1.80    1.00
  23  -3  -4    9.60    1.70
 -23  -3   4   16.00    1.60
 -23  -3   4   12.00    1.30
 -23  -3   4   11.10    1.30
  23  -3  -4   12.20    1.60
 -23   3   4   11.10    1.50
 -23   3   4   13.00    1.40
 -23   3   4   13.80    1.90
  23   3  -4   14.00    2.00
  23   3  -4   13.10    1.80
  23   3  -4   10.10    1.70
 -23   3   4   14.80    1.90
  21  -3  -4  282.97    9.70
 -21  -3   4  283.27    9.10
 -21  -3   4  277.47    9.40
  21  -3  -4  293.57   10.30
 -21  -3   4  283.27    9.10
  21  -3  -4  276.87   10.10
 -21   3   4  281.27   10.10
 -21   3   4  291.47   10.10
  21   3  -4  289.27   10.10
 -21   3   4  288.17    9.20
  21   3  -4  301.47    9.90
 -21   3   4  269.37    9.50
  19  -3  -4  510.25   15.60
  19  -3  -4  508.65   16.00
 -19  -3   4  472.65   16.40
  19  -3  -4  490.45   15.90
 -19  -3   4  498.95   14.80
 -19  -3   4  510.85   15.00
  19   3  -4  521.75   15.50
 -19   3   4  494.95   15.80
  19   3  -4  474.55   15.80
 -19   3   4  482.75   15.80
 -19   3   4  498.65   15.50
 -19   3   4  497.95   15.00
  19   3  -4  488.65   14.90
 -17  -3   4  156.48    5.20
  17  -3  -4  155.18    6.20
 -17  -3   4  156.08    5.40
  17  -3  -4  165.78    5.90
 -17  -3   4  162.18    5.40
  17  -3  -4  153.88    6.10
  17   3  -4  158.28    5.40
 -17   3   4  145.29    6.00
  17   3  -4  154.48    5.70
  17   3  -4  161.58    6.10
 -17   3   4  163.68    6.20
 -17   3   4  162.78    5.90
 -17   3   4  159.18    5.50
  15  -3  -4   27.20    1.80
 -15  -3   4   26.40    1.50
 -15  -3   4   28.20    1.40
  15  -3  -4   23.10    1.90
  15  -3  -4   26.60    2.10
  15   3  -4   26.70    1.70
 -15   3   4   26.00    1.80
 -15   3   4   26.70    1.90
 -15   3   4   30.10    2.10
  15   3  -4   27.70    1.90
 -15   3   4   27.60    1.60
  15   3  -4   26.90    1.50
  13  -3  -4  205.78    7.30
 -13  -3   4  204.28    6.00
  13  -3  -4  211.98    7.10
  13  -3  -4  206.78    6.80
  13  -3  -4  199.48    7.40
 -13  -3   4  212.48    6.00
 -13  -3   4  215.58    6.80
 -13   3   4  209.98    6.80
 -13   3   4  207.18    7.40
  13   3  -4  208.78    6.70
 -13   3   4  197.48    8.40
 -13   3   4  210.48    7.30
  13   3  -4  205.18    7.00
  11  -3  -4    1.10    0.60
  11  -3  -4    0.70    0.50
 -11  -3   4    0.10    0.40
  11  -3  -4    0.50    0.40
  11  -3  -4    0.40    0.60
 -11   3   4    0.40    0.60
  11   3  -4    1.50    0.60
 -11   3   4    0.10    0.50
 -11   3   4    1.00    0.40
 -11   3   4    0.60    0.60
  11   3  -4    1.30    0.50
  11   3  -4    0.40    0.40
  -9  -3   4    0.70    0.40
   9  -3  -4    1.50    0.60
   9  -3  -4   -0.10    0.40
   9  -3  -4    0.20    0.50
   9  -3  -4    0.20    0.40
  -9   3   4    1.00    0.50
  -9   3   4    0.40    0.50
  -9   3   4    0.70    0.60
  -9   3   4    0.80    0.50
   9   3  -4    0.80    0.40
   9   3  -4    0.70    0.50
   9   3  -4    0.30    0.40
   7  -3  -4   43.10    2.30
   7  -3  -4   44.80    2.30
   7  -3  -4   41.30    2.00
  -7  -3   4   42.50    2.10
   7  -3  -4   45.60    2.50
   7   3  -4   46.20    2.10
  -7   3   4   46.60    2.40
  -7   3   4   45.00    2.30
  -7   3   4   43.10    2.10
   7   3  -4   47.00    1.90
   7   3  -4   43.40    1.80
   5  -3  -4  135.69    4.90
  -5  -3   4  137.99    4.90
   5  -3  -4  137.49    5.00
   5  -3  -4  141.39    5.20
   5  -3  -4  131.69    4.80
  -5   3   4  136.99    5.00
   5   3  -4  139.89    4.40
  -5   3   4  143.79    4.80
   5   3  -4  139.99    4.80
  -5   3   4  134.99    5.10
  -5   3   4  134.19    5.10
   3  -3  -4 1416.66   41.70
   3  -3  -4 1486.05   42.00
   3   3  -4 1475.85   41.00
  -3   3   4 1439.06   41.90
   1  -3  -4  377.46   12.00
   1  -3  -4  376.46   12.00
   1  -3  -4  383.96   12.10
   1  -3  -4  402.36   12.40
  -1   3   4  388.26   12.00
   1   3  -4  398.56   11.40
  -1   3   4  393.66   12.30
  -1   3   4  404.06   12.10
   1   3  -4  408.36   12.10
   1   3  -4  399.56   11.50
  -1   3   4  386.46   12.20
  -1  -3  -4  580.34   17.80
  -1  -3  -4  615.94   18.20
   1   3   4  598.14   18.00
  -1   3  -4  605.44   17.90
  -1   3  -4  586.94   17.30
   1   3   4  594.34   18.10
  -1   3  -4  616.24   17.30
   1   3   4  575.64   17.80
   1   3   4  615.94   17.90
  -3  -3  -4   23.40    1.60
  -3  -3  -4   22.60    1.70
  -3  -3  -4   27.80    1.90
   3   3   4   24.20    1.70
   3   3   4   25.50    1.80
  -3   3  -4   23.50    1.30
  -3   3  -4   22.80    1.70
  -3   3  -4   24.30    1.30
   3   3   4   22.40    1.60
   3   3   4   22.60    1.50
  -5  -3  -4    1.60    0.60
  -5  -3  -4    2.10    0.70
  -5  -3  -4    2.70    0.90
  -5   3  -4    2.30    0.40
  -5   3  -4    3.50    0.70
  -5   3  -4    2.40    0.50
   5   3   4    1.30    0.60
   5   3   4    4.80    0.90
   5   3   4    2.90    0.80
   5   3   4    2.30    0.80
  -5   3  -4    2.20    0.70
  -7  -3  -4 1122.69   34.00
  -7  -3  -4 1164.98   34.30
  -7  -3  -4 1180.08   34.20
  -7   3  -4 1225.58   33.90
   7   3   4 1176.08   34.10
   7   3   4 1161.98   33.80
  -7   3  -4 1123.29   33.60
   7   3   4 1187.78   34.20
  -7   3  -4 1186.78   34.30
  -7   3  -4 1173.38   32.90
  -9  -3  -4  508.75   15.50
  -9  -3  -4  451.55   15.20
   9  -3   4  477.75   14.60
   9  -3   4  501.25   14.00
  -9  -3  -4  476.25   15.10
  -9   3  -4  479.55   15.40
  -9   3  -4  485.55   14.80
   9   3   4  504.15   15.40
   9   3   4  509.45   15.30
  -9   3  -4  494.15   15.10
   9   3   4  475.65   14.80
  11  -3   4 1329.17   36.70
  11  -3   4 1273.67   36.50
 -11  -3  -4 1224.78   37.70
 -11  -3  -4 1316.07   37.90
 -11  -3  -4 1222.58   37.50
  11   3   4 1321.97   37.90
 -11   3  -4 1277.07   38.00
 -11   3  -4 1324.47   37.30
  11   3   4 1338.07   37.70
 -11   3  -4 1241.18   37.50
 -13  -3  -4  199.88    7.40
 -13  -3  -4  204.98    7.50
  13  -3   4  205.88    6.70
  13  -3   4  201.48    6.50
 -13  -3  -4  206.58    7.60
  13   3   4  195.48    7.50
 -13   3  -4  195.38    7.40
  13   3   4  203.58    7.00
  13   3   4  191.68    7.30
 -15  -3  -4   91.99    4.30
  15  -3   4   92.09    3.60
 -15  -3  -4   98.49    4.60
 -15  -3  -4   80.99    5.90
  15  -3   4   96.59    3.90
 -15   3  -4   87.49    4.30
 -15   3  -4   88.39    4.20
  15   3   4   96.79    4.00
  15   3   4   84.69    4.30
  17  -3   4  321.67   10.20
 -17  -3  -4  323.87   11.40
  17  -3   4  303.67   10.40
  17   3   4  330.87   11.30
  17   3   4  321.37   11.10
 -17   3  -4  308.57   10.90
 -17   3  -4  309.37   11.10
  17   3   4  317.67   10.50
 -19  -3  -4   34.90    3.80
  19  -3   4   41.10    2.40
 -19  -3  -4   37.20    3.00
  19  -3   4   37.60    2.50
 -19   3  -4   42.50    3.10
  19   3   4   44.70    3.00
  19   3   4   38.60    2.50
 -19   3  -4   41.60    2.90
  21  -3   4  391.86   12.60
  21  -3   4  379.06   12.30
 -21  -3  -4  375.36   13.30
 -21  -3  -4  378.96   13.10
 -21  -3  -4  384.06   13.60
 -21   3  -4  397.66   14.00
  21   3   4  365.96   12.30
  21   3   4  309.17   14.00
 -21   3  -4  381.16   13.20
  21   3   4  393.76   13.30
 -23  -3  -4   59.79    4.10
  23  -3   4   57.29    3.30
 -23  -3  -4   56.29    4.20
  23  -3   4   58.99    3.50
 -23  -3  -4   58.49    3.80
 -23   3  -4   68.39    4.10
 -23   3  -4   61.69    4.00
  23   3   4   57.49    3.20
  23   3   4   57.29    3.90
  23   3   4   60.89    4.10
  25  -3   4  211.98    8.20
 -25  -3  -4  230.68    9.70
  25  -3   4  216.58    8.40
  25   3   4  216.18    9.10
 -25   3  -4  226.58    9.30
 -30  -4   4    5.20    1.20
 -30  -4   4    5.90    1.20
 -30  -4   4    2.00    1.10
  30  -4  -4    2.30    1.40
  30  -4  -4    4.60    1.20
  30   4  -4    2.90    1.40
  30   4  -4    6.00    1.70
 -30   4   4    2.30    1.10
 -30   4   4    4.00    1.10
 -30   4   4    3.70    1.50
 -28  -4   4    7.00    1.30
 -28  -4   4    3.80    1.10
 -28  -4   4    4.00    1.00
  28  -4  -4    4.90    1.60
  28  -4  -4    5.10    1.30
  28   4  -4    3.80    1.40
 -28   4   4    5.10    1.60
  28   4  -4    5.60    1.50
  28   4  -4    5.00    1.50
 -28   4   4    6.30    1.30
  26  -4  -4    1.10    1.20
  26  -4  -4    1.10    1.00
 -26  -4   4    1.30    0.70
  26  -4  -4    0.60    0.80
 -26  -4   4    1.30    0.80
 -26  -4   4    1.60    1.00
  26   4  -4    4.20    2.10
  26   4  -4    1.70    1.10
 -26   4   4    1.00    0.80
 -26   4   4    0.90    1.10
 -26   4   4    1.00    1.10
 -26   4   4   -0.40    0.70
 -24  -4   4   23.40    1.90
  24  -4  -4   25.40    2.10
  24  -4  -4   25.00    2.60
 -24  -4   4   21.80    1.70
  24  -4  -4   27.20    2.60
 -24  -4   4   22.60    1.90
 -24   4   4   22.60    2.40
 -24   4   4   24.40    2.50
  24   4  -4   23.60    2.50
  24   4  -4   23.40    2.40
 -24   4   4   26.20    2.10
 -24   4   4   24.50    2.20
  22  -4  -4  275.57    9.70
 -22  -4   4  282.27    9.00
  22  -4  -4  281.17   10.30
  22  -4  -4  280.57   10.40
 -22  -4   4  274.07    9.30
 -22  -4   4  282.97    9.40
 -22   4   4  277.67    9.70
  22   4  -4  284.77    9.90
 -22   4   4  282.97    9.50
 -22   4   4  291.17   10.30
  22   4  -4  286.07    9.30
  22   4  -4  269.17   10.20
 -22   4   4  279.27   10.20
  20  -4  -4  464.35   14.60
  20  -4  -4  404.16   17.20
 -20  -4   4  467.15   14.20
 -20   4   4  460.65   14.30
  20   4  -4  436.36   14.90
  20   4  -4  445.16   14.50
 -20   4   4  463.85   14.50
  20   4  -4  474.25   14.10
 -18  -4   4  341.87   11.00
 -18  -4   4  361.46   12.00
  18  -4  -4  377.56   11.80
  18  -4  -4  354.86   12.20
  18  -4  -4  356.46   12.30
 -18  -4   4  359.06   10.70
 -18   4   4  354.76   11.70
  18   4  -4  327.87   11.80
 -18   4   4  371.16   12.20
  18   4  -4  366.56   11.40
 -18   4   4  360.86   12.10
  18   4  -4  370.66   11.70
 -18   4   4  356.76   11.40
  16  -4  -4   49.00    3.00
 -16  -4   4   42.50    1.80
 -16  -4   4   42.00    2.30
  16  -4  -4   41.20    2.50
  16  -4  -4   39.50    2.70
 -16  -4   4   41.20    1.70
  16   4  -4   43.00    2.30
 -16   4   4   43.90    2.40
 -16   4   4   38.20    2.40
 -16   4   4   44.30    2.70
 -16   4   4   45.60    2.80
  16   4  -4   40.30    2.40
  14  -4  -4  213.48    7.90
  14  -4  -4  194.28    7.80
 -14  -4   4  202.48    6.20
  14  -4  -4  207.08    7.40
 -14  -4   4  217.48    7.20
  14  -4  -4  227.48    7.80
  14   4  -4  215.08    7.40
 -14   4   4  209.78    7.70
  14   4  -4  215.48    7.10
 -14   4   4  211.08    7.70
  14   4  -4  216.38    7.20
 -14   4   4  212.18    7.20
 -14   4   4  202.58    7.40
  12  -4  -4 1152.78   33.30
  12  -4  -4 1125.39   33.80
 -12  -4   4 1157.58   33.10
  12  -4  -4 1171.68   33.70
  12  -4  -4 1107.09   33.10
  12   4  -4 1123.09   33.10
 -12   4   4 1167.98   33.50
 -12   4   4 1180.48   33.70
 -12   4   4 1121.09   33.10
 -12   4   4 1120.29   33.30
  12   4  -4 1107.69   33.00
  12   4  -4 1142.89   32.90
  10  -4  -4 1370.66   38.50
  10  -4  -4 1279.27   37.90
  10  -4  -4 1281.17   37.70
 -10  -4   4 1226.08   37.60
  10  -4  -4 1366.46   38.30
 -10   4   4 1315.27   38.00
 -10   4   4 1296.97   38.20
 -10   4   4 1325.17   37.70
  10   4  -4 1348.47   37.50
  10   4  -4 1266.47   37.50
 -10   4   4 1250.27   37.90
  10   4  -4 1359.86   37.70
  -8  -4   4  539.35   16.80
   8  -4  -4  584.74   17.30
   8  -4  -4  570.34   17.00
   8  -4  -4  557.74   16.90
   8  -4  -4  564.94   17.40
  -8   4   4  528.95   16.90
   8   4  -4  559.54   16.60
   8   4  -4  574.94   16.50
  -8   4   4  549.74   17.30
  -8   4   4  548.85   16.80
   8   4  -4  551.24   16.80
   6  -4  -4   54.29    2.90
  -6  -4   4   47.80    2.50
   6  -4  -4   47.80    2.50
   6  -4  -4   51.19    2.60
   6  -4  -4   53.39    2.90
  -6   4   4   51.39    2.90
   6   4  -4   52.19    2.30
   6   4  -4   52.09    2.30
  -6   4   4   51.69    2.60
   6   4  -4   56.19    2.60
  -6   4   4   50.69    2.80
  -6   4   4   55.29    2.70
   4  -4  -4  168.08    6.40
   4  -4  -4  180.28    6.40
   4  -4  -4  151.68    6.30
   4  -4  -4  176.68    6.20
  -4  -4   4  172.18    6.20
  -4   4   4  172.78    6.10
   4   4  -4  174.98    5.70
   4   4  -4  172.08    5.60
  -4   4   4  171.58    6.40
   4   4  -4  170.88    6.10
  -4   4   4  176.18    6.20
  -4   4   4  185.68    6.50
   2  -4  -4  700.53   19.90
   2  -4  -4  635.54   19.50
   2  -4  -4  633.74   19.20
   2   4  -4  621.74   18.40
  -2   4   4  625.74   19.10
  -2   4   4  615.64   19.30
   2   4  -4  624.74   18.60
   2   4  -4  625.44   19.10
  -2   4   4  614.94   19.40
  -2   4   4  647.14   19.10
   0  -4  -4  566.54   17.50
   0  -4  -4  565.94   17.80
   0  -4  -4  580.24   17.60
   0   4  -4  557.24   16.90
   0   4   4  563.14   17.70
   0   4  -4  563.84   16.80
   0   4  -4  601.94   17.60
   0   4   4  584.24   17.80
   0   4   4  588.54   17.50
   0   4   4  575.64   17.40
  -2  -4  -4  173.18    6.10
  -2  -4  -4  164.48    6.10
  -2  -4  -4  164.18    6.40
   2   4   4  167.68    6.00
   2   4   4  171.28    6.30
   2   4   4  169.18    6.10
  -2   4  -4  174.98    6.20
   2   4   4  164.08    6.40
  -2   4  -4  169.18    5.60
  -2   4  -4  160.28    5.60
  -4  -4  -4   87.19    4.10
  -4  -4  -4   86.39    3.90
  -4   4  -4   97.09    4.10
   4   4   4   90.59    4.00
  -4   4  -4   94.09    3.60
  -4   4  -4   91.49    3.30
   4   4   4   97.09    4.00
   4   4   4   90.89    4.20
   4   4   4   93.39    4.10
  -6  -4  -4    2.70    0.80
  -6  -4  -4    1.30    0.80
  -6  -4  -4    2.60    0.90
   6   4   4    2.40    0.90
  -6   4  -4    1.90    0.50
  -6   4  -4    2.70    0.70
   6   4   4    2.20    0.80
   6   4   4    3.00    0.90
  -6   4  -4    3.50    0.90
  -6   4  -4    1.60    0.60
   6   4   4    1.60    0.70
  -8  -4  -4    3.40    1.10
  -8  -4  -4    5.40    1.20
  -8  -4  -4    3.30    0.90
   8   4   4    2.20    0.80
   8   4   4    3.90    1.00
  -8   4  -4    2.20    0.70
   8   4   4    2.40    1.00
  -8   4  -4    3.90    1.10
   8   4   4    2.80    0.90
  -8   4  -4    2.40    0.80
  -8   4  -4    3.30    0.50
  10  -4   4   10.70    0.70
 -10  -4  -4   11.50    1.60
 -10  -4  -4   12.00    1.70
 -10   4  -4   15.50    1.90
 -10   4  -4   11.20    1.40
  10   4   4   13.40    1.50
 -10   4  -4   12.80    1.60
  10   4   4   13.50    1.70
  10   4   4   12.20    1.70
  10   4   4    9.50    1.50
 -10   4  -4   12.00    0.80
  12  -4   4   75.69    2.90
 -12  -4  -4   78.49    4.00
  12  -4   4   73.59    2.70
 -12  -4  -4   73.29    4.00
  12   4   4   74.89    3.80
 -12   4  -4   77.29    3.60
 -12   4  -4   77.39    3.80
 -12   4  -4   77.49    2.60
  12   4   4   75.89    3.60
  12   4   4   73.49    4.00
 -12   4  -4   75.19    4.00
 -14  -4  -4   19.10    2.50
  14  -4   4   15.40    1.30
  14  -4   4   15.70    1.20
 -14   4  -4   15.60    0.90
 -14   4  -4   15.40    1.70
 -14   4  -4   15.10    1.90
  14   4   4   14.20    2.10
  14   4   4   18.20    1.70
 -14   4  -4   11.90    2.70
  16  -4   4  125.79    4.60
  16  -4   4  120.89    4.70
 -16  -4  -4  122.19    5.50
 -16  -4  -4  125.59    5.80
 -16  -4  -4  123.79    5.80
  16   4   4  125.69    5.60
  16   4   4  124.09    5.20
 -16   4  -4  130.09    5.50
 -16   4  -4  121.49    5.60
 -16   4  -4  135.59    6.10
  16   4   4  131.19    6.00
 -18  -4  -4  348.87   12.20
 -18  -4  -4  338.97   12.50
  18  -4   4  351.26   11.00
  18  -4   4  339.37   11.20
 -18  -4  -4  347.57   12.40
 -18   4  -4  377.86   12.90
  18   4   4  363.66   12.30
  18   4   4  337.87   12.40
 -18   4  -4  335.97   12.30
 -18   4  -4  336.67   12.00
 -20  -4  -4  558.64   18.70
 -20  -4  -4  561.64   19.00
  20  -4   4  557.74   17.40
 -20  -4  -4  542.75   18.40
  20  -4   4  577.74   17.70
  20   4   4  561.84   18.60
 -20   4  -4  579.04   18.70
 -20   4  -4  618.54   19.30
 -20   4  -4  557.04   18.70
  20   4   4  558.14   18.90
  22  -4   4  351.96   11.90
  22  -4   4  357.26   11.70
 -22  -4  -4  372.56   13.40
 -22   4  -4  346.07   12.70
  22   4   4  354.16   12.90
 -22   4  -4  354.96   13.20
 -22   4  -4  352.36   13.00
 -24  -4  -4    3.20    1.60
  24  -4   4    3.20    1.00
  24  -4   4    2.40    1.10
 -24   4  -4    1.90    1.30
 -24   4  -4    2.30    1.30
  24   4   4    2.10    1.30
  24   4   4    1.90    0.90
 -27  -5   4  150.98    8.30
  27  -5  -4  191.48    7.50
  27  -5  -4  191.48    8.30
  27   5  -4  195.48    8.00
  25  -5  -4    4.80    1.20
 -25  -5   4    3.80    1.00
 -25  -5   4    4.40    0.80
  25  -5  -4    4.10    1.40
  25   5  -4    4.20    1.50
  25   5  -4    4.50    1.30
 -25   5   4    5.80    1.30
 -25   5   4    3.70    1.50
 -25   5   4    5.20    1.30
  23  -5  -4   96.89    5.10
 -23  -5   4  100.69    4.60
  23  -5  -4  100.29    4.70
  23  -5  -4   96.59    5.30
 -23  -5   4  104.29    3.90
 -23  -5   4   96.49    4.10
 -23   5   4   97.69    4.70
  23   5  -4   99.29    4.90
  23   5  -4  102.79    4.50
 -23   5   4   97.19    5.20
 -23   5   4  104.49    6.40
  21  -5  -4  225.78    8.90
 -21  -5   4  232.58    7.30
  21  -5  -4  229.58    9.10
  21  -5  -4  228.98    8.40
 -21  -5   4  237.28    8.40
 -21   5   4  235.68    9.00
  21   5  -4  223.18    8.10
  21   5  -4  212.68    8.50
 -21   5   4  231.48    9.00
  21   5  -4  245.08    9.00
 -21   5   4  228.58    8.40
 -21   5   4  232.88    8.40
 -19  -5   4  314.97    9.60
  19  -5  -4  335.57   13.20
 -19  -5   4  300.37    9.70
  19  -5  -4  336.97   11.60
 -19  -5   4  313.07   10.70
  19   5  -4  323.77   10.60
 -19   5   4  316.57   11.40
 -19   5   4  323.17   11.30
 -19   5   4  319.47   10.90
  19   5  -4  309.27   11.10
 -19   5   4  312.67   10.70
  19   5  -4  328.57   10.90
 -17  -5   4   66.89    3.40
  17  -5  -4   71.49    3.50
  17  -5  -4   63.09    3.80
 -17  -5   4   63.19    2.30
  17   5  -4   66.79    3.60
  17   5  -4   65.39    3.40
 -17   5   4   69.39    3.80
 -17   5   4   62.09    3.40
 -17   5   4   61.99    3.30
  17   5  -4   67.59    3.30
  15  -5  -4    1.90    0.90
  15  -5  -4    5.50    1.10
 -15  -5   4    5.60    1.10
 -15   5   4    5.60    1.10
  15   5  -4    3.30    0.90
  15   5  -4    3.20    1.00
 -15   5   4    3.90    1.00
  15   5  -4    3.70    1.00
 -15   5   4    2.10    0.90
  13  -5  -4    1.90    0.90
  13  -5  -4    1.00    0.80
 -13  -5   4    0.60    0.70
  13  -5  -4    1.90    1.00
  13  -5  -4    1.20    0.80
  13   5  -4    1.70    0.80
 -13   5   4    0.40    0.90
  13   5  -4    0.90    0.70
 -13   5   4    0.90    0.70
  13   5  -4    0.20    0.60
 -13   5   4    1.20    0.70
  11  -5  -4   35.00    2.40
  11  -5  -4   41.20    2.70
  11  -5  -4   40.60    2.50
 -11  -5   4   41.40    2.50
  11  -5  -4   41.10    2.90
 -11   5   4   40.00    2.60
 -11   5   4   38.20    2.50
  11   5  -4   41.10    2.30
  11   5  -4   41.40    2.40
 -11   5   4   46.30    2.60
  11   5  -4   34.50    2.80
  -9  -5   4   31.00    2.10
   9  -5  -4   27.30    2.20
   9  -5  -4   33.80    2.50
   9  -5  -4   29.70    2.10
   9  -5  -4   29.20    2.10
   9   5  -4   27.70    1.80
  -9   5   4   27.70    2.10
   9   5  -4   28.50    2.00
  -9   5   4   27.50    2.00
   9   5  -4   28.90    1.90
   7  -5  -4   67.49    3.70
   7  -5  -4   69.29    3.60
   7  -5  -4   66.79    3.40
  -7  -5   4   68.19    3.40
   7   5  -4   73.69    3.20
  -7   5   4   71.79    3.50
   7   5  -4   65.69    3.30
   7   5  -4   69.19    3.10
  -7   5   4   71.79    3.40
  -7   5   4   68.99    3.70
   5  -5  -4   41.70    2.50
  -5  -5   4   42.60    2.60
   5  -5  -4   39.70    2.60
   5  -5  -4   45.80    2.90
  -5   5   4   26.30    3.60
  -5   5   4   44.70    2.60
  -5   5   4   44.70    2.80
   5   5  -4   43.10    2.30
  -5   5   4   48.00    2.70
   5   5  -4   44.30    2.30
   5   5  -4   38.30    2.40
   3  -5  -4  207.18    7.90
  -3  -5   4  212.98    7.70
   3  -5  -4  232.28    7.90
   3  -5  -4  213.28    7.60
   3   5  -4  227.08    7.70
  -3   5   4  210.98    7.90
  -3   5   4  184.58    8.30
   3   5  -4  203.58    7.10
  -3   5   4  223.28    7.60
   1  -5  -4  903.11   27.00
   1  -5  -4  924.41   27.40
   1  -5  -4  918.61   27.20
   1   5  -4  946.61   27.10
   1   5  -4  894.11   26.50
  -1   5   4  926.51   27.00
   1   5  -4  900.21   26.30
  -1   5   4  951.30   27.40
  -1   5   4  768.12   29.20
  -1  -5  -4  738.23   22.70
  -1  -5  -4  724.23   22.40
  -1  -5  -4  749.42   22.50
  -1   5  -4  742.73   21.80
   1   5   4  742.03   22.60
   1   5   4  757.42   22.40
  -1   5  -4  723.43   21.70
  -1   5  -4  725.23   21.90
  -1   5  -4  735.43   22.40
  -3  -5  -4  464.15   14.90
  -3  -5  -4  461.65   14.80
  -3  -5  -4  479.75   15.30
  -3   5  -4  468.35   14.30
  -3   5  -4  460.75   14.10
  -3   5  -4  463.05   14.90
  -3   5  -4  467.15   14.40
   3   5   4  462.65   15.00
   3   5   4  464.95   14.80
   3   5   4  463.95   14.80
  -5  -5  -4   65.99    3.60
  -5  -5  -4   70.99    3.50
   5   5   4   59.69    3.50
   5   5   4   61.29    3.30
  -5   5  -4   63.09    3.00
   5   5   4   69.49    3.40
  -5   5  -4   59.29    2.70
  -5   5  -4   61.09    3.00
  -5   5  -4   59.69    3.30
  -7  -5  -4  332.07   11.00
  -7  -5  -4  335.37   11.40
  -7   5  -4  314.07   10.50
  -7   5  -4  328.77   11.20
   7   5   4  329.37   11.00
  -7   5  -4  324.47   10.00
  -7   5  -4  311.37   10.50
   7   5   4  311.37   10.80
   7   5   4  321.07   11.20
  -9   5  -4 1099.99   32.40
  -9   5  -4 1116.39   31.50
  -9   5  -4 1106.09   32.40
  -9   5  -4 1079.69   33.00
   9   5   4 1096.69   33.00
   9   5   4 1097.79   32.80
 -11  -5  -4  738.23   23.20
 -11   5  -4  735.43   21.40
  11   5   4  727.43   22.80
 -11   5  -4  768.72   22.60
 -11   5  -4  731.03   23.00
 -11   5  -4  746.33   22.50
  11   5   4  723.13   23.00
 -13  -5  -4  404.06   15.00
 -13  -5  -4  407.16   13.60
  13  -5   4  388.16   11.40
  13   5   4  392.86   13.40
 -13   5  -4  402.66   13.60
 -13   5  -4  398.26   13.10
  13   5   4  389.76   13.00
  13   5   4  383.36   13.60
 -13   5  -4  395.86   12.90
 -13   5  -4  359.96   11.60
 -15  -5  -4   49.10    3.40
 -15  -5  -4   52.59    3.60
  15  -5   4   43.60    2.10
 -15  -5  -4   47.40    3.20
  15  -5   4   47.30    2.10
  15   5   4   49.50    3.30
 -15   5  -4   45.50    3.10
  15   5   4   51.79    3.10
 -15   5  -4   41.90    1.90
 -15   5  -4   48.50    3.40
 -15   5  -4   57.19    3.30
  15   5   4   39.90    3.20
 -17  -5  -4   62.39    3.90
 -17  -5  -4   58.89    4.00
  17  -5   4   55.59    2.70
 -17  -5  -4   67.89    5.60
 -17   5  -4   57.89    3.60
 -17   5  -4   70.69    4.20
  17   5   4   61.19    3.90
  17   5   4   57.29    3.50
 -17   5  -4   55.59    3.70
 -17   5  -4   65.49    2.20
  19  -5   4  202.18    6.90
  19  -5   4  196.38    7.00
 -19  -5  -4  194.58    8.60
 -19   5  -4  188.38    8.30
  19   5   4  215.98    8.60
 -19   5  -4  216.98    8.80
  19   5   4  207.18    8.10
 -19   5  -4  206.98    8.20
  21  -5   4   76.19    3.60
  21  -5   4   78.79    3.50
 -21   5  -4   72.49    4.60
 -21   5  -4   80.59    5.00
  21   5   4   81.69    4.70
 -22  -6   4  148.19    6.60
  22  -6  -4  153.18    6.60
  22  -6  -4  156.38    7.30
 -22  -6   4  152.78    5.10
 -22  -6   4  160.28    5.20
  22   6  -4  164.38    7.20
 -22   6   4  160.28    6.80
  22   6  -4  156.88    6.40
  22   6  -4  167.38    6.90
 -22   6   4  163.98    6.80
 -22   6   4  173.78    7.40
  20  -6  -4  567.04   17.90
 -20  -6   4  545.35   18.00
 -20   6   4  556.14   17.90
  20   6  -4  582.54   17.70
 -20   6   4  540.25   18.40
  20   6  -4  553.24   18.30
  20   6  -4  570.74   17.90
 -20   6   4  523.15   17.70
 -18  -6   4  129.89    5.90
  18  -6  -4  138.69    5.90
  18  -6  -4  135.79    6.30
  18  -6  -4  147.69    6.60
  18   6  -4  144.29    5.80
 -18   6   4  143.99    6.00
  18   6  -4  133.29    6.10
 -18   6   4  138.19    6.30
 -18   6   4  136.69    5.90
  18   6  -4  132.09    5.80
  16  -6  -4   78.59    4.50
  16  -6  -4   75.39    4.00
  16  -6  -4   78.49    4.40
 -16  -6   4   82.39    4.20
  16   6  -4   75.99    3.90
 -16   6   4   92.19    6.40
 -16   6   4   73.09    4.00
  16   6  -4   84.39    4.00
 -16   6   4   74.69    4.00
  16   6  -4   81.69    4.20
 -16   6   4   76.89    4.30
  14  -6  -4  122.89    5.40
  14  -6  -4  125.69    5.80
  14  -6  -4  126.69    5.70
 -14   6   4  124.09    5.60
 -14   6   4  127.29    5.50
  14   6  -4  117.59    5.10
  14   6  -4  122.79    5.30
 -14   6   4  114.19    5.60
  14   6  -4  117.79    5.20
 -14   6   4  122.29    5.30
  12  -6  -4  259.87    9.80
  12  -6  -4  249.78    9.30
  12   6  -4  262.97    9.30
  12   6  -4  263.97    9.10
 -12   6   4  260.87    9.30
  12   6  -4  262.67    9.30
 -12   6   4  258.87    9.70
  10  -6  -4  945.01   27.50
  10  -6  -4  876.91   27.10
  10  -6  -4  890.61   27.50
  10   6  -4  874.21   26.70
 -10   6   4  898.21   27.00
 -10   6   4  885.61   28.10
  10   6  -4  900.01   29.30
 -10   6   4  872.81   27.50
  10   6  -4  897.31   26.90
   8  -6  -4  446.76   14.90
   8  -6  -4  437.66   14.50
   8   6  -4  422.36   14.20
   8   6  -4  465.65   16.60
  -8   6   4  441.56   14.50
  -8   6   4  447.66   15.00
  -8   6   4  447.66   14.90
   8   6  -4  452.55   14.20
   6  -6  -4  333.97   11.50
   6  -6  -4  332.37   11.20
   6   6  -4  315.27   10.70
   6   6  -4  337.17   10.70
  -6   6   4  316.27   11.40
  -6   6   4  327.17   11.20
  -6   6   4  328.37   11.10
   6   6  -4  297.97   11.70
   4  -6  -4    6.40    1.40
   4  -6  -4    7.90    1.60
  -4   6   4    5.10    1.20
   4   6  -4    5.40    1.20
   4   6  -4    6.60    1.20
  -4   6   4    6.30    1.30
   4   6  -4    5.70    1.10
  -4   6   4    5.80    1.30
   2  -6  -4   56.89    3.30
   2  -6  -4   51.29    3.40
   2   6  -4   52.39    2.90
   2   6  -4   49.50    3.10
   2   6  -4   52.69    2.90
   2   6  -4   54.89    2.90
  -2   6   4   55.39    3.20
  -2   6   4   56.59    3.50
   0  -6  -4  254.27    9.60
   0  -6  -4  266.87    9.40
   0   6  -4  273.97    8.80
   0   6   4  261.07    9.40
   0   6  -4  251.17    8.90
   0   6  -4  266.27    8.80
   0   6   4  255.27    9.60
   0   6  -4  255.67    9.30
  -2  -6  -4   78.79    4.30
  -2   6  -4   94.79    3.90
   2   6   4   88.79    4.50
  -2   6  -4   83.19    3.90
  -2   6  -4   88.49    4.40
  -2   6  -4   83.09    3.70
   2   6   4   84.79    4.30
  -4  -6  -4  167.78    6.60
  -4  -6  -4  160.88    6.80
  -4  -6  -4  159.08    6.50
  -4   6  -4  157.28    6.10
   4   6   4  153.58    6.70
  -4   6  -4  164.78    6.10
  -4   6  -4  151.38    5.70
   4   6   4  156.58    6.50
  -4   6  -4  163.48    6.60
   4   6   4  155.38    6.40
  -6  -6  -4   26.30    2.50
  -6  -6  -4   27.00    2.40
   6   6   4   25.10    2.30
   6   6   4   24.10    2.20
  -6   6  -4   26.70    2.10
   6   6   4   29.30    2.60
  -6   6  -4   25.40    1.70
  -6   6  -4   24.10    2.30
  -6   6  -4   27.60    2.10
   6   6   4   25.80    2.40
  -8  -6  -4   90.69    4.90
  -8  -6  -4   88.09    4.70
  -8  -6  -4   90.19    4.60
   8   6   4   96.79    4.90
  -8   6  -4   91.99    4.40
  -8   6  -4  107.09    3.90
   8   6   4   95.09    4.60
  -8   6  -4   98.39    4.40
   8   6   4   97.99    5.10
  -8   6  -4  102.69    4.90
   8   6   4   96.39    4.70
 -10  -6  -4   67.89    4.30
 -10  -6  -4   62.89    4.00
 -10  -6  -4   67.99    3.80
 -10   6  -4   68.09    3.60
 -10   6  -4   65.39    3.90
  10   6   4   59.19    3.70
  10   6   4   65.99    3.80
 -10   6  -4   61.69    3.50
  10   6   4   66.99    4.50
 -10   6  -4   71.19    3.00
  10   6   4   61.59    3.90
 -12  -6  -4   78.79    4.50
 -12  -6  -4   70.49    4.00
 -12   6  -4   75.89    4.40
 -12   6  -4   76.19    5.60
  12   6   4   77.59    4.40
 -12   6  -4   77.69    4.00
  12   6   4   74.29    4.20
 -12   6  -4   76.89    3.20
 -14  -6  -4   16.50    2.40
 -14   6  -4   18.50    2.50
  14   6   4   20.80    2.50
 -14   6  -4   17.70    2.60
 -14   6  -4   23.50    2.30
 -14   6  -4   20.60    1.40
 -16  -6  -4   38.20    3.40
 -16   6  -4   38.90    3.10
 -16   6  -4   41.40    3.10
  16   6   4   38.40    3.30
 -16   6  -4   40.20    1.90
 -16   6  -4   39.30    3.30
 -13   7   4   72.59    4.50
  13   7  -4   71.09    3.80
 -13   7   4   68.39    4.00
  13   7  -4   59.49    3.80
  13   7  -4   68.39    3.90
  11  -7  -4  175.48    7.70
 -11   7   4  183.18    7.50
  11   7  -4  185.68    7.50
  11   7  -4  193.18    7.30
 -11   7   4  181.58    7.90
  11   7  -4  177.68    7.30
   9  -7  -4   55.09    3.70
  -9  -7   4   60.19    5.40
   9  -7  -4   53.19    3.70
   9   7  -4   60.59    3.60
  -9   7   4   49.30    3.80
  -9   7   4   54.99    3.50
   9   7  -4   52.99    3.30
   7  -7  -4    2.50    1.20
   7  -7  -4    0.10    0.90
  -7   7   4    1.30    1.00
  -7   7   4    1.50    1.10
   7   7  -4   -0.40    0.90
   7   7  -4   -0.80    0.60
   7   7  -4    1.50    1.00
   5  -7  -4  304.67   11.00
   5  -7  -4  312.27   10.90
   5   7  -4  287.47   10.20
  -5   7   4  288.87   10.60
   5   7  -4  298.57   10.30
  -5   7   4  294.97   11.00
   5   7  -4  290.27   10.30
   5   7  -4  281.27   10.50
   3  -7  -4   48.00    3.30
   3  -7  -4   48.10    3.50
  -3   7   4   47.20    3.30
   3   7  -4   51.29    3.10
   3   7  -4   45.50    3.00
   3   7  -4   43.90    3.60
   3   7  -4   49.40    3.30
  -3   7   4   52.89    3.70
   1  -7  -4  508.95   16.50
   1  -7  -4  504.05   16.70
  -1   7   4  493.95   16.40
   1   7  -4  497.85   16.40
   1   7  -4  499.75   16.00
   1   7  -4  492.35   15.80
  -1   7   4  487.55   16.80
   1   7  -4  496.95   16.10
  -1  -7  -4   39.40    3.00
  -1  -7  -4   38.80    3.10
   1   7   4   40.70    3.10
  -1   7  -4   41.60    2.80
  -1   7  -4   41.80    2.60
  -1   7  -4   41.60    3.10
   1   7   4   42.60    3.30
  -3  -7  -4  274.87   10.10
   3   7   4  274.17   10.10
  -3   7  -4  264.07   10.10
  -3   7  -4  257.77    9.60
   3   7   4  268.67   10.30
  -3   7  -4  273.07    9.30
  -5  -7  -4   66.29    4.00
  -5   7  -4   57.49    3.50
  -5   7  -4   61.79    3.10
  -5   7  -4   56.59    3.30
   5   7   4   55.89    3.70
   5   7   4   55.29    3.90
  -5   7  -4   57.89    3.80
  -7  -7  -4    4.40    1.50
   7   7   4    3.20    1.40
  -7   7  -4    4.50    1.50
  -7   7  -4    2.20    0.90
  -7   7  -4    1.70    1.00
   7   7   4    1.60    1.30
  34   0  -5    0.80    1.10
  34   0  -5   -0.10    0.90
 -34   0   5   -1.10    0.80
 -34   0   5    0.30    0.50
 -34   0   5    0.30    0.60
 -34   0   5   -0.30    0.90
  32   0  -5    1.10    1.00
  32   0  -5   -1.60    0.80
 -32   0   5   -0.20    0.80
 -32   0   5   -0.10    1.00
  32   0  -5   -0.90    0.90
 -32   0   5    0.80    0.60
  30   0  -5    0.30    0.90
 -30   0   5    1.00    0.50
 -30   0   5    0.10    0.80
 -30   0   5    0.50    0.90
  30   0  -5    0.40    1.00
  30   0  -5    0.60    0.90
  28   0  -5    2.10    1.30
  28   0  -5    2.10    1.10
 -28   0   5    0.80    0.90
 -28   0   5    1.60    0.50
 -28   0   5   -1.10    0.70
  28   0  -5    0.50    1.10
  26   0  -5   -0.30    0.80
  26   0  -5    2.10    1.00
 -26   0   5   -0.70    0.60
  26   0  -5    1.40    1.00
 -26   0   5    0.00    0.70
 -26   0   5    0.20    0.40
 -24   0   5    0.30    0.30
  24   0  -5   -0.30    0.70
 -24   0   5   -0.30    0.60
 -24   0   5    1.00    0.40
  24   0  -5   -0.20    0.70
  24   0  -5    1.00    0.80
 -24   0   5    0.00    0.70
  22   0  -5    0.20    0.70
 -22   0   5    0.80    0.70
 -22   0   5    1.20    0.30
  22   0  -5    0.20    0.70
 -22   0   5   -0.80    0.50
  22   0  -5    0.40    0.70
 -22   0   5    0.60    0.30
 -20   0   5    1.20    0.70
  20   0  -5    1.10    0.70
 -20   0   5    1.40    0.20
  20   0  -5    0.80    0.80
 -20   0   5    1.60    0.30
 -20   0   5    0.70    0.60
 -18   0   5    1.20    0.60
  18   0  -5    1.50    0.70
 -18   0   5    2.30    0.70
  18   0  -5    1.40    0.70
  18   0  -5    1.00    0.70
 -16   0   5    0.80    0.60
  16   0  -5   -0.10    0.50
 -16   0   5    1.40    0.50
 -16   0   5    0.40    0.50
  16   0  -5    0.70    0.50
  16   0  -5    0.20    0.50
 -14   0   5    0.60    0.40
  14   0  -5    0.00    0.50
 -14   0   5    0.00    0.40
 -14   0   5   -0.20    0.40
  14   0  -5    0.20    0.40
  12   0  -5    0.00    0.40
  12   0  -5    0.20    0.40
 -12   0   5    0.10    0.30
 -12   0   5    0.20    0.50
  12   0  -5    0.00    0.40
 -12   0   5    1.30    0.40
  10   0  -5    0.30    0.30
 -10   0   5    0.60    0.30
  10   0  -5    0.00    0.40
 -10   0   5    0.70    0.50
 -10   0   5    0.40    0.30
  10   0  -5    0.40    0.40
  -8   0   5    1.20    0.50
   8   0  -5   -0.20    0.30
  -8   0   5    0.60    0.20
   8   0  -5    0.10    0.30
   8   0  -5    0.60    0.20
   8   0  -5    0.20    0.50
   6   0  -5    0.40    0.40
  -6   0   5    0.20    0.20
  -6   0   5    0.70    0.20
   6   0  -5    0.10    0.30
   6   0  -5    0.10    0.20
  -6   0   5    0.00    0.40
   4   0  -5    1.70    0.40
   4   0  -5    0.40    0.30
   4   0  -5    0.50    0.40
  -4   0   5    0.30    0.40
   2   0  -5    0.10    0.30
  -2   0   5    0.10    0.30
   2   0  -5    0.00    0.30
   2   0  -5    0.80    0.30
   0   0   5    0.00    0.30
   0   0   5    0.00    0.20
   0   0  -5   -0.10    0.20
   0   0  -5    0.00    0.30
   0   0  -5    0.30    0.30
   0   0   5    0.20    0.20
  -2   0  -5    0.60    0.40
   2   0   5    0.10    0.30
  -2   0  -5    0.40    0.30
   2   0   5    0.30    0.30
   2   0   5    0.40    0.30
  -2   0  -5    0.30    0.30
  -4   0  -5   -0.10    0.30
  -4   0  -5    0.00    0.30
   4   0   5    0.60    0.30
  -4   0  -5    0.40    0.20
   4   0   5    0.60    0.30
   4   0   5    0.50    0.30
  -6   0  -5    1.20    0.50
   6   0   5   -0.10    0.30
   6   0   5    0.40    0.40
   6   0   5    0.40    0.20
  -6   0  -5   -0.20    0.40
  -8   0  -5    0.10    0.40
  -8   0  -5   -0.10    0.40
   8   0   5    0.00    0.40
   8   0   5    0.30    0.20
   8   0   5   -0.40    0.40
 -10   0  -5    0.30    0.50
  10   0   5    0.20    0.20
  10   0   5    0.40    0.50
 -10   0  -5    0.10    0.50
  12   0   5    1.30    0.60
  12   0   5    0.60    0.30
  12   0   5    0.70    0.60
 -12   0  -5    0.40    0.60
 -12   0  -5   -0.10    0.60
  14   0   5    0.00    0.30
 -14   0  -5   -0.30    0.50
  14   0   5    0.50    0.60
  14   0   5    0.30    0.60
 -14   0  -5   -0.30    0.70
  16   0   5   -0.20    0.60
 -16   0  -5    0.50    0.80
 -16   0  -5    0.30    0.70
  16   0   5    0.50    0.70
  16   0   5    0.30    0.30
  18   0   5    0.00    0.70
 -18   0  -5   -0.80    0.70
 -18   0  -5    0.50    0.90
  18   0   5    0.30    0.30
  18   0   5    0.20    0.30
  18   0   5    0.70    0.70
  20   0   5    1.10    0.40
  20   0   5    0.90    0.80
  20   0   5    0.60    0.30
 -20   0  -5    0.40    1.00
  20   0   5    1.30    0.90
 -20   0  -5    0.10    0.80
 -22   0  -5    2.40    1.10
  22   0   5    0.30    0.90
  22   0   5    0.20    0.90
 -22   0  -5   -0.40    1.00
  22   0   5    0.60    0.30
  22   0   5    0.90    0.40
 -24   0  -5    2.30    1.40
  24   0   5    0.50    0.40
 -24   0  -5    0.60    0.90
  24   0   5    1.30    0.40
  26   0   5   -0.20    0.30
 -26   0  -5    3.10    1.40
  26   0   5   -0.30    1.10
  26   0   5    1.80    1.00
  26   0   5    0.50    0.30
 -28   0  -5    0.70    1.30
  28   0   5   -1.20    0.80
  28   0   5    0.30    0.30
  28   0   5   -0.60    0.90
  28   0   5    0.40    0.30
  33  -1  -5   34.60    3.30
  33  -1  -5   39.10    3.00
 -33  -1   5   45.70    3.20
 -33  -1   5   37.70    2.10
  33   1  -5   42.20    3.10
 -33   1   5   39.30    2.30
  33   1  -5   43.90    3.30
 -33   1   5   42.20    3.20
 -33   1   5   41.00    3.30
 -33   1   5   44.00    2.20
  31  -1  -5    1.90    1.30
  31  -1  -5    6.10    1.60
 -31  -1   5    6.70    1.40
 -31  -1   5    5.00    1.30
 -31  -1   5    5.00    0.90
  31  -1  -5    4.40    1.30
 -31   1   5    2.90    1.20
 -31   1   5    7.10    1.00
 -31   1   5    5.60    1.50
 -31   1   5    4.90    0.80
  31   1  -5    5.10    1.40
  31   1  -5    7.70    1.70
  31   1  -5    5.30    1.40
 -29  -1   5  168.18    7.20
  29  -1  -5  181.48    7.40
  29  -1  -5  211.48    9.40
 -29  -1   5  185.78    6.20
  29  -1  -5  194.58    8.00
 -29  -1   5  190.78    7.30
  29   1  -5  183.08    7.90
 -29   1   5  198.68    7.20
  29   1  -5  194.28    7.60
  29   1  -5  189.98    7.70
 -27  -1   5    9.10    1.50
 -27  -1   5    7.70    0.80
 -27  -1   5    8.60    1.40
  27  -1  -5    5.10    1.40
  27  -1  -5    7.50    1.50
  27   1  -5    6.30    1.50
 -27   1   5    7.80    0.90
 -27   1   5   10.30    1.80
  27   1  -5    8.50    1.70
  27   1  -5    7.90    2.30
 -27   1   5    6.90    1.40
  25  -1  -5  144.09    6.20
  25  -1  -5  134.19    6.20
  25  -1  -5  143.39    5.90
 -25  -1   5  146.59    5.70
 -25  -1   5  150.88    4.70
 -25   1   5  149.49    4.80
 -25   1   5  135.49    5.80
  25   1  -5  144.89    6.00
  25   1  -5  134.79    5.90
  25   1  -5  139.79    6.20
 -25   1   5  142.79    5.90
 -23  -1   5  184.48    6.40
  23  -1  -5  155.08    6.70
 -23  -1   5  161.18    6.10
  23  -1  -5  168.08    6.80
 -23  -1   5  179.28    5.40
  23  -1  -5  171.78    6.60
 -23   1   5  172.48    5.40
 -23   1   5  172.08    6.60
  23   1  -5  177.18    6.80
  23   1  -5  169.28    6.70
 -23   1   5  171.28    6.60
 -23   1   5  172.78    6.70
  23   1  -5  167.18    6.80
 -21  -1   5    5.70    1.00
  21  -1  -5    5.30    1.20
 -21  -1   5    5.90    0.50
  21  -1  -5    4.20    1.10
 -21  -1   5    7.80    1.10
  21  -1  -5    6.00    1.20
  21   1  -5    5.10    1.10
  21   1  -5    4.10    1.10
  21   1  -5    4.80    1.10
 -21   1   5    3.70    1.20
 -21   1   5    5.50    1.10
 -21   1   5    6.40    0.60
 -21   1   5    6.60    1.20
 -19  -1   5  521.75   14.70
  19  -1  -5  509.25   15.90
 -19  -1   5  512.45   15.30
  19  -1  -5  507.95   15.90
  19  -1  -5  553.54   16.20
 -19   1   5  506.05   15.60
  19   1  -5  494.75   16.00
 -19   1   5  497.45   15.80
 -19   1   5  481.05   15.70
 -19   1   5  508.15   14.60
  19   1  -5  502.45   15.90
  19   1  -5  508.75   15.90
  17  -1  -5   34.20    2.20
  17  -1  -5   37.60    2.30
 -17  -1   5   38.50    1.30
 -17  -1   5   39.70    1.90
  17  -1  -5   36.10    2.20
 -17  -1   5   38.40    1.80
  17   1  -5   37.60    2.20
  17   1  -5   39.70    2.40
 -17   1   5   36.50    1.40
 -17   1   5   35.00    2.20
  17   1  -5   45.00    2.30
 -17   1   5   35.10    2.00
  15  -1  -5  220.48    7.50
 -15  -1   5  226.78    6.80
  15  -1  -5  221.08    7.60
  15  -1  -5  227.18    7.60
 -15  -1   5  231.48    6.90
  15   1  -5  219.98    7.40
 -15   1   5  222.58    7.50
  15   1  -5  219.68    7.60
  15   1  -5  227.38    7.80
 -15   1   5  231.18    6.50
 -15   1   5  212.78    7.50
 -15   1   5  228.18    7.30
  13  -1  -5  395.36   12.60
  13  -1  -5  418.06   12.80
 -13  -1   5  416.86   11.80
  13  -1  -5  426.56   12.80
  13   1  -5  418.76   12.40
 -13   1   5  403.26   12.70
 -13   1   5  426.76   11.80
  13   1  -5  399.16   12.50
  13   1  -5  400.56   12.90
 -13   1   5  417.26   12.60
  11  -1  -5   42.30    2.00
  11  -1  -5   39.80    2.10
  11  -1  -5   39.10    2.10
  11  -1  -5   35.60    1.80
  11   1  -5   40.60    1.40
  11   1  -5   41.00    1.80
  11   1  -5   41.60    1.90
 -11   1   5   43.20    1.50
 -11   1   5   41.40    1.80
 -11   1   5   45.50    2.10
  11   1  -5   43.10    2.30
 -11   1   5   44.20    2.20
   9  -1  -5  436.46   12.80
   9  -1  -5  442.06   13.40
   9  -1  -5  442.56   13.50
   9  -1  -5  455.45   13.60
   9   1  -5  433.06   12.90
  -9   1   5  459.85   13.40
   9   1  -5  433.96   12.80
   9   1  -5  469.85   13.70
   9   1  -5  453.45   13.10
  -9   1   5  448.06   13.30
  -9   1   5  455.15   13.60
   7  -1  -5   76.69    3.00
   7  -1  -5   80.79    3.10
   7  -1  -5   76.39    2.60
   7  -1  -5   77.89    2.90
  -7   1   5   77.59    3.10
   7   1  -5   75.69    2.60
  -7   1   5   77.09    2.90
   7   1  -5   77.59    3.10
   7   1  -5   74.89    2.60
  -7   1   5   74.59    2.80
   5  -1  -5    2.60    0.60
   5  -1  -5    4.70    0.60
   5  -1  -5    2.90    0.60
   5  -1  -5    4.20    0.60
   5   1  -5    3.60    0.30
  -5   1   5    3.70    0.60
   5   1  -5    3.10    0.30
   5   1  -5    2.70    0.60
  -5   1   5    4.00    0.70
  -5   1   5    4.20    0.60
   3  -1  -5  448.86   13.40
   3  -1  -5  443.06   13.20
   3  -1  -5  453.75   13.50
   3  -1  -5  463.45   13.50
  -3   1   5  449.95   13.20
   3   1  -5  457.15   13.30
  -3   1   5  417.96   13.30
  -3   1   5  473.55   13.30
   1  -1  -5   46.30    2.00
   1  -1  -5   43.30    2.10
   1  -1  -5   49.80    2.10
   1  -1  -5   45.60    2.00
  -1   1   5   45.90    1.90
   1   1  -5   45.00    1.80
   1   1  -5   44.50    1.50
  -1   1   5   45.30    2.00
  -1   1   5   48.80    2.00
   1   1  -5   43.20    1.50
  -1  -1  -5    2.70    0.60
  -1  -1  -5    1.40    0.50
  -1  -1  -5    1.30    0.40
  -1  -1  -5    2.10    0.60
   1   1   5    1.80    0.50
   1   1   5    2.80    0.50
  -1   1  -5    2.80    0.40
  -1   1  -5    2.60    0.40
  -1   1  -5    2.10    0.40
   1   1   5    2.10    0.50
  -3  -1  -5  463.35   14.40
  -3  -1  -5  485.05   14.50
  -3  -1  -5  451.65   14.50
  -3  -1  -5  483.05   14.10
   3   1   5  504.95   14.30
   3   1   5  475.65   14.10
  -3   1  -5  473.25   13.70
  -3   1  -5  502.15   14.00
  -3   1  -5  476.45   14.10
   3   1   5  491.75   14.30
  -5  -1  -5    6.20    0.90
  -5  -1  -5    6.20    0.90
  -5  -1  -5    7.10    1.00
  -5   1  -5    5.10    0.30
  -5   1  -5    5.30    0.70
   5   1   5    9.80    1.10
   5   1   5    6.30    0.80
   5   1   5    7.30    0.70
  -5   1  -5    5.40    0.80
  -7  -1  -5  176.88    6.10
  -7  -1  -5  170.08    6.10
   7  -1   5  178.38    5.30
   7  -1   5  174.98    5.30
  -7  -1  -5  167.78    6.10
   7   1   5  168.68    5.90
  -7   1  -5  181.78    5.90
   7   1   5  168.28    5.90
   7   1   5  176.28    5.60
  -7   1  -5  175.28    6.00
   9  -1   5   82.59    3.00
  -9  -1  -5   81.09    3.70
   9  -1   5   85.89    3.00
  -9  -1  -5   87.79    3.70
  -9  -1  -5   81.09    3.60
   9   1   5   84.99    3.50
   9   1   5   84.79    3.00
   9   1   5   81.09    3.50
  -9   1  -5   80.09    3.50
  -9   1  -5   79.69    3.50
  11  -1   5   71.79    2.80
  11  -1   5   72.09    2.90
 -11  -1  -5   66.19    4.60
 -11  -1  -5   75.39    3.50
 -11   1  -5   67.09    3.30
  11   1   5   68.79    3.20
 -11   1  -5   69.49    3.30
  11   1   5   75.09    2.70
  11   1   5   68.49    3.30
 -13  -1  -5  458.85   15.40
 -13  -1  -5  458.35   15.40
  13  -1   5  494.05   14.80
 -13  -1  -5  511.05   15.60
  13  -1   5  492.95   14.80
  13   1   5  488.75   15.20
  13   1   5  515.45   14.50
 -13   1  -5  482.35   15.30
 -13   1  -5  488.95   15.50
  13   1   5  491.95   15.30
  15  -1   5   14.00    1.40
 -15  -1  -5    9.60    1.50
 -15  -1  -5   14.00    1.90
 -15  -1  -5   11.50    1.70
  15  -1   5   14.50    1.40
  15   1   5   12.60    1.00
  15   1   5   12.00    1.50
 -15   1  -5   12.20    1.70
  15   1   5   15.90    1.70
 -15   1  -5   13.80    1.70
  17  -1   5   26.40    2.00
 -17  -1  -5   22.50    2.20
  17  -1   5   25.40    1.90
 -17  -1  -5   26.00    2.40
  17   1   5   27.00    1.50
  17   1   5   23.80    2.10
  17   1   5   28.00    2.20
 -17   1  -5   28.40    2.30
 -17   1  -5   22.20    2.30
  19  -1   5  127.69    5.30
  19  -1   5  138.69    5.50
 -19  -1  -5  126.99    5.80
 -19  -1  -5  123.09    5.90
  19   1   5  137.19    5.80
  19   1   5  129.69    4.70
 -19   1  -5  136.69    5.80
 -19   1  -5  131.79    6.00
  19   1   5  137.89    5.80
  21  -1   5   49.99    3.00
 -21  -1  -5   52.29    3.40
  21  -1   5   51.09    3.10
 -21  -1  -5   49.99    3.40
 -21  -1  -5   53.59    3.70
  21   1   5   48.00    2.30
  21   1   5   53.29    3.40
 -21   1  -5   52.59    3.40
  21   1   5   44.60    3.10
 -23  -1  -5  109.99    5.30
  23  -1   5  112.09    5.20
 -23  -1  -5  100.39    5.30
 -23  -1  -5  103.99    5.70
  23  -1   5  116.19    5.00
  23   1   5  104.89    5.10
 -23   1  -5  103.49    5.20
  23   1   5   97.09    4.00
 -23   1  -5  112.19    5.70
 -25  -1  -5   32.10    3.30
  25  -1   5   35.20    2.80
  25  -1   5   35.00    2.80
 -25   1  -5   30.20    2.90
  25   1   5   28.60    2.80
  25   1   5   35.00    1.90
  25   1   5   33.10    2.00
  25   1   5   33.10    2.90
 -25   1  -5   33.40    3.20
 -27  -1  -5    5.80    1.80
  27  -1   5    3.90    1.30
  27  -1   5    4.30    1.30
  27   1   5    5.50    0.90
  27   1   5    4.70    1.60
  27   1   5    3.70    1.40
  27   1   5    4.20    0.80
 -32  -2   5  321.87   11.20
 -32  -2   5  328.07   11.40
 -32  -2   5  308.47   10.20
  32  -2  -5  311.17   11.30
  32  -2  -5  323.87   12.30
 -32   2   5  296.37   10.30
  32   2  -5  338.97   12.00
 -32   2   5  308.77   11.90
  32   2  -5  333.67   11.70
 -32   2   5  336.47   12.00
 -30  -2   5   97.49    3.90
  30  -2  -5   98.09    4.80
 -30  -2   5   91.69    4.50
  30  -2  -5  101.79    5.50
  30  -2  -5  102.39    5.50
 -30  -2   5   93.79    4.70
  30   2  -5   95.59    5.20
 -30   2   5   96.89    5.10
 -30   2   5   99.89    4.00
  30   2  -5  104.69    5.00
 -30   2   5   95.39    5.10
  30   2  -5  110.39    5.30
  28  -2  -5   94.79    5.40
 -28  -2   5   96.29    4.60
 -28  -2   5   95.29    4.50
  28  -2  -5   92.09    5.20
 -28  -2   5  108.19    3.90
 -28   2   5  104.09    5.10
  28   2  -5  100.39    5.00
  28   2  -5  105.69    5.20
  28   2  -5  115.99    5.20
 -28   2   5  104.09    4.90
 -28   2   5   99.49    4.00
 -26  -2   5   14.70    1.70
  26  -2  -5   17.90    2.40
 -26  -2   5   16.30    1.20
 -26  -2   5   13.30    1.70
  26  -2  -5    9.90    1.60
 -26   2   5   11.00    1.60
 -26   2   5   20.60    2.00
  26   2  -5   18.50    2.30
  26   2  -5   14.00    2.00
 -26   2   5   16.10    2.10
  26   2  -5   13.50    2.00
 -26   2   5   17.00    1.30
  24  -2  -5    4.00    1.10
 -24  -2   5    7.10    0.80
  24  -2  -5    6.40    1.50
 -24  -2   5    9.40    1.20
 -24   2   5    7.40    1.50
  24   2  -5    3.90    1.10
  24   2  -5    7.00    1.40
 -24   2   5    5.30    1.10
 -24   2   5    8.60    1.50
 -24   2   5    4.00    0.90
  24   2  -5    6.00    1.40
 -22  -2   5  419.86   12.50
  22  -2  -5  400.76   13.60
  22  -2  -5  422.06   13.50
  22  -2  -5  399.36   13.20
 -22  -2   5  414.66   12.10
 -22  -2   5  417.76   12.60
 -22   2   5  400.86   13.20
  22   2  -5  403.26   13.30
  22   2  -5  394.66   13.40
 -22   2   5  405.96   13.40
  22   2  -5  400.76   13.50
 -22   2   5  398.86   13.30
 -22   2   5  394.86   12.10
 -20  -2   5    0.40    0.50
  20  -2  -5    0.70    0.70
  20  -2  -5    1.10    0.80
 -20  -2   5    0.80    0.40
 -20  -2   5    0.50    0.50
  20  -2  -5    1.50    0.80
  20   2  -5    1.20    0.80
 -20   2   5    0.50    0.70
 -20   2   5    1.10    0.70
  20   2  -5    1.60    0.90
 -20   2   5    1.10    0.80
 -20   2   5    1.30    0.40
  20   2  -5    0.50    0.70
  18  -2  -5    2.90    0.90
 -18  -2   5    3.50    0.60
  18  -2  -5    3.20    0.90
 -18  -2   5    4.80    0.70
 -18  -2   5    3.50    0.50
  18  -2  -5    3.50    0.90
  18   2  -5    3.70    1.00
 -18   2   5    2.80    0.50
  18   2  -5    3.80    0.90
  18   2  -5    5.10    1.20
 -18   2   5    3.10    0.90
 -18   2   5    2.80    0.90
 -18   2   5    4.30    1.00
 -16  -2   5  428.76   12.40
 -16  -2   5  441.36   12.60
 -16  -2   5  439.06   12.60
  16  -2  -5  424.76   13.50
  16  -2  -5  430.36   13.60
  16  -2  -5  446.66   13.80
 -16   2   5  418.06   13.40
  16   2  -5  409.86   13.20
  16   2  -5  433.56   13.50
 -16   2   5  410.66   13.50
 -16   2   5  424.56   13.40
  16   2  -5  430.66   13.90
 -16   2   5  429.86   12.60
  16   2  -5  444.76   12.60
  14  -2  -5    1.10    0.60
  14  -2  -5    1.50    0.70
 -14  -2   5    1.80    0.40
  14  -2  -5    1.10    0.70
 -14   2   5    1.60    0.70
 -14   2   5    1.50    0.60
 -14   2   5    1.10    0.60
  14   2  -5    1.30    0.40
  14   2  -5    2.30    0.60
 -14   2   5    1.60    0.40
  14   2  -5    3.00    0.90
  14   2  -5    1.40    0.50
  12  -2  -5  206.78    7.10
  12  -2  -5  212.88    6.90
  12  -2  -5  191.68    6.30
  12  -2  -5  193.68    6.90
 -12  -2   5  197.18    6.20
 -12   2   5  211.68    6.80
 -12   2   5  202.08    6.90
  12   2  -5  211.78    7.30
  12   2  -5  199.98    6.40
  12   2  -5  202.58    6.60
 -12   2   5  202.58    6.30
  12   2  -5  199.68    6.20
 -12   2   5  199.08    6.90
  10  -2  -5  692.33   19.90
  10  -2  -5  707.03   20.70
  10  -2  -5  686.33   20.50
  10  -2  -5  712.93   20.50
  10   2  -5  692.03   19.80
  10   2  -5  677.93   19.90
 -10   2   5  695.53   19.90
 -10   2   5  687.53   20.50
  10   2  -5  677.53   20.80
  10   2  -5  675.73   19.80
 -10   2   5  682.23   20.50
 -10   2   5  708.53   20.30
   8  -2  -5  317.77   10.20
   8  -2  -5  301.47   10.00
   8  -2  -5  312.37    9.60
   8  -2  -5  332.67   10.10
   8   2  -5  328.67    9.20
  -8   2   5  316.37   10.00
  -8   2   5  323.37    9.60
   8   2  -5  316.17   10.30
   8   2  -5  324.17    9.60
  -8   2   5  325.67   10.10
  -8   2   5  314.97   10.00
   6  -2  -5 1295.07   36.60
   6  -2  -5 1279.57   36.70
   6  -2  -5 1320.27   36.90
  -6   2   5 1262.37   36.60
  -6   2   5 1236.48   36.60
   6   2  -5 1261.97   37.40
  -6   2   5 1283.67   36.70
   6   2  -5 1269.07   36.20
   4  -2  -5  295.37    9.30
   4  -2  -5  286.97    8.80
   4  -2  -5  290.17    9.10
   4  -2  -5  293.07    9.10
  -4   2   5  283.97    9.10
  -4   2   5  272.27    9.00
  -4   2   5  290.37    9.10
   4   2  -5  288.37    9.10
  -4   2   5  286.57    8.90
   4   2  -5  299.97    8.90
   2  -2  -5    0.70    0.50
   2  -2  -5    1.30    0.50
   2  -2  -5    1.70    0.50
  -2   2   5    2.70    0.70
   2   2  -5    0.80    0.40
  -2   2   5    0.90    0.50
  -2   2   5    1.30    0.50
   2   2  -5    1.00    0.50
  -2   2   5    1.40    0.50
   0  -2  -5 1526.95   43.40
   0  -2  -5 1562.44   43.50
   0  -2  -5 1521.55   43.10
   0   2   5 1404.66   43.10
   0   2   5 1589.14   43.40
   0   2  -5 1501.55   42.30
   0   2  -5 1487.45   42.30
  -2  -2  -5  122.89    4.50
  -2  -2  -5  120.59    4.20
  -2  -2  -5  116.79    4.50
  -2  -2  -5  119.39    4.40
  -2   2  -5  114.89    3.80
  -2   2  -5  118.49    3.80
   2   2   5  122.39    4.50
   2   2   5  119.89    4.40
   2   2   5  115.49    4.20
  -2   2  -5  120.79    3.70
  -4  -2  -5  659.33   19.50
  -4  -2  -5  651.63   19.50
  -4  -2  -5  618.24   19.20
   4   2   5  631.74   19.00
  -4   2  -5  652.83   18.90
   4   2   5  682.23   19.30
   4   2   5  623.74   19.30
  -4   2  -5  657.23   18.40
  -4   2  -5  660.13   18.70
  -6  -2  -5  688.23   21.40
  -6  -2  -5  696.03   21.40
  -6  -2  -5  767.72   21.60
   6   2   5  713.83   21.40
   6   2   5  736.63   21.40
  -6   2  -5  705.73   21.10
  -6   2  -5  706.13   20.90
   6   2   5  737.03   21.10
  -8  -2  -5    4.50    1.10
  -8  -2  -5    4.30    1.00
  -8   2  -5    3.50    0.70
   8   2   5    3.90    0.90
   8   2   5    3.50    0.70
   8   2   5    2.70    0.80
  -8   2  -5    4.40    0.90
 -10  -2  -5  782.12   24.30
  10  -2   5  824.92   23.20
 -10  -2  -5  788.82   24.30
 -10  -2  -5  861.11   24.60
  10  -2   5  808.22   23.10
  10   2   5  777.32   24.30
 -10   2  -5  808.32   24.00
 -10   2  -5  800.92   24.30
  10   2   5  833.32   23.80
  10   2   5  844.62   24.30
 -12  -2  -5   33.00    2.30
 -12  -2  -5   29.40    2.20
  12  -2   5   31.00    1.60
  12  -2   5   30.30    1.60
 -12  -2  -5   27.00    2.20
 -12   2  -5   31.70    2.10
 -12   2  -5   32.60    2.30
  12   2   5   32.90    2.20
  12   2   5   30.20    2.20
  12   2   5   36.00    1.90
  14  -2   5   91.79    3.50
 -14  -2  -5   92.69    4.30
  14  -2   5   92.19    3.50
 -14  -2  -5   81.99    4.10
 -14  -2  -5   84.89    4.30
 -14   2  -5   83.09    4.20
  14   2   5   86.19    4.10
  14   2   5   86.39    4.10
 -14   2  -5   87.49    4.10
  14   2   5   85.89    3.60
 -16  -2  -5  964.10   28.60
  16  -2   5  931.61   27.50
  16  -2   5  955.60   27.40
 -16  -2  -5  829.62   28.20
  16   2   5  948.91   27.40
  16   2   5  958.00   28.30
 -16   2  -5  951.90   28.50
 -16   2  -5  963.90   28.30
  16   2   5  924.71   28.30
  18  -2   5    2.20    0.80
  18  -2   5    2.60    0.90
  18   2   5    2.80    1.10
  18   2   5    1.70    0.90
 -18   2  -5    1.60    0.90
  18   2   5    2.40    0.70
 -18   2  -5    0.30    0.90
 -20  -2  -5  115.59    5.60
 -20  -2  -5  113.59    7.00
  20  -2   5  102.79    4.50
 -20   2  -5  104.49    5.30
  20   2   5  100.19    4.30
 -20   2  -5  102.29    5.00
  22  -2   5  384.76   13.40
 -22  -2  -5  409.06   14.50
  22  -2   5  396.06   13.20
 -22  -2  -5  396.06   14.20
 -22  -2  -5  410.76   14.00
  22   2   5  418.36   14.00
 -22   2  -5  425.06   14.30
  22   2   5  417.86   14.70
  22   2   5  377.86   12.80
 -22   2  -5  420.66   16.70
  24  -2   5    2.40    1.00
  24  -2   5    3.10    1.20
 -24   2  -5    1.20    1.20
  24   2   5    1.30    1.20
 -24   2  -5    4.70    1.40
  24   2   5    1.20    0.70
  24   2   5    2.70    1.30
  26  -2   5  397.36   14.20
 -26  -2  -5  429.06   15.70
  26  -2   5  428.26   14.20
 -26   2  -5  443.86   15.20
  26   2   5  406.26   13.40
  26   2   5  424.16   14.80
 -31  -3   5   50.09    2.70
  31  -3  -5   59.79    3.60
 -31  -3   5   56.89    3.20
 -31  -3   5   54.99    3.30
  31  -3  -5   51.19    4.00
  31   3  -5   52.79    3.70
 -31   3   5   55.69    3.90
 -31   3   5   55.19    2.90
 -31   3   5   53.59    3.50
  31   3  -5   48.50    3.70
 -29  -3   5   48.30    2.90
 -29  -3   5   47.60    2.80
  29  -3  -5   50.19    3.30
  29  -3  -5   48.90    3.70
 -29  -3   5   48.20    3.00
 -29   3   5   47.50    3.50
  29   3  -5   55.19    3.60
  29   3  -5   52.49    3.60
 -29   3   5   50.09    3.90
  29   3  -5   45.80    3.40
 -29   3   5   49.80    3.60
 -29   3   5   53.89    2.80
 -27  -3   5   12.70    1.60
  27  -3  -5   10.40    1.80
 -27  -3   5   12.40    1.40
  27  -3  -5   11.70    1.80
  27  -3  -5    9.80    1.90
 -27  -3   5   11.20    1.40
 -27   3   5   13.10    1.40
  27   3  -5   11.60    2.00
 -27   3   5    9.90    1.80
  27   3  -5   11.40    1.80
 -27   3   5   11.20    2.00
 -27   3   5   10.90    1.60
  27   3  -5    7.70    1.60
 -25  -3   5   53.29    2.60
 -25  -3   5   53.29    2.80
  25  -3  -5   48.20    3.50
 -25  -3   5   50.39    2.50
  25  -3  -5   53.39    3.20
  25   3  -5   52.29    3.40
 -25   3   5   51.19    3.10
 -25   3   5   57.29    2.70
  25   3  -5   49.90    3.20
 -25   3   5   46.60    3.30
  25   3  -5   51.79    3.50
 -23  -3   5  306.57    9.60
 -23  -3   5  298.97    9.40
  23  -3  -5  292.77   10.20
  23  -3  -5  251.57   11.30
 -23  -3   5  300.37    9.30
  23   3  -5  298.67   10.30
 -23   3   5  302.67    9.50
 -23   3   5  299.57   10.20
 -23   3   5  297.27   10.40
  23   3  -5  315.57   10.70
  23   3  -5  299.07   11.30
 -23   3   5  272.47   10.40
 -21  -3   5   21.50    1.50
 -21  -3   5   23.40    1.40
  21  -3  -5   22.60    2.20
 -21  -3   5   24.30    1.40
  21  -3  -5   22.20    2.00
 -21   3   5   25.10    2.20
 -21   3   5   23.10    2.00
  21   3  -5   24.30    2.10
 -21   3   5   24.20    1.60
  21   3  -5   22.90    2.20
  21   3  -5   22.60    1.90
 -21   3   5   24.20    2.20
  19  -3  -5  505.55   16.50
  19  -3  -5  514.75   16.10
 -19  -3   5  511.25   14.80
 -19  -3   5  494.05   15.20
 -19   3   5  509.05   16.10
  19   3  -5  500.35   16.90
  19   3  -5  509.25   15.80
  19   3  -5  529.75   16.60
 -19   3   5  479.65   15.90
 -19   3   5  516.95   15.30
 -19   3   5  518.45   16.30
  19   3  -5  538.15   15.20
  17  -3  -5   30.80    2.10
 -17  -3   5   28.80    1.60
  17  -3  -5   31.00    2.30
  17  -3  -5   31.90    2.30
 -17   3   5   31.70    2.20
 -17   3   5   31.40    2.20
  17   3  -5   29.00    2.10
 -17   3   5   30.60    2.20
  17   3  -5   32.60    2.00
  17   3  -5   30.90    1.60
 -17   3   5   31.00    1.70
  15  -3  -5   22.00    1.80
 -15  -3   5   26.60    1.50
  15  -3  -5   28.20    2.20
  15  -3  -5   18.90    1.70
  15  -3  -5   22.10    1.50
  15   3  -5   23.10    1.70
 -15   3   5   28.10    1.90
 -15   3   5   25.70    1.50
 -15   3   5   25.30    2.00
 -15   3   5   23.50    1.90
  15   3  -5   21.10    1.50
  13  -3  -5 1285.07   37.00
 -13  -3   5 1275.47   36.20
  13  -3  -5 1274.57   36.20
  13  -3  -5 1253.07   37.10
  13  -3  -5 1236.28   36.70
  13   3  -5 1307.87   36.20
 -13   3   5 1278.57   36.90
 -13   3   5 1285.47   36.70
 -13   3   5 1229.98   36.70
  13   3  -5 1213.28   36.40
 -13   3   5 1258.27   36.10
  11  -3  -5  194.28    7.10
  11  -3  -5  200.98    7.20
  11  -3  -5  200.78    6.50
  11  -3  -5  201.58    6.90
 -11  -3   5  195.88    6.50
 -11   3   5  191.98    6.80
  11   3  -5  199.48    6.50
 -11   3   5  201.38    6.50
 -11   3   5  206.38    7.00
  11   3  -5  192.98    6.30
   9  -3  -5  743.03   22.00
   9  -3  -5  728.73   21.60
   9  -3  -5  713.83   22.80
   9  -3  -5  738.03   22.40
  -9  -3   5  744.53   21.70
  -9   3   5  769.22   22.20
   9   3  -5  751.52   21.60
  -9   3   5  730.23   22.30
  -9   3   5  742.43   21.60
   9   3  -5  735.13   21.20
  -9   3   5  752.82   22.20
   9   3  -5  750.42   21.50
   7  -3  -5   14.20    1.30
   7  -3  -5   13.80    1.10
   7  -3  -5   14.70    1.40
   7  -3  -5   16.50    1.50
   7   3  -5   14.90    0.90
  -7   3   5   15.10    1.40
  -7   3   5   12.70    1.60
  -7   3   5   16.60    1.50
  -7   3   5   15.10    1.20
   7   3  -5   13.90    1.10
   7   3  -5   15.70    0.90
   5  -3  -5    4.20    0.70
   5  -3  -5    3.50    0.80
   5  -3  -5    3.90    0.90
   5  -3  -5    4.50    0.90
   5   3  -5    5.60    0.90
  -5   3   5    4.10    0.80
  -5   3   5    3.30    0.80
  -5   3   5    4.40    0.80
  -5   3   5    3.40    0.80
   5   3  -5    3.60    0.40
   5   3  -5    3.40    0.40
   3  -3  -5 1387.46   39.30
   3  -3  -5 1335.07   39.10
   3  -3  -5 1343.47   38.80
  -3   3   5 1357.96   39.20
  -3   3   5 1346.77   39.00
  -3   3   5 1399.16   39.10
   3   3  -5 1273.77   38.40
   3   3  -5 1379.36   38.00
   1  -3  -5   10.80    1.20
   1  -3  -5    7.70    1.20
   1  -3  -5   10.00    1.10
   1  -3  -5    6.40    1.00
   1   3  -5    8.30    0.60
   1   3  -5    7.50    1.00
  -1   3   5   12.10    1.40
  -1   3   5    7.90    1.20
  -1   3   5    9.00    1.20
   1   3  -5    7.90    0.60
  -1   3   5    6.40    0.90
  -1  -3  -5  158.68    5.90
  -1  -3  -5  155.48    5.60
  -1   3  -5  161.48    5.80
   1   3   5  160.98    5.90
  -1   3  -5  156.28    5.00
   1   3   5  161.08    5.70
   1   3   5  155.98    5.60
  -1   3  -5  160.68    5.00
   1   3   5  159.28    5.80
  -3  -3  -5  326.07   10.40
  -3  -3  -5  308.77   10.10
  -3  -3  -5  311.67   10.30
  -3   3  -5  306.97    9.50
   3   3   5  300.77    9.90
  -3   3  -5  324.37   10.30
   3   3   5  294.57   10.20
   3   3   5  315.17   10.20
   3   3   5  322.87   10.10
  -3   3  -5  311.57    9.40
  -5  -3  -5   28.50    2.10
  -5  -3  -5   30.70    2.10
  -5  -3  -5   23.40    1.80
  -5   3  -5   27.00    1.10
  -5   3  -5   24.90    1.60
   5   3   5   25.80    1.70
   5   3   5   27.70    2.00
  -5   3  -5   27.60    1.50
  -5   3  -5   27.10    2.00
   5   3   5   26.80    1.90
  -7  -3  -5  402.96   13.30
  -7  -3  -5  392.86   13.10
  -7  -3  -5  430.36   13.60
  -7   3  -5  430.66   13.10
   7   3   5  416.76   13.40
  -7   3  -5  402.86   12.60
  -7   3  -5  430.96   13.50
   7   3   5  429.76   13.30
  -7   3  -5  420.06   12.00
  -9  -3  -5  223.08    8.20
  -9  -3  -5  242.08    8.40
  -9  -3  -5  223.58    8.10
   9   3   5  237.98    8.30
   9   3   5  221.38    7.70
  -9   3  -5  241.38    8.50
  -9   3  -5  223.38    7.60
   9   3   5  234.68    8.10
  -9   3  -5  226.28    8.00
 -11  -3  -5   21.00    2.00
 -11  -3  -5   22.70    1.90
 -11  -3  -5   21.00    1.90
  11   3   5   22.10    1.70
 -11   3  -5   19.90    1.90
 -11   3  -5   19.90    1.70
  11   3   5   21.00    1.90
  11   3   5   23.50    2.00
 -13  -3  -5  561.84   17.60
  13  -3   5  539.65   15.90
  13  -3   5  549.35   15.90
 -13   3  -5  560.64   17.40
  13   3   5  537.05   17.30
  13   3   5  559.14   17.50
 -13   3  -5  528.35   17.00
  13   3   5  556.24   16.90
 -15  -3  -5   93.19    4.90
  15  -3   5   99.39    3.60
  15  -3   5  100.19    3.70
 -15   3  -5   88.89    4.40
  15   3   5  101.39    4.70
  15   3   5  102.69    4.20
  15   3   5   96.49    4.70
 -15   3  -5  102.49    4.80
 -17  -3  -5   14.60    2.10
  17  -3   5   14.30    1.30
  17  -3   5   16.60    1.40
 -17   3  -5   13.80    1.90
 -17   3  -5   15.50    2.10
  17   3   5   15.40    1.70
  17   3   5   15.60    3.20
 -19  -3  -5  523.55   17.50
 -19  -3  -5  550.94   18.00
  19  -3   5  514.65   16.50
  19  -3   5  546.25   16.30
 -19   3  -5  519.45   17.40
 -19   3  -5  570.64   17.80
  19   3   5  542.75   17.60
  19   3   5  541.25   17.90
  19   3   5  510.05   16.70
  21  -3   5   78.99    3.80
 -21  -3  -5   75.69    4.30
 -21  -3  -5   75.49    4.70
 -21  -3  -5   75.09    4.50
  21  -3   5   82.79    3.70
  21   3   5   77.89    4.50
  21   3   5   73.59    4.40
  21   3   5   69.29    3.70
 -21   3  -5   79.29    6.00
 -21   3  -5   83.89    4.60
  23  -3   5  281.27    9.70
  23  -3   5  278.17    9.90
 -23  -3  -5  289.57   11.40
  23   3   5  291.37   10.90
 -23   3  -5  284.27   10.90
  23   3   5  329.17   14.70
 -23   3  -5  265.67   10.60
  23   3   5  270.87    9.80
  25  -3   5  183.78    7.40
  25  -3   5  182.88    7.20
 -25  -3  -5  204.08    9.00
 -25   3  -5  191.68    8.30
  28  -4  -5   88.99    5.30
  28  -4  -5   86.29    4.60
 -28  -4   5   85.29    4.00
 -28  -4   5   93.49    4.20
 -28  -4   5   99.19    4.00
 -28   4   5  100.49    5.40
 -28   4   5   94.39    4.30
  28   4  -5   89.89    5.10
 -28   4   5  100.19    4.80
  28   4  -5  100.99    5.10
  28   4  -5  105.29    5.40
  26  -4  -5  103.59    5.00
 -26  -4   5  103.99    4.20
  26  -4  -5  103.99    5.60
  26  -4  -5  107.19    6.20
 -26  -4   5  107.89    4.50
  26   4  -5  103.09    5.20
 -26   4   5  109.59    4.60
  26   4  -5  107.39    5.40
 -26   4   5  100.19    5.30
 -26   4   5  114.29    5.50
  26   4  -5  108.29    5.50
 -26   4   5  101.09    5.40
 -24  -4   5   16.50    1.60
  24  -4  -5   17.20    2.20
  24  -4  -5   18.20    2.10
  24  -4  -5   15.20    2.20
 -24   4   5   15.70    2.10
 -24   4   5   13.40    2.00
  24   4  -5   18.70    2.20
 -24   4   5   15.80    1.60
 -24   4   5   18.10    2.10
  24   4  -5   17.00    2.20
 -22  -4   5  603.24   17.60
 -22  -4   5  612.64   17.70
  22  -4  -5  606.64   19.70
 -22  -4   5  605.94   18.50
  22   4  -5  631.04   18.40
 -22   4   5  594.34   19.50
  22   4  -5  592.14   19.40
  22   4  -5  612.44   19.10
 -22   4   5  628.04   19.50
 -22   4   5  590.94   19.00
 -22   4   5  627.54   18.60
  20  -4  -5   68.49    4.10
  20  -4  -5   72.19    3.70
 -20   4   5   70.69    3.30
 -20   4   5   74.19    4.00
  20   4  -5   73.79    3.90
  20   4  -5   74.49    3.60
 -20   4   5   71.89    3.70
  20   4  -5   72.09    3.20
  18  -4  -5  251.37    8.90
  18  -4  -5  257.07    9.50
 -18  -4   5  251.67    8.40
  18   4  -5  267.87    9.10
 -18   4   5  247.88    8.90
  18   4  -5  258.17    8.40
 -18   4   5  248.08    8.50
  18   4  -5  261.87    8.70
 -18   4   5  247.08    9.10
 -18   4   5  258.97    9.20
  16  -4  -5   48.40    3.20
 -16  -4   5   58.59    2.70
  16  -4  -5   53.59    3.00
  16  -4  -5   43.30    4.40
  16   4  -5   57.09    2.70
 -16   4   5   52.09    3.10
  16   4  -5   52.29    2.90
  16   4  -5   52.49    2.60
 -16   4   5   50.99    2.90
 -16   4   5   56.59    3.20
 -16   4   5   52.79    2.70
 -14  -4   5   75.09    3.30
  14  -4  -5   75.49    3.90
  14  -4  -5   76.39    4.00
  14  -4  -5   75.29    3.50
  14  -4  -5   79.39    3.70
 -14   4   5   76.99    3.90
  14   4  -5   79.19    3.30
  14   4  -5   83.39    3.30
 -14   4   5   74.79    3.70
 -14   4   5   79.19    3.40
  14   4  -5   79.99    3.50
 -14   4   5   75.29    3.70
  12  -4  -5  179.98    6.90
  12  -4  -5  175.98    6.70
  12  -4  -5  171.98    6.20
  12  -4  -5  175.38    6.50
 -12  -4   5  171.78    6.20
  12   4  -5  162.08    6.00
 -12   4   5  178.48    6.20
 -12   4   5  177.08    6.70
  12   4  -5  181.88    6.10
 -12   4   5  180.08    6.50
 -12   4   5  166.38    6.40
  12   4  -5  181.88    6.00
  10  -4  -5    2.90    0.90
  10  -4  -5    1.10    0.60
  10  -4  -5    2.50    0.90
  10  -4  -5    2.60    1.00
 -10  -4   5    1.50    0.60
 -10   4   5    0.70    0.70
 -10   4   5    0.80    0.80
 -10   4   5    1.40    0.80
 -10   4   5    2.10    0.70
  10   4  -5    2.00    0.60
  10   4  -5    1.20    0.50
  10   4  -5    1.10    0.60
  -8  -4   5  202.88    6.90
   8  -4  -5  195.18    6.90
   8  -4  -5  189.08    7.10
   8  -4  -5  200.48    7.40
   8  -4  -5  171.38    6.70
  -8   4   5  212.08    7.40
  -8   4   5  198.68    7.00
  -8   4   5  201.28    6.80
   8   4  -5  200.38    6.30
  -8   4   5  194.08    7.20
   8   4  -5  194.68    6.70
   8   4  -5  187.28    6.30
   6  -4  -5   12.60    1.40
   6  -4  -5   12.50    1.60
   6  -4  -5   14.10    1.60
  -6   4   5   14.60    1.70
  -6   4   5   16.40    1.50
   6   4  -5   13.20    1.00
   6   4  -5   15.10    1.40
   6   4  -5   13.70    1.00
  -6   4   5   11.90    1.50
  -6   4   5   12.30    1.30
   4  -4  -5  550.04   16.70
   4  -4  -5  538.25   16.90
   4  -4  -5  521.85   17.00
   4  -4  -5  551.74   16.60
   4   4  -5  529.25   15.90
  -4   4   5  557.54   16.60
  -4   4   5  557.24   17.10
   4   4  -5  555.04   15.80
   4   4  -5  557.94   16.60
  -4   4   5  537.75   16.90
  -4   4   5  526.35   16.70
   2  -4  -5   37.90    2.20
   2  -4  -5   38.70    2.50
   2  -4  -5   35.90    2.30
  -2   4   5   37.60    2.30
  -2   4   5   35.20    2.20
   2   4  -5   33.80    1.70
   2   4  -5   37.10    1.70
  -2   4   5   35.80    2.40
   2   4  -5   39.00    2.30
  -2   4   5   39.20    2.40
   0  -4  -5  367.66   11.60
   0  -4  -5  357.66   12.00
   0  -4  -5  368.56   11.80
   0   4   5  356.16   11.60
   0   4   5  368.86   12.00
   0   4  -5  358.86   11.60
   0   4  -5  355.06   10.90
   0   4   5  366.86   11.60
   0   4   5  348.47   11.80
   0   4  -5  369.26   10.90
  -2  -4  -5   -0.20    0.50
  -2  -4  -5    0.40    0.70
  -2  -4  -5    1.10    0.60
  -2   4  -5   -0.10    0.60
   2   4   5    1.30    0.80
   2   4   5    0.90    0.70
   2   4   5    1.10    0.70
  -2   4  -5    0.20    0.40
  -2   4  -5    0.50    0.40
   2   4   5   -0.20    0.60
  -4  -4  -5   49.90    2.70
  -4  -4  -5   49.80    2.90
   4   4   5   45.80    2.70
  -4   4  -5   44.30    2.20
   4   4   5   47.50    2.60
   4   4   5   48.20    2.80
  -4   4  -5   45.50    2.00
   4   4   5   50.19    2.90
  -4   4  -5   47.50    2.60
  -4   4  -5   47.10    2.80
  -6  -4  -5  689.93   21.20
  -6  -4  -5  665.43   20.80
  -6  -4  -5  694.83   21.10
  -6   4  -5  690.73   21.00
   6   4   5  695.43   21.10
  -6   4  -5  697.23   20.30
   6   4   5  669.33   20.90
   6   4   5  678.73   20.60
  -6   4  -5  658.83   20.10
  -6   4  -5  693.33   19.60
   6   4   5  662.13   20.80
  -8  -4  -5  236.98    8.20
  -8  -4  -5  226.98    8.50
  -8  -4  -5  217.38    9.10
  -8   4  -5  220.78    6.80
   8   4   5  233.18    8.00
   8   4   5  232.28    8.30
   8   4   5  227.08    8.40
  -8   4  -5  223.38    7.80
  -8   4  -5  226.18    8.40
  -8   4  -5  226.18    7.60
 -10  -4  -5  574.84   18.60
 -10   4  -5  570.14   18.10
 -10   4  -5  568.44   18.90
  10   4   5  582.14   18.40
  10   4   5  594.04   18.70
 -10   4  -5  604.84   16.70
  10   4   5  586.44   18.10
 -10   4  -5  603.14   18.70
 -12  -4  -5   28.00    2.70
  12   4   5   31.60    2.20
  12   4   5   29.40    2.60
 -12   4  -5   27.10    2.10
 -12   4  -5   24.80    2.10
 -12   4  -5   36.90    4.30
 -14  -4  -5  110.39    5.30
 -14  -4  -5  104.59    6.40
  14   4   5  104.69    5.10
  14   4   5   88.99    6.90
  14   4   5  109.79    4.80
 -14   4  -5  110.29    5.00
 -14   4  -5  114.89    4.90
 -14   4  -5  119.79    5.60
  16  -4   5  175.38    5.60
 -16  -4  -5  178.98    7.30
  16  -4   5  178.68    5.70
 -16  -4  -5  179.18    7.50
 -16  -4  -5  185.28    7.70
 -16   4  -5  176.78    7.10
  16   4   5  167.68    7.40
  16   4   5  188.48    7.40
 -16   4  -5  176.48    7.70
 -16   4  -5  194.68    7.50
  16   4   5  172.08    7.60
 -18  -4  -5   12.10    2.10
  18  -4   5   15.60    1.50
 -18  -4  -5   14.70    2.20
  18  -4   5   14.80    1.20
 -18  -4  -5   12.30    1.80
 -18   4  -5   16.60    2.50
  18   4   5   16.60    2.30
  18   4   5   13.80    2.00
 -18   4  -5   13.20    1.90
  20  -4   5  140.99    5.10
 -20  -4  -5  139.99    6.90
  20  -4   5  138.89    5.20
 -20   4  -5  146.19    7.00
 -20   4  -5  148.19    6.60
  20   4   5  142.89    6.60
 -20   4  -5  153.78    6.60
  20   4   5  130.49    5.90
 -22  -4  -5    2.40    1.50
  22  -4   5    2.90    0.90
  22  -4   5    1.30    0.70
  22   4   5    2.80    1.30
 -22   4  -5    8.30    1.80
 -22   4  -5    3.20    1.30
  22   4   5    3.50    1.00
 -22   4  -5    1.80    1.30
 -25  -5   5   78.09    3.80
 -25  -5   5   76.09    2.60
  25  -5  -5   78.79    4.80
  25  -5  -5   73.79    4.10
  25   5  -5   74.39    4.20
  25   5  -5   76.59    4.50
 -25   5   5   73.89    4.10
 -25   5   5   74.69    4.60
 -25   5   5   68.49    4.40
  23  -5  -5  129.59    6.00
 -23  -5   5  151.18    5.90
  23  -5  -5  158.98    7.00
 -23   5   5  130.09    6.30
  23   5  -5  142.59    5.60
  23   5  -5  156.68    6.60
 -23   5   5  141.99    5.80
 -23   5   5  141.99    6.10
  23   5  -5  141.59    6.10
  21  -5  -5   29.00    2.80
 -21  -5   5   26.90    2.10
  21  -5  -5   27.50    2.70
  21  -5  -5   31.90    2.50
  21   5  -5   27.50    2.30
 -21   5   5   29.30    2.40
 -21   5   5   26.40    2.60
 -21   5   5   30.10    2.30
  21   5  -5   28.50    2.10
  21   5  -5   31.60    2.60
 -21   5   5   31.40    2.80
 -19  -5   5   21.80    1.90
  19  -5  -5   21.90    2.20
  19  -5  -5   14.60    2.10
  19  -5  -5   21.20    2.10
  19   5  -5   17.60    1.80
  19   5  -5   18.90    2.20
 -19   5   5   23.60    2.40
 -19   5   5   17.30    2.20
 -19   5   5   18.20    1.80
 -19   5   5   19.20    2.30
  19   5  -5   18.00    1.70
  17  -5  -5  214.08    7.80
  17  -5  -5  209.28    8.30
 -17  -5   5  202.38    7.40
  17   5  -5  207.88    7.30
 -17   5   5  205.28    7.40
 -17   5   5  207.68    7.70
 -17   5   5  185.48   10.10
  17   5  -5  207.78    7.30
 -17   5   5  192.68    7.80
  17   5  -5  208.28    7.60
  15  -5  -5   94.19    4.40
  15  -5  -5   94.79    4.80
  15  -5  -5   91.99    5.10
  15  -5  -5   92.79    4.20
 -15  -5   5   95.49    4.20
 -15   5   5   89.29    4.60
  15   5  -5  100.59    4.10
  15   5  -5   86.79    4.10
 -15   5   5   94.09    4.50
  15   5  -5  101.49    4.20
 -15   5   5   97.59    4.50
 -15   5   5   92.99    4.20
  13  -5  -5  531.55   16.70
 -13  -5   5  532.85   16.60
  13  -5  -5  530.65   17.90
  13  -5  -5  533.55   18.30
  13   5  -5  533.25   16.30
 -13   5   5  528.25   16.80
  13   5  -5  534.55   16.50
 -13   5   5  534.35   16.60
 -11  -5   5    9.60    1.50
  11  -5  -5   10.40    1.40
  11  -5  -5    9.20    1.70
  11  -5  -5   12.60    1.60
  11   5  -5   10.00    1.30
 -11   5   5    8.10    1.40
  11   5  -5    9.00    1.20
  11   5  -5    8.30    1.20
 -11   5   5    8.30    1.80
 -11   5   5    9.40    1.40
  -9  -5   5  200.48    7.50
   9  -5  -5  217.78    8.00
   9  -5  -5  209.68    7.60
   9  -5  -5  213.08    7.70
   9  -5  -5  205.48    8.20
   9   5  -5  221.28    7.20
  -9   5   5  208.88    7.70
   9   5  -5  222.38    7.60
   9   5  -5  208.08    7.20
  -9   5   5  216.58    7.60
  -9   5   5  217.88    8.10
   7  -5  -5    3.20    1.10
  -7  -5   5    2.10    0.80
   7  -5  -5    3.00    1.00
   7  -5  -5    4.80    1.10
   7  -5  -5    3.90    1.00
   7   5  -5    5.40    1.10
   7   5  -5    5.30    0.90
  -7   5   5    3.20    1.00
  -7   5   5    3.60    1.10
   7   5  -5    4.50    0.90
  -7   5   5    6.00    1.10
   5  -5  -5   97.79    4.50
   5  -5  -5   91.99    4.20
   5  -5  -5   91.59    4.50
  -5   5   5   95.69    4.60
   5   5  -5  100.09    4.20
  -5   5   5   97.39    4.20
   5   5  -5   95.19    3.70
  -5   5   5   93.49    4.50
   5   5  -5   89.39    3.70
   3  -5  -5  341.57   12.10
   3  -5  -5  374.46   12.10
   3  -5  -5  354.76   11.70
   3   5  -5  356.06   11.70
  -3   5   5  366.66   12.10
   3   5  -5  353.56   11.10
   3   5  -5  346.47   10.90
  -3   5   5  372.06   11.80
  -3   5   5  356.66   12.20
   1  -5  -5   38.50    2.50
   1  -5  -5   32.00    2.60
   1  -5  -5   40.70    2.60
   1   5  -5   36.00    2.00
   1   5  -5   37.80    2.00
  -1   5   5   37.30    2.60
  -1   5   5   33.30    2.40
  -1   5   5   38.40    2.70
   1   5  -5   36.70    2.50
  -1  -5  -5  800.22   24.10
  -1  -5  -5  783.02   24.50
  -1  -5  -5  805.92   24.20
   1   5   5  809.62   24.10
   1   5   5  789.12   24.30
   1   5   5  741.33   23.90
   1   5   5  801.12   24.50
  -1   5  -5  791.72   23.40
  -1   5  -5  837.12   23.40
  -1   5  -5  787.62   24.10
  -3  -5  -5  144.19    6.10
  -3  -5  -5  145.79    5.80
  -3   5  -5  143.79    5.30
  -3   5  -5  153.38    6.00
  -3   5  -5  139.99    5.30
   3   5   5  145.19    5.90
   3   5   5  146.89    6.00
  -3   5  -5  140.29    5.00
  -5  -5  -5  660.43   20.40
   5   5   5  729.53   23.00
  -5   5  -5  644.74   19.70
   5   5   5  654.53   23.40
  -5   5  -5  623.14   20.70
  -5   5  -5  646.04   19.70
  -5   5  -5  654.73   19.30
  -7  -5  -5   14.70    2.00
  -7  -5  -5   11.00    1.60
  -7   5  -5   18.70    1.30
  -7   5  -5   16.30    2.00
  -7   5  -5   19.00    1.70
  -7   5  -5   19.40    1.70
   7   5   5   18.70    2.00
   7   5   5   20.70    2.10
  -9  -5  -5   59.99    3.80
   9   5   5   66.89    4.40
   9   5   5   67.49    5.10
  -9   5  -5   65.29    3.80
  -9   5  -5   64.59    2.50
  -9   5  -5   62.29    3.20
  -9   5  -5   66.59    3.30
   9   5   5   66.59    3.80
   9   5   5   62.09    3.60
 -11  -5  -5  311.47   11.30
 -11  -5  -5  304.77   11.20
  11   5   5  301.57   11.00
 -11   5  -5  338.17   11.40
 -11   5  -5  313.37   10.70
 -11   5  -5  286.97    9.30
  11   5   5  313.77   11.30
 -11   5  -5  306.47   10.50
  11   5   5  327.77   10.90
 -13  -5  -5   38.30    2.90
 -13  -5  -5   40.20    3.30
 -13  -5  -5   43.60    3.20
  13   5   5   33.50    2.90
  13   5   5   39.70    2.80
  13   5   5   38.50    3.10
 -13   5  -5   37.50    2.80
 -13   5  -5   39.50    1.60
 -13   5  -5   41.10    2.80
 -13   5  -5   45.80    3.30
 -15  -5  -5  761.02   24.90
 -15  -5  -5  881.01   28.60
 -15   5  -5  748.03   24.50
  15   5   5  859.41   28.70
  15   5   5  748.63   24.20
  15   5   5  761.42   24.60
 -15   5  -5  799.52   25.10
 -15   5  -5  771.72   24.20
 -17  -5  -5   13.60    2.40
 -17   5  -5   14.50    2.30
  17   5   5   20.70    2.60
 -17   5  -5   16.70    2.30
  17   5   5   15.10    2.00
 -19  -5  -5  239.98    9.90
 -19   5  -5  249.48   10.00
  19   5   5  227.28    9.40
 -19   5  -5  227.28    9.40
 -19   5  -5  232.98    9.30
  20  -6  -5   40.10    2.90
 -20  -6   5   34.50    3.40
  20  -6  -5   29.80    2.90
 -20   6   5   34.10    3.00
  20   6  -5   31.90    2.60
  20   6  -5   35.80    2.50
 -20   6   5   35.60    2.70
  18  -6  -5  533.75   18.00
 -18  -6   5  514.25   17.10
  18  -6  -5  523.75   17.20
  18   6  -5  537.25   17.30
 -18   6   5  529.15   17.60
 -18   6   5  534.75   17.70
  18   6  -5  545.75   17.00
 -18   6   5  539.65   17.10
  16  -6  -5  150.18    6.80
  16  -6  -5  152.78    6.90
  16  -6  -5  155.18    6.30
  16  -6  -5  148.09    6.80
  16   6  -5  147.99    6.00
 -16   6   5  154.98    6.20
 -16   6   5  149.79    6.40
  16   6  -5  147.39    6.20
  16   6  -5  138.59    5.90
  14  -6  -5  350.86   11.70
  14  -6  -5  339.07   12.20
  14  -6  -5  345.07   12.10
  14  -6  -5  341.37   11.70
  14   6  -5  339.57   11.40
 -14   6   5  325.77   12.20
 -14   6   5  340.27   11.80
  14   6  -5  330.37   11.50
 -14   6   5  339.87   12.30
  14   6  -5  343.87   11.30
 -14   6   5  332.97   11.50
  12  -6  -5   43.60    2.90
  12  -6  -5   42.10    3.20
  12  -6  -5   40.00    3.00
 -12   6   5   37.60    2.80
  12   6  -5   42.40    2.80
 -12   6   5   40.70    3.20
  12   6  -5   44.80    2.80
  12   6  -5   42.40    2.60
 -12   6   5   37.50    3.10
 -12   6   5   36.90    2.60
  10  -6  -5   81.39    4.60
  10  -6  -5   85.69    4.50
  10  -6  -5   84.89    4.20
  10   6  -5   83.99    3.90
  10   6  -5   79.89    3.70
 -10   6   5   88.99    4.70
 -10   6   5   82.09    4.20
 -10   6   5   80.99    4.10
  10   6  -5   86.19    4.20
 -10   6   5   78.69    4.50
   8  -6  -5 1100.59   33.20
   8  -6  -5 1091.59   32.90
   8  -6  -5 1149.39   33.60
   8   6  -5 1102.39   32.30
  -8   6   5 1078.79   32.80
   8   6  -5 1072.09   32.40
  -8   6   5 1133.89   33.50
  -8   6   5 1052.59   33.30
  -8   6   5 1085.79   33.00
   8   6  -5 1141.69   32.80
   6  -6  -5  303.87   11.70
   6  -6  -5  317.77   10.80
   6  -6  -5  325.47   11.40
  -6   6   5  312.27   10.80
   6   6  -5  304.27   10.30
  -6   6   5  309.37   11.20
  -6   6   5  311.87   11.20
   6   6  -5  302.07   10.70
  -6   6   5  314.47   11.00
   6   6  -5  318.57   10.30
   4  -6  -5  647.04   19.80
   4  -6  -5  642.64   20.30
   4   6  -5  636.84   19.70
   4   6  -5  618.04   19.00
  -4   6   5  605.74   20.00
  -4   6   5  608.04   19.60
  -4   6   5  618.24   20.20
   4   6  -5  643.24   19.20
   2  -6  -5    5.70    2.20
   2  -6  -5    3.40    1.50
   2  -6  -5    4.80    1.40
   2   6  -5    2.80    1.10
  -2   6   5    5.50    1.20
   2   6  -5    4.80    1.00
  -2   6   5    2.70    0.90
  -2   6   5    4.60    1.30
  -2   6   5    7.30    1.50
   0  -6  -5    6.50    1.50
   0  -6  -5    6.30    1.30
   0  -6  -5    4.60    1.40
   0   6   5    2.60    1.10
   0   6   5    3.80    1.30
   0   6  -5    4.00    1.00
   0   6  -5    7.10    1.10
   0   6  -5    5.80    1.10
   0   6   5    5.20    1.20
   0   6   5    5.30    1.50
   0   6  -5    4.80    1.30
  -2  -6  -5  298.57   11.10
  -2  -6  -5  306.07   10.90
  -2  -6  -5  296.47   10.70
   2   6   5  316.97   10.90
  -2   6  -5  311.07   10.00
  -2   6  -5  319.87   10.30
  -2   6  -5  309.97   10.10
   2   6   5  304.67   11.30
   2   6   5  308.37   11.10
   2   6   5  292.37   10.70
  -2   6  -5  311.57   10.90
  -4  -6  -5    2.70    1.10
  -4  -6  -5    2.80    1.30
  -4  -6  -5    2.80    1.00
  -4   6  -5    1.60    0.70
  -4   6  -5    1.50    0.80
   4   6   5    3.90    1.20
   4   6   5    4.10    1.20
  -4   6  -5    2.40    1.10
   4   6   5    4.70    1.40
   4   6   5    1.80    1.10
  -4   6  -5    2.50    0.90
  -6  -6  -5  259.07   10.00
  -6  -6  -5  266.27    9.70
  -6  -6  -5  256.37    9.60
   6   6   5  257.57    9.50
  -6   6  -5  255.47    9.70
   6   6   5  259.27    9.60
   6   6   5  264.57   10.20
  -6   6  -5  260.87    9.10
   6   6   5  266.67    9.90
  -6   6  -5  272.97    8.60
  -6   6  -5  254.57    9.00
  -8  -6  -5    5.80    1.60
  -8  -6  -5    6.50    1.50
  -8   6  -5    6.10    1.20
   8   6   5    4.10    1.40
  -8   6  -5    6.20    1.50
   8   6   5    5.50    1.40
   8   6   5    7.10    1.50
  -8   6  -5    4.80    0.80
  -8   6  -5    5.70    1.20
 -10  -6  -5  169.48    7.60
 -10   6  -5  176.98    7.00
 -10   6  -5  183.98    7.00
  10   6   5  186.48    7.60
 -10   6  -5  176.58    7.50
  10   6   5  185.78    7.70
 -10   6  -5  177.78    6.00
 -12  -6  -5    5.70    1.60
 -12   6  -5    3.30    1.40
 -12   6  -5    6.10    1.40
  12   6   5    3.20    1.30
 -12   6  -5    4.50    0.70
 -12   6  -5    5.30    1.30
 -14  -6  -5  346.17   12.90
 -14   6  -5  350.36   12.30
 -14   6  -5  352.26   12.20
  14   6   5  361.06   12.90
 -14   6  -5  344.07   10.50
  11  -7  -5   30.70    3.00
  11   7  -5   31.10    2.60
 -11   7   5   24.00    2.90
  11   7  -5   24.30    2.30
   9  -7  -5   80.59    4.80
  -9   7   5   91.09    5.10
   9   7  -5   91.39    4.30
  -9   7   5   86.69    4.60
   9   7  -5   92.39    4.60
   9   7  -5   83.59    4.20
   7  -7  -5    2.10    1.30
   7   7  -5    0.40    0.70
   7   7  -5   -0.20    0.80
  -7   7   5    0.10    1.00
  -7   7   5    1.50    1.10
   7   7  -5    0.60    0.80
   5  -7  -5  215.38    8.70
   5   7  -5  204.68    7.90
  -5   7   5  214.28    8.80
   5   7  -5  213.08    7.80
  -5   7   5  205.18    8.20
   5   7  -5  210.58    7.80
   5   7  -5  216.48    8.30
   3  -7  -5    4.90    1.50
   3   7  -5    3.40    1.20
   3   7  -5    4.90    1.40
   3   7  -5    5.70    1.20
  -3   7   5    4.80    1.30
   3   7  -5    3.40    1.50
  -3   7   5    4.60    1.40
   1  -7  -5   14.90    2.30
   1   7  -5   16.70    2.30
  -1   7   5   13.50    2.10
   1   7  -5   15.00    1.70
   1   7  -5   13.20    1.80
   1   7  -5   12.10    1.70
  -1   7   5   16.10    2.20
  -1  -7  -5  398.26   14.10
  -1   7  -5  394.56   13.20
  -1   7  -5  382.86   12.80
  -1   7  -5  422.66   13.90
   1   7   5  386.76   13.70
   1   7   5  400.06   14.00
  -3  -7  -5  232.48    9.50
  -3   7  -5  228.18    8.70
  -3   7  -5  240.38    8.30
  -3   7  -5  239.68    9.30
  -3   7  -5  239.38    8.70
   3   7   5  243.48    9.30
 -34   0   6   44.90    3.70
 -34   0   6   44.50    1.90
 -34   0   6   44.50    1.90
  34   0  -6   45.20    3.60
 -34   0   6   39.90    3.10
 -32   0   6  141.39    4.60
  32   0  -6  145.99    6.80
 -32   0   6  142.79    6.50
 -32   0   6  140.59    4.60
  32   0  -6  150.98    6.50
  32   0  -6  141.59    7.60
  30   0  -6  642.34   20.20
 -30   0   6  629.84   18.10
  30   0  -6  615.74   20.80
  30   0  -6  646.84   20.60
 -30   0   6  654.93   19.80
 -30   0   6  607.24   18.00
 -30   0   6  611.94   19.90
 -28   0   6  780.52   22.90
  28   0  -6  794.92   25.50
 -28   0   6  794.92   24.60
 -28   0   6  821.82   24.80
  28   0  -6  840.72   25.20
  28   0  -6  834.52   25.60
  26   0  -6  425.56   14.40
 -26   0   6  430.86   13.80
  26   0  -6  410.96   14.40
 -26   0   6  430.26   13.80
  26   0  -6  436.96   14.30
 -24   0   6  264.97    8.70
  24   0  -6  247.48    9.30
 -24   0   6  265.97    9.10
  24   0  -6  249.48    9.20
  24   0  -6  247.58    9.20
  22   0  -6  209.38    7.80
  22   0  -6  227.78    8.10
 -22   0   6  213.48    7.40
  22   0  -6  209.78    8.00
 -22   0   6  214.18    7.30
 -20   0   6  666.43   19.80
  20   0  -6  656.03   20.10
  20   0  -6  671.63   20.40
  20   0  -6  641.64   20.30
 -20   0   6  659.63   19.50
 -18   0   6 1134.29   32.30
  18   0  -6 1117.29   32.60
  18   0  -6 1064.59   32.70
 -18   0   6 1125.59   33.00
  18   0  -6 1139.59   33.00
 -16   0   6  334.17   10.20
 -16   0   6  334.47   10.00
 -16   0   6  338.87   10.90
  16   0  -6  323.07   10.60
  16   0  -6  334.47   10.90
  16   0  -6  312.87   10.40
 -14   0   6  861.81   25.00
  14   0  -6  794.62   24.40
  14   0  -6  846.52   25.00
 -14   0   6  851.11   24.30
  14   0  -6  851.31   24.60
 -12   0   6   68.69    3.20
  12   0  -6   73.39    3.20
 -12   0   6   70.39    2.60
  12   0  -6   69.29    2.90
 -12   0   6   70.19    2.50
  12   0  -6   70.89    2.80
  10   0  -6   26.40    1.50
  10   0  -6   26.30    0.90
  10   0  -6   29.90    1.50
  10   0  -6   28.00    1.70
 -10   0   6   30.60    1.80
 -10   0   6   27.60    1.10
   8   0  -6  119.09    4.20
   8   0  -6  110.69    3.50
  -8   0   6  108.39    4.20
   8   0  -6  114.79    3.80
   8   0  -6  114.19    3.90
   6   0  -6  300.57    8.90
  -6   0   6  296.67    9.30
   6   0  -6  287.17    9.20
  -4   0   6  574.84   17.00
   4   0  -6  572.54   16.70
   4   0  -6  573.14   16.70
   4   0  -6  580.34   16.90
   2   0  -6    3.40    0.60
  -2   0   6    3.20    0.60
   2   0  -6    3.00    0.60
   2   0  -6    3.00    0.50
   0   0  -6 1652.03   45.70
   0   0  -6 1572.14   45.60
  -2   0  -6 1007.00   29.00
   2   0   6 1003.10   28.50
   2   0   6 1026.20   28.80
  -2   0  -6  990.80   28.90
  -2   0  -6 1009.70   28.70
  -4   0  -6 2305.67   79.59
   4   0   6 2323.47   78.59
   6   0   6  224.68    6.80
  -6   0  -6  213.68    7.30
   6   0   6  219.28    6.90
   6   0   6  224.38    7.10
  -6   0  -6  229.88    7.40
   8   0   6    3.50    0.50
  -8   0  -6    3.10    0.80
   8   0   6    2.30    0.60
   8   0   6    2.70    0.60
  -8   0  -6    1.70    0.70
 -10   0  -6 2256.27   66.09
  10   0   6 2362.06   65.59
  10   0   6 2347.67   64.99
 -10   0  -6 2301.67   66.09
 -12   0  -6 1253.27   35.40
  12   0   6 1203.58   34.80
  12   0   6 1204.18   33.90
  12   0   6 1204.68   34.90
 -12   0  -6 1142.19   35.30
  14   0   6 2704.83   73.89
  14   0   6 2589.54   73.69
 -14   0  -6 2586.14   74.29
  14   0   6 2565.84   72.59
 -14   0  -6 2517.85   74.29
  16   0   6    6.60    1.20
 -16   0  -6    6.20    1.40
  16   0   6    7.00    1.30
 -16   0  -6    6.30    1.40
  16   0   6    5.50    0.50
  18   0   6   99.39    4.30
  18   0   6   95.79    4.30
 -18   0  -6   92.79    4.80
  18   0   6   87.49    3.20
 -18   0  -6   85.69    4.60
  18   0   6   91.39    2.90
  20   0   6  898.51   27.20
  20   0   6  896.31   25.50
  20   0   6  915.51   27.50
 -20   0  -6  926.91   28.00
 -20   0  -6  882.51   28.30
 -22   0  -6  154.78    7.00
  22   0   6  160.98    6.80
  22   0   6  165.88    6.60
  22   0   6  158.08    4.80
 -22   0  -6  170.08    7.70
 -24   0  -6  776.92   25.40
  24   0   6  774.72   24.20
  26   0   6   27.10    3.50
 -26   0  -6   39.50    3.60
  26   0   6   34.60    2.80
  33  -1  -6  240.28    8.90
  33  -1  -6  231.48    9.40
 -33  -1   6  205.28    8.90
 -33  -1   6  215.78    6.90
 -33  -1   6  228.98    8.50
 -33   1   6  233.18    7.00
  33   1  -6  225.58    8.80
 -33   1   6  215.98    8.70
  33   1  -6  224.78    9.10
 -33   1   6  213.38    7.00
 -33   1   6  204.58    8.80
  31  -1  -6   13.10    2.20
 -31  -1   6   12.80    1.70
  31  -1  -6   15.70    2.10
  31  -1  -6   12.20    2.20
 -31  -1   6   12.00    1.80
 -31  -1   6   14.60    0.90
  31   1  -6   15.20    2.10
 -31   1   6   12.70    2.00
 -31   1   6   13.50    1.00
  31   1  -6   13.20    2.20
 -31   1   6   12.30    2.30
  31   1  -6   10.50    1.90
 -31   1   6   14.20    1.10
 -29  -1   6    1.90    0.90
  29  -1  -6    4.40    1.30
  29  -1  -6    2.20    1.20
 -29  -1   6    1.60    0.90
 -29  -1   6    2.50    0.40
  29  -1  -6    2.10    1.00
  29   1  -6    1.80    1.10
  29   1  -6    1.40    1.10
  29   1  -6    2.10    1.20
 -29   1   6    2.30    1.00
 -29   1   6    2.70    0.50
 -29   1   6    1.90    1.00
 -29   1   6    2.80    0.50
  27  -1  -6   27.10    2.60
 -27  -1   6   28.50    2.20
  27  -1  -6   30.90    2.70
 -27  -1   6   28.80    1.30
 -27  -1   6   30.80    2.20
  27  -1  -6   28.60    2.50
 -27   1   6   29.70    2.40
 -27   1   6   29.20    1.30
 -27   1   6   27.70    2.30
 -27   1   6   28.00    1.30
  27   1  -6   30.20    2.60
  27   1  -6   28.60    2.60
  27   1  -6   26.90    2.40
 -25  -1   6   62.99    2.00
 -25  -1   6   61.79    3.00
  25  -1  -6   59.09    3.50
  25  -1  -6   55.09    3.50
 -25  -1   6   57.19    2.90
  25  -1  -6   55.89    3.60
  25   1  -6   53.19    3.50
 -25   1   6   57.59    2.10
 -25   1   6   59.19    3.30
  25   1  -6   64.09    3.60
 -25   1   6   63.29    3.60
 -25   1   6   58.59    2.00
 -25   1   6   58.29    3.30
  25   1  -6   61.89    3.50
  23  -1  -6  653.03   20.50
  23  -1  -6  668.83   20.70
 -23  -1   6  652.73   19.60
 -23  -1   6  656.33   19.60
  23  -1  -6  660.73   20.50
 -23   1   6  658.63   20.10
  23   1  -6  667.73   20.60
  23   1  -6  652.33   20.50
 -23   1   6  676.83   18.90
 -23   1   6  648.94   18.50
 -23   1   6  629.54   20.20
 -23   1   6  653.43   20.40
  23   1  -6  661.43   20.50
  21  -1  -6  105.59    4.80
 -21  -1   6  105.79    3.90
  21  -1  -6  100.69    4.60
  21  -1  -6   98.89    4.50
 -21   1   6   98.29    4.50
  21   1  -6  107.89    4.60
  21   1  -6  106.49    4.80
 -21   1   6  106.19    4.30
  21   1  -6  103.09    4.60
 -21   1   6  103.69    4.60
 -19  -1   6  687.33   19.50
  19  -1  -6  661.93   20.50
  19  -1  -6  668.83   20.30
 -19  -1   6  670.33   19.30
  19  -1  -6  692.63   20.50
  19   1  -6  641.24   20.10
 -19   1   6  664.53   19.90
 -19   1   6  675.23   20.20
  19   1  -6  638.54   20.20
  19   1  -6  682.73   20.70
 -19   1   6  652.33   20.30
 -17  -1   6  388.56   11.30
  17  -1  -6  385.86   12.30
  17  -1  -6  400.16   12.50
  17  -1  -6  378.36   12.30
 -17  -1   6  381.86   11.20
  17   1  -6  383.36   12.20
 -17   1   6  375.86   12.40
  17   1  -6  365.36   12.50
  17   1  -6  384.66   12.10
 -17   1   6  400.46   12.20
 -17   1   6  386.16   11.90
  15  -1  -6 1086.09   32.00
  15  -1  -6 1128.29   31.80
 -15  -1   6 1084.59   30.60
 -15  -1   6 1084.09   30.60
  15  -1  -6 1054.69   31.80
 -15   1   6 1062.89   31.60
 -15   1   6 1103.59   32.00
  15   1  -6 1119.69   32.20
  15   1  -6 1072.29   31.80
 -15   1   6 1100.69   31.40
  15   1  -6 1103.79   31.50
  13  -1  -6  589.34   17.50
  13  -1  -6  556.04   17.30
  13  -1  -6  573.94   17.50
  13   1  -6  596.84   17.80
  13   1  -6  576.34   17.20
 -13   1   6  575.14   17.20
  13   1  -6  581.84   17.00
 -13   1   6  576.14   17.50
  11  -1  -6  301.77    8.80
  11  -1  -6  317.07    9.80
  11  -1  -6  303.17    9.60
  11  -1  -6  307.47    9.80
  11   1  -6  308.67    9.90
  11   1  -6  308.47    9.20
  11   1  -6  311.77    8.80
 -11   1   6  308.77    9.50
  11   1  -6  294.77    9.30
 -11   1   6  296.57    9.80
 -11   1   6  300.17    9.40
  -9  -1   6 2609.44   78.59
   9  -1  -6 2329.67   84.19
  -9   1   6 2561.64   84.59
   9   1  -6 2441.16   76.39
  -7   1   6 1666.23   47.20
   5  -1  -6 2782.72   92.29
  -5  -1   6 2701.73   81.09
  -5   1   6 2905.21   92.49
   5   1  -6 2775.62   81.59
   3  -1  -6  207.08    6.50
   3  -1  -6  203.58    6.60
   3  -1  -6  196.98    6.30
   3  -1  -6  198.38    6.50
  -3   1   6  209.98    6.30
   3   1  -6  184.78    5.90
   3   1  -6  185.08    6.30
   3   1  -6  193.08    5.80
  -3   1   6  202.28    6.20
  -3   1   6  200.88    6.50
   1  -1  -6   73.29    3.10
   1  -1  -6   69.59    2.90
   1  -1  -6   72.29    2.90
  -1   1   6   79.09    2.90
   1   1  -6   72.59    2.40
   1   1  -6   66.49    2.60
  -1   1   6   73.99    2.70
  -1   1   6   72.49    2.70
   1   1  -6   70.79    2.40
  -1  -1  -6 1235.78   36.50
  -1  -1  -6 1262.97   36.20
  -1  -1  -6 1208.88   36.40
  -1  -1  -6 1295.87   36.60
   1   1   6 1305.27   36.30
   1   1   6 1299.57   36.20
  -1   1  -6 1271.47   35.90
   1   1   6 1316.87   36.30
  -1   1  -6 1287.47   36.00
  -1   1  -6 1226.38   36.00
  -3  -1  -6  331.87   10.40
  -3  -1  -6  320.57   10.30
  -3  -1  -6  335.57   10.30
  -3  -1  -6  328.57    9.90
  -3   1  -6  314.97    9.90
   3   1   6  323.27   10.00
  -3   1  -6  314.67    9.80
   3   1   6  337.77   10.10
  -3   1  -6  332.77    9.60
   3   1   6  333.77   10.10
  -5  -1  -6 1912.61   53.29
  -5  -1  -6 1844.12   53.19
  -5   1  -6 1832.92   52.19
   5   1   6 1878.01   52.99
  -5   1  -6 1823.92   52.99
   5   1   6 1903.91   52.79
  -5   1  -6 1863.91   52.89
   7  -1   6    6.40    0.40
  -7  -1  -6    6.10    1.00
  -7  -1  -6    5.50    1.30
  -7  -1  -6    6.20    1.10
   7  -1   6    5.90    0.50
   7   1   6    6.20    0.90
  -7   1  -6    5.70    0.90
   7   1   6    7.40    1.00
   7   1   6    5.50    0.70
   9  -1   6  205.58    6.20
   9  -1   6  198.28    6.20
  -9  -1  -6  187.18    7.20
  -9  -1  -6  208.48    7.30
   9   1   6  203.68    7.00
  -9   1  -6  203.88    7.10
  -9   1  -6  198.38    7.00
   9   1   6  203.18    6.50
   9   1   6  206.68    6.90
  11  -1   6    0.90    0.50
 -11  -1  -6    0.90    0.70
 -11  -1  -6    0.60    0.80
 -11  -1  -6    3.40    0.90
 -11   1  -6    0.10    0.60
  11   1   6    1.00    0.40
 -11   1  -6    0.20    0.60
  11   1   6    0.40    0.60
  11   1   6    1.80    0.80
 -13  -1  -6  220.28    8.40
 -13  -1  -6  213.28    8.30
  13  -1   6  235.18    7.60
 -13  -1  -6  246.28    8.60
 -13   1  -6  243.38    8.40
 -13   1  -6  246.88    8.50
  13   1   6  244.58    7.40
  13   1   6  232.08    8.20
  13   1   6  221.48    8.70
 -15  -1  -6  297.87   10.40
 -15  -1  -6  290.57   10.40
  15  -1   6  291.67    9.50
  15  -1   6  285.97    9.40
  15   1   6  296.37    9.10
 -15   1  -6  293.17   10.20
  15   1   6  283.97    9.90
  15   1   6  302.27   10.10
 -15   1  -6  294.37   10.40
  17  -1   6   19.20    1.70
 -17  -1  -6   14.20    1.90
  17  -1   6   20.50    1.70
 -17  -1  -6   21.00    2.50
  17   1   6   23.20    2.00
  17   1   6   17.90    1.90
 -17   1  -6   19.80    2.40
  17   1   6   19.80    1.30
 -17   1  -6   24.80    2.10
 -19  -1  -6  421.06   14.70
 -19  -1  -6  472.15   15.20
  19  -1   6  424.96   13.80
  19   1   6  446.96   14.50
  19   1   6  430.96   13.10
  19   1   6  421.96   14.20
 -19   1  -6  427.46   14.50
 -19   1  -6  428.26   14.90
 -21  -1  -6  370.06   13.40
 -21  -1  -6  374.86   13.20
 -21  -1  -6  396.86   13.90
  21  -1   6  375.06   12.60
  21  -1   6  386.66   12.60
  21   1   6  373.26   12.90
  21   1   6  351.36   11.60
 -21   1  -6  418.06   16.00
 -21   1  -6  380.96   13.60
  21   1   6  383.76   13.10
  23  -1   6 1090.89   32.10
 -23  -1  -6 1073.19   33.60
  23  -1   6 1064.19   32.30
  23   1   6 1099.49   31.00
  23   1   6  994.50   30.90
 -23   1  -6 1071.09   33.40
 -23   1  -6 1082.29   32.90
  23   1   6 1090.79   32.60
  23   1   6 1083.69   33.10
  25  -1   6    5.90    1.40
  25  -1   6    3.60    1.20
 -25  -1  -6    3.70    1.60
 -25   1  -6    4.60    1.70
  25   1   6    6.10    1.60
  25   1   6    5.40    0.80
  25   1   6    5.10    0.80
  25   1   6    5.50    1.50
  32  -2  -6  226.88    9.70
 -32  -2   6  219.98    8.40
 -32  -2   6  221.48    7.30
  32  -2  -6  225.28    8.90
 -32  -2   6  233.48    8.40
 -32   2   6  221.18    7.50
  32   2  -6  248.08    9.30
 -32   2   6  213.68    9.10
 -32   2   6  241.98    9.30
  32   2  -6  239.28    9.30
  32   2  -6  264.57   12.80
 -30  -2   6  228.08    7.20
  30  -2  -6  228.98    8.80
  30  -2  -6  228.48    9.40
 -30  -2   6  218.88    8.10
 -30  -2   6  224.48    8.20
  30  -2  -6  240.88   12.20
  30   2  -6  224.18    9.20
  30   2  -6  248.38    9.20
 -30   2   6  218.78    9.00
  30   2  -6  233.88    9.10
 -30   2   6  221.98    8.90
  28  -2  -6  702.23   22.80
  28  -2  -6  737.13   23.50
 -28  -2   6  750.82   21.10
  28  -2  -6  700.63   23.20
 -28  -2   6  751.32   22.00
 -28  -2   6  726.73   22.10
 -28   2   6  723.53   21.20
  28   2  -6  733.53   26.10
 -28   2   6  720.83   22.90
  28   2  -6  752.82   23.10
 -28   2   6  721.13   23.80
  28   2  -6  732.63   23.20
 -26  -2   6  229.78    6.90
  26  -2  -6  224.98    8.70
  26  -2  -6  220.38    8.80
 -26  -2   6  224.78    7.60
  26  -2  -6  213.58    8.40
 -26  -2   6  220.88    7.50
 -26   2   6  226.28    8.50
 -26   2   6  230.78    8.40
  26   2  -6  216.18    8.40
 -26   2   6  230.48    7.00
  26   2  -6  211.58    8.50
 -26   2   6  211.98    8.30
  26   2  -6  218.98    8.50
  24  -2  -6  865.81   26.20
  24  -2  -6  798.82   26.40
 -24  -2   6  893.41   24.50
 -24  -2   6  855.31   24.90
 -24  -2   6  909.31   25.60
  24  -2  -6  838.92   26.30
 -24   2   6  854.41   26.00
  24   2  -6  826.72   26.00
 -24   2   6  841.12   26.10
 -24   2   6  859.21   24.60
  24   2  -6  860.61   26.30
 -24   2   6  865.71   26.00
  22  -2  -6   10.30    1.70
  22  -2  -6   12.10    1.60
  22  -2  -6    9.90    1.60
 -22  -2   6    9.60    0.80
 -22  -2   6    8.70    0.90
 -22  -2   6    9.70    0.90
  22   2  -6   14.40    1.80
 -22   2   6   11.30    1.50
 -22   2   6    9.60    1.50
 -22   2   6    8.70    0.80
  22   2  -6   10.50    1.50
 -22   2   6    7.50    1.30
  22   2  -6   10.30    1.60
 -20  -2   6   26.80    1.20
 -20  -2   6   25.50    1.20
  20  -2  -6   29.10    2.20
  20  -2  -6   23.70    2.10
  20  -2  -6   24.70    2.20
 -20  -2   6   26.20    1.20
 -20   2   6   27.60    2.00
 -20   2   6   27.60    2.10
 -20   2   6   27.50    1.30
  20   2  -6   25.40    2.00
 -20   2   6   25.00    2.00
  20   2  -6   28.10    2.30
  20   2  -6   28.10    2.10
  18  -2  -6  684.63   21.10
 -18  -2   6  687.03   19.80
  18  -2  -6  696.93   21.10
  18  -2  -6  686.23   21.30
  18   2  -6  744.33   21.60
  18   2  -6  691.43   21.00
  18   2  -6  690.43   20.80
 -18   2   6  701.03   21.00
 -18   2   6  709.43   19.90
 -18   2   6  654.53   20.70
 -18   2   6  672.53   21.00
  16  -2  -6  178.88    6.50
  16  -2  -6  179.38    6.50
  16  -2  -6  186.98    6.70
 -16   2   6  173.88    6.40
 -16   2   6  178.28    5.50
  16   2  -6  178.78    6.80
  16   2  -6  171.88    5.30
  16   2  -6  162.58    6.10
 -16   2   6  171.18    6.20
  16   2  -6  174.68    6.50
 -16   2   6  168.98    6.40
  14  -2  -6 1925.51   53.49
  14  -2  -6 1739.03   53.39
  14  -2  -6 1861.81   53.29
  14  -2  -6 1849.02   52.29
 -14   2   6 1870.51   52.89
  14   2  -6 1807.52   52.79
 -14   2   6 1927.81   52.29
 -14   2   6 1808.12   53.09
 -14   2   6 1923.01   53.39
  14   2  -6 1861.01   53.69
  12  -2  -6  224.68    7.50
  12  -2  -6  211.48    7.30
  12  -2  -6  219.18    6.60
  12  -2  -6  216.48    7.40
  12   2  -6  203.28    6.60
  12   2  -6  211.18    6.50
 -12   2   6  210.58    7.30
  12   2  -6  204.38    7.50
  12   2  -6  198.18    6.60
 -12   2   6  214.18    7.20
 -12   2   6  219.58    6.60
  10  -2  -6  445.06   14.30
  10  -2  -6  463.65   13.60
  10  -2  -6  464.95   14.30
  10  -2  -6  467.25   14.50
  10   2  -6  481.65   13.50
 -10   2   6  455.35   14.30
 -10   2   6  458.25   14.20
 -10   2   6  466.95   14.20
 -10   2   6  490.15   13.70
  10   2  -6  449.06   14.50
  10   2  -6  484.35   13.50
  10   2  -6  457.75   13.60
   8  -2  -6   -0.30    0.50
   8  -2  -6    0.20    0.30
   8  -2  -6    0.40    0.50
   8  -2  -6    0.40    0.50
  -8   2   6    0.10    0.50
  -8   2   6    2.00    0.60
   8   2  -6    0.30    0.20
   8   2  -6    1.50    0.30
  -8   2   6    0.90    0.40
  -8   2   6    0.80    0.60
   8   2  -6    0.60    0.30
   6  -2  -6  129.99    4.80
   6  -2  -6  123.39    4.40
   6  -2  -6  125.09    4.90
   6  -2  -6  132.19    4.80
  -6   2   6  134.99    4.80
   6   2  -6  129.69    4.40
  -6   2   6  127.09    4.80
  -6   2   6  131.49    4.70
  -6   2   6  134.19    4.50
   6   2  -6  134.79    4.80
   4  -2  -6 1179.68   35.00
   4  -2  -6 1214.88   34.80
   4  -2  -6 1230.38   35.30
   4  -2  -6 1246.88   35.10
  -4   2   6 1236.48   35.00
  -4   2   6 1180.78   35.10
  -4   2   6 1226.28   35.10
   4   2  -6 1262.27   35.00
   4   2  -6 1173.98   34.80
   2  -2  -6  228.38    7.70
   2  -2  -6  229.48    7.80
   2  -2  -6  227.68    7.50
   2  -2  -6  228.28    7.40
  -2   2   6  231.98    7.60
   2   2  -6  224.78    7.30
  -2   2   6  237.18    7.50
  -2   2   6  219.78    7.50
   2   2  -6  237.98    7.50
   0  -2  -6 1239.88   36.40
   0  -2  -6 1288.17   36.80
   0  -2  -6 1283.97   36.50
   0  -2  -6 1266.37   36.90
   0   2  -6 1256.97   36.10
   0   2   6 1262.57   36.50
   0   2   6 1324.47   36.70
   0   2  -6 1249.38   35.70
   0   2   6 1208.48   36.50
   0   2  -6 1328.77   35.70
  -2  -2  -6  572.14   16.90
  -2  -2  -6  617.04   17.50
  -2  -2  -6  581.34   17.10
  -2  -2  -6  544.85   17.20
  -2   2  -6  578.14   16.40
   2   2   6  560.34   17.10
   2   2   6  556.44   17.00
  -2   2  -6  584.54   16.40
   2   2   6  547.85   16.90
  -2   2  -6  546.55   16.40
  -4  -2  -6 1279.97   36.90
  -4  -2  -6 1352.06   37.20
  -4  -2  -6 1254.57   37.00
   4   2   6 1296.87   36.80
  -4   2  -6 1330.27   35.80
  -4   2  -6 1241.58   36.20
   4   2   6 1288.87   36.60
   4   2   6 1186.08   36.80
  -4   2  -6 1230.88   36.30
  -6  -2  -6   36.20    2.30
  -6  -2  -6   39.60    2.40
  -6  -2  -6   39.30    2.40
   6   2   6   41.30    2.30
   6   2   6   37.20    2.20
  -6   2  -6   36.70    2.00
  -6   2  -6   38.00    2.00
   6   2   6   40.40    2.10
  -8  -2  -6   14.50    1.70
  -8  -2  -6   12.80    1.50
  -8  -2  -6   14.00    1.50
   8   2   6   12.50    1.20
   8   2   6   13.40    1.50
  -8   2  -6   13.90    1.40
  -8   2  -6   13.20    1.40
   8   2   6   13.40    1.50
 -10  -2  -6  640.54   20.60
 -10  -2  -6  664.03   20.60
 -10  -2  -6  702.93   20.80
 -10   2  -6  673.13   20.50
 -10   2  -6  694.83   20.40
  10   2   6  652.13   20.40
  10   2   6  690.93   20.00
  10   2   6  669.83   20.50
 -12  -2  -6  517.95   16.00
  12  -2   6  482.45   14.60
 -12  -2  -6  491.35   15.90
  12  -2   6  484.85   14.30
 -12  -2  -6  478.05   15.80
 -12   2  -6  503.95   15.90
  12   2   6  528.55   15.20
  12   2   6  493.95   15.70
  12   2   6  499.45   15.70
 -12   2  -6  480.25   15.70
  14  -2   6 1212.28   34.30
 -14  -2  -6 1224.48   35.90
  14  -2   6 1222.28   34.30
 -14  -2  -6 1182.38   35.80
  14   2   6 1217.68   34.80
 -14   2  -6 1238.98   35.90
  14   2   6 1241.38   35.70
  14   2   6 1210.68   35.60
 -14   2  -6 1074.39   35.30
 -16  -2  -6   53.19    3.40
  16  -2   6   53.99    2.50
 -16   2  -6   53.39    3.20
  16   2   6   54.99    3.30
  16   2   6   53.29    3.30
 -16   2  -6   54.79    3.50
  16   2   6   53.79    2.70
  18  -2   6  288.97    9.30
 -18  -2  -6  277.87   10.60
  18  -2   6  291.97    9.40
 -18  -2  -6  310.57   13.50
  18   2   6  287.97   10.30
  18   2   6  274.37   10.20
 -18   2  -6  287.87   10.60
 -18   2  -6  271.37   10.10
 -20  -2  -6   28.40    2.80
  20  -2   6   32.30    2.20
  20  -2   6   28.30    2.10
 -20  -2  -6   34.20    3.10
 -20  -2  -6   33.90    2.80
  20   2   6   32.20    2.10
 -20   2  -6   31.00    2.80
 -20   2  -6   27.10    2.50
  20   2   6   28.70    2.70
 -22  -2  -6   11.70    2.20
  22  -2   6    9.70    1.40
  22  -2   6   10.50    1.50
 -22   2  -6    9.40    1.90
  22   2   6   13.00    2.10
  22   2   6   11.10    1.40
  22   2   6   10.00    1.90
 -22   2  -6    8.40    1.60
  24  -2   6  277.17    9.90
  24  -2   6  283.87    9.80
 -24  -2  -6  295.67   11.50
  24   2   6  292.97   11.00
  24   2   6  284.87   10.70
  24   2   6  257.37    9.30
 -24   2  -6  276.97   10.90
 -31  -3   6  369.86   11.80
  31  -3  -6  367.16   14.00
  31  -3  -6  378.76   13.20
 -31  -3   6  355.56   12.10
  31   3  -6  398.96   13.60
  31   3  -6  383.26   13.60
 -31   3   6  366.06   11.90
  31   3  -6  419.56   17.10
 -31   3   6  373.76   13.60
  29  -3  -6   55.19    3.50
  29  -3  -6   47.30    3.80
 -29  -3   6   55.29    2.80
 -29  -3   6   50.99    2.50
 -29  -3   6   54.79    2.70
 -29   3   6   52.89    3.50
 -29   3   6   54.59    2.70
 -29   3   6   53.89    3.80
  29   3  -6   51.09    3.60
 -29   3   6   52.09    3.70
  29   3  -6   57.59    3.80
  29   3  -6   52.89    3.70
  27  -3  -6   17.60    2.30
  27  -3  -6   21.00    2.70
 -27  -3   6   21.10    1.50
  27  -3  -6   25.10    2.60
 -27  -3   6   19.60    1.40
 -27  -3   6   23.00    1.70
 -27   3   6   21.10    2.20
 -27   3   6   22.60    2.40
 -27   3   6   18.60    2.30
  27   3  -6   21.10    2.30
  27   3  -6   22.50    2.60
 -27   3   6   22.30    1.60
 -25  -3   6  205.48    6.40
 -25  -3   6  208.48    6.70
  25  -3  -6  190.98    8.20
  25  -3  -6  190.68    7.70
 -25  -3   6  198.08    6.40
  25   3  -6  203.58    8.10
  25   3  -6  189.18    7.70
  25   3  -6  194.48    7.90
 -25   3   6  207.88    6.80
 -25   3   6  206.58    7.90
 -25   3   6  201.08    7.70
 -23  -3   6  856.61   24.40
  23  -3  -6  844.22   26.70
 -23  -3   6  866.51   25.00
 -23   3   6  833.42   26.20
  23   3  -6  877.61   26.70
 -23   3   6  873.31   25.10
  23   3  -6  880.71   26.40
  23   3  -6  857.61   26.10
 -23   3   6  853.71   26.20
  21  -3  -6  637.84   20.90
  21  -3  -6  667.43   20.60
 -21  -3   6  665.83   19.40
  21   3  -6  663.83   21.00
  21   3  -6  651.63   20.60
 -21   3   6  650.03   20.50
 -21   3   6  699.93   20.80
 -21   3   6  662.73   19.50
  21   3  -6  678.33   20.30
 -21   3   6  647.44   20.50
 -19  -3   6  590.64   17.00
  19  -3  -6  542.85   18.20
  19  -3  -6  596.64   18.00
 -19   3   6  578.54   17.90
  19   3  -6  563.54   17.00
 -19   3   6  583.04   17.00
  19   3  -6  567.24   17.80
 -19   3   6  555.14   17.90
  19   3  -6  570.54   18.40
 -19   3   6  589.04   18.00
  19   3  -6  567.34   17.50
  17  -3  -6  266.37    9.00
 -17  -3   6  260.07    8.20
  17  -3  -6  263.47    9.40
  17  -3  -6  269.47    9.30
  17   3  -6  255.87    8.10
  17   3  -6  258.17    8.50
 -17   3   6  269.17    9.00
  17   3  -6  248.78    8.90
 -17   3   6  260.97    8.20
 -17   3   6  251.47    9.00
 -17   3   6  262.17    9.00
  17   3  -6  262.07    9.50
  15  -3  -6   99.39    4.50
  15  -3  -6   91.79    4.20
  15  -3  -6   83.49    3.50
  15  -3  -6   92.39    4.10
 -15  -3   6   97.09    3.60
  15   3  -6   91.59    3.40
 -15   3   6  100.39    4.20
  15   3  -6  106.39    4.70
 -15   3   6   94.99    4.10
  15   3  -6   81.19    3.80
 -15   3   6   91.29    3.50
 -15   3   6   95.39    4.00
  13  -3  -6  169.58    6.40
  13  -3  -6  167.78    5.80
 -13  -3   6  172.28    5.90
  13  -3  -6  169.08    6.70
  13  -3  -6  169.28    6.50
  13   3  -6  174.38    5.70
 -13   3   6  185.98    5.90
 -13   3   6  185.78    6.60
  13   3  -6  189.08    6.90
 -13   3   6  172.28    6.40
  13   3  -6  164.48    6.00
  11  -3  -6   60.09    3.00
  11  -3  -6   61.09    2.60
  11  -3  -6   60.69    3.30
  11  -3  -6   53.19    3.00
  11   3  -6   62.99    2.40
 -11   3   6   60.29    3.00
 -11   3   6   61.39    3.10
 -11   3   6   65.59    3.10
  11   3  -6   67.99    3.50
  11   3  -6   60.69    2.60
  11   3  -6   56.59    2.50
 -11   3   6   62.69    2.60
   9  -3  -6  413.26   13.00
   9  -3  -6  398.16   12.60
   9  -3  -6  402.76   12.20
   9  -3  -6  383.66   12.70
   9   3  -6  388.16   11.80
   9   3  -6  403.46   11.60
   9   3  -6  389.86   13.00
  -9   3   6  411.46   12.20
   9   3  -6  401.56   12.10
  -9   3   6  407.76   12.70
  -9   3   6  390.76   12.60
   7  -3  -6  450.65   13.60
   7  -3  -6  457.95   14.00
   7  -3  -6  462.25   14.40
   7  -3  -6  442.26   14.10
   7   3  -6  445.66   13.20
  -7   3   6  440.06   14.00
   7   3  -6  451.85   13.60
   7   3  -6  450.45   12.90
  -7   3   6  458.15   14.10
   7   3  -6  435.86   14.20
  -7   3   6  463.15   14.10
  -7   3   6  452.05   13.70
   5  -3  -6 1248.68   36.20
   5  -3  -6 1239.48   36.60
   5  -3  -6 1260.77   36.40
   5  -3  -6 1266.67   36.00
  -5   3   6 1272.97   36.50
  -5   3   6 1283.17   36.40
   5   3  -6 1250.97   35.10
  -5   3   6 1257.67   36.00
   5   3  -6 1201.48   36.40
  -5   3   6 1276.97   36.40
   5   3  -6 1208.28   36.00
   5   3  -6 1248.78   35.00
   3  -3  -6  330.27   10.70
   3  -3  -6  323.77   10.80
   3  -3  -6  335.67   10.60
   3  -3  -6  343.37   11.20
   3   3  -6  313.77   10.60
   3   3  -6  340.37    9.60
  -3   3   6  338.77   10.70
   3   3  -6  353.86   10.70
  -3   3   6  356.06   11.00
   3   3  -6  342.47    9.60
  -3   3   6  329.77   10.80
  -3   3   6  337.17   10.90
   1  -3  -6  798.12   23.30
   1  -3  -6  770.92   23.40
   1  -3  -6  802.52   23.90
   1  -3  -6  815.92   23.40
   1   3  -6  832.72   23.20
   1   3  -6  783.22   22.40
   1   3  -6  768.02   23.40
  -1   3   6  759.62   23.40
  -1   3   6  781.02   23.70
  -1   3   6  791.42   23.50
   1   3  -6  785.02   22.40
  -1   3   6  786.72   23.40
  -1  -3  -6    1.00    0.70
  -1  -3  -6    1.60    0.70
   1   3   6    2.20    0.70
  -1   3  -6    1.00    0.40
  -1   3  -6    1.70    0.70
  -1   3  -6    0.90    0.50
  -1   3  -6    2.50    0.50
   1   3   6    1.20    0.70
  -3  -3  -6   79.89    3.70
  -3  -3  -6   86.79    4.00
  -3  -3  -6   81.29    3.90
  -3   3  -6   96.99    4.00
  -3   3  -6   84.09    3.30
   3   3   6   87.79    3.90
  -3   3  -6   87.89    3.10
   3   3   6   88.59    3.70
  -3   3  -6   84.19    3.10
   3   3   6   85.49    3.80
  -5  -3  -6 1396.86   41.00
  -5  -3  -6 1449.76   41.40
  -5  -3  -6 1400.76   41.30
  -5   3  -6 1438.56   39.80
   5   3   6 1428.06   41.00
  -5   3  -6 1390.86   40.20
  -5   3  -6 1416.96   40.60
  -5   3  -6 1435.66   41.30
   5   3   6 1379.86   40.70
   5   3   6 1397.26   41.20
  -7  -3  -6  506.75   16.00
  -7  -3  -6  504.95   15.80
  -7  -3  -6  528.85   16.20
   7   3   6  499.65   16.00
  -7   3  -6  491.75   16.00
  -7   3  -6  459.05   15.10
   7   3   6  508.05   15.50
   7   3   6  515.25   15.80
  -7   3  -6  532.15   16.30
  -9  -3  -6 1352.36   39.90
  -9  -3  -6 1385.46   39.70
  -9  -3  -6 1355.86   39.80
   9   3   6 1326.87   39.70
  -9   3  -6 1380.66   39.40
   9   3   6 1358.46   39.20
  -9   3  -6 1294.67   39.00
   9   3   6 1364.66   39.50
 -11  -3  -6  221.98    8.30
 -11   3  -6  210.58    7.60
  11   3   6  222.08    7.60
 -11   3  -6  228.98    8.00
  11   3   6  210.58    8.10
  11   3   6  221.48    8.00
 -13   3  -6  118.89    5.10
  13   3   6  126.19    5.40
  13   3   6  128.99    5.60
  13   3   6  118.89    4.90
 -13   3  -6  130.99    5.50
 -15  -3  -6  327.07   11.60
  15   3   6  313.47   10.60
  15   3   6  319.07   12.10
 -15   3  -6  324.37   11.30
 -15   3  -6  328.37   11.20
  17  -3   6   40.70    1.80
 -17  -3  -6   42.40    3.00
 -17  -3  -6   46.80    3.20
  17  -3   6   38.60    1.80
 -17  -3  -6   39.30    3.20
  17   3   6   41.30    3.00
 -17   3  -6   38.20    2.90
  17   3   6   35.50    3.00
  17   3   6   40.90    2.60
 -17   3  -6   41.30    3.10
 -19  -3  -6  584.34   19.00
  19  -3   6  582.64   17.10
 -19  -3  -6  540.95   18.70
  19   3   6  569.14   18.50
  19   3   6  558.64   17.60
 -19   3  -6  558.74   18.40
 -19   3  -6  578.74   19.30
  19   3   6  533.15   18.50
  21  -3   6  110.29    4.40
  21  -3   6  114.59    4.40
 -21  -3  -6  104.49    5.80
  21   3   6  110.29    5.80
  21   3   6  108.99    4.80
 -21   3  -6  112.89    5.50
 -21   3  -6  107.89    5.60
  21   3   6  106.19    5.60
  23  -3   6  187.98    6.80
  23  -3   6  189.08    6.90
 -23  -3  -6  196.98    8.80
 -23   3  -6  192.78    8.30
 -28  -4   6  140.89    4.70
  28  -4  -6  158.68    7.20
 -28  -4   6  138.99    5.50
 -28  -4   6  139.69    4.60
  28   4  -6  143.19    6.50
 -28   4   6  139.39    6.60
  28   4  -6  139.89    6.70
 -28   4   6  148.79    5.60
  28   4  -6  152.48    6.90
  26  -4  -6   85.09    4.50
 -26  -4   6   83.99    3.80
  26  -4  -6   88.69    5.10
 -26   4   6   89.29    4.80
  26   4  -6   87.79    4.90
 -26   4   6   95.89    5.00
  26   4  -6   88.29    4.60
 -26   4   6   83.49    4.50
 -26   4   6   93.69    4.00
  26   4  -6   88.69    4.80
  24  -4  -6  417.16   14.60
 -24  -4   6  370.96   14.90
  24  -4  -6  433.06   14.20
  24  -4  -6  429.86   14.90
 -24   4   6  435.76   14.40
 -24   4   6  441.26   13.40
 -24   4   6  432.56   14.20
  24   4  -6  419.76   14.70
 -24   4   6  431.96   14.50
  24   4  -6  423.76   14.40
  24   4  -6  411.76   14.00
  22  -4  -6  237.38    9.40
  22  -4  -6  243.18    9.40
  22  -4  -6  236.28    8.90
 -22  -4   6  251.97    8.20
 -22   4   6  251.37    8.30
 -22   4   6  248.98    9.70
  22   4  -6  226.78    8.90
  22   4  -6  242.38    8.00
  22   4  -6  252.67    8.80
 -22   4   6  236.38    9.00
  22   4  -6  247.98    9.40
 -20  -4   6   91.89    3.80
  20  -4  -6   86.59    4.70
  20  -4  -6   96.09    4.50
 -20   4   6   93.59    3.90
  20   4  -6   91.09    4.10
 -20   4   6   96.49    4.60
  20   4  -6   91.59    4.40
  20   4  -6   91.29    4.80
  20   4  -6   91.39    3.70
 -20   4   6   89.69    4.40
 -18  -4   6   28.10    1.90
  18  -4  -6   35.20    4.10
  18  -4  -6   30.90    2.50
 -18   4   6   28.40    2.30
 -18   4   6   28.90    2.40
 -18   4   6   27.60    1.90
  18   4  -6   26.20    1.90
  18   4  -6   31.90    1.90
  16  -4  -6  229.08    8.10
  16  -4  -6  242.28    8.60
 -16  -4   6  241.28    8.10
  16  -4  -6  239.18    9.00
 -16   4   6  237.28    8.60
  16   4  -6  233.88    8.20
  16   4  -6  253.27    8.10
 -16   4   6  240.68    8.80
 -16   4   6  244.08    8.10
 -16   4   6  241.08    8.60
  16   4  -6  244.68    7.90
  14  -4  -6 1528.85   44.40
 -14  -4   6 1478.95   44.20
  14  -4  -6 1601.64   45.40
  14  -4  -6 1483.95   44.70
  14   4  -6 1573.24   44.00
 -14   4   6 1542.35   44.80
 -14   4   6 1601.54   45.10
 -14   4   6 1504.95   44.20
  14   4  -6 1506.55   44.30
  14   4  -6 1578.44   44.20
 -12  -4   6 1494.45   44.10
  12  -4  -6 1531.05   44.50
  12  -4  -6 1416.26   44.60
  12  -4  -6 1568.94   45.00
  12   4  -6 1529.55   43.70
 -12   4   6 1588.14   44.80
  12   4  -6 1449.06   43.80
 -12   4   6 1563.54   44.10
 -12   4   6 1573.04   44.80
  12   4  -6 1611.44   44.00
  10  -4  -6  969.00   29.70
  10  -4  -6  961.20   29.20
 -10   4   6 1002.30   29.50
  10   4  -6  995.90   28.80
  10   4  -6  970.30   28.30
 -10   4   6 1027.20   29.60
 -10   4   6 1007.20   28.90
  10   4  -6  965.00   28.40
   8  -4  -6   89.59    4.30
   8  -4  -6   83.79    3.70
   8  -4  -6   90.79    4.00
   8  -4  -6   85.29    4.10
   8   4  -6   94.59    3.80
  -8   4   6   94.19    4.10
  -8   4   6   96.39    4.20
  -8   4   6   88.59    3.80
   8   4  -6   88.59    3.30
   8   4  -6   90.69    3.20
  -8   4   6   87.79    4.20
   6  -4  -6  118.19    4.60
   6  -4  -6  120.89    5.20
   6  -4  -6  120.09    4.80
   6  -4  -6  109.69    4.90
   6   4  -6  113.99    4.00
  -6   4   6  121.59    4.90
   6   4  -6  119.49    4.60
  -6   4   6  118.19    4.70
  -6   4   6  131.19    5.10
  -6   4   6  116.09    5.00
   4  -4  -6 1161.08   34.60
   4  -4  -6 1152.38   35.00
   4  -4  -6 1183.08   34.80
   4  -4  -6 1200.88   35.30
   4   4  -6 1205.08   33.70
  -4   4   6 1173.38   34.70
   4   4  -6 1203.78   34.70
   4   4  -6 1179.88   33.80
  -4   4   6 1230.18   35.20
  -4   4   6 1205.88   34.90
  -4   4   6 1205.68   35.10
   2  -4  -6 1011.20   29.40
   2  -4  -6  964.10   29.10
   2  -4  -6  931.21   28.80
   2  -4  -6  983.80   28.80
  -2   4   6 1011.00   29.30
  -2   4   6  965.20   28.80
  -2   4   6  962.00   29.10
   2   4  -6  965.70   28.80
  -2   4   6  994.70   29.00
   2   4  -6  982.20   27.90
   2   4  -6  982.60   27.90
   0  -4  -6  601.24   18.40
   0  -4  -6  568.44   17.70
   0  -4  -6  559.44   17.90
   0   4  -6  595.34   16.90
   0   4   6  569.84   18.10
   0   4  -6  574.14   16.90
   0   4   6  591.94   18.00
   0   4   6  581.74   17.80
   0   4  -6  564.94   17.70
   0   4   6  573.74   17.80
  -2  -4  -6  157.18    6.10
  -2  -4  -6  163.78    6.60
  -2   4  -6  163.68    5.50
  -2   4  -6  159.78    5.40
   2   4   6  167.08    6.50
   2   4   6  171.88    6.20
  -2   4  -6  161.78    6.20
   2   4   6  164.78    6.20
   2   4   6  165.78    6.40
  -4  -4  -6   19.40    2.00
  -4  -4  -6   17.10    1.70
   4   4   6   18.80    1.90
  -4   4  -6   16.40    1.80
  -4   4  -6   18.80    1.50
   4   4   6   17.30    2.00
   4   4   6   18.20    1.70
   4   4   6   19.70    1.80
  -4   4  -6   18.90    1.30
  -4   4  -6   17.60    1.10
  -6  -4  -6   10.70    1.70
  -6  -4  -6   11.40    1.50
  -6   4  -6   15.20    1.30
  -6   4  -6   15.10    1.80
  -6   4  -6   17.90    1.50
   6   4   6   15.00    1.60
   6   4   6   11.10    1.60
   6   4   6   16.10    2.00
  -6   4  -6   13.50    1.00
  -6   4  -6   14.70    0.90
  -8  -4  -6    1.00    0.80
  -8  -4  -6    2.90    1.80
   8   4   6    6.00    1.30
   8   4   6    1.80    0.90
  -8   4  -6    0.90    0.30
  -8   4  -6    1.40    0.30
  -8   4  -6    1.00    0.80
  -8   4  -6    2.30    0.80
   8   4   6    2.70    0.80
  -8   4  -6    1.00    0.70
 -10  -4  -6    2.10    0.90
 -10  -4  -6    1.70    1.00
  10   4   6    4.30    1.10
 -10   4  -6    4.30    1.30
 -10   4  -6    4.30    1.10
 -10   4  -6    4.70    1.10
 -12  -4  -6   40.20    3.10
 -12   4  -6   42.40    2.80
 -12   4  -6   40.40    3.10
  12   4   6   45.90    5.60
 -12   4  -6   38.40    2.50
  12   4   6   37.90    2.60
  12   4   6   37.20    2.80
 -14  -4  -6   89.19    4.70
 -14  -4  -6   85.89    4.40
 -14  -4  -6   86.19    4.60
  14   4   6   61.09    4.90
 -14   4  -6   80.79    4.20
  14   4   6   84.19    4.40
  14   4   6   72.69    5.10
 -14   4  -6   78.89    4.60
 -14   4  -6   84.39    4.10
 -16  -4  -6  221.98    9.00
 -16  -4  -6  220.48    8.70
 -16  -4  -6  204.38    8.80
 -16   4  -6  219.78    8.30
 -16   4  -6  210.28    8.90
 -16   4  -6  216.28    8.50
  16   4   6  223.58    8.80
 -18  -4  -6  473.05   16.60
 -18   4  -6  492.65   16.30
  18   4   6  463.75   15.60
  18   4   6  472.35   16.10
 -18   4  -6  471.15   16.00
 -18   4  -6  454.15   16.60
  18   4   6  548.65   20.20
 -20  -4  -6  236.98    9.70
 -20   4  -6  229.08    9.70
 -20   4  -6  235.78    9.30
  20   4   6  231.18    9.30
  20   4   6  208.58    8.50
 -20   4  -6  220.38    9.00
  25  -5  -6  289.27   10.40
 -25  -5   6  279.77    9.70
  25  -5  -6  281.87   11.10
  25   5  -6  272.27   10.90
 -25   5   6  272.97    9.70
 -25   5   6  283.27   10.70
  25   5  -6  283.37   10.30
  25   5  -6  265.97   10.50
  23  -5  -6  556.14   17.90
 -23  -5   6  548.65   17.20
  23   5  -6  550.44   18.00
 -23   5   6  541.55   19.40
  23   5  -6  538.55   16.90
 -23   5   6  553.14   17.30
 -23   5   6  561.04   18.20
 -21  -5   6  539.05   17.00
  21  -5  -6  559.54   17.70
  21  -5  -6  571.84   18.40
 -21   5   6  532.65   17.50
 -21   5   6  539.85   17.00
  21   5  -6  539.05   17.20
  21   5  -6  549.05   16.80
 -21   5   6  552.64   17.80
 -21   5   6  509.65   18.00
  21   5  -6  538.45   17.60
 -19  -5   6  126.09    5.20
  19  -5  -6  130.39    5.60
  19  -5  -6  119.99    5.80
  19  -5  -6  129.09    6.10
 -19   5   6  117.29    5.70
  19   5  -6  126.89    5.40
  19   5  -6  122.39    4.90
  19   5  -6  126.09    5.20
 -19   5   6  117.89    5.00
 -19   5   6  126.09    5.60
 -19   5   6  124.89    5.60
 -17  -5   6    7.10    1.30
  17  -5  -6    9.20    1.40
  17  -5  -6    8.70    1.70
  17  -5  -6    7.50    1.60
  17  -5  -6    7.30    1.40
  17   5  -6    6.70    1.20
 -17   5   6    6.00    1.50
 -17   5   6    7.00    1.20
  17   5  -6    6.00    1.10
  17   5  -6    5.80    1.20
 -17   5   6    9.00    1.60
  15  -5  -6   83.89    4.50
 -15  -5   6   80.89    3.90
  15  -5  -6   77.49    4.40
  15  -5  -6   87.99    4.20
  15  -5  -6   82.29    3.90
  15   5  -6   83.29    3.60
  15   5  -6   74.09    3.70
 -15   5   6   82.09    3.80
  15   5  -6   87.19    3.80
  13  -5  -6   77.29    4.30
  13  -5  -6   73.79    3.80
  13  -5  -6   78.39    4.30
 -13  -5   6   71.39    3.60
  13  -5  -6   79.99    3.70
 -13   5   6   79.09    3.60
 -13   5   6   77.89    4.20
  13   5  -6   74.59    3.50
  13   5  -6   72.29    3.40
  13   5  -6   73.09    3.30
 -13   5   6   74.29    4.10
 -13   5   6   77.99    3.90
  11  -5  -6   69.59    3.50
  11  -5  -6   66.59    4.30
  11  -5  -6   65.69    3.60
  11  -5  -6   72.29    4.10
 -11  -5   6   74.09    3.60
  11   5  -6   73.19    3.20
  11   5  -6   76.69    3.50
  11   5  -6   67.79    3.00
 -11   5   6   73.99    3.50
 -11   5   6   74.99    4.00
   9  -5  -6    4.20    1.10
   9  -5  -6    4.30    0.90
   9  -5  -6    3.00    1.10
  -9   5   6    3.50    1.30
   9   5  -6    3.50    0.80
  -9   5   6    4.30    1.00
   9   5  -6    6.20    1.00
   9   5  -6    2.80    0.90
   7  -5  -6   86.29    4.20
   7  -5  -6   98.29    4.90
   7  -5  -6   95.69    4.20
   7   5  -6   94.19    4.20
   7   5  -6   95.49    3.70
   7   5  -6   94.19    3.70
  -7   5   6   93.29    4.20
   5  -5  -6   86.09    5.10
   5  -5  -6   85.19    3.90
   5   5  -6   81.69    3.40
   5   5  -6   87.09    4.00
  -5   5   6   87.49    4.80
   5   5  -6   85.39    3.70
  -5   5   6   86.59    4.00
   3  -5  -6  409.16   14.50
   3  -5  -6  382.16   12.90
  -3   5   6  386.26   12.90
  -3   5   6  435.66   15.80
   3   5  -6  395.66   12.20
   3   5  -6  392.56   12.90
   3   5  -6  397.96   12.40
   1  -5  -6  240.08    8.60
   1  -5  -6  252.17    9.30
  -1   5   6  245.78    8.70
   1   5  -6  250.87    8.70
   1   5  -6  235.88    7.80
   1   5  -6  246.08    8.00
  -1  -5  -6  148.49    6.50
  -1  -5  -6  154.78    6.20
  -1   5  -6  154.88    5.40
   1   5   6  156.68    6.40
  -1   5  -6  161.58    6.30
  -1   5  -6  151.28    5.40
   1   5   6  152.28    6.10
  -3  -5  -6  147.99    6.50
  -3  -5  -6  150.38    7.00
  -3  -5  -6  152.48    6.10
   3   5   6  150.58    6.30
  -3   5  -6  155.28    5.50
  -3   5  -6  146.19    5.40
  -3   5  -6  147.79    5.20
   3   5   6  157.88    6.30
  -5  -5  -6  356.06   12.10
  -5  -5  -6  352.86   12.50
   5   5   6  359.86   12.20
   5   5   6  371.86   12.20
  -5   5  -6  351.56   11.40
   5   5   6  350.96   12.30
   5   5   6  363.96   12.50
  -5   5  -6  354.16   10.90
  -5   5  -6  354.66   11.40
  -5   5  -6  373.76   12.40
  -7  -5  -6 1011.80   31.50
  -7  -5  -6 1061.69   32.00
  -7   5  -6 1064.39   31.70
   7   5   6 1082.69   31.70
  -7   5  -6  989.00   29.90
  -7   5  -6 1045.30   30.80
  -7   5  -6 1070.49   30.70
   7   5   6 1074.29   31.40
   7   5   6  995.90   35.40
   7   5   6 1060.29   31.70
  -9  -5  -6  593.94   18.80
  -9  -5  -6  600.64   19.30
  -9   5  -6  600.14   18.20
   9   5   6  615.54   19.30
   9   5   6  546.65   21.20
   9   5   6  594.74   18.90
  -9   5  -6  562.34   16.90
  -9   5  -6  576.34   18.90
  -9   5  -6  587.94   18.20
 -11  -5  -6  318.27   11.70
 -11  -5  -6  323.67   11.90
 -11  -5  -6  310.97   11.40
 -11   5  -6  330.37    9.30
  11   5   6  316.97   11.20
 -11   5  -6  320.07   10.90
 -11   5  -6  314.07   11.10
 -11   5  -6  327.77   11.80
  11   5   6  332.77   11.80
  11   5   6  347.07   11.70
 -13  -5  -6   93.89    5.10
  13   5   6   93.69    4.60
 -13   5  -6   85.99    4.90
 -13   5  -6   89.49    4.30
 -13   5  -6   87.89    4.50
  13   5   6   87.79    4.80
 -15  -5  -6  171.98    7.70
  15   5   6  165.18    7.00
 -15   5  -6  178.48    7.10
 -15   5  -6  169.58    9.30
 -15   5  -6  166.48    7.60
  18  -6  -6    8.20    1.80
 -18  -6   6    9.70    1.60
  18  -6  -6   12.60    1.90
  18   6  -6   11.20    1.70
  18   6  -6   14.60    1.70
 -18   6   6   13.50    1.90
  18   6  -6   12.90    1.70
  16  -6  -6  259.87    9.60
  16  -6  -6  271.97   10.40
  16  -6  -6  251.77   10.30
 -16   6   6  266.07   10.20
  16   6  -6  265.17    9.20
 -16   6   6  260.97    9.40
  16   6  -6  263.47    9.10
  16   6  -6  259.57    9.40
  14  -6  -6  107.19    5.10
  14  -6  -6  122.29    5.90
  14  -6  -6  111.99    5.10
  14   6  -6  113.09    4.80
 -14   6   6  102.09    5.40
 -14   6   6  110.99    5.00
  14   6  -6  108.39    4.60
  14   6  -6   99.99    4.70
  12  -6  -6  644.04   20.50
  12  -6  -6  664.43   21.20
  12  -6  -6  655.73   20.40
  12  -6  -6  655.53   21.30
  12   6  -6  647.24   20.00
  12   6  -6  628.64   20.10
 -12   6   6  632.74   21.00
 -12   6   6  665.23   21.10
  12   6  -6  645.64   19.80
 -12   6   6  641.34   20.30
 -12   6   6  684.53   24.30
  10  -6  -6   24.50    2.90
  10  -6  -6   23.20    2.10
  10  -6  -6   22.70    2.40
 -10   6   6   23.10    2.10
 -10   6   6   19.60    2.40
  10   6  -6   20.00    1.80
 -10   6   6   23.30    2.70
 -10   6   6   21.30    2.20
  10   6  -6   18.70    1.70
  10   6  -6   21.20    2.00
   8  -6  -6   38.00    2.90
   8  -6  -6   42.40    3.00
   8  -6  -6   40.40    3.30
  -8   6   6   44.00    2.80
   8   6  -6   38.30    2.70
   8   6  -6   37.00    2.30
  -8   6   6   38.50    3.10
  -8   6   6   38.10    2.80
  -8   6   6   34.40    3.00
   8   6  -6   41.30    2.40
   6  -6  -6  333.87   12.00
   6  -6  -6  327.77   11.80
  -6   6   6  311.47   11.30
   6   6  -6  348.07   10.90
  -6   6   6  333.37   11.60
  -6   6   6  341.47   11.90
   6   6  -6  324.67   11.30
   6   6  -6  327.87   10.70
  -6   6   6  342.07   12.10
   4  -6  -6  172.58    6.90
   4  -6  -6  167.58    7.20
   4  -6  -6  174.48    7.20
  -4   6   6  173.28    7.30
   4   6  -6  161.48    6.60
  -4   6   6  166.28    6.70
   4   6  -6  156.38    6.00
  -4   6   6  177.78    7.30
  -4   6   6  172.18    7.00
   4   6  -6  168.38    6.60
   2  -6  -6  644.54   20.80
   2  -6  -6  675.93   21.10
   2  -6  -6  662.73   21.40
   2   6  -6  671.53   20.80
  -2   6   6  657.73   21.30
  -2   6   6  672.13   21.20
  -2   6   6  639.34   20.80
  -2   6   6  653.23   20.70
   2   6  -6  691.93   20.20
   0  -6  -6   84.29    4.30
   0  -6  -6   89.39    4.80
   0  -6  -6   85.79    4.60
   0   6  -6   92.59    3.90
   0   6   6   87.09    4.80
   0   6   6   84.69    4.40
   0   6  -6   83.19    3.60
   0   6   6   84.69    4.40
   0   6  -6   81.69    4.30
   0   6  -6   82.89    3.70
   0   6   6   93.69    4.80
  -2  -6  -6  118.19    5.90
  -2  -6  -6  125.29    5.60
  -2  -6  -6  129.39    5.80
   2   6   6  125.99    5.90
   2   6   6  113.99    5.80
  -2   6  -6  120.49    4.90
   2   6   6  119.49    5.60
  -2   6  -6  119.39    4.80
  -2   6  -6  125.89    4.70
  -2   6  -6  123.89    5.60
   2   6   6  127.09    5.60
  -4  -6  -6  116.09    5.60
  -4  -6  -6  127.09    6.10
  -4  -6  -6  154.48    8.30
  -4   6  -6  124.89    5.80
   4   6   6  126.69    5.70
   4   6   6  126.09    5.90
  -4   6  -6  121.39    4.60
  -4   6  -6  124.29    5.00
  -4   6  -6  119.29    4.90
  -6  -6  -6   25.00    2.90
  -6   6  -6   18.80    1.40
  -6   6  -6   19.20    1.80
   6   6   6   18.70    2.30
   6   6   6   16.80    2.20
  -6   6  -6   18.50    1.80
  -6   6  -6   19.70    2.40
  -8  -6  -6  130.29    6.40
   8   6   6  128.69    6.20
  -8   6  -6  135.09    5.50
  -8   6  -6  132.19    4.70
  -8   6  -6  130.49    5.50
   8   6   6  142.79    6.30
  -8   6  -6  138.49    6.30
 -10  -6  -6    7.90    1.80
 -10   6  -6    6.20    1.60
 -10   6  -6    6.60    1.40
 -10   6  -6    8.10    0.90
 -10   6  -6    7.30    1.40
  10   6   6    6.20    1.60
  34   0  -7    1.10    1.10
  34   0  -7    0.50    1.00
 -34   0   7    0.40    0.80
  32   0  -7    0.10    0.90
  32   0  -7   -0.50    0.90
 -32   0   7    0.20    0.90
 -32   0   7   -0.10    0.80
  30   0  -7   -0.50    0.90
  30   0  -7    1.60    1.10
  30   0  -7    0.80    0.90
 -30   0   7    0.50    0.90
 -30   0   7    1.00    0.90
 -28   0   7    0.60    0.80
  28   0  -7    0.60    1.00
 -28   0   7    2.10    0.90
  28   0  -7    0.00    0.90
  28   0  -7   -0.40    0.80
 -26   0   7   -0.40    0.80
  26   0  -7   -0.50    0.70
  26   0  -7    0.10    0.80
 -26   0   7    0.60    0.70
  26   0  -7   -0.70    0.80
  24   0  -7    0.20    0.70
 -24   0   7    0.50    0.60
  24   0  -7    0.60    0.80
 -24   0   7    0.50    0.70
  24   0  -7    1.80    1.00
  22   0  -7    1.20    0.80
 -22   0   7    0.70    0.60
 -22   0   7    1.10    0.60
  22   0  -7    0.80    0.80
  22   0  -7    0.50    0.80
  20   0  -7   -0.60    0.70
 -20   0   7    0.60    0.50
  20   0  -7    0.60    0.70
 -20   0   7   -0.60    0.50
  20   0  -7    0.80    0.60
  18   0  -7    0.40    0.60
 -18   0   7    0.00    0.60
 -18   0   7    0.60    0.50
  18   0  -7    1.20    0.70
  18   0  -7   -0.50    0.60
  16   0  -7    0.40    0.50
 -16   0   7    0.20    0.40
 -16   0   7   -0.20    0.30
 -16   0   7   -0.30    0.50
  16   0  -7    1.60    0.70
  16   0  -7   -0.10    0.60
  14   0  -7    0.70    0.60
  14   0  -7    1.10    0.50
 -14   0   7    1.20    0.70
  14   0  -7    0.10    0.50
 -14   0   7    0.60    0.30
 -14   0   7    0.70    0.40
  12   0  -7    0.50    0.60
 -12   0   7    0.00    0.20
  12   0  -7   -0.30    0.30
 -12   0   7    0.40    0.20
 -12   0   7    0.30    0.50
  12   0  -7    1.00    0.50
  10   0  -7    0.40    0.20
  10   0  -7   -0.70    0.40
  10   0  -7    0.10    0.40
 -10   0   7    0.30    0.50
  10   0  -7    0.80    0.40
   8   0  -7    0.70    0.40
  -8   0   7    0.00    0.40
   8   0  -7   -0.20    0.40
   8   0  -7    0.40    0.40
   8   0  -7    0.50    0.30
  -6   0   7    0.70    0.50
   6   0  -7    0.10    0.40
   6   0  -7   -0.10    0.30
   4   0  -7    0.30    0.40
  -4   0   7   -0.10    0.40
   4   0  -7    0.20    0.30
   4   0  -7    0.00    0.40
   2   0  -7    0.10    0.40
   2   0  -7    0.40    0.40
  -2   0   7   -0.20    0.40
   0   0   7    0.20    0.40
   0   0  -7    0.60    0.40
   0   0  -7    0.70    0.40
   0   0  -7    0.20    0.30
  -2   0  -7    0.00    0.40
   2   0   7   -0.10    0.30
  -2   0  -7   -0.10    0.30
  -2   0  -7    0.20    0.40
  -4   0  -7    1.00    0.50
  -4   0  -7   -0.10    0.30
   4   0   7    0.20    0.30
   4   0   7    0.40    0.30
  -4   0  -7   -0.40    0.40
   4   0   7    0.10    0.30
  -6   0  -7    0.40    0.50
   6   0   7    0.20    0.30
   6   0   7    0.30    0.30
   6   0   7    0.50    0.40
  -6   0  -7    0.20    0.50
  -8   0  -7    0.50    0.60
   8   0   7   -0.10    0.30
   8   0   7    0.60    0.50
  -8   0  -7   -0.10    0.50
   8   0   7    0.00    0.40
 -10   0  -7    0.40    0.70
  10   0   7    0.00    0.30
 -10   0  -7   -0.60    0.60
  10   0   7    0.40    0.50
  12   0   7    0.90    0.60
  12   0   7    0.40    0.60
 -12   0  -7    0.50    0.70
 -12   0  -7    0.60    0.80
  12   0   7    0.30    0.30
 -14   0  -7    0.40    0.70
 -14   0  -7    1.00    0.90
  14   0   7    1.10    0.70
  14   0   7   -0.30    0.60
  16   0   7    0.30    0.70
 -16   0  -7    1.00    0.80
  16   0   7    0.00    0.60
 -16   0  -7    0.80    1.00
 -18   0  -7    0.10    1.00
  18   0   7    1.00    0.80
  18   0   7    0.00    0.70
 -18   0  -7    0.00    0.90
  20   0   7   -0.10    0.80
 -20   0  -7   -0.30    0.80
  20   0   7    0.30    0.70
 -20   0  -7    0.00    1.10
  22   0   7    0.00    0.90
 -22   0  -7   -0.80    1.10
  22   0   7   -0.40    0.70
 -22   0  -7    1.70    1.70
 -24   0  -7    0.00    1.30
  24   0   7    2.40    1.00
  33  -1  -7  104.99    5.80
 -33  -1   7  103.99    4.90
 -33  -1   7  109.89    4.90
  33  -1  -7  108.99    5.50
 -33   1   7  111.49    5.30
  33   1  -7  106.19    5.50
 -33   1   7  101.59    5.30
  33   1  -7  109.19    5.70
  31  -1  -7    2.30    1.20
 -31  -1   7    0.60    0.80
  31  -1  -7    2.80    1.90
  31  -1  -7    2.20    1.20
 -31  -1   7    0.50    0.80
 -31   1   7    0.50    0.90
  31   1  -7    1.40    1.10
  31   1  -7    1.40    1.20
  31   1  -7    1.40    1.10
  29  -1  -7   11.20    1.90
  29  -1  -7   13.30    2.20
 -29  -1   7   10.80    1.50
  29  -1  -7   15.00    2.20
  29   1  -7   14.70    2.10
 -29   1   7   12.10    1.80
  29   1  -7   13.90    2.00
  29   1  -7   11.50    2.00
 -29   1   7   14.90    1.90
  27  -1  -7   35.90    2.80
 -27  -1   7   29.80    2.00
  27  -1  -7   36.10    2.80
  27  -1  -7   34.90    2.90
 -27  -1   7   33.50    2.10
  27   1  -7   36.10    2.80
  27   1  -7   32.10    2.70
 -27   1   7   32.80    2.50
 -27   1   7   36.10    2.50
  27   1  -7   32.80    2.80
  25  -1  -7    6.20    1.40
  25  -1  -7    5.60    1.30
  25  -1  -7    7.30    1.50
 -25  -1   7    5.80    1.00
 -25   1   7    8.50    1.40
  25   1  -7    5.00    1.30
  25   1  -7    7.40    1.50
 -25   1   7    4.30    1.20
 -25   1   7    3.90    1.00
  25   1  -7    7.10    1.40
  23  -1  -7    4.40    1.10
  23  -1  -7    3.80    1.10
 -23  -1   7    4.90    0.90
  23  -1  -7    5.30    1.20
 -23  -1   7    5.40    0.80
 -23   1   7    5.10    1.10
 -23   1   7    5.20    1.10
  23   1  -7    4.20    1.20
  23   1  -7    5.10    1.30
  23   1  -7    6.00    1.30
 -21  -1   7   17.70    1.10
 -21  -1   7   19.10    1.20
  21  -1  -7   21.00    2.00
  21  -1  -7   17.60    1.80
  21  -1  -7   18.60    1.80
  21   1  -7   19.00    2.20
  21   1  -7   18.60    1.70
 -21   1   7   19.40    1.60
 -21   1   7   19.50    1.80
  21   1  -7   18.70    1.80
  19  -1  -7   10.80    1.60
  19  -1  -7    7.80    1.30
  19  -1  -7    9.20    1.40
 -19   1   7    9.30    1.30
  19   1  -7    9.50    1.30
 -19   1   7   10.60    1.20
  19   1  -7    6.90    1.40
  19   1  -7    8.70    1.40
 -19   1   7    7.80    1.30
  17  -1  -7   36.50    2.40
  17  -1  -7   36.50    2.30
  17  -1  -7   35.00    2.20
  17   1  -7   35.10    2.20
 -17   1   7   36.40    1.90
  17   1  -7   40.00    2.60
 -17   1   7   37.20    2.10
  17   1  -7   32.80    2.00
 -17   1   7   34.30    2.30
  15  -1  -7  351.66   11.00
  15  -1  -7  353.06   11.10
  15  -1  -7  341.57   10.90
 -15   1   7  350.56   10.50
 -15   1   7  337.27   11.00
 -15   1   7  341.37   10.60
  15   1  -7  323.47   10.40
  15   1  -7  289.37   11.80
  15   1  -7  338.37   11.20
  13  -1  -7  106.49    3.30
  13  -1  -7  119.99    4.60
  13  -1  -7  107.19    4.30
  13  -1  -7  111.19    4.20
  13   1  -7  106.19    4.00
 -13   1   7  105.19    4.40
 -13   1   7  107.49    3.90
  13   1  -7  105.39    3.80
 -13   1   7  109.29    4.10
  13   1  -7  113.79    4.60
  11  -1  -7  119.59    4.60
  11  -1  -7  122.39    3.80
  11  -1  -7  116.39    4.70
  11  -1  -7  128.59    4.60
 -11   1   7  124.19    4.30
 -11   1   7  119.09    4.20
  11   1  -7  126.79    3.80
  11   1  -7  116.99    4.20
  11   1  -7  121.49    4.80
  11   1  -7  125.69    4.10
   9  -1  -7    2.40    0.60
   9  -1  -7    3.70    0.80
   9  -1  -7    3.60    0.80
   9  -1  -7    3.10    0.50
   9   1  -7    3.00    0.50
   9   1  -7    3.30    0.80
  -9   1   7    2.50    0.70
   9   1  -7    2.90    0.50
  -9   1   7    3.00    0.60
  -9   1   7    3.10    0.60
   7  -1  -7  130.79    4.80
   7  -1  -7  129.09    4.30
   7  -1  -7  131.99    4.80
   7  -1  -7  118.79    4.60
  -7   1   7  128.39    4.90
   7   1  -7  138.39    4.20
  -7   1   7  139.29    4.50
  -7   1   7  132.19    4.40
   7   1  -7  135.69    4.80
   5  -1  -7  811.92   23.80
   5  -1  -7  839.52   24.20
   5  -1  -7  846.22   24.20
   5   1  -7  785.02   24.00
  -5   1   7  795.62   24.20
   5   1  -7  834.22   23.40
  -5   1   7  822.22   23.70
   5   1  -7  843.92   23.50
  -5   1   7  855.61   23.80
   3  -1  -7  394.76   12.10
   3  -1  -7  404.76   12.00
   3  -1  -7  390.86   12.20
   3  -1  -7  402.26   12.30
   3   1  -7  388.06   11.90
  -3   1   7  398.86   11.80
   3   1  -7  405.46   11.60
  -3   1   7  401.46   11.80
   3   1  -7  399.26   11.50
  -3   1   7  386.26   12.20
   1  -1  -7  110.79    4.20
   1  -1  -7  113.89    4.00
   1  -1  -7  104.69    4.00
   1  -1  -7  103.79    4.00
  -1   1   7  107.89    3.70
   1   1  -7  105.89    3.50
  -1   1   7  105.69    3.70
   1   1  -7   98.19    3.50
  -1   1   7  104.59    4.00
   1   1  -7  107.79    3.70
  -1  -1  -7   12.90    1.30
  -1  -1  -7   11.20    1.20
  -1  -1  -7   11.50    1.20
  -1  -1  -7   13.90    1.10
   1   1   7   12.60    1.10
   1   1   7   10.90    1.00
  -1   1  -7   11.90    0.90
  -1   1  -7   11.50    0.80
  -1   1  -7   10.80    0.90
   1   1   7   10.20    1.00
  -3  -1  -7   74.29    3.30
  -3  -1  -7   69.89    2.80
  -3  -1  -7   73.59    3.20
  -3  -1  -7   70.39    3.20
  -3   1  -7   71.59    2.80
  -3   1  -7   69.99    2.90
   3   1   7   72.89    3.00
  -3   1  -7   74.19    2.50
   3   1   7   74.39    3.00
   3   1   7   76.49    3.00
  -5  -1  -7  188.58    6.90
  -5  -1  -7  193.78    6.80
  -5  -1  -7  187.68    6.70
  -5   1  -7  186.28    5.70
   5   1   7  202.88    6.40
  -5   1  -7  185.58    6.40
   5   1   7  205.18    6.80
   5   1   7  187.28    6.40
  -5   1  -7  180.08    6.30
  -7  -1  -7   14.90    1.60
  -7  -1  -7   16.90    1.60
  -7  -1  -7   14.70    1.60
  -7   1  -7   16.70    1.40
   7   1   7   18.20    1.40
   7   1   7   16.10    1.40
   7   1   7   16.20    1.20
  -7   1  -7   14.40    1.40
  -9  -1  -7    2.00    0.80
  -9  -1  -7    2.40    0.80
  -9  -1  -7    2.90    1.00
   9   1   7    2.60    0.60
  -9   1  -7    2.90    0.80
  -9   1  -7    1.90    0.80
   9   1   7    2.80    0.80
   9   1   7    3.20    0.80
 -11  -1  -7    0.80    0.80
 -11  -1  -7    1.00    0.80
  11  -1   7    2.10    0.50
 -11  -1  -7    3.00    0.90
  11  -1   7    2.50    0.50
 -11   1  -7    2.50    0.80
 -11   1  -7    2.10    0.90
  11   1   7    2.40    0.60
  11   1   7    3.00    0.90
  11   1   7    2.10    0.80
  13  -1   7    9.60    1.00
 -13  -1  -7    9.40    1.50
  13  -1   7    8.70    0.90
 -13  -1  -7    7.50    1.40
 -13  -1  -7    7.10    1.40
 -13   1  -7    9.60    1.40
 -13   1  -7   10.40    1.50
  13   1   7    9.70    1.00
  13   1   7    8.50    1.50
  13   1   7   10.90    1.50
 -15  -1  -7   12.50    1.90
 -15  -1  -7   13.80    2.00
  15  -1   7   11.70    1.20
  15  -1   7   11.40    1.20
  15   1   7   14.80    1.70
  15   1   7   14.10    1.10
 -15   1  -7   14.10    2.00
 -15   1  -7   13.30    1.80
  15   1   7   13.80    1.70
 -17  -1  -7   66.49    3.90
  17  -1   7   56.49    2.80
 -17  -1  -7   60.39    3.70
  17  -1   7   52.09    2.70
  17   1   7   55.99    3.30
  17   1   7   55.39    2.50
  17   1   7   61.09    3.30
 -17   1  -7   55.09    3.70
 -17   1  -7   55.19    3.50
 -19  -1  -7   94.59    5.00
 -19  -1  -7   97.79    5.00
  19  -1   7   94.69    4.20
  19  -1   7   92.79    4.10
 -19  -1  -7   99.09    5.30
 -19   1  -7   98.09    5.00
 -19   1  -7   95.59    5.30
  19   1   7   95.19    4.60
  19   1   7  103.19    4.80
  19   1   7   90.39    3.60
  21  -1   7   11.30    1.60
 -21  -1  -7   12.40    3.00
  21  -1   7   13.10    1.60
 -21  -1  -7   11.30    2.20
  21   1   7    9.40    1.00
 -21   1  -7   10.60    1.90
 -21   1  -7    8.80    1.90
  23  -1   7   26.60    2.30
 -23  -1  -7   30.80    3.60
  23  -1   7   23.40    2.10
 -23   1  -7   29.30    3.10
  23   1   7   23.60    1.40
  23   1   7   20.40    2.80
  23   1   7   21.90    2.30
  32  -2  -7   95.29    5.50
  32  -2  -7   95.59    5.00
 -32  -2   7   88.89    4.00
 -32   2   7   88.29    4.90
 -32   2   7   91.69    5.00
  32   2  -7   90.09    5.00
 -32   2   7   91.29    3.10
  32   2  -7   95.39    5.10
 -32   2   7   86.59    3.10
  30  -2  -7    4.40    1.70
  30  -2  -7    7.60    1.70
 -30  -2   7    6.70    1.10
 -30  -2   7    7.30    1.10
  30   2  -7    5.90    1.60
 -30   2   7    7.00    1.60
 -30   2   7    6.30    0.60
  30   2  -7    5.90    1.60
  30   2  -7    5.80    1.50
 -30   2   7    6.90    1.50
  28  -2  -7   65.79    4.30
 -28  -2   7   78.89    3.20
  28  -2  -7   70.99    4.30
  28  -2  -7   75.69    4.20
 -28  -2   7   75.89    3.20
  28   2  -7   71.49    4.30
 -28   2   7   76.99    4.10
  28   2  -7   78.69    4.40
 -28   2   7   71.99    4.20
 -28   2   7   75.69    2.60
  26  -2  -7  502.05   15.90
 -26  -2   7  470.15   14.00
  26  -2  -7  491.75   16.20
 -26  -2   7  470.65   14.10
  26   2  -7  467.95   15.60
 -26   2   7  458.55   15.30
  26   2  -7  474.35   15.90
 -26   2   7  471.55   13.70
 -26   2   7  470.95   15.60
  26   2  -7  467.75   15.80
  24  -2  -7  603.54   18.80
 -24  -2   7  578.54   16.70
  24  -2  -7  590.14   18.70
 -24  -2   7  578.64   16.80
  24  -2  -7  554.94   20.60
 -24   2   7  573.64   18.50
 -24   2   7  571.34   18.20
  24   2  -7  603.84   18.50
 -24   2   7  576.24   18.50
 -24   2   7  582.84   16.70
  24   2  -7  585.04   18.70
  24   2  -7  605.74   19.00
  22  -2  -7  241.78    9.00
  22  -2  -7  237.98    8.90
  22  -2  -7  234.28    8.80
  22   2  -7  249.38    9.20
 -22   2   7  241.98    7.20
 -22   2   7  237.78    8.40
  22   2  -7  237.28    8.80
  22   2  -7  250.37    8.60
 -22   2   7  245.28    8.80
 -22   2   7  228.98    8.60
  20  -2  -7    6.60    1.40
  20  -2  -7    7.00    1.30
  20  -2  -7    7.10    1.40
  20   2  -7    4.90    1.30
 -20   2   7    5.10    1.20
  20   2  -7    4.30    1.00
 -20   2   7    7.70    1.20
  20   2  -7    5.40    1.10
 -20   2   7    7.40    0.60
  18  -2  -7  122.09    5.10
  18  -2  -7  114.49    4.90
  18  -2  -7  108.79    5.00
  18   2  -7  123.99    4.80
  18   2  -7  114.99    4.70
 -18   2   7  102.99    4.80
  18   2  -7  125.19    5.30
 -18   2   7  119.89    4.60
 -18   2   7  126.99    4.90
 -18   2   7  122.49    3.80
  16  -2  -7  325.27   10.50
  16  -2  -7  313.17   10.60
  16  -2  -7  305.67   10.40
 -16   2   7  325.67   10.30
 -16   2   7  319.47   10.50
 -16   2   7  319.97    9.30
  16   2  -7  322.17   10.80
  16   2  -7  271.97    9.80
  16   2  -7  313.97    9.10
  14  -2  -7  506.45   14.80
  14  -2  -7  506.65   15.80
  14  -2  -7  507.45   16.00
  14  -2  -7  521.35   15.90
  14   2  -7  480.15   15.10
 -14   2   7  515.05   15.70
  14   2  -7  511.85   14.70
 -14   2   7  522.35   15.70
 -14   2   7  524.95   14.90
  14   2  -7  521.75   15.30
 -14   2   7  500.35   15.90
  14   2  -7  508.35   16.20
  12  -2  -7  102.59    4.40
  12  -2  -7  108.39    3.70
  12  -2  -7  109.29    4.60
  12  -2  -7  123.29    4.60
  12   2  -7  108.09    3.60
  12   2  -7  106.19    3.70
  12   2  -7  100.99    3.80
  12   2  -7  102.59    4.50
 -12   2   7  108.19    4.30
 -12   2   7  111.09    4.50
 -12   2   7  110.19    3.80
 -12   2   7  104.29    4.20
  10  -2  -7    4.30    0.60
  10  -2  -7    3.50    0.90
  10  -2  -7    4.70    1.10
  10  -2  -7    4.40    1.00
  10   2  -7    4.40    0.90
  10   2  -7    4.40    0.50
  10   2  -7    4.60    0.60
 -10   2   7    3.90    0.90
  10   2  -7    3.70    0.50
 -10   2   7    3.40    0.80
 -10   2   7    4.50    0.90
   8  -2  -7   50.19    2.50
   8  -2  -7   52.19    2.60
   8  -2  -7   44.40    2.60
   8  -2  -7   47.00    2.10
  -8   2   7   52.99    2.70
   8   2  -7   50.89    2.60
  -8   2   7   50.79    2.40
   8   2  -7   47.60    2.10
  -8   2   7   48.30    2.40
   8   2  -7   49.99    1.70
   8   2  -7   50.39    1.60
   6  -2  -7   11.40    1.20
   6  -2  -7   10.70    1.40
   6  -2  -7    9.40    1.00
   6  -2  -7   11.90    1.30
   6   2  -7   10.90    1.30
   6   2  -7   11.30    1.00
  -6   2   7   11.30    1.20
  -6   2   7    9.00    1.10
   4  -2  -7    3.00    0.70
   4  -2  -7    3.10    0.80
   4  -2  -7    1.90    0.70
   4  -2  -7    1.90    0.80
   4   2  -7    2.00    0.60
  -4   2   7    2.40    0.70
  -4   2   7    2.50    0.70
   4   2  -7    2.40    0.60
  -4   2   7    2.70    0.70
   2  -2  -7  277.77    8.80
   2  -2  -7  263.67    9.10
   2  -2  -7  260.97    8.80
   2  -2  -7  273.77    9.20
  -2   2   7  288.37    8.90
   2   2  -7  277.47    7.90
   2   2  -7  288.97    8.60
  -2   2   7  284.07    8.90
  -2   2   7  262.77    8.90
   2   2  -7  277.47    7.90
   2   2  -7  273.67    9.00
   0  -2  -7   73.49    3.10
   0  -2  -7   73.09    3.50
   0  -2  -7   75.99    3.20
   0  -2  -7   77.09    3.80
   0   2   7   74.19    3.20
   0   2  -7   78.19    2.80
   0   2   7   75.99    3.30
   0   2   7   68.99    3.20
   0   2  -7   78.89    2.60
   0   2  -7   74.99    2.60
  -2  -2  -7    0.60    0.60
  -2  -2  -7    0.60    0.50
  -2  -2  -7    1.40    0.80
  -2  -2  -7    1.60    0.60
   2   2   7    0.80    0.60
   2   2   7    1.60    0.60
  -2   2  -7    1.50    0.50
  -2   2  -7    1.60    0.40
  -2   2  -7    1.00    0.40
   2   2   7    1.60    0.70
  -4  -2  -7  812.62   25.00
  -4  -2  -7  874.71   25.20
  -4  -2  -7  797.32   24.90
  -4   2  -7  796.02   24.30
   4   2   7  860.01   24.80
   4   2   7  851.61   24.60
   4   2   7  870.71   24.90
  -4   2  -7  834.82   23.70
  -4   2  -7  846.22   24.30
  -6  -2  -7  504.15   15.50
  -6  -2  -7  484.35   15.60
  -6  -2  -7  502.05   15.60
   6   2   7  509.15   15.00
   6   2   7  517.15   15.40
  -6   2  -7  436.56   14.90
  -6   2  -7  485.95   14.90
   6   2   7  503.45   15.20
  -8  -2  -7  754.62   23.50
  -8  -2  -7  736.23   23.40
  -8  -2  -7  751.82   23.40
  -8   2  -7  798.12   23.10
   8   2   7  797.12   22.90
  -8   2  -7  745.33   23.00
   8   2   7  785.12   23.20
   8   2   7  819.32   24.00
 -10  -2  -7   45.10    2.90
 -10  -2  -7   44.50    2.90
 -10  -2  -7   50.59    3.00
 -10   2  -7   46.30    2.60
  10   2   7   43.20    2.40
  10   2   7   43.40    2.70
 -10   2  -7   45.00    2.70
  10   2   7   43.50    2.70
 -12  -2  -7    0.30    0.90
 -12  -2  -7    1.60    0.90
 -12  -2  -7    0.60    0.90
  12   2   7    1.30    0.60
  12   2   7    0.30    0.70
  12   2   7   -0.50    0.60
 -12   2  -7    0.50    0.70
 -12   2  -7    0.40    0.80
 -14  -2  -7  696.03   21.40
 -14   2  -7  669.13   20.90
 -14   2  -7  703.63   21.30
  14   2   7  666.23   21.00
  14   2   7  661.93   20.20
  14   2   7  651.33   20.80
  16  -2   7  229.68    7.00
  16  -2   7  229.08    7.00
 -16  -2  -7  215.28    8.80
  16   2   7  226.78    8.30
  16   2   7  220.98    8.50
 -16   2  -7  239.78    8.60
  16   2   7  216.58    8.40
 -16   2  -7  233.08    8.80
 -18  -2  -7  392.86   13.90
 -18  -2  -7  368.36   13.60
  18  -2   7  398.16   11.90
 -18  -2  -7  376.16   13.70
  18   2   7  391.06   12.50
 -18   2  -7  401.76   13.50
  18   2   7  404.16   14.50
 -20  -2  -7    1.60    1.20
  20  -2   7    2.20    0.80
  20  -2   7    2.30    0.80
 -20   2  -7    1.70    1.20
  20   2   7    2.20    0.70
  20   2   7    3.60    1.30
  20   2   7    5.10    1.40
 -20   2  -7    5.40    1.40
  22  -2   7   15.50    1.50
  22  -2   7   14.20    1.60
 -22  -2  -7   12.30    2.30
  22   2   7   16.50    2.30
 -22   2  -7   20.20    3.10
  22   2   7   15.40    1.50
  22   2   7   17.10    2.30
 -22   2  -7   13.60    2.30
  29  -3  -7    3.40    1.50
 -29  -3   7    2.40    0.50
  29  -3  -7    3.00    1.20
 -29  -3   7    1.90    0.40
  29   3  -7    0.40    1.20
 -29   3   7    3.00    0.70
  29   3  -7    0.70    0.90
 -29   3   7    1.40    1.10
  29   3  -7    0.50    1.00
 -29   3   7    0.80    1.10
  27  -3  -7   71.49    5.80
 -27  -3   7   65.79    2.70
  27  -3  -7   64.99    4.20
  27  -3  -7   67.59    4.00
 -27   3   7   63.99    2.80
  27   3  -7   64.89    4.10
 -27   3   7   62.59    3.80
  27   3  -7   63.49    3.90
 -27   3   7   64.39    4.00
  27   3  -7   58.39    5.30
 -27   3   7   67.19    3.90
  25  -3  -7   28.50    2.80
  25  -3  -7   31.70    2.70
 -25  -3   7   31.90    1.70
 -25   3   7   34.40    2.00
 -25   3   7   25.40    2.50
  25   3  -7   30.20    2.60
 -25   3   7   33.20    2.60
  25   3  -7   28.90    2.50
  25   3  -7   32.00    2.80
 -25   3   7   28.10    4.30
 -23  -3   7   16.70    1.20
  23  -3  -7   15.00    2.00
  23  -3  -7   17.60    2.40
  23   3  -7   16.60    2.00
  23   3  -7   18.20    2.30
 -23   3   7   13.00    2.10
 -23   3   7   14.60    1.90
 -23   3   7   15.20    1.90
  23   3  -7   17.50    2.10
  21  -3  -7   81.79    4.20
  21  -3  -7   77.09    4.00
 -21  -3   7   80.79    3.10
  21  -3  -7   79.19    4.30
  21   3  -7   74.29    3.90
 -21   3   7   76.79    4.00
 -21   3   7   73.89    3.80
 -21   3   7   71.59    3.90
  21   3  -7   82.29    3.80
  21   3  -7   85.09    4.40
  19  -3  -7   16.00    2.10
  19  -3  -7   14.10    1.80
  19  -3  -7   15.20    1.90
 -19   3   7   19.10    1.90
  19   3  -7   19.20    1.20
  19   3  -7   19.40    1.70
  19   3  -7   19.00    1.70
  19   3  -7   19.00    2.30
[truncated: 134,998 more chars]
