# Supplementary material for: Twisted Tin‐Chloride Perovskite Single‐Crystal Heterostructures
Source: Angew Chem Int Ed Engl. 2025 Dec 19;65(5):e20140. doi: 10.1002/anie.202520140 (PMC12851008; doi:10.1002/anie.202520140)
Supplement: Supplementary file 2 — Supporting Information [file ANIE-65-e20140-s001.zip › Sn_SeCYS_100K_P-1.cif]

data_sn_secys_100k_p-1
_audit_creation_date               2025-04-03
_audit_creation_method
;
Olex2 1.5
(compiled 2025.03.06 svn.red2d20d0 for OlexSys, GUI svn.r7188)
;
_shelx_SHELXL_version_number       '2019/3'
_audit_contact_author_address      ?
_audit_contact_author_email        ?
_audit_contact_author_name         ''
_audit_contact_author_phone        ?
_publ_contact_author_id_orcid      ?
_publ_section_references
;
Bruker-AXS (2023). APEX5. Madison, Wisconsin, USA. 

Dolomanov, O.V., Bourhis, L.J., Gildea, R.J, Howard, J.A.K. & Puschmann, H.
 (2009), J. Appl. Cryst. 42, 339-341.

Farrugia, L. J. (1999). J. Appl. Crystallogr. 32. 836-838. 

Hooft, R. W. W.. Straver, L. H. and Spek, A. L. 
 (2010). J. Appl. Cryst.. 43, 665-668.
Hooft, R. W. W.. Straver, L. H. and Spek, A. L.
 (2008). J Appl Crystallogr. 41(Pt 1): 96--103.

Krause, L., Herbst-Irmer, R., Sheldrick, G. M. & Stalke, D.
 (2015). J. Appl. Crystallogr. 48. 3-10. 

Parsons, S., Flack, H. D., & Wagner, T. (2013).69(Pt 3), 249--259.

Sheldrick, G.M. (2008). Acta Cryst. A64, 112-122. 
Sheldrick, G.M. (2015a). Acta Cryst. A71, 3-8. 
Sheldrick, G.M. (2015b). Acta Cryst. C71, 3-8. 
;
_chemical_name_common              ?
_chemical_name_systematic          ?
_chemical_formula_moiety           'C4 H14 Cl2 N2 Se2 Sn2, Cl3 Sn, Cl'
_chemical_formula_sum              'C4 H14 Cl6 N2 Se2 Sn3'
_chemical_formula_weight           816.86
_chemical_melting_point            ?
loop_
  _atom_type_symbol
  _atom_type_description
  _atom_type_scat_dispersion_real
  _atom_type_scat_dispersion_imag
  _atom_type_scat_source
 'C' 'C' 0.0031 0.0016 'Calculated using XDISP in WinGX (Farrugia, 1999)'
 'H' 'H' 0.0000 0.0000 'Calculated using XDISP in WinGX (Farrugia, 1999)'
 'Cl' 'Cl' 0.1491 0.1598 'Calculated using XDISP in WinGX (Farrugia, 1999)'
 'N' 'N' 0.0061 0.0033 'Calculated using XDISP in WinGX (Farrugia, 1999)'
 'Se' 'Se' -0.0931 2.2372
 'Calculated using XDISP in WinGX (Farrugia, 1999)'
 'Sn' 'Sn' -0.6253 1.4306
 'Calculated using XDISP in WinGX (Farrugia, 1999)'

_shelx_space_group_comment
;
The symmetry employed for this shelxl refinement is uniquely defined
by the following loop, which should always be used as a source of
symmetry information in preference to the above space-group names.
They are only intended as comments.
;
_space_group_crystal_system        'triclinic'
_space_group_IT_number             2
_space_group_name_H-M_alt          'P -1'
_space_group_name_Hall             '-P 1'
loop_
  _space_group_symop_operation_xyz
 'x, y, z'
 '-x, -y, -z'

_cell_length_a                     10.7085(4)
_cell_length_b                     12.4728(6)
_cell_length_c                     14.4943(7)
_cell_angle_alpha                  77.595(2)
_cell_angle_beta                   74.603(2)
_cell_angle_gamma                  89.996(2)
_cell_volume                       1819.54(14)
_cell_formula_units_Z              4
_cell_measurement_reflns_used      9906
_cell_measurement_temperature      100
_cell_measurement_theta_max        26.407
_cell_measurement_theta_min        2.990
_shelx_estimated_absorpt_T_max     0.916
_shelx_estimated_absorpt_T_min     0.502
_exptl_absorpt_coefficient_mu      8.875
_exptl_absorpt_correction_T_max    0.916
_exptl_absorpt_correction_T_min    0.695
_exptl_absorpt_correction_type     multi-scan
_exptl_absorpt_process_details
;
SADABS-2016/2 (Bruker,2016) was used for absorption correction.
wR2(int) was 0.0983 before and 0.0763 after correction.
The Ratio of minimum to maximum transmission is 0.7588.
The \l/2 correction factor is Not present.
;
_exptl_absorpt_special_details     ?
_exptl_crystal_colour              yellow
_exptl_crystal_colour_primary      yellow
_exptl_crystal_density_diffrn      2.982
_exptl_crystal_density_meas        ?
_exptl_crystal_density_method      'not measured'
_exptl_crystal_description         blade
_exptl_crystal_F_000               1488
_exptl_crystal_size_max            0.09
_exptl_crystal_size_mid            0.07
_exptl_crystal_size_min            0.01
_exptl_transmission_factor_max     ?
_exptl_transmission_factor_min     ?
_diffrn_reflns_av_R_equivalents    0.0622
_diffrn_reflns_av_unetI/netI       0.0305
_diffrn_reflns_Laue_measured_fraction_full  0.999
_diffrn_reflns_Laue_measured_fraction_max  0.998
_diffrn_reflns_limit_h_max         13
_diffrn_reflns_limit_h_min         -13
_diffrn_reflns_limit_k_max         15
_diffrn_reflns_limit_k_min         -15
_diffrn_reflns_limit_l_max         18
_diffrn_reflns_limit_l_min         -18
_diffrn_reflns_number              65071
_diffrn_reflns_point_group_measured_fraction_full  0.999
_diffrn_reflns_point_group_measured_fraction_max  0.998
_diffrn_reflns_theta_full          25.242
_diffrn_reflns_theta_max           26.424
_diffrn_reflns_theta_min           1.976
_diffrn_ambient_temperature        100
_diffrn_measured_fraction_theta_full  0.999
_diffrn_measured_fraction_theta_max  0.998
_diffrn_detector                   'Bruker Photon II'
_diffrn_detector_type              'CMOS area detector'
_diffrn_detector_area_resol_mean   7.3910
_diffrn_measurement_device         'four-circle diffractometer'
_diffrn_measurement_device_type    'D8 Venture'
_diffrn_measurement_method         '\w and \f scans'
_diffrn_radiation_type             MoK\a
_diffrn_radiation_wavelength       0.71073
_diffrn_radiation_collimation      'focusing mirrors'
_diffrn_radiation_monochromator    'mirror optics'
_diffrn_radiation_probe            x-ray
_diffrn_source                     'microfocus sealed X-ray tube'
_diffrn_source_type                'Incoatec I\ms'
_diffrn_source_current             1.0
_diffrn_source_power               0.05
_diffrn_source_voltage             50.0
_diffrn_standards_number           0
_reflns_Friedel_coverage           0.000
_reflns_Friedel_fraction_full      .
_reflns_Friedel_fraction_max       .
_reflns_number_gt                  6463
_reflns_number_total               7472
_reflns_special_details
;
 Reflections were merged by SHELXL according to the crystal
 class for the calculation of statistics and refinement.
 
 _reflns_Friedel_fraction is defined as the number of unique
 Friedel pairs measured divided by the number that would be
 possible theoretically, ignoring centric projections and
 systematic absences.
;
_reflns_threshold_expression       'I > 2\s(I)'
_computing_cell_refinement         'SAINT V8.40B (Bruker, 2016)'
_computing_data_collection         'APEX5 (Bruker, 2023)'
_computing_data_reduction          'SAINT V8.40B (Bruker, 2016)'
_computing_molecular_graphics      'Olex2 1.5 (Dolomanov et al., 2009)'
_computing_publication_material    'Olex2 1.5 (Dolomanov et al., 2009)'
_computing_structure_refinement    'SHELXL 2019/3 (Sheldrick, 2015)'
_computing_structure_solution      'SHELXT 2018/2 (Sheldrick, 2018)'
_refine_diff_density_max           1.758
_refine_diff_density_min           -1.791
_refine_diff_density_rms           0.210
_refine_ls_extinction_coef         .
_refine_ls_extinction_method       none
_refine_ls_goodness_of_fit_ref     1.178
_refine_ls_hydrogen_treatment      constr
_refine_ls_matrix_type             full
_refine_ls_number_parameters       435
_refine_ls_number_reflns           7472
_refine_ls_number_restraints       366
_refine_ls_R_factor_all            0.0448
_refine_ls_R_factor_gt             0.0385
_refine_ls_restrained_S_all        1.154
_refine_ls_shift/su_max            0.002
_refine_ls_shift/su_mean           0.000
_refine_ls_structure_factor_coef   Fsqd
_refine_ls_weighting_details      
 'w=1/[\s^2^(Fo^2^)+26.2592P] where P=(Fo^2^+2Fc^2^)/3'
_refine_ls_weighting_scheme        calc
_refine_ls_wR_factor_gt            0.0797
_refine_ls_wR_factor_ref           0.0826
_refine_special_details
;
The occupancies of disordered atoms were first permitted to refine freely. 
The disordered atoms were sorted into majority-occupancy and 
minority-occupancy parts, and the occupancy of each part was fixed at a 
value similar to the freely-refined occupancies that allowed all 
disordered atoms to reach a stable refinement (76% for majority-occupancy
and 24% for minority-occupancy). DELU, ISOR, SIMU, and EADP commands were 
used to stabilize the anisotropic refinement of disordered atoms and to ensure 
that all disordered atoms could be refined to the same occupancy; otherwise, 
the disordered Sn atoms required occupancies of >80%/<20% to reach a stable 
anisotropic refinement. EADP contraints were applied only when DELU and SIMU 
were insufficient. The -2 0 4 reflection was omitted from the refinement since 
the observed intensity was zero.
;
_olex2_refinement_description
;
1. Fixed Uiso
 At 1.2 times of:
  All C(H,H) groups, All C(H,H,H,H) groups, All N(H,H,H) groups
2. Rigid bond restraints
 All non-hydrogen atoms
 with sigma for 1-2 distances of 0.02 and sigma for 1-3 distances of 0.02
 C2, N2A, C6A
 with sigma for 1-2 distances of 0.01 and sigma for 1-3 distances of 0.01
 C3, N3A, C7A
 with sigma for 1-2 distances of 0.01 and sigma for 1-3 distances of 0.01
 C3, N3B, C7B
 with sigma for 1-2 distances of 0.01 and sigma for 1-3 distances of 0.01
 C4, N4A, C8A
 with sigma for 1-2 distances of 0.01 and sigma for 1-3 distances of 0.01
 C4, N4B, C8B
 with sigma for 1-2 distances of 0.01 and sigma for 1-3 distances of 0.01
3. Uiso/Uaniso restraints and constraints
All non-hydrogen atoms have similar U: within 2A with sigma of 0.01 and sigma
for terminal atoms of 0.02 within 2A
C4 \\sim N4A \\sim C8A: within 2A with sigma of 0.04 and sigma for terminal
atoms of 0.08 within 2A
Uanis(Sn5A) \\sim Ueq: with sigma of 0.001 and sigma for terminal atoms of 0.02
Uanis(Sn6A) \\sim Ueq: with sigma of 0.001 and sigma for terminal atoms of 0.02
Uanis(Cl7B) \\sim Ueq: with sigma of 0.01 and sigma for terminal atoms of 0.02
Uanis(C5A) = Uanis(C5B)
Uanis(N1A) = Uanis(N1B)
Uanis(C7A) = Uanis(C7B)
Uanis(N3A) = Uanis(N3B)
Uanis(N2A) = Uanis(N2B)
Uanis(N4A) = Uanis(N4B)
Uanis(C8A) = Uanis(C8B)
4. Others
 Fixed Sof: H2AA(0.76) H2AB(0.76) H2BC(0.24) H2BD(0.24) H3BC(0.24) H3BD(0.24)
 H3AA(0.76) H3AB(0.76) H4AA(0.76) H4AB(0.76) H4BC(0.24) H4BD(0.24) H1BC(0.24)
 H1BD(0.24) H1AA(0.76) H1AB(0.76) Sn5A(0.76) Sn6A(0.76) Cl10(0.76) Cl9A(0.76)
 Cl11(0.76) Cl6A(0.76) Cl12(0.76) Cl5A(0.76) Cl7A(0.76) Cl8A(0.76) N4A(0.76)
 H4AC(0.76) H4AD(0.76) H4AE(0.76) N2A(0.76) H2AC(0.76) H2AD(0.76) H2AE(0.76)
 N1A(0.76) H1AC(0.76) H1AD(0.76) H1AE(0.76) N3A(0.76) H3AC(0.76) H3AD(0.76)
 H3AE(0.76) C5A(0.76) H5AA(0.76) H5AB(0.76) C8A(0.76) H8AA(0.76) H8AB(0.76)
 C7A(0.76) H7AA(0.76) H7AB(0.76) C6A(0.76) H6AA(0.76) H6AB(0.76) Sn6B(0.24)
 Sn5B(0.24) Cl5(0.24) Cl5B(0.24) Cl6(0.24) Cl8B(0.24) Cl7(0.24) Cl6B(0.24)
 Cl7B(0.24) Cl9B(0.24) N2B(0.24) H2BA(0.24) H2BB(0.24) H2BE(0.24) N4B(0.24)
 H4BA(0.24) H4BB(0.24) H4BE(0.24) N1B(0.24) H1BA(0.24) H1BB(0.24) H1BE(0.24)
 N3B(0.24) H3BA(0.24) H3BB(0.24) H3BE(0.24) C5B(0.24) H5BA(0.24) H5BB(0.24)
 C6B(0.24) H6BA(0.24) H6BB(0.24) C8B(0.24) H8BA(0.24) H8BB(0.24) C7B(0.24)
 H7BA(0.24) H7BB(0.24)
5.a Secondary CH2 refined with riding coordinates:
 C2(H2AA,H2AB), C2(H2BC,H2BD), C3(H3BC,H3BD), C3(H3AA,H3AB), C4(H4AA,H4AB),
 C4(H4BC,H4BD), C1(H1BC,H1BD), C1(H1AA,H1AB), C5A(H5AA,H5AB), C8A(H8AA,H8AB),
 C7A(H7AA,H7AB), C6A(H6AA,H6AB), C5B(H5BA,H5BB), C6B(H6BA,H6BB), C8B(H8BA,H8BB),
  C7B(H7BA,H7BB)
5.b Idealised Me refined as rotating group:
 N4A(H4AC,H4AD,H4AE), N2A(H2AC,H2AD,H2AE), N1A(H1AC,H1AD,H1AE), N3A(H3AC,H3AD,
 H3AE), N2B(H2BA,H2BB,H2BE), N4B(H4BA,H4BB,H4BE), N1B(H1BA,H1BB,H1BE), N3B(H3BA,
 H3BB,H3BE)
;
_atom_sites_solution_hydrogens     geom
_atom_sites_solution_primary       'dual space'
_atom_sites_solution_secondary     diffmap
loop_
  _atom_site_label
  _atom_site_type_symbol
  _atom_site_fract_x
  _atom_site_fract_y
  _atom_site_fract_z
  _atom_site_U_iso_or_equiv
  _atom_site_adp_type
  _atom_site_occupancy
  _atom_site_site_symmetry_order
  _atom_site_calc_flag
  _atom_site_refinement_flags_posn
  _atom_site_refinement_flags_adp
  _atom_site_refinement_flags_occupancy
  _atom_site_disorder_assembly
  _atom_site_disorder_group
 Sn1 Sn 1.08462(4) 0.13002(4) 0.92993(3) 0.00833(10) Uani 1 1 d . U . . .
 Sn2 Sn 0.41234(4) 0.35024(3) 0.07451(3) 0.00851(10) Uani 1 1 d . U . . .
 Sn3 Sn 0.58320(4) 1.15509(3) 0.92956(3) 0.00870(10) Uani 1 1 d . U . . .
 Sn4 Sn 0.91370(4) 0.36220(4) 1.07540(3) 0.00871(10) Uani 1 1 d . U . . .
 Se2 Se 0.46285(6) 0.54232(5) 0.12619(5) 0.01009(14) Uani 1 1 d . U . . .
 Se1 Se 1.04611(6) 0.34998(5) 0.87783(5) 0.00988(14) Uani 1 1 d . U . . .
 Se4 Se 0.96182(6) 0.14392(5) 1.13000(5) 0.01000(14) Uani 1 1 d . U . . .
 Se3 Se 0.54768(6) 0.96250(5) 0.87379(5) 0.01081(14) Uani 1 1 d . U . . .
 Cl1 Cl 1.30520(14) 0.20973(13) 0.93536(11) 0.0101(3) Uani 1 1 d . U . . .
 Cl4 Cl 0.69719(15) 0.28372(13) 1.06679(12) 0.0109(3) Uani 1 1 d . U . . .
 Cl2 Cl 0.19653(15) 0.43316(12) 0.06529(12) 0.0107(3) Uani 1 1 d . U . . .
 Cl3 Cl 0.80444(14) 1.07286(12) 0.93424(12) 0.0104(3) Uani 1 1 d . U . . .
 C2 C 0.6015(7) 0.4987(6) 0.1910(5) 0.0160(13) Uani 1 1 d . U . . .
 H2AA H 0.610537 0.418782 0.196227 0.019 Uiso 0.76 1 calc R U P A 1
 H2AB H 0.684063 0.536642 0.147317 0.019 Uiso 0.76 1 calc R U P A 1
 H2BC H 0.602264 0.418004 0.213555 0.019 Uiso 0.24 1 calc R U P B 2
 H2BD H 0.688580 0.529454 0.149623 0.019 Uiso 0.24 1 calc R U P B 2
 C3 C 0.4118(7) 0.9921(6) 0.8061(5) 0.0127(12) Uani 1 1 d . U . . .
 H3BC H 0.335407 0.946013 0.851082 0.015 Uiso 0.24 1 calc R U P C 2
 H3BD H 0.391285 1.068916 0.809113 0.015 Uiso 0.24 1 calc R U P C 2
 H3AA H 0.326850 0.959184 0.849923 0.015 Uiso 0.76 1 calc R U P D 1
 H3AB H 0.404934 1.072340 0.785064 0.015 Uiso 0.76 1 calc R U P D 1
 C4 C 1.1017(7) 0.1558(6) 1.1935(5) 0.0146(13) Uani 1 1 d . U . . .
 H4AA H 1.183900 0.139742 1.149354 0.018 Uiso 0.76 1 calc R U P E 1
 H4AB H 1.110728 0.233131 1.198561 0.018 Uiso 0.76 1 calc R U P E 1
 H4BC H 1.188540 0.146480 1.151359 0.018 Uiso 0.24 1 calc R U P F 2
 H4BD H 1.102180 0.224995 1.216416 0.018 Uiso 0.24 1 calc R U P F 2
 C1 C 0.9105(7) 0.3539(6) 0.8086(5) 0.0139(13) Uani 1 1 d . U . . .
 H1BC H 0.889948 0.276041 0.810218 0.017 Uiso 0.24 1 calc R U P G 2
 H1BD H 0.833013 0.378150 0.852070 0.017 Uiso 0.24 1 calc R U P G 2
 H1AA H 0.903944 0.284168 0.787591 0.017 Uiso 0.76 1 calc R U P H 1
 H1AB H 0.825185 0.365389 0.851726 0.017 Uiso 0.76 1 calc R U P H 1
 Sn5A Sn 0.26304(14) 0.71849(14) 0.50555(13) 0.0038(2) Uani 0.76 1 d . U P I
 1
 Sn6A Sn 0.76309(14) 0.77661(14) 0.50560(13) 0.0040(2) Uani 0.76 1 d . U P J
 1
 Cl10 Cl 0.0341(2) 0.66498(17) 0.49773(16) 0.0123(4) Uani 0.76 1 d . U P I 1
 Cl9A Cl 0.2101(2) 0.91876(16) 0.48469(15) 0.0111(4) Uani 0.76 1 d . U P I 1
 Cl11 Cl 0.5342(2) 0.83506(17) 0.49753(16) 0.0125(4) Uani 0.76 1 d . U P J 1
 Cl6A Cl 0.1848(3) 0.6989(2) 0.6966(2) 0.0114(5) Uani 0.76 1 d . U P I 1
 Cl12 Cl 0.7094(2) 0.58764(16) 0.48427(15) 0.0110(4) Uani 0.76 1 d . U P J 1
 Cl5A Cl 0.3277(3) 0.7619(2) 0.2900(2) 0.0096(5) Uani 0.76 1 d . U P K 1
 Cl7A Cl 0.6842(3) 0.7004(2) 0.6972(2) 0.0115(6) Uani 0.76 1 d . U P J 1
 Cl8A Cl 0.8279(2) 0.8412(2) 0.28978(18) 0.0084(5) Uani 0.76 1 d . U P L 1
 N4A N 1.0971(7) -0.0368(6) 1.2903(6) 0.0126(14) Uani 0.76 1 d . U P M 1
 H4AC H 1.163715 -0.043749 1.238238 0.015 Uiso 0.76 1 calc R U P M 1
 H4AD H 1.021553 -0.063220 1.283522 0.015 Uiso 0.76 1 calc R U P M 1
 H4AE H 1.111821 -0.075517 1.346765 0.015 Uiso 0.76 1 calc R U P M 1
 N2A N 0.5955(7) 0.6406(6) 0.2892(6) 0.0118(13) Uani 0.76 1 d . U P N 1
 H2AC H 0.663601 0.673717 0.238441 0.014 Uiso 0.76 1 calc R U P N 1
 H2AD H 0.608116 0.650147 0.346696 0.014 Uiso 0.76 1 calc R U P N 1
 H2AE H 0.520907 0.671174 0.281128 0.014 Uiso 0.76 1 calc R U P N 1
 N1A N 0.8445(7) 0.4723(6) 0.6728(5) 0.0100(13) Uani 0.76 1 d . U P O 1
 H1AC H 0.875893 0.514919 0.611237 0.012 Uiso 0.76 1 calc R U P O 1
 H1AD H 0.782844 0.508159 0.709045 0.012 Uiso 0.76 1 calc R U P O 1
 H1AE H 0.808797 0.407661 0.669178 0.012 Uiso 0.76 1 calc R U P O 1
 N3A N 0.3424(7) 0.9412(6) 0.6718(5) 0.0113(13) Uani 0.76 1 d . U P P 1
 H3AC H 0.371775 0.926291 0.611186 0.014 Uiso 0.76 1 calc R U P P 1
 H3AD H 0.309007 1.008688 0.666079 0.014 Uiso 0.76 1 calc R U P P 1
 H3AE H 0.279502 0.889328 0.710102 0.014 Uiso 0.76 1 calc R U P P 1
 C5A C 0.9519(9) 0.4499(8) 0.7199(7) 0.0126(16) Uani 0.76 1 d . U P O 1
 H5AA H 0.974609 0.516156 0.740806 0.015 Uiso 0.76 1 calc R U P O 1
 H5AB H 1.029573 0.432061 0.672202 0.015 Uiso 0.76 1 calc R U P O 1
 C8A C 1.0872(9) 0.0832(7) 1.2940(6) 0.0097(14) Uani 0.76 1 d . U P M 1
 H8AA H 1.002080 0.093306 1.338034 0.012 Uiso 0.76 1 calc R U P M 1
 H8AB H 1.155738 0.105632 1.321615 0.012 Uiso 0.76 1 calc R U P M 1
 C7A C 0.4512(9) 0.9403(7) 0.7172(6) 0.0097(14) Uani 0.76 1 d . U P P 1
 H7AA H 0.528252 0.981940 0.668717 0.012 Uiso 0.76 1 calc R U P P 1
 H7AB H 0.474224 0.863617 0.737777 0.012 Uiso 0.76 1 calc R U P P 1
 C6A C 0.5857(10) 0.5212(8) 0.2916(7) 0.0119(16) Uani 0.76 1 d . U P N 1
 H6AA H 0.500086 0.489287 0.334863 0.014 Uiso 0.76 1 calc R U P N 1
 H6AB H 0.653358 0.484427 0.319821 0.014 Uiso 0.76 1 calc R U P N 1
 Sn6B Sn 0.7326(5) 0.7817(6) 0.4946(5) 0.0190(12) Uani 0.24 1 d . U P Q 2
 Sn5B Sn 0.2329(5) 0.7199(6) 0.4944(5) 0.0205(12) Uani 0.24 1 d . U P R 2
 Cl5 Cl 0.4663(7) 0.6639(6) 0.5019(5) 0.0192(14) Uani 0.24 1 d . U P R 2
 Cl5B Cl 0.3113(13) 0.8004(10) 0.3041(9) 0.026(3) Uani 0.24 1 d . U P R 2
 Cl6 Cl 0.7926(7) 0.5800(6) 0.5152(5) 0.0169(14) Uani 0.24 1 d . U P Q 2
 Cl8B Cl 0.8144(10) 0.7924(9) 0.3032(7) 0.023(2) Uani 0.24 1 d . U P Q 2
 Cl7 Cl 0.9658(7) 0.8336(6) 0.5029(6) 0.0203(15) Uani 0.24 1 d . U P Q 2
 Cl6B Cl 0.1719(11) 0.6504(9) 0.7108(8) 0.021(2) Uani 0.24 1 d . U P S 2
 Cl7B Cl 0.6704(11) 0.7397(9) 0.7115(8) 0.020(2) Uani 0.24 1 d . U P T 2
 Cl9B Cl 0.2910(7) 0.9101(6) 0.5145(5) 0.0156(14) Uani 0.24 1 d . U P R 2
 N2B N 0.657(2) 0.5575(19) 0.3278(17) 0.0118(13) Uani 0.24 1 d . U P N 2
 H2BA H 0.715838 0.614496 0.293704 0.014 Uiso 0.24 1 calc R U P N 2
 H2BB H 0.696037 0.492831 0.325672 0.014 Uiso 0.24 1 calc R U P N 2
 H2BE H 0.627157 0.563335 0.391275 0.014 Uiso 0.24 1 calc R U P N 2
 N4B N 1.160(2) 0.0283(19) 1.3282(18) 0.0126(14) Uani 0.24 1 d . U P M 2
 H4BA H 1.227275 0.005084 1.285079 0.015 Uiso 0.24 1 calc R U P M 2
 H4BB H 1.136330 -0.023849 1.385172 0.015 Uiso 0.24 1 calc R U P M 2
 H4BE H 1.185840 0.092139 1.340564 0.015 Uiso 0.24 1 calc R U P M 2
 N1B N 0.908(2) 0.5337(18) 0.7132(17) 0.0100(13) Uani 0.24 1 d . U P O 2
 H1BA H 0.891378 0.574152 0.658095 0.012 Uiso 0.24 1 calc R U P O 2
 H1BB H 0.985695 0.558214 0.718103 0.012 Uiso 0.24 1 calc R U P O 2
 H1BE H 0.844188 0.540716 0.766840 0.012 Uiso 0.24 1 calc R U P O 2
 N3B N 0.402(2) 0.8590(18) 0.7128(17) 0.0113(13) Uani 0.24 1 d . U P P 2
 H3BA H 0.377576 0.843391 0.661218 0.014 Uiso 0.24 1 calc R U P P 2
 H3BB H 0.343636 0.825044 0.769929 0.014 Uiso 0.24 1 calc R U P P 2
 H3BE H 0.481946 0.834522 0.712112 0.014 Uiso 0.24 1 calc R U P P 2
 C5B C 0.914(3) 0.415(3) 0.708(2) 0.0126(16) Uani 0.24 1 d . U P O 2
 H5BA H 0.838323 0.391030 0.687798 0.015 Uiso 0.24 1 calc R U P O 2
 H5BB H 0.994401 0.402703 0.659597 0.015 Uiso 0.24 1 calc R U P O 2
 C6B C 0.545(3) 0.561(3) 0.282(2) 0.014(3) Uani 0.24 1 d . U P N 2
 H6BA H 0.524144 0.637052 0.257511 0.017 Uiso 0.24 1 calc R U P N 2
 H6BB H 0.465866 0.520035 0.329334 0.017 Uiso 0.24 1 calc R U P N 2
 C8B C 1.047(3) 0.048(2) 1.285(2) 0.0097(14) Uani 0.24 1 d . U P M 2
 H8BA H 0.968569 0.063680 1.332892 0.012 Uiso 0.24 1 calc R U P M 2
 H8BB H 1.025928 -0.016659 1.260043 0.012 Uiso 0.24 1 calc R U P M 2
 C7B C 0.405(3) 0.984(2) 0.704(2) 0.0097(14) Uani 0.24 1 d . U P P 2
 H7BA H 0.482322 1.021287 0.653116 0.012 Uiso 0.24 1 calc R U P P 2
 H7BB H 0.325856 1.015430 0.689820 0.012 Uiso 0.24 1 calc R U P P 2

loop_
  _atom_site_aniso_label
  _atom_site_aniso_U_11
  _atom_site_aniso_U_22
  _atom_site_aniso_U_33
  _atom_site_aniso_U_23
  _atom_site_aniso_U_13
  _atom_site_aniso_U_12
 Sn1 0.0078(2) 0.0102(2) 0.0092(2) -0.00480(16) -0.00410(17) 0.00274(16)
 Sn2 0.0071(2) 0.0075(2) 0.0103(2) 0.00074(16) -0.00360(17) 0.00029(15)
 Sn3 0.0074(2) 0.0075(2) 0.0108(2) 0.00108(16) -0.00431(17) 0.00011(15)
 Sn4 0.0079(2) 0.0103(2) 0.0107(2) -0.00588(17) -0.00439(17) 0.00302(16)
 Se2 0.0112(3) 0.0064(3) 0.0105(3) -0.0012(2) 0.0003(2) 0.0025(2)
 Se1 0.0118(3) 0.0076(3) 0.0098(3) -0.0022(2) -0.0020(2) -0.0015(2)
 Se4 0.0128(3) 0.0075(3) 0.0087(3) -0.0020(2) -0.0012(2) -0.0016(2)
 Se3 0.0124(3) 0.0076(3) 0.0107(3) -0.0011(2) -0.0010(3) 0.0032(2)
 Cl1 0.0080(7) 0.0118(7) 0.0116(7) -0.0029(6) -0.0044(6) 0.0001(5)
 Cl4 0.0074(7) 0.0129(7) 0.0139(8) -0.0050(6) -0.0041(6) -0.0004(5)
 Cl2 0.0081(7) 0.0113(7) 0.0127(7) -0.0012(6) -0.0040(6) 0.0030(5)
 Cl3 0.0075(7) 0.0112(7) 0.0128(7) -0.0016(6) -0.0039(6) 0.0034(5)
 C2 0.019(3) 0.015(3) 0.011(3) 0.000(2) -0.001(2) -0.004(2)
 C3 0.014(3) 0.015(3) 0.009(3) -0.002(2) -0.004(2) -0.002(2)
 C4 0.018(3) 0.015(3) 0.012(3) -0.002(2) -0.005(2) 0.008(2)
 C1 0.019(3) 0.014(3) 0.009(3) -0.005(2) -0.003(2) 0.007(2)
 Sn5A 0.0048(6) 0.0029(3) 0.0041(4) -0.0006(3) -0.0017(4) 0.0025(4)
 Sn6A 0.0042(6) 0.0029(3) 0.0046(4) 0.0003(3) -0.0019(4) 0.0026(4)
 Cl10 0.0090(9) 0.0134(10) 0.0159(10) -0.0044(8) -0.0050(8) 0.0022(7)
 Cl9A 0.0175(11) 0.0036(9) 0.0132(10) -0.0013(7) -0.0067(9) 0.0039(7)
 Cl11 0.0101(9) 0.0109(10) 0.0167(11) -0.0020(8) -0.0050(8) 0.0042(7)
 Cl6A 0.0177(13) 0.0077(13) 0.0079(12) -0.0018(12) -0.0021(10) 0.0018(12)
 Cl12 0.0162(10) 0.0069(9) 0.0120(10) -0.0041(7) -0.0058(8) 0.0020(7)
 Cl5A 0.0119(12) 0.0088(15) 0.0085(12) 0.0000(10) -0.0047(10) 0.0024(11)
 Cl7A 0.0171(13) 0.0098(14) 0.0061(13) -0.0006(10) -0.0017(10) 0.0003(11)
 Cl8A 0.0123(11) 0.0054(13) 0.0072(11) -0.0003(11) -0.0033(9) 0.0017(11)
 N4A 0.015(3) 0.006(3) 0.015(3) 0.004(2) -0.006(3) 0.001(3)
 N2A 0.016(3) 0.011(3) 0.011(3) -0.005(3) -0.006(3) 0.002(3)
 N1A 0.016(3) 0.007(3) 0.008(3) -0.002(2) -0.003(3) 0.002(2)
 N3A 0.015(3) 0.009(3) 0.010(3) -0.001(2) -0.005(3) 0.002(3)
 C5A 0.015(4) 0.012(4) 0.011(3) -0.002(3) -0.005(3) 0.002(3)
 C8A 0.014(3) 0.006(3) 0.010(3) -0.004(3) -0.004(3) 0.001(3)
 C7A 0.009(3) 0.013(3) 0.010(3) -0.006(3) -0.005(3) 0.003(3)
 C6A 0.016(4) 0.006(4) 0.011(4) 0.000(3) -0.001(3) 0.005(3)
 Sn6B 0.010(2) 0.0271(18) 0.018(2) -0.0030(14) -0.0027(15) 0.0019(16)
 Sn5B 0.015(2) 0.0296(18) 0.018(2) -0.0076(14) -0.0041(16) -0.0055(17)
 Cl5 0.018(3) 0.020(4) 0.017(4) -0.004(3) 0.000(3) -0.004(3)
 Cl5B 0.028(5) 0.022(6) 0.025(5) -0.007(4) 0.001(4) 0.005(5)
 Cl6 0.019(4) 0.021(3) 0.012(3) 0.001(3) -0.008(3) -0.003(3)
 Cl8B 0.035(5) 0.008(4) 0.018(4) -0.001(4) 0.002(3) -0.007(4)
 Cl7 0.018(3) 0.020(4) 0.022(4) -0.007(3) -0.002(3) -0.007(3)
 Cl6B 0.026(5) 0.017(5) 0.014(4) 0.001(4) 0.001(3) -0.003(5)
 Cl7B 0.024(5) 0.023(6) 0.014(4) -0.014(4) 0.001(3) -0.002(4)
 Cl9B 0.014(3) 0.023(4) 0.015(3) -0.005(3) -0.011(3) -0.003(3)
 N2B 0.016(3) 0.011(3) 0.011(3) -0.005(3) -0.006(3) 0.002(3)
 N4B 0.015(3) 0.006(3) 0.015(3) 0.004(2) -0.006(3) 0.001(3)
 N1B 0.016(3) 0.007(3) 0.008(3) -0.002(2) -0.003(3) 0.002(2)
 N3B 0.015(3) 0.009(3) 0.010(3) -0.001(2) -0.005(3) 0.002(3)
 C5B 0.015(4) 0.012(4) 0.011(3) -0.002(3) -0.005(3) 0.002(3)
 C6B 0.017(6) 0.014(7) 0.011(6) -0.001(6) -0.003(5) 0.003(6)
 C8B 0.014(3) 0.006(3) 0.010(3) -0.004(3) -0.004(3) 0.001(3)
 C7B 0.009(3) 0.013(3) 0.010(3) -0.006(3) -0.005(3) 0.003(3)

_geom_special_details
;
 All esds (except the esd in the dihedral angle between two l.s. planes)
 are estimated using the full covariance matrix.  The cell esds are taken
 into account individually in the estimation of esds in distances, angles
 and torsion angles; correlations between esds in cell parameters are only
 used when they are defined by crystal symmetry.  An approximate (isotropic)
 treatment of cell esds is used for estimating esds involving l.s. planes.
;
loop_
  _geom_bond_atom_site_label_1
  _geom_bond_atom_site_label_2
  _geom_bond_distance
  _geom_bond_site_symmetry_2
  _geom_bond_publ_flag
 Sn1 Se1 2.7464(8) . ?
 Sn1 Se4 2.8913(8) . ?
 Sn1 Cl1 2.5897(15) . ?
 Sn2 Se2 2.7532(8) . ?
 Sn2 Se2 2.8819(8) 2_665 ?
 Sn2 Cl2 2.5559(15) . ?
 Sn3 Se3 2.7506(8) . ?
 Sn3 Se3 2.8849(8) 2_677 ?
 Sn3 Cl3 2.5932(15) . ?
 Sn4 Se1 2.8751(8) . ?
 Sn4 Se4 2.7558(8) . ?
 Sn4 Cl4 2.5604(15) . ?
 Se2 C2 1.976(7) . ?
 Se1 C1 1.967(7) . ?
 Se4 C4 1.976(7) . ?
 Se3 C3 1.954(7) . ?
 C2 H2AA 0.9900 . ?
 C2 H2AB 0.9900 . ?
 C2 H2BC 0.9900 . ?
 C2 H2BD 0.9900 . ?
 C2 C6A 1.509(11) . ?
 C2 C6B 1.65(3) . ?
 C3 H3BC 0.9900 . ?
 C3 H3BD 0.9900 . ?
 C3 H3AA 0.9900 . ?
 C3 H3AB 0.9900 . ?
 C3 C7A 1.526(10) . ?
 C3 C7B 1.52(3) . ?
 C4 H4AA 0.9900 . ?
 C4 H4AB 0.9900 . ?
 C4 H4BC 0.9900 . ?
 C4 H4BD 0.9900 . ?
 C4 C8A 1.510(11) . ?
 C4 C8B 1.65(3) . ?
 C1 H1BC 0.9900 . ?
 C1 H1BD 0.9900 . ?
 C1 H1AA 0.9900 . ?
 C1 H1AB 0.9900 . ?
 C1 C5A 1.524(11) . ?
 C1 C5B 1.49(3) . ?
 Sn5A Cl10 2.579(2) . ?
 Sn5A Cl9A 2.534(2) . ?
 Sn5A Cl6A 2.628(3) . ?
 Sn6A Cl11 2.583(2) . ?
 Sn6A Cl12 2.528(3) . ?
 Sn6A Cl7A 2.636(3) . ?
 N4A H4AC 0.9100 . ?
 N4A H4AD 0.9100 . ?
 N4A H4AE 0.9100 . ?
 N4A C8A 1.512(11) . ?
 N2A H2AC 0.9100 . ?
 N2A H2AD 0.9100 . ?
 N2A H2AE 0.9100 . ?
 N2A C6A 1.486(11) . ?
 N1A H1AC 0.9100 . ?
 N1A H1AD 0.9100 . ?
 N1A H1AE 0.9100 . ?
 N1A C5A 1.484(12) . ?
 N3A H3AC 0.9100 . ?
 N3A H3AD 0.9100 . ?
 N3A H3AE 0.9100 . ?
 N3A C7A 1.482(11) . ?
 C5A H5AA 0.9900 . ?
 C5A H5AB 0.9900 . ?
 C8A H8AA 0.9900 . ?
 C8A H8AB 0.9900 . ?
 C7A H7AA 0.9900 . ?
 C7A H7AB 0.9900 . ?
 C6A H6AA 0.9900 . ?
 C6A H6AB 0.9900 . ?
 Sn6B Cl6 2.571(10) . ?
 Sn6B Cl8B 2.653(12) . ?
 Sn6B Cl7 2.619(9) . ?
 Sn5B Cl5 2.619(9) . ?
 Sn5B Cl5B 2.627(15) . ?
 Sn5B Cl9B 2.548(10) . ?
 N2B H2BA 0.9100 . ?
 N2B H2BB 0.9100 . ?
 N2B H2BE 0.9100 . ?
 N2B C6B 1.52(4) . ?
 N4B H4BA 0.9100 . ?
 N4B H4BB 0.9100 . ?
 N4B H4BE 0.9100 . ?
 N4B C8B 1.51(4) . ?
 N1B H1BA 0.9100 . ?
 N1B H1BB 0.9100 . ?
 N1B H1BE 0.9100 . ?
 N1B C5B 1.50(4) . ?
 N3B H3BA 0.9100 . ?
 N3B H3BB 0.9100 . ?
 N3B H3BE 0.9100 . ?
 N3B C7B 1.53(4) . ?
 C5B H5BA 0.9900 . ?
 C5B H5BB 0.9900 . ?
 C6B H6BA 0.9900 . ?
 C6B H6BB 0.9900 . ?
 C8B H8BA 0.9900 . ?
 C8B H8BB 0.9900 . ?
 C7B H7BA 0.9900 . ?
 C7B H7BB 0.9900 . ?

loop_
  _geom_angle_atom_site_label_1
  _geom_angle_atom_site_label_2
  _geom_angle_atom_site_label_3
  _geom_angle
  _geom_angle_site_symmetry_1
  _geom_angle_site_symmetry_3
  _geom_angle_publ_flag
 Se1 Sn1 Se4 86.71(2) . . ?
 Cl1 Sn1 Se1 81.12(4) . . ?
 Cl1 Sn1 Se4 92.24(4) . . ?
 Se2 Sn2 Se2 87.68(2) . 2_665 ?
 Cl2 Sn2 Se2 92.03(4) . 2_665 ?
 Cl2 Sn2 Se2 83.91(4) . . ?
 Se3 Sn3 Se3 86.03(2) . 2_677 ?
 Cl3 Sn3 Se3 80.84(4) . . ?
 Cl3 Sn3 Se3 93.87(4) . 2_677 ?
 Se4 Sn4 Se1 86.86(2) . . ?
 Cl4 Sn4 Se1 93.57(4) . . ?
 Cl4 Sn4 Se4 83.70(4) . . ?
 Sn2 Se2 Sn2 92.32(2) . 2_665 ?
 C2 Se2 Sn2 100.9(2) . . ?
 C2 Se2 Sn2 107.2(2) . 2_665 ?
 Sn1 Se1 Sn4 93.44(2) . . ?
 C1 Se1 Sn1 103.8(2) . . ?
 C1 Se1 Sn4 105.7(2) . . ?
 Sn4 Se4 Sn1 92.88(2) . . ?
 C4 Se4 Sn1 107.1(2) . . ?
 C4 Se4 Sn4 100.9(2) . . ?
 Sn3 Se3 Sn3 93.97(2) . 2_677 ?
 C3 Se3 Sn3 104.1(2) . . ?
 C3 Se3 Sn3 105.4(2) . 2_677 ?
 Se2 C2 H2AA 107.9 . . ?
 Se2 C2 H2AB 107.9 . . ?
 Se2 C2 H2BC 112.7 . . ?
 Se2 C2 H2BD 112.7 . . ?
 H2AA C2 H2AB 107.2 . . ?
 H2BC C2 H2BD 110.2 . . ?
 C6A C2 Se2 117.6(6) . . ?
 C6A C2 H2AA 107.9 . . ?
 C6A C2 H2AB 107.9 . . ?
 C6B C2 Se2 95.0(13) . . ?
 C6B C2 H2BC 112.7 . . ?
 C6B C2 H2BD 112.7 . . ?
 Se3 C3 H3BC 104.1 . . ?
 Se3 C3 H3BD 104.1 . . ?
 Se3 C3 H3AA 110.5 . . ?
 Se3 C3 H3AB 110.5 . . ?
 H3BC C3 H3BD 105.5 . . ?
 H3AA C3 H3AB 108.7 . . ?
 C7A C3 Se3 106.2(5) . . ?
 C7A C3 H3AA 110.5 . . ?
 C7A C3 H3AB 110.5 . . ?
 C7B C3 Se3 132.4(12) . . ?
 C7B C3 H3BC 104.1 . . ?
 C7B C3 H3BD 104.1 . . ?
 Se4 C4 H4AA 107.9 . . ?
 Se4 C4 H4AB 107.9 . . ?
 Se4 C4 H4BC 112.7 . . ?
 Se4 C4 H4BD 112.7 . . ?
 H4AA C4 H4AB 107.2 . . ?
 H4BC C4 H4BD 110.2 . . ?
 C8A C4 Se4 117.7(6) . . ?
 C8A C4 H4AA 107.9 . . ?
 C8A C4 H4AB 107.9 . . ?
 C8B C4 Se4 95.1(12) . . ?
 C8B C4 H4BC 112.7 . . ?
 C8B C4 H4BD 112.7 . . ?
 Se1 C1 H1BC 105.1 . . ?
 Se1 C1 H1BD 105.1 . . ?
 Se1 C1 H1AA 110.6 . . ?
 Se1 C1 H1AB 110.6 . . ?
 H1BC C1 H1BD 105.9 . . ?
 H1AA C1 H1AB 108.7 . . ?
 C5A C1 Se1 105.7(5) . . ?
 C5A C1 H1AA 110.6 . . ?
 C5A C1 H1AB 110.6 . . ?
 C5B C1 Se1 128.7(14) . . ?
 C5B C1 H1BC 105.1 . . ?
 C5B C1 H1BD 105.1 . . ?
 Cl10 Sn5A Cl6A 92.24(10) . . ?
 Cl9A Sn5A Cl10 90.40(8) . . ?
 Cl9A Sn5A Cl6A 88.45(10) . . ?
 Cl11 Sn6A Cl7A 92.27(10) . . ?
 Cl12 Sn6A Cl11 90.38(8) . . ?
 Cl12 Sn6A Cl7A 88.55(10) . . ?
 H4AC N4A H4AD 109.5 . . ?
 H4AC N4A H4AE 109.5 . . ?
 H4AD N4A H4AE 109.5 . . ?
 C8A N4A H4AC 109.5 . . ?
 C8A N4A H4AD 109.5 . . ?
 C8A N4A H4AE 109.5 . . ?
 H2AC N2A H2AD 109.5 . . ?
 H2AC N2A H2AE 109.5 . . ?
 H2AD N2A H2AE 109.5 . . ?
 C6A N2A H2AC 109.5 . . ?
 C6A N2A H2AD 109.5 . . ?
 C6A N2A H2AE 109.5 . . ?
 H1AC N1A H1AD 109.5 . . ?
 H1AC N1A H1AE 109.5 . . ?
 H1AD N1A H1AE 109.5 . . ?
 C5A N1A H1AC 109.5 . . ?
 C5A N1A H1AD 109.5 . . ?
 C5A N1A H1AE 109.5 . . ?
 H3AC N3A H3AD 109.5 . . ?
 H3AC N3A H3AE 109.5 . . ?
 H3AD N3A H3AE 109.5 . . ?
 C7A N3A H3AC 109.5 . . ?
 C7A N3A H3AD 109.5 . . ?
 C7A N3A H3AE 109.5 . . ?
 C1 C5A H5AA 109.7 . . ?
 C1 C5A H5AB 109.7 . . ?
 N1A C5A C1 109.7(7) . . ?
 N1A C5A H5AA 109.7 . . ?
 N1A C5A H5AB 109.7 . . ?
 H5AA C5A H5AB 108.2 . . ?
 C4 C8A N4A 111.7(7) . . ?
 C4 C8A H8AA 109.3 . . ?
 C4 C8A H8AB 109.3 . . ?
 N4A C8A H8AA 109.3 . . ?
 N4A C8A H8AB 109.3 . . ?
 H8AA C8A H8AB 107.9 . . ?
 C3 C7A H7AA 109.7 . . ?
 C3 C7A H7AB 109.7 . . ?
 N3A C7A C3 109.7(7) . . ?
 N3A C7A H7AA 109.7 . . ?
 N3A C7A H7AB 109.7 . . ?
 H7AA C7A H7AB 108.2 . . ?
 C2 C6A H6AA 109.1 . . ?
 C2 C6A H6AB 109.1 . . ?
 N2A C6A C2 112.5(7) . . ?
 N2A C6A H6AA 109.1 . . ?
 N2A C6A H6AB 109.1 . . ?
 H6AA C6A H6AB 107.8 . . ?
 Cl6 Sn6B Cl8B 85.8(4) . . ?
 Cl6 Sn6B Cl7 88.2(3) . . ?
 Cl7 Sn6B Cl8B 92.1(4) . . ?
 Cl5 Sn5B Cl5B 92.3(4) . . ?
 Cl9B Sn5B Cl5 88.7(3) . . ?
 Cl9B Sn5B Cl5B 86.9(4) . . ?
 H2BA N2B H2BB 109.5 . . ?
 H2BA N2B H2BE 109.5 . . ?
 H2BB N2B H2BE 109.5 . . ?
 C6B N2B H2BA 109.5 . . ?
 C6B N2B H2BB 109.5 . . ?
 C6B N2B H2BE 109.5 . . ?
 H4BA N4B H4BB 109.5 . . ?
 H4BA N4B H4BE 109.5 . . ?
 H4BB N4B H4BE 109.5 . . ?
 C8B N4B H4BA 109.5 . . ?
 C8B N4B H4BB 109.5 . . ?
 C8B N4B H4BE 109.5 . . ?
 H1BA N1B H1BB 109.5 . . ?
 H1BA N1B H1BE 109.5 . . ?
 H1BB N1B H1BE 109.5 . . ?
 C5B N1B H1BA 109.5 . . ?
 C5B N1B H1BB 109.5 . . ?
 C5B N1B H1BE 109.5 . . ?
 H3BA N3B H3BB 109.5 . . ?
 H3BA N3B H3BE 109.5 . . ?
 H3BB N3B H3BE 109.5 . . ?
 C7B N3B H3BA 109.5 . . ?
 C7B N3B H3BB 109.5 . . ?
 C7B N3B H3BE 109.5 . . ?
 C1 C5B N1B 105(2) . . ?
 C1 C5B H5BA 110.8 . . ?
 C1 C5B H5BB 110.8 . . ?
 N1B C5B H5BA 110.8 . . ?
 N1B C5B H5BB 110.8 . . ?
 H5BA C5B H5BB 108.8 . . ?
 C2 C6B H6BA 111.4 . . ?
 C2 C6B H6BB 111.4 . . ?
 N2B C6B C2 102(2) . . ?
 N2B C6B H6BA 111.4 . . ?
 N2B C6B H6BB 111.4 . . ?
 H6BA C6B H6BB 109.2 . . ?
 C4 C8B H8BA 111.4 . . ?
 C4 C8B H8BB 111.4 . . ?
 N4B C8B C4 102(2) . . ?
 N4B C8B H8BA 111.4 . . ?
 N4B C8B H8BB 111.4 . . ?
 H8BA C8B H8BB 109.2 . . ?
 C3 C7B N3B 102(2) . . ?
 C3 C7B H7BA 111.4 . . ?
 C3 C7B H7BB 111.4 . . ?
 N3B C7B H7BA 111.4 . . ?
 N3B C7B H7BB 111.4 . . ?
 H7BA C7B H7BB 109.2 . . ?

loop_
  _geom_torsion_atom_site_label_1
  _geom_torsion_atom_site_label_2
  _geom_torsion_atom_site_label_3
  _geom_torsion_atom_site_label_4
  _geom_torsion
  _geom_torsion_site_symmetry_1
  _geom_torsion_site_symmetry_2
  _geom_torsion_site_symmetry_3
  _geom_torsion_site_symmetry_4
  _geom_torsion_publ_flag
 Se2 C2 C6A N2A -68.3(8) . . . . ?
 Se2 C2 C6B N2B -167.6(17) . . . . ?
 Se1 C1 C5A N1A -169.9(6) . . . . ?
 Se1 C1 C5B N1B -71(2) . . . . ?
 Se4 C4 C8A N4A 68.0(8) . . . . ?
 Se4 C4 C8B N4B 167.2(16) . . . . ?
 Se3 C3 C7A N3A 169.8(5) . . . . ?
 Se3 C3 C7B N3B 69(2) . . . . ?

_shelx_res_file
;
TITL 1secys_100k_p-1_a.res in P-1
    sn_secys_100k_p-1.res
    created by SHELXL-2019/3 at 10:06:32 on 03-Apr-2025
REM Old TITL 1SeCYS_100K_P-1 in P-1
REM SHELXT solution in P-1: R1 0.108, Rweak 0.002, Alpha 0.029
REM <I/s> 0.000 for 0 systematic absences, Orientation as input
REM Formula found by SHELXT: C16 Cl7 Se3 Sn5B
CELL 0.71073 10.7085 12.4728 14.4943 77.595 74.603 89.996
ZERR 4 0.0004 0.0006 0.0007 0.002 0.002 0.002
LATT 1
SFAC C H Cl N Se Sn
DISP C 0.0031 0.0016 11.32
DISP Cl 0.1491 0.1598 668.74
DISP H 0 0 0.67
DISP N 0.0061 0.0033 19.39
DISP Se -0.0931 2.2372 9092.36
DISP Sn -0.6253 1.4306 6027.46
UNIT 16 56 24 8 8 12
EADP C5A C5B
SIMU 0.01 0.02 2
DELU 0.02 0.02
ISOR 0.001 0.02 Sn5A
ISOR 0.001 0.02 Sn6A
ISOR 0.01 0.02 Cl7B
EADP N1A N1B
EADP C7A C7B
EADP N3A N3B
EADP N2A N2B
EADP N4A N4B
DELU C2 N2A C6A
DELU C3 N3A C7A
DELU C3 N3B C7B
DELU C4 N4A C8A
SIMU C4 N4A C8A
DELU C4 N4B C8B
EADP C8A C8B

L.S. 20
PLAN  24
SIZE 0.01 0.07 0.09
TEMP -173.15
CONF
list 4
MORE -1
BOND $H
fmap 2 53
acta
OMIT -2 0 4
REM <olex2.extras>
REM <HklSrc "%./sn_secys_100k_p-1.hkl">
REM </olex2.extras>

WGHT    0.000000   26.259203
FVAR       0.12272
SN1   6    1.084624    0.130018    0.929930    11.00000    0.00784    0.01020 =
         0.00923   -0.00480   -0.00410    0.00274
SN2   6    0.412343    0.350238    0.074508    11.00000    0.00714    0.00754 =
         0.01028    0.00074   -0.00360    0.00029
SN3   6    0.583205    1.155094    0.929557    11.00000    0.00744    0.00745 =
         0.01081    0.00108   -0.00431    0.00011
SN4   6    0.913700    0.362198    1.075405    11.00000    0.00791    0.01029 =
         0.01070   -0.00588   -0.00439    0.00302
SE2   5    0.462854    0.542321    0.126187    11.00000    0.01116    0.00640 =
         0.01047   -0.00120    0.00034    0.00247
SE1   5    1.046107    0.349982    0.877827    11.00000    0.01178    0.00756 =
         0.00985   -0.00221   -0.00197   -0.00149
SE4   5    0.961821    0.143924    1.130000    11.00000    0.01279    0.00753 =
         0.00875   -0.00199   -0.00120   -0.00158
SE3   5    0.547679    0.962501    0.873793    11.00000    0.01235    0.00764 =
         0.01075   -0.00113   -0.00101    0.00324
CL1   3    1.305204    0.209728    0.935356    11.00000    0.00799    0.01180 =
         0.01160   -0.00290   -0.00438    0.00011
CL4   3    0.697191    0.283720    1.066790    11.00000    0.00737    0.01294 =
         0.01393   -0.00503   -0.00409   -0.00038
CL2   3    0.196530    0.433160    0.065288    11.00000    0.00814    0.01125 =
         0.01274   -0.00121   -0.00404    0.00295
CL3   3    0.804444    1.072861    0.934238    11.00000    0.00752    0.01117 =
         0.01278   -0.00165   -0.00387    0.00337
C2    1    0.601522    0.498702    0.190984    11.00000    0.01897    0.01532 =
         0.01086   -0.00048   -0.00131   -0.00424
PART 1
AFIX  23
H2AA  2    0.610537    0.418782    0.196227    10.76000   -1.20000
H2AB  2    0.684063    0.536642    0.147317    10.76000   -1.20000
AFIX  23
PART 2
H2BC  2    0.602264    0.418004    0.213555    10.24000   -1.20000
H2BD  2    0.688580    0.529454    0.149623    10.24000   -1.20000
AFIX   0

PART 0
C3    1    0.411758    0.992126    0.806116    11.00000    0.01411    0.01545 =
         0.00893   -0.00244   -0.00404   -0.00232
PART 2
AFIX  23
H3BC  2    0.335407    0.946013    0.851082    10.24000   -1.20000
H3BD  2    0.391285    1.068916    0.809113    10.24000   -1.20000
AFIX  23
PART 1
H3AA  2    0.326850    0.959184    0.849923    10.76000   -1.20000
H3AB  2    0.404934    1.072340    0.785064    10.76000   -1.20000
AFIX   0

PART 0
C4    1    1.101696    0.155763    1.193503    11.00000    0.01768    0.01499 =
         0.01168   -0.00243   -0.00528    0.00848
PART 1
AFIX  23
H4AA  2    1.183900    0.139742    1.149354    10.76000   -1.20000
H4AB  2    1.110728    0.233131    1.198561    10.76000   -1.20000
AFIX  23
PART 2
H4BC  2    1.188540    0.146480    1.151359    10.24000   -1.20000
H4BD  2    1.102180    0.224995    1.216416    10.24000   -1.20000
AFIX   0
PART 0
C1    1    0.910469    0.353917    0.808636    11.00000    0.01877    0.01415 =
         0.00948   -0.00522   -0.00318    0.00652
PART 2
AFIX  23
H1BC  2    0.889948    0.276041    0.810218    10.24000   -1.20000
H1BD  2    0.833013    0.378150    0.852070    10.24000   -1.20000
AFIX  23
PART 1
H1AA  2    0.903944    0.284168    0.787591    10.76000   -1.20000
H1AB  2    0.825185    0.365389    0.851726    10.76000   -1.20000
AFIX   0

SN5A  6    0.263042    0.718486    0.505555    10.76000    0.00476    0.00290 =
         0.00413   -0.00064   -0.00174    0.00246
SN6A  6    0.763091    0.776605    0.505603    10.76000    0.00422    0.00287 =
         0.00464    0.00032   -0.00191    0.00263
CL10  3    0.034073    0.664979    0.497732    10.76000    0.00904    0.01344 =
         0.01591   -0.00440   -0.00499    0.00220
CL9A  3    0.210050    0.918755    0.484688    10.76000    0.01753    0.00360 =
         0.01324   -0.00131   -0.00672    0.00395
CL11  3    0.534181    0.835058    0.497526    10.76000    0.01006    0.01091 =
         0.01672   -0.00195   -0.00497    0.00421
CL6A  3    0.184771    0.698913    0.696607    10.76000    0.01774    0.00775 =
         0.00788   -0.00179   -0.00207    0.00185
CL12  3    0.709410    0.587637    0.484268    10.76000    0.01617    0.00688 =
         0.01201   -0.00405   -0.00577    0.00199
CL5A  3    0.327715    0.761873    0.289963    10.76000    0.01186    0.00877 =
         0.00848   -0.00003   -0.00472    0.00237
CL7A  3    0.684227    0.700432    0.697204    10.76000    0.01715    0.00980 =
         0.00609   -0.00057   -0.00171    0.00034
CL8A  3    0.827910    0.841186    0.289778    10.76000    0.01233    0.00543 =
         0.00717   -0.00030   -0.00329    0.00173
N4A   4    1.097060   -0.036755    1.290261    10.76000    0.01516    0.00585 =
         0.01516    0.00398   -0.00618    0.00110
AFIX 137
H4AC  2    1.163715   -0.043749    1.238238    10.76000   -1.20000
H4AD  2    1.021553   -0.063220    1.283522    10.76000   -1.20000
H4AE  2    1.111821   -0.075517    1.346765    10.76000   -1.20000
AFIX   0

N2A   4    0.595533    0.640631    0.289230    10.76000    0.01562    0.01139 =
         0.01107   -0.00502   -0.00611    0.00176
AFIX 137
H2AC  2    0.663601    0.673717    0.238441    10.76000   -1.20000
H2AD  2    0.608116    0.650147    0.346696    10.76000   -1.20000
H2AE  2    0.520907    0.671174    0.281128    10.76000   -1.20000
AFIX   0

N1A   4    0.844469    0.472336    0.672780    10.76000    0.01552    0.00686 =
         0.00776   -0.00211   -0.00298    0.00196
AFIX 137
H1AC  2    0.875893    0.514919    0.611237    10.76000   -1.20000
H1AD  2    0.782844    0.508159    0.709045    10.76000   -1.20000
H1AE  2    0.808797    0.407661    0.669178    10.76000   -1.20000
AFIX   0

N3A   4    0.342372    0.941234    0.671755    10.76000    0.01494    0.00945 =
         0.00996   -0.00137   -0.00475    0.00172
AFIX 137
H3AC  2    0.371775    0.926291    0.611186    10.76000   -1.20000
H3AD  2    0.309007    1.008688    0.666079    10.76000   -1.20000
H3AE  2    0.279502    0.889328    0.710102    10.76000   -1.20000
AFIX   0

C5A   1    0.951895    0.449944    0.719874    10.76000    0.01531    0.01229 =
         0.01099   -0.00237   -0.00492    0.00175
AFIX  23
H5AA  2    0.974609    0.516156    0.740806    10.76000   -1.20000
H5AB  2    1.029573    0.432061    0.672202    10.76000   -1.20000
AFIX   0
C8A   1    1.087242    0.083229    1.294009    10.76000    0.01394    0.00648 =
         0.00983   -0.00369   -0.00382    0.00087
AFIX  23
H8AA  2    1.002080    0.093306    1.338034    10.76000   -1.20000
H8AB  2    1.155738    0.105632    1.321615    10.76000   -1.20000
AFIX   0

C7A   1    0.451189    0.940252    0.717178    10.76000    0.00866    0.01324 =
         0.01002   -0.00582   -0.00481    0.00254
AFIX  23
H7AA  2    0.528252    0.981940    0.668717    10.76000   -1.20000
H7AB  2    0.474224    0.863617    0.737777    10.76000   -1.20000
AFIX   0

C6A   1    0.585698    0.521204    0.291553    10.76000    0.01580    0.00603 =
         0.01101    0.00027   -0.00072    0.00456
AFIX  23
H6AA  2    0.500086    0.489287    0.334863    10.76000   -1.20000
H6AB  2    0.653358    0.484427    0.319821    10.76000   -1.20000
AFIX   0

PART 2
SN6B  6    0.732626    0.781714    0.494640    10.24000    0.01020    0.02713 =
         0.01801   -0.00303   -0.00270    0.00191
SN5B  6    0.232916    0.719912    0.494404    10.24000    0.01510    0.02959 =
         0.01773   -0.00758   -0.00411   -0.00550
CL5   3    0.466347    0.663942    0.501889    10.24000    0.01788    0.01963 =
         0.01730   -0.00420    0.00000   -0.00396
CL5B  3    0.311318    0.800380    0.304097    10.24000    0.02776    0.02207 =
         0.02505   -0.00724    0.00083    0.00474
CL6   3    0.792629    0.579988    0.515174    10.24000    0.01854    0.02058 =
         0.01155    0.00094   -0.00769   -0.00348
CL8B  3    0.814411    0.792420    0.303157    10.24000    0.03547    0.00817 =
         0.01817   -0.00126    0.00163   -0.00670
CL7   3    0.965833    0.833572    0.502900    10.24000    0.01750    0.02045 =
         0.02191   -0.00697   -0.00155   -0.00695

CL6B  3    0.171896    0.650406    0.710805    10.24000    0.02607    0.01684 =
         0.01447    0.00148    0.00081   -0.00318
CL7B  3    0.670376    0.739715    0.711481    10.24000    0.02447    0.02273 =
         0.01418   -0.01420    0.00142   -0.00247
CL9B  3    0.290992    0.910111    0.514480    10.24000    0.01351    0.02274 =
         0.01503   -0.00495   -0.01086   -0.00331
N2B   4    0.657199    0.557494    0.327751    10.24000    0.01562    0.01139 =
         0.01107   -0.00502   -0.00611    0.00176
AFIX 137
H2BA  2    0.715838    0.614496    0.293704    10.24000   -1.20000
H2BB  2    0.696037    0.492831    0.325672    10.24000   -1.20000
H2BE  2    0.627157    0.563335    0.391275    10.24000   -1.20000
AFIX   0

N4B   4    1.160326    0.028313    1.328180    10.24000    0.01516    0.00585 =
         0.01516    0.00398   -0.00618    0.00110
AFIX 137
H4BA  2    1.227275    0.005084    1.285079    10.24000   -1.20000
H4BB  2    1.136330   -0.023849    1.385172    10.24000   -1.20000
H4BE  2    1.185840    0.092139    1.340564    10.24000   -1.20000
AFIX   0
N1B   4    0.908189    0.533700    0.713200    10.24000    0.01552    0.00686 =
         0.00776   -0.00211   -0.00298    0.00196
AFIX 137
H1BA  2    0.891378    0.574152    0.658095    10.24000   -1.20000
H1BB  2    0.985695    0.558214    0.718103    10.24000   -1.20000
H1BE  2    0.844188    0.540716    0.766840    10.24000   -1.20000
AFIX   0

N3B   4    0.401719    0.858983    0.712774    10.24000    0.01494    0.00945 =
         0.00996   -0.00137   -0.00475    0.00172
AFIX 137
H3BA  2    0.377576    0.843391    0.661218    10.24000   -1.20000
H3BB  2    0.343636    0.825044    0.769929    10.24000   -1.20000
H3BE  2    0.481946    0.834522    0.712112    10.24000   -1.20000
AFIX   0

C5B   1    0.913641    0.414908    0.707527    10.24000    0.01531    0.01229 =
         0.01099   -0.00237   -0.00492    0.00175
AFIX  23
H5BA  2    0.838323    0.391030    0.687798    10.24000   -1.20000
H5BB  2    0.994401    0.402703    0.659597    10.24000   -1.20000
AFIX   0

C6B   1    0.544543    0.560532    0.281979    10.24000    0.01673    0.01409 =
         0.01074   -0.00069   -0.00320    0.00267
AFIX  23
H6BA  2    0.524144    0.637052    0.257511    10.24000   -1.20000
H6BB  2    0.465866    0.520035    0.329334    10.24000   -1.20000
AFIX   0

C8B   1    1.046636    0.047518    1.284549    10.24000    0.01394    0.00648 =
         0.00983   -0.00369   -0.00382    0.00087
AFIX  23
H8BA  2    0.968569    0.063680    1.332892    10.24000   -1.20000
H8BB  2    1.025928   -0.016659    1.260043    10.24000   -1.20000
AFIX   0

C7B   1    0.405089    0.983789    0.704446    10.24000    0.00866    0.01324 =
         0.01002   -0.00582   -0.00481    0.00254
AFIX  23
H7BA  2    0.482322    1.021287    0.653116    10.24000   -1.20000
H7BB  2    0.325856    1.015430    0.689820    10.24000   -1.20000
AFIX   0
HKLF 4


REM  1secys_100k_p-1_a.res in P-1
REM wR2 = 0.0826, GooF = S = 1.178, Restrained GooF = 1.154 for all data
REM R1 = 0.0385 for 6463 Fo > 4sig(Fo) and 0.0448 for all 7472 data
REM 435 parameters refined using 366 restraints

END

WGHT      0.0000     26.2420

REM Highest difference peak  1.758,  deepest hole -1.791,  1-sigma level  0.210
Q1    1   0.9211  0.1846  1.1063  11.00000  0.05    1.76
Q2    1   0.4539  0.3034  0.0662  11.00000  0.05    1.46
Q3    1   1.0042  0.3926  0.8584  11.00000  0.05    1.36
Q4    1   0.4804  0.9804  0.8555  11.00000  0.05    1.30
Q5    1   0.9188  0.4208  1.0557  11.00000  0.05    1.21
Q6    1   0.6182  1.1079  0.9279  11.00000  0.05    1.13
Q7    1   1.0437  0.1773  0.9205  11.00000  0.05    0.97
Q8    1   1.1264  0.1924  0.9185  11.00000  0.05    0.91
Q9    1   0.4106  0.5114  0.0921  11.00000  0.05    0.89
Q10   1   0.5333  0.9049  0.8653  11.00000  0.05    0.87
Q11   1   0.2009  0.3598  0.0764  11.00000  0.05    0.86
Q12   1   0.7035  0.7425  0.4611  11.00000  0.05    0.85
Q13   1   0.3950  0.7414  0.3144  11.00000  0.05    0.85
Q14   1   0.6639  0.3411  1.0754  11.00000  0.05    0.85
Q15   1   0.5301  0.7205  0.4985  11.00000  0.05    0.83
Q16   1   0.5078  0.7021  0.5192  11.00000  0.05    0.81
Q17   1   0.9912  0.3958  1.0749  11.00000  0.05    0.80
Q18   1   0.5993  1.1414  0.8683  11.00000  0.05    0.78
Q19   1   0.2749  0.8024  0.5207  11.00000  0.05    0.78
Q20   1   1.0046  0.7789  0.5207  11.00000  0.05    0.78
Q21   1   0.6948  0.8231  0.4771  11.00000  0.05    0.78
Q22   1   0.6493  0.7930  0.5415  11.00000  0.05    0.76
Q23   1   0.8416  1.0070  0.9426  11.00000  0.05    0.75
Q24   1   0.9630  0.3749  0.9185  11.00000  0.05    0.75
;
_shelx_res_checksum                75234
_shelx_hkl_file
;
   1   0   0    0.20    0.30
   1   0   0   -0.10    0.50
   2   0   0   91.79    6.90
   2   0   0   92.29    6.20
   2   0   0   93.89    6.20
   2   0   0   99.89    6.50
  -2   0   0  104.79    6.30
  -2   0   0  106.69    6.60
  -2   0   0  105.29    6.30
  -2   0   0  100.49    6.70
   3   0   0   -0.70    0.80
   3   0   0    0.30    0.40
  -3   0   0   -0.10    1.00
  -3   0   0   -0.90    0.80
  -3   0   0    0.00    0.50
  -3   0   0    0.40    0.50
   4   0   0  117.09    6.90
   4   0   0  107.99    6.90
   4   0   0  104.59    7.50
  -4   0   0  107.39    7.90
  -4   0   0  118.59    7.80
  -4   0   0   96.19    7.00
  -4   0   0  110.89    7.00
   5   0   0    0.60    0.50
   5   0   0   -0.10    0.40
  -5   0   0    0.30    0.60
  -5   0   0    0.90    1.30
  -5   0   0   -0.20    0.30
  -5   0   0   -0.10    1.00
  -6   0   0 1423.66   83.19
  -6   0   0 1331.87   81.29
  -6   0   0 1289.77   81.09
  -6   0   0 1377.46   81.39
  -6   0   0 1220.38   81.09
  -6   0   0 1373.86   82.59
  -7   0   0    1.20    1.80
  -7   0   0    2.10    1.70
  -7   0   0    1.90    1.70
  -7   0   0    0.00    0.60
  -7   0   0    0.30    0.60
  -7   0   0    0.40    0.60
  -8   0   0  621.84   37.50
  -8   0   0  654.83   40.70
  -8   0   0  578.64   39.60
  -8   0   0  601.44   40.00
  -8   0   0  628.04   37.50
  -8   0   0  572.84   37.30
  -8   0   0  600.54   37.50
  -9   0   0   -1.40    1.30
  -9   0   0    0.20    2.20
  -9   0   0   -1.00    1.50
  -9   0   0    0.20    0.40
  -9   0   0    1.10    1.00
  -9   0   0    0.60    0.90
 -10   0   0   16.30    4.30
 -10   0   0   17.80    2.50
 -10   0   0   15.90    2.50
 -10   0   0   19.00    5.30
 -10   0   0   16.30    4.30
 -11   0   0    0.40    2.10
 -11   0   0   -1.90    1.00
 -11   0   0    1.70    2.70
 -11   0   0   -1.50    1.10
 -11   0   0    1.40    2.50
 -12   0   0   74.29    8.40
 -12   0   0   80.09    9.20
 -12   0   0   74.89    6.10
 -12   0   0   85.89    6.30
 -12   0   0   67.69    7.90
 -12   1   0   65.29    5.70
 -12   1   0   70.19    7.00
 -12   1   0   58.49    7.50
 -12   1   0   45.30    8.60
 -12   1   0   76.19    5.90
 -11   1   0   -1.40    1.70
 -11   1   0    1.10    1.40
 -11   1   0   -0.70    2.50
 -11   1   0    3.50    3.10
 -11   1   0    1.00    2.10
 -10   1   0    1.90    1.50
 -10   1   0    0.50    2.00
 -10   1   0   -0.30    2.20
 -10   1   0    2.10    2.40
 -10   1   0    1.60    1.00
 -10   1   0    0.30    0.90
 -10   1   0    0.80    1.30
  -9   1   0   13.90    3.60
  -9   1   0   36.30    4.30
  -9   1   0   26.10    5.50
  -9   1   0   24.40    2.50
  -9   1   0   26.30    2.60
  -9   1   0   19.00    2.50
  -9   1   0   26.00    2.70
  -8   1   0   44.20    4.50
  -8   1   0   33.70    3.10
  -8   1   0   40.40    3.30
  -8   1   0   42.00    5.10
  -8   1   0   33.00    3.10
  -8   1   0   29.30    5.20
  -8   1   0   27.30    3.00
  -7   1   0    2.40    1.20
  -7   1   0    2.00    1.60
  -7   1   0    1.70    1.00
  -7   1   0    5.10    1.90
  -7   1   0    2.50    1.00
  -7   1   0    2.50    2.10
  -7   1   0    3.00    1.10
   7  -1   0    2.50    0.90
   7  -1   0    2.30    0.90
  -6   1   0    1.50    1.20
  -6   1   0   -0.80    0.60
  -6   1   0    2.80    2.00
  -6   1   0   -0.10    0.70
  -6   1   0    1.20    0.90
  -6   1   0    1.90    1.50
  -6   1   0    0.40    0.90
   6  -1   0   -0.10    0.70
   6  -1   0    0.00    1.00
   6  -1   0   -0.30    1.10
   6  -1   0    0.60    0.80
  -5   1   0    4.20    1.60
  -5   1   0    3.90    1.60
  -5   1   0    3.10    1.00
  -5   1   0    4.30    1.20
  -5   1   0    3.40    1.00
   5  -1   0    3.80    1.10
   5  -1   0    3.50    1.30
   5  -1   0    5.60    1.20
   5  -1   0    3.20    1.60
  -4   1   0    8.90    2.10
  -4   1   0    9.20    1.40
  -4   1   0   11.90    2.20
  -4   1   0    8.20    1.50
  -4   1   0   11.50    1.70
   4  -1   0   12.20    1.90
   4  -1   0   10.80    1.60
   4  -1   0   10.90    2.30
   4  -1   0    8.00    1.50
  -3   1   0    5.50    1.80
  -3   1   0    5.90    1.20
  -3   1   0    7.40    1.20
  -3   1   0    7.90    1.20
  -3   1   0    9.60    1.70
   3  -1   0    8.30    1.70
   3  -1   0    5.00    1.10
   3  -1   0    6.30    1.20
   3  -1   0    8.30    1.60
  -2   1   0   -0.30    0.60
  -2   1   0    0.00    0.60
  -2   1   0   -0.10    0.60
  -2   1   0   -0.40    0.60
  -2   1   0    0.20    0.70
  -2   1   0   -0.50    0.80
   2  -1   0    0.80    1.10
   2  -1   0    0.40    0.50
   2  -1   0    1.10    0.50
   2  -1   0    1.00    0.80
   2  -1   0   -0.20    0.80
   2  -1   0    0.30    0.80
  -1   1   0    0.00    0.50
  -1   1   0   -0.10    0.30
  -1   1   0    0.20    0.50
  -1   1   0   -0.20    0.30
  -1   1   0    0.40    0.40
  -1   1   0    0.50    0.40
   1  -1   0    0.00    0.30
   1  -1   0    0.00    0.50
   1  -1   0   -0.10    0.20
   1  -1   0    0.00    0.40
   1  -1   0    0.50    0.50
   1   1   0    0.60    0.30
   1   1   0    0.00    0.30
  -1  -1   0    0.50    0.30
  -1  -1   0    0.40    0.30
  -1  -1   0    0.40    0.30
  -1  -1   0   -0.20    0.30
  -2  -1   0    1.40    0.40
  -2  -1   0    0.90    0.40
  -3  -1   0   11.10    1.00
  -3  -1   0   14.50    1.00
  -3  -1   0   18.80    2.70
  -4  -1   0    4.40    0.50
  -4  -1   0    5.00    1.50
  -4  -1   0    5.60    1.80
  -4  -1   0    3.30    0.40
  -5  -1   0   11.70    2.60
  -5  -1   0   10.40    2.40
  -6  -1   0    7.80    2.10
  -6  -1   0    5.00    2.30
  -7  -1   0    2.00    1.80
  -7  -1   0    2.80    1.80
  -8  -1   0    1.80    0.60
  -8  -1   0    5.20    2.20
  -8  -1   0    0.70    1.50
  -8  -1   0    1.90    1.80
  -9  -1   0   56.19    5.60
  -9  -1   0   38.30    5.10
  -9  -1   0   32.60    5.90
  -9  -1   0   34.50    3.10
  -9  -1   0   47.00    3.20
 -10  -1   0   11.10    1.70
 -10  -1   0   13.30    3.90
 -10  -1   0   12.50    4.00
 -10  -1   0   10.90    1.70
 -10  -1   0   10.90    4.10
 -11  -1   0    5.30    3.10
 -11  -1   0    4.90    1.30
 -11  -1   0    5.80    3.50
 -11  -1   0    5.20    1.50
 -11  -1   0    7.90    3.60
 -12  -1   0   71.89    8.70
 -12  -1   0   85.99    6.50
 -12  -1   0  113.19    9.80
 -12  -1   0   95.79    9.90
 -12  -1   0   93.29    6.70
 -12   2   0  105.69   11.20
 -12   2   0  101.79    8.30
 -12   2   0  102.29    7.20
 -12   2   0   98.39   10.30
 -12   2   0  103.49    7.20
 -12   2   0   90.19    8.50
 -12   2   0  110.99    8.30
 -11   2   0   39.60    4.30
 -11   2   0   37.70    4.20
 -11   2   0   43.70    5.30
 -11   2   0   42.00    7.10
 -11   2   0   35.40    4.60
 -11   2   0   47.00    4.00
 -10   2   0  509.05   37.20
 -10   2   0  538.85   34.30
 -10   2   0  500.55   34.40
 -10   2   0  556.14   35.10
 -10   2   0  533.75   34.30
 -10   2   0  544.05   34.70
 -10   2   0  563.04   36.90
  10  -2   0  576.94   33.30
  -9   2   0  123.19    8.70
  -9   2   0  116.49    8.60
  -9   2   0  110.49    8.50
  -9   2   0  116.49   10.80
  -9   2   0  126.89    8.70
  -9   2   0  121.59   10.40
  -9   2   0  111.59    9.10
   9  -2   0  117.69    8.00
   9  -2   0  108.99    7.90
  -8   2   0 1246.78   82.09
  -8   2   0 1329.17   83.99
  -8   2   0 1248.68   83.29
  -8   2   0 1323.57   81.79
  -8   2   0 1379.96   81.69
  -8   2   0 1276.67   81.69
  -8   2   0 1287.17   81.69
   8  -2   0 1313.47   84.49
   8  -2   0 1433.96   81.49
   8  -2   0 1399.76   81.39
  -7   2   0   76.39    7.80
  -7   2   0   87.79    6.50
  -7   2   0   75.19    6.50
  -7   2   0   82.09    6.40
  -7   2   0   78.79    7.60
  -7   2   0   95.09    6.90
  -7   2   0   83.89    6.60
   7  -2   0   96.49    6.50
   7  -2   0   86.29    6.50
   7  -2   0   99.39    6.50
   7  -2   0   90.99    7.60
  -6   2   0   54.59    4.80
  -6   2   0   54.39    4.80
  -6   2   0   61.39    4.80
  -6   2   0   56.39    4.70
  -6   2   0   58.29    5.70
  -6   2   0   59.89    6.10
  -6   2   0   59.29    5.00
   6  -2   0   54.89    4.70
   6  -2   0   71.69    4.90
   6  -2   0   63.19    5.70
   6  -2   0   64.49    4.90
  -5   2   0   31.70    3.10
  -5   2   0   35.90    3.30
  -5   2   0   37.60    3.20
  -5   2   0   39.80    4.00
  -5   2   0   30.70    3.20
  -5   2   0   38.90    3.30
   5  -2   0   34.10    3.30
   5  -2   0   37.20    3.90
   5  -2   0   39.70    3.20
   5  -2   0   36.20    3.30
  -4   2   0   65.39    5.00
  -4   2   0   68.79    5.30
  -4   2   0   72.59    5.20
  -4   2   0   75.59    5.90
  -4   2   0   66.09    5.10
   4  -2   0   68.69    4.70
   4  -2   0   66.09    5.20
   4  -2   0   65.39    5.10
   4  -2   0   71.29    4.80
   4  -2   0   80.09    5.90
   4  -2   0   71.09    5.30
  -3   2   0  476.95   33.90
  -3   2   0  597.74   34.20
  -3   2   0  502.35   33.70
  -3   2   0  582.94   33.90
  -3   2   0  546.55   33.60
  -3   2   0  586.84   34.40
   3  -2   0  530.65   33.60
   3  -2   0  558.04   33.60
   3  -2   0  527.75   34.00
  -1   2   0   54.29    4.30
  -1   2   0   51.69    4.10
  -1   2   0   56.99    4.20
  -1   2   0   61.69    4.20
   1  -2   0   62.09    4.20
   1  -2   0   53.79    4.20
   1  -2   0   51.09    4.50
   1  -2   0   56.89    4.10
   1  -2   0   65.59    4.40
   0   2   0  646.44   38.00
   0   2   0  569.54   38.10
   0   2   0  643.64   38.30
   0   2   0  618.94   38.10
   0  -2   0  591.84   38.30
   0  -2   0  651.13   38.20
   1   2   0  115.69    8.20
   1   2   0  138.69    8.10
   1   2   0  116.19    8.00
  -1  -2   0  118.29    8.10
  -1  -2   0  125.79    8.20
  -1  -2   0  130.79    8.20
  -1  -2   0  135.59    8.10
   2   2   0   34.10    2.70
   2   2   0   34.70    2.70
  -2  -2   0   42.00    2.80
  -2  -2   0   34.00    2.70
  -2  -2   0   38.40    2.60
  -2  -2   0   38.20    2.60
   3   2   0  343.27   21.30
   3   2   0  347.97   21.30
  -3  -2   0  336.57   21.40
  -3  -2   0  356.96   21.40
  -4  -2   0  665.73   44.20
  -4  -2   0  741.63   43.10
  -5  -2   0    3.00    1.80
  -6  -2   0 1027.00   64.29
  -7  -2   0   13.00    3.20
  -7  -2   0   14.90    3.30
  -7  -2   0   13.80    3.40
  -8  -2   0  534.85   37.20
  -8  -2   0  584.54   37.30
  -8  -2   0  591.94   37.40
  -9  -2   0    2.70    0.70
  -9  -2   0    2.60    0.60
  -9  -2   0    3.70    2.50
  -9  -2   0    3.60    2.50
  -9  -2   0   -1.60    1.40
 -10  -2   0  574.54   33.80
 -10  -2   0  509.85   36.70
 -10  -2   0  544.75   36.60
 -10  -2   0  549.65   36.90
 -11  -2   0  256.07   18.90
 -11  -2   0  241.38   15.60
 -11  -2   0  246.88   18.90
 -11  -2   0  252.57   15.60
 -11  -2   0  229.38   18.70
 -12  -2   0  195.48   16.00
 -12  -2   0  194.28   12.70
 -12  -2   0  201.38   12.80
 -12  -2   0  184.58   16.10
 -12   3   0   10.20    4.50
 -12   3   0    9.60    2.50
 -12   3   0   14.20    3.20
 -12   3   0   11.60    2.50
 -12   3   0   21.20    6.60
 -12   3   0   11.30    2.90
 -12   3   0   22.00    3.60
 -11   3   0    1.10    2.80
 -11   3   0    3.40    1.60
 -11   3   0    3.30    2.00
 -11   3   0    3.00    2.00
 -11   3   0    3.10    1.80
 -11   3   0    0.70    1.60
 -11   3   0    2.70    3.30
  11  -3   0    2.40    1.40
 -10   3   0   16.10    2.90
 -10   3   0   14.30    3.10
 -10   3   0   22.20    5.60
 -10   3   0    7.40    3.30
 -10   3   0   13.60    2.80
 -10   3   0   17.90    3.40
  10  -3   0   20.00    2.40
  10  -3   0   18.00    2.20
  -9   3   0   50.99    6.40
  -9   3   0   51.59    5.00
  -9   3   0   47.20    4.90
  -9   3   0   62.59    5.40
  -9   3   0   55.99    5.20
  -9   3   0   65.89    7.20
  -9   3   0   54.19    5.20
   9  -3   0   63.49    5.00
   9  -3   0   59.39    4.90
   9  -3   0   54.09    6.10
  -8   3   0   19.90    3.30
  -8   3   0   10.00    3.60
  -8   3   0   14.10    3.90
  -8   3   0   15.00    3.00
  -8   3   0   24.10    2.90
  -8   3   0   25.70    2.90
   8  -3   0   17.50    2.80
   8  -3   0   20.80    2.60
   8  -3   0   27.70    2.90
   8  -3   0   21.00    4.50
  -7   3   0    0.60    1.20
  -7   3   0    1.00    1.60
  -7   3   0    1.60    1.40
  -7   3   0    0.70    1.20
  -7   3   0   -0.60    1.20
  -7   3   0    1.20    1.20
  -7   3   0    0.10    1.70
   7  -3   0    1.60    1.30
   7  -3   0    0.30    1.60
   7  -3   0    0.90    1.20
  -6   3   0   59.99    4.80
  -6   3   0   66.89    5.10
  -6   3   0   56.89    4.90
  -6   3   0   61.39    6.20
  -6   3   0   50.99    5.00
  -6   3   0   53.09    5.10
  -6   3   0   59.19    5.90
   6  -3   0   66.79    5.20
   6  -3   0   63.59    5.80
   6  -3   0   63.69    5.20
  -5   3   0    7.40    2.40
  -5   3   0    7.80    1.80
  -5   3   0    7.10    1.90
  -5   3   0    7.40    1.90
  -5   3   0   10.30    3.00
  -5   3   0    4.60    1.60
  -5   3   0    7.60    1.60
   5  -3   0   10.30    2.10
   5  -3   0    6.50    1.40
   5  -3   0    4.70    1.70
   5  -3   0    6.30    1.80
   5  -3   0    9.00    2.00
  -4   3   0    6.70    1.90
  -4   3   0    3.40    1.50
  -4   3   0    3.70    1.20
  -4   3   0    5.80    1.70
  -4   3   0    7.00    1.80
  -4   3   0    6.10    1.70
   4  -3   0    6.70    1.50
   4  -3   0    4.90    1.50
   4  -3   0    3.70    1.50
   4  -3   0    2.90    1.30
   4  -3   0    3.80    1.40
  -3   3   0   32.50    3.30
  -3   3   0   41.20    3.70
  -3   3   0   35.90    3.30
  -3   3   0   35.40    3.30
   3  -3   0   33.80    3.20
   3  -3   0   35.70    3.00
   3  -3   0   37.90    3.20
   3  -3   0   38.10    3.60
   3  -3   0   33.20    3.40
  -2   3   0   13.90    2.20
  -2   3   0    9.40    2.00
  -2   3   0   18.40    2.50
  -2   3   0   13.30    2.40
   2  -3   0   18.50    2.80
   2  -3   0   14.90    2.20
   2  -3   0   18.80    2.50
   2  -3   0   14.60    2.30
   2  -3   0   17.00    2.60
   2  -3   0   13.50    2.00
  -1   3   0    8.80    1.60
  -1   3   0   10.00    1.80
  -1   3   0   11.40    2.00
  -1   3   0   15.70    2.40
  -1   3   0    8.60    1.80
  -1   3   0   11.30    1.90
   1  -3   0   11.70    2.10
   1  -3   0    7.00    1.80
   1  -3   0    7.60    1.50
   1  -3   0    8.90    1.90
   1  -3   0    8.90    1.90
   0   3   0    4.30    1.40
   0   3   0    4.50    1.40
   0   3   0    5.10    1.50
   0   3   0    5.60    1.40
   0   3   0    3.70    1.00
   0   3   0    5.00    1.30
   0  -3   0    3.30    1.10
   0  -3   0    3.30    1.30
   0  -3   0    3.20    1.40
   0  -3   0    3.50    1.20
   0  -3   0    5.30    1.40
   1   3   0    1.70    1.10
   1   3   0    1.80    0.90
   1   3   0   -0.20    0.20
   1   3   0    0.90    0.80
  -1  -3   0    0.50    0.90
  -1  -3   0    0.00    0.90
  -1  -3   0   -0.10    0.80
   2   3   0    6.20    1.00
   2   3   0    5.20    1.40
   2   3   0    5.20    1.30
   2   3   0    4.30    0.90
  -2  -3   0    4.40    1.20
  -2  -3   0    4.80    1.20
  -2  -3   0    3.40    1.20
   3   3   0   14.40    1.60
   3   3   0   14.20    1.60
  -3  -3   0   14.20    1.60
  -3  -3   0   14.30    1.70
  -3  -3   0   10.40    1.40
   4   3   0   22.20    1.90
  -4  -3   0   21.90    2.00
  -4  -3   0   24.60    1.80
  -5  -3   0    2.00    1.20
  -5  -3   0    1.30    0.40
  -5  -3   0    2.00    0.60
  -5  -3   0    1.70    0.70
  -6  -3   0   -0.30    0.30
  -6  -3   0   -1.20    0.90
  -6  -3   0    0.70    1.60
  -6  -3   0    0.20    0.30
  -7  -3   0    6.00    2.30
  -7  -3   0    6.60    2.50
  -8  -3   0   50.09    5.50
  -8  -3   0   61.09    6.00
  -8  -3   0   53.99    5.60
  -9  -3   0    4.60    2.60
  -9  -3   0    5.70    2.60
  -9  -3   0    1.60    0.60
  -9  -3   0    4.40    2.50
  -9  -3   0    2.90    0.60
 -10  -3   0   25.70    5.00
 -10  -3   0   20.00    4.30
 -10  -3   0   21.20    1.90
 -10  -3   0   24.70    5.00
 -10  -3   0   24.90    1.90
 -11  -3   0    9.80    3.70
 -11  -3   0    6.80    3.20
 -11  -3   0    7.50    1.30
 -11  -3   0    9.60    3.80
 -12  -3   0   23.90    2.20
 -12  -3   0   14.00    4.40
 -12  -3   0   16.50    4.50
 -12  -3   0   14.80    4.50
 -12  -3   0   18.80    2.00
 -12   4   0  191.48   13.70
 -12   4   0  192.08   13.60
 -12   4   0  180.68   15.70
 -12   4   0  171.98   13.10
 -12   4   0  172.18   13.20
 -12   4   0  188.88   16.80
  12  -4   0  169.58   11.90
  12  -4   0  176.38   12.10
 -11   4   0    6.90    2.70
 -11   4   0    7.90    4.00
 -11   4   0    8.20    2.90
 -11   4   0    6.70    2.50
 -11   4   0    6.50    3.40
 -11   4   0    8.90    2.70
 -11   4   0   -0.60    2.70
  11  -4   0    5.50    1.90
  11  -4   0    4.00    1.90
 -10   4   0   34.00    7.30
 -10   4   0   30.10    4.90
 -10   4   0   36.20    4.70
 -10   4   0   30.60    5.80
 -10   4   0   28.20    6.90
 -10   4   0   25.10    4.40
 -10   4   0   32.70    5.60
  10  -4   0   27.10    3.40
  -9   4   0  131.09   11.00
  -9   4   0  118.79    9.40
  -9   4   0  113.59    9.30
  -9   4   0  128.39    9.00
  -9   4   0  103.59   10.80
  -9   4   0  111.29    9.20
  -9   4   0  129.79    9.60
   9  -4   0  110.49    8.50
   9  -4   0  122.39    9.10
   9  -4   0  121.59   10.60
   9  -4   0  119.49    9.10
  -8   4   0  513.25   34.40
  -8   4   0  524.45   33.70
  -8   4   0  555.84   34.30
  -8   4   0  582.84   36.00
  -8   4   0  501.75   34.30
  -8   4   0  498.55   34.10
  -8   4   0  471.25   35.70
   8  -4   0  557.74   33.60
   8  -4   0  559.64   35.50
   8  -4   0  570.34   34.20
   8  -4   0  512.15   34.10
  -7   4   0  229.58   15.60
  -7   4   0  221.68   14.90
  -7   4   0  219.18   15.30
  -7   4   0  224.58   15.60
  -7   4   0  225.18   15.30
  -7   4   0  196.18   16.10
  -7   4   0  224.08   17.00
   7  -4   0  235.88   14.90
   7  -4   0  203.58   15.30
   7  -4   0  239.38   15.50
   7  -4   0  222.28   14.10
   7  -4   0  222.38   17.90
  -6   4   0  202.98   13.60
  -6   4   0  180.98   13.80
  -6   4   0  203.18   12.90
  -6   4   0  182.68   14.10
  -6   4   0  181.68   13.40
  -6   4   0  175.28   13.10
  -6   4   0  189.88   14.50
   6  -4   0  204.28   12.60
   6  -4   0  200.98   12.50
   6  -4   0  177.38   12.90
   6  -4   0  173.78   13.80
   6  -4   0  203.48   13.50
   6  -4   0  187.58   13.40
  -5   4   0    2.00    1.50
  -5   4   0    2.20    1.40
  -5   4   0    2.90    1.60
  -5   4   0    1.20    1.40
  -5   4   0    2.90    2.20
  -5   4   0    3.30    2.20
   5  -4   0    0.80    1.10
   5  -4   0    1.10    1.10
   5  -4   0    2.10    1.80
   5  -4   0    2.30    1.30
   5  -4   0    0.50    0.70
   5  -4   0    2.00    1.30
  -4   4   0  218.18   15.70
  -4   4   0  245.78   15.70
  -4   4   0  215.38   15.60
  -4   4   0  203.88   15.90
  -4   4   0  235.18   16.40
  -4   4   0  226.18   15.50
   4  -4   0  246.58   15.90
   4  -4   0  225.98   15.20
   4  -4   0  225.08   16.00
   4  -4   0  263.07   16.00
   4  -4   0  237.98   15.30
   4  -4   0  234.68   15.10
  -3   4   0 1177.38   68.99
  -3   4   0 1120.19   68.49
  -3   4   0 1081.69   68.29
  -3   4   0 1046.30   68.19
   3  -4   0 1149.89   67.89
   3  -4   0 1088.09   68.49
   3  -4   0 1091.49   68.09
   3  -4   0 1132.69   68.49
   3  -4   0 1132.49   68.19
   3  -4   0 1018.10   68.39
  -2   4   0 3949.50  229.48
  -2   4   0 3918.81  229.48
  -2   4   0 3644.44  229.38
  -2   4   0 3419.06  229.08
   2  -4   0 3726.33  229.48
   2  -4   0 3800.52  229.38
   2  -4   0 3879.61  229.18
  -1   4   0 2792.02  166.38
  -1   4   0 2896.41  166.48
  -1   4   0 2815.32  166.28
  -1   4   0 2859.61  166.68
   1  -4   0 2382.26  166.48
   1  -4   0 2740.13  166.28
   1  -4   0 2862.91  166.68
   1  -4   0 2463.45  166.28
   0   4   0  604.74   37.40
   0   4   0  632.84   37.10
   0   4   0  628.74   37.70
   0   4   0  578.54   37.50
   0   4   0  551.34   37.60
   0   4   0  591.84   37.40
   0  -4   0  569.74   37.50
   0  -4   0  617.84   37.50
   0  -4   0  604.24   37.40
   0  -4   0  613.84   37.70
   1   4   0   15.00    1.90
   1   4   0   15.30    2.40
   1   4   0   14.90    1.90
   1   4   0   16.00    1.90
   1   4   0   12.00    1.20
  -1  -4   0   16.60    2.50
  -1  -4   0   18.00    2.50
  -1  -4   0   22.80    2.90
  -1  -4   0   13.90    2.40
  -1  -4   0   17.10    2.50
   2   4   0  217.48   13.30
   2   4   0  214.88   13.80
   2   4   0  203.18   13.20
  -2  -4   0  197.78   13.70
  -2  -4   0  202.68   13.50
  -2  -4   0  212.48   13.50
  -2  -4   0  202.48   13.80
   3   4   0 1674.43   99.69
   3   4   0 1768.52   99.79
  -3  -4   0 1564.84   99.49
  -3  -4   0 1539.95   99.69
  -3  -4   0 1675.73   98.99
  -3  -4   0 1577.34   99.69
  -3  -4   0 1596.84   99.49
   4   4   0  971.40   58.59
   4   4   0 1050.09   58.59
  -4  -4   0  838.72   58.59
  -4  -4   0  895.01   58.39
  -4  -4   0  968.40   58.49
  -4  -4   0  996.00   58.49
  -4  -4   0  950.30   58.69
   5   4   0   99.39    6.50
   5   4   0   96.69    6.40
  -5  -4   0   96.09    6.70
  -5  -4   0  105.09    7.10
  -5  -4   0   89.79    6.60
  -5  -4   0   91.69    8.00
  -5  -4   0   96.19    6.50
  -5  -4   0   93.39    6.50
  -6  -4   0  446.76   28.70
  -6  -4   0  476.45   28.80
  -6  -4   0  447.66   30.60
  -6  -4   0  440.46   28.70
  -6  -4   0  516.45   28.80
  -6  -4   0  450.75   29.60
  -7  -4   0    2.20    0.80
  -7  -4   0    1.30    1.50
  -7  -4   0    2.00    2.20
  -8  -4   0   49.00    5.70
  -8  -4   0   53.29    5.40
  -8  -4   0   50.49    6.00
  -8  -4   0   59.79    4.00
  -9  -4   0   52.39    6.00
  -9  -4   0   54.89    3.80
  -9  -4   0   54.09    4.10
  -9  -4   0   53.39    5.60
  -9  -4   0   45.60    5.90
 -10  -4   0  507.05   32.80
 -10  -4   0  501.05   32.50
 -10  -4   0  465.05   31.90
 -10  -4   0  450.85   29.30
 -10  -4   0  462.15   29.30
 -11  -4   0   41.50    7.60
 -11  -4   0   33.70    3.00
 -11  -4   0   36.70    3.00
 -11  -4   0   43.60    7.10
 -11  -4   0   46.00    7.40
 -12  -4   0    4.80    3.40
 -12  -4   0   17.70    4.50
 -12  -4   0    9.90    4.60
 -12  -4   0   10.20    1.70
 -12   5   0   21.90    4.20
 -12   5   0   17.50    6.20
 -12   5   0   14.90    4.10
 -12   5   0   19.10    3.90
 -12   5   0   19.70    6.20
 -12   5   0   26.40    5.70
  12  -5   0   15.80    3.70
 -11   5   0   27.00    4.40
 -11   5   0   31.30    5.00
 -11   5   0   18.40    4.90
 -11   5   0   24.50    4.60
 -11   5   0   19.30    4.20
 -11   5   0   29.60    7.10
  11  -5   0   25.60    4.00
  11  -5   0   26.30    5.60
 -10   5   0   37.40    5.00
 -10   5   0   44.70    5.30
 -10   5   0   41.40    5.10
 -10   5   0   62.99    7.80
  10  -5   0   60.29    6.20
  10  -5   0   49.80    4.30
  10  -5   0   63.19    5.40
  -9   5   0   10.70    4.00
  -9   5   0   14.20    3.30
  -9   5   0    6.70    3.00
  -9   5   0   12.30    3.00
  -9   5   0   12.10    3.20
  -9   5   0   15.10    3.40
   9  -5   0   13.80    4.00
   9  -5   0   15.60    3.00
   9  -5   0    9.80    2.20
  -8   5   0    3.60    2.60
  -8   5   0    1.30    1.60
  -8   5   0    0.40    1.60
  -8   5   0    0.70    1.70
  -8   5   0    0.80    1.90
  -8   5   0    2.90    1.80
   8  -5   0    1.70    1.40
   8  -5   0    2.90    1.70
   8  -5   0    0.80    1.50
   8  -5   0    1.80    1.70
   8  -5   0    1.50    0.90
  -7   5   0    3.80    2.50
  -7   5   0    2.30    2.00
  -7   5   0    0.70    1.50
  -7   5   0   -1.00    1.30
  -7   5   0   -0.50    1.30
  -7   5   0    1.80    1.80
   7  -5   0   -1.00    1.20
   7  -5   0    1.90    1.70
   7  -5   0    0.30    1.40
   7  -5   0    2.60    1.20
   7  -5   0    2.20    1.50
   7  -5   0    2.10    2.70
  -6   5   0    1.50    1.60
  -6   5   0    1.10    1.40
  -6   5   0    4.20    2.30
  -6   5   0    2.40    1.90
  -6   5   0    5.30    2.10
  -6   5   0    1.90    1.70
   6  -5   0    0.40    1.30
   6  -5   0    5.90    1.70
   6  -5   0    3.00    1.50
   6  -5   0    0.50    1.50
  -5   5   0   19.70    3.60
  -5   5   0   25.60    4.50
  -5   5   0   21.10    3.80
  -5   5   0   24.80    3.80
  -5   5   0   20.40    3.70
  -5   5   0   27.70    3.50
   5  -5   0   20.70    3.70
   5  -5   0   30.90    5.00
   5  -5   0   27.10    3.40
   5  -5   0   29.80    3.10
   5  -5   0   30.00    2.90
   5  -5   0   21.90    2.90
  -4   5   0    0.00    1.40
  -4   5   0    1.40    1.50
  -4   5   0    1.00    1.70
  -4   5   0    3.60    2.00
  -4   5   0    1.60    1.30
  -4   5   0    3.20    1.80
   4  -5   0    1.20    1.40
   4  -5   0    2.00    1.80
   4  -5   0    1.70    1.60
   4  -5   0    0.40    1.30
   4  -5   0    2.50    1.40
   4  -5   0    1.80    1.40
  -3   5   0    5.20    1.90
  -3   5   0    4.80    2.00
  -3   5   0    2.70    1.50
  -3   5   0    4.90    1.90
  -3   5   0    5.20    2.00
   3  -5   0    3.50    1.90
   3  -5   0    4.20    1.80
   3  -5   0    7.30    2.20
   3  -5   0    1.80    1.50
   3  -5   0    6.10    1.80
   3  -5   0    5.60    2.10
  -2   5   0   15.70    3.00
  -2   5   0   11.10    2.60
  -2   5   0   12.30    2.60
  -2   5   0   11.60    2.40
  -2   5   0   12.40    2.50
  -2   5   0    8.20    1.90
   2  -5   0    8.20    2.30
   2  -5   0   11.20    2.50
   2  -5   0    6.60    1.90
   2  -5   0   11.50    2.40
   2  -5   0   10.60    2.50
  -1   5   0   58.79    5.00
  -1   5   0   56.59    4.70
  -1   5   0   57.49    5.20
  -1   5   0   65.09    5.00
  -1   5   0   57.89    4.90
  -1   5   0   65.09    5.30
   1  -5   0   43.80    4.80
   1  -5   0   46.30    4.60
   1  -5   0   55.09    4.90
   1  -5   0   57.59    5.10
   1  -5   0   53.99    4.80
   0   5   0   15.80    1.80
   0   5   0   12.90    2.60
   0   5   0   13.20    2.70
   0   5   0   18.90    2.90
   0   5   0   20.60    2.90
   0   5   0   12.80    2.50
   0  -5   0   13.40    2.50
   0  -5   0   13.10    2.90
   0  -5   0   15.50    2.80
   0  -5   0   15.60    2.70
   0  -5   0   17.20    3.00
   1   5   0    3.40    1.60
   1   5   0    6.70    1.10
   1   5   0    6.20    1.70
   1   5   0    5.90    1.70
   1   5   0    5.40    1.90
  -1  -5   0    4.40    1.80
  -1  -5   0    5.60    1.70
  -1  -5   0    3.50    1.60
  -1  -5   0    6.50    2.00
  -1  -5   0    3.00    1.30
   2   5   0    0.20    1.00
   2   5   0    0.30    1.00
   2   5   0    0.60    1.10
  -2  -5   0    1.60    1.30
  -2  -5   0   -1.10    0.80
  -2  -5   0    0.30    1.10
  -2  -5   0   -0.20    1.00
  -2  -5   0   -0.20    1.20
   3   5   0    1.70    1.30
   3   5   0    2.10    0.90
   3   5   0    1.40    1.20
  -3  -5   0    0.40    1.00
  -3  -5   0    1.60    1.20
  -3  -5   0   -0.20    0.90
  -3  -5   0    1.20    1.20
   4   5   0    0.90    1.00
   4   5   0   -0.80    0.80
  -4  -5   0    0.40    0.90
  -4  -5   0   -0.80    0.80
  -4  -5   0    0.40    0.90
  -4  -5   0    0.20    0.50
  -4  -5   0    0.30    0.90
   5   5   0    2.80    1.20
   5   5   0    2.40    1.00
  -5  -5   0    0.00    0.90
  -5  -5   0    1.70    1.00
  -5  -5   0    2.00    1.10
  -5  -5   0    2.00    1.20
  -5  -5   0    1.50    1.10
   6   5   0    9.70    1.40
   6   5   0   11.80    1.50
  -6  -5   0   10.20    1.80
  -6  -5   0   11.50    1.90
  -6  -5   0    9.70    2.10
  -6  -5   0   14.50    3.80
  -6  -5   0    8.30    1.80
  -6  -5   0    9.40    1.80
  -7  -5   0   16.40    2.80
  -7  -5   0   13.70    2.20
  -7  -5   0   13.30    2.90
  -7  -5   0   18.80    2.00
  -7  -5   0   26.40    5.10
  -7  -5   0   15.30    1.80
  -8  -5   0    0.50    1.50
  -8  -5   0    0.30    0.90
  -8  -5   0    3.70    2.50
  -8  -5   0    0.70    1.00
  -9  -5   0   16.30    4.10
  -9  -5   0   22.00    5.00
  -9  -5   0   19.00    2.10
  -9  -5   0   16.80    2.10
  -9  -5   0   20.90    3.90
 -10  -5   0   51.69    4.20
 -10  -5   0   59.99    6.70
 -10  -5   0   57.19    4.30
 -10  -5   0   57.89    5.90
 -11  -5   0    2.80    1.40
 -11  -5   0    1.80    3.10
 -11  -5   0    0.70    2.10
 -11  -5   0    5.00    2.80
 -11  -5   0    5.00    1.40
 -12   6   0   13.50    5.60
 -12   6   0    9.90    3.40
 -12   6   0    7.20    3.30
 -12   6   0   18.90    4.60
 -12   6   0   13.70    5.00
  12  -6   0   14.30    3.50
 -11   6   0   44.70    5.60
 -11   6   0   47.80    5.90
 -11   6   0   80.99   12.20
 -11   6   0   46.40    5.70
 -11   6   0   47.60    8.20
 -11   6   0   43.20    5.60
  11  -6   0   53.59    5.70
  11  -6   0   47.00    5.40
  11  -6   0   61.19    9.70
 -10   6   0  103.89    9.20
 -10   6   0   97.69    9.10
 -10   6   0  121.19    9.80
 -10   6   0  104.49    9.30
 -10   6   0  111.69   11.40
 -10   6   0  110.69   10.80
  10  -6   0  108.29    9.30
  10  -6   0  119.59   10.60
  10  -6   0  101.19    7.80
  10  -6   0   96.49    8.70
  -9   6   0  144.99   14.50
  -9   6   0  135.89   11.30
  -9   6   0  145.19   15.00
  -9   6   0  177.78   13.50
  -9   6   0  125.79   11.30
  -9   6   0  141.49   11.40
   9  -6   0  138.79   10.10
   9  -6   0  147.39   11.30
  -8   6   0   85.09    7.90
  -8   6   0   91.39    7.90
  -8   6   0   89.39    8.80
  -8   6   0   76.99    7.50
  -8   6   0   81.39    8.80
  -8   6   0   80.29    7.50
   8  -6   0   75.09    8.00
   8  -6   0   82.59    6.30
   8  -6   0   85.79    6.90
   8  -6   0   95.69    6.70
  -7   6   0  243.58   18.60
  -7   6   0  260.07   17.70
  -7   6   0  255.57   17.40
  -7   6   0  262.17   18.50
  -7   6   0  213.78   17.20
   7  -6   0  247.88   16.30
   7  -6   0  241.98   16.60
   7  -6   0  236.48   17.30
   7  -6   0  230.38   17.80
  -6   6   0  258.87   19.30
  -6   6   0  299.87   19.70
  -6   6   0  296.97   20.70
  -6   6   0  309.37   20.10
  -6   6   0  302.67   20.50
   6  -6   0  253.87   19.50
   6  -6   0  242.48   19.70
   6  -6   0  309.97   18.90
   6  -6   0  292.87   19.00
   6  -6   0  267.57   18.80
   6  -6   0  288.77   19.70
  -5   6   0 1257.37   76.39
  -5   6   0 1203.68   76.09
  -5   6   0 1143.89   75.29
  -5   6   0 1215.08   75.89
  -5   6   0 1252.67   75.89
   5  -6   0 1286.37   75.89
   5  -6   0 1181.08   74.89
   5  -6   0 1139.59   75.59
   5  -6   0 1188.68   74.59
   5  -6   0 1215.68   74.99
  -4   6   0 1189.18   78.29
  -4   6   0 1191.18   78.39
  -4   6   0 1303.97   78.49
  -4   6   0 1170.28   77.79
  -4   6   0 1361.96   78.79
  -4   6   0 1159.88   77.89
   4  -6   0 1333.17   77.49
   4  -6   0 1354.66   77.89
   4  -6   0 1254.97   77.69
   4  -6   0 1106.19   78.09
   4  -6   0 1356.06   78.59
  -3   6   0   58.89    5.60
  -3   6   0   49.10    5.00
  -3   6   0   66.49    5.70
  -3   6   0   64.29    5.60
  -3   6   0   53.39    5.40
  -3   6   0   48.50    5.00
   3  -6   0   47.30    5.30
   3  -6   0   56.19    5.50
   3  -6   0   62.79    5.30
   3  -6   0   57.39    5.10
   3  -6   0   46.60    5.10
  -2   6   0  145.19   10.50
  -2   6   0  157.08   10.60
  -2   6   0  139.89   10.40
  -2   6   0  155.48   10.90
  -2   6   0  117.49   10.40
  -2   6   0  136.99   10.50
   2  -6   0  132.49   10.30
   2  -6   0  145.79   10.40
   2  -6   0  166.28   11.10
   2  -6   0  138.09   10.70
   2  -6   0  131.09   10.50
  -1   6   0  241.98   17.30
  -1   6   0  243.08   17.60
  -1   6   0  258.17   17.10
  -1   6   0  246.08   17.00
  -1   6   0  265.77   16.80
  -1   6   0  282.47   17.70
   1  -6   0  231.58   16.90
   1  -6   0  258.27   17.10
   1  -6   0  221.88   17.20
   1  -6   0  293.07   17.80
   1  -6   0  241.48   17.10
   0   6   0  482.55   29.30
   0   6   0  472.85   28.40
   0   6   0  441.56   29.30
   0   6   0  443.46   28.90
   0   6   0  492.55   29.10
   0   6   0  482.45   29.50
   0  -6   0  416.46   29.40
   0  -6   0  389.86   28.90
   0  -6   0  407.96   29.50
   0  -6   0  497.65   29.70
   0  -6   0  438.86   29.00
   1   6   0  313.17   20.50
   1   6   0  327.97   21.10
   1   6   0  314.97   20.50
   1   6   0  324.57   19.70
   1   6   0  309.77   21.00
  -1  -6   0  326.87   21.10
  -1  -6   0  293.77   20.90
  -1  -6   0  308.47   20.80
  -1  -6   0  320.57   20.90
   2   6   0 3670.63  223.38
   2   6   0 3745.33  223.38
  -2  -6   0 3919.51  224.18
  -2  -6   0 3509.55  223.78
  -2  -6   0 3776.62  224.18
  -2  -6   0 3394.96  223.98
  -2  -6   0 3665.13  223.78
   3   6   0  171.68   13.00
   3   6   0  200.38   12.40
   3   6   0  189.48   12.40
   3   6   0  191.38   13.20
  -3  -6   0  177.88   13.00
  -3  -6   0  186.88   13.00
  -3  -6   0  209.48   13.50
  -3  -6   0  190.58   13.30
   4   6   0   21.00    2.80
   4   6   0   21.20    2.60
  -4  -6   0   21.60    2.80
  -4  -6   0   25.50    3.60
  -4  -6   0   26.30    3.60
  -4  -6   0   22.20    2.70
   5   6   0  283.67   16.60
   5   6   0  239.28   16.30
  -5  -6   0  249.58   16.60
  -5  -6   0  250.77   15.50
  -5  -6   0  246.28   16.50
  -5  -6   0  228.08   16.50
  -5  -6   0  257.27   15.60
  -5  -6   0  233.38   16.40
   6   6   0   74.69    5.30
   6   6   0   75.59    5.30
  -6  -6   0   71.89    7.20
  -6  -6   0   67.49    5.50
  -6  -6   0   75.89    5.60
  -6  -6   0   58.19    5.40
  -6  -6   0   69.39    5.10
  -6  -6   0   62.89    5.50
   7   6   0    4.40    1.00
  -7  -6   0    4.50    1.50
  -7  -6   0    4.40    1.60
  -7  -6   0    3.10    1.50
  -7  -6   0    3.90    1.50
  -7  -6   0    4.80    1.60
  -7  -6   0    5.00    3.10
  -8  -6   0  683.33   45.80
  -8  -6   0  709.23   48.30
  -8  -6   0  693.93   45.40
  -8  -6   0  809.52   46.00
  -8  -6   0  742.63   45.30
  -8  -6   0  772.72   46.40
  -9  -6   0  632.54   38.60
  -9  -6   0  577.84   38.50
  -9  -6   0  648.54   41.90
 -10  -6   0   62.29    7.40
 -10  -6   0   71.99    5.50
 -10  -6   0   74.99    9.20
 -10  -6   0   66.99    6.40
 -10  -6   0   66.49    5.40
 -11  -6   0   87.19    8.90
 -11  -6   0   64.89    5.40
 -11  -6   0   63.69    7.50
 -11  -6   0   71.79    5.60
 -11  -6   0   72.19    6.90
 -11   7   0   45.10    8.00
 -11   7   0   46.60    8.50
 -11   7   0   55.89    6.30
 -11   7   0   40.90    5.50
 -11   7   0   34.30    7.70
  11  -7   0   36.80    7.60
  11  -7   0   59.49    6.00
 -10   7   0    2.30    2.10
 -10   7   0    1.40    2.40
 -10   7   0   -2.10    1.80
 -10   7   0   -1.10    2.00
 -10   7   0    1.00    2.50
 -10   7   0    0.60    2.40
  10  -7   0    0.20    2.40
  10  -7   0   -0.70    2.70
  10  -7   0   -0.30    1.30
  -9   7   0   19.60    4.00
  -9   7   0   14.60    3.70
  -9   7   0   15.60    3.80
  -9   7   0   19.90    5.10
  -9   7   0   13.90    4.20
  -9   7   0   20.60    4.30
   9  -7   0   11.80    2.50
   9  -7   0   12.60    3.70
  -8   7   0   11.70    4.10
  -8   7   0    0.00    2.10
  -8   7   0    4.10    2.40
  -8   7   0    1.60    2.10
  -8   7   0   -1.00    2.10
  -8   7   0    0.70    1.90
   8  -7   0    1.90    1.50
   8  -7   0    2.30    1.70
   8  -7   0    2.00    1.80
   8  -7   0    2.30    2.00
  -7   7   0  113.29   11.00
  -7   7   0  130.19   11.00
  -7   7   0  159.08   11.90
  -7   7   0  135.39   11.90
  -7   7   0  116.49   10.90
   7  -7   0  156.58   11.70
   7  -7   0  158.68   10.60
   7  -7   0  147.79   11.90
  -6   7   0   12.40    3.40
  -6   7   0   11.70    3.50
  -6   7   0   11.30    3.20
  -6   7   0    5.70    2.50
  -6   7   0    4.60    2.50
  -6   7   0    9.70    3.20
   6  -7   0    7.60    2.90
   6  -7   0   11.20    2.60
   6  -7   0   13.60    3.40
   6  -7   0   10.50    3.00
   6  -7   0   15.70    3.10
   6  -7   0   10.40    2.70
  -5   7   0   45.00    5.40
  -5   7   0   44.40    8.70
  -5   7   0   43.20    5.40
  -5   7   0   52.19    5.60
  -5   7   0   39.00    4.90
   5  -7   0   40.50    5.10
   5  -7   0   48.40    5.40
   5  -7   0   38.80    4.90
   5  -7   0   38.00    4.50
   5  -7   0   55.79    4.60
   5  -7   0   57.19    5.00
  -4   7   0    9.90    2.80
  -4   7   0    8.20    2.60
  -4   7   0   10.20    2.90
  -4   7   0   11.20    2.90
  -4   7   0    9.40    2.70
  -4   7   0   14.40    3.40
   4  -7   0   14.00    2.70
   4  -7   0   14.00    3.10
   4  -7   0   17.10    3.80
   4  -7   0   10.60    3.00
   4  -7   0   16.80    3.30
   4  -7   0    9.20    2.90
  -3   7   0    5.90    2.40
  -3   7   0    5.30    2.30
  -3   7   0    6.30    2.60
  -3   7   0    7.20    2.80
  -3   7   0    2.00    1.70
  -3   7   0    5.20    2.20
   3  -7   0    6.00    2.40
   3  -7   0    5.10    2.30
   3  -7   0    1.70    1.90
   3  -7   0    2.50    1.90
   3  -7   0    3.40    2.00
  -2   7   0   11.40    2.90
  -2   7   0   13.30    3.10
  -2   7   0   11.60    3.20
  -2   7   0   15.70    3.40
  -2   7   0   16.00    3.30
  -2   7   0   12.70    3.10
   2  -7   0   17.90    3.80
   2  -7   0   13.10    3.20
   2  -7   0   12.60    3.20
   2  -7   0   14.60    3.30
   2  -7   0   14.10    3.20
  -1   7   0    5.50    2.20
  -1   7   0    7.00    2.40
  -1   7   0    8.00    2.50
  -1   7   0    5.80    2.00
  -1   7   0    3.60    2.00
  -1   7   0    9.20    2.30
   1  -7   0    4.10    2.00
   1  -7   0    6.70    2.20
   1  -7   0    7.40    2.30
   1  -7   0    5.90    2.40
   0   7   0    0.20    1.50
   0   7   0    0.60    1.20
   0   7   0    0.20    0.90
   0   7   0    0.80    1.40
   0   7   0   -0.70    1.10
   0   7   0   -0.50    1.20
   0  -7   0    0.50    1.30
   0  -7   0    0.50    1.30
   0  -7   0    1.10    1.50
   0  -7   0    0.80    1.50
   0  -7   0   -1.20    1.20
   1   7   0    2.60    1.70
   1   7   0    2.30    1.90
   1   7   0    0.60    1.60
   1   7   0    2.10    1.60
   1   7   0    2.10    0.90
  -1  -7   0    0.20    1.30
  -1  -7   0    1.70    1.70
  -1  -7   0    0.00    1.30
  -1  -7   0    1.60    1.70
  -1  -7   0   -0.20    1.40
   2   7   0    4.40    1.60
   2   7   0    5.10    2.00
   2   7   0    2.90    1.70
   2   7   0    6.50    1.90
  -2  -7   0    4.60    2.00
  -2  -7   0    4.60    1.90
  -2  -7   0    4.30    2.00
  -2  -7   0    3.80    1.90
  -2  -7   0    4.60    2.00
   3   7   0    2.50    1.50
   3   7   0    4.00    1.40
   3   7   0    6.30    1.50
  -3  -7   0    5.10    2.00
  -3  -7   0    2.90    1.70
  -3  -7   0    3.20    1.80
  -3  -7   0    5.90    2.10
  -3  -7   0    3.30    1.80
   4   7   0   12.30    2.60
   4   7   0   19.60    1.70
   4   7   0   17.50    3.00
  -4  -7   0   13.10    2.70
  -4  -7   0   18.70    3.30
  -4  -7   0   12.00    2.70
  -4  -7   0   10.80    2.60
   5   7   0    1.00    1.10
   5   7   0    3.60    1.60
  -5  -7   0    2.00    1.70
  -5  -7   0    2.40    1.50
  -5  -7   0    3.90    1.70
  -5  -7   0    1.10    1.30
   6   7   0   21.60    2.60
  -6  -7   0   29.50    3.20
  -6  -7   0   20.10    3.30
  -6  -7   0   15.80    3.00
   7   7   0    7.80    1.50
   7   7   0    5.10    1.40
  -7  -7   0    8.50    1.50
  -7  -7   0    7.20    2.00
  -7  -7   0    5.20    1.70
  -7  -7   0    9.60    3.70
  -7  -7   0    9.10    2.20
  -8  -7   0    5.90    1.60
  -8  -7   0    3.20    1.30
  -8  -7   0    4.20    1.80
  -8  -7   0    5.80    3.40
  -8  -7   0    3.20    1.40
  -9  -7   0   13.90    4.20
  -9  -7   0   10.10    2.20
  -9  -7   0    7.50    2.10
  -9  -7   0    8.60    1.00
  -9  -7   0    6.40    1.10
 -10  -7   0    6.50    3.60
 -10  -7   0    3.80    3.00
 -10  -7   0    1.00    1.60
 -10  -7   0    5.20    2.00
 -11  -7   0   30.90    6.40
 -11  -7   0   23.30    6.00
 -11  -7   0   21.60    4.00
 -11  -7   0   27.90    4.60
 -11   8   0   58.09    8.50
 -11   8   0   55.49    9.90
 -11   8   0   50.49    8.00
 -11   8   0   56.69    8.70
 -11   8   0   53.69    8.20
 -10   8   0  152.38   13.20
 -10   8   0  145.79   13.20
 -10   8   0  179.98   15.70
 -10   8   0  159.88   13.30
 -10   8   0  183.38   14.00
 -10   8   0  169.78   15.00
  10  -8   0  169.38   15.80
  10  -8   0  161.18   10.60
  10  -8   0  150.38   10.90
  10  -8   0  167.28   13.20
  10  -8   0  144.59   13.90
  10  -8   0  165.08   11.40
  -9   8   0    7.90    3.30
  -9   8   0    3.50    2.90
  -9   8   0    6.50    3.60
  -9   8   0   -1.20    2.40
  -9   8   0    7.50    3.50
  -9   8   0    7.10    3.80
   9  -8   0    6.00    2.00
   9  -8   0    4.20    2.30
   9  -8   0    3.50    2.20
  -8   8   0  557.24   37.60
  -8   8   0  579.34   39.20
  -8   8   0  537.75   37.70
  -8   8   0  583.54   42.80
  -8   8   0  495.55   37.20
   8  -8   0  588.94   36.30
   8  -8   0  569.44   36.60
   8  -8   0  603.24   38.00
   8  -8   0  564.84   36.40
  -7   8   0  157.08   13.10
  -7   8   0  155.58   13.50
  -7   8   0  152.08   12.70
  -7   8   0  144.09   12.60
  -7   8   0  164.98   14.00
  -7   8   0  171.18   13.40
   7  -8   0  163.18   13.20
   7  -8   0  162.88   11.90
   7  -8   0  150.38   12.80
   7  -8   0  174.38   12.20
   7  -8   0  171.88   13.30
   7  -8   0  157.08   12.00
  -6   8   0 1110.89   65.99
  -6   8   0  981.50   64.89
  -6   8   0  944.01   64.29
  -6   8   0 1009.80   65.29
  -6   8   0  936.41   64.29
  -6   8   0 1119.29   65.39
   6  -8   0 1064.79   63.99
   6  -8   0 1035.00   63.49
   6  -8   0  916.31   64.79
   6  -8   0 1034.30   64.89
  -5   8   0  433.96   30.30
  -5   8   0  457.35   31.10
  -5   8   0  464.25   30.90
  -5   8   0  439.56   30.30
  -5   8   0  474.25   30.90
  -5   8   0  426.26   30.70
   5  -8   0  501.35   31.00
   5  -8   0  461.55   29.50
   5  -8   0  466.05   29.90
   5  -8   0  415.96   30.50
  -4   8   0  150.88   12.20
  -4   8   0  160.08   12.10
  -4   8   0  131.49   11.90
  -4   8   0  159.98   12.40
  -4   8   0  154.48   12.20
  -4   8   0  144.19   11.80
   4  -8   0  136.89   11.90
   4  -8   0  161.08   11.40
   4  -8   0  139.69   12.10
   4  -8   0  171.68   12.70
   4  -8   0  181.08   12.10
  -3   8   0  237.08   16.20
  -3   8   0  230.58   16.40
  -3   8   0  205.18   16.10
  -3   8   0  211.48   15.90
  -3   8   0  244.08   16.50
  -3   8   0  209.08   15.80
   3  -8   0  208.18   16.10
   3  -8   0  232.08   16.50
   3  -8   0  190.68   16.20
   3  -8   0  229.38   16.50
   3  -8   0  229.08   15.90
  -2   8   0  596.34   38.30
  -2   8   0  591.44   37.80
  -2   8   0  627.14   37.70
  -2   8   0  619.14   38.20
  -2   8   0  530.45   38.10
   2  -8   0  547.15   37.90
   2  -8   0  622.34   38.00
   2  -8   0  656.13   38.70
   2  -8   0  547.25   38.20
   2  -8   0  497.95   37.40
  -1   8   0    0.70    1.70
  -1   8   0    0.40    1.60
  -1   8   0    0.30    1.70
  -1   8   0    0.60    1.40
  -1   8   0    0.10    1.80
  -1   8   0    0.50    1.80
   1  -8   0   -0.30    1.40
   1  -8   0    0.40    1.60
   1  -8   0   -0.30    1.20
   1  -8   0    1.60    1.60
   1  -8   0    0.50    1.60
   0   8   0   63.39    5.80
   0   8   0   69.19    6.40
   0   8   0   54.99    6.00
   0   8   0   66.79    5.10
   0   8   0   60.19    5.60
   0  -8   0   65.79    6.10
   0  -8   0   51.49    5.70
   0  -8   0   58.49    6.10
   0  -8   0   74.79    6.60
   0  -8   0   52.49    5.70
   1   8   0  867.71   50.89
   1   8   0  801.82   52.59
   1   8   0  874.21   52.79
   1   8   0  830.02   51.89
   1   8   0  873.91   51.99
  -1  -8   0  789.32   52.69
  -1  -8   0  734.13   52.29
  -1  -8   0  772.12   52.19
  -1  -8   0  919.51   52.99
  -1  -8   0  788.82   52.29
   2   8   0    5.40    1.90
   2   8   0    4.70    1.90
   2   8   0    5.50    2.40
  -2  -8   0    2.70    2.10
  -2  -8   0    4.10    1.90
  -2  -8   0    1.90    1.70
  -2  -8   0    1.80    1.90
  -2  -8   0    6.00    2.30
   3   8   0   20.40    3.80
   3   8   0   26.40    2.80
   3   8   0   23.80    3.40
  -3  -8   0   24.30    4.30
  -3  -8   0   25.70    4.10
  -3  -8   0   20.20    3.90
  -3  -8   0   25.70    4.30
  -3  -8   0   28.60    4.60
   4   8   0   82.99    5.80
   4   8   0   77.79    6.80
   4   8   0   81.89    6.90
   4   8   0   86.99    5.80
  -4  -8   0   77.99    6.90
  -4  -8   0   78.79    6.90
  -4  -8   0   79.99    7.10
  -4  -8   0   77.49    7.30
  -4  -8   0   72.89    6.90
   5   8   0   36.80    4.00
   5   8   0   39.30    4.20
  -5  -8   0   38.10    4.20
  -5  -8   0   41.30    4.50
  -5  -8   0   40.10    4.40
  -5  -8   0   37.30    4.30
   6   8   0   23.90    3.50
   6   8   0   18.40    3.20
  -6  -8   0   25.30    4.00
  -6  -8   0   18.90    3.60
  -6  -8   0   30.10    4.30
  -6  -8   0   22.70    4.00
   7   8   0  516.65   31.60
   7   8   0  494.15   31.50
  -7  -8   0  458.85   32.00
  -7  -8   0  511.65   32.20
  -7  -8   0  532.25   34.60
  -7  -8   0  502.55   32.20
  -7  -8   0  472.75   32.10
   8   8   0  666.03   39.80
   8   8   0  634.94   39.80
  -8  -8   0  649.43   43.90
  -8  -8   0  665.33   41.30
  -8  -8   0  599.94   40.90
  -8  -8   0  671.93   41.40
  -9  -8   0   32.20    7.00
  -9  -8   0   18.70    2.60
  -9  -8   0   23.50    3.90
  -9  -8   0   23.70    4.10
  -9  -8   0   25.30    3.30
 -10  -8   0  276.47   18.70
 -10  -8   0  274.87   17.60
 -10  -8   0  272.47   21.80
 -10  -8   0  276.17   18.70
 -10   9   0    2.90    3.90
 -10   9   0   -1.10    2.80
 -10   9   0    4.80    3.20
 -10   9   0    4.90    3.30
 -10   9   0    0.30    3.10
  10  -9   0    0.90    2.20
  10  -9   0    3.70    2.20
  10  -9   0    4.60    1.80
  -9   9   0    3.80    3.20
  -9   9   0    2.40    2.60
  -9   9   0    2.80    3.10
  -9   9   0    0.10    3.10
  -9   9   0    2.60    3.00
  -9   9   0   -2.00    3.90
   9  -9   0    0.50    2.10
   9  -9   0    0.80    2.40
   9  -9   0    0.80    2.10
   9  -9   0   -0.10    2.90
   9  -9   0   -1.70    2.30
   9  -9   0   -0.40    2.30
  -8   9   0    3.50    3.10
  -8   9   0   -1.40    2.20
  -8   9   0   -0.80    2.30
  -8   9   0    1.00    2.60
  -8   9   0    0.50    2.50
   8  -9   0    4.80    3.60
   8  -9   0   10.30    5.50
   8  -9   0    4.20    2.20
   8  -9   0   -1.20    1.70
   8  -9   0   -0.30    1.80
   8  -9   0    5.40    2.60
  -7   9   0  156.98   13.50
  -7   9   0  192.68   14.90
  -7   9   0  141.59   13.10
  -7   9   0  173.38   13.40
   7  -9   0  174.28   13.70
   7  -9   0  183.68   12.70
   7  -9   0  141.09   11.80
   7  -9   0  153.88   13.40
  -6   9   0    6.70    3.30
  -6   9   0    4.60    2.90
  -6   9   0    3.00    2.40
  -6   9   0    6.60    3.50
  -6   9   0    4.30    2.50
  -6   9   0    8.00    3.30
   6  -9   0    3.40    2.10
   6  -9   0    3.10    2.20
   6  -9   0    3.30    2.60
   6  -9   0    3.70    2.50
   6  -9   0    7.10    2.70
  -5   9   0    3.90    2.80
  -5   9   0    9.90    3.30
  -5   9   0    7.80    3.30
  -5   9   0   13.00    3.30
  -5   9   0    3.50    2.30
  -5   9   0    4.50    2.60
   5  -9   0   12.40    3.30
   5  -9   0    8.10    2.40
   5  -9   0    7.20    2.80
   5  -9   0   11.20    3.10
   5  -9   0    6.80    3.10
  -4   9   0   60.29    6.20
  -4   9   0   40.00    5.20
  -4   9   0   51.39    5.50
  -4   9   0   57.09    6.20
  -4   9   0   41.80    5.60
   4  -9   0   35.40    4.80
   4  -9   0   54.89    5.30
   4  -9   0   43.10    5.60
   4  -9   0   49.80    5.40
   4  -9   0   52.49    5.70
  -3   9   0    1.10    1.80
  -3   9   0    2.70    2.40
  -3   9   0    1.50    1.80
  -3   9   0    6.50    2.50
  -3   9   0    3.50    2.50
  -3   9   0   -1.00    1.70
   3  -9   0    0.60    2.00
   3  -9   0    3.40    2.00
   3  -9   0    2.10    2.00
   3  -9   0    8.10    3.10
   3  -9   0    4.60    2.30
  -2   9   0    5.50    2.40
  -2   9   0   11.00    2.90
  -2   9   0    9.00    3.00
  -2   9   0   15.30    3.90
  -2   9   0    8.30    2.60
  -2   9   0    7.00    2.50
   2  -9   0    6.30    2.70
   2  -9   0    7.80    3.00
   2  -9   0    7.90    2.70
   2  -9   0    6.70    2.50
   2  -9   0   11.30    3.20
  -1   9   0   69.99    6.10
  -1   9   0   53.19    6.10
  -1   9   0   61.89    5.80
  -1   9   0   42.50    5.70
  -1   9   0   46.40    4.90
  -1   9   0   64.69    6.20
   1  -9   0   55.39    5.70
   1  -9   0   64.19    6.50
   1  -9   0   51.59    5.80
   1  -9   0   40.40    6.50
   1  -9   0   57.79    6.00
   0   9   0    6.30    2.40
   0   9   0    5.90    1.70
   0   9   0    2.40    2.50
   0   9   0    1.10    2.10
   0   9   0    7.10    3.00
   0  -9   0    3.10    2.20
   0  -9   0    4.70    2.60
   0  -9   0    2.30    1.80
   0  -9   0    3.80    2.50
   1   9   0   24.10    4.10
   1   9   0   23.70    4.20
   1   9   0   21.50    4.40
   1   9   0   18.70    2.10
   1   9   0   22.60    3.70
  -1  -9   0   29.90    4.80
  -1  -9   0   17.50    3.90
  -1  -9   0   16.40    4.40
  -1  -9   0   24.80    4.40
  -1  -9   0   24.00    4.60
   2   9   0   14.20    3.40
   2   9   0   11.80    2.70
   2   9   0    6.40    2.70
   2   9   0   11.60    2.70
  -2  -9   0    9.10    2.80
  -2  -9   0   11.80    3.40
  -2  -9   0    6.20    3.30
  -2  -9   0   10.70    3.10
  -2  -9   0   15.60    3.70
   3   9   0    1.60    1.70
   3   9   0    2.80    1.50
   3   9   0    4.50    1.70
   3   9   0    3.00    1.70
  -3  -9   0    3.60    3.10
  -3  -9   0    1.70    2.10
  -3  -9   0    1.40    1.50
  -3  -9   0    1.30    1.90
   4   9   0   85.59    5.80
   4   9   0   91.79    7.20
   4   9   0   66.39    6.50
  -4  -9   0   68.49    6.80
  -4  -9   0   67.39    6.80
  -4  -9   0   72.29    7.00
  -4  -9   0   67.39    7.00
   5   9   0    7.10    2.40
   5   9   0    6.80    2.30
  -5  -9   0    9.40    2.90
  -5  -9   0   14.10    3.40
  -5  -9   0    8.70    2.80
  -5  -9   0    4.40    2.50
   6   9   0   27.20    3.50
  -6  -9   0   20.20    4.80
  -6  -9   0   27.10    4.50
  -6  -9   0   29.50    3.70
  -6  -9   0   21.40    4.00
   7   9   0   36.70    4.10
  -7  -9   0   41.90    4.80
  -7  -9   0   64.79    7.30
  -7  -9   0   53.39    5.20
  -7  -9   0   45.50    5.00
  -8  -9   0    0.80    1.90
  -8  -9   0    3.40    3.30
  -8  -9   0    4.80    3.50
  -8  -9   0   -0.40    1.50
  -8  -9   0    1.10    1.60
  -9  -9   0   10.20    2.50
  -9  -9   0    8.50    2.10
  -9  -9   0   14.80    3.10
  -9  -9   0    9.20    2.10
  -9  -9   0   12.70    4.70
 -10  10   0   21.30    6.50
 -10  10   0   34.20    7.00
 -10  10   0   20.60    5.40
 -10  10   0   28.00    6.60
 -10  10   0   30.00    7.90
  10 -10   0   29.20    4.60
  10 -10   0   31.70    5.10
  -9  10   0   66.89    7.90
  -9  10   0   99.89   14.40
  -9  10   0   65.19    7.80
  -9  10   0   70.79    8.40
  -9  10   0   76.29    9.30
  -9  10   0   72.69    8.20
   9 -10   0   76.19    7.10
   9 -10   0   66.49    7.00
   9 -10   0   60.49    7.70
   9 -10   0   71.49    6.80
  -8  10   0    2.20    2.80
  -8  10   0    0.30    2.70
  -8  10   0   -2.80    2.50
  -8  10   0    1.10    2.40
  -8  10   0    4.60    2.90
  -8  10   0    2.80    3.20
   8 -10   0   -1.00    2.30
   8 -10   0   -0.60    1.90
   8 -10   0    1.70    2.60
   8 -10   0    0.60    2.10
   8 -10   0    0.10    2.30
   8 -10   0    2.90    2.30
  -7  10   0   88.19    9.30
  -7  10   0   97.09    9.40
  -7  10   0   92.89    9.60
  -7  10   0   92.89   10.00
  -7  10   0   87.69    9.20
  -7  10   0   85.49    9.10
   7 -10   0  105.89   16.00
   7 -10   0   81.99    8.20
   7 -10   0   78.49    9.00
   7 -10   0  102.69    9.60
   7 -10   0   99.59    8.60
   7 -10   0   91.79    8.00
  -6  10   0   70.89    7.60
  -6  10   0   77.39    8.80
  -6  10   0   61.69    7.60
  -6  10   0   62.59    8.20
  -6  10   0   78.19    8.40
  -6  10   0   73.79    8.30
   6 -10   0   72.59    7.10
   6 -10   0   70.89    6.70
   6 -10   0   69.19    7.90
   6 -10   0   70.89    7.10
  -5  10   0   95.19    9.00
  -5  10   0   85.99    9.00
  -5  10   0   87.49    8.60
  -5  10   0   83.99    8.80
   5 -10   0   79.49    7.50
   5 -10   0   92.99    9.10
   5 -10   0   77.79    8.60
   5 -10   0   86.19    8.00
   5 -10   0   80.99    7.90
  -4  10   0   46.00    6.10
  -4  10   0   52.09    8.10
  -4  10   0   50.39    7.30
  -4  10   0   52.39    8.20
  -4  10   0   43.70    5.80
   4 -10   0   48.90    7.50
   4 -10   0   47.80    5.70
   4 -10   0   48.90    5.80
   4 -10   0   60.89    8.40
   4 -10   0   46.90    5.80
  -3  10   0    1.60    2.20
  -3  10   0    4.20    2.60
  -3  10   0    1.20    2.30
  -3  10   0    2.10    2.50
  -3  10   0    4.20    2.50
  -3  10   0    3.10    2.40
   3 -10   0    4.90    3.00
   3 -10   0    8.30    3.00
   3 -10   0    0.40    1.70
   3 -10   0    5.50    3.10
  -2  10   0  575.84   41.80
  -2  10   0  706.13   43.30
  -2  10   0  701.33   41.90
  -2  10   0  548.95   43.60
  -2  10   0  670.73   42.30
  -2  10   0  685.23   42.70
   2 -10   0  588.34   42.70
   2 -10   0  584.44   42.40
   2 -10   0  624.94   42.20
   2 -10   0  704.13   42.60
   2 -10   0  712.63   43.30
  -1  10   0  730.53   45.70
  -1  10   0  602.74   45.40
  -1  10   0  626.44   44.90
  -1  10   0  733.53   45.30
  -1  10   0  740.83   46.30
   1 -10   0  648.94   45.50
   1 -10   0  732.63   45.70
   1 -10   0  740.33   45.60
   1 -10   0  788.52   46.50
   1 -10   0  646.94   45.80
   0  10   0  985.60   60.79
   0  10   0 1008.10   61.79
   0  10   0  964.20   59.59
   0  10   0  943.71   60.59
   0 -10   0  915.91   61.09
   0 -10   0 1042.70   61.99
   0 -10   0  947.01   61.39
   0 -10   0  858.11   60.99
   0 -10   0  968.00   61.79
   1  10   0  493.85   34.40
   1  10   0  523.85   32.10
   1  10   0  490.15   35.30
   1  10   0  527.15   33.60
   1  10   0  574.44   34.90
  -1 -10   0  581.74   35.10
  -1 -10   0  484.95   34.00
  -1 -10   0  454.85   34.30
  -1 -10   0  546.75   34.40
  -1 -10   0  456.55   34.10
   2  10   0 1250.17   77.19
   2  10   0 1183.48   76.99
   2  10   0 1242.98   76.09
   2  10   0 1266.87   76.09
  -2 -10   0 1132.69   76.99
  -2 -10   0 1345.47   77.69
  -2 -10   0 1235.88   77.49
  -2 -10   0 1190.68   76.99
  -2 -10   0 1121.29   76.69
   3  10   0   46.60    5.40
   3  10   0   47.70    4.70
   3  10   0   44.10    4.60
  -3 -10   0   45.90    5.50
  -3 -10   0   48.30    5.80
  -3 -10   0   46.70    5.50
  -3 -10   0   44.00    5.30
   4  10   0   51.29    4.40
   4  10   0   54.39    4.60
  -4 -10   0   50.89    6.00
  -4 -10   0   55.99    5.80
  -4 -10   0   48.20    5.70
  -4 -10   0   42.30    5.70
  -4 -10   0   52.49    5.90
  -5 -10   0  543.85   35.70
  -5 -10   0  555.84   36.30
  -5 -10   0  552.54   35.90
  -5 -10   0  531.15   36.90
  -5 -10   0  521.85   35.80
   6  10   0  293.87   20.10
   6  10   0  294.57   20.30
  -6 -10   0  304.37   21.50
  -6 -10   0  295.37   20.80
  -6 -10   0  257.17   20.30
  -6 -10   0  321.57   20.90
  -6 -10   0  290.27   20.60
   7  10   0   71.39    6.40
   7  10   0   69.09    6.30
  -7 -10   0   68.69    6.90
  -7 -10   0   87.69    8.20
  -7 -10   0   80.59    7.20
  -7 -10   0   66.59    7.00
  -7 -10   0   76.89    8.90
  -7 -10   0   76.39    7.20
   8  10   0  391.06   26.00
  -8 -10   0  427.06   30.00
  -8 -10   0  390.66   26.90
  -8 -10   0  370.86   26.90
  -8 -10   0  399.26   27.20
  -8 -10   0  435.76   27.60
  -8 -10   0  433.96   28.90
  -9 -10   0   35.70    4.70
  -9 -10   0   40.20    4.40
  -9 -10   0   63.59   10.50
  -9 -10   0   45.60    6.40
  -9 -10   0   35.30    4.30
  -9  11   0   85.99    9.40
  -9  11   0   84.79    9.50
  -9  11   0   86.09   10.30
  -9  11   0  101.29   11.30
  -9  11   0   83.09    9.90
   9 -11   0   98.59    8.50
   9 -11   0   82.89    8.30
  -8  11   0   28.10    6.90
  -8  11   0   40.90    7.20
  -8  11   0   36.80    6.50
  -8  11   0   21.50    5.70
  -8  11   0   20.60    5.40
  -8  11   0   26.30    6.00
   8 -11   0   38.50    6.80
   8 -11   0   13.80    6.40
   8 -11   0   18.70    5.10
   8 -11   0   34.00    5.50
  -7  11   0    1.90    3.00
  -7  11   0    4.70    3.50
  -7  11   0    0.70    2.40
  -7  11   0    4.20    3.30
  -7  11   0    3.10    2.90
  -7  11   0    0.90    3.00
   7 -11   0    3.90    2.70
   7 -11   0    2.20    2.90
   7 -11   0   -0.30    2.60
   7 -11   0   -2.20    1.90
   7 -11   0    1.90    2.40
   7 -11   0    2.20    2.60
  -6  11   0    7.40    3.30
  -6  11   0   21.70    7.90
  -6  11   0   19.10    5.10
  -6  11   0   13.20    4.60
  -6  11   0   11.10    4.20
   6 -11   0    8.20    3.30
   6 -11   0   10.80    3.80
   6 -11   0   11.20    3.30
   6 -11   0   21.50    5.10
  -5  11   0    2.80    2.80
  -5  11   0    3.00    2.70
  -5  11   0    2.80    2.70
  -5  11   0    2.10    2.70
  -5  11   0   -1.90    2.00
   5 -11   0   -1.50    1.40
   5 -11   0    0.60    2.40
   5 -11   0    0.40    2.30
   5 -11   0    1.40    2.00
   5 -11   0   -2.30    2.40
  -4  11   0   -0.40    2.20
  -4  11   0    0.70    2.40
  -4  11   0    4.90    3.40
  -4  11   0    3.20    3.10
   4 -11   0   -1.40    1.20
   4 -11   0   -0.40    2.20
   4 -11   0    1.60    3.10
   4 -11   0    2.40    2.20
   4 -11   0    5.00    2.90
   4 -11   0   -1.10    1.60
  -3  11   0    3.20    2.10
  -3  11   0    6.10    2.90
  -3  11   0    4.30    3.00
  -3  11   0    2.40    2.30
  -3  11   0    5.60    3.00
  -3  11   0    3.40    2.90
   3 -11   0    1.90    2.60
   3 -11   0    8.40    3.70
   3 -11   0    3.60    2.40
   3 -11   0    5.00    3.10
   3 -11   0    5.20    3.00
  -2  11   0   -1.10    2.00
  -2  11   0    0.40    1.60
  -2  11   0    2.80    3.00
  -2  11   0    2.10    2.30
  -2  11   0   -0.40    2.00
  -2  11   0   -1.30    2.10
   2 -11   0    1.30    2.50
   2 -11   0   -2.20    2.30
   2 -11   0   -2.30    1.60
   2 -11   0   -0.70    1.70
  -1  11   0    7.00    2.90
  -1  11   0    3.50    1.80
  -1  11   0    2.90    2.60
  -1  11   0    4.80    3.00
  -1  11   0    4.10    2.50
   1 -11   0    2.90    2.70
   1 -11   0    8.40    3.60
   1 -11   0    5.50    3.00
   1 -11   0    8.90    3.40
   0  11   0    1.50    2.80
   0  11   0    3.10    1.60
   0  11   0    1.80    2.30
   0  11   0    3.40    2.90
   0  11   0    1.10    2.20
   0 -11   0    1.10    2.70
   0 -11   0    1.50    2.30
   0 -11   0    2.40    2.40
   0 -11   0    2.10    2.80
   0 -11   0    5.00    2.50
   1  11   0   12.20    3.00
   1  11   0    8.20    3.50
   1  11   0   18.20    4.20
   1  11   0   11.90    1.90
   1  11   0   14.30    3.50
  -1 -11   0    7.20    3.40
  -1 -11   0   11.30    3.60
  -1 -11   0   13.30    4.10
  -1 -11   0   11.20    3.80
  -1 -11   0   10.30    3.70
   2  11   0   15.10    3.90
   2  11   0   11.90    3.10
   2  11   0   15.90    3.40
   2  11   0   12.90    3.70
  -2 -11   0   13.60    3.90
  -2 -11   0    8.20    3.50
  -2 -11   0   15.50    4.20
  -2 -11   0    9.00    3.40
  -2 -11   0    9.90    3.50
   3  11   0   68.69    6.80
   3  11   0   58.49    5.30
   3  11   0   54.09    5.30
  -3 -11   0   45.00    5.90
  -3 -11   0   59.49    7.40
  -3 -11   0   48.00    6.10
  -3 -11   0   54.59    6.30
  -3 -11   0   57.09    6.60
   4  11   0   12.20    2.60
  -4 -11   0   20.10    4.20
  -4 -11   0   14.40    4.10
  -4 -11   0    8.90    3.70
  -4 -11   0   12.30    3.70
  -4 -11   0   18.20    4.30
   5  11   0    8.80    2.70
   5  11   0    9.30    2.90
  -5 -11   0    6.80    2.70
  -5 -11   0   18.10    4.30
  -5 -11   0   15.50    4.20
  -5 -11   0    5.80    2.90
  -5 -11   0   15.50    3.60
   6  11   0   -0.60    1.80
   6  11   0    0.70    2.00
  -6 -11   0    0.50    2.10
  -6 -11   0    2.00    2.50
  -6 -11   0   -1.20    1.80
  -6 -11   0    3.00    2.40
   7  11   0    0.40    1.80
   7  11   0    1.90    1.80
  -7 -11   0    1.70    2.30
  -7 -11   0    1.90    3.60
  -7 -11   0   -0.20    2.40
  -7 -11   0    2.10    2.30
  -7 -11   0    5.80    2.80
  -7 -11   0    2.50    2.30
  -8 -11   0   11.70    4.50
  -8 -11   0   14.60    5.30
  -8 -11   0   17.50    3.90
  -8 -11   0   15.50    3.60
  -8 -11   0   13.60    3.90
  -8 -11   0   13.80    3.50
  -8  12   0  143.39   14.40
  -8  12   0  141.39   14.00
  -8  12   0  167.38   15.00
  -8  12   0  173.38   15.50
  -8  12   0  184.98   16.00
   8 -12   0  162.68   12.80
   8 -12   0  155.08   13.00
   8 -12   0  160.18   13.20
  -7  12   0  286.07   21.30
  -7  12   0  281.47   21.80
  -7  12   0  294.17   22.20
  -7  12   0  276.47   21.80
  -7  12   0  243.58   21.00
   7 -12   0  258.17   21.30
   7 -12   0  270.17   21.20
   7 -12   0  242.38   19.80
   7 -12   0  302.37   22.10
   7 -12   0  275.57   19.60
  -6  12   0  317.57   23.70
  -6  12   0  279.47   23.10
  -6  12   0  329.77   23.70
  -6  12   0  315.27   23.70
  -6  12   0  351.76   23.50
  -6  12   0  291.27   22.70
   6 -12   0  275.77   21.30
   6 -12   0  300.37   23.10
   6 -12   0  286.77   21.90
   6 -12   0  291.47   23.10
   6 -12   0  318.57   23.70
  -5  12   0  261.17   21.10
  -5  12   0  297.57   21.20
  -5  12   0  249.48   21.20
  -5  12   0  278.57   21.60
  -5  12   0  275.07   20.80
  -5  12   0  289.07   21.30
   5 -12   0  237.48   20.80
   5 -12   0  256.07   19.50
   5 -12   0  275.87   20.40
   5 -12   0  270.27   20.30
   5 -12   0  277.87   21.10
   5 -12   0  299.77   21.70
  -4  12   0  281.17   21.70
  -4  12   0  308.87   21.70
  -4  12   0  295.47   22.60
  -4  12   0  279.87   21.90
   4 -12   0  271.47   22.30
   4 -12   0  298.97   21.30
   4 -12   0  287.97   24.60
   4 -12   0  310.07   22.80
   4 -12   0  306.67   21.90
   4 -12   0  288.07   21.60
  -3  12   0  305.77   21.10
  -3  12   0  312.57   22.70
  -3  12   0  316.87   22.10
  -3  12   0  252.67   25.60
  -3  12   0  305.27   21.60
  -3  12   0  254.47   21.70
   3 -12   0  281.47   21.80
   3 -12   0  265.07   25.90
   3 -12   0  317.17   22.70
   3 -12   0  268.87   21.90
   3 -12   0  293.87   21.60
  -2  12   0   70.79    8.90
  -2  12   0   94.49   15.90
  -2  12   0   92.69    9.60
  -2  12   0   97.39    8.20
   2 -12   0   77.49    8.90
   2 -12   0  106.09   10.00
   2 -12   0   83.59    8.80
   2 -12   0   98.69    9.40
  -1  12   0   27.90    3.80
  -1  12   0   43.80    7.40
  -1  12   0   53.49    7.60
  -1  12   0   36.10    7.00
   1 -12   0   31.50    6.20
   1 -12   0   36.80    6.80
   1 -12   0   36.00    7.20
   0  12   0  144.49    9.90
   0  12   0  127.79   11.00
   0  12   0  109.89   11.40
   0  12   0  152.58   11.50
   0  12   0  141.79   12.20
   0 -12   0  122.59   12.00
   0 -12   0  119.39   11.60
   0 -12   0  147.79   12.50
   0 -12   0  134.09   11.60
   1  12   0    2.40    1.10
   1  12   0    3.00    2.60
   1  12   0    0.00    2.10
   1  12   0   -2.20    1.90
   1  12   0    2.40    2.80
  -1 -12   0    3.00    2.80
  -1 -12   0    4.80    3.00
  -1 -12   0    0.70    2.60
  -1 -12   0    1.60    2.40
   2  12   0  102.69    8.60
   2  12   0   82.99    9.10
   2  12   0   96.59    8.60
   2  12   0  108.39    9.90
  -2 -12   0   95.59    9.60
  -2 -12   0  113.79   10.10
  -2 -12   0   92.89    9.20
  -2 -12   0   97.89    9.90
  -2 -12   0  142.69   19.50
   3  12   0  171.48   13.00
   3  12   0  155.48   17.80
   3  12   0  182.98   14.60
  -3 -12   0  189.78   14.90
  -3 -12   0  199.38   14.90
  -3 -12   0  208.48   15.40
  -3 -12   0  176.18   18.40
  -3 -12   0  161.78   14.50
   4  12   0   28.70    5.40
   4  12   0   30.60    4.30
   4  12   0   26.30    3.80
  -4 -12   0   31.80    5.90
  -4 -12   0   34.70    6.10
  -4 -12   0   28.40    9.00
  -4 -12   0   25.90    5.50
  -4 -12   0   32.80    6.00
   5  12   0  228.78   17.20
   5  12   0  220.28   17.00
  -5 -12   0  228.98   18.10
  -5 -12   0  239.18   17.90
  -5 -12   0  210.28   17.20
  -5 -12   0  251.87   17.90
   6  12   0   21.00    4.30
  -6 -12   0   23.90    5.70
  -6 -12   0   13.50    3.80
  -6 -12   0   13.70    4.20
  -6 -12   0   13.10    4.00
  -6 -12   0   27.60    8.50
   7  12   0   58.09    6.00
  -7 -12   0   49.30    7.90
  -7 -12   0   61.29    6.80
  -7 -12   0   51.09    6.30
  -7 -12   0   65.59   10.90
  -7 -12   0   64.39   10.20
  -7 -12   0   54.39    6.60
  -7  13   0    4.60    4.00
  -7  13   0    3.40    3.80
  -7  13   0    7.40    4.50
  -7  13   0   -0.40    2.90
  -7  13   0    3.50    4.30
   7 -13   0    0.50    3.40
   7 -13   0    1.80    3.10
   7 -13   0    4.10    3.50
   7 -13   0    5.00    3.60
  -6  13   0    1.70    3.30
  -6  13   0    5.30    4.20
  -6  13   0    5.90    3.50
  -6  13   0    3.50    3.20
  -6  13   0    5.40    4.30
   6 -13   0    1.90    3.70
   6 -13   0    0.00    3.10
   6 -13   0    6.10    4.40
   6 -13   0    3.90    3.60
   6 -13   0    2.70    2.60
  -5  13   0  116.69   11.20
  -5  13   0   70.79    9.20
  -5  13   0   82.79    9.70
  -5  13   0   99.09    9.80
   5 -13   0   80.49    8.40
   5 -13   0   95.09    9.50
   5 -13   0   87.69    9.10
   5 -13   0   82.69   10.00
   5 -13   0   74.09   14.40
   5 -13   0  115.59   11.20
  -4  13   0   23.00    5.40
  -4  13   0   35.40    6.80
  -4  13   0   32.60    7.00
  -4  13   0   46.50    7.80
  -4  13   0   29.80    6.20
  -4  13   0   53.89    8.60
   4 -13   0   36.40    7.20
   4 -13   0   42.30    7.70
   4 -13   0   41.00    7.20
   4 -13   0   34.10    6.30
   4 -13   0   34.60    6.90
  -3  13   0   40.10    7.10
  -3  13   0   37.50    6.80
  -3  13   0   35.30    7.60
  -3  13   0   38.80    6.80
  -3  13   0   38.30    5.20
  -3  13   0   33.50    6.90
   3 -13   0   51.99    8.50
   3 -13   0   27.20    6.10
   3 -13   0   53.89    6.50
   3 -13   0   37.30    7.00
   3 -13   0   45.40    7.40
  -2  13   0    6.40    2.50
  -2  13   0    7.20    3.50
  -2  13   0    5.50    3.40
  -2  13   0    5.50    3.20
   2 -13   0   11.70    4.10
   2 -13   0    1.00    2.80
   2 -13   0    5.30    3.40
   2 -13   0    9.50    4.50
   2 -13   0    8.90    3.60
  -1  13   0   16.80    4.60
  -1  13   0    5.10    2.00
  -1  13   0    3.40    2.80
  -1  13   0   13.80    4.10
   1 -13   0   10.80    4.20
   1 -13   0    6.60    3.30
   1 -13   0    9.70    4.00
   1 -13   0    9.50    4.20
   1 -13   0   11.60    4.20
   0  13   0    3.20    2.70
   0  13   0    2.70    1.60
   0  13   0    5.60    3.10
   0  13   0    6.20    3.20
   0 -13   0    8.80    3.70
   0 -13   0    3.80    3.30
   0 -13   0    2.40    2.60
   0 -13   0    9.00    3.90
   0 -13   0    6.50    3.10
   1  13   0   19.80    5.30
   1  13   0   14.40    4.70
   1  13   0   18.20    4.00
   1  13   0   18.50    4.20
   1  13   0   10.00    1.40
  -1 -13   0   15.60    4.90
  -1 -13   0   24.90    5.40
  -1 -13   0   18.50    5.20
  -1 -13   0   23.30    5.40
  -1 -13   0   16.50    4.50
   2  13   0   44.60    5.20
   2  13   0   38.70    4.70
   2  13   0   31.10    6.20
   2  13   0   42.30    7.10
  -2 -13   0   47.00    7.50
  -2 -13   0   33.60    6.70
  -2 -13   0   55.39    8.20
  -2 -13   0   25.10    5.90
  -2 -13   0   38.30    6.70
   3  13   0   18.10    3.30
   3  13   0   10.90    3.10
   3  13   0   15.60    3.90
   3  13   0   10.20    3.70
  -3 -13   0   34.70    6.30
  -3 -13   0   16.90    4.70
  -3 -13   0   22.30    5.60
  -3 -13   0   33.70    6.40
  -3 -13   0   22.30    5.20
   4  13   0    2.60    1.60
   4  13   0    4.10    1.80
   4  13   0    3.70    2.50
  -4 -13   0    4.60    3.10
  -4 -13   0    8.00    3.70
  -4 -13   0    9.50    4.10
  -4 -13   0    9.10    3.20
   5  13   0    0.40    1.60
  -5 -13   0    4.10    3.20
  -5 -13   0    0.20    2.20
  -5 -13   0    2.50    3.50
  -5 -13   0    6.20    2.90
  -6 -13   0   86.89    9.40
  -6 -13   0  114.39   10.20
  -6 -13   0   94.09    9.60
  -6 -13   0  102.79    9.80
  -5  14   0   -3.60    2.00
  -5  14   0   -1.70    3.40
  -5  14   0   -1.70    3.00
  -5  14   0    2.20    3.40
  -5  14   0   -0.10    2.30
   5 -14   0   -0.20    3.20
   5 -14   0    4.40    4.00
   5 -14   0   -3.50    3.10
  -4  14   0    2.70    2.50
  -4  14   0    1.40    3.60
  -4  14   0    3.30    4.20
  -4  14   0    8.00    3.40
  -4  14   0   -1.10    2.70
   4 -14   0   -4.60    2.90
   4 -14   0    3.00    3.70
   4 -14   0   -1.00    2.90
   4 -14   0    1.70    3.60
  -3  14   0  123.89   11.30
  -3  14   0  109.99   10.00
  -3  14   0  113.19   11.50
  -3  14   0  102.99   11.40
   3 -14   0  112.19   11.20
   3 -14   0   98.89   11.40
  -2  14   0   42.00   11.20
  -2  14   0   37.30    7.30
  -2  14   0   43.50    6.60
  -2  14   0   31.50    6.40
  -2  14   0   33.10    7.50
   2 -14   0   30.80    7.40
   2 -14   0   35.80    8.10
   2 -14   0   53.89    9.50
   2 -14   0   26.70    6.50
  -1  14   0   58.99    9.40
  -1  14   0   58.99    8.60
  -1  14   0   48.70    5.40
  -1  14   0   59.39    8.50
  -1  14   0   63.29    8.10
   1 -14   0   65.99   10.50
   1 -14   0   62.39   10.40
   1 -14   0   55.69    9.30
   1 -14   0   68.79   10.10
   0  14   0  636.14   43.20
   0  14   0  660.93   45.00
   0  14   0  654.33   44.80
   0  14   0  641.44   41.10
   0 -14   0  721.03   44.80
   0 -14   0  658.43   45.00
   0 -14   0  684.63   44.90
   0 -14   0  530.25   49.70
   1  14   0  195.18   16.90
   1  14   0  184.58   15.30
   1  14   0  195.58   16.90
  -1 -14   0  226.18   17.20
  -1 -14   0  183.68   17.10
  -1 -14   0  212.48   17.50
  -1 -14   0  229.58   17.70
   2  14   0   87.89    9.30
   2  14   0   85.89    8.20
   2  14   0   97.39    8.40
  -2 -14   0   85.69    9.60
  -2 -14   0   74.49    9.40
  -2 -14   0   95.19    9.90
  -2 -14   0   81.39    9.70
   3  14   0  520.95   33.70
   3  14   0  465.25   33.30
  -3 -14   0  514.45   36.10
  -3 -14   0  554.04   36.40
  -3 -14   0  560.74   36.40
  -3 -14   0  457.35   35.20
   4  14   0    3.80    2.00
   4  14   0    1.10    2.20
   4  14   0    1.10    2.00
  -4 -14   0    8.60    3.80
  -4 -14   0    7.80    4.10
  -4 -14   0    9.00    4.00
  -4 -14   0    4.30    3.20
  -3  15   0   21.80    6.00
  -3  15   0   21.50    5.70
  -3  15   0   15.50    4.10
   3 -15   0   15.00    5.50
   3 -15   0   23.80    6.60
   3 -15   0   16.90    5.10
  -2  15   0    2.00    2.10
  -2  15   0    3.00    3.70
  -2  15   0   -0.70    3.10
  -2  15   0    7.20    3.80
   2 -15   0    1.90    4.20
   2 -15   0    6.80    4.20
   2 -15   0    1.50    4.50
  -1  15   0   19.20    5.80
  -1  15   0   24.60    5.60
   1 -15   0   21.20    5.90
   1 -15   0   18.80    5.40
   1 -15   0   18.90    5.70
   0  15   0   16.70    4.70
   0  15   0   19.40    5.10
   0  15   0   26.30    6.50
   0 -15   0   30.90    7.00
   0 -15   0   18.00    5.50
   0 -15   0   11.10    5.40
   1  15   0   47.60    5.60
   1  15   0   26.50    6.00
  -1 -15   0   33.20    7.40
  -1 -15   0   37.10    7.20
  -1 -15   0   47.60    8.70
  -2 -15  -1   11.60    4.50
  -2 -15  -1   14.30    5.20
  -2 -15  -1   21.00    5.40
  -2 -15  -1    4.60    4.00
   2  15   1   17.30    4.30
  -1 -15  -1   25.70    6.00
  -1 -15  -1   18.90    5.90
  -1 -15  -1   28.10    6.70
  -1 -15  -1   38.20    7.20
   1  15   1   36.50    6.90
   1  15   1   26.30    5.10
   1  15   1   18.10    5.50
   0 -15  -1    6.30    4.40
   0 -15  -1    1.60    3.30
   0 -15  -1   -3.30    3.30
   0  15   1    3.60    3.10
   0  15   1    2.10    3.00
   0  15   1    6.00    3.80
   1 -15  -1    5.40    4.10
   1 -15  -1    1.20    2.70
   1 -15  -1    0.60    3.00
  -1  15   1    7.50    4.30
  -1  15   1    3.20    3.90
  -1  15   1   -1.60    3.20
  -1  15   1    3.70    1.90
   2 -15  -1    9.40    5.00
   2 -15  -1   24.10    6.20
   2 -15  -1   17.80    6.00
  -2  15   1   28.90    6.20
  -2  15   1   12.30    4.70
  -2  15   1   29.40    6.80
  -2  15   1   13.10    3.40
   3 -15  -1   31.00    6.80
   3 -15  -1   22.10    6.40
   3 -15  -1   17.80    5.50
   3 -15  -1   24.40    6.20
  -3  15   1   40.70    7.10
  -3  15   1   22.30    5.00
  -3  15   1   34.00    6.60
  -4 -14  -1   60.59    9.40
  -4 -14  -1   57.89    9.10
  -4 -14  -1   81.29   14.40
  -4 -14  -1   61.59    9.40
  -4 -14  -1   58.99    7.60
   4  14   1   54.39    5.30
   4  14   1   55.99    5.60
  -3 -14  -1  467.05   33.90
  -3 -14  -1  505.45   34.50
  -3 -14  -1  455.25   33.40
  -3 -14  -1  522.75   34.50
  -3 -14  -1  510.65   34.30
   3  14   1  453.75   31.40
   3  14   1  443.36   31.40
  -2 -14  -1  192.48   16.10
  -2 -14  -1  192.28   17.40
  -2 -14  -1  193.48   15.60
  -2 -14  -1  182.08   16.00
  -2 -14  -1  161.68   15.00
   2  14   1  204.28   15.90
   2  14   1  168.68   13.80
   2  14   1  170.58   13.80
  -1 -14  -1  177.98   15.30
  -1 -14  -1  181.28   15.10
  -1 -14  -1  179.88   15.00
  -1 -14  -1  180.48   14.70
  -1 -14  -1  148.79   14.70
   1  14   1  156.38   14.40
   1  14   1  158.18   14.70
   1  14   1  169.68   14.80
   0 -14  -1   59.09    9.30
   0 -14  -1   61.59    7.50
   0 -14  -1   64.59    9.80
   0 -14  -1   59.59   11.50
   0 -14  -1   62.49    9.80
   0  14   1   70.79   10.20
   0  14   1   57.79    8.80
   0  14   1   48.90    4.90
   0  14   1   65.49   10.00
   0  14   1   58.69    8.60
   1 -14  -1  172.28   16.10
   1 -14  -1  187.88   16.60
   1 -14  -1  206.48   16.40
   1 -14  -1  230.38   20.40
   1 -14  -1  205.48   16.20
  -1  14   1  203.58   16.70
  -1  14   1  171.78   15.00
  -1  14   1  172.98   14.80
  -1  14   1  165.28   20.40
  -1  14   1  181.68   13.70
   2 -14  -1   88.69    9.60
   2 -14  -1  104.39   10.80
   2 -14  -1   88.79    9.80
   2 -14  -1  102.49   10.50
  -2  14   1   87.49    8.20
  -2  14   1   92.29   10.40
  -2  14   1  100.19    9.80
  -2  14   1   81.09    9.90
  -2  14   1   76.79    8.60
   3 -14  -1  189.98   16.60
   3 -14  -1  214.48   18.00
   3 -14  -1  201.08   17.70
   3 -14  -1  187.08   17.00
  -3  14   1  190.98   16.60
  -3  14   1  218.58   16.00
  -3  14   1  193.58   16.40
  -3  14   1  190.18   17.00
  -3  14   1  200.58   17.60
   4 -14  -1  272.87   20.60
   4 -14  -1  250.37   21.60
   4 -14  -1  251.07   21.60
   4 -14  -1  269.57   21.10
  -4  14   1  286.27   21.60
  -4  14   1  279.47   22.30
  -4  14   1  267.87   21.00
  -4  14   1  286.17   20.70
  -4  14   1  248.68   21.40
   5 -14  -1  174.68   18.60
   5 -14  -1  171.68   16.50
   5 -14  -1  179.18   15.40
   5 -14  -1  181.08   16.60
  -5  14   1  188.18   16.10
  -5  14   1  175.38   15.30
  -5  14   1  156.88   15.80
  -5  14   1  193.48   15.90
  -5  14   1  200.68   17.10
  -6 -13  -1    7.20    3.90
  -6 -13  -1   13.70    4.40
  -6 -13  -1   14.90    4.10
  -6 -13  -1   12.40    4.00
  -6 -13  -1   15.30    4.00
  -5 -13  -1    2.40    2.40
  -5 -13  -1    1.60    3.10
  -5 -13  -1    5.80    3.10
  -5 -13  -1    0.10    2.20
  -5 -13  -1   -0.80    3.30
  -4 -13  -1   28.00    5.80
  -4 -13  -1   23.00    5.00
  -4 -13  -1   26.90    5.70
   4  13   1   15.90    6.50
   4  13   1   22.80    4.50
   4  13   1   15.00    3.30
   4  13   1   27.10    3.20
  -3 -13  -1   -2.10    2.00
  -3 -13  -1   -3.10    2.30
  -3 -13  -1    2.90    3.00
  -3 -13  -1   -0.10    2.30
   3  13   1    0.10    2.40
   3  13   1    1.20    2.00
   3  13   1   -0.50    1.80
   3  13   1   -1.90    1.90
  -2 -13  -1   12.70    4.30
  -2 -13  -1   11.20    4.00
  -2 -13  -1   14.20    4.40
  -2 -13  -1   10.90    3.90
   2  13   1   18.90    4.70
   2  13   1   15.80    3.70
   2  13   1   14.70    3.60
   2  13   1   12.50    4.10
  -1 -13  -1    6.00    3.60
  -1 -13  -1   -3.10    2.10
  -1 -13  -1   -1.70    2.30
  -1 -13  -1   -2.60    1.90
   1  13   1    0.30    2.20
   1  13   1    1.40    0.90
   1  13   1    7.30    3.10
   1  13   1    4.40    3.20
   0 -13  -1    7.60    3.90
   0 -13  -1    9.60    4.50
   0 -13  -1   11.90    6.10
   0 -13  -1   15.90    4.50
   0 -13  -1    6.90    3.10
   0  13   1   15.40    3.80
   0  13   1    8.80    3.40
   0  13   1   15.80    4.60
   0  13   1    7.60    2.20
   1 -13  -1   16.80    4.80
   1 -13  -1    7.00    3.80
   1 -13  -1    8.20    3.50
   1 -13  -1   18.60    5.10
  -1  13   1   15.60    4.70
  -1  13   1   18.00    4.60
  -1  13   1   13.50    4.30
   2 -13  -1   21.70    5.60
   2 -13  -1    7.50    3.90
   2 -13  -1   19.80    5.20
   2 -13  -1   14.00    3.90
   2 -13  -1    7.80    3.60
  -2  13   1   11.90    4.00
  -2  13   1   24.40    5.40
  -2  13   1    8.00    3.00
  -2  13   1    8.00    3.40
  -2  13   1    4.90    3.20
   3 -13  -1   17.30    4.80
   3 -13  -1   31.80    6.30
   3 -13  -1   21.10    5.70
   3 -13  -1   25.80    6.00
   3 -13  -1   16.00    4.80
  -3  13   1   26.20    5.60
  -3  13   1   24.50    5.30
  -3  13   1   33.20    6.90
  -3  13   1   12.30    4.30
  -3  13   1   38.80    6.40
  -3  13   1   17.10    4.30
   4 -13  -1   45.80    7.90
   4 -13  -1   34.10    6.40
   4 -13  -1   22.90    5.30
   4 -13  -1   33.90    6.80
   4 -13  -1   32.80    6.30
  -4  13   1   35.10    7.10
  -4  13   1   49.00    8.30
  -4  13   1   59.09    8.50
  -4  13   1   35.00    6.50
   5 -13  -1   12.50    4.70
   5 -13  -1    7.40    3.90
   5 -13  -1   18.30    4.60
   5 -13  -1    8.30    3.10
   5 -13  -1    9.40    4.00
   5 -13  -1   13.60    4.80
  -5  13   1   17.10    5.00
  -5  13   1   13.80    4.40
  -5  13   1    6.30    4.10
  -5  13   1   13.00    5.00
   6 -13  -1   72.79    9.10
   6 -13  -1   60.39    7.80
   6 -13  -1   87.99    8.60
   6 -13  -1   70.79    7.70
  -6  13   1   69.19    9.10
  -6  13   1   77.79    9.20
  -6  13   1   93.19    9.50
  -6  13   1   68.59    8.80
   7 -13  -1   91.09   10.30
   7 -13  -1   88.79    8.90
   7 -13  -1   90.79    9.00
   7 -13  -1   77.79    8.30
  -7  13   1   63.49   10.40
  -7  13   1  108.19   11.00
  -7  13   1   63.09   11.10
  -7  13   1  113.79   10.80
  -7  13   1   78.49    9.80
  -7 -12  -1   94.59    8.60
  -7 -12  -1   84.79    8.60
  -7 -12  -1   74.19    8.10
  -7 -12  -1   83.89    8.30
   7  12   1   81.69    7.60
  -6 -12  -1  117.89   10.30
  -6 -12  -1  104.89   10.30
  -6 -12  -1  111.79   10.90
  -6 -12  -1  111.29   10.10
  -6 -12  -1  106.49   10.00
   6  12   1  112.19    9.70
  -5 -12  -1   -0.10    1.90
  -5 -12  -1    2.90    2.60
  -5 -12  -1   -0.30    2.50
  -5 -12  -1   -0.30    2.40
  -5 -12  -1   -0.60    2.00
   5  12   1    0.60    2.60
   5  12   1    2.10    2.40
  -4 -12  -1  145.19   13.20
  -4 -12  -1  153.38   12.40
  -4 -12  -1  149.99   12.20
  -4 -12  -1  145.79   12.10
  -4 -12  -1  124.59   11.80
   4  12   1  137.19   10.20
   4  12   1  142.49   10.40
  -3 -12  -1   52.39    6.70
  -3 -12  -1   59.69    6.80
  -3 -12  -1   65.09    9.00
  -3 -12  -1   60.39    8.40
  -3 -12  -1   68.59    7.40
   3  12   1   52.89    6.50
   3  12   1   60.29    5.70
   3  12   1   49.00    6.30
  -2 -12  -1   12.00    4.00
  -2 -12  -1    7.40    3.60
  -2 -12  -1   24.30    8.70
  -2 -12  -1   13.70    4.40
  -2 -12  -1   19.30    4.80
   2  12   1   13.30    3.50
   2  12   1   11.60    3.40
   2  12   1   13.60    4.20
   2  12   1   17.80    4.30
  -1 -12  -1  128.49   11.50
  -1 -12  -1  141.09   11.80
  -1 -12  -1  147.19   12.30
  -1 -12  -1  131.89   11.60
  -1 -12  -1  122.19   11.80
   1  12   1  117.19   10.40
   1  12   1  141.59   10.90
   1  12   1  123.29    8.90
   1  12   1  149.79   12.20
   1  12   1  135.09   11.80
   0 -12  -1  111.69   10.40
   0 -12  -1  103.39    9.80
   0 -12  -1   80.29    8.90
   0 -12  -1  108.59   10.40
   0  12   1  103.59    9.30
   0  12   1  102.59    7.90
   0  12   1  113.59   10.20
   0  12   1  112.29   10.20
   0  12   1  100.39    9.10
   1 -12  -1  313.97   25.40
   1 -12  -1  337.57   25.20
   1 -12  -1  362.76   25.80
  -1  12   1  340.77   25.70
  -1  12   1  378.26   26.10
  -1  12   1  376.56   25.00
  -1  12   1  360.16   23.80
   2 -12  -1  198.68   15.00
   2 -12  -1  193.08   15.50
   2 -12  -1  153.18   14.60
   2 -12  -1  177.78   14.80
  -2  12   1  193.48   13.90
  -2  12   1  162.98   15.00
  -2  12   1  185.08   14.80
  -2  12   1  175.48   15.10
  -2  12   1  174.78   15.30
   3 -12  -1   18.30    5.30
   3 -12  -1   19.00    5.40
   3 -12  -1   21.90    5.30
   3 -12  -1   22.20    5.50
  -3  12   1   16.40    5.00
  -3  12   1   20.80    5.60
  -3  12   1   20.00    4.70
  -3  12   1   18.80    4.80
  -3  12   1   20.00    5.40
   4 -12  -1    3.30    3.50
   4 -12  -1    9.30    4.50
   4 -12  -1   15.30    4.80
   4 -12  -1    9.80    3.90
   4 -12  -1   14.90    4.60
   4 -12  -1    2.60    3.40
  -4  12   1   11.30    4.50
  -4  12   1    9.80    4.10
  -4  12   1    3.10    2.90
  -4  12   1    9.10    3.90
  -4  12   1   11.70    4.20
   5 -12  -1  520.45   36.60
   5 -12  -1  570.94   38.60
   5 -12  -1  546.25   37.30
   5 -12  -1  554.84   38.20
   5 -12  -1  546.35   37.30
   5 -12  -1  507.65   38.10
  -5  12   1  575.84   38.40
  -5  12   1  597.34   38.50
  -5  12   1  528.95   38.20
  -5  12   1  612.84   38.30
  -5  12   1  584.14   38.80
  -5  12   1  489.65   38.60
   6 -12  -1  145.79   12.60
   6 -12  -1  145.09   12.30
   6 -12  -1  152.58   13.80
   6 -12  -1  163.28   14.20
   6 -12  -1  146.39   12.70
  -6  12   1  172.98   14.40
  -6  12   1  153.18   13.90
  -6  12   1  155.08   13.70
  -6  12   1  143.99   13.80
  -6  12   1  144.49   13.10
   7 -12  -1   40.50    6.50
   7 -12  -1   34.90    6.50
   7 -12  -1   43.80    7.90
   7 -12  -1   37.30    6.80
   7 -12  -1   58.99    9.50
  -7  12   1   39.20    7.80
  -7  12   1   46.60    9.10
  -7  12   1   37.70    7.30
  -7  12   1   51.19    9.30
  -7  12   1   35.30    7.20
   8 -12  -1  533.15   36.90
   8 -12  -1  556.04   37.50
   8 -12  -1  541.55   36.90
  -8  12   1  538.05   39.00
  -8  12   1  561.44   39.20
  -8  12   1  585.74   40.10
  -8  12   1  487.65   38.00
  -8  12   1  644.54   40.40
  -8 -11  -1   16.20    5.40
  -8 -11  -1   10.50    2.90
  -8 -11  -1    9.20    3.60
  -8 -11  -1   13.40    3.80
  -8 -11  -1    7.70    3.40
   8  11   1    6.00    2.40
  -7 -11  -1    7.10    2.80
  -7 -11  -1    6.30    2.80
  -7 -11  -1    5.40    2.70
  -7 -11  -1    3.70    2.90
  -7 -11  -1    8.70    3.20
   7  11   1    4.50    2.10
   7  11   1    8.10    2.30
  -6 -11  -1    1.70    2.00
  -6 -11  -1   -3.00    1.60
  -6 -11  -1    2.40    2.20
  -6 -11  -1    4.70    2.80
  -6 -11  -1    2.50    2.30
   6  11   1    0.60    1.60
   6  11   1    1.80    1.80
  -5 -11  -1   19.00    4.40
  -5 -11  -1   32.90    5.40
  -5 -11  -1   29.20    5.50
  -5 -11  -1   24.60    5.00
  -5 -11  -1   32.40    5.10
   5  11   1   26.00    4.30
   5  11   1   16.30    4.20
  -4 -11  -1    5.90    2.80
  -4 -11  -1    3.60    2.40
  -4 -11  -1    0.40    2.30
  -4 -11  -1    2.90    2.30
  -4 -11  -1    3.40    2.20
   4  11   1    2.10    1.50
   4  11   1   -0.60    2.50
  -3 -11  -1   24.20    4.60
  -3 -11  -1   27.30    5.30
  -3 -11  -1   13.20    3.60
  -3 -11  -1   22.60    4.80
  -3 -11  -1   23.00    4.70
   3  11   1   14.70    3.00
   3  11   1   23.80    4.60
   3  11   1   12.40    2.90
  -2 -11  -1   -1.30    2.00
  -2 -11  -1   -1.30    1.90
  -2 -11  -1    3.30    2.40
  -2 -11  -1    0.90    2.20
  -2 -11  -1    2.40    2.10
   2  11   1    0.10    1.70
   2  11   1   -3.70    1.30
   2  11   1    0.40    1.60
   2  11   1    1.30    2.10
  -1 -11  -1   10.60    3.50
  -1 -11  -1    9.90    3.60
  -1 -11  -1   10.80    3.50
  -1 -11  -1   17.40    4.30
  -1 -11  -1    9.70    3.40
   1  11   1   10.90    3.10
   1  11   1   10.90    3.40
   1  11   1    5.50    3.10
   1  11   1    9.50    2.80
   1  11   1    7.40    1.80
   0 -11  -1    5.60    2.90
   0 -11  -1    2.20    2.90
   0 -11  -1   -0.80    1.70
   0 -11  -1   -0.30    2.00
   0 -11  -1    2.50    2.00
   0  11   1    1.30    2.00
   0  11   1   -1.80    2.70
   0  11   1    0.40    2.00
   0  11   1    0.60    1.20
   0  11   1    2.20    2.40
   1 -11  -1    7.40    3.00
   1 -11  -1   10.30    3.30
   1 -11  -1    8.20    3.50
   1 -11  -1   12.20    3.70
  -1  11   1   18.80    4.80
  -1  11   1   11.90    3.50
  -1  11   1    8.80    3.20
  -1  11   1   11.60    3.40
  -1  11   1   11.70    2.90
  -1  11   1    7.20    3.30
   2 -11  -1   -0.20    1.60
   2 -11  -1    1.70    2.40
   2 -11  -1    0.80    1.90
   2 -11  -1    0.10    2.50
   2 -11  -1   -1.90    1.80
  -2  11   1   -0.80    1.90
  -2  11   1    1.20    2.50
  -2  11   1   -0.60    1.80
  -2  11   1    3.30    3.00
  -2  11   1    0.00    2.20
  -2  11   1    2.60    2.10
   3 -11  -1   19.60    4.30
   3 -11  -1   10.80    3.90
   3 -11  -1    8.30    3.60
   3 -11  -1    7.40    3.40
   3 -11  -1    9.40    3.40
  -3  11   1   16.10    4.30
  -3  11   1   10.70    3.80
  -3  11   1    6.70    2.80
  -3  11   1    2.20    2.20
  -3  11   1    7.30    3.50
  -3  11   1   12.80    4.00
   4 -11  -1   15.30    4.00
   4 -11  -1   10.10    3.50
   4 -11  -1    9.90    3.00
   4 -11  -1   16.90    4.50
   4 -11  -1   18.70    4.80
   4 -11  -1    7.70    3.10
  -4  11   1   14.80    4.30
  -4  11   1    9.20    3.80
  -4  11   1   10.90    3.80
  -4  11   1   21.20    5.30
  -4  11   1   21.30    4.80
   5 -11  -1   12.60    3.90
   5 -11  -1   10.60    4.20
   5 -11  -1    5.50    3.00
   5 -11  -1    9.50    3.30
  -5  11   1    9.40    3.50
  -5  11   1    7.90    3.90
  -5  11   1    6.40    3.20
  -5  11   1    8.30    3.90
  -5  11   1    4.90    3.40
   6 -11  -1   73.39    8.50
   6 -11  -1   80.79    8.90
   6 -11  -1   76.99    7.90
   6 -11  -1   86.09    7.70
  -6  11   1   72.29    8.80
  -6  11   1   72.69    8.60
  -6  11   1  100.69    9.30
   7 -11  -1   17.40    5.10
   7 -11  -1   13.00    4.30
   7 -11  -1   10.90    3.40
   7 -11  -1   18.10    4.20
   7 -11  -1   17.90    4.70
  -7  11   1    8.70    3.80
  -7  11   1   16.10    5.50
  -7  11   1   20.30    5.20
  -7  11   1   22.60    5.30
  -7  11   1   22.30    5.20
  -7  11   1   22.60    5.10
   8 -11  -1   12.50    3.70
   8 -11  -1   13.40    6.60
   8 -11  -1   14.60    4.40
   8 -11  -1   14.80    3.70
   8 -11  -1   11.00    3.40
  -8  11   1    8.70    4.10
  -8  11   1    8.50    4.30
  -8  11   1   11.90    4.10
  -8  11   1   11.50    4.40
  -8  11   1    5.10    3.70
  -8  11   1   18.60    5.60
   9 -11  -1    4.20    2.70
   9 -11  -1    2.80    2.60
   9 -11  -1    0.10    2.00
   9 -11  -1    2.20    2.60
  -9  11   1    4.60    4.00
  -9  11   1   -0.90    2.80
  -9  11   1   -3.90    2.80
  -9  11   1    5.00    4.90
  -9  11   1    8.20    4.40
  -9 -10  -1  135.99   10.00
  -9 -10  -1  123.39   10.50
  -9 -10  -1  113.89   12.50
  -9 -10  -1  143.39   11.80
  -9 -10  -1  132.69   10.00
  -9 -10  -1  142.89   10.90
  -8 -10  -1  162.68   14.90
  -8 -10  -1  159.98   12.60
  -8 -10  -1  172.38   13.10
  -8 -10  -1  174.28   13.10
  -8 -10  -1  183.88   14.10
  -8 -10  -1  177.38   12.80
   8  10   1  169.98   12.00
  -7 -10  -1  289.97   21.90
  -7 -10  -1  339.97   22.20
  -7 -10  -1  283.47   22.00
  -7 -10  -1  327.67   22.90
  -7 -10  -1  316.27   22.20
   7  10   1  327.87   21.50
   7  10   1  364.56   22.50
  -6 -10  -1  121.49   10.50
  -6 -10  -1  126.49   10.90
  -6 -10  -1  143.59   10.90
  -6 -10  -1  142.49   10.90
  -6 -10  -1  126.19   10.70
   6  10   1  132.19   10.30
  -5 -10  -1  121.49   10.50
  -5 -10  -1  128.59   10.60
  -5 -10  -1  142.19   11.20
  -5 -10  -1  128.89   10.80
  -5 -10  -1  134.49   10.90
   5  10   1  128.69   11.00
  -4 -10  -1  435.06   27.10
  -4 -10  -1  400.86   27.00
  -4 -10  -1  359.96   26.30
  -4 -10  -1  365.76   26.30
  -4 -10  -1  405.86   26.90
   4  10   1  380.56   24.90
   4  10   1  391.86   25.10
  -3 -10  -1  222.18   18.90
  -3 -10  -1  238.38   17.80
  -3 -10  -1  276.17   18.30
  -3 -10  -1  236.18   17.50
  -3 -10  -1  245.98   17.70
   3  10   1  247.98   17.80
   3  10   1  242.98   16.60
   3  10   1  240.88   16.60
  -2 -10  -1  860.21   53.39
  -2 -10  -1  920.01   53.99
  -2 -10  -1  794.32   53.29
  -2 -10  -1  774.32   53.49
  -2 -10  -1  828.82   53.29
   2  10   1  829.02   52.39
   2  10   1  843.52   53.49
   2  10   1  758.92   53.29
   2  10   1  862.41   52.49
  -1 -10  -1  175.98   14.60
  -1 -10  -1  194.28   14.50
  -1 -10  -1  204.18   15.00
  -1 -10  -1  167.18   14.10
  -1 -10  -1  175.38   14.10
   1  10   1  163.38   14.20
   1  10   1  212.98   15.00
   1  10   1  193.48   12.40
   1  10   1  207.58   14.00
   0 -10  -1  983.00   65.09
   0 -10  -1  962.00   65.49
   0 -10  -1  888.01   64.99
   0 -10  -1 1015.70   65.29
   0 -10  -1 1140.09   66.09
   0  10   1 1051.39   63.79
   0  10   1 1119.29   65.99
   0  10   1 1066.79   64.89
   0  10   1 1008.20   64.69
   1 -10  -1   11.20    3.40
   1 -10  -1   18.30    4.50
   1 -10  -1   10.80    3.50
   1 -10  -1    9.00    3.30
   1 -10  -1   11.10    3.50
  -1  10   1   12.20    3.60
  -1  10   1   15.90    4.20
  -1  10   1   14.10    3.70
  -1  10   1   16.10    4.30
  -1  10   1    6.50    2.90
  -1  10   1   11.00    3.60
   2 -10  -1   19.30    4.50
   2 -10  -1   19.10    4.70
   2 -10  -1   17.30    4.20
   2 -10  -1   11.20    3.60
   2 -10  -1   21.30    4.90
  -2  10   1   17.00    3.80
  -2  10   1   12.20    3.60
  -2  10   1   12.20    3.50
  -2  10   1   11.10    3.80
  -2  10   1   18.00    4.50
  -2  10   1   14.00    3.80
   3 -10  -1  977.70   60.59
   3 -10  -1  986.60   59.89
   3 -10  -1  805.22   59.19
  -3  10   1 1008.50   59.99
  -3  10   1  835.82   59.39
  -3  10   1  963.60   60.49
  -3  10   1  996.50   59.89
  -3  10   1  894.01   59.89
   4 -10  -1  183.28   14.30
   4 -10  -1  193.28   14.60
   4 -10  -1  192.18   15.30
   4 -10  -1  164.08   14.80
  -4  10   1  191.78   15.10
  -4  10   1  209.38   15.20
  -4  10   1  189.08   14.70
  -4  10   1  199.58   15.40
  -4  10   1  174.68   15.00
   5 -10  -1  317.57   22.50
   5 -10  -1  291.17   23.30
   5 -10  -1  316.37   22.60
   5 -10  -1  343.37   23.90
  -5  10   1  337.17   23.70
  -5  10   1  330.37   23.90
  -5  10   1  327.97   23.70
  -5  10   1  331.77   23.40
   6 -10  -1  297.57   24.30
   6 -10  -1  338.87   24.70
   6 -10  -1  327.87   23.60
   6 -10  -1  335.47   23.60
   6 -10  -1  355.66   24.30
  -6  10   1  384.66   26.10
  -6  10   1  343.67   25.60
  -6  10   1  352.16   25.30
  -6  10   1  341.97   24.40
  -6  10   1  346.17   24.90
   7 -10  -1   30.60    5.40
   7 -10  -1   28.40    5.90
   7 -10  -1   25.60    5.30
   7 -10  -1   33.50    5.20
   7 -10  -1   29.00    6.00
  -7  10   1   40.90    7.70
  -7  10   1   26.00    5.90
  -7  10   1   46.70    8.70
  -7  10   1   29.00    5.90
  -7  10   1   30.70    6.30
  -7  10   1   33.30    6.70
   8 -10  -1   -2.20    2.00
   8 -10  -1    2.60    2.50
   8 -10  -1   -1.60    2.00
   8 -10  -1    1.40    2.70
   8 -10  -1    0.90    2.30
   8 -10  -1   -1.30    2.30
  -8  10   1   -3.10    2.20
  -8  10   1    0.00    2.70
  -8  10   1   -4.10    2.60
  -8  10   1   -0.40    2.90
  -8  10   1    2.10    2.60
  -8  10   1   -2.00    2.30
   9 -10  -1  105.59    9.30
   9 -10  -1   97.79    8.30
   9 -10  -1   97.69    8.60
  -9  10   1   97.69   11.20
  -9  10   1  100.99   10.40
  -9  10   1   82.69    9.50
  -9  10   1  108.09   11.20
  -9  10   1   99.49   10.00
  -9  10   1   89.89    9.60
  10 -10  -1   24.80    4.30
  10 -10  -1   35.00    5.70
  10 -10  -1   32.00    4.90
 -10  10   1   33.60    7.00
 -10  10   1   27.60    7.70
 -10  10   1   27.80    5.70
 -10  10   1   43.70   10.00
 -10  10   1   31.90    6.90
 -10  -9  -1    7.50    4.40
 -10  -9  -1    5.40    2.30
  -9  -9  -1   27.40    3.20
  -9  -9  -1   23.30    5.80
  -9  -9  -1   26.50    4.20
  -9  -9  -1   18.30    3.00
  -9  -9  -1   27.40    5.20
  -8  -9  -1   18.00    3.60
  -8  -9  -1   14.10    2.80
  -8  -9  -1   15.20    3.10
  -8  -9  -1   16.70    5.00
  -8  -9  -1   14.60    3.00
  -7  -9  -1   29.60    3.70
  -7  -9  -1   24.10    4.60
  -7  -9  -1   25.80    4.20
  -7  -9  -1   22.40    3.80
  -7  -9  -1   21.80    4.50
   7   9   1   26.50    3.10
  -6  -9  -1    8.00    2.80
  -6  -9  -1    9.80    2.80
  -6  -9  -1   14.40    3.10
  -6  -9  -1    8.10    2.60
  -6  -9  -1   15.70    3.90
   6   9   1   12.90    2.60
  -5  -9  -1   25.50    5.70
  -5  -9  -1   39.30    4.40
  -5  -9  -1   29.20    4.70
  -5  -9  -1   32.90    4.20
  -5  -9  -1   27.20    4.60
   5   9   1   31.90    5.00
   5   9   1   35.10    3.90
  -4  -9  -1    1.90    1.90
  -4  -9  -1    2.20    1.80
  -4  -9  -1   -2.40    1.20
  -4  -9  -1    0.90    1.90
  -4  -9  -1    2.90    2.00
   4   9   1    1.00    1.50
   4   9   1    1.60    1.20
   4   9   1    0.60    1.70
   4   9   1    0.90    1.20
  -3  -9  -1    2.60    2.00
  -3  -9  -1    2.50    2.10
  -3  -9  -1   -0.10    1.80
  -3  -9  -1    4.90    2.20
  -3  -9  -1    2.50    1.90
   3   9   1    3.80    2.00
   3   9   1    1.60    1.70
   3   9   1    1.80    1.50
   3   9   1    3.10    1.70
  -2  -9  -1    7.90    2.90
  -2  -9  -1    7.10    2.70
  -2  -9  -1   12.30    3.20
  -2  -9  -1   11.70    3.30
   2   9   1    5.20    2.20
   2   9   1    5.40    2.30
   2   9   1   10.20    3.20
   2   9   1    9.50    2.40
  -1  -9  -1   -1.80    1.20
  -1  -9  -1    1.10    2.00
  -1  -9  -1    2.00    2.00
  -1  -9  -1    1.00    1.60
  -1  -9  -1    1.20    1.80
   1   9   1    3.00    2.10
   1   9   1    1.90    1.90
   1   9   1    2.00    1.90
   1   9   1    3.20    2.30
   1   9   1    1.70    1.00
   0  -9  -1   21.10    4.20
   0  -9  -1   16.80    4.00
   0  -9  -1   27.80    4.80
   0  -9  -1   18.40    3.60
   0   9   1   18.70    3.70
   0   9   1   21.90    2.70
   0   9   1   23.60    4.50
   0   9   1   22.70    4.40
   0   9   1   28.80    4.40
   1  -9  -1    1.60    1.90
   1  -9  -1    3.60    2.20
   1  -9  -1    1.70    2.10
   1  -9  -1    3.40    2.20
  -1   9   1    3.80    2.00
  -1   9   1    3.10    2.30
  -1   9   1    3.40    2.10
  -1   9   1    2.90    2.20
  -1   9   1    3.50    1.80
  -1   9   1    3.00    2.20
   2  -9  -1   18.80    4.20
   2  -9  -1   27.10    5.10
   2  -9  -1   21.90    4.40
   2  -9  -1   23.90    4.50
   2  -9  -1   32.30    5.40
  -2   9   1   23.60    4.70
  -2   9   1   28.10    4.80
  -2   9   1   26.70    5.00
  -2   9   1   36.80    4.30
  -2   9   1   19.50    4.40
  -2   9   1   24.10    4.30
   3  -9  -1    6.70    2.80
   3  -9  -1    0.80    1.90
   3  -9  -1   -0.90    1.30
   3  -9  -1    2.30    2.00
   3  -9  -1    7.00    2.80
  -3   9   1    1.00    1.70
  -3   9   1    3.30    2.10
  -3   9   1    6.90    2.80
  -3   9   1    0.70    1.70
  -3   9   1    7.20    2.80
  -3   9   1    1.80    2.10
   4  -9  -1   10.40    3.10
   4  -9  -1   11.10    3.40
   4  -9  -1    8.50    3.00
   4  -9  -1   12.20    3.10
   4  -9  -1    7.70    3.00
  -4   9   1    6.50    3.10
  -4   9   1    7.80    2.90
  -4   9   1   12.60    3.50
  -4   9   1   13.20    3.90
  -4   9   1   11.20    3.20
  -4   9   1    9.00    3.10
   5  -9  -1  146.39   11.70
   5  -9  -1  139.49   11.50
   5  -9  -1  144.09   11.80
   5  -9  -1  168.58   13.00
  -5   9   1  152.38   12.80
  -5   9   1  159.08   12.90
  -5   9   1  153.28   12.30
  -5   9   1  162.68   13.00
   6  -9  -1   -0.70    1.70
   6  -9  -1    2.50    2.20
   6  -9  -1    0.40    1.90
   6  -9  -1   -0.20    1.80
   6  -9  -1    3.20    2.40
  -6   9   1    3.30    2.70
  -6   9   1    0.70    2.20
  -6   9   1    1.70    2.10
  -6   9   1    4.20    2.80
  -6   9   1    4.20    3.10
  -6   9   1    1.50    2.40
   7  -9  -1    3.70    2.40
   7  -9  -1    0.90    2.20
   7  -9  -1   -1.00    1.70
   7  -9  -1    5.60    2.60
   7  -9  -1    1.30    1.90
  -7   9   1   -0.70    1.70
  -7   9   1    1.60    2.70
  -7   9   1   -0.10    1.90
  -7   9   1    0.20    2.30
  -7   9   1   -1.00    3.50
  -7   9   1    3.30    3.00
   8  -9  -1    2.30    2.10
   8  -9  -1   -1.30    1.90
   8  -9  -1   -1.50    1.80
   8  -9  -1   -2.00    1.80
  -8   9   1    2.90    2.50
  -8   9   1    0.90    2.50
  -8   9   1   -1.60    2.30
  -8   9   1    1.50    3.10
  -8   9   1   -1.10    2.40
   9  -9  -1   50.69    6.30
   9  -9  -1   49.80    5.10
   9  -9  -1   51.59    4.70
   9  -9  -1   27.40    6.10
   9  -9  -1   47.30    6.00
   9  -9  -1   43.70    5.50
  -9   9   1   33.50    6.40
  -9   9   1   39.10    6.90
  -9   9   1   43.50    7.40
  -9   9   1   32.90    6.80
  -9   9   1   39.30    8.30
  10  -9  -1    0.80    1.40
  10  -9  -1    4.00    2.30
 -10   9   1   -1.40    2.50
 -10   9   1    1.90    2.90
 -10   9   1   -0.80    3.40
 -10   9   1    8.20    3.60
 -10   9   1    0.90    2.90
 -10   9   1    4.80    3.60
 -10  -8  -1  436.76   31.70
 -10  -8  -1  434.16   28.40
 -10  -8  -1  417.46   28.40
 -10  -8  -1  455.05   27.50
 -10  -8  -1  448.26   30.70
  -9  -8  -1  291.97   19.80
  -9  -8  -1  303.47   19.90
  -9  -8  -1  298.87   18.90
  -9  -8  -1  282.47   22.40
  -8  -8  -1  354.86   25.20
  -8  -8  -1  365.66   29.10
  -8  -8  -1  362.06   25.50
  -8  -8  -1  397.16   25.60
  -8  -8  -1  429.56   25.50
   8   8   1  394.26   24.10
   8   8   1  417.46   24.40
  -7  -8  -1   85.49    6.80
  -7  -8  -1   75.09    6.60
  -7  -8  -1   74.39    6.60
  -7  -8  -1   86.29    6.90
   7   8   1   79.29    6.20
   7   8   1   83.69    6.20
  -6  -8  -1  115.09    9.60
  -6  -8  -1  126.79    9.90
  -6  -8  -1  126.39    9.80
  -6  -8  -1  141.69   10.00
   6   8   1  137.59    9.60
   6   8   1  128.99    9.40
  -5  -8  -1   -0.80    1.30
  -5  -8  -1    0.90    1.70
  -5  -8  -1    0.60    1.40
  -5  -8  -1    1.10    1.60
  -5  -8  -1    1.70    1.70
   5   8   1    1.20    1.30
   5   8   1    0.00    1.20
  -4  -8  -1  146.39   10.80
  -4  -8  -1  128.49   10.50
  -4  -8  -1  147.99   11.00
  -4  -8  -1  140.29   10.60
  -4  -8  -1  129.19   10.70
   4   8   1  146.09    9.40
   4   8   1  133.89   10.50
   4   8   1  148.49    9.50
   4   8   1  145.49   10.70
  -3  -8  -1  859.71   55.89
  -3  -8  -1  956.50   56.49
  -3  -8  -1  866.71   56.29
  -3  -8  -1  869.71   55.99
  -3  -8  -1  860.11   56.29
   3   8   1  896.01   55.19
   3   8   1  906.61   56.19
   3   8   1  894.81   55.19
  -2  -8  -1    0.90    1.70
  -2  -8  -1    0.80    1.80
  -2  -8  -1    1.70    1.80
  -2  -8  -1    2.60    1.80
  -2  -8  -1    1.00    1.40
   2   8   1    2.40    1.60
   2   8   1    0.60    1.30
   2   8   1    2.40    1.70
   2   8   1    1.60    1.70
  -1  -8  -1  155.48   11.80
  -1  -8  -1  144.59   12.00
  -1  -8  -1  145.09   11.70
  -1  -8  -1  151.98   11.70
   1   8   1  143.99   11.90
   1   8   1  178.88   12.40
   1   8   1  178.28   11.60
   1   8   1  152.48   11.30
   1   8   1  167.88   10.50
   0  -8  -1   24.00    4.20
   0  -8  -1   29.00    4.90
   0  -8  -1   18.40    3.80
   0  -8  -1   21.80    4.20
   0  -8  -1   26.40    4.50
   0   8   1   25.60    4.10
   0   8   1   22.20    2.70
   0   8   1   19.30    4.00
   0   8   1   24.10    4.20
   0   8   1   36.60    5.50
   0   8   1   32.20    4.60
   1  -8  -1  203.28   14.50
   1  -8  -1  169.18   14.10
   1  -8  -1  216.08   14.90
   1  -8  -1  165.08   14.10
  -1   8   1  212.68   14.00
  -1   8   1  224.98   14.70
  -1   8   1  200.58   14.20
  -1   8   1  205.88   14.40
  -1   8   1  189.48   14.60
  -1   8   1  204.98   14.90
   2  -8  -1  177.68   14.50
   2  -8  -1  179.48   14.90
   2  -8  -1  224.38   15.00
   2  -8  -1  171.78   14.60
   2  -8  -1  227.08   15.50
  -2   8   1  180.38   14.50
  -2   8   1  224.48   15.20
  -2   8   1  225.48   14.80
  -2   8   1  217.68   14.90
  -2   8   1  208.88   15.30
  -2   8   1  230.38   15.60
   3  -8  -1  569.04   41.80
   3  -8  -1  672.63   42.20
   3  -8  -1  671.93   41.90
   3  -8  -1  695.73   42.80
  -3   8   1  647.34   42.80
  -3   8   1  638.04   42.40
  -3   8   1  711.93   43.00
  -3   8   1  679.23   42.30
  -3   8   1  694.43   42.50
  -3   8   1  565.94   42.30
   4  -8  -1  488.05   35.50
   4  -8  -1  569.34   35.20
   4  -8  -1  568.74   34.90
   4  -8  -1  592.14   36.10
   4  -8  -1  488.75   35.60
  -4   8   1  568.24   36.00
  -4   8   1  577.14   36.00
  -4   8   1  498.95   35.60
  -4   8   1  569.44   35.90
  -4   8   1  492.25   35.10
  -4   8   1  509.85   35.20
   5  -8  -1   44.40    6.00
   5  -8  -1   39.00    5.00
   5  -8  -1   46.70    6.80
   5  -8  -1   43.70    6.40
   5  -8  -1   30.70    4.10
  -5   8   1   38.80    4.90
  -5   8   1   36.30    6.20
  -5   8   1   51.39    7.10
  -5   8   1   37.90    6.00
  -5   8   1   36.50    6.10
  -5   8   1   55.19    8.00
   6  -8  -1  834.12   51.69
   6  -8  -1  720.93   52.49
   6  -8  -1  732.73   52.59
   6  -8  -1  859.41   52.89
   6  -8  -1  876.81   52.79
   6  -8  -1  808.92   51.69
  -6   8   1  865.41   52.69
  -6   8   1  889.41   53.79
  -6   8   1  781.32   53.19
  -6   8   1  903.61   53.29
  -6   8   1  741.23   52.19
  -6   8   1  779.62   52.69
   7  -8  -1  294.37   19.50
   7  -8  -1  283.97   20.50
   7  -8  -1  300.67   19.60
   7  -8  -1  294.77   19.40
   7  -8  -1  243.78   20.10
  -7   8   1  249.08   20.00
  -7   8   1  266.17   20.10
  -7   8   1  301.17   21.00
  -7   8   1  276.47   20.70
  -7   8   1  310.47   21.80
  -7   8   1  295.47   21.30
   8  -8  -1  274.27   19.10
   8  -8  -1  252.97   19.60
   8  -8  -1  268.47   18.40
   8  -8  -1  261.97   18.50
  -8   8   1  302.67   20.40
  -8   8   1  268.07   19.80
  -8   8   1  276.17   21.20
  -8   8   1  269.47   20.10
  -8   8   1  274.47   19.70
  -8   8   1  271.47   21.20
   9  -8  -1   91.59    9.50
   9  -8  -1   96.89    7.60
   9  -8  -1   93.59    7.30
   9  -8  -1   89.69   10.10
   9  -8  -1   85.49    8.10
  -9   8   1   89.89    8.80
  -9   8   1  111.29   10.60
  -9   8   1  103.69    9.60
  -9   8   1   98.09   10.40
  -9   8   1   89.89    9.00
  -9   8   1   83.99    8.80
  10  -8  -1    2.90    3.70
  10  -8  -1    4.70    2.70
  10  -8  -1    6.40    2.40
 -10   8   1    3.20    3.20
 -10   8   1   -0.30    2.60
 -10   8   1    5.20    3.10
 -10   8   1   -0.70    2.70
 -10   8   1    1.80    2.60
 -10   8   1    5.80    3.50
  11  -8  -1   44.60    4.80
 -11   8   1   54.39    7.90
 -11   8   1   52.59    9.80
 -11   8   1   49.80    7.80
 -11   8   1   52.19    8.00
 -11   8   1   59.99   11.60
 -11   8   1   57.59    8.50
 -11  -7  -1   22.80    5.60
 -11  -7  -1   24.50    3.00
 -11  -7  -1   19.70    5.10
 -11  -7  -1   30.50    3.70
 -11  -7  -1   27.40    3.00
 -10  -7  -1   23.20    2.90
 -10  -7  -1   31.00    6.40
 -10  -7  -1   22.00    3.70
 -10  -7  -1   17.80    4.40
 -10  -7  -1   27.60    2.90
  -9  -7  -1    1.50    1.40
  -9  -7  -1    4.40    1.70
  -9  -7  -1   -0.70    2.50
  -9  -7  -1    2.10    1.50
  -8  -7  -1    2.40    1.40
  -8  -7  -1    2.60    2.70
  -8  -7  -1    5.10    1.60
  -8  -7  -1    1.20    1.10
  -8  -7  -1    2.90    1.60
  -8  -7  -1    3.00    1.20
  -7  -7  -1   12.80    2.40
  -7  -7  -1   14.70    2.40
  -7  -7  -1   10.30    2.20
  -7  -7  -1   11.50    1.30
  -7  -7  -1   13.50    2.60
   7   7   1   11.10    1.80
   7   7   1    8.70    1.70
  -6  -7  -1    0.30    1.20
  -6  -7  -1    0.00    1.20
  -6  -7  -1   -1.00    1.00
  -6  -7  -1    2.00    1.50
   6   7   1    0.60    1.00
   6   7   1    2.00    1.40
  -5  -7  -1   10.70    2.50
  -5  -7  -1   15.50    2.90
  -5  -7  -1    6.60    3.20
  -5  -7  -1   13.50    2.70
   5   7   1   12.90    2.40
   5   7   1   12.30    2.40
  -4  -7  -1   -0.40    1.10
  -4  -7  -1   -0.90    0.90
  -4  -7  -1    0.50    1.30
  -4  -7  -1    2.10    2.40
  -4  -7  -1   -0.10    1.00
   4   7   1    0.10    0.70
   4   7   1    3.50    1.60
  -3  -7  -1    1.50    1.60
  -3  -7  -1    3.80    1.70
  -3  -7  -1    3.00    1.70
  -3  -7  -1    3.70    1.90
  -3  -7  -1    2.30    1.60
   3   7   1    3.50    1.60
   3   7   1    4.40    1.40
   3   7   1    3.50    1.30
  -2  -7  -1   18.50    3.40
  -2  -7  -1   18.80    3.40
  -2  -7  -1   12.30    3.00
  -2  -7  -1   20.60    3.50
  -2  -7  -1   18.80    3.50
   2   7   1   17.20    3.20
   2   7   1   15.90    2.70
   2   7   1   22.40    3.60
  -1  -7  -1    3.80    1.80
  -1  -7  -1    4.70    2.00
  -1  -7  -1    2.40    1.70
  -1  -7  -1    4.80    2.30
  -1  -7  -1    4.50    1.90
   1   7   1    8.00    2.00
   1   7   1    4.20    2.00
   1   7   1    3.40    2.00
   1   7   1    4.20    1.20
   1   7   1    4.40    1.90
   0  -7  -1    2.20    1.70
   0  -7  -1    1.10    1.30
   0  -7  -1    1.30    1.80
   0  -7  -1    1.90    1.70
   0  -7  -1    0.30    1.50
   0   7   1    0.70    1.30
   0   7   1    2.60    1.40
   0   7   1    1.40    1.80
   0   7   1    0.80    1.40
   0   7   1    1.60    1.50
   0   7   1    0.80    1.50
   1  -7  -1    4.90    2.20
   1  -7  -1    3.70    1.90
   1  -7  -1    6.00    2.00
   1  -7  -1    6.00    2.40
   1  -7  -1    2.90    1.90
  -1   7   1    8.00    2.60
  -1   7   1    5.30    1.90
  -1   7   1    7.40    2.50
  -1   7   1    5.70    2.30
  -1   7   1    2.80    1.80
  -1   7   1    6.10    2.30
   2  -7  -1    3.10    2.10
   2  -7  -1    3.60    2.00
   2  -7  -1    4.80    2.20
   2  -7  -1    1.60    1.90
   2  -7  -1    5.70    2.00
  -2   7   1    3.50    1.80
  -2   7   1    1.70    1.70
  -2   7   1    5.10    1.90
  -2   7   1    2.90    1.90
  -2   7   1    4.20    1.90
  -2   7   1    4.10    2.00
   3  -7  -1   31.00    4.90
   3  -7  -1   32.30    5.10
   3  -7  -1   26.80    4.30
   3  -7  -1   29.10    3.50
   3  -7  -1   33.10    4.10
  -3   7   1   31.00    4.00
  -3   7   1   32.40    3.80
  -3   7   1   26.60    4.60
  -3   7   1   19.40    3.90
  -3   7   1   23.50    4.30
  -3   7   1   34.70    4.10
   4  -7  -1   42.20    4.40
   4  -7  -1   38.10    4.00
   4  -7  -1   24.20    4.60
   4  -7  -1   31.30    4.90
   4  -7  -1   37.90    4.60
   4  -7  -1   30.60    5.40
  -4   7   1   33.10    4.50
  -4   7   1   34.10    5.40
  -4   7   1   28.60    4.70
  -4   7   1   42.30    4.80
  -4   7   1   38.40    4.70
   5  -7  -1   45.80    5.30
   5  -7  -1   60.79    5.00
   5  -7  -1   47.50    5.40
   5  -7  -1   44.60    4.90
   5  -7  -1   35.40    5.80
  -5   7   1   48.20    5.30
  -5   7   1   42.80    5.30
  -5   7   1   54.09    5.90
  -5   7   1   62.19    6.00
  -5   7   1   46.80    5.50
   6  -7  -1   10.30    2.60
   6  -7  -1    2.50    2.10
   6  -7  -1    6.00    2.30
   6  -7  -1    1.60    1.80
   6  -7  -1    2.00    2.00
   6  -7  -1    6.90    2.30
  -6   7   1    3.30    2.50
  -6   7   1    7.80    2.90
  -6   7   1    4.80    2.50
  -6   7   1    4.80    2.40
  -6   7   1    5.10    2.60
  -6   7   1    7.80    2.70
   7  -7  -1   12.50    3.10
   7  -7  -1   12.90    2.70
   7  -7  -1    9.70    2.50
   7  -7  -1    7.80    2.70
   7  -7  -1    2.80    2.10
  -7   7   1   13.30    3.50
  -7   7   1    5.40    2.50
  -7   7   1   11.70    3.50
  -7   7   1    7.00    2.80
  -7   7   1    7.70    3.40
  -7   7   1    5.50    2.90
   8  -7  -1    3.70    2.00
   8  -7  -1    4.90    2.40
   8  -7  -1   10.70    2.20
  -8   7   1    6.80    2.80
  -8   7   1    5.40    3.20
  -8   7   1    7.50    2.90
  -8   7   1    5.70    3.50
  -8   7   1    5.70    2.50
  -8   7   1    5.10    2.60
   9  -7  -1   40.40    4.40
   9  -7  -1   43.10    4.80
   9  -7  -1   25.00    5.80
   9  -7  -1   29.70    2.90
   9  -7  -1   38.90    3.50
  -9   7   1   35.50    5.90
  -9   7   1   19.30    5.00
  -9   7   1   28.80    5.80
  -9   7   1   30.50    5.40
  -9   7   1   25.30    4.90
  -9   7   1   20.80    4.60
  10  -7  -1    4.40    3.20
  10  -7  -1   -0.70    1.80
  10  -7  -1    3.80    2.40
  10  -7  -1    0.00    1.70
 -10   7   1    2.70    2.50
 -10   7   1    0.60    2.20
 -10   7   1   -2.50    2.20
 -10   7   1    2.80    2.60
 -10   7   1    2.00    2.30
 -10   7   1    1.20    2.80
  11  -7  -1   47.50    5.20
  11  -7  -1   53.69    4.70
 -11   7   1   56.79    6.10
 -11   7   1   35.80    6.10
 -11   7   1   46.30    5.90
 -11   7   1   33.80    7.70
 -11   7   1   29.00    5.80
 -11   7   1   37.00    7.40
 -11  -6  -1  510.95   34.50
 -11  -6  -1  496.65   35.30
 -11  -6  -1  548.45   32.70
 -11  -6  -1  555.64   32.70
 -11  -6  -1  474.55   35.80
 -10  -6  -1  142.69    9.50
 -10  -6  -1  127.59   11.50
 -10  -6  -1  142.49    9.50
 -10  -6  -1  131.49   10.60
 -10  -6  -1  145.79   12.60
  -9  -6  -1   41.30    6.40
  -9  -6  -1   30.60    3.00
  -9  -6  -1   26.80    2.90
  -9  -6  -1   31.00    3.80
  -9  -6  -1   44.40    7.70
  -8  -6  -1  245.58   16.50
  -8  -6  -1  254.27   16.00
  -8  -6  -1  244.88   15.50
  -8  -6  -1  270.97   18.70
  -8  -6  -1  249.18   16.00
  -8  -6  -1  219.78   15.40
  -7  -6  -1  112.69    8.10
  -7  -6  -1  114.49    8.10
  -7  -6  -1  113.79    8.10
  -7  -6  -1  109.89    7.90
  -7  -6  -1  112.49    7.90
  -7  -6  -1  112.99   10.00
  -6  -6  -1    0.60    1.00
  -6  -6  -1    2.30    1.00
  -6  -6  -1    0.90    1.10
  -6  -6  -1   -0.70    1.00
  -6  -6  -1    1.50    1.30
   6   6   1    1.60    1.10
   6   6   1    0.90    1.50
  -5  -6  -1  136.09    9.60
  -5  -6  -1  128.39    9.30
  -5  -6  -1  129.69    9.50
  -5  -6  -1  116.89    9.20
   5   6   1  153.28    9.50
   5   6   1  132.59    9.20
  -4  -6  -1  525.75   31.70
  -4  -6  -1  469.55   31.80
  -4  -6  -1  501.15   31.90
  -4  -6  -1  515.25   31.70
   4   6   1  504.55   31.70
   4   6   1  480.65   31.70
  -3  -6  -1   10.30    2.30
  -3  -6  -1    8.80    2.20
  -3  -6  -1   15.50    3.00
  -3  -6  -1   11.00    2.30
  -3  -6  -1    7.80    2.10
   3   6   1   10.00    2.30
   3   6   1   12.00    1.90
   3   6   1    9.50    2.50
   3   6   1   10.60    1.80
  -2  -6  -1  686.83   46.20
  -2  -6  -1  673.83   46.30
  -2  -6  -1  721.03   46.40
  -2  -6  -1  798.02   46.30
  -2  -6  -1  741.03   46.10
   2   6   1  753.42   45.70
   2   6   1  787.82   45.80
   2   6   1  719.73   46.30
  -1  -6  -1  621.74   42.60
  -1  -6  -1  637.24   42.30
  -1  -6  -1  728.33   42.60
  -1  -6  -1  627.74   42.40
   1   6   1  709.63   41.50
   1   6   1  694.03   42.20
   1   6   1  715.33   42.80
   1   6   1  657.93   42.70
   1   6   1  664.63   42.10
   0  -6  -1  550.54   34.10
   0  -6  -1  512.65   33.70
   0  -6  -1  497.75   33.90
   0  -6  -1  520.95   33.70
   0   6   1  496.75   33.90
   0   6   1  511.45   33.60
   0   6   1  506.15   33.50
   0   6   1  568.74   33.20
   0   6   1  529.05   33.60
   0   6   1  586.74   34.20
   1  -6  -1  111.69    8.50
   1  -6  -1   98.49    8.50
   1  -6  -1  120.79    8.90
   1  -6  -1  106.19    8.30
   1  -6  -1   95.89    8.20
  -1   6   1  112.39    8.70
  -1   6   1  123.59    8.70
  -1   6   1  108.89    8.40
  -1   6   1  111.59    8.30
   2  -6  -1 2527.85  140.79
   2  -6  -1 2166.08  140.19
   2  -6  -1 2431.16  140.19
   2  -6  -1 2388.96  140.19
   2  -6  -1 2363.46  140.59
  -2   6   1 2141.59  140.39
  -2   6   1 2375.96  140.39
  -2   6   1 2070.69  139.99
  -2   6   1 2082.99  139.89
   3  -6  -1 1214.08   75.29
   3  -6  -1 1166.68   75.69
   3  -6  -1 1091.19   75.59
   3  -6  -1 1326.97   75.29
   3  -6  -1 1349.07   75.49
  -3   6   1 1152.78   75.69
  -3   6   1 1311.67   75.99
  -3   6   1 1205.18   75.49
  -3   6   1 1095.89   75.19
   4  -6  -1  332.37   22.10
   4  -6  -1  274.67   21.70
   4  -6  -1  340.67   21.30
   4  -6  -1  368.26   22.40
   4  -6  -1  325.87   21.40
   4  -6  -1  352.26   21.50
  -4   6   1  328.97   22.10
  -4   6   1  281.87   21.40
  -4   6   1  302.17   21.60
  -4   6   1  326.07   22.10
   5  -6  -1   14.20    2.90
   5  -6  -1    8.40    2.70
   5  -6  -1   11.70    2.80
   5  -6  -1   11.20    3.00
   5  -6  -1    9.00    3.00
   5  -6  -1   11.00    2.60
  -5   6   1    9.80    2.80
  -5   6   1    6.20    2.50
  -5   6   1   12.70    3.10
  -5   6   1    6.10    2.40
  -5   6   1   10.00    2.90
   6  -6  -1  657.23   42.10
   6  -6  -1  627.54   42.90
   6  -6  -1  696.83   42.20
   6  -6  -1  652.93   43.60
   6  -6  -1  710.33   43.30
   6  -6  -1  712.43   42.50
  -6   6   1  606.74   42.70
  -6   6   1  693.93   44.40
  -6   6   1  699.13   44.00
  -6   6   1  712.83   43.40
  -6   6   1  654.73   42.90
  -6   6   1  594.14   43.10
   7  -6  -1  344.77   25.20
   7  -6  -1  375.06   24.80
   7  -6  -1  370.16   24.10
   7  -6  -1  374.16   24.50
   7  -6  -1  365.36   23.50
  -7   6   1  316.97   27.10
  -7   6   1  388.36   25.10
  -7   6   1  411.26   26.50
  -7   6   1  330.27   24.60
  -7   6   1  378.06   24.70
  -7   6   1  339.17   25.50
   8  -6  -1  178.78   14.10
   8  -6  -1  190.78   15.40
   8  -6  -1  190.88   13.10
   8  -6  -1  222.98   13.50
   8  -6  -1  211.18   14.80
  -8   6   1  194.78   14.60
  -8   6   1  200.98   14.90
  -8   6   1  201.08   15.90
  -8   6   1  205.58   15.10
  -8   6   1  206.88   16.50
  -8   6   1  188.38   14.90
   9  -6  -1   45.00    4.70
  -9   6   1   55.39    7.00
  -9   6   1   38.60    6.10
  -9   6   1   71.09   10.00
  -9   6   1   42.20    6.50
  -9   6   1   41.50    5.10
  -9   6   1   48.40    5.60
  10  -6  -1  336.17   22.50
  10  -6  -1  315.77   23.00
  10  -6  -1  334.37   23.30
 -10   6   1  317.57   23.30
 -10   6   1  379.66   24.10
 -10   6   1  302.77   23.40
 -10   6   1  357.76   25.50
 -10   6   1  362.56   26.20
 -10   6   1  355.36   23.70
  11  -6  -1   67.69    6.60
  11  -6  -1   73.99    7.20
  11  -6  -1   64.79    6.00
  11  -6  -1   72.09    8.40
 -11   6   1   72.09    9.40
 -11   6   1   63.79    7.00
 -11   6   1   67.99    7.10
 -11   6   1   69.19    8.50
 -11   6   1   62.59    7.10
 -11   6   1   80.79    7.50
 -12   6   1   -1.30    4.20
 -12  -5  -1   58.99    4.10
 -12  -5  -1   39.10    7.30
 -12  -5  -1   51.89    3.90
 -12  -5  -1   71.39    6.90
 -11  -5  -1    6.40    3.00
 -11  -5  -1    7.60    3.10
 -11  -5  -1    3.20    1.10
 -11  -5  -1    6.80    1.20
 -11  -5  -1    3.70    3.20
 -10  -5  -1    4.50    2.40
 -10  -5  -1    4.20    1.20
 -10  -5  -1    8.10    3.50
 -10  -5  -1    7.60    2.60
 -10  -5  -1    6.10    1.30
  -9  -5  -1   -0.60    1.70
  -9  -5  -1    1.30    1.40
  -9  -5  -1    1.80    0.90
  -9  -5  -1    2.30    2.50
  -9  -5  -1    2.40    1.00
  -8  -5  -1    4.30    2.50
  -8  -5  -1    4.20    1.20
  -8  -5  -1    3.60    1.80
  -8  -5  -1    6.60    1.30
  -7  -5  -1    6.00    1.40
  -7  -5  -1    7.30    1.50
  -7  -5  -1    6.80    1.90
  -7  -5  -1    6.60    1.20
  -7  -5  -1    5.30    2.60
  -6  -5  -1   17.80    2.00
  -6  -5  -1   18.00    2.80
  -6  -5  -1   16.30    2.30
  -6  -5  -1   14.90    1.90
  -6  -5  -1   17.80    2.00
   6   5   1   15.90    1.60
   6   5   1   18.50    1.60
  -5  -5  -1    4.00    1.30
  -5  -5  -1    2.90    1.20
  -5  -5  -1    3.30    1.00
  -5  -5  -1    1.70    1.10
  -5  -5  -1    4.10    1.30
   5   5   1    4.40    1.20
   5   5   1    3.00    1.10
  -4  -5  -1   13.90    2.20
  -4  -5  -1   12.30    2.10
  -4  -5  -1   13.00    1.20
  -4  -5  -1   11.20    2.10
  -4  -5  -1   12.90    2.20
   4   5   1   11.70    2.00
   4   5   1   12.80    2.10
  -3  -5  -1    1.60    1.10
  -3  -5  -1    1.60    1.20
  -3  -5  -1    1.50    1.20
  -3  -5  -1    3.70    1.40
   3   5   1    6.10    1.50
   3   5   1    3.70    1.00
   3   5   1    1.40    1.30
  -2  -5  -1   -0.40    1.10
  -2  -5  -1    0.00    1.00
  -2  -5  -1   -0.20    1.00
  -2  -5  -1    0.60    1.00
  -2  -5  -1    1.20    1.20
   2   5   1   -0.20    0.40
   2   5   1    0.00    1.00
   2   5   1    0.40    1.00
   2   5   1    0.10    1.00
  -1  -5  -1   10.10    2.20
  -1  -5  -1    7.80    2.20
  -1  -5  -1    5.50    1.80
  -1  -5  -1    7.10    2.00
  -1  -5  -1    9.70    2.20
   1   5   1    7.80    1.90
   1   5   1    6.10    1.80
   1   5   1   11.70    2.20
   1   5   1    9.20    2.10
   1   5   1    8.40    1.30
   0  -5  -1    1.20    1.20
   0  -5  -1    5.50    1.80
   0  -5  -1    0.70    1.20
   0  -5  -1    1.80    1.50
   0  -5  -1    4.70    1.70
   0   5   1    2.00    1.50
   0   5   1    2.20    1.50
   0   5   1    2.60    1.50
   0   5   1    4.80    1.70
   1  -5  -1    1.70    1.40
   1  -5  -1    0.30    1.20
   1  -5  -1    0.20    1.20
   1  -5  -1    0.80    1.40
   1  -5  -1   -0.20    0.90
  -1   5   1    1.30    1.30
  -1   5   1    2.10    1.40
  -1   5   1    0.30    1.20
  -1   5   1    0.30    1.30
  -1   5   1    0.70    1.40
   2  -5  -1    0.10    0.90
   2  -5  -1    0.70    1.30
   2  -5  -1    1.90    1.50
   2  -5  -1    1.40    1.60
   2  -5  -1    0.20    1.30
  -2   5   1    1.70    1.30
  -2   5   1    3.70    1.80
  -2   5   1    0.80    1.30
  -2   5   1    0.90    1.40
  -2   5   1   -0.40    1.10
   3  -5  -1   29.00    3.40
   3  -5  -1   28.10    3.00
   3  -5  -1   34.20    3.40
   3  -5  -1   25.80    3.40
   3  -5  -1   23.00    3.00
   3  -5  -1   32.60    4.50
  -3   5   1   28.30    4.20
  -3   5   1   28.40    3.50
  -3   5   1   25.40    3.20
  -3   5   1   27.20    3.40
   4  -5  -1    7.40    2.50
   4  -5  -1    8.30    2.40
   4  -5  -1    7.50    2.10
   4  -5  -1    4.20    1.80
   4  -5  -1    6.00    2.00
   4  -5  -1    9.60    2.20
  -4   5   1   10.10    2.50
  -4   5   1    6.90    2.50
  -4   5   1    8.80    2.50
  -4   5   1    3.90    1.90
  -4   5   1    5.70    2.30
   5  -5  -1   -1.10    1.10
   5  -5  -1    2.20    1.70
   5  -5  -1   -0.10    1.20
   5  -5  -1    0.20    1.20
   5  -5  -1    0.00    1.10
   5  -5  -1    1.80    1.70
  -5   5   1    0.00    1.20
  -5   5   1    1.40    1.40
  -5   5   1   -0.50    1.30
  -5   5   1    1.00    1.50
   6  -5  -1    2.60    1.20
   6  -5  -1    2.50    1.60
   6  -5  -1    3.90    1.90
   6  -5  -1    2.80    1.40
   6  -5  -1    1.10    1.30
  -6   5   1    1.80    1.70
  -6   5   1    4.40    2.40
  -6   5   1    2.00    1.70
  -6   5   1    3.10    1.80
   7  -5  -1   14.10    3.20
   7  -5  -1   19.70    2.20
   7  -5  -1   12.40    2.90
   7  -5  -1   14.70    3.10
   7  -5  -1   12.80    3.20
   7  -5  -1   21.40    2.40
  -7   5   1   16.20    3.30
  -7   5   1   15.60    3.30
  -7   5   1   17.90    4.40
  -7   5   1   16.50    3.40
  -7   5   1   12.00    3.50
  -7   5   1   13.40    2.80
  -7   5   1   17.90    3.50
   8  -5  -1    2.30    1.70
   8  -5  -1    5.30    2.10
   8  -5  -1    2.40    2.00
   8  -5  -1    8.20    2.40
  -8   5   1    4.10    2.60
  -8   5   1    3.50    2.00
  -8   5   1    2.70    1.80
  -8   5   1    5.50    2.80
  -8   5   1    3.40    1.90
  -8   5   1    7.60    2.40
  -8   5   1    4.80    2.20
   9  -5  -1    7.80    3.10
   9  -5  -1    4.10    1.80
   9  -5  -1    3.00    1.90
  -9   5   1    9.90    3.00
  -9   5   1    5.80    2.30
  -9   5   1    4.10    2.70
  -9   5   1    6.10    2.50
  -9   5   1    6.30    2.40
  -9   5   1    4.70    3.10
  -9   5   1    6.00    2.30
  10  -5  -1    0.00    1.40
  10  -5  -1    2.70    1.90
  10  -5  -1    1.40    1.80
 -10   5   1    6.60    2.40
 -10   5   1    2.90    2.10
 -10   5   1    3.30    3.10
 -10   5   1    5.30    2.70
 -10   5   1    5.80    3.70
 -10   5   1    1.50    1.70
 -10   5   1    2.10    2.20
  11  -5  -1    3.70    2.10
  11  -5  -1    3.10    1.90
 -11   5   1    0.30    2.90
 -11   5   1    2.10    1.60
 -11   5   1    3.20    2.60
 -11   5   1    5.90    2.60
 -11   5   1    4.70    2.60
 -11   5   1    1.00    2.30
 -11   5   1    0.80    2.00
 -12   5   1  100.59    8.50
 -12   5   1   86.69    7.90
 -12   5   1   88.19   10.60
 -12   5   1   80.39    8.20
 -12  -4  -1  481.85   30.00
 -12  -4  -1  492.45   34.00
 -12  -4  -1  479.45   33.70
 -12  -4  -1  512.45   33.90
 -11  -4  -1   52.59    7.80
 -11  -4  -1   38.80    2.80
 -11  -4  -1   37.80    2.80
 -11  -4  -1   56.49    7.90
 -11  -4  -1   39.40    6.70
 -10  -4  -1   11.10    3.30
 -10  -4  -1   16.70    4.10
 -10  -4  -1    9.80    1.00
 -10  -4  -1    9.00    1.10
 -10  -4  -1   17.00    4.70
  -9  -4  -1  301.87   18.80
  -9  -4  -1  291.97   18.70
  -9  -4  -1  329.37   21.50
  -9  -4  -1  339.07   21.50
  -9  -4  -1  273.77   21.30
  -8  -4  -1   45.10    4.70
  -8  -4  -1   45.30    3.00
  -8  -4  -1   41.90    3.00
  -8  -4  -1   37.30    4.90
  -8  -4  -1   44.90    4.90
  -7  -4  -1   57.39    4.10
  -7  -4  -1   66.49    5.60
  -7  -4  -1   63.09    4.10
  -7  -4  -1   63.29    6.20
  -6  -4  -1 1078.29   63.29
  -6  -4  -1 1046.30   63.29
  -6  -4  -1 1075.59   64.39
  -6  -4  -1 1023.10   63.29
  -6  -4  -1  963.70   63.29
  -5  -4  -1 1349.47   79.09
  -5  -4  -1 1151.18   78.39
  -5  -4  -1 1190.48   78.39
  -5  -4  -1 1222.28   78.19
  -5  -4  -1 1353.56   78.89
   5   4   1 1306.87   78.19
   5   4   1 1406.96   78.29
  -4  -4  -1   62.19    4.60
  -4  -4  -1   60.39    4.60
  -4  -4  -1   62.89    4.80
  -4  -4  -1   62.89    4.60
   4   4   1   67.09    4.70
   4   4   1   69.29    4.70
  -3  -4  -1  270.17   18.40
  -3  -4  -1  301.37   17.90
  -3  -4  -1  291.87   18.40
  -3  -4  -1  297.47   18.70
  -3  -4  -1  273.17   18.60
   3   4   1  292.47   18.60
   3   4   1  302.87   18.60
  -2  -4  -1   29.70    2.80
  -2  -4  -1   32.10    2.90
  -2  -4  -1   27.30    2.90
  -2  -4  -1   34.10    3.10
  -2  -4  -1   31.90    3.00
   2   4   1   32.90    2.70
   2   4   1   29.50    2.60
   2   4   1   31.20    3.00
  -1  -4  -1  493.55   34.40
  -1  -4  -1  557.44   34.50
  -1  -4  -1  618.54   34.90
  -1  -4  -1  493.65   34.60
   1   4   1  591.64   34.40
   1   4   1  553.54   34.40
   1   4   1  563.94   34.80
   0  -4  -1 4009.50  266.97
   0   4   1 4185.48  267.27
   1  -4  -1  615.34   36.70
   1  -4  -1  545.25   36.50
   1  -4  -1  540.95   36.30
   1  -4  -1  620.24   36.40
   1  -4  -1  603.64   36.30
  -1   4   1  605.34   36.30
  -1   4   1  578.44   36.40
  -1   4   1  611.04   36.70
  -1   4   1  510.15   36.40
  -1   4   1  563.74   36.20
   2  -4  -1   36.30    3.30
   2  -4  -1   30.00    3.20
   2  -4  -1   32.10    3.40
   2  -4  -1   35.70    3.20
   2  -4  -1   29.30    3.30
   2  -4  -1   29.10    3.20
  -2   4   1   29.80    3.10
  -2   4   1   39.60    3.60
  -2   4   1   34.20    3.30
  -2   4   1   26.20    3.20
  -2   4   1   35.10    3.60
   3  -4  -1  297.97   19.10
   3  -4  -1  299.37   19.50
   3  -4  -1  288.47   19.60
   3  -4  -1  280.67   19.50
   3  -4  -1  289.17   19.00
   3  -4  -1  317.37   19.20
  -3   4   1  270.67   19.60
  -3   4   1  309.07   19.40
  -3   4   1  305.07   19.30
  -3   4   1  273.97   19.40
  -3   4   1  308.47   19.70
   4  -4  -1   76.29    5.70
   4  -4  -1   60.29    5.40
   4  -4  -1   65.59    5.20
   4  -4  -1   59.89    4.90
   4  -4  -1   62.89    5.10
   4  -4  -1   55.99    5.50
  -4   4   1   62.59    5.50
  -4   4   1   56.59    5.00
  -4   4   1   66.49    5.30
  -4   4   1   64.29    5.30
  -4   4   1   67.49    5.90
  -4   4   1   62.89    5.50
   5  -4  -1 1356.06   78.29
   5  -4  -1 1292.77   77.69
   5  -4  -1 1111.09   78.19
   5  -4  -1 1367.46   77.69
   5  -4  -1 1222.68   78.79
  -5   4   1 1208.68   77.89
  -5   4   1 1219.38   78.19
  -5   4   1 1266.37   78.49
  -5   4   1 1347.67   78.59
  -5   4   1 1226.08   78.09
  -5   4   1 1280.57   79.09
   6  -4  -1 1121.09   64.69
   6  -4  -1  935.91   65.49
   6  -4  -1 1108.49   65.79
   6  -4  -1 1039.80   66.29
   6  -4  -1 1072.59   64.69
   6  -4  -1 1004.90   65.59
  -6   4   1 1130.49   65.79
  -6   4   1 1028.50   66.69
  -6   4   1 1068.89   65.39
  -6   4   1 1043.30   65.49
  -6   4   1 1020.70   65.79
   7  -4  -1   58.19    5.50
   7  -4  -1   60.19    5.50
   7  -4  -1   55.89    6.20
   7  -4  -1   60.89    5.60
  -7   4   1   72.09    6.00
  -7   4   1   65.09    5.60
  -7   4   1   64.89    5.80
  -7   4   1   64.79    5.50
  -7   4   1   59.69    6.50
  -7   4   1   68.19    5.80
   8  -4  -1   50.49    4.70
   8  -4  -1   48.80    4.80
   8  -4  -1   53.59    4.90
   8  -4  -1   54.59    6.00
  -8   4   1   48.50    4.90
  -8   4   1   46.50    5.00
  -8   4   1   52.09    6.40
  -8   4   1   38.60    4.70
  -8   4   1   51.89    6.20
  -8   4   1   57.29    5.00
  -8   4   1   44.10    4.80
   9  -4  -1  311.97   20.50
   9  -4  -1  314.37   22.20
   9  -4  -1  311.07   20.40
   9  -4  -1  296.77   20.30
  -9   4   1  286.77   20.70
  -9   4   1  311.87   20.90
  -9   4   1  313.17   22.60
  -9   4   1  309.67   23.10
  -9   4   1  287.47   20.50
  -9   4   1  313.17   20.80
  -9   4   1  305.97   20.70
  10  -4  -1   11.90    2.90
  10  -4  -1   12.40    2.50
 -10   4   1   11.30    3.00
 -10   4   1   16.80    5.20
 -10   4   1   10.00    3.10
 -10   4   1    9.10    2.90
 -10   4   1   12.60    4.90
 -10   4   1   12.10    3.10
  11  -4  -1   39.50    4.00
 -11   4   1   37.40    4.90
 -11   4   1   41.80    4.70
 -11   4   1   52.99   10.00
 -11   4   1   39.40    4.90
 -11   4   1   40.50    4.60
 -11   4   1   45.60    7.50
  12  -4  -1  483.35   29.50
  12  -4  -1  466.15   29.50
 -12   4   1  428.86   30.60
 -12   4   1  439.76   34.30
 -12   4   1  490.15   31.50
 -12   4   1  477.75   30.90
 -12   4   1  486.15   33.90
 -12   4   1  466.45   31.20
 -12   4   1  475.35   30.90
 -12  -3  -1    1.90    2.40
 -12  -3  -1    5.60    0.90
 -12  -3  -1    5.00    1.00
 -12  -3  -1    8.20    3.80
 -12  -3  -1    5.20    3.40
 -11  -3  -1   -0.70    1.50
 -11  -3  -1    3.90    2.80
 -11  -3  -1    3.60    2.50
 -10  -3  -1   27.40    5.40
 -10  -3  -1   29.40    5.20
  -9  -3  -1    5.10    2.40
  -9  -3  -1    4.70    2.20
  -9  -3  -1    7.10    2.80
  -8  -3  -1    7.50    2.50
  -8  -3  -1    6.50    2.60
  -8  -3  -1    6.20    2.50
  -7  -3  -1    5.90    2.10
  -7  -3  -1    5.40    2.30
  -7  -3  -1    6.10    2.20
  -6  -3  -1   36.70    3.90
  -6  -3  -1   49.00    4.60
  -5  -3  -1    0.40    0.50
  -5  -3  -1    0.50    0.90
  -5  -3  -1    0.10    0.50
  -4  -3  -1    5.80    0.80
  -4  -3  -1    4.30    0.70
  -4  -3  -1    4.10    1.00
  -4  -3  -1    4.40    1.00
  -4  -3  -1    4.20    1.20
   4   3   1    4.40    0.90
   4   3   1    4.90    0.90
  -3  -3  -1   39.40    3.10
  -3  -3  -1   37.60    2.90
  -3  -3  -1   44.50    2.90
  -3  -3  -1   35.50    2.90
  -3  -3  -1   35.90    3.00
   3   3   1   42.90    3.10
   3   3   1   37.70    3.00
  -2  -3  -1    0.10    0.70
  -2  -3  -1   -0.20    0.70
  -2  -3  -1   -0.20    0.70
  -2  -3  -1    0.70    0.50
  -2  -3  -1    0.70    0.90
   2   3   1    0.00    0.80
   2   3   1    0.00    0.60
   2   3   1    0.90    0.70
  -1  -3  -1    0.20    0.90
  -1  -3  -1    0.90    1.00
  -1  -3  -1    1.90    1.20
  -1  -3  -1    1.00    0.80
  -1  -3  -1    1.20    1.00
   1   3   1    1.30    0.90
   1   3   1    1.90    1.00
   1   3   1    0.10    0.90
   0  -3  -1   -0.60    0.90
   0  -3  -1    0.10    0.90
   0  -3  -1    0.30    0.90
   0  -3  -1    0.60    0.90
   0  -3  -1   -0.80    0.80
   0   3   1    0.10    0.90
   0   3   1   -0.60    0.90
   0   3   1   -0.20    0.80
   0   3   1   -0.20    0.60
   0   3   1   -0.40    1.00
   1  -3  -1    3.90    1.40
   1  -3  -1    2.70    1.30
   1  -3  -1    2.70    1.40
   1  -3  -1    2.70    1.30
   1  -3  -1    4.00    1.40
  -1   3   1    3.00    1.30
  -1   3   1    3.70    1.40
  -1   3   1    1.80    1.30
  -1   3   1    2.70    1.40
  -1   3   1    3.50    1.30
   2  -3  -1    1.10    1.40
   2  -3  -1    0.40    1.20
   2  -3  -1    1.70    1.20
   2  -3  -1    0.50    1.00
   2  -3  -1    2.00    1.20
   2  -3  -1    0.90    1.30
  -2   3   1   -0.20    1.10
  -2   3   1    0.80    1.10
  -2   3   1    1.30    1.20
  -2   3   1    0.60    1.20
  -2   3   1    1.40    1.30
   3  -3  -1   19.00    2.50
   3  -3  -1   27.30    2.60
   3  -3  -1   27.20    2.50
   3  -3  -1   20.60    2.70
   3  -3  -1   22.20    2.40
  -3   3   1   22.40    2.50
  -3   3   1   25.00    2.80
  -3   3   1   23.70    2.40
  -3   3   1   33.90    4.10
  -3   3   1   21.80    2.60
  -3   3   1   23.10    2.70
   4  -3  -1   23.90    3.80
   4  -3  -1   24.20    2.30
   4  -3  -1   18.70    3.00
   4  -3  -1   22.30    2.30
  -4   3   1   16.40    2.90
  -4   3   1   19.80    2.30
  -4   3   1   19.00    3.00
  -4   3   1   20.40    2.50
  -4   3   1   24.00    3.20
  -4   3   1   19.40    2.50
   5  -3  -1    0.20    0.80
   5  -3  -1    0.40    0.80
   5  -3  -1   -0.20    1.20
   5  -3  -1   -1.50    0.80
   5  -3  -1    0.30    1.00
   5  -3  -1    2.30    1.70
  -5   3   1    0.40    1.20
  -5   3   1   -0.70    1.00
  -5   3   1    1.40    1.20
  -5   3   1    0.10    1.00
  -5   3   1    1.20    1.30
   6  -3  -1    8.20    2.00
   6  -3  -1   12.80    2.30
   6  -3  -1    8.20    2.30
  -6   3   1    9.40    2.20
  -6   3   1   10.80    2.30
  -6   3   1    9.00    2.20
  -6   3   1   13.40    3.40
  -6   3   1   10.00    2.20
  -6   3   1    9.20    2.10
   7  -3  -1   22.80    3.00
   7  -3  -1   26.00    3.00
   7  -3  -1   29.80    6.10
   7  -3  -1   31.70    3.30
  -7   3   1   22.70    3.50
  -7   3   1   31.50    3.30
  -7   3   1   21.90    3.00
  -7   3   1   33.20    3.50
  -7   3   1   34.20    5.60
   8  -3  -1    9.40    2.70
   8  -3  -1    9.90    2.50
   8  -3  -1   10.90    2.20
   8  -3  -1    7.50    1.90
  -8   3   1   11.20    2.50
  -8   3   1    8.40    2.30
  -8   3   1    8.00    2.80
  -8   3   1   10.20    2.40
  -8   3   1    7.20    2.70
  -8   3   1   10.50    3.40
  -8   3   1    8.90    2.40
   9  -3  -1    5.90    2.10
   9  -3  -1    8.80    1.90
   9  -3  -1    3.50    1.50
  -9   3   1    8.30    2.20
  -9   3   1    8.80    2.40
  -9   3   1    6.10    2.30
  -9   3   1    6.10    3.50
  -9   3   1    7.80    2.50
  -9   3   1    1.00    2.30
  10  -3  -1   52.19    4.40
  10  -3  -1   49.20    4.30
 -10   3   1   48.50    4.90
 -10   3   1   51.89    5.00
 -10   3   1   53.59    5.30
 -10   3   1   52.99    5.10
 -10   3   1   50.09    5.40
  11  -3  -1   -0.30    1.00
 -11   3   1    1.80    2.70
 -11   3   1    1.20    2.40
 -11   3   1    5.00    3.20
 -11   3   1    3.10    2.20
 -11   3   1    2.90    1.70
 -11   3   1    8.20    2.80
 -11   3   1    1.90    1.80
 -12   3   1   14.10    3.30
 -12   3   1   10.80    3.10
 -12   3   1    8.80    2.20
 -12   3   1   11.40    2.50
 -12   3   1   16.90    3.50
 -12   3   1   12.00    4.50
 -12   3   1   10.10    4.70
 -12  -2  -1  102.19    7.10
 -12  -2  -1  113.09   10.20
 -12  -2  -1  104.99   10.50
 -12  -2  -1  108.29    7.20
 -12  -2  -1  107.19   10.20
 -11  -2  -1   46.60    3.50
 -11  -2  -1   56.59    6.80
 -11  -2  -1   45.70    5.80
 -11  -2  -1   51.59    6.10
 -10  -2  -1  582.24   38.10
 -10  -2  -1  561.04   37.70
 -10  -2  -1  581.04   35.00
 -10  -2  -1  557.24   35.00
 -10  -2  -1  588.74   38.70
  -9  -2  -1   97.79    9.10
  -9  -2  -1  109.59    9.50
  -9  -2  -1  120.79    9.40
  -8  -2  -1 1398.36   83.69
  -8  -2  -1 1323.47   83.09
  -8  -2  -1 1277.57   83.09
  -7  -2  -1   81.49    7.10
  -7  -2  -1   85.69    7.70
  -7  -2  -1   94.49    7.60
  -6  -2  -1   62.79    5.30
  -6  -2  -1   59.29    5.40
  -6  -2  -1   57.39    5.20
  -5  -2  -1   34.80    3.60
  -5  -2  -1   41.70    3.80
  -5  -2  -1   37.70    3.60
  -4  -2  -1   67.49    5.20
  -4  -2  -1   69.09    4.40
  -4  -2  -1   67.29    4.30
  -3  -2  -1  535.45   33.10
  -3  -2  -1  571.64   32.70
  -3  -2  -1  514.85   32.70
   3   2   1  533.05   32.60
   3   2   1  513.95   32.60
  -2  -2  -1 3340.67  221.18
   2   2   1 3745.43  221.48
  -1  -2  -1   56.89    3.90
  -1  -2  -1   52.79    3.80
  -1  -2  -1   57.99    3.90
  -1  -2  -1   50.29    3.70
  -1  -2  -1   57.79    3.80
   1   2   1   51.99    3.90
   1   2   1   58.99    3.70
   1   2   1   53.09    3.70
   1   2   1   50.59    3.50
   0  -2  -1  553.64   37.20
   0  -2  -1  650.93   37.30
   0  -2  -1  577.64   37.20
   0  -2  -1  590.84   37.10
   0  -2  -1  620.04   37.10
   0   2   1  577.64   37.10
   0   2   1  629.84   37.20
   0   2   1  601.04   37.20
   0   2   1  621.54   37.00
   1  -2  -1  138.99    8.50
   1  -2  -1  137.19    8.30
   1  -2  -1  131.69    8.50
   1  -2  -1  115.19    8.40
   1  -2  -1  128.99    8.30
   1  -2  -1  109.99    8.40
  -1   2   1  116.19    8.40
  -1   2   1  122.39    8.30
  -1   2   1  114.99    8.30
  -1   2   1  141.19    8.50
  -1   2   1  120.39    8.40
  -1   2   1  136.39    8.40
   2  -2  -1   37.70    3.00
   2  -2  -1   34.30    3.30
   2  -2  -1   41.10    3.30
   2  -2  -1   34.60    3.10
   2  -2  -1   39.60    3.00
  -2   2   1   40.60    3.30
  -2   2   1   38.90    3.40
  -2   2   1   34.80    3.20
  -2   2   1   36.20    3.10
  -2   2   1   42.80    3.20
  -2   2   1   34.90    3.10
   3  -2  -1  334.87   21.60
   3  -2  -1  379.96   22.10
   3  -2  -1  344.57   22.10
   3  -2  -1  334.77   22.30
   3  -2  -1  341.27   21.60
  -3   2   1  336.97   22.40
  -3   2   1  354.16   22.10
  -3   2   1  382.06   22.00
  -3   2   1  326.17   21.90
  -3   2   1  322.77   22.00
  -3   2   1  355.66   21.80
   4  -2  -1  730.93   45.30
   4  -2  -1  705.03   44.70
   4  -2  -1  761.72   44.80
   4  -2  -1  729.33   44.00
   4  -2  -1  685.03   44.80
   4  -2  -1  759.32   44.10
  -4   2   1  714.63   44.50
  -4   2   1  749.92   44.80
  -4   2   1  704.83   44.50
  -4   2   1  742.03   44.80
  -4   2   1  630.24   44.60
   5  -2  -1    0.70    1.50
   5  -2  -1    2.80    1.30
   5  -2  -1    0.90    1.00
   5  -2  -1    1.90    1.50
  -5   2   1    2.10    1.60
  -5   2   1    0.10    1.30
  -5   2   1    1.30    1.10
  -5   2   1    0.30    0.90
  -5   2   1    1.40    1.10
  -5   2   1    1.10    1.10
   6  -2  -1 1096.79   64.29
   6  -2  -1 1016.80   64.29
   6  -2  -1 1087.09   64.59
   6  -2  -1 1091.29   65.59
  -6   2   1  953.10   64.29
  -6   2   1  933.41   64.29
  -6   2   1  992.40   65.49
  -6   2   1 1160.38   65.09
  -6   2   1 1009.40   64.09
  -6   2   1 1077.09   64.29
   7  -2  -1   15.20    3.70
   7  -2  -1   15.50    2.90
   7  -2  -1   12.00    2.10
   7  -2  -1   14.80    2.30
  -7   2   1   11.90    3.10
  -7   2   1   11.20    3.30
  -7   2   1   12.90    2.50
  -7   2   1   10.50    2.30
  -7   2   1   13.70    2.40
   8  -2  -1  600.84   39.00
   8  -2  -1  653.73   38.40
   8  -2  -1  622.94   38.30
  -8   2   1  579.44   38.70
  -8   2   1  623.84   38.70
  -8   2   1  584.44   38.70
  -8   2   1  575.24   40.40
  -8   2   1  663.23   38.80
   9  -2  -1    2.30    1.20
   9  -2  -1    2.80    1.20
  -9   2   1    1.30    1.50
  -9   2   1    0.80    1.30
  -9   2   1    2.70    1.50
  -9   2   1    2.60    2.90
  -9   2   1    0.60    2.10
  -9   2   1    3.40    2.70
  -9   2   1    1.20    1.60
  10  -2  -1  555.24   33.70
 -10   2   1  588.74   35.10
 -10   2   1  535.15   34.60
 -10   2   1  549.95   35.00
 -10   2   1  574.64   36.10
 -10   2   1  528.35   34.80
 -10   2   1  491.15   37.40
 -10   2   1  547.95   37.30
 -11   2   1  266.07   20.20
 -11   2   1  237.18   17.00
 -11   2   1  246.78   16.90
 -11   2   1  239.68   18.00
 -11   2   1  274.77   19.80
 -11   2   1  245.78   16.40
 -11   2   1  240.28   16.40
 -12   2   1  188.78   12.90
 -12   2   1  193.08   13.10
 -12   2   1  202.28   15.10
 -12   2   1  208.58   17.60
 -12   2   1  198.88   14.10
 -12   2   1  199.18   14.20
 -12   2   1  208.38   16.90
 -13  -1  -1    1.50    2.90
 -13  -1  -1    2.20    2.80
 -12  -1  -1   18.10    2.10
 -12  -1  -1    8.10    3.40
 -12  -1  -1   20.90    5.30
 -12  -1  -1   11.60    2.00
 -12  -1  -1   14.30    4.70
 -11  -1  -1    5.20    3.20
 -11  -1  -1    3.00    1.20
 -11  -1  -1    4.60    1.40
 -11  -1  -1    8.60    3.40
 -11  -1  -1    6.30    3.10
 -10  -1  -1   -0.90    1.70
 -10  -1  -1    0.20    0.70
 -10  -1  -1   -1.20    0.70
 -10  -1  -1   -0.20    1.90
 -10  -1  -1    2.30    2.00
  -9  -1  -1    2.20    1.80
  -9  -1  -1    3.70    0.90
  -9  -1  -1    2.80    0.80
  -9  -1  -1    3.10    1.90
  -9  -1  -1    0.60    1.30
  -8  -1  -1   60.59    6.00
  -8  -1  -1   45.60    5.20
  -7  -1  -1   46.00    4.80
  -7  -1  -1   37.10    4.30
  -6  -1  -1    1.50    1.40
  -6  -1  -1    1.50    1.50
  -6  -1  -1    1.80    1.40
  -5  -1  -1    1.30    1.20
  -5  -1  -1    1.90    1.30
  -5  -1  -1    3.30    1.40
  -4  -1  -1   17.90    2.70
  -4  -1  -1   17.70    2.10
  -4  -1  -1   20.40    2.20
  -3  -1  -1    4.80    0.60
  -3  -1  -1    3.90    1.30
  -3  -1  -1    4.40    0.60
  -3  -1  -1    5.80    1.40
  -2  -1  -1    0.60    0.40
  -2  -1  -1   -0.30    0.60
  -2  -1  -1    0.00    0.40
   2   1   1    0.00    0.50
   2   1   1    0.30    0.40
   2   1   1    0.10    0.60
  -1  -1  -1    1.00    0.50
  -1  -1  -1    0.00    0.30
  -1  -1  -1    0.10    0.30
  -1  -1  -1    0.60    0.40
  -1  -1  -1    0.50    0.40
   1   1   1    0.20    0.20
   1   1   1    1.00    0.40
   1   1   1    0.50    0.40
   1   1   1    0.40    0.40
   0  -1  -1   -0.40    0.10
   0  -1  -1    0.00    0.20
   0   1   1    0.00    0.10
   0   1   1    0.10    0.20
   1  -1  -1   -0.90    0.30
   1  -1  -1    1.20    0.80
   1  -1  -1    0.10    0.10
   1  -1  -1    0.20    0.60
   1  -1  -1    0.10    0.60
   1  -1  -1    0.40    0.50
  -1   1   1    0.60    0.50
  -1   1   1   -0.10    0.40
  -1   1   1    0.10    0.60
  -1   1   1    0.70    0.60
  -1   1   1    1.00    0.80
  -1   1   1   -0.20    0.50
   2  -1  -1    1.80    0.70
   2  -1  -1    2.40    0.70
   2  -1  -1    0.50    1.20
   2  -1  -1    1.70    0.80
   2  -1  -1    3.70    1.40
  -2   1   1    2.20    1.20
  -2   1   1    1.90    0.90
  -2   1   1    1.90    0.90
  -2   1   1    1.10    0.80
  -2   1   1    3.60    1.20
  -2   1   1    0.80    0.70
   3  -1  -1   18.30    1.90
   3  -1  -1   10.40    2.00
   3  -1  -1   14.60    1.70
  -3   1   1   16.30    1.80
  -3   1   1   19.40    1.70
  -3   1   1   14.10    1.70
  -3   1   1   21.70    3.00
   4  -1  -1    8.70    1.50
   4  -1  -1   13.50    2.20
   4  -1  -1   10.00    2.40
   4  -1  -1    9.20    1.60
  -4   1   1    8.00    1.60
  -4   1   1   10.60    1.50
  -4   1   1    7.60    1.50
  -4   1   1    8.30    2.20
  -4   1   1   13.10    2.50
  -4   1   1    9.40    1.50
   5  -1  -1    1.30    0.90
   5  -1  -1   -1.20    1.10
   5  -1  -1    1.20    0.90
  -5   1   1    0.40    1.50
  -5   1   1    1.50    1.80
  -5   1   1    1.70    0.90
  -5   1   1    1.70    1.00
  -5   1   1    1.00    1.00
  -5   1   1    0.20    0.80
   6  -1  -1    0.00    0.70
   6  -1  -1    2.30    1.40
   6  -1  -1    0.70    0.80
  -6   1   1   -1.10    0.90
  -6   1   1    0.40    0.90
  -6   1   1    0.80    0.80
  -6   1   1    0.10    0.80
  -6   1   1    1.50    0.90
  -6   1   1    0.20    1.60
   7  -1  -1    0.10    0.70
   7  -1  -1    0.60    0.80
   7  -1  -1    1.10    1.50
  -7   1   1    1.80    1.00
  -7   1   1    0.10    1.90
  -7   1   1    2.10    1.00
  -7   1   1    1.10    1.00
  -7   1   1    1.50    1.60
   8  -1  -1    4.50    1.00
   8  -1  -1    2.80    1.00
  -8   1   1    4.30    1.40
  -8   1   1    3.10    2.20
  -8   1   1    4.60    1.40
  -8   1   1    4.10    2.30
  -8   1   1    4.80    1.50
  -8   1   1    4.00    1.30
  -9   1   1   19.90    2.30
  -9   1   1   18.00    4.80
  -9   1   1   21.80    2.60
  -9   1   1   22.90    4.50
  -9   1   1   10.50    3.50
  -9   1   1   13.20    2.50
  -9   1   1   17.30    2.20
 -10   1   1   37.70    7.20
 -10   1   1   22.10    5.30
 -10   1   1   32.40    3.00
 -10   1   1   28.80    2.90
 -10   1   1   39.10    3.60
 -10   1   1   30.50    3.30
 -11   1   1    3.40    2.70
 -11   1   1    2.20    0.80
 -11   1   1    3.10    2.60
 -11   1   1    1.40    0.80
 -11   1   1    0.00    1.50
 -11   1   1    3.10    1.70
 -12   1   1   44.20    4.30
 -12   1   1   41.90    4.40
 -12   1   1   34.60    7.10
 -12   1   1   48.00    6.00
 -12   1   1   27.90    6.20
 -13   0  -1    4.20    3.70
 -13   0  -1    2.80    2.60
 -13   0  -1    1.50    3.10
 -13   0  -1    1.40    1.50
 -12   0  -1   51.19    4.40
 -12   0  -1   53.99    7.60
 -12   0  -1   77.09   11.60
 -12   0  -1   51.99    6.50
 -12   0  -1   45.80    4.40
 -11   0  -1   -0.30    2.10
 -11   0  -1    0.60    2.20
 -11   0  -1    0.20    1.10
 -11   0  -1   -1.40    2.50
 -11   0  -1    1.70    1.20
 -10   0  -1  103.59    9.40
 -10   0  -1  103.79   10.00
 -10   0  -1  107.39    7.30
 -10   0  -1   96.49    7.20
 -10   0  -1  105.29    9.00
  -9   0  -1   -0.70    1.60
  -9   0  -1    0.70    0.90
  -9   0  -1   -0.40    0.40
  -9   0  -1    0.00    0.40
  -9   0  -1    0.10    0.90
  -9   0  -1    0.20    1.60
  -8   0  -1  578.04   36.40
  -8   0  -1  566.24   34.80
  -8   0  -1  572.84   36.80
  -8   0  -1  567.64   34.80
  -8   0  -1  524.15   34.70
  -8   0  -1  585.74   37.60
  -7   0  -1   -0.60    0.50
  -7   0  -1    0.60    1.40
  -7   0  -1   -0.10    1.10
  -7   0  -1   -0.90    1.30
  -7   0  -1    0.40    0.60
  -7   0  -1    0.70    0.60
  -6   0  -1    4.30    1.00
  -6   0  -1    4.10    0.80
  -6   0  -1    2.60    1.80
  -6   0  -1    2.70    1.70
  -6   0  -1    4.90    1.00
  -6   0  -1    3.40    0.70
  -6   0  -1    5.80    1.80
  -5   0  -1    0.20    0.40
  -5   0  -1    0.40    0.40
  -5   0  -1   -0.10    0.90
  -5   0  -1    0.30    0.60
  -5   0  -1   -0.70    0.50
  -5   0  -1    0.20    1.10
  -5   0  -1    1.10    1.20
   5   0   1    0.10    0.50
   5   0   1    0.00    1.00
   5   0   1    0.40    0.60
  -4   0  -1  185.58   11.30
  -4   0  -1  155.88   11.20
  -4   0  -1  179.58   11.60
  -4   0  -1  186.08   12.40
  -4   0  -1  193.08   12.10
   4   0   1  195.08   11.20
   4   0   1  171.48   11.90
   4   0   1  168.58   11.20
  -3   0  -1   -0.10    0.50
  -3   0  -1    0.70    0.70
  -3   0  -1    1.00    1.20
  -3   0  -1    0.40    0.70
  -3   0  -1    0.50    0.50
   3   0   1    0.60    0.60
   3   0   1    0.70    0.50
   3   0   1    0.50    0.80
  -2   0  -1 4695.43  300.87
   2   0   1 5076.19  300.87
  -1   0  -1   -0.10    0.30
  -1   0  -1    0.10    0.50
  -1   0  -1    0.30    0.30
  -1   0  -1    0.10    0.20
   1   0   1    0.30    0.40
   1   0   1    0.40    0.30
   1   0   1    0.30    0.30
   1   0   1    0.10    0.40
   1   0   1    0.30    0.20
   1   0  -1    1.00    0.20
   1   0  -1   -0.80    0.50
   1   0  -1    0.00    0.70
   1   0  -1    0.20    0.40
  -1   0   1    0.50    0.50
  -1   0   1    0.30    0.40
  -1   0   1    0.60    0.40
  -1   0   1    0.20    0.60
  -1   0   1   -0.10    0.50
   2   0  -1  855.01   56.99
   2   0  -1  998.90   56.69
   2   0  -1  915.81   56.69
  -2   0   1  973.60   57.19
  -2   0   1  967.50   57.19
  -2   0   1  851.41   56.69
  -2   0   1  990.00   56.69
  -2   0   1  958.30   56.59
  -2   0   1  853.61   56.49
   3   0  -1    0.00    0.60
   3   0  -1   -0.30    0.60
   3   0  -1   -0.30    1.10
  -3   0   1    0.90    0.70
  -3   0   1    0.00    1.20
  -3   0   1    0.60    1.20
  -3   0   1    1.00    0.60
  -3   0   1    0.20    0.70
  -3   0   1   -0.10    0.40
   4   0  -1 2743.13  164.78
   4   0  -1 2581.84  165.48
   4   0  -1 2738.93  164.88
  -4   0   1 2782.92  164.98
  -4   0   1 2640.14  165.88
  -4   0   1 2596.64  164.68
  -4   0   1 2786.52  165.88
  -4   0   1 2834.42  164.78
   5   0  -1    0.90    0.80
   5   0  -1    0.20    1.20
   5   0  -1    0.10    0.60
  -5   0   1    0.00    0.70
  -5   0   1   -1.00    1.10
  -5   0   1    0.60    1.40
  -5   0   1    0.20    0.50
  -5   0   1    0.00    0.60
  -5   0   1    0.70    0.80
   6   0  -1  882.61   50.59
   6   0  -1  824.42   50.59
  -6   0   1  795.22   50.89
  -6   0   1  791.62   50.79
  -6   0   1  815.22   52.39
  -6   0   1  855.21   50.99
  -6   0   1  834.22   52.49
  -7   0   1    0.50    0.80
  -7   0   1   -0.60    1.40
  -7   0   1   -0.60    0.70
  -7   0   1   -0.40    0.70
  -7   0   1    1.90    2.00
  -8   0   1 1081.89   68.89
  -8   0   1 1006.90   70.89
  -8   0   1 1109.49   68.89
  -8   0   1 1213.48   71.29
  -8   0   1 1198.58   68.79
  -9   0   1   -1.30    1.60
  -9   0   1    0.40    1.00
  -9   0   1    1.00    0.70
  -9   0   1    0.80    1.90
  -9   0   1    1.70    0.80
  -9   0   1   -1.00    0.90
  -9   0   1    1.00    2.40
 -10   0   1  455.75   33.20
 -10   0   1  490.05   33.20
 -10   0   1  501.65   30.80
 -10   0   1  450.45   33.40
 -10   0   1  520.65   30.80
 -11   0   1   -1.10    2.50
 -11   0   1   -2.30    1.00
 -11   0   1    4.90    3.30
 -11   0   1    1.00    2.20
 -11   0   1   -0.80    1.20
 -12   0   1   11.80    2.50
 -12   0   1   12.50    4.50
 -12   0   1    8.30    4.50
 -12   0   1   10.20    4.30
 -13   1  -1    3.00    1.70
 -13   1  -1    0.20    2.00
 -13   1  -1    2.00    2.90
 -13   1  -1    1.90    3.30
 -13   1  -1   -2.10    1.60
 -12   1  -1    0.80    1.50
 -12   1  -1    3.00    3.00
 -12   1  -1    0.00    1.80
 -12   1  -1    5.20    1.80
 -11   1  -1    6.20    2.00
 -11   1  -1    5.50    1.00
 -11   1  -1   10.80    2.20
 -11   1  -1   10.20    3.70
 -11   1  -1    3.60    3.30
 -11   1  -1    6.50    2.60
 -11   1  -1    8.50    1.30
 -10   1  -1   21.80    5.00
 -10   1  -1   19.40    2.50
 -10   1  -1   26.30    2.80
 -10   1  -1   20.80    2.30
 -10   1  -1   19.30    2.20
 -10   1  -1   20.30    4.40
  -9   1  -1    4.40    2.20
  -9   1  -1    5.00    3.20
  -9   1  -1    8.30    1.80
  -9   1  -1    5.70    1.70
  -9   1  -1    6.30    2.20
  -9   1  -1    5.60    1.50
  -8   1  -1   27.50    5.30
  -8   1  -1   22.10    2.40
  -8   1  -1   23.60    2.40
  -8   1  -1   17.10    2.20
  -8   1  -1   23.10    4.30
   8  -1   1   20.90    1.80
  -7   1  -1   57.59    4.20
  -7   1  -1   55.49    5.80
  -7   1  -1   49.90    4.10
  -7   1  -1   57.29    5.40
  -7   1  -1   46.00    4.10
  -7   1  -1   55.79    4.30
   7  -1   1   53.19    4.00
   7  -1   1   58.19    5.30
  -6   1  -1   -0.50    0.70
  -6   1  -1   -1.40    0.90
  -6   1  -1    0.60    0.90
  -6   1  -1    0.90    1.60
  -6   1  -1   -0.50    0.70
  -6   1  -1   -0.10    0.70
  -6   1  -1    0.70    1.30
   6  -1   1   -0.50    0.60
   6  -1   1    0.00    0.70
   6  -1   1   -0.40    1.20
  -5   1  -1    2.50    1.00
  -5   1  -1    1.70    1.60
  -5   1  -1    4.40    1.30
  -5   1  -1    4.60    1.90
  -5   1  -1    3.60    1.00
  -5   1  -1    1.40    1.00
  -5   1  -1    1.70    0.90
   5  -1   1    1.70    1.50
   5  -1   1    3.10    1.00
   5  -1   1    5.00    1.20
  -4   1  -1   25.30    2.90
  -4   1  -1   29.10    2.60
  -4   1  -1   28.80    2.40
  -4   1  -1   25.50    2.50
  -4   1  -1   28.10    2.50
  -4   1  -1   29.40    3.30
   4  -1   1   29.20    2.30
   4  -1   1   32.10    2.60
   4  -1   1   29.20    3.00
   4  -1   1   29.60    2.50
  -3   1  -1    7.20    1.40
  -3   1  -1    7.90    1.80
  -3   1  -1    9.30    2.20
  -3   1  -1    8.80    1.40
  -3   1  -1    8.30    1.00
  -3   1  -1    7.60    1.40
   3  -1   1    9.50    1.90
   3  -1   1    9.00    1.50
   3  -1   1    8.90    0.90
   3  -1   1    7.10    0.90
  -2   1  -1    0.70    1.20
  -2   1  -1   -0.10    0.60
  -2   1  -1   -0.10    0.70
  -2   1  -1   -0.40    0.60
  -2   1  -1    0.00    0.70
  -2   1  -1    0.50    0.70
   2  -1   1    0.30    0.60
   2  -1   1    0.50    0.70
   2  -1   1   -1.10    0.60
   2  -1   1   -0.80    0.80
   2  -1   1   -0.10    0.60
  -1   1  -1    2.60    0.80
  -1   1  -1    5.00    1.00
  -1   1  -1    4.70    1.00
  -1   1  -1    4.10    0.80
   1  -1   1    4.80    1.00
   1  -1   1    2.60    0.70
   1  -1   1    3.90    0.90
   1  -1   1    4.00    1.10
   0   1  -1    0.20    0.30
   0   1  -1    0.20    0.20
   0   1  -1    0.10    0.20
   0   1  -1    1.20    0.70
   0   1  -1    0.40    0.50
   0  -1   1    0.40    0.50
   0  -1   1    0.20    0.40
   0  -1   1    0.60    0.50
   0  -1   1   -0.40    0.30
   0  -1   1   -0.20    0.30
   0  -1   1   -0.30    0.40
   1   1  -1    1.20    0.70
   1   1  -1    0.90    1.00
   1   1  -1    1.60    0.60
  -1  -1   1    2.10    1.00
  -1  -1   1    0.90    0.70
  -1  -1   1    4.00    0.90
  -1  -1   1    2.80    0.70
  -1  -1   1    1.70    0.70
   2   1  -1    3.40    1.10
   2   1  -1    2.30    1.30
   2   1  -1    1.80    0.70
  -2  -1   1    2.80    0.60
  -2  -1   1    3.70    1.50
  -2  -1   1    2.70    0.90
  -2  -1   1    3.30    0.90
  -2  -1   1    1.40    0.50
   3   1  -1   24.30    1.90
   3   1  -1   24.20    1.80
  -3  -1   1   19.30    1.50
  -3  -1   1   22.50    2.50
   4   1  -1   12.30    1.20
   4   1  -1   11.90    1.20
  -4  -1   1   13.80    2.60
  -4  -1   1   15.10    1.50
  -4  -1   1   13.20    1.40
  -5  -1   1    1.30    1.60
  -5  -1   1    0.70    0.30
  -5  -1   1    2.30    0.80
  -5  -1   1   -0.20    1.20
  -5  -1   1    1.30    0.70
  -5  -1   1    1.20    0.30
  -6  -1   1    4.40    1.80
  -6  -1   1    4.80    0.90
  -6  -1   1    5.70    1.00
  -6  -1   1    5.40    0.90
  -6  -1   1    4.70    0.80
  -7  -1   1   15.00    3.50
  -7  -1   1   11.20    1.30
  -7  -1   1   14.50    3.70
  -7  -1   1    8.60    1.30
  -8  -1   1   28.70    2.40
  -8  -1   1   35.60    5.80
  -9  -1   1    2.70    1.10
  -9  -1   1    0.20    1.80
  -9  -1   1    5.50    2.90
  -9  -1   1    1.80    0.90
  -9  -1   1    2.80    2.10
 -10  -1   1   20.50    5.10
 -10  -1   1   22.10    5.00
 -10  -1   1   26.30    2.60
 -10  -1   1   23.90    2.40
 -10  -1   1   20.30    4.70
 -11  -1   1   -0.20    1.20
 -11  -1   1   -3.20    2.30
 -11  -1   1    2.50    1.30
 -11  -1   1    2.00    2.70
 -11  -1   1    3.30    2.80
 -12  -1   1    0.20    2.70
 -12  -1   1   -0.90    1.30
 -12  -1   1   -0.50    3.00
 -12  -1   1    1.20    1.40
 -12  -1   1    0.10    2.70
 -13   2  -1    1.30    1.90
 -13   2  -1    0.90    2.10
 -13   2  -1    2.80    3.90
 -13   2  -1    2.60    3.20
 -12   2  -1  305.57   21.90
 -12   2  -1  274.07   18.30
 -12   2  -1  284.97   19.20
 -12   2  -1  266.27   22.40
 -12   2  -1  287.17   18.30
 -12   2  -1  286.97   19.20
 -11   2  -1   18.30    4.80
 -11   2  -1   20.70    3.40
 -11   2  -1   22.30    3.20
 -11   2  -1   19.60    3.60
 -11   2  -1   14.60    3.20
 -11   2  -1   18.30    2.90
 -11   2  -1   20.70    6.00
 -10   2  -1 1342.07   84.09
 -10   2  -1 1348.67   85.39
 -10   2  -1 1330.27   86.39
 -10   2  -1 1406.06   87.49
 -10   2  -1 1261.77   84.19
 -10   2  -1 1418.96   84.89
 -10   2  -1 1451.15   84.49
  10  -2   1 1360.76   83.19
  10  -2   1 1361.16   83.29
  -9   2  -1   80.99    6.50
  -9   2  -1   87.39    6.70
  -9   2  -1   86.19    8.10
  -9   2  -1   86.99    6.60
  -9   2  -1   91.59    6.70
  -9   2  -1   80.89    8.50
  -9   2  -1   80.59    6.50
   9  -2   1   71.59    7.50
   9  -2   1   82.99    6.00
   9  -2   1   77.99    6.00
  -8   2  -1  101.89    9.40
  -8   2  -1   98.59    7.70
  -8   2  -1   92.39    7.40
  -8   2  -1  105.99    8.90
  -8   2  -1  104.99    7.60
  -8   2  -1  104.19    7.50
  -8   2  -1   95.19    7.50
   8  -2   1  101.79    7.30
   8  -2   1  109.99    7.30
   8  -2   1  100.59    8.60
  -7   2  -1  303.67   20.90
  -7   2  -1  290.17   21.00
  -7   2  -1  329.57   22.30
  -7   2  -1  311.07   20.90
  -7   2  -1  326.47   21.10
  -7   2  -1  345.47   20.90
  -7   2  -1  318.87   22.80
   7  -2   1  337.07   22.10
   7  -2   1  345.77   20.90
   7  -2   1  344.97   21.00
  -6   2  -1  170.78   11.20
  -6   2  -1  189.68   12.60
  -6   2  -1  166.38   11.50
  -6   2  -1  182.18   11.50
  -6   2  -1  152.78   11.40
  -6   2  -1  171.08   11.30
  -6   2  -1  146.19   12.50
   6  -2   1  159.58   12.10
   6  -2   1  171.78   11.00
   6  -2   1  183.38   11.50
   6  -2   1  160.68   11.40
  -5   2  -1  371.66   23.80
  -5   2  -1  390.96   24.70
  -5   2  -1  393.76   23.90
  -5   2  -1  386.16   23.50
  -5   2  -1  370.86   24.00
  -5   2  -1  329.57   24.80
  -5   2  -1  331.67   23.90
   5  -2   1  403.96   24.00
   5  -2   1  392.96   24.00
   5  -2   1  366.66   24.50
   5  -2   1  394.16   23.10
  -4   2  -1 4400.26  273.27
  -4   2  -1 4943.71  273.87
  -4   2  -1 4196.88  273.97
  -4   2  -1 4111.49  273.27
   4  -2   1 4821.32  273.37
  -3   2  -1  117.29    8.00
  -3   2  -1  111.99    8.30
  -3   2  -1  117.59    7.90
  -3   2  -1   99.09    7.70
  -3   2  -1  102.99    7.60
  -3   2  -1  118.19    7.70
   3  -2   1  107.99    7.90
   3  -2   1  117.59    7.90
   3  -2   1  112.39    7.20
   3  -2   1  110.19    7.50
   3  -2   1  113.69    7.50
  -2   2  -1   22.60    2.60
  -2   2  -1   14.80    2.20
  -2   2  -1   17.40    2.40
  -2   2  -1   14.70    2.20
  -2   2  -1   16.50    2.40
  -2   2  -1   14.90    1.90
   2  -2   1   17.90    2.40
   2  -2   1   16.80    1.90
   2  -2   1   16.20    1.80
   2  -2   1   18.40    2.20
   2  -2   1   19.80    2.60
   2  -2   1   14.30    1.80
  -1   2  -1  151.48    9.70
  -1   2  -1  149.39    9.70
  -1   2  -1  156.08    9.80
  -1   2  -1  159.98    9.90
  -1   2  -1  140.89    9.80
  -1   2  -1  128.99    9.60
   1  -2   1  146.39    9.70
   1  -2   1  129.29    9.60
   1  -2   1  156.48    9.70
   1  -2   1  149.09    9.70
   1  -2   1  148.49    9.90
   1  -2   1  154.28    9.90
   0   2  -1  136.99    8.70
   0   2  -1  135.09    8.40
   0   2  -1  123.29    8.50
   0   2  -1  124.59    8.60
   0  -2   1  134.39    8.60
   0  -2   1  127.99    8.40
   0  -2   1  132.19    8.50
   0  -2   1  116.29    8.60
   0  -2   1  136.39    8.70
   1   2  -1   35.40    2.70
   1   2  -1   33.90    2.90
   1   2  -1   38.80    2.80
  -1  -2   1   33.40    3.00
  -1  -2   1   37.00    2.90
  -1  -2   1   43.30    3.10
  -1  -2   1   37.50    3.00
  -1  -2   1   32.90    2.70
   2   2  -1   12.70    1.70
   2   2  -1    9.30    0.90
   2   2  -1   10.10    1.50
  -2  -2   1   12.90    2.60
  -2  -2   1   10.20    1.60
  -2  -2   1   14.20    1.70
  -2  -2   1   11.10    1.30
  -2  -2   1   13.80    1.80
   3   2  -1   19.70    1.70
  -3  -2   1   16.60    1.80
  -3  -2   1   19.70    1.90
  -3  -2   1   25.30    3.50
  -3  -2   1   14.60    1.60
  -3  -2   1   17.70    1.50
   4   2  -1   35.20    2.70
   4   2  -1   39.90    2.60
  -4  -2   1   35.90    3.80
  -4  -2   1   33.70    2.40
  -4  -2   1   30.50    2.70
  -4  -2   1   35.70    2.90
  -4  -2   1   34.70    2.40
  -5  -2   1  385.16   24.10
  -5  -2   1  391.56   24.80
  -5  -2   1  397.36   24.10
  -5  -2   1  400.46   24.50
  -5  -2   1  401.26   26.50
  -6  -2   1  257.67   18.40
  -6  -2   1  261.97   16.60
  -6  -2   1  251.27   18.40
  -6  -2   1  273.87   16.60
  -6  -2   1  284.27   16.50
  -6  -2   1  263.77   16.50
  -7  -2   1   63.19    6.30
  -7  -2   1   64.19    4.30
  -7  -2   1   65.79    6.40
  -7  -2   1   64.99    4.30
  -8  -2   1 1298.97   79.39
  -8  -2   1 1348.97   82.09
  -8  -2   1 1254.27   81.89
  -8  -2   1 1308.27   81.99
  -9  -2   1  252.57   18.70
  -9  -2   1  255.37   16.10
  -9  -2   1  252.17   18.70
  -9  -2   1  273.67   16.40
  -9  -2   1  231.58   18.40
 -10  -2   1  298.27   19.70
 -10  -2   1  314.07   22.70
 -10  -2   1  323.27   22.70
 -10  -2   1  320.37   22.80
 -11  -2   1   49.20    7.70
 -11  -2   1   66.29   10.00
 -11  -2   1   51.09    6.50
 -11  -2   1   49.99    4.10
 -11  -2   1   47.90    4.00
 -12  -2   1  116.89    8.00
 -12  -2   1  112.59    8.00
 -12  -2   1  116.39   11.10
 -12  -2   1   99.49   10.90
 -12  -2   1  111.59   11.00
 -12   3  -1   17.50    3.40
 -12   3  -1   24.70    3.80
 -12   3  -1   14.30    2.70
 -12   3  -1   14.00    5.10
 -12   3  -1   15.40    2.80
 -12   3  -1   19.60    3.20
 -12   3  -1   15.30    4.70
 -11   3  -1   17.40    3.30
 -11   3  -1   11.90    4.00
 -11   3  -1   15.50    5.00
 -11   3  -1   15.10    2.80
 -11   3  -1   18.40    3.30
 -11   3  -1   12.20    2.80
 -11   3  -1   11.30    2.50
 -10   3  -1    2.20    1.80
 -10   3  -1    7.10    3.00
 -10   3  -1    8.40    2.40
 -10   3  -1    5.50    3.10
 -10   3  -1    3.10    1.60
 -10   3  -1    1.80    1.60
 -10   3  -1    0.70    1.60
  10  -3   1    3.00    1.50
  10  -3   1    5.00    1.60
  10  -3   1    3.00    2.10
  -9   3  -1    6.80    2.00
  -9   3  -1    4.20    2.10
  -9   3  -1    2.00    1.60
  -9   3  -1    3.90    3.00
  -9   3  -1    5.70    2.70
  -9   3  -1    2.20    1.80
  -9   3  -1    5.40    1.70
   9  -3   1    6.50    2.50
   9  -3   1    5.60    1.70
   9  -3   1    5.70    1.70
  -8   3  -1   48.90    7.50
  -8   3  -1   46.20    4.30
  -8   3  -1   38.60    5.00
  -8   3  -1   32.40    3.90
  -8   3  -1   42.20    3.70
   8  -3   1   49.80    5.30
   8  -3   1   40.20    3.90
  -7   3  -1   15.00    3.70
  -7   3  -1   19.70    3.10
  -7   3  -1   19.20    4.00
  -7   3  -1   14.80    2.80
  -7   3  -1   14.70    2.30
  -7   3  -1   22.90    3.30
  -7   3  -1   20.70    3.20
   7  -3   1   19.00    2.00
   7  -3   1   16.30    3.30
   7  -3   1   13.70    3.10
   7  -3   1   21.20    2.60
  -6   3  -1   13.30    2.60
  -6   3  -1   17.10    4.70
  -6   3  -1   11.10    1.90
  -6   3  -1   14.30    3.10
  -6   3  -1   19.60    2.90
  -6   3  -1   12.30    2.60
  -6   3  -1   13.00    2.50
   6  -3   1   18.20    2.90
   6  -3   1   10.20    2.50
   6  -3   1   14.90    1.70
   6  -3   1   13.00    2.50
  -5   3  -1    5.60    1.70
  -5   3  -1    9.60    3.10
  -5   3  -1    7.00    1.90
  -5   3  -1    4.70    2.30
  -5   3  -1    4.60    1.80
  -5   3  -1    5.20    1.70
   5  -3   1    9.50    1.70
   5  -3   1    9.60    1.80
   5  -3   1    2.70    1.50
   5  -3   1    9.00    2.10
   5  -3   1    6.30    2.80
  -4   3  -1   43.70    4.30
  -4   3  -1   43.90    4.10
  -4   3  -1   39.30    3.80
  -4   3  -1   46.50    3.90
  -4   3  -1   35.60    3.80
  -4   3  -1   44.20    4.50
   4  -3   1   43.30    4.10
   4  -3   1   42.40    4.00
   4  -3   1   46.60    3.70
  -3   3  -1    0.10    1.20
  -3   3  -1    2.20    1.40
  -3   3  -1    0.60    1.10
  -3   3  -1   -0.20    1.10
  -3   3  -1    1.80    1.30
  -3   3  -1    1.20    1.20
   3  -3   1    0.70    1.10
   3  -3   1    1.80    1.20
   3  -3   1    0.10    1.10
   3  -3   1    0.00    1.10
   3  -3   1   -0.40    1.00
  -2   3  -1   24.30    2.80
  -2   3  -1   28.20    2.90
  -2   3  -1   24.10    2.60
  -2   3  -1   25.10    2.80
  -2   3  -1   27.20    2.90
  -2   3  -1   25.80    2.70
   2  -3   1   25.40    2.70
   2  -3   1   23.90    2.60
   2  -3   1   28.20    2.90
   2  -3   1   25.10    2.80
   2  -3   1   30.60    2.80
  -1   3  -1    1.50    1.20
  -1   3  -1    1.80    1.30
  -1   3  -1    1.60    1.00
  -1   3  -1    3.70    1.40
  -1   3  -1    3.00    1.30
  -1   3  -1    2.10    1.30
   1  -3   1    4.20    1.40
   1  -3   1    5.00    1.50
   1  -3   1    1.80    1.20
   1  -3   1    3.50    1.40
   1  -3   1    3.40    1.30
   1  -3   1    2.60    1.20
   0   3  -1    3.60    1.40
   0   3  -1    2.80    1.30
   0   3  -1    1.90    1.20
   0   3  -1    3.90    1.10
   0   3  -1    2.00    1.20
   0  -3   1    3.50    1.50
   0  -3   1    1.80    1.30
   0  -3   1    2.40    1.00
   0  -3   1    2.30    1.20
   0  -3   1    0.90    1.20
   0  -3   1    6.60    1.70
   1   3  -1   18.40    1.60
   1   3  -1   15.30    2.10
   1   3  -1   14.20    1.80
   1   3  -1   15.90    2.00
  -1  -3   1   13.00    2.10
  -1  -3   1   11.30    2.00
  -1  -3   1   14.80    1.40
  -1  -3   1   15.70    2.00
  -1  -3   1   15.20    1.90
   2   3  -1    4.80    1.10
   2   3  -1    5.10    1.40
   2   3  -1    3.70    1.30
   2   3  -1    4.80    1.10
  -2  -3   1    4.00    1.20
  -2  -3   1    3.90    1.30
  -2  -3   1    4.20    1.20
  -2  -3   1    4.10    1.20
  -2  -3   1    2.20    1.10
   3   3  -1    3.20    1.20
   3   3  -1    3.10    1.10
  -3  -3   1    4.20    1.20
  -3  -3   1    5.20    1.30
  -3  -3   1    3.10    1.90
  -3  -3   1    1.90    1.00
  -3  -3   1    4.40    1.10
   4   3  -1    0.90    0.80
   4   3  -1   -0.20    0.80
  -4  -3   1    1.30    0.80
  -4  -3   1    1.10    0.90
  -4  -3   1    0.70    0.90
  -4  -3   1    0.50    0.80
  -4  -3   1    0.10    1.60
   5   3  -1   -0.40    0.50
   5   3  -1    0.20    0.60
  -5  -3   1   -0.30    1.40
  -5  -3   1    0.50    0.80
  -5  -3   1    0.70    0.70
  -5  -3   1   -0.20    0.60
  -6  -3   1   38.50    3.20
  -6  -3   1   58.99    5.40
  -6  -3   1   46.60    3.50
  -6  -3   1   45.30    3.30
  -7  -3   1    3.30    2.20
  -7  -3   1    0.20    0.40
  -7  -3   1    0.00    1.60
  -7  -3   1    1.00    0.70
  -7  -3   1    1.10    0.40
  -8  -3   1   34.30    2.70
  -8  -3   1   35.30    4.30
  -8  -3   1   28.40    2.60
  -8  -3   1   44.40    5.00
  -8  -3   1   36.40    5.90
  -9  -3   1   47.20    5.60
  -9  -3   1   28.50    2.70
  -9  -3   1   30.00    5.30
  -9  -3   1   37.30    2.90
  -9  -3   1   23.10    5.20
 -10  -3   1   21.60    5.00
 -10  -3   1   18.50    2.30
 -10  -3   1   15.10    4.10
 -10  -3   1   26.80    5.40
 -10  -3   1   22.80    2.30
 -11  -3   1    3.10    2.90
 -11  -3   1    0.20    2.20
 -11  -3   1   -2.90    2.30
 -11  -3   1   -0.80    1.10
 -12  -3   1   11.20    4.60
 -12  -3   1   23.90    2.70
 -12  -3   1   16.90    4.70
 -12  -3   1   21.10    2.40
 -12  -3   1   11.00    4.90
 -12   4  -1  269.07   19.30
 -12   4  -1  297.67   22.00
 -12   4  -1  261.27   19.30
 -12   4  -1  292.07   23.20
 -12   4  -1  287.67   19.70
 -12   4  -1  288.47   19.80
  12  -4   1  272.17   18.20
  12  -4   1  285.97   18.40
 -11   4  -1    6.40    2.50
 -11   4  -1    7.10    2.70
 -11   4  -1   11.80    3.20
 -11   4  -1    7.10    3.40
 -11   4  -1    3.70    4.10
 -11   4  -1    3.00    2.40
  11  -4   1    8.90    2.30
  11  -4   1    8.10    2.20
 -10   4  -1   61.59    5.80
 -10   4  -1   81.69   11.80
 -10   4  -1   50.09    5.50
 -10   4  -1   60.99    7.00
 -10   4  -1   58.59    6.40
  10  -4   1   55.99    5.20
  10  -4   1   62.19    6.80
  -9   4  -1  233.08   16.00
  -9   4  -1  221.38   17.90
  -9   4  -1  197.98   15.60
  -9   4  -1  222.18   17.20
  -9   4  -1  237.08   16.10
  -9   4  -1  222.48   15.80
   9  -4   1  232.28   15.60
   9  -4   1  230.18   16.90
   9  -4   1  230.18   15.60
  -8   4  -1   64.39    5.90
  -8   4  -1   65.89    7.40
  -8   4  -1   71.69    6.20
  -8   4  -1   64.09    6.10
  -8   4  -1   63.79    6.80
  -8   4  -1   60.19    5.80
   8  -4   1   60.09    5.70
   8  -4   1   64.09    6.60
   8  -4   1   72.49    5.00
   8  -4   1   66.39    5.90
  -7   4  -1    2.00    1.60
  -7   4  -1    2.60    1.80
  -7   4  -1    4.70    2.60
  -7   4  -1    6.10    2.00
  -7   4  -1    4.20    1.90
  -7   4  -1    0.70    1.80
   7  -4   1    3.40    1.90
   7  -4   1    1.80    1.10
   7  -4   1    3.00    1.20
   7  -4   1    2.30    1.60
   7  -4   1    2.50    1.00
   7  -4   1    3.20    1.70
  -6   4  -1 1048.50   63.69
  -6   4  -1 1035.40   63.39
  -6   4  -1  977.60   64.59
  -6   4  -1 1097.09   63.49
  -6   4  -1  949.31   63.99
  -6   4  -1  930.71   63.39
   6  -4   1 1076.49   64.09
   6  -4   1  926.71   63.29
   6  -4   1 1057.69   62.59
   6  -4   1 1008.00   62.59
   6  -4   1 1051.69   62.59
  -5   4  -1  253.67   16.80
  -5   4  -1  241.18   16.50
  -5   4  -1  237.08   17.00
  -5   4  -1  251.17   16.80
  -5   4  -1  246.68   16.50
   5  -4   1  220.48   16.50
   5  -4   1  261.97   16.10
   5  -4   1  259.27   15.80
   5  -4   1  218.28   16.80
   5  -4   1  247.78   16.00
  -4   4  -1  743.23   48.40
  -4   4  -1  784.92   48.90
  -4   4  -1  793.02   49.40
  -4   4  -1  723.23   48.40
  -4   4  -1  863.01   50.69
   4  -4   1  773.82   48.10
   4  -4   1  791.62   48.90
   4  -4   1  772.22   48.10
   4  -4   1  748.03   47.70
   4  -4   1  803.12   48.70
   4  -4   1  740.53   48.70
  -3   4  -1  151.98   10.30
  -3   4  -1  146.89   10.40
  -3   4  -1  128.99    9.80
  -3   4  -1  127.69   10.00
  -3   4  -1  130.79    9.80
  -3   4  -1  120.99    9.90
   3  -4   1  139.69    9.70
   3  -4   1  154.68    9.80
   3  -4   1  137.29   10.10
   3  -4   1  131.59   10.00
   3  -4   1  157.78   10.30
  -2   4  -1  959.10   62.79
  -2   4  -1 1050.79   63.09
  -2   4  -1  992.10   62.99
  -2   4  -1 1048.20   63.19
   2  -4   1  969.90   62.99
   2  -4   1 1070.89   62.89
   2  -4   1 1012.50   62.79
  -1   4  -1  659.53   40.50
  -1   4  -1  654.03   40.50
  -1   4  -1  651.13   40.60
  -1   4  -1  630.54   40.80
  -1   4  -1  695.83   40.50
  -1   4  -1  669.03   40.90
   1  -4   1  631.44   40.80
   1  -4   1  606.74   40.40
   1  -4   1  649.24   40.50
   1  -4   1  649.74   40.80
   1  -4   1  633.34   40.50
   0   4  -1  450.55   27.30
   0   4  -1  462.85   27.70
   0   4  -1  443.86   27.30
   0   4  -1  423.56   26.90
   0   4  -1  420.26   27.60
   0  -4   1  410.16   26.90
   0  -4   1  398.96   27.40
   0  -4   1  378.16   27.50
   0  -4   1  462.15   27.50
   0  -4   1  453.15   27.70
   0  -4   1  444.56   27.40
   1   4  -1 2281.57  130.69
   1   4  -1 2211.48  131.09
   1   4  -1 1951.60  130.89
   1   4  -1 2077.59  130.59
   1   4  -1 2159.88  130.19
  -1  -4   1 2166.28  130.79
  -1  -4   1 2181.58  131.09
  -1  -4   1 2208.98  130.79
  -1  -4   1 2220.08  131.09
  -1  -4   1 1954.20  130.19
   2   4  -1  671.03   40.70
   2   4  -1  652.33   40.10
   2   4  -1  663.23   40.20
  -2  -4   1  609.54   39.80
  -2  -4   1  663.93   40.50
  -2  -4   1  652.53   40.70
  -2  -4   1  641.74   40.70
   3   4  -1   73.89    5.00
   3   4  -1   64.19    4.00
   3   4  -1   63.39    4.10
   3   4  -1   68.49    5.00
  -3  -4   1   53.09    4.60
  -3  -4   1   60.29    4.50
  -3  -4   1   55.99    4.70
  -3  -4   1   53.29    4.80
   4   4  -1  929.71   52.59
   4   4  -1  863.81   52.49
  -4  -4   1  809.02   53.59
  -4  -4   1  809.62   52.39
  -4  -4   1  844.52   52.59
  -4  -4   1  867.91   52.39
  -4  -4   1  817.92   52.59
   5   4  -1  595.14   35.10
   5   4  -1  552.84   34.90
  -5  -4   1  560.34   35.20
  -5  -4   1  574.04   35.10
  -5  -4   1  570.84   35.20
  -5  -4   1  567.14   35.00
  -5  -4   1  511.05   36.40
   6   4  -1 1108.99   68.29
   6   4  -1 1174.88   68.39
  -6  -4   1 1106.39   68.79
  -6  -4   1 1135.59   69.09
  -6  -4   1 1114.99   68.99
  -6  -4   1 1087.79   70.79
  -7  -4   1  715.53   43.90
  -7  -4   1  647.64   42.40
  -7  -4   1  699.03   42.30
  -7  -4   1  687.63   42.60
  -7  -4   1  694.93   42.40
  -7  -4   1  684.73   44.80
  -8  -4   1  467.35   31.30
  -8  -4   1  479.05   28.90
  -8  -4   1  423.56   31.00
  -8  -4   1  461.25   28.60
  -8  -4   1  455.05   30.20
  -9  -4   1    2.00    1.30
  -9  -4   1    1.80    2.20
  -9  -4   1    4.90    2.90
  -9  -4   1    2.40    1.10
  -9  -4   1    2.70    2.70
 -10  -4   1  105.89    7.00
 -10  -4   1   94.89    7.00
 -10  -4   1   95.59    8.90
 -10  -4   1   85.29    9.20
 -10  -4   1   97.39    9.80
 -11  -4   1  100.79    7.30
 -11  -4   1   98.69    9.40
 -11  -4   1   97.99    7.20
 -12   5  -1   32.80    6.80
 -12   5  -1   26.10    7.00
 -12   5  -1   26.50    4.80
 -12   5  -1   30.10    5.20
  12  -5   1   31.70    3.90
  12  -5   1   37.40    4.40
  12  -5   1   31.70    7.00
 -11   5  -1    1.00    2.40
 -11   5  -1    5.60    2.40
 -11   5  -1    3.80    3.20
 -11   5  -1    4.90    2.60
 -11   5  -1    8.80    3.00
 -11   5  -1    2.50    2.10
  11  -5   1    2.60    2.90
  11  -5   1    0.10    1.60
  11  -5   1    0.50    1.80
 -10   5  -1   13.50    3.30
 -10   5  -1   13.40    3.40
 -10   5  -1   10.00    2.80
 -10   5  -1   14.90    3.50
 -10   5  -1   12.10    4.10
 -10   5  -1   11.00    3.90
  10  -5   1   10.40    2.70
  -9   5  -1   11.80    3.10
  -9   5  -1   14.70    4.50
  -9   5  -1   10.40    2.80
  -9   5  -1   12.80    3.20
  -9   5  -1   17.70    3.70
  -9   5  -1    9.20    4.10
   9  -5   1   16.90    4.10
   9  -5   1   15.70    1.90
   9  -5   1   16.60    3.20
  -8   5  -1   15.30    4.30
  -8   5  -1   14.20    3.30
  -8   5  -1    9.70    2.90
  -8   5  -1   10.70    3.60
  -8   5  -1    5.50    2.30
   8  -5   1   10.30    1.90
   8  -5   1   17.40    2.00
   8  -5   1   15.30    3.00
   8  -5   1   13.60    3.40
   8  -5   1   12.60    2.80
  -7   5  -1   37.00    4.30
  -7   5  -1   41.10    5.40
  -7   5  -1   26.00    4.80
  -7   5  -1   29.60    3.90
  -7   5  -1   46.90    4.50
  -7   5  -1   30.60    4.10
   7  -5   1   32.20    5.50
   7  -5   1   38.40    3.40
   7  -5   1   36.70    4.20
  -6   5  -1   43.50    4.70
  -6   5  -1   38.80    4.50
  -6   5  -1   36.30    4.70
  -6   5  -1   46.70    4.60
   6  -5   1   39.80    4.70
   6  -5   1   48.90    4.10
  -5   5  -1    0.90    1.80
  -5   5  -1   -1.30    1.20
  -5   5  -1    0.50    1.50
  -5   5  -1    2.60    2.00
  -5   5  -1    1.30    1.50
  -5   5  -1    1.80    1.60
   5  -5   1    1.30    1.30
   5  -5   1    0.20    0.90
   5  -5   1    1.00    1.40
   5  -5   1    1.10    1.50
   5  -5   1    2.80    1.60
   5  -5   1   -0.30    1.10
  -4   5  -1   -0.30    1.40
  -4   5  -1    0.30    1.30
  -4   5  -1    2.90    1.80
  -4   5  -1    0.80    1.50
  -4   5  -1    1.00    1.70
  -4   5  -1    1.00    1.30
   4  -5   1    0.00    0.90
   4  -5   1    1.10    1.50
   4  -5   1    1.50    1.60
   4  -5   1    0.10    1.20
   4  -5   1    0.70    1.10
   4  -5   1    0.60    1.50
  -3   5  -1    1.70    1.50
  -3   5  -1    0.90    1.20
  -3   5  -1    1.70    1.70
  -3   5  -1    4.00    2.00
  -3   5  -1    4.10    2.00
  -3   5  -1    1.60    1.80
   3  -5   1    4.00    2.10
   3  -5   1    1.80    1.60
   3  -5   1    1.00    1.30
   3  -5   1    4.00    2.00
   3  -5   1    2.10    1.30
  -2   5  -1    4.80    1.90
  -2   5  -1   13.40    2.70
  -2   5  -1   13.20    2.80
  -2   5  -1    8.60    2.30
  -2   5  -1    6.30    1.90
  -2   5  -1    7.80    2.30
   2  -5   1    7.30    2.20
   2  -5   1    8.80    2.40
   2  -5   1   10.90    2.60
   2  -5   1    8.40    2.20
   2  -5   1   10.40    2.50
  -1   5  -1   10.20    2.10
  -1   5  -1   14.70    2.90
  -1   5  -1   14.30    2.90
  -1   5  -1   10.30    2.40
  -1   5  -1   15.70    2.70
  -1   5  -1   14.70    2.90
   1  -5   1   13.10    2.70
   1  -5   1   12.20    2.70
   1  -5   1    8.80    2.30
   1  -5   1   12.10    2.50
   0   5  -1   -0.40    1.10
   0   5  -1    1.40    1.30
   0   5  -1   -0.50    1.10
   0   5  -1   -0.30    0.80
   0   5  -1   -1.40    1.10
   0  -5   1    0.10    1.30
   0  -5   1   -0.40    1.10
   0  -5   1   -0.20    0.70
   0  -5   1   -0.40    1.10
   0  -5   1   -1.70    1.00
   0  -5   1   -0.20    1.10
   1   5  -1    3.90    1.60
   1   5  -1    7.00    1.80
   1   5  -1    7.90    1.90
   1   5  -1    7.70    1.30
   1   5  -1    7.40    2.10
  -1  -5   1    4.70    1.80
  -1  -5   1    5.50    1.20
  -1  -5   1    5.90    1.90
  -1  -5   1   10.70    2.50
  -1  -5   1    3.90    1.70
  -1  -5   1    9.20    2.20
   2   5  -1    1.40    1.30
   2   5  -1    1.20    1.10
   2   5  -1    0.80    0.50
   2   5  -1    2.50    1.30
  -2  -5   1    1.40    0.60
  -2  -5   1    0.40    1.20
  -2  -5   1    0.20    1.30
  -2  -5   1    1.00    1.20
   3   5  -1   -1.70    0.90
   3   5  -1    1.00    1.10
   3   5  -1    0.80    0.80
   3   5  -1    1.20    0.90
  -3  -5   1   -0.40    1.00
  -3  -5   1   -1.10    0.90
  -3  -5   1   -0.40    0.50
  -3  -5   1    0.10    1.00
  -3  -5   1    2.00    1.30
   4   5  -1   -1.10    0.90
   4   5  -1    0.40    0.90
  -4  -5   1   -0.20    0.90
  -4  -5   1    0.50    1.10
  -4  -5   1   -0.60    0.90
   5   5  -1   34.50    3.10
   5   5  -1   30.50    2.90
  -5  -5   1   23.20    2.80
  -5  -5   1   37.40    3.20
  -5  -5   1   43.50    6.30
  -5  -5   1   26.20    3.00
   6   5  -1    7.70    1.70
   6   5  -1    6.90    1.40
  -6  -5   1    8.80    1.90
  -6  -5   1    8.80    2.10
  -6  -5   1   10.60    3.30
  -6  -5   1    9.80    2.00
  -6  -5   1    8.70    1.80
  -6  -5   1    8.10    1.90
  -7  -5   1   13.80    2.90
  -7  -5   1   20.60    2.30
  -7  -5   1   14.50    2.40
  -7  -5   1   17.90    4.30
  -7  -5   1   15.60    2.40
  -8  -5   1    7.80    1.80
  -8  -5   1    6.60    3.20
  -8  -5   1    6.00    1.10
  -8  -5   1    4.00    2.30
  -8  -5   1    7.60    1.80
  -8  -5   1    4.10    0.90
  -9  -5   1   -0.80    2.20
  -9  -5   1    0.90    1.20
  -9  -5   1    0.90    1.20
  -9  -5   1    1.60    2.50
  -9  -5   1    1.20    1.60
 -10  -5   1    6.10    3.80
 -10  -5   1    1.00    2.20
 -10  -5   1    6.80    1.70
 -10  -5   1    3.50    1.60
 -11  -5   1   10.80    3.50
 -11  -5   1    3.60    1.90
 -11  -5   1    9.80    1.90
 -11  -5   1    7.80    3.90
 -11  -5   1   20.40    5.20
 -12   6  -1  101.39   11.00
 -12   6  -1  113.29   12.40
 -12   6  -1  114.59    9.50
 -12   6  -1   95.59    9.30
 -12   6  -1   97.79    9.30
  12  -6   1   99.39    8.70
 -11   6  -1   89.99    8.90
 -11   6  -1   98.49    9.10
 -11   6  -1  104.69    9.40
 -11   6  -1  106.99   10.50
 -11   6  -1  106.29    9.20
 -11   6  -1  102.79   11.30
  11  -6   1   99.49    8.70
  11  -6   1   93.39    8.50
  11  -6   1  101.89   10.20
 -10   6  -1   77.99    9.00
 -10   6  -1   60.99    7.80
 -10   6  -1   71.39    7.10
 -10   6  -1   75.69    7.10
 -10   6  -1   76.49    7.70
 -10   6  -1   69.99    7.20
  10  -6   1   70.09    8.80
  10  -6   1   69.69    6.80
  -9   6  -1   45.20    5.70
  -9   6  -1   55.39    6.00
  -9   6  -1   64.89    7.20
  -9   6  -1   57.69    6.00
   9  -6   1   55.39    6.40
   9  -6   1   64.79    6.10
   9  -6   1   61.89    4.30
   9  -6   1   53.19    4.40
  -8   6  -1   97.89    8.80
  -8   6  -1   91.29    9.40
  -8   6  -1  103.49    9.00
  -8   6  -1   92.89    8.50
  -8   6  -1  101.19    8.60
  -8   6  -1  106.39   10.20
   8  -6   1  108.89    7.80
   8  -6   1  100.29    9.30
   8  -6   1  105.49    7.40
   8  -6   1   95.09    7.40
  -7   6  -1 1433.36   85.99
  -7   6  -1 1199.28   85.99
  -7   6  -1 1429.46   87.59
  -7   6  -1 1359.36   86.79
  -7   6  -1 1437.16   86.39
  -7   6  -1 1346.77   86.79
   7  -6   1 1318.47   84.79
   7  -6   1 1284.67   86.39
   7  -6   1 1417.96   85.09
   7  -6   1 1436.36   85.09
   7  -6   1 1377.36   86.09
   7  -6   1 1463.95   86.19
  -6   6  -1  946.11   66.89
  -6   6  -1 1062.19   67.89
  -6   6  -1 1010.80   66.69
  -6   6  -1 1129.69   67.39
  -6   6  -1 1130.59   66.89
  -6   6  -1 1052.49   67.49
   6  -6   1 1077.69   66.19
   6  -6   1 1120.89   67.19
   6  -6   1  943.91   66.69
   6  -6   1 1072.29   66.09
   6  -6   1 1132.19   65.79
  -5   6  -1    2.30    1.80
  -5   6  -1    7.30    2.50
  -5   6  -1    2.80    2.30
  -5   6  -1    3.80    2.10
  -5   6  -1    2.80    1.90
  -5   6  -1    5.90    2.40
   5  -6   1    7.40    2.30
   5  -6   1    5.30    1.80
   5  -6   1    3.20    1.90
   5  -6   1    2.80    1.90
   5  -6   1    3.40    1.90
   5  -6   1    7.10    2.30
  -4   6  -1  104.59    9.10
  -4   6  -1  132.19    9.70
  -4   6  -1  109.99    9.00
  -4   6  -1  102.19    8.70
  -4   6  -1   98.89    9.00
  -4   6  -1  129.29    9.60
   4  -6   1  115.19    8.70
   4  -6   1  122.69    8.90
   4  -6   1  127.49    9.40
   4  -6   1   97.59    8.90
   4  -6   1  119.69    8.30
   4  -6   1  108.49    9.10
  -3   6  -1  140.69   10.90
  -3   6  -1  149.59   10.90
  -3   6  -1  158.58   10.90
  -3   6  -1  131.69   10.30
  -3   6  -1  126.39   10.50
  -3   6  -1  145.69   10.50
   3  -6   1  144.19   10.40
   3  -6   1  125.09   10.60
   3  -6   1  129.59   10.50
   3  -6   1  166.78   11.10
   3  -6   1  125.39   10.10
  -2   6  -1    1.50    1.60
  -2   6  -1    5.00    2.10
  -2   6  -1    2.20    1.60
  -2   6  -1    0.60    1.30
  -2   6  -1    2.60    1.90
  -2   6  -1    4.00    2.10
   2  -6   1    1.80    1.50
   2  -6   1    0.30    1.40
   2  -6   1    3.40    2.00
   2  -6   1    0.40    1.50
   2  -6   1    4.90    2.10
  -1   6  -1  520.75   31.60
  -1   6  -1  461.75   31.60
  -1   6  -1  514.45   31.30
  -1   6  -1  495.35   31.50
  -1   6  -1  534.95   32.10
  -1   6  -1  488.15   31.90
   1  -6   1  500.85   31.60
   1  -6   1  444.66   31.60
   1  -6   1  507.95   32.00
   1  -6   1  437.46   31.80
   0   6  -1 1255.97   73.59
   0   6  -1 1143.89   73.39
   0   6  -1 1167.68   72.99
   0   6  -1 1250.47   72.49
   0  -6   1 1052.59   73.09
   0  -6   1 1202.68   73.19
   0  -6   1 1135.29   73.39
   0  -6   1 1217.98   74.69
   1   6  -1   32.30    3.40
   1   6  -1   33.80    3.70
   1   6  -1   34.90    3.50
   1   6  -1   32.70    2.70
   1   6  -1   32.20    3.80
  -1  -6   1   35.50    3.90
  -1  -6   1   28.90    3.40
  -1  -6   1   29.00    3.60
  -1  -6   1   43.70    5.80
   2   6  -1  757.72   47.90
   2   6  -1  686.63   48.40
   2   6  -1  796.52   48.00
  -2  -6   1  779.82   48.60
  -2  -6   1  835.42   49.20
  -2  -6   1  755.42   48.40
  -2  -6   1  789.72   48.90
   3   6  -1  381.36   23.80
   3   6  -1  373.86   24.90
   3   6  -1  389.26   23.70
   3   6  -1  374.26   24.60
  -3  -6   1  381.36   24.50
  -3  -6   1  353.06   24.40
  -3  -6   1  382.56   24.70
   4   6  -1    2.40    1.50
   4   6  -1    2.50    1.40
  -4  -6   1    2.00    1.50
  -4  -6   1    2.70    1.40
  -4  -6   1   -0.20    1.10
  -4  -6   1    2.90    0.70
   5   6  -1   21.90    2.60
   5   6  -1   22.50    2.80
  -5  -6   1   25.90    3.70
  -5  -6   1   34.90    5.80
  -5  -6   1   26.40    3.00
  -5  -6   1   24.60    2.90
  -5  -6   1   30.20    4.00
  -5  -6   1   21.50    2.10
   6   6  -1 1248.98   75.09
   6   6  -1 1278.97   75.29
  -6  -6   1 1233.18   75.69
  -6  -6   1 1111.49   75.39
  -6  -6   1 1232.38   75.09
  -6  -6   1 1175.08   75.49
  -6  -6   1 1271.17   75.59
  -6  -6   1 1232.68   75.19
  -6  -6   1 1203.08   77.39
   7   6  -1  587.54   35.40
   7   6  -1  573.34   35.10
  -7  -6   1  564.94   38.20
  -7  -6   1  563.74   36.00
  -7  -6   1  573.74   36.00
  -7  -6   1  589.94   36.00
  -7  -6   1  569.34   35.90
  -7  -6   1  530.45   35.90
  -8  -6   1  149.88   10.90
  -8  -6   1  144.19   10.50
  -8  -6   1  143.99   10.50
  -8  -6   1  157.18   13.10
  -8  -6   1  147.49   10.00
  -8  -6   1  153.78   10.30
  -9  -6   1    0.40    1.60
  -9  -6   1   -1.10    1.30
  -9  -6   1    1.30    1.30
  -9  -6   1   -0.60    2.30
 -10  -6   1   78.89    8.80
 -10  -6   1   70.59    5.80
 -10  -6   1   85.89    8.50
 -10  -6   1   76.79    6.80
 -10  -6   1   58.79    5.70
 -11  -6   1   95.59    7.30
 -11  -6   1   91.89    8.30
 -11  -6   1   92.39    7.20
 -11  -6   1   89.79   10.20
 -11  -6   1   91.69    9.70
 -11   7  -1    5.50    3.10
 -11   7  -1   11.80    5.40
 -11   7  -1   13.80    3.80
 -11   7  -1    7.60    3.70
 -11   7  -1   18.30    6.70
 -11   7  -1   11.30    3.30
  11  -7   1    7.90    3.70
  11  -7   1   11.40    3.10
 -10   7  -1    5.00    2.60
 -10   7  -1    7.90    3.60
 -10   7  -1    6.90    4.10
 -10   7  -1    6.40    3.80
 -10   7  -1    6.30    3.10
 -10   7  -1    6.60    3.20
  10  -7   1    5.50    1.40
  10  -7   1   10.20    3.10
  10  -7   1    3.50    2.40
  10  -7   1    0.00    2.80
  -9   7  -1  158.48   12.00
  -9   7  -1  169.18   13.80
  -9   7  -1  129.19   11.20
  -9   7  -1  120.89   11.20
  -9   7  -1  149.59   11.90
   9  -7   1  125.59    9.50
  -8   7  -1   14.70    3.70
  -8   7  -1   20.20    4.60
  -8   7  -1   13.30    3.80
  -8   7  -1   16.10    4.10
  -8   7  -1    9.10    3.20
   8  -7   1   22.10    3.30
   8  -7   1   18.60    3.70
   8  -7   1   20.20    3.60
   8  -7   1   18.70    4.20
   8  -7   1   14.30    3.00
  -7   7  -1    9.80    3.80
  -7   7  -1    4.30    2.70
  -7   7  -1    5.20    2.60
  -7   7  -1   10.40    3.30
  -7   7  -1    5.90    2.90
  -7   7  -1    7.70    2.80
   7  -7   1   11.50    3.00
   7  -7   1   10.70    2.60
   7  -7   1    6.20    2.30
   7  -7   1   12.60    2.60
   7  -7   1   11.20    2.50
  -6   7  -1   38.50    5.80
  -6   7  -1   41.50    5.10
  -6   7  -1   47.00    5.10
  -6   7  -1   49.80    5.60
  -6   7  -1   42.90    5.40
   6  -7   1   33.70    4.20
   6  -7   1   43.40    5.20
   6  -7   1   31.10    5.70
  -5   7  -1   15.10    3.70
  -5   7  -1   13.00    3.60
  -5   7  -1   21.50    4.00
  -5   7  -1    7.80    2.80
  -5   7  -1   11.40    3.20
  -5   7  -1   12.20    3.30
   5  -7   1   11.60    2.50
   5  -7   1   19.20    4.00
   5  -7   1   15.40    3.30
   5  -7   1   10.70    3.60
   5  -7   1   10.60    3.10
   5  -7   1   15.20    3.20
  -4   7  -1    2.80    1.90
  -4   7  -1   -0.60    1.20
  -4   7  -1    2.80    2.10
  -4   7  -1    0.00    1.50
  -4   7  -1    1.90    2.00
  -4   7  -1    1.00    1.90
   4  -7   1    3.60    2.00
   4  -7   1    1.50    1.70
   4  -7   1    0.30    1.50
   4  -7   1    1.50    2.00
   4  -7   1    0.80    1.80
  -3   7  -1   39.70    4.40
  -3   7  -1   43.40    4.70
  -3   7  -1   33.20    4.20
  -3   7  -1   40.10    4.30
  -3   7  -1   36.20    4.40
  -3   7  -1   43.10    4.90
   3  -7   1   31.70    5.20
   3  -7   1   33.80    5.30
   3  -7   1   29.40    3.80
   3  -7   1   31.40    4.80
   3  -7   1   38.10    4.70
  -2   7  -1    3.50    2.10
  -2   7  -1    1.40    1.50
  -2   7  -1    3.60    2.00
  -2   7  -1    4.20    2.40
  -2   7  -1    1.70    1.60
  -2   7  -1    2.30    2.20
   2  -7   1    4.40    2.10
   2  -7   1    4.30    2.50
   2  -7   1    2.80    1.80
   2  -7   1    3.00    1.80
   2  -7   1    1.30    1.70
  -1   7  -1    1.70    1.30
  -1   7  -1    3.80    2.20
  -1   7  -1    1.70    1.50
  -1   7  -1    2.60    1.80
  -1   7  -1    4.60    2.30
  -1   7  -1    4.80    2.00
   1  -7   1    4.70    2.10
   1  -7   1    1.90    1.40
   1  -7   1    2.70    1.80
   1  -7   1    3.00    2.00
   1  -7   1    2.20    1.70
   0   7  -1    0.50    1.40
   0   7  -1    0.00    1.30
   0   7  -1    0.00    1.50
   0   7  -1   -0.70    0.80
   0   7  -1    0.60    1.40
   0  -7   1    0.50    1.20
   0  -7   1   -0.50    1.30
   0  -7   1    0.60    1.50
   0  -7   1    0.80    1.60
   0  -7   1   -0.90    1.30
   1   7  -1    3.20    1.60
   1   7  -1    3.50    1.20
   1   7  -1    4.10    1.90
   1   7  -1    5.10    2.20
   1   7  -1    4.90    2.10
  -1  -7   1    3.10    1.90
  -1  -7   1    3.60    1.90
  -1  -7   1    2.80    2.10
  -1  -7   1    3.90    2.00
  -1  -7   1    1.80    1.80
   2   7  -1   11.80    2.80
   2   7  -1    9.70    2.50
   2   7  -1   12.20    2.50
   2   7  -1   13.00    2.30
  -2  -7   1   10.50    2.80
  -2  -7   1   14.70    3.30
  -2  -7   1   16.10    3.10
  -2  -7   1    7.30    2.40
  -2  -7   1   10.80    2.70
   3   7  -1   27.50    2.70
   3   7  -1   25.20    2.60
  -3  -7   1   21.00    3.70
  -3  -7   1   17.00    3.50
  -3  -7   1   22.10    3.80
  -3  -7   1   19.50    4.10
  -3  -7   1   18.40    3.40
   4   7  -1    0.60    1.40
   4   7  -1    2.10    0.90
   4   7  -1    5.80    1.90
  -4  -7   1    3.50    1.80
  -4  -7   1    1.90    1.50
  -4  -7   1    3.30    1.80
   5   7  -1   29.80    3.50
   5   7  -1   24.30    3.10
  -5  -7   1   26.40    3.30
  -5  -7   1   25.80    4.10
  -5  -7   1   31.60    3.50
  -5  -7   1   24.90    3.80
  -5  -7   1   27.50    5.50
   6   7  -1    7.50    1.70
   6   7  -1    9.40    2.10
  -6  -7   1    7.40    2.00
  -6  -7   1    6.20    2.40
  -6  -7   1    8.20    1.00
  -6  -7   1    6.30    0.80
  -6  -7   1   12.40    4.00
  -6  -7   1   10.00    2.40
  -6  -7   1    5.60    2.20
   7   7  -1   24.40    2.40
   7   7  -1   23.50    2.80
  -7  -7   1   17.70    3.10
  -7  -7   1   37.80    6.40
  -7  -7   1   22.20    2.50
  -7  -7   1   24.40    3.70
  -7  -7   1   19.90    2.20
  -7  -7   1   28.50    3.10
  -7  -7   1   25.50    3.20
  -8  -7   1   34.60    3.90
  -8  -7   1   47.70    4.40
  -8  -7   1   35.30    3.80
  -8  -7   1   34.30    4.00
  -8  -7   1   47.20    3.80
  -8  -7   1   41.40    3.80
  -9  -7   1   30.10    3.20
  -9  -7   1   36.00    3.10
  -9  -7   1   42.70    4.00
  -9  -7   1   45.80    4.20
  -9  -7   1   41.80    4.10
 -10  -7   1   11.10    2.60
 -10  -7   1   13.40    2.70
 -10  -7   1    4.50    3.90
 -10  -7   1    8.50    4.30
 -11   8  -1   12.60    4.40
 -11   8  -1   12.80    4.20
 -11   8  -1   16.50    4.10
 -11   8  -1   17.00    4.90
 -11   8  -1   15.70    5.70
 -11   8  -1    8.20    5.40
 -10   8  -1  469.95   32.90
 -10   8  -1  432.96   30.60
 -10   8  -1  438.06   30.30
 -10   8  -1  479.55   32.20
 -10   8  -1  439.36   30.30
 -10   8  -1  479.35   31.20
  10  -8   1  403.76   28.60
  10  -8   1  437.76   31.20
  10  -8   1  460.55   30.80
  10  -8   1  430.16   27.40
  10  -8   1  390.56   28.00
  -9   8  -1  106.19    9.80
  -9   8  -1  106.99   10.90
  -9   8  -1  115.09   11.60
  -9   8  -1  121.69   11.30
  -9   8  -1   98.79   10.00
  -9   8  -1  112.19   10.10
   9  -8   1  115.79   11.50
   9  -8   1  101.99    8.10
   9  -8   1  113.29    8.40
   9  -8   1  111.49    8.70
   9  -8   1  102.89    9.50
  -8   8  -1 1033.20   68.69
  -8   8  -1 1041.00   69.09
  -8   8  -1 1083.09   71.59
  -8   8  -1 1012.00   74.09
  -8   8  -1 1075.99   68.69
   8  -8   1 1131.29   69.19
   8  -8   1 1105.29   67.59
   8  -8   1 1081.39   67.39
   8  -8   1 1123.29   67.79
  -7   8  -1  320.47   23.90
  -7   8  -1  344.87   23.70
  -7   8  -1  348.67   23.90
  -7   8  -1  301.27   22.90
  -7   8  -1  280.07   22.70
  -7   8  -1  361.36   24.70
   7  -8   1  330.67   23.40
   7  -8   1  347.37   21.90
   7  -8   1  348.27   23.50
   7  -8   1  328.67   23.60
   7  -8   1  314.97   22.20
  -6   8  -1   99.49    9.20
  -6   8  -1   96.09    9.00
  -6   8  -1  108.99   10.00
  -6   8  -1  100.19    9.50
  -6   8  -1   99.29    9.40
  -6   8  -1   99.09    9.00
   6  -8   1  123.59   10.00
   6  -8   1  108.99    8.20
   6  -8   1  106.69    8.70
   6  -8   1  104.79    8.60
   6  -8   1   98.69    9.30
   6  -8   1   92.89    9.10
  -5   8  -1    7.90    3.20
  -5   8  -1   23.80    5.30
  -5   8  -1   12.10    3.60
  -5   8  -1   20.70    4.30
  -5   8  -1   13.20    3.90
  -5   8  -1   13.90    4.10
   5  -8   1   19.60    3.50
   5  -8   1   11.60    3.30
   5  -8   1   14.70    3.90
   5  -8   1   20.60    4.20
   5  -8   1   15.30    3.70
   5  -8   1   12.20    3.60
  -4   8  -1   51.29    5.90
  -4   8  -1   49.90    5.70
  -4   8  -1   51.99    5.70
  -4   8  -1   43.90    5.20
  -4   8  -1   42.90    5.40
  -4   8  -1   49.20    5.30
   4  -8   1   52.39    5.30
   4  -8   1   46.40    5.60
   4  -8   1   55.19    6.10
   4  -8   1   43.40    5.00
   4  -8   1   43.10    5.30
  -3   8  -1    3.60    2.30
  -3   8  -1    3.50    2.20
  -3   8  -1    4.90    2.20
  -3   8  -1    2.00    1.80
  -3   8  -1    7.00    2.60
  -3   8  -1    4.60    2.40
   3  -8   1    6.60    2.60
   3  -8   1    2.80    1.80
   3  -8   1    3.20    2.30
   3  -8   1    6.60    2.60
  -2   8  -1 1277.27   76.09
  -2   8  -1 1225.68   76.89
  -2   8  -1 1277.57   76.39
  -2   8  -1 1281.37   76.89
  -2   8  -1 1052.69   76.59
  -2   8  -1 1218.38   76.49
   2  -8   1 1217.38   76.19
   2  -8   1 1065.09   76.69
   2  -8   1 1336.07   77.19
  -1   8  -1  414.56   29.90
  -1   8  -1  509.15   30.50
  -1   8  -1  485.25   29.70
  -1   8  -1  474.15   30.00
  -1   8  -1  465.95   29.00
  -1   8  -1  409.86   29.30
   1  -8   1  433.46   29.80
   1  -8   1  452.45   30.30
   1  -8   1  420.46   29.50
   1  -8   1  425.56   29.60
   0   8  -1  491.15   31.90
   0   8  -1  519.25   32.00
   0   8  -1  516.25   31.10
   0   8  -1  520.95   32.80
   0   8  -1  447.06   32.30
   0  -8   1  471.45   32.20
   0  -8   1  487.85   32.70
   0  -8   1  526.85   32.90
   0  -8   1  496.75   32.20
   0  -8   1  431.26   32.10
   1   8  -1   38.00    4.40
   1   8  -1   34.70    3.90
   1   8  -1   40.20    5.70
   1   8  -1   34.90    3.00
   1   8  -1   31.00    3.80
  -1  -8   1   34.80    5.40
  -1  -8   1   33.60    4.20
  -1  -8   1   34.30    5.20
  -1  -8   1   34.30    5.20
  -1  -8   1   40.20    4.80
   2   8  -1   17.60    3.40
   2   8  -1   21.10    4.00
   2   8  -1   20.20    3.40
   2   8  -1   24.90    4.30
  -2  -8   1   22.50    4.30
  -2  -8   1   24.50    4.40
  -2  -8   1   21.00    4.00
  -2  -8   1   18.50    4.20
  -2  -8   1   14.20    3.60
   3   8  -1  288.47   20.50
   3   8  -1  318.27   19.60
   3   8  -1  305.87   19.60
  -3  -8   1  338.37   21.10
  -3  -8   1  279.77   20.70
  -3  -8   1  273.97   20.30
  -3  -8   1  302.27   20.50
  -3  -8   1  291.37   21.00
   4   8  -1   11.30    2.80
   4   8  -1    8.00    1.60
   4   8  -1    8.90    2.50
   4   8  -1   10.00    1.70
  -4  -8   1   11.30    2.90
  -4  -8   1    8.60    2.50
  -4  -8   1    5.50    2.20
  -4  -8   1    7.60    3.00
  -4  -8   1   11.90    2.90
   5   8  -1  605.74   36.10
   5   8  -1  538.05   35.80
  -5  -8   1  544.05   36.20
  -5  -8   1  543.75   36.20
  -5  -8   1  585.34   36.20
  -5  -8   1  528.35   35.90
   6   8  -1   14.70    2.70
   6   8  -1   12.90    2.80
  -6  -8   1   22.60    5.50
  -6  -8   1   18.30    3.60
  -6  -8   1   18.60    3.70
  -6  -8   1   16.30    3.40
  -6  -8   1   15.50    3.50
   7   8  -1   13.20    2.60
  -7  -8   1   14.80    3.10
  -7  -8   1   14.20    3.40
  -7  -8   1   19.10    3.60
  -7  -8   1    8.50    2.80
   8   8  -1  243.28   15.30
   8   8  -1  236.08   15.40
  -8  -8   1  255.27   16.90
  -8  -8   1  209.78   16.20
  -8  -8   1  249.18   16.60
  -8  -8   1  244.68   16.90
  -8  -8   1  261.57   19.60
  -9  -8   1  141.19   11.00
  -9  -8   1  143.29   11.00
  -9  -8   1  132.69   13.40
  -9  -8   1  152.68   10.60
  -9  -8   1  142.69   10.20
  -9  -8   1  158.38    9.60
 -10  -8   1  111.89    9.10
 -10  -8   1  110.09    9.10
 -10  -8   1  120.89    8.30
 -10  -8   1  121.79    8.10
 -10  -8   1   95.29   11.50
 -10   9  -1    4.30    3.00
 -10   9  -1    6.40    3.80
 -10   9  -1   -0.90    2.90
 -10   9  -1    3.80    3.00
 -10   9  -1    6.30    4.00
 -10   9  -1    6.10    3.20
  10  -9   1    8.00    2.10
  10  -9   1    0.80    1.80
  10  -9   1    5.80    1.60
  -9   9  -1   76.69    8.70
  -9   9  -1   82.29    9.00
  -9   9  -1   80.69    9.50
  -9   9  -1   75.19    8.50
  -9   9  -1   95.59   10.40
   9  -9   1   78.19    7.10
   9  -9   1   98.09    9.10
   9  -9   1  105.79    8.10
   9  -9   1   91.79    8.90
   9  -9   1   68.69    8.70
  -8   9  -1   12.70    4.40
  -8   9  -1   10.70    3.60
  -8   9  -1    8.50    3.60
  -8   9  -1   12.80    4.10
  -8   9  -1   13.40    6.70
  -8   9  -1   11.10    4.40
   8  -9   1   10.70    4.00
   8  -9   1   13.50    3.90
   8  -9   1    5.90    2.40
   8  -9   1   10.20    3.90
   8  -9   1    3.90    2.60
   8  -9   1   13.80    3.30
  -7   9  -1    7.30    3.10
  -7   9  -1   -0.70    2.20
  -7   9  -1    3.30    2.60
  -7   9  -1    6.30    3.20
  -7   9  -1    3.00    4.30
  -7   9  -1    5.60    2.90
   7  -9   1    5.00    2.60
   7  -9   1    4.40    2.50
   7  -9   1    5.90    2.10
   7  -9   1    3.20    2.20
  -6   9  -1   16.20    4.20
  -6   9  -1   17.30    4.50
  -6   9  -1    9.90    3.50
  -6   9  -1   15.00    4.00
  -6   9  -1    8.00    2.90
  -6   9  -1   20.00    5.30
   6  -9   1   11.10    3.70
   6  -9   1   10.00    3.00
   6  -9   1   14.60    3.40
   6  -9   1   11.50    3.60
   6  -9   1    4.60    2.50
   6  -9   1   10.10    2.80
  -5   9  -1   21.40    4.80
  -5   9  -1   13.80    4.00
  -5   9  -1   11.00    3.20
  -5   9  -1   18.40    4.00
  -5   9  -1   17.00    4.30
  -5   9  -1   23.50    4.90
   5  -9   1   20.60    3.80
   5  -9   1   17.80    4.10
   5  -9   1   27.40    5.10
   5  -9   1   24.40    4.40
   5  -9   1   12.50    3.60
  -4   9  -1   17.30    4.10
  -4   9  -1   10.10    3.50
  -4   9  -1   16.70    3.60
  -4   9  -1   14.50    3.60
  -4   9  -1   11.90    3.50
  -4   9  -1   26.10    5.10
   4  -9   1    7.70    3.10
   4  -9   1    5.90    2.30
   4  -9   1   10.60    3.40
   4  -9   1   11.50    3.50
   4  -9   1    9.20    3.20
  -3   9  -1   30.30    5.20
  -3   9  -1   21.60    4.80
  -3   9  -1   26.80    5.00
  -3   9  -1   31.10    5.30
  -3   9  -1   26.70    4.70
   3  -9   1   38.60    5.80
   3  -9   1   31.00    5.70
   3  -9   1   26.20    5.00
   3  -9   1   23.60    4.60
   3  -9   1   47.80    6.90
  -2   9  -1    9.00    3.30
  -2   9  -1    6.50    2.40
  -2   9  -1    6.80    2.80
  -2   9  -1    4.30    2.80
  -2   9  -1    4.80    2.60
  -2   9  -1    7.10    2.90
   2  -9   1    6.80    2.90
   2  -9   1   15.30    3.30
   2  -9   1    5.70    2.60
   2  -9   1    3.80    2.70
   2  -9   1    8.50    3.00
  -1   9  -1    1.50    1.70
  -1   9  -1    1.70    1.50
  -1   9  -1    2.20    2.00
  -1   9  -1    0.20    1.80
  -1   9  -1    1.90    2.20
   1  -9   1    1.90    2.00
   1  -9   1    0.40    1.60
   1  -9   1    0.50    2.00
   1  -9   1   -0.50    1.70
   1  -9   1    2.10    2.10
   0   9  -1    5.50    2.40
   0   9  -1    5.40    2.80
   0   9  -1    2.20    1.50
   0   9  -1    1.00    1.90
   0   9  -1    5.10    2.50
   0  -9   1    1.70    2.10
   0  -9   1    1.50    2.00
   0  -9   1    3.90    2.50
   0  -9   1    4.00    2.40
   0  -9   1    4.90    2.90
   1   9  -1   10.50    2.70
   1   9  -1   11.10    3.40
   1   9  -1    8.50    2.50
   1   9  -1    6.10    1.60
   1   9  -1    9.40    2.90
  -1  -9   1    6.50    2.70
  -1  -9   1    8.90    3.10
  -1  -9   1    1.80    2.10
  -1  -9   1    6.90    3.00
  -1  -9   1   12.70    3.40
   2   9  -1   25.20    4.50
   2   9  -1   33.70    3.60
   2   9  -1   27.00    3.40
   2   9  -1   17.10    4.00
  -2  -9   1   26.70    4.70
  -2  -9   1   25.30    5.00
  -2  -9   1   28.30    4.80
  -2  -9   1   28.90    4.90
  -2  -9   1   22.40    4.70
   3   9  -1   23.30    4.00
   3   9  -1   34.20    3.50
   3   9  -1   34.20    4.00
   3   9  -1   31.10    3.40
  -3  -9   1   25.10    4.70
  -3  -9   1   25.50    4.60
  -3  -9   1   25.30    4.70
  -3  -9   1   18.30    4.10
  -3  -9   1   20.80    4.20
   4   9  -1    2.90    1.60
   4   9  -1    5.00    2.20
   4   9  -1    1.20    1.20
   4   9  -1    3.70    1.50
  -4  -9   1    4.10    2.50
  -4  -9   1    5.40    2.30
  -4  -9   1    4.90    2.30
  -4  -9   1    5.10    2.70
  -4  -9   1    3.10    2.00
   5   9  -1   23.20    3.90
  -5  -9   1   17.20    4.70
  -5  -9   1   27.20    4.70
  -5  -9   1   21.70    3.90
  -5  -9   1   23.80    4.30
  -5  -9   1   28.00    4.50
   6   9  -1    5.10    1.90
  -6  -9   1    2.50    2.00
  -6  -9   1    5.60    2.10
  -6  -9   1    4.70    2.50
  -6  -9   1    6.00    2.60
  -6  -9   1    6.50    3.70
   7   9  -1    7.80    2.10
   7   9  -1    3.90    2.40
  -7  -9   1    9.00    4.00
  -7  -9   1   11.00    3.00
  -7  -9   1    5.90    2.30
  -7  -9   1   10.10    2.70
  -7  -9   1    7.60    2.40
   8   9  -1    4.60    1.50
   8   9  -1    6.90    2.20
  -8  -9   1    0.90    1.70
  -8  -9   1    3.20    1.90
  -8  -9   1    3.40    2.40
  -8  -9   1    1.80    2.00
  -8  -9   1    5.80    3.90
  -9  -9   1    3.50    3.50
  -9  -9   1   -3.60    1.70
  -9  -9   1    0.00    1.60
  -9  -9   1   -1.50    1.70
  -9  -9   1   -2.40    1.20
 -10  10  -1   83.19    9.60
 -10  10  -1   85.69   11.00
 -10  10  -1   86.79    9.60
 -10  10  -1  107.19   10.70
 -10  10  -1   79.99   10.20
  10 -10   1   98.49    8.20
  10 -10   1   98.39    8.50
  -9  10  -1  267.77   22.40
  -9  10  -1  260.37   22.10
  -9  10  -1  314.77   22.60
  -9  10  -1  336.27   24.80
  -9  10  -1  347.17   24.20
  -9  10  -1  323.07   23.30
   9 -10   1  277.87   20.50
   9 -10   1  314.27   21.30
   9 -10   1  306.97   21.00
   9 -10   1  294.17   22.50
  -8  10  -1   12.70    4.50
  -8  10  -1   13.30    4.50
  -8  10  -1   13.50    4.40
  -8  10  -1   14.80    5.20
  -8  10  -1   11.50    4.00
  -8  10  -1   12.60    4.70
   8 -10   1   16.20    4.80
   8 -10   1   14.10    4.40
   8 -10   1   13.70    3.80
   8 -10   1   19.00    3.80
   8 -10   1   12.30    4.20
   8 -10   1   17.60    4.20
  -7  10  -1  103.19   10.40
  -7  10  -1  103.89   10.20
  -7  10  -1  105.69   10.00
  -7  10  -1  112.59   10.80
  -7  10  -1  103.39   10.90
  -7  10  -1  104.39    9.90
   7 -10   1  116.19   12.80
   7 -10   1   98.19    9.10
   7 -10   1   99.29    8.40
   7 -10   1   97.89    9.00
   7 -10   1   95.19    9.80
   7 -10   1  101.09   10.00
  -6  10  -1   82.19    8.90
  -6  10  -1   77.29    8.50
  -6  10  -1   86.89    9.50
  -6  10  -1   89.89    9.20
  -6  10  -1   78.29    8.10
   6 -10   1   79.29    7.20
   6 -10   1   60.99    7.70
   6 -10   1   87.09    8.90
   6 -10   1   81.89    7.80
   6 -10   1   84.59    7.90
  -5  10  -1    1.40    2.20
  -5  10  -1    4.50    3.40
  -5  10  -1    3.40    2.80
  -5  10  -1    4.50    2.80
  -5  10  -1    1.20    2.40
   5 -10   1    7.60    3.30
   5 -10   1    5.40    3.10
   5 -10   1    8.10    3.50
   5 -10   1    9.10    2.80
   5 -10   1    5.30    2.90
  -4  10  -1   70.89    7.20
  -4  10  -1   70.59    7.50
  -4  10  -1   74.99    7.40
  -4  10  -1   82.89    8.30
  -4  10  -1   58.89    7.20
   4 -10   1   70.79    7.10
   4 -10   1   60.19    7.40
   4 -10   1   65.99    7.70
   4 -10   1   67.09    7.10
  -3  10  -1  438.86   33.30
  -3  10  -1  432.86   34.00
  -3  10  -1  570.34   35.00
  -3  10  -1  521.35   33.60
  -3  10  -1  511.75   34.20
  -3  10  -1  541.05   34.00
   3 -10   1  528.35   34.70
   3 -10   1  547.35   34.10
   3 -10   1  455.65   33.50
  -2  10  -1  271.17   19.00
  -2  10  -1  279.77   19.40
  -2  10  -1  269.67   19.70
  -2  10  -1  239.98   18.60
  -2  10  -1  243.08   19.60
  -2  10  -1  280.87   18.50
   2 -10   1  239.68   19.30
   2 -10   1  221.98   18.90
   2 -10   1  291.67   20.00
   2 -10   1  297.57   19.50
   2 -10   1  244.58   18.70
  -1  10  -1   17.60    4.40
  -1  10  -1   12.50    3.60
  -1  10  -1   17.70    4.70
  -1  10  -1   22.10    4.70
  -1  10  -1   23.60    5.90
   1 -10   1   21.60    4.50
   1 -10   1   21.80    5.00
   1 -10   1   23.00    4.80
   1 -10   1   21.40    4.80
   1 -10   1   16.10    4.40
   0  10  -1  894.61   52.39
   0  10  -1  790.72   50.99
   0  10  -1  746.33   51.69
   0  10  -1  816.82   49.90
   0  10  -1  805.02   51.09
   0 -10   1  696.43   51.19
   0 -10   1  823.92   52.29
   0 -10   1  738.43   51.59
   0 -10   1  890.11   52.69
   0 -10   1  786.62   51.49
   1  10  -1   10.30    3.00
   1  10  -1    8.10    3.20
   1  10  -1   11.80    2.20
   1  10  -1   17.40    3.60
   1  10  -1   16.30    4.20
  -1 -10   1    8.50    3.00
  -1 -10   1    8.20    3.20
  -1 -10   1   19.40    4.70
  -1 -10   1   10.00    3.30
  -1 -10   1   13.80    4.00
   2  10  -1    2.20    1.70
   2  10  -1    3.10    2.30
   2  10  -1    0.20    1.90
   2  10  -1    0.60    1.80
  -2 -10   1   -0.30    2.00
  -2 -10   1    1.20    2.20
  -2 -10   1    1.50    2.30
  -2 -10   1    0.70    2.10
  -2 -10   1   -1.00    1.60
   3  10  -1  833.82   51.79
   3  10  -1  857.61   53.19
   3  10  -1  860.21   51.89
  -3 -10   1  751.52   57.39
  -3 -10   1  775.22   53.39
  -3 -10   1  795.22   52.89
  -3 -10   1  832.52   53.09
  -3 -10   1  857.11   53.49
   4  10  -1  270.87   17.90
   4  10  -1  278.37   18.00
  -4 -10   1  274.97   19.50
  -4 -10   1  274.97   20.20
  -4 -10   1  293.17   20.10
  -4 -10   1  269.57   19.80
  -4 -10   1  256.07   19.50
  -5 -10   1   22.80    4.80
  -5 -10   1   18.80    4.30
  -5 -10   1   21.60    5.30
  -5 -10   1   21.30    4.40
  -5 -10   1   18.90    4.30
   6  10  -1  891.71   56.19
  -6 -10   1  915.61   57.89
  -6 -10   1  933.21   58.69
  -6 -10   1  880.31   56.69
  -6 -10   1  841.42   56.59
  -6 -10   1  786.72   56.29
  -6 -10   1  953.70   56.89
   7  10  -1   33.30    4.90
   7  10  -1   34.20    4.20
  -7 -10   1   49.10    9.10
  -7 -10   1   43.70    6.10
  -7 -10   1   39.90    5.90
  -7 -10   1   34.20    5.90
  -7 -10   1   35.60    6.60
  -7 -10   1   44.40    6.30
   8  10  -1  164.88   12.00
   8  10  -1  176.78   12.60
  -8 -10   1  185.18   13.10
  -8 -10   1  142.89   14.70
  -8 -10   1  174.18   13.40
  -8 -10   1  167.98   13.00
  -8 -10   1  181.28   13.40
  -9  11  -1    5.40    3.80
  -9  11  -1    8.70    4.00
  -9  11  -1    9.60    3.90
  -9  11  -1    4.20    3.60
  -9  11  -1    7.20    4.10
   9 -11   1   16.10    3.80
   9 -11   1    8.20    3.60
   9 -11   1    5.10    2.70
  -8  11  -1   42.50    7.40
  -8  11  -1   39.90    8.30
  -8  11  -1   42.00    8.60
  -8  11  -1   45.60    8.10
  -8  11  -1   51.09    8.20
  -8  11  -1   41.70    7.50
   8 -11   1   32.80    6.70
   8 -11   1   44.50    8.70
   8 -11   1   42.80    5.40
  -7  11  -1   20.60    5.30
  -7  11  -1   18.30    4.90
  -7  11  -1   13.50    4.40
  -7  11  -1   15.30    4.60
  -7  11  -1   15.60    4.60
  -7  11  -1   13.00    4.50
   7 -11   1   11.60    4.00
   7 -11   1   11.40    4.20
   7 -11   1   13.30    4.40
   7 -11   1   16.30    3.50
   7 -11   1    8.50    3.70
  -6  11  -1   60.29   10.00
  -6  11  -1   66.09    7.60
  -6  11  -1   66.09    7.80
  -6  11  -1   63.19    7.80
  -6  11  -1   62.59    7.60
   6 -11   1   62.09    7.60
   6 -11   1   56.39    7.30
   6 -11   1   58.39    6.70
   6 -11   1   56.69    7.50
  -5  11  -1   16.00    4.80
  -5  11  -1   17.00    5.00
  -5  11  -1   17.40    4.60
  -5  11  -1   16.70    5.00
  -5  11  -1   20.80    5.10
   5 -11   1   14.70    4.60
   5 -11   1   22.90    4.90
   5 -11   1   22.10    5.50
   5 -11   1   15.90    3.70
  -4  11  -1    3.40    2.50
  -4  11  -1    1.10    3.00
  -4  11  -1    2.10    2.40
   4 -11   1    0.60    1.90
   4 -11   1    0.50    2.40
   4 -11   1    5.40    3.30
   4 -11   1    0.40    2.70
  -3  11  -1    2.00    2.80
  -3  11  -1   -0.80    2.40
  -3  11  -1    0.40    1.80
  -3  11  -1   -0.90    1.60
  -3  11  -1    3.00    2.60
   3 -11   1   -2.40    2.30
   3 -11   1   -3.00    1.30
   3 -11   1    2.00    2.60
   3 -11   1    0.40    2.50
  -2  11  -1    6.50    3.50
  -2  11  -1    9.50    2.90
  -2  11  -1   10.80    3.70
  -2  11  -1   14.90    3.50
  -2  11  -1   11.20    3.90
   2 -11   1    6.20    2.80
   2 -11   1   19.10    4.40
   2 -11   1    9.90    4.10
   2 -11   1   12.60    4.00
  -1  11  -1   -0.10    2.40
  -1  11  -1   -1.20    1.90
  -1  11  -1    0.30    1.40
  -1  11  -1    2.10    2.20
  -1  11  -1   -1.40    1.90
   1 -11   1   -0.50    1.80
   1 -11   1   -1.10    2.20
   1 -11   1    2.40    2.90
   1 -11   1   -0.30    1.70
   0  11  -1   55.39    6.10
   0  11  -1   59.99    5.00
   0  11  -1   41.10    8.20
   0  11  -1   46.60    6.20
   0  11  -1   69.89    6.40
   0 -11   1   73.59    7.10
   0 -11   1   52.09    8.00
   0 -11   1   52.69    6.50
   0 -11   1   49.80    8.20
   0 -11   1   57.29    6.80
   1  11  -1   29.70    4.90
   1  11  -1   32.50    5.70
   1  11  -1   37.00    4.40
   1  11  -1   42.50    6.50
   1  11  -1   26.00    2.80
  -1 -11   1   40.90    6.40
  -1 -11   1   33.80    5.80
  -1 -11   1   33.50    6.20
  -1 -11   1   29.30    5.40
  -1 -11   1   23.40    5.30
   2  11  -1    4.30    2.60
   2  11  -1    1.90    2.10
   2  11  -1    3.50    2.50
   2  11  -1    0.80    2.10
  -2 -11   1    5.90    3.30
  -2 -11   1    1.50    2.50
  -2 -11   1    6.60    3.00
  -2 -11   1    2.40    2.20
  -2 -11   1    2.10    2.40
   3  11  -1    6.30    2.20
   3  11  -1    5.70    2.50
   3  11  -1    5.80    2.10
  -3 -11   1    7.20    3.20
  -3 -11   1    7.80    3.40
  -3 -11   1    2.70    2.20
  -3 -11   1    2.00    2.40
  -3 -11   1    2.80    2.30
   4  11  -1    1.50    1.60
  -4 -11   1    1.70    2.30
  -4 -11   1    3.40    2.90
  -4 -11   1   -0.60    2.00
  -4 -11   1    5.50    2.70
  -4 -11   1    1.00    1.80
   5  11  -1   -0.60    1.60
   5  11  -1    6.00    2.20
  -5 -11   1    4.20    2.40
  -5 -11   1    1.70    2.50
  -5 -11   1    3.20    2.90
  -5 -11   1    2.00    2.10
  -5 -11   1    5.40    2.80
   6  11  -1   52.59    6.10
   6  11  -1   73.49    6.80
  -6 -11   1   62.99    9.90
  -6 -11   1   77.39    7.40
  -6 -11   1   59.29    6.70
  -6 -11   1   72.39    7.10
   7  11  -1    5.30    2.20
  -7 -11   1    7.70    3.30
  -7 -11   1    2.80    2.50
  -7 -11   1    6.10    2.90
  -7 -11   1   10.80    4.70
  -7 -11   1    7.00    3.10
  -7 -11   1    1.10    2.10
  -8  12  -1  337.97   25.10
  -8  12  -1  317.07   24.10
  -8  12  -1  348.77   25.40
  -8  12  -1  283.27   24.20
  -8  12  -1  326.17   25.10
   8 -12   1  297.57   22.70
   8 -12   1  317.47   22.20
   8 -12   1  330.47   24.60
  -7  12  -1  166.58   14.40
  -7  12  -1  146.69   14.60
  -7  12  -1  165.48   14.70
  -7  12  -1  169.38   14.90
   7 -12   1  146.29   13.20
   7 -12   1  169.68   14.70
   7 -12   1  165.28   14.90
   7 -12   1  155.88   12.60
  -6  12  -1   54.09    8.60
  -6  12  -1   43.70    7.60
  -6  12  -1   44.40    8.00
  -6  12  -1   49.20    8.50
  -6  12  -1   44.60    8.30
  -6  12  -1   54.59    9.20
   6 -12   1   38.80    6.30
   6 -12   1   44.60    7.70
   6 -12   1   59.19    8.70
   6 -12   1   44.10    8.20
  -5  12  -1  987.70   64.19
  -5  12  -1  958.20   63.29
  -5  12  -1 1026.80   63.79
  -5  12  -1 1019.00   63.99
  -5  12  -1  945.01   63.09
   5 -12   1  937.61   62.09
   5 -12   1  958.70   63.89
   5 -12   1  946.91   62.79
   5 -12   1  979.20   64.09
  -4  12  -1  345.07   28.20
  -4  12  -1  339.77   27.60
  -4  12  -1  399.56   27.90
  -4  12  -1  384.06   27.30
  -4  12  -1  394.56   28.20
  -4  12  -1  400.66   27.30
   4 -12   1  370.66   27.90
   4 -12   1  405.66   28.70
   4 -12   1  371.96   28.00
   4 -12   1  392.86   30.70
   4 -12   1  406.86   27.40
  -3  12  -1   37.30    7.40
  -3  12  -1   30.30    6.30
  -3  12  -1   41.50    7.40
  -3  12  -1   46.00    7.90
  -3  12  -1   24.60    6.20
  -3  12  -1   39.00    6.30
   3 -12   1   42.70    7.20
   3 -12   1   41.50    7.00
   3 -12   1   48.80    8.30
   3 -12   1   44.00    7.90
   3 -12   1   39.90    7.80
  -2  12  -1  608.84   41.10
  -2  12  -1  584.94   41.30
  -2  12  -1  612.54   39.20
  -2  12  -1  512.85   40.40
   2 -12   1  645.64   41.50
   2 -12   1  649.34   40.80
   2 -12   1  596.44   40.90
   2 -12   1  594.04   41.20
  -1  12  -1   -1.60    1.30
  -1  12  -1   -0.30    2.50
  -1  12  -1   -1.20    2.10
  -1  12  -1    1.20    2.40
   1 -12   1   -0.40    2.00
   1 -12   1    0.20    2.50
   1 -12   1    0.60    2.90
   1 -12   1   -1.50    1.80
   0  12  -1    6.30    2.90
   0  12  -1   15.70    4.10
   0  12  -1   12.60    4.10
   0  12  -1    8.30    3.60
   0  12  -1   17.70    3.10
   0 -12   1   15.60    4.90
   0 -12   1    8.10    3.90
   0 -12   1   11.40    4.30
   0 -12   1   14.40    4.30
   0 -12   1   12.40    4.50
   1  12  -1  374.86   26.60
   1  12  -1  413.26   24.90
   1  12  -1  388.46   26.70
   1  12  -1  376.96   27.90
   1  12  -1  420.76   28.40
  -1 -12   1  397.26   27.80
  -1 -12   1  367.66   28.00
  -1 -12   1  376.76   27.90
  -1 -12   1  411.06   27.90
   2  12  -1    4.10    2.50
   2  12  -1    2.00    2.10
   2  12  -1    2.10    2.40
   2  12  -1    2.00    2.80
  -2 -12   1    2.80    2.80
  -2 -12   1    2.20    2.90
  -2 -12   1    7.10    3.10
  -2 -12   1   -0.10    2.30
  -2 -12   1   -1.40    2.10
   3  12  -1   11.70    3.50
   3  12  -1   11.00    3.50
   3  12  -1    9.40    2.70
  -3 -12   1    6.60    3.30
  -3 -12   1   15.10    4.50
  -3 -12   1    6.30    3.30
  -3 -12   1    8.90    3.90
  -3 -12   1    5.40    3.00
   4  12  -1   74.19    7.90
   4  12  -1   78.69    6.50
   4  12  -1   81.09    6.70
  -4 -12   1   74.19    8.20
  -4 -12   1   79.29    8.50
  -4 -12   1   90.99    9.10
  -4 -12   1   81.09    8.40
  -4 -12   1  106.39    9.80
   5  12  -1   12.10    3.70
  -5 -12   1   12.40    3.80
  -5 -12   1   12.00    3.60
  -5 -12   1    8.30    3.80
  -6 -12   1  122.59   12.60
  -6 -12   1  129.29   13.00
  -6 -12   1  113.59   10.80
  -6 -12   1  127.29   11.10
  -6 -12   1  105.69   10.50
  -6 -12   1  136.19   11.40
  -7  13  -1   39.90    7.60
  -7  13  -1   37.30    7.90
  -7  13  -1   66.29    8.00
  -7  13  -1   46.80    8.40
   7 -13   1   37.20    6.80
   7 -13   1   53.69    8.90
  -6  13  -1   57.49    9.00
  -6  13  -1   33.60    7.70
  -6  13  -1   44.60    7.90
  -6  13  -1   39.90    7.50
  -6  13  -1   39.90    7.90
   6 -13   1   44.50    5.60
   6 -13   1   58.39    9.40
   6 -13   1   51.49    7.80
   6 -13   1   55.39    6.70
   6 -13   1   38.50    7.50
  -5  13  -1   26.30    6.00
  -5  13  -1   17.90    7.10
  -5  13  -1   15.60    5.10
  -5  13  -1   17.80    5.30
   5 -13   1   20.70    5.30
   5 -13   1    7.20    4.00
   5 -13   1   18.10    4.60
   5 -13   1   12.90    4.40
   5 -13   1   18.80    4.20
  -4  13  -1    9.60    4.50
  -4  13  -1    5.50    3.80
  -4  13  -1    5.40    3.40
  -4  13  -1    1.70    3.00
  -4  13  -1    3.20    3.20
  -4  13  -1    6.50    3.00
   4 -13   1    7.40    3.60
   4 -13   1    6.40    3.50
   4 -13   1    5.90    3.70
   4 -13   1    4.10    3.40
   4 -13   1   13.90    4.40
  -3  13  -1   -0.30    2.20
  -3  13  -1    2.40    3.40
  -3  13  -1    3.10    3.70
  -3  13  -1    4.90    3.40
  -3  13  -1    2.80    2.30
   3 -13   1   -1.00    2.40
   3 -13   1    2.60    2.90
   3 -13   1    5.20    3.60
   3 -13   1   -1.40    2.80
   3 -13   1    2.40    3.10
  -2  13  -1   40.80    7.20
  -2  13  -1   31.60    4.00
  -2  13  -1   21.90    5.60
  -2  13  -1   19.40    5.10
  -2  13  -1   27.40    6.10
   2 -13   1   15.60    5.10
   2 -13   1   21.40    6.00
   2 -13   1   30.70    6.30
   2 -13   1   28.30    5.80
   2 -13   1   24.20    6.00
  -1  13  -1   55.59    5.80
  -1  13  -1   50.49    8.70
  -1  13  -1   83.19    8.70
  -1  13  -1   64.99    7.20
  -1  13  -1   73.99    7.60
   1 -13   1   83.79    8.50
   1 -13   1   76.29    8.40
   1 -13   1   62.79    8.20
   1 -13   1   52.19    9.00
   1 -13   1   74.49   13.80
   0  13  -1   61.19    5.50
   0  13  -1   81.99   15.10
   0 -13   1   64.39    8.00
   0 -13   1   75.29    8.10
   1  13  -1    4.00    2.60
   1  13  -1    3.50    3.50
   1  13  -1    6.60    3.30
   1  13  -1    3.00    2.30
  -1 -13   1    5.50    3.40
  -1 -13   1    5.20    3.70
  -1 -13   1    7.70    3.50
  -1 -13   1    3.50    2.90
   2  13  -1    5.60    2.60
   2  13  -1    5.70    2.60
   2  13  -1   -0.20    2.80
   2  13  -1    0.30    2.80
  -2 -13   1    6.40    3.40
  -2 -13   1   10.20    4.30
  -2 -13   1   12.10    4.40
  -2 -13   1    2.60    3.40
   3  13  -1    1.40    2.20
   3  13  -1    2.00    1.90
   3  13  -1    3.50    2.50
  -3 -13   1    0.70    3.00
  -3 -13   1   -4.40    2.10
  -3 -13   1   -2.10    2.70
  -3 -13   1    1.50    2.80
  -3 -13   1    2.00    3.00
   4  13  -1   22.20    3.50
   4  13  -1   17.80    3.20
  -4 -13   1   13.20    4.20
  -4 -13   1   22.50    5.00
  -4 -13   1   35.90    6.10
  -4 -13   1   35.50    6.60
  -4 -13   1   14.30    4.10
   5  13  -1    1.60    2.00
  -5 -13   1    0.40    2.70
  -5 -13   1    1.20    2.10
  -5 -13   1    1.40    2.80
  -5 -13   1    4.20    3.10
  -5 -13   1    3.40    4.00
  -5 -13   1    1.00    2.50
  -5  14  -1   87.99    9.80
  -5  14  -1   77.49    8.70
  -5  14  -1   83.29    9.70
  -5  14  -1   79.49    9.50
  -5  14  -1   84.39   12.50
   5 -14   1   72.49    9.20
   5 -14   1   77.79    9.90
   5 -14   1   66.69    8.70
  -4  14  -1   60.69    9.80
  -4  14  -1   67.19   10.50
  -4  14  -1   54.49    9.80
  -4  14  -1   65.09   10.70
  -4  14  -1   45.90    6.30
   4 -14   1   60.69    9.50
   4 -14   1   47.70   10.10
   4 -14   1   52.69    9.50
  -3  14  -1    5.10    4.20
  -3  14  -1    7.90    4.50
  -3  14  -1    3.70    4.60
  -3  14  -1    6.90    3.20
   3 -14   1    4.80    4.20
   3 -14   1    4.60    4.00
   3 -14   1    4.40    3.70
  -2  14  -1  161.78   14.50
  -2  14  -1  174.88   14.60
  -2  14  -1  190.48   16.20
  -2  14  -1  177.88   16.00
  -2  14  -1  159.48   13.20
   2 -14   1  198.28   16.40
   2 -14   1  183.78   15.30
   2 -14   1  165.38   15.40
  -1  14  -1   88.79    9.00
  -1  14  -1   77.19    7.30
  -1  14  -1  109.49   10.80
  -1  14  -1   94.19   10.40
  -1  14  -1   85.09    8.90
   1 -14   1   72.99    9.80
   1 -14   1  103.39   10.10
   1 -14   1   85.09    9.80
   1 -14   1  104.79   10.70
   0  14  -1   55.59    6.60
   0  14  -1   44.80    4.40
   0  14  -1   44.30    8.20
   0  14  -1   52.89    9.10
   0 -14   1   62.59    9.90
   0 -14   1   48.70    8.80
   0 -14   1   75.39   11.40
   1  14  -1  414.76   29.90
   1  14  -1  433.86   31.50
  -1 -14   1  452.55   31.90
  -1 -14   1  433.26   31.90
  -1 -14   1  422.76   31.40
  -1 -14   1  479.55   32.30
   2  14  -1   42.40    6.10
   2  14  -1   41.40    6.10
  -2 -14   1   33.00    6.90
  -2 -14   1   34.40    7.20
  -2 -14   1   57.49    9.30
  -2 -14   1   32.30    7.30
   3  14  -1  145.49   11.60
   3  14  -1  142.29   11.30
  -3 -14   1  163.68   14.20
  -3 -14   1  143.39   13.30
  -3 -14   1  158.68   14.00
  -3 -14   1  128.19   13.10
  -1  15  -1   14.50    4.80
  -1  15  -1   12.80    4.30
   1 -15   1    7.00    4.20
   1 -15   1    1.30    3.60
   1 -15   1   12.60    5.00
  -2 -15  -2    5.30    3.00
  -2 -15  -2   11.40    4.70
  -2 -15  -2    0.90    3.60
  -2 -15  -2    8.20    4.30
   2  15   2    4.90    2.90
  -1 -15  -2   66.19    8.40
  -1 -15  -2   92.29   10.20
  -1 -15  -2   84.09    9.80
  -1 -15  -2   66.39   10.50
   1  15   2   85.69    8.30
   1  15   2   84.49    9.50
   0 -15  -2    8.30    3.80
   0 -15  -2   16.40    5.70
   0 -15  -2    5.00    4.40
   0 -15  -2   12.40    4.70
   0  15   2   15.40    5.00
   0  15   2    8.80    3.70
   0  15   2   17.80    4.80
   1 -15  -2    9.10    4.70
   1 -15  -2    7.40    4.60
   1 -15  -2   10.80    4.40
  -1  15   2   13.00    4.50
  -1  15   2    9.30    4.70
  -1  15   2    7.90    4.20
  -1  15   2    4.60    4.10
  -1  15   2    5.60    2.20
   2 -15  -2   23.70    6.40
   2 -15  -2   45.70    8.40
   2 -15  -2   39.40    7.60
   2 -15  -2   30.70    7.00
  -2  15   2   25.00    6.30
  -2  15   2   46.10    8.10
  -2  15   2   19.80    4.20
  -2  15   2   38.50    7.00
   3 -15  -2    7.70    4.10
   3 -15  -2    4.30    3.80
   3 -15  -2    3.60    3.70
   3 -15  -2    1.80    3.90
  -3  15   2    0.40    2.50
  -3  15   2   -3.00    2.30
  -3  15   2    0.00    3.10
  -3  15   2   10.80    4.50
  -5 -14  -2  192.58   16.80
  -5 -14  -2  212.88   16.90
  -5 -14  -2  198.48   16.90
  -5 -14  -2  202.18   16.60
  -5 -14  -2  207.28   16.80
  -4 -14  -2  251.77   18.50
  -4 -14  -2  200.88   17.70
  -4 -14  -2  247.48   18.30
  -4 -14  -2  222.38   18.40
  -4 -14  -2  223.58   18.40
   4  14   2  222.48   17.00
   4  14   2  226.68   15.80
  -3 -14  -2  208.88   16.60
  -3 -14  -2  192.78   16.60
  -3 -14  -2  199.68   16.30
  -3 -14  -2  213.98   17.10
  -3 -14  -2  180.78   16.00
   3  14   2  201.98   14.70
   3  14   2  194.18   14.70
  -2 -14  -2   21.00    5.40
  -2 -14  -2    6.30    4.00
  -2 -14  -2   12.20    4.70
  -2 -14  -2   12.60    4.70
  -2 -14  -2    8.00    3.60
   2  14   2   10.10    3.40
   2  14   2    2.50    3.50
   2  14   2    5.60    3.50
   2  14   2   13.30    3.80
  -1 -14  -2   80.69    9.00
  -1 -14  -2   90.39    9.40
  -1 -14  -2   84.59    9.40
  -1 -14  -2   76.99    8.70
  -1 -14  -2   83.49    9.50
   1  14   2   78.19    5.60
   1  14   2   74.09    6.50
   1  14   2   83.29    9.00
   1  14   2   90.99    9.50
   1  14   2   81.19    9.00
   0 -14  -2  323.27   23.90
   0 -14  -2  351.06   24.80
   0 -14  -2  309.97   24.40
   0  14   2  324.37   23.20
   0  14   2  307.37   24.10
   0  14   2  324.27   24.50
   0  14   2  313.87   23.10
   1 -14  -2  275.37   21.10
   1 -14  -2  280.77   21.30
   1 -14  -2  283.07   21.40
   1 -14  -2  282.87   21.90
   1 -14  -2  268.37   21.80
  -1  14   2  271.37   20.40
  -1  14   2  281.17   20.60
  -1  14   2  278.27   25.60
  -1  14   2  259.27   19.00
  -1  14   2  261.37   21.60
   2 -14  -2  191.38   16.60
   2 -14  -2  193.18   15.50
   2 -14  -2  176.58   20.70
   2 -14  -2  172.48   15.90
   2 -14  -2  184.58   15.50
  -2  14   2  180.28   14.70
  -2  14   2  159.38   14.80
  -2  14   2  171.08   13.80
  -2  14   2  194.88   16.20
  -2  14   2  147.29   15.00
  -2  14   2  188.88   15.00
   3 -14  -2  429.56   30.30
   3 -14  -2  416.66   31.10
   3 -14  -2  392.16   30.20
   3 -14  -2  415.16   31.00
  -3  14   2  397.46   30.00
  -3  14   2  424.06   31.10
  -3  14   2  419.06   29.30
  -3  14   2  482.05   35.80
  -3  14   2  465.25   30.30
  -3  14   2  384.16   30.50
   4 -14  -2   70.89   10.30
   4 -14  -2   51.09    9.00
   4 -14  -2   67.19   10.20
   4 -14  -2   50.39    9.10
  -4  14   2   67.89   10.60
  -4  14   2   37.90    8.60
  -4  14   2   49.90    8.90
  -4  14   2   59.69    9.20
  -4  14   2   45.20    9.10
   5 -14  -2   11.40    4.70
   5 -14  -2    6.70    4.40
   5 -14  -2    0.50    3.60
   5 -14  -2    6.90    4.30
  -5  14   2    7.10    4.40
  -5  14   2    5.10    4.60
  -5  14   2    5.10    4.00
  -5  14   2    5.80    4.30
  -5  14   2   14.50    5.50
  -6 -13  -2   -1.00    2.00
  -6 -13  -2    1.40    2.20
  -6 -13  -2   -3.60    3.40
  -6 -13  -2    5.80    3.30
   6  13   2   -0.70    1.60
  -5 -13  -2   32.50    6.10
  -5 -13  -2   48.50    5.90
  -5 -13  -2   52.79    7.70
  -5 -13  -2   39.00    6.30
   5  13   2   30.20    2.90
   5  13   2   29.40    3.40
  -4 -13  -2   12.60    4.10
  -4 -13  -2   11.90    4.20
  -4 -13  -2   16.00    4.60
  -4 -13  -2    7.80    3.80
   4  13   2   11.00    3.60
   4  13   2   18.60    3.00
   4  13   2   10.40    2.80
   4  13   2    8.30    3.10
  -3 -13  -2    6.50    3.50
  -3 -13  -2    5.20    2.90
  -3 -13  -2    3.30    3.00
  -3 -13  -2    9.50    3.70
   3  13   2   11.20    3.70
   3  13   2    1.30    1.90
   3  13   2    2.90    2.00
   3  13   2    4.50    2.60
  -2 -13  -2    2.50    2.50
  -2 -13  -2    5.20    3.20
  -2 -13  -2    4.60    3.20
  -2 -13  -2    7.20    3.60
   2  13   2    3.70    2.50
   2  13   2    1.30    2.50
   2  13   2    3.60    2.50
   2  13   2    1.70    2.10
  -1 -13  -2    7.90    3.40
  -1 -13  -2   -1.10    2.50
  -1 -13  -2    8.80    3.60
  -1 -13  -2    2.90    3.00
   1  13   2    9.60    3.00
   1  13   2    4.20    1.40
   1  13   2    7.00    3.20
   1  13   2    5.40    3.10
   0 -13  -2    3.70    2.30
   0 -13  -2   15.50    4.40
   0 -13  -2   10.00    4.10
   0 -13  -2   11.00    4.80
   0  13   2   15.80    4.00
   0  13   2    7.70    3.30
   0  13   2    1.10    2.30
   0  13   2    5.20    2.30
   1 -13  -2    8.70    3.70
   1 -13  -2    3.50    2.70
   1 -13  -2    3.00    3.00
   1 -13  -2    3.20    2.80
  -1  13   2    6.00    3.40
  -1  13   2    3.60    3.20
  -1  13   2    5.10    3.20
  -1  13   2    2.60    2.60
  -1  13   2    3.40    2.10
   2 -13  -2    8.00    4.10
   2 -13  -2    8.40    3.40
   2 -13  -2   18.80    5.00
   2 -13  -2    8.70    4.00
   2 -13  -2   13.90    4.70
  -2  13   2   12.60    4.20
  -2  13   2    6.40    2.80
  -2  13   2   10.20    3.80
  -2  13   2   15.50    4.20
  -2  13   2   12.20    4.50
   3 -13  -2    0.30    2.80
   3 -13  -2    4.50    3.30
   3 -13  -2    8.10    4.00
   3 -13  -2    6.30    3.60
   3 -13  -2   10.00    4.50
  -3  13   2    1.50    2.70
  -3  13   2    7.20    3.70
  -3  13   2    2.20    3.00
  -3  13   2    7.60    3.90
  -3  13   2    3.50    2.70
  -3  13   2    0.50    2.70
   4 -13  -2   45.00    8.50
   4 -13  -2   62.39    7.90
   4 -13  -2   76.79    8.30
   4 -13  -2   75.69    9.00
   4 -13  -2   88.59    8.40
  -4  13   2   76.09    8.20
  -4  13   2   65.49    8.20
  -4  13   2   73.69    7.90
  -4  13   2   55.59    7.40
  -4  13   2   87.69    9.50
  -4  13   2   45.00    8.40
   5 -13  -2   92.49   10.30
   5 -13  -2  100.99    9.70
   5 -13  -2  110.79   11.00
   5 -13  -2   99.39    9.90
   5 -13  -2  148.69   17.00
  -5  13   2   83.49    9.60
  -5  13   2  108.59   10.80
  -5  13   2  102.99   10.50
  -5  13   2   94.39   10.70
  -5  13   2   79.49    9.80
   6 -13  -2   73.89    8.10
   6 -13  -2   65.89    8.60
  -6  13   2   65.39    8.70
  -6  13   2   83.39    9.30
  -6  13   2   55.79    9.80
  -6  13   2   96.69    9.80
   7 -13  -2    1.90    2.80
   7 -13  -2    5.70    3.80
   7 -13  -2   -1.20    2.80
  -7  13   2    3.30    3.70
  -7  13   2    1.80    3.30
  -7  13   2    9.70    4.60
  -7  13   2    0.30    3.70
  -7  13   2   -0.90    3.30
  -8 -12  -2  127.19   11.40
  -8 -12  -2  129.49   11.20
  -7 -12  -2   27.10    5.60
  -7 -12  -2   23.70    5.00
  -7 -12  -2   16.20    4.50
  -7 -12  -2   22.50    5.00
  -7 -12  -2   20.10    4.60
   7  12   2   21.60    4.10
  -6 -12  -2  113.89   10.40
  -6 -12  -2  121.89   10.40
  -6 -12  -2  104.69   10.00
  -6 -12  -2  112.19   10.10
  -6 -12  -2  114.19   10.30
   6  12   2  111.39    9.70
   6  12   2  113.89    9.80
  -5 -12  -2  258.97   19.50
  -5 -12  -2  288.37   19.80
  -5 -12  -2  237.78   19.00
  -5 -12  -2  273.57   19.50
  -5 -12  -2  258.77   19.30
   5  12   2  253.97   16.50
   5  12   2  265.87   18.90
   5  12   2  249.97   18.90
  -4 -12  -2   76.59    8.20
  -4 -12  -2   78.39    8.00
  -4 -12  -2   70.29    7.80
  -4 -12  -2   98.29    8.50
   4  12   2   79.59    6.60
   4  12   2   79.09    6.40
   4  12   2   66.29    7.30
  -3 -12  -2   91.29    8.50
  -3 -12  -2   79.39    7.80
  -3 -12  -2   74.89    7.80
  -3 -12  -2   66.19    7.50
  -3 -12  -2   70.29    7.90
   3  12   2   74.09    6.70
   3  12   2   74.19    7.70
   3  12   2   74.49    7.70
  -2 -12  -2   54.49    6.70
  -2 -12  -2   67.49    7.60
  -2 -12  -2   76.79    8.80
  -2 -12  -2   57.29    6.80
  -2 -12  -2   62.49    6.90
   2  12   2   70.09    7.40
   2  12   2   65.89    6.30
   2  12   2   62.69    6.30
   2  12   2   57.19    7.00
  -1 -12  -2   48.40    7.60
  -1 -12  -2   50.89    8.20
  -1 -12  -2   63.29    8.60
  -1 -12  -2   53.69    8.20
  -1 -12  -2   44.40    5.70
   1  12   2   43.50    5.40
   1  12   2   54.39    8.00
   1  12   2   42.40    3.80
   1  12   2   39.60    5.10
   1  12   2   61.59    8.60
   0 -12  -2  124.39   11.60
   0 -12  -2  112.29   11.70
   0 -12  -2  145.79   13.00
   0 -12  -2  133.69   12.30
   0  12   2  157.88   12.80
   0  12   2  136.59   12.30
   0  12   2  147.09   11.50
   0  12   2  135.09   11.40
   0  12   2  145.59   10.30
   1 -12  -2   13.80    4.60
   1 -12  -2   10.10    4.00
   1 -12  -2   16.20    3.70
  -1  12   2   20.20    4.00
  -1  12   2    9.10    3.50
  -1  12   2   25.80    5.70
  -1  12   2   16.90    4.60
  -1  12   2    6.00    3.10
  -1  12   2   12.10    4.00
   2 -12  -2   57.39    7.30
   2 -12  -2   76.29    8.50
   2 -12  -2   58.69    9.20
   2 -12  -2   49.50    6.60
  -2  12   2   52.49    6.90
  -2  12   2   69.49    9.80
  -2  12   2   63.49    7.80
  -2  12   2   64.89    7.10
  -2  12   2   60.69    6.30
   3 -12  -2  210.98   19.00
   3 -12  -2  264.77   19.20
   3 -12  -2  250.87   18.70
   3 -12  -2  273.97   20.00
   3 -12  -2  255.67   19.30
  -3  12   2  252.67   19.80
  -3  12   2  252.17   18.60
  -3  12   2  229.98   19.30
  -3  12   2  254.47   19.10
   4 -12  -2   68.99    9.70
   4 -12  -2   84.59   11.10
   4 -12  -2   59.39    9.10
   4 -12  -2   57.29    8.30
   4 -12  -2   46.90    6.20
  -4  12   2   52.59    7.00
  -4  12   2   49.70    6.60
  -4  12   2   75.69   10.60
  -4  12   2   80.79   10.80
  -4  12   2   55.99    7.00
   5 -12  -2   12.10    4.30
   5 -12  -2    6.90    3.90
   5 -12  -2   15.80    4.90
   5 -12  -2   11.00    4.00
   5 -12  -2    6.60    3.80
   5 -12  -2    4.40    3.00
  -5  12   2    5.50    3.40
  -5  12   2    3.30    2.60
  -5  12   2   11.50    4.20
  -5  12   2    1.90    3.00
  -5  12   2    3.90    3.20
  -5  12   2    4.80    3.40
   6 -12  -2  527.25   39.60
   6 -12  -2  579.94   40.60
   6 -12  -2  585.34   38.70
   6 -12  -2  568.74   38.80
   6 -12  -2  568.04   38.90
   6 -12  -2  586.84   40.30
  -6  12   2  597.44   40.00
  -6  12   2  599.44   40.40
  -6  12   2  579.54   39.60
  -6  12   2  589.34   42.50
  -6  12   2  579.84   40.30
  -6  12   2  598.34   40.50
   7 -12  -2    9.20    4.30
   7 -12  -2    7.40    3.80
   7 -12  -2   10.80    4.00
   7 -12  -2   10.70    4.00
   7 -12  -2   19.30    5.40
  -7  12   2   22.50    6.30
  -7  12   2    9.30    4.30
  -7  12   2    8.60    4.40
  -7  12   2   15.80    4.60
  -7  12   2   14.00    5.40
   8 -12  -2   81.89    8.10
   8 -12  -2   74.39    8.00
  -8  12   2   78.69    9.20
  -8  12   2   77.49    9.60
  -8  12   2   83.09   10.10
  -8  12   2   85.59   11.80
  -8  12   2   76.49    9.60
  -8 -11  -2    1.10    2.10
  -8 -11  -2    5.70    2.50
  -8 -11  -2    2.60    2.10
  -8 -11  -2    2.10    2.10
   8  11   2    3.70    2.10
   8  11   2   -0.60    1.70
  -7 -11  -2    1.90    2.30
  -7 -11  -2    1.80    2.20
  -7 -11  -2    2.40    2.20
  -7 -11  -2    2.40    2.20
  -7 -11  -2    3.40    2.10
   7  11   2    0.00    1.60
   7  11   2   -1.10    1.60
  -6 -11  -2    9.20    3.10
  -6 -11  -2    0.40    2.10
  -6 -11  -2    0.40    1.80
  -6 -11  -2   10.20    3.10
  -6 -11  -2    5.80    2.80
   6  11   2    3.60    2.20
   6  11   2    1.10    2.00
  -5 -11  -2   17.00    4.20
  -5 -11  -2   12.00    3.50
  -5 -11  -2   13.30    3.70
  -5 -11  -2   14.70    3.50
  -5 -11  -2   19.20    4.00
   5  11   2   14.00    3.30
   5  11   2   11.70    3.20
   5  11   2   12.70    1.40
  -4 -11  -2   -0.60    1.80
  -4 -11  -2    0.80    2.20
  -4 -11  -2    0.60    2.00
  -4 -11  -2   -0.10    2.00
   4  11   2   -1.30    1.00
   4  11   2    1.10    1.40
   4  11   2   -0.30    1.40
  -3 -11  -2   10.30    3.60
  -3 -11  -2   11.50    3.50
  -3 -11  -2   18.90    4.10
  -3 -11  -2   13.80    3.80
  -3 -11  -2   14.60    3.70
   3  11   2   20.70    3.50
   3  11   2   16.80    3.90
   3  11   2   10.10    2.60
  -2 -11  -2   35.10    6.20
  -2 -11  -2   29.00    5.80
  -2 -11  -2   62.69    6.50
  -2 -11  -2   44.30    5.50
  -2 -11  -2   45.00    7.00
   2  11   2   58.49    5.40
   2  11   2   45.80    7.00
   2  11   2   49.90    5.30
  -1 -11  -2    1.90    1.80
  -1 -11  -2    4.20    2.60
  -1 -11  -2    7.00    2.90
  -1 -11  -2    8.20    3.40
  -1 -11  -2    2.60    2.20
   1  11   2    0.10    1.00
   1  11   2   -0.30    1.90
   1  11   2    4.10    2.20
   1  11   2    1.20    2.50
   1  11   2   -0.30    2.00
   0 -11  -2   11.10    3.80
   0 -11  -2   15.20    3.90
   0 -11  -2   16.10    4.00
   0 -11  -2   18.60    4.60
   0 -11  -2   13.00    3.60
   0  11   2   18.60    4.00
   0  11   2   18.00    4.10
   0  11   2    4.80    2.90
   0  11   2    9.70    3.30
   0  11   2    8.60    2.40
   1 -11  -2    8.00    3.40
   1 -11  -2    9.40    3.50
   1 -11  -2    5.50    3.00
  -1  11   2    5.00    2.30
  -1  11   2    4.20    2.90
  -1  11   2    5.80    2.30
  -1  11   2    6.80    2.90
  -1  11   2   10.10    3.00
  -1  11   2    8.00    3.20
   2 -11  -2    0.60    2.20
   2 -11  -2    1.70    2.00
   2 -11  -2    5.10    2.90
   2 -11  -2    2.80    2.10
   2 -11  -2   -0.20    2.40
  -2  11   2   -1.00    2.30
  -2  11   2   -0.10    2.10
  -2  11   2    0.00    1.90
  -2  11   2   -3.20    1.80
  -2  11   2    0.30    1.60
  -2  11   2    1.00    2.00
   3 -11  -2   36.90    6.20
   3 -11  -2   33.10    6.30
   3 -11  -2   33.60    5.80
   3 -11  -2   31.40    5.70
   3 -11  -2   29.10    6.00
  -3  11   2   42.20    7.60
  -3  11   2   28.40    5.60
  -3  11   2   25.70    5.70
  -3  11   2   34.20    6.20
  -3  11   2   29.20    6.00
   4 -11  -2   50.09    7.70
   4 -11  -2   48.30    7.60
   4 -11  -2   39.30    6.10
   4 -11  -2   35.40    6.00
   4 -11  -2   48.00    5.80
  -4  11   2   34.30    6.40
  -4  11   2   27.30    6.10
  -4  11   2   41.20    7.40
  -4  11   2   41.70    5.50
  -4  11   2   28.00    6.10
   5 -11  -2    1.50    2.10
   5 -11  -2    4.90    2.90
   5 -11  -2    0.50    2.20
   5 -11  -2   -0.10    2.00
   5 -11  -2   -1.20    1.80
   5 -11  -2    6.40    3.00
  -5  11   2    6.60    3.00
  -5  11   2    0.40    1.90
  -5  11   2    2.60    3.10
  -5  11   2   -0.20    2.30
  -5  11   2    2.10    2.80
   6 -11  -2   45.80    7.40
   6 -11  -2   45.70    7.50
   6 -11  -2   37.80    6.20
  -6  11   2   37.90    6.80
  -6  11   2   37.10    6.80
   7 -11  -2   -3.40    2.30
   7 -11  -2    3.60    2.80
   7 -11  -2    4.20    2.80
   7 -11  -2   -0.20    2.00
   7 -11  -2   -1.50    2.30
  -7  11   2    2.10    3.20
  -7  11   2    1.30    3.30
  -7  11   2    3.40    3.10
  -7  11   2    5.60    3.40
  -7  11   2    0.20    2.50
  -7  11   2   -1.50    2.30
   8 -11  -2    1.10    2.80
   8 -11  -2   -0.40    2.20
   8 -11  -2    2.20    2.60
   8 -11  -2    5.50    2.60
  -8  11   2    2.20    3.20
  -8  11   2    3.30    3.70
  -8  11   2   -2.70    2.20
  -8  11   2   -4.20    2.70
  -8  11   2   -1.10    2.40
  -8  11   2    0.30    3.10
   9 -11  -2   12.20    3.50
   9 -11  -2   17.50    3.80
  -9  11   2   18.30    5.60
  -9  11   2   24.10    6.90
  -9  11   2   18.60    5.90
  -9  11   2    7.50    4.00
  -9  11   2   11.30    4.50
  -9 -10  -2   12.00    3.40
  -9 -10  -2   12.90    2.90
  -9 -10  -2   15.90    3.50
  -9 -10  -2   16.20    4.10
  -9 -10  -2   16.10    3.20
  -9 -10  -2   16.00    5.40
  -8 -10  -2  105.89    9.40
  -8 -10  -2  123.19    9.40
  -8 -10  -2  112.39    9.90
  -8 -10  -2  118.79    9.50
   8  10   2  112.79    8.70
  -7 -10  -2    7.60    2.70
  -7 -10  -2    8.00    2.90
  -7 -10  -2   13.30    3.20
  -7 -10  -2    6.00    2.60
  -7 -10  -2    6.10    3.00
   7  10   2    8.30    2.30
   7  10   2    4.10    2.00
  -6 -10  -2  129.19   10.80
  -6 -10  -2  145.29   11.00
  -6 -10  -2  135.59   10.90
  -6 -10  -2  131.99   10.70
  -6 -10  -2  123.49   10.50
   6  10   2  129.39   10.20
  -5 -10  -2  728.43   45.30
  -5 -10  -2  699.73   46.40
  -5 -10  -2  626.64   44.80
  -5 -10  -2  721.93   45.10
  -5 -10  -2  681.43   45.20
   5  10   2  724.03   44.90
  -4 -10  -2  548.95   41.80
  -4 -10  -2  633.14   40.80
  -4 -10  -2  614.84   41.00
  -4 -10  -2  687.93   41.30
  -4 -10  -2  602.24   40.60
   4  10   2  634.74   39.40
   4  10   2  643.24   39.30
  -3 -10  -2  294.37   20.80
  -3 -10  -2  266.97   20.80
  -3 -10  -2  320.57   21.30
  -3 -10  -2  276.37   20.60
  -3 -10  -2  287.57   20.50
   3  10   2  315.47   19.80
   3  10   2  295.67   19.60
   3  10   2  291.77   20.80
  -2 -10  -2 1792.42  101.59
  -2 -10  -2 1562.34  101.19
  -2 -10  -2 1649.73  100.89
  -2 -10  -2 1475.95  101.79
  -2 -10  -2 1550.04  100.59
   2  10   2 1626.64   99.89
   2  10   2 1680.93  101.09
   2  10   2 1490.85  100.79
   2  10   2 1691.43   99.99
  -1 -10  -2   32.00    5.70
  -1 -10  -2   31.90    6.30
  -1 -10  -2   36.70    6.00
  -1 -10  -2   29.90    5.10
  -1 -10  -2   30.40    5.60
   1  10   2   29.90    4.90
   1  10   2   25.60    4.80
   1  10   2   21.60    2.60
   1  10   2   31.20    5.50
   0 -10  -2   49.40    5.80
   0 -10  -2   52.29    6.30
   0 -10  -2   46.30    5.50
   0 -10  -2   44.70    5.90
   0 -10  -2   53.09    5.80
   0  10   2   54.79    5.50
   0  10   2   57.79    5.80
   0  10   2   58.39    4.90
   0  10   2   52.89    5.70
   0  10   2   58.29    6.30
   0  10   2   40.30    5.50
   1 -10  -2 1125.29   71.19
   1 -10  -2 1120.49   71.59
   1 -10  -2 1036.70   71.49
   1 -10  -2 1057.69   70.79
  -1  10   2 1148.79   70.39
  -1  10   2 1166.68   71.79
  -1  10   2 1135.49   71.09
  -1  10   2 1183.48   71.09
   2 -10  -2  185.68   13.50
   2 -10  -2  157.28   12.90
   2 -10  -2  148.89   13.40
   2 -10  -2  184.18   13.80
   2 -10  -2  139.09   12.80
  -2  10   2  160.38   13.40
  -2  10   2  175.48   13.30
  -2  10   2  186.78   13.40
  -2  10   2  155.48   12.80
  -2  10   2  175.68   13.80
  -2  10   2  169.98   12.80
   3 -10  -2   52.09    7.70
   3 -10  -2   60.09    8.40
   3 -10  -2   44.40    5.80
   3 -10  -2   40.40    5.30
   3 -10  -2   51.99    5.60
   3 -10  -2   36.30    6.10
  -3  10   2   46.90    6.90
  -3  10   2   53.29    7.80
  -3  10   2   47.30    5.60
  -3  10   2   46.70    5.80
  -3  10   2   39.60    5.20
  -3  10   2   44.50    7.30
   4 -10  -2  860.61   51.49
   4 -10  -2  704.83   51.39
   4 -10  -2  781.62   50.99
   4 -10  -2  797.42   50.99
   4 -10  -2  850.41   52.49
   4 -10  -2  716.83   51.69
  -4  10   2  863.01   52.49
  -4  10   2  797.22   51.49
  -4  10   2  693.13   51.59
  -4  10   2  840.52   51.99
  -4  10   2  825.42   51.89
   5 -10  -2   54.99    7.40
   5 -10  -2   41.70    5.30
   5 -10  -2   47.40    6.80
   5 -10  -2   36.00    6.50
   5 -10  -2   48.50    7.40
  -5  10   2   25.40    5.60
  -5  10   2   48.50    7.80
  -5  10   2   39.30    6.80
  -5  10   2   39.40    6.90
  -5  10   2   43.30    7.70
   6 -10  -2  204.28   16.80
   6 -10  -2  203.68   15.50
   6 -10  -2  202.28   15.70
   6 -10  -2  225.78   17.10
   6 -10  -2  219.38   15.80
  -6  10   2  231.58   17.30
  -6  10   2  210.08   16.30
  -6  10   2  216.38   17.20
  -6  10   2  177.18   16.20
  -6  10   2  217.28   17.00
   7 -10  -2  214.08   17.40
   7 -10  -2  255.37   18.20
   7 -10  -2  214.68   16.40
   7 -10  -2  212.18   16.20
   7 -10  -2  221.08   16.40
  -7  10   2  205.08   17.10
  -7  10   2  216.18   17.40
  -7  10   2  234.48   18.60
  -7  10   2  243.28   18.20
  -7  10   2  257.07   18.80
  -7  10   2  209.78   17.50
   8 -10  -2    0.90    2.40
   8 -10  -2    3.90    3.30
   8 -10  -2   -0.80    1.90
   8 -10  -2    3.70    3.00
   8 -10  -2    3.70    2.30
   8 -10  -2    1.00    2.00
  -8  10   2    3.40    2.90
  -8  10   2   -1.00    2.40
  -8  10   2    2.60    2.70
  -8  10   2    8.30    4.00
  -8  10   2   -1.90    2.60
  -8  10   2    3.20    3.00
   9 -10  -2   21.10    5.10
   9 -10  -2   23.80    4.30
   9 -10  -2   25.50    4.80
  -9  10   2   26.50    6.00
  -9  10   2   24.80    5.60
  -9  10   2   25.20    7.50
  -9  10   2   22.40    5.60
  -9  10   2   22.00    5.70
  -9  10   2   23.20    6.10
 -10  10   2   40.20    7.80
 -10  -9  -2    1.10    1.80
 -10  -9  -2    6.40    3.80
 -10  -9  -2    2.00    1.80
  -9  -9  -2    3.80    1.90
  -9  -9  -2    2.60    2.10
  -9  -9  -2    4.60    3.40
  -9  -9  -2    3.80    1.60
  -9  -9  -2    6.50    2.40
  -8  -9  -2   14.20    2.80
  -8  -9  -2   16.20    3.30
  -8  -9  -2   11.50    2.70
  -8  -9  -2   18.80    3.50
  -8  -9  -2   15.30    3.60
  -7  -9  -2   55.29    5.80
  -7  -9  -2   73.59    7.00
  -7  -9  -2   67.69    6.20
  -7  -9  -2   65.09    6.10
   7   9   2   76.99    5.80
  -6  -9  -2   -0.20    1.50
  -6  -9  -2   -1.20    1.40
  -6  -9  -2   -1.10    1.60
  -6  -9  -2   -0.80    1.30
  -6  -9  -2   -1.00    1.30
   6   9   2    2.10    1.40
   6   9   2   -0.90    1.20
  -5  -9  -2    1.00    1.60
  -5  -9  -2    0.50    1.60
  -5  -9  -2    3.80    1.90
  -5  -9  -2    0.90    1.80
  -5  -9  -2    3.40    2.00
   5   9   2    2.30    1.60
  -4  -9  -2    1.00    1.80
  -4  -9  -2    2.80    2.00
  -4  -9  -2   11.10    2.80
  -4  -9  -2    5.50    2.50
  -4  -9  -2    4.20    2.20
   4   9   2    6.00    2.10
   4   9   2    7.40    1.90
   4   9   2    7.20    1.80
  -3  -9  -2    1.60    1.60
  -3  -9  -2    1.70    1.90
  -3  -9  -2    5.90    2.40
  -3  -9  -2    3.60    2.20
  -3  -9  -2    6.40    2.40
   3   9   2    5.40    1.80
   3   9   2    4.50    2.00
   3   9   2    8.60    2.50
   3   9   2    4.40    1.80
  -2  -9  -2    8.70    2.80
  -2  -9  -2    1.50    1.90
  -2  -9  -2    3.30    2.10
  -2  -9  -2    2.60    1.80
   2   9   2    3.90    0.90
   2   9   2    6.10    2.40
   2   9   2    1.90    1.80
   2   9   2    7.00    2.20
   2   9   2    4.60    0.80
   2   9   2    2.40    2.20
  -1  -9  -2   36.10    4.70
  -1  -9  -2   33.60    4.30
  -1  -9  -2   48.70    5.40
  -1  -9  -2   42.00    5.10
   1   9   2   40.30    4.40
   1   9   2   48.50    5.20
   1   9   2   54.79    9.90
   1   9   2   32.20    3.30
   0  -9  -2   18.70    4.10
   0  -9  -2   13.70    3.70
   0  -9  -2   16.50    3.70
   0  -9  -2   21.80    4.10
   0  -9  -2   26.50    4.80
   0   9   2   15.50    3.70
   0   9   2   19.80    3.90
   0   9   2   14.90    3.60
   0   9   2   21.40    4.10
   0   9   2   20.90    2.70
   1  -9  -2   35.70    5.80
   1  -9  -2   30.10    4.90
   1  -9  -2   24.10    4.40
   1  -9  -2   35.60    4.20
   1  -9  -2   31.10    5.40
  -1   9   2   30.60    5.00
  -1   9   2   40.20    4.60
  -1   9   2   24.30    4.20
  -1   9   2   29.90    5.30
  -1   9   2   28.00    3.70
   2  -9  -2   10.50    3.00
   2  -9  -2   10.80    3.30
   2  -9  -2    6.60    2.80
   2  -9  -2   14.80    4.00
   2  -9  -2   14.10    3.60
  -2   9   2    8.50    2.80
  -2   9   2    7.20    2.50
  -2   9   2    6.80    2.80
  -2   9   2    5.10    2.50
  -2   9   2   14.90    3.60
  -2   9   2    7.10    3.00
   3  -9  -2   40.90    6.30
   3  -9  -2   42.30    5.10
   3  -9  -2   36.70    4.60
   3  -9  -2   31.50    4.30
  -3   9   2   55.19    5.60
  -3   9   2   49.00    5.30
  -3   9   2   37.80    4.80
  -3   9   2   34.50    5.90
  -3   9   2   49.30    5.20
   4  -9  -2    1.60    1.70
   4  -9  -2    1.60    2.00
   4  -9  -2    2.00    2.00
   4  -9  -2   -0.70    1.90
   4  -9  -2    1.90    2.30
   4  -9  -2    0.90    2.10
  -4   9   2    2.40    2.40
  -4   9   2    0.00    1.70
  -4   9   2    0.90    1.90
  -4   9   2    1.50    2.20
  -4   9   2   -0.20    1.90
  -4   9   2   -0.90    1.40
   5  -9  -2    0.10    2.20
   5  -9  -2    1.20    2.20
   5  -9  -2    0.20    1.90
   5  -9  -2   -0.50    1.80
   5  -9  -2    0.50    1.00
   5  -9  -2    0.40    1.80
  -5   9   2    2.10    2.60
  -5   9   2   -0.50    1.80
  -5   9   2    2.00    2.30
  -5   9   2    2.10    2.20
  -5   9   2   -1.10    1.90
  -5   9   2    0.00    1.90
   6  -9  -2   -1.70    1.80
   6  -9  -2    0.90    2.00
   6  -9  -2   -2.10    1.80
   6  -9  -2    1.00    2.20
   6  -9  -2   -0.80    1.90
  -6   9   2    3.60    2.60
  -6   9   2   -0.30    2.20
  -6   9   2    1.80    2.40
  -6   9   2    4.50    3.10
  -6   9   2    1.60    2.10
  -6   9   2    3.70    2.80
   7  -9  -2   94.39    7.70
   7  -9  -2   83.69    7.70
   7  -9  -2   70.59    7.20
   7  -9  -2   91.39    8.70
  -7   9   2   98.69    8.80
  -7   9   2   80.39    8.40
  -7   9   2   63.19    7.60
  -7   9   2   94.79    9.30
  -7   9   2   91.39   10.10
   8  -9  -2   -0.30    2.10
   8  -9  -2    1.00    1.80
   8  -9  -2   -3.30    2.60
   8  -9  -2    0.00    1.90
   8  -9  -2   -1.10    2.30
   8  -9  -2   -0.10    1.70
  -8   9   2    1.00    3.20
  -8   9   2    0.80    2.30
  -8   9   2   -2.40    2.00
  -8   9   2    7.90    3.80
  -8   9   2   -2.60    2.10
  -8   9   2   -2.20    1.80
   9  -9  -2   20.70    4.60
   9  -9  -2   23.30    5.50
   9  -9  -2   18.60    5.20
  -9   9   2   29.00    5.80
  -9   9   2   21.00    4.80
  -9   9   2   19.60    4.90
  -9   9   2   20.60    5.60
  -9   9   2   18.10    4.90
  10  -9  -2   -2.00    1.60
 -10   9   2    0.70    2.80
 -10   9   2    5.40    3.50
 -10   9   2    3.30    2.50
 -10   9   2   -0.90    2.50
 -10   9   2    1.40    2.90
 -10   9   2    3.60    2.70
 -11  -8  -2   85.89    6.70
 -11  -8  -2   95.49   10.10
 -11  -8  -2   81.89    6.80
 -11  -8  -2   83.19    8.50
 -11  -8  -2   89.09    7.00
 -10  -8  -2  181.98   11.70
 -10  -8  -2  178.88   15.20
 -10  -8  -2  178.48   12.40
 -10  -8  -2  183.48   14.00
 -10  -8  -2  155.58   12.20
  -9  -8  -2   -0.40    1.00
  -9  -8  -2    2.70    1.50
  -9  -8  -2   -0.60    2.60
  -9  -8  -2    0.90    1.10
  -9  -8  -2   -1.90    1.30
  -8  -8  -2   15.50    2.80
  -8  -8  -2   14.70    2.80
  -8  -8  -2   19.60    3.30
  -8  -8  -2   19.30    3.40
   8   8   2   13.50    1.60
  -7  -8  -2   32.60    4.00
  -7  -8  -2   42.20    4.20
  -7  -8  -2   35.50    4.00
  -7  -8  -2   42.60    4.30
   7   8   2   42.90    3.80
   7   8   2   41.30    3.70
  -6  -8  -2  475.95   30.90
  -6  -8  -2  450.55   30.90
  -6  -8  -2  461.05   30.80
  -6  -8  -2  475.45   31.30
  -6  -8  -2  486.55   30.90
   6   8   2  484.15   30.60
   6   8   2  502.05   30.70
  -5  -8  -2  326.97   20.50
  -5  -8  -2  308.27   20.40
  -5  -8  -2  329.37   20.30
  -5  -8  -2  278.37   20.20
  -5  -8  -2  273.17   20.00
   5   8   2  324.27   20.10
   5   8   2  258.87   19.70
  -4  -8  -2  481.65   31.90
  -4  -8  -2  477.75   32.00
  -4  -8  -2  466.45   31.70
  -4  -8  -2  496.05   31.70
  -4  -8  -2  481.65   32.00
   4   8   2  510.25   30.70
   4   8   2  491.95   30.60
   4   8   2  507.25   31.90
  -3  -8  -2    9.50    2.70
  -3  -8  -2    3.40    2.00
  -3  -8  -2    6.00    2.30
  -3  -8  -2    2.30    1.60
  -3  -8  -2    5.00    2.20
   3   8   2    7.50    1.90
   3   8   2    3.60    1.70
   3   8   2    7.40    2.20
  -2  -8  -2   -0.20    1.50
  -2  -8  -2    1.00    1.60
  -2  -8  -2    0.70    1.30
  -2  -8  -2    2.50    1.80
  -2  -8  -2    1.80    1.70
   2   8   2    1.80    1.70
   2   8   2    3.40    0.70
   2   8   2    2.60    1.60
   2   8   2    2.20    1.90
   2   8   2    0.80    1.60
  -1  -8  -2  639.44   43.00
  -1  -8  -2  646.14   43.20
  -1  -8  -2  610.34   43.00
  -1  -8  -2  607.74   43.30
   1   8   2  742.13   43.70
   1   8   2  727.13   42.00
   1   8   2  755.32   43.30
   1   8   2  704.93   42.90
   1   8   2  642.24   42.70
   0  -8  -2    1.00    1.50
   0  -8  -2    1.80    1.70
   0  -8  -2    0.20    2.00
   0  -8  -2    2.20    1.50
   0  -8  -2    1.00    1.70
   0   8   2   -0.60    1.30
   0   8   2    2.70    2.00
   0   8   2    0.20    1.50
   0   8   2    2.40    1.50
   0   8   2    2.60    1.80
   0   8   2    2.10    1.70
   1  -8  -2  614.04   41.30
   1  -8  -2  602.74   41.80
   1  -8  -2  569.74   41.20
   1  -8  -2  688.13   41.60
  -1   8   2  639.94   41.80
  -1   8   2  632.24   41.30
  -1   8   2  709.63   41.50
  -1   8   2  699.93   41.70
   2  -8  -2    6.30    2.40
   2  -8  -2    1.90    2.00
   2  -8  -2    2.60    3.80
   2  -8  -2    1.20    1.80
   2  -8  -2    0.30    1.60
  -2   8   2    2.40    2.00
  -2   8   2    2.90    1.90
  -2   8   2    1.00    1.90
  -2   8   2    2.80    1.90
   3  -8  -2    5.10    2.50
   3  -8  -2    7.30    2.80
   3  -8  -2    9.00    3.10
   3  -8  -2   10.30    3.00
   3  -8  -2    6.60    2.70
  -3   8   2    8.30    2.80
  -3   8   2    5.80    2.20
  -3   8   2    4.10    2.30
  -3   8   2    8.90    2.80
   4  -8  -2  502.15   32.30
   4  -8  -2  553.34   33.60
   4  -8  -2  477.65   32.10
  -4   8   2  468.05   32.60
  -4   8   2  486.45   33.00
  -4   8   2  556.14   33.40
  -4   8   2  421.16   32.30
   5  -8  -2  347.17   22.40
   5  -8  -2  306.67   20.90
   5  -8  -2  311.87   20.90
   5  -8  -2  302.67   21.80
   5  -8  -2  287.07   21.60
  -5   8   2  274.47   21.60
  -5   8   2  298.17   21.30
  -5   8   2  306.67   21.50
  -5   8   2  328.07   22.20
   6  -8  -2  511.25   33.10
   6  -8  -2  509.75   32.80
   6  -8  -2  491.95   31.90
   6  -8  -2  429.66   32.60
   6  -8  -2  486.15   32.00
  -6   8   2  518.75   33.70
  -6   8   2  467.85   32.50
  -6   8   2  488.05   33.10
  -6   8   2  521.45   33.30
  -6   8   2  427.56   32.40
  -6   8   2  530.55   34.20
   7  -8  -2   36.70    4.80
   7  -8  -2   41.10    4.70
   7  -8  -2   38.60    4.50
   7  -8  -2   38.70    6.30
  -7   8   2   57.19    9.00
  -7   8   2   58.39    8.10
  -7   8   2   42.60    6.70
  -7   8   2   40.20    7.10
  -7   8   2   49.90    7.50
  -7   8   2   48.70    7.40
   8  -8  -2   24.10    5.10
   8  -8  -2   18.90    3.60
   8  -8  -2   15.20    3.10
   8  -8  -2   16.10    4.10
   8  -8  -2    9.20    4.90
  -8   8   2   14.90    4.90
  -8   8   2   30.60    7.00
  -8   8   2   19.40    4.60
  -8   8   2   16.40    4.50
  -8   8   2   12.30    3.90
  -8   8   2   18.40    4.60
   9  -8  -2    1.90    2.70
   9  -8  -2   -0.60    2.80
   9  -8  -2    2.90    1.60
   9  -8  -2    0.90    2.20
  -9   8   2   -0.60    2.00
  -9   8   2   -1.50    2.50
  -9   8   2    4.00    3.10
  -9   8   2    1.30    2.80
  -9   8   2   -1.70    2.30
  -9   8   2    4.00    2.70
  10  -8  -2  160.08   13.80
  10  -8  -2  169.98   13.70
 -10   8   2  183.08   15.10
 -10   8   2  189.48   16.40
 -10   8   2  168.28   14.50
 -10   8   2  190.98   16.70
 -10   8   2  186.98   14.90
 -10   8   2  204.18   15.30
  11  -8  -2   81.59    7.60
 -11   8   2   87.89   10.20
 -11   8   2   70.99    8.30
 -11   8   2   88.39    9.30
 -11   8   2   84.59    9.00
 -11   8   2  101.99    9.20
 -11   8   2   93.79   11.00
 -11  -7  -2    0.30    1.20
 -11  -7  -2   -0.30    2.00
 -11  -7  -2    0.20    1.30
 -11  -7  -2   -1.30    2.80
 -11  -7  -2    3.20    1.90
 -10  -7  -2   15.40    2.60
 -10  -7  -2   16.60    3.40
 -10  -7  -2   20.40    2.50
 -10  -7  -2   21.20    8.10
 -10  -7  -2   11.70    3.80
  -9  -7  -2   25.90    2.90
  -9  -7  -2   26.60    2.90
  -9  -7  -2   23.70    5.30
  -9  -7  -2   19.70    3.40
  -8  -7  -2   16.50    2.20
  -8  -7  -2   18.40    2.20
  -8  -7  -2   18.30    2.20
  -8  -7  -2   15.80    2.70
  -8  -7  -2   14.30    2.60
  -7  -7  -2   11.60    1.80
  -7  -7  -2   10.40    2.30
  -7  -7  -2    9.50    2.10
  -7  -7  -2   10.70    2.20
  -7  -7  -2    8.10    2.00
   7   7   2   10.50    1.80
   7   7   2   15.30    1.80
  -6  -7  -2   10.60    2.40
  -6  -7  -2   13.70    2.50
  -6  -7  -2   12.90    2.60
  -6  -7  -2   12.30    2.60
   6   7   2   14.80    2.40
   6   7   2   12.40    2.30
  -5  -7  -2   30.40    3.50
  -5  -7  -2   31.20    3.40
  -5  -7  -2   34.40    3.70
  -5  -7  -2   28.20    3.50
  -5  -7  -2   33.50    3.70
   5   7   2   32.10    3.40
   5   7   2   29.10    3.30
  -4  -7  -2   28.00    3.30
  -4  -7  -2   27.10    3.10
  -4  -7  -2   25.30    3.70
  -4  -7  -2   18.30    3.40
   4   7   2   23.90    3.70
   4   7   2   23.10    2.90
  -3  -7  -2   27.90    4.10
  -3  -7  -2   19.10    3.30
  -3  -7  -2   26.00    3.20
  -3  -7  -2   26.30    3.20
  -3  -7  -2   27.00    4.10
   3   7   2   25.40    2.70
   3   7   2   26.30    3.20
  -2  -7  -2   11.10    2.70
  -2  -7  -2    9.60    2.30
  -2  -7  -2    7.90    2.40
  -2  -7  -2    6.60    2.20
  -2  -7  -2   10.00    2.50
   2   7   2   10.50    1.10
   2   7   2    9.20    2.50
   2   7   2    7.60    2.30
   2   7   2    9.30    2.10
   2   7   2    8.80    1.00
   2   7   2   15.30    2.50
  -1  -7  -2   19.20    3.60
  -1  -7  -2   27.80    3.30
  -1  -7  -2   26.90    4.20
  -1  -7  -2   24.40    4.00
  -1  -7  -2   25.80    4.00
   1   7   2   24.70    4.10
   1   7   2   30.90    3.40
   1   7   2   25.90    3.10
   1   7   2   29.50    3.30
   0  -7  -2   -0.70    1.10
   0  -7  -2   -0.20    1.50
   0  -7  -2    0.90    1.20
   0  -7  -2    0.30    1.60
   0  -7  -2   -0.30    1.40
   0   7   2   -1.80    1.20
   0   7   2    0.60    1.30
   0   7   2    0.50    1.30
   0   7   2   -0.90    1.30
   0   7   2    0.50    1.50
   1  -7  -2   61.99    5.70
   1  -7  -2   45.60    4.80
   1  -7  -2   39.00    4.90
   1  -7  -2   52.29    5.10
  -1   7   2   55.29    5.00
  -1   7   2   50.19    4.90
  -1   7   2   51.89    5.30
  -1   7   2   47.10    5.10
  -1   7   2   50.59    5.00
   2  -7  -2   17.30    3.70
   2  -7  -2   25.90    4.10
   2  -7  -2   19.60    3.70
   2  -7  -2   27.70    4.50
   2  -7  -2   21.40    3.80
   2  -7  -2   19.10    3.80
  -2   7   2   17.50    3.60
  -2   7   2   13.00    2.90
  -2   7   2   17.70    3.60
  -2   7   2   20.40    3.70
   3  -7  -2   17.80    3.30
   3  -7  -2   12.40    2.90
   3  -7  -2    9.80    2.80
   3  -7  -2   18.20    3.50
   3  -7  -2   20.40    4.00
   3  -7  -2   15.00    3.50
  -3   7   2   14.50    3.20
  -3   7   2   13.00    3.20
  -3   7   2    9.30    2.80
  -3   7   2   14.80    3.40
  -3   7   2   11.30    2.90
   4  -7  -2    2.30    1.70
   4  -7  -2    3.80    2.00
   4  -7  -2    0.70    1.30
   4  -7  -2    2.90    2.30
   4  -7  -2    1.50    1.70
   4  -7  -2    0.90    1.60
  -4   7   2    1.40    1.70
  -4   7   2    2.60    1.90
  -4   7   2    0.60    1.60
  -4   7   2    0.80    1.60
  -4   7   2    1.20    1.90
   5  -7  -2   41.20    4.80
   5  -7  -2   35.10    4.00
   5  -7  -2   42.60    4.30
   5  -7  -2   46.40    4.40
   5  -7  -2   34.80    5.50
   5  -7  -2   25.70    5.10
  -5   7   2   21.60    4.50
  -5   7   2   28.90    4.90
  -5   7   2   34.30    5.90
  -5   7   2   22.50    5.00
   6  -7  -2    2.40    2.00
   6  -7  -2    1.50    1.80
   6  -7  -2   -0.90    1.40
   6  -7  -2   -0.30    1.40
   6  -7  -2    2.90    1.80
   6  -7  -2    2.30    1.80
  -6   7   2    0.00    1.50
  -6   7   2   -0.90    1.50
  -6   7   2    4.10    2.50
  -6   7   2    2.80    2.00
   7  -7  -2   47.10    4.70
   7  -7  -2   39.00    6.40
   7  -7  -2   62.59    5.20
   7  -7  -2   46.60    5.40
   7  -7  -2   53.39    5.80
  -7   7   2   58.29    7.00
  -7   7   2   51.19    5.70
  -7   7   2   39.90    5.20
  -7   7   2   54.79    6.00
  -7   7   2   46.20    7.60
   8  -7  -2    9.70    3.40
   8  -7  -2    8.70    2.70
   8  -7  -2   11.90    2.40
  -8   7   2    7.50    3.20
  -8   7   2   12.10    4.00
  -8   7   2    8.90    3.30
  -8   7   2    6.60    3.00
  -8   7   2   13.00    4.70
  -8   7   2    5.40    2.90
   9  -7  -2    6.70    3.00
   9  -7  -2   10.00    4.50
   9  -7  -2   11.50    3.10
  -9   7   2   17.00    5.30
  -9   7   2    6.80    3.40
  -9   7   2   11.90    3.50
  -9   7   2   18.50    4.00
  -9   7   2   16.10    4.20
  -9   7   2   10.30    3.40
  10  -7  -2   56.19    6.00
  10  -7  -2   47.60    8.10
  10  -7  -2   46.00    5.40
  10  -7  -2   38.90    4.90
 -10   7   2   48.00    5.80
 -10   7   2   43.40    7.00
 -10   7   2   54.99    6.00
 -10   7   2   53.69    6.30
 -10   7   2   31.10    6.80
  11  -7  -2    6.00    2.60
 -11   7   2    4.10    3.60
 -11   7   2   12.00    3.50
 -11   7   2   10.20    3.80
 -11   7   2    4.80    3.40
 -11   7   2   10.80    3.80
 -11   7   2    7.20    3.10
 -11  -6  -2   68.89    5.00
 -11  -6  -2   64.79    6.40
 -11  -6  -2   60.29    4.80
 -11  -6  -2   67.69    6.90
 -10  -6  -2  297.27   21.70
 -10  -6  -2  324.27   23.50
 -10  -6  -2  319.67   22.40
 -10  -6  -2  337.87   20.50
 -10  -6  -2  319.07   20.40
  -9  -6  -2   46.20    3.90
  -9  -6  -2   47.70    3.90
  -9  -6  -2   64.29    8.70
  -9  -6  -2   36.50    4.80
  -9  -6  -2   45.00    4.60
  -8  -6  -2  192.68   12.70
  -8  -6  -2  192.78   12.30
  -8  -6  -2  195.38   15.00
  -8  -6  -2  200.18   13.40
  -8  -6  -2  186.08   12.30
  -8  -6  -2  187.28   12.70
  -7  -6  -2  347.67   23.40
  -7  -6  -2  351.36   23.30
  -7  -6  -2  363.96   23.40
  -7  -6  -2  360.46   23.40
  -7  -6  -2  381.26   23.60
   7   6   2  379.26   22.60
   7   6   2  385.46   22.70
  -6  -6  -2  600.94   40.10
  -6  -6  -2  640.84   40.10
  -6  -6  -2  613.24   39.80
  -6  -6  -2  640.24   40.20
  -6  -6  -2  640.14   40.30
   6   6   2  651.43   39.90
   6   6   2  707.23   40.00
  -5  -6  -2    8.90    2.10
  -5  -6  -2    6.40    1.90
  -5  -6  -2    6.10    1.80
  -5  -6  -2    7.90    1.90
  -5  -6  -2    8.60    1.10
   5   6   2    8.20    1.90
   5   6   2   10.10    2.10
  -4  -6  -2  341.37   22.10
  -4  -6  -2  338.97   22.10
  -4  -6  -2  333.57   21.90
  -4  -6  -2  321.97   22.10
  -4  -6  -2  332.47   21.90
   4   6   2  341.17   22.00
   4   6   2  358.46   22.00
  -3  -6  -2 1171.58   75.19
  -3  -6  -2 1174.28   74.99
  -3  -6  -2 1179.18   74.99
  -3  -6  -2 1149.89   75.19
  -3  -6  -2 1079.79   74.79
   3   6   2 1307.57   74.49
   3   6   2 1335.77   74.49
   3   6   2 1302.47   75.19
  -2  -6  -2 2263.87  142.49
  -2  -6  -2 2337.37  142.09
  -2  -6  -2 2188.98  142.09
  -2  -6  -2 2432.16  142.29
  -2  -6  -2 2222.48  142.39
   2   6   2 2471.55  140.99
   2   6   2 2379.06  141.79
   2   6   2 2233.48  142.29
   2   6   2 2350.66  141.79
  -1  -6  -2  110.09    8.50
  -1  -6  -2  122.49    8.80
  -1  -6  -2  131.09   10.00
  -1  -6  -2  120.39    8.70
  -1  -6  -2  114.29    9.00
   1   6   2  111.29    8.50
   1   6   2  108.49    8.80
   1   6   2  116.29    8.50
   1   6   2  115.79    8.50
   1   6   2  123.79    9.00
   0  -6  -2  531.15   33.90
   0  -6  -2  521.15   33.50
   0  -6  -2  483.45   33.30
   0  -6  -2  477.45   33.70
   0   6   2  549.74   33.50
   0   6   2  537.25   33.40
   0   6   2  529.55   33.80
   0   6   2  545.45   33.50
   0   6   2  547.85   34.00
   1  -6  -2  628.44   40.80
   1  -6  -2  706.93   41.50
   1  -6  -2  590.24   41.10
   1  -6  -2  614.84   40.80
  -1   6   2  696.23   41.40
  -1   6   2  593.14   40.70
  -1   6   2  673.13   40.90
  -1   6   2  627.54   41.10
  -1   6   2  676.13   40.90
   2  -6  -2  761.42   49.10
   2  -6  -2  766.72   48.60
   2  -6  -2  792.02   49.30
   2  -6  -2  758.72   48.90
   2  -6  -2  747.93   48.60
   2  -6  -2  801.42   48.70
  -2   6   2  795.22   49.20
  -2   6   2  809.82   49.00
  -2   6   2  715.93   48.90
  -2   6   2  778.82   48.80
   3  -6  -2   13.60    3.20
   3  -6  -2   10.60    2.80
   3  -6  -2   11.50    3.00
   3  -6  -2   10.50    2.60
   3  -6  -2   11.70    2.70
   3  -6  -2   13.60    2.80
  -3   6   2   10.90    2.80
  -3   6   2   13.20    3.20
  -3   6   2   13.80    3.20
  -3   6   2   14.30    3.40
  -3   6   2   16.40    3.40
   4  -6  -2  515.95   33.00
   4  -6  -2  511.75   33.10
   4  -6  -2  540.15   33.10
   4  -6  -2  573.14   34.00
  -4   6   2  496.15   33.30
  -4   6   2  450.25   33.50
  -4   6   2  547.15   34.00
  -4   6   2  472.95   33.20
  -4   6   2  536.75   34.00
   5  -6  -2  161.18   11.20
   5  -6  -2  138.09   10.00
   5  -6  -2  113.59   10.80
   5  -6  -2  138.29   10.20
   5  -6  -2  138.79   10.00
  -5   6   2  135.89   10.80
  -5   6   2  140.39   11.10
  -5   6   2  130.89   10.70
  -5   6   2  125.99   10.20
  -5   6   2  134.99   10.50
   6  -6  -2    1.90    1.90
   6  -6  -2   -0.20    1.60
   6  -6  -2   -0.50    1.30
   6  -6  -2    2.60    1.70
   6  -6  -2    0.10    1.40
   6  -6  -2    1.50    1.50
  -6   6   2   -1.70    1.50
  -6   6   2   -0.20    1.50
  -6   6   2    0.80    1.60
  -6   6   2    1.40    2.00
  -6   6   2    7.40    2.60
   7  -6  -2  114.59    9.50
   7  -6  -2  103.59    9.80
   7  -6  -2  123.39    9.80
   7  -6  -2  124.99    8.70
   7  -6  -2  119.59    8.40
  -7   6   2   97.89    9.10
  -7   6   2  122.29    9.70
  -7   6   2  103.59    9.40
  -7   6   2  119.99   10.60
   8  -6  -2  223.08   17.30
   8  -6  -2  242.68   16.00
   8  -6  -2  245.08   18.60
   8  -6  -2  256.47   16.20
   8  -6  -2  248.98   17.70
  -8   6   2  216.98   17.60
  -8   6   2  243.78   17.80
  -8   6   2  269.67   18.10
  -8   6   2  259.87   17.80
  -8   6   2  237.18   18.90
  -8   6   2  280.17   20.00
   9  -6  -2   41.00    4.70
  -9   6   2   45.60    8.90
  -9   6   2   38.90    6.30
  -9   6   2   36.50    6.00
  -9   6   2   40.60    6.20
  -9   6   2   40.50    6.50
  -9   6   2   50.19    8.70
  10  -6  -2  119.09   10.30
  10  -6  -2  131.19   10.20
  10  -6  -2  132.99   10.60
  10  -6  -2  140.59   12.40
 -10   6   2  125.29   10.90
 -10   6   2  147.19   12.90
 -10   6   2  132.69   10.80
 -10   6   2  123.59   10.80
 -10   6   2  120.09   10.80
 -10   6   2  140.59   13.20
  11  -6  -2  549.65   36.10
  11  -6  -2  524.05   35.80
 -11   6   2  569.14   39.30
 -11   6   2  590.34   40.20
 -11   6   2  546.45   36.90
 -11   6   2  519.25   36.80
 -11   6   2  608.14   37.20
 -11   6   2  533.65   36.80
 -12  -5  -2    2.50    2.00
 -12  -5  -2    4.00    0.90
 -12  -5  -2    0.40    1.80
 -12  -5  -2    2.70    3.70
 -11  -5  -2    1.70    0.80
 -11  -5  -2    0.70    0.70
 -11  -5  -2    1.70    2.50
 -11  -5  -2   -1.50    1.90
 -11  -5  -2    1.50    1.90
 -10  -5  -2    9.00    2.80
 -10  -5  -2    4.40    1.00
 -10  -5  -2    5.00    3.00
 -10  -5  -2    1.50    1.80
 -10  -5  -2    3.50    1.00
  -9  -5  -2    8.00    1.40
  -9  -5  -2    5.20    2.20
  -9  -5  -2    7.90    1.40
  -9  -5  -2    9.00    3.30
  -9  -5  -2    8.10    2.60
  -8  -5  -2    9.40    1.60
  -8  -5  -2   10.40    2.80
  -8  -5  -2   11.90    3.40
  -8  -5  -2   18.10    3.30
  -8  -5  -2    8.50    1.50
  -7  -5  -2    4.00    1.10
  -7  -5  -2    6.40    1.30
  -7  -5  -2    7.50    2.10
  -7  -5  -2    3.70    1.20
  -6  -5  -2    3.00    1.10
  -6  -5  -2    3.10    1.40
  -6  -5  -2    3.50    1.20
  -6  -5  -2    2.00    1.00
  -6  -5  -2    2.40    1.00
   6   5   2    4.10    1.00
   6   5   2    2.90    0.90
  -5  -5  -2   -0.10    0.80
  -5  -5  -2    0.10    0.80
  -5  -5  -2    1.80    1.10
  -5  -5  -2   -0.30    0.70
   5   5   2    1.00    0.90
   5   5   2    0.90    0.90
  -4  -5  -2    0.60    1.00
  -4  -5  -2    1.10    1.00
  -4  -5  -2    1.70    0.80
  -4  -5  -2    0.90    1.00
  -4  -5  -2    2.20    1.10
   4   5   2    1.50    1.10
  -3  -5  -2   23.20    2.70
  -3  -5  -2   23.30    2.60
  -3  -5  -2   26.30    2.70
  -3  -5  -2   24.40    2.60
  -3  -5  -2   22.70    2.80
   3   5   2   23.30    2.70
   3   5   2   30.10    2.30
  -2  -5  -2    0.70    0.90
  -2  -5  -2    0.70    1.20
  -2  -5  -2   -0.30    1.00
  -2  -5  -2   -0.10    1.10
  -2  -5  -2    0.70    1.20
   2   5   2    0.10    1.10
   2   5   2    1.10    1.10
   2   5   2    0.00    0.50
   2   5   2    0.80    1.00
  -1  -5  -2   50.89    4.50
  -1  -5  -2   46.90    4.60
  -1  -5  -2   61.59    4.70
  -1  -5  -2   53.39    4.70
  -1  -5  -2   54.29    4.40
   1   5   2   54.19    4.40
   1   5   2   42.50    4.40
   1   5   2   52.09    4.30
   1   5   2   49.99    4.30
   1   5   2   55.99    4.80
   0  -5  -2    6.20    1.90
   0  -5  -2    3.90    1.70
   0  -5  -2    3.30    1.60
   0  -5  -2    6.80    2.00
   0  -5  -2    7.50    2.10
   0   5   2    5.30    1.90
   0   5   2    7.20    2.10
   0   5   2    3.70    1.50
   0   5   2    5.90    1.80
   0   5   2    5.90    1.90
   1  -5  -2    2.80    1.70
   1  -5  -2    2.40    1.60
   1  -5  -2    2.30    1.30
   1  -5  -2    5.70    2.20
   1  -5  -2    3.70    1.70
  -1   5   2    4.80    2.00
  -1   5   2    4.00    1.70
  -1   5   2    2.40    1.60
  -1   5   2    5.10    1.80
  -1   5   2    5.90    2.10
   2  -5  -2    3.50    1.70
   2  -5  -2    2.60    1.70
   2  -5  -2    2.30    1.60
   2  -5  -2    4.40    1.80
   2  -5  -2    2.00    1.60
   2  -5  -2    3.10    1.70
  -2   5   2    1.50    1.60
  -2   5   2    3.10    2.00
  -2   5   2    1.70    1.70
  -2   5   2    1.50    1.50
  -2   5   2    1.20    1.40
   3  -5  -2    5.20    1.90
   3  -5  -2    4.10    1.70
   3  -5  -2    5.30    1.90
   3  -5  -2    5.70    2.20
   3  -5  -2    6.20    2.10
   3  -5  -2    5.80    2.10
  -3   5   2    3.00    2.00
  -3   5   2    2.20    1.60
  -3   5   2    5.20    2.10
  -3   5   2    2.20    1.40
   4  -5  -2    2.70    1.80
   4  -5  -2    3.70    1.70
   4  -5  -2    0.30    1.40
   4  -5  -2    1.30    1.40
   4  -5  -2    1.60    1.50
   4  -5  -2    2.40    1.60
  -4   5   2    1.00    1.80
  -4   5   2    2.20    1.60
  -4   5   2    0.60    1.60
  -4   5   2    0.60    1.30
  -4   5   2    0.90    1.30
   5  -5  -2    6.20    2.20
   5  -5  -2    8.80    2.40
   5  -5  -2    9.00    2.10
   5  -5  -2    8.80    2.10
   5  -5  -2   13.30    2.80
   5  -5  -2   11.00    2.70
  -5   5   2    7.10    2.70
  -5   5   2    6.70    2.30
  -5   5   2   11.80    2.90
  -5   5   2    8.20    2.30
  -5   5   2    7.40    2.40
  -5   5   2    6.50    2.10
   6  -5  -2   16.20    3.30
   6  -5  -2   27.10    4.30
   6  -5  -2   15.20    4.20
   6  -5  -2   17.50    3.80
  -6   5   2   19.40    3.70
  -6   5   2   15.90    3.60
  -6   5   2   15.10    3.70
  -6   5   2   19.10    3.40
  -6   5   2   17.60    3.60
  -6   5   2   23.10    4.00
   7  -5  -2    1.80    1.50
   7  -5  -2    1.70    1.10
   7  -5  -2   -0.10    1.40
   7  -5  -2    0.90    1.70
   7  -5  -2    1.20    1.10
   7  -5  -2    0.60    1.40
  -7   5   2    0.40    1.80
  -7   5   2    1.80    1.70
  -7   5   2   -2.00    1.10
  -7   5   2    0.50    1.50
  -7   5   2    1.50    2.10
  -7   5   2   -0.10    1.60
   8  -5  -2   12.90    3.80
   8  -5  -2    7.90    3.00
   8  -5  -2   11.00    2.90
   8  -5  -2    8.30    2.50
  -8   5   2    5.10    2.70
  -8   5   2    7.40    4.30
  -8   5   2    4.70    2.30
  -8   5   2    9.90    2.70
  -8   5   2    9.20    2.80
   9  -5  -2    0.90    1.80
   9  -5  -2    1.60    1.60
   9  -5  -2   -0.40    1.20
  -9   5   2    2.30    2.10
  -9   5   2   -1.20    1.40
  -9   5   2   -1.90    2.10
  -9   5   2    0.20    1.60
  -9   5   2   -0.30    1.90
  10  -5  -2   78.99    7.20
  10  -5  -2   83.49    7.00
 -10   5   2   65.59    8.60
 -10   5   2   95.29    7.90
 -10   5   2   71.69    7.30
 -10   5   2   92.39    7.90
 -10   5   2   92.09    9.90
 -10   5   2   79.69    7.40
 -10   5   2   70.89    7.10
  11  -5  -2   37.90    4.10
  11  -5  -2   35.60    4.30
  11  -5  -2   28.60    3.70
 -11   5   2   31.00    7.80
 -11   5   2   37.30    4.60
 -11   5   2   28.20    5.10
 -11   5   2   28.70    5.10
 -11   5   2   24.70    6.20
 -11   5   2   23.60    4.50
 -11   5   2   26.10    4.70
  12  -5  -2    6.50    2.30
 -12   5   2   12.90    3.40
 -12   5   2    2.70    3.00
 -12   5   2    3.00    2.80
 -12   5   2    4.20    2.10
 -12   5   2   -2.10    1.70
 -12   5   2    1.90    2.20
 -12  -4  -2  193.28   15.20
 -12  -4  -2  194.58   14.70
 -12  -4  -2  164.28   14.50
 -11  -4  -2    7.40    2.90
 -11  -4  -2    4.20    2.90
 -11  -4  -2    4.70    2.90
 -10  -4  -2   47.60    7.00
 -10  -4  -2   35.20    5.60
 -10  -4  -2   43.80    7.00
  -9  -4  -2  124.49   10.40
  -9  -4  -2  115.89    7.60
  -9  -4  -2  136.69   10.30
  -9  -4  -2  123.29    9.80
  -8  -4  -2  578.24   34.60
  -8  -4  -2  565.94   36.60
  -8  -4  -2  574.24   36.70
  -8  -4  -2  532.25   34.60
  -8  -4  -2  592.14   37.20
  -7  -4  -2  210.78   15.70
  -7  -4  -2  235.58   14.40
  -7  -4  -2  237.78   14.30
  -7  -4  -2  230.98   15.90
  -6  -4  -2  182.48   11.90
  -6  -4  -2  189.28   12.00
  -6  -4  -2  181.18   11.80
  -6  -4  -2  191.58   12.20
  -6  -4  -2  191.08   12.90
  -5  -4  -2    1.00    0.80
  -5  -4  -2    1.30    0.80
  -5  -4  -2    1.50    0.80
  -5  -4  -2   -0.10    0.80
  -5  -4  -2    2.90    1.00
   5   4   2    0.60    0.70
   5   4   2    1.50    0.80
  -4  -4  -2  215.88   15.50
  -4  -4  -2  220.48   14.90
  -4  -4  -2  232.38   15.00
  -4  -4  -2  218.78   14.80
  -4  -4  -2  244.08   15.10
   4   4   2  244.78   15.00
   4   4   2  255.77   15.10
  -3  -4  -2 1078.79   65.89
  -3  -4  -2 1000.40   65.59
  -3  -4  -2 1198.78   65.49
  -3  -4  -2  942.31   65.59
  -3  -4  -2 1010.20   65.89
   3   4   2 1160.78   65.99
   3   4   2 1092.29   65.89
   3   4   2 1127.99   65.19
   3   4   2 1096.79   65.29
   3   4   2  989.10   65.19
  -2  -4  -2 3507.75  223.38
   2   4   2 3303.77  222.98
  -1  -4  -2 2372.76  160.48
  -1  -4  -2 2706.03  160.28
   1   4   2 2497.85  160.48
   1   4   2 2721.43  160.28
   1   4   2 2855.41  160.78
   0  -4  -2  560.24   36.20
   0  -4  -2  546.95   36.10
   0  -4  -2  625.74   36.70
   0  -4  -2  628.54   36.40
   0  -4  -2  529.65   36.40
   0   4   2  581.24   36.20
   0   4   2  600.54   36.60
   0   4   2  534.05   36.10
   0   4   2  583.24   36.50
   0   4   2  606.74   36.20
   1  -4  -2   20.90    3.30
   1  -4  -2   19.10    3.00
   1  -4  -2   17.50    2.80
   1  -4  -2   17.10    2.80
   1  -4  -2   19.20    2.40
   1  -4  -2   13.80    2.30
  -1   4   2   24.00    3.40
  -1   4   2   15.70    2.80
  -1   4   2   21.70    3.00
  -1   4   2   20.30    3.10
  -1   4   2   27.50    3.50
   2  -4  -2  218.68   14.30
   2  -4  -2  189.18   14.20
   2  -4  -2  215.78   14.70
   2  -4  -2  216.78   14.60
   2  -4  -2  219.08   14.30
  -2   4   2  205.68   14.50
  -2   4   2  208.48   14.30
  -2   4   2  230.18   14.70
  -2   4   2  219.38   14.70
  -2   4   2  223.98   14.40
   3  -4  -2 1614.14  101.79
   3  -4  -2 1775.52  101.79
   3  -4  -2 1443.56  102.09
   3  -4  -2 1723.43  102.29
   3  -4  -2 1649.23  101.69
   3  -4  -2 1627.44  102.19
  -3   4   2 1675.13  101.99
  -3   4   2 1726.73  102.29
  -3   4   2 1679.03  101.99
  -3   4   2 1645.24  101.89
  -3   4   2 1683.33  102.49
   4  -4  -2  989.80   60.39
   4  -4  -2  984.50   60.99
   4  -4  -2 1020.50   60.09
   4  -4  -2 1005.40   59.99
   4  -4  -2 1060.79   60.89
   4  -4  -2  848.72   60.39
  -4   4   2  901.01   60.59
  -4   4   2 1025.40   60.49
  -4   4   2  912.61   60.59
  -4   4   2  986.00   60.39
  -4   4   2  944.01   60.29
   5  -4  -2   98.79    7.70
   5  -4  -2  105.49    6.90
   5  -4  -2  102.39    7.00
   5  -4  -2   80.29    7.70
   5  -4  -2   88.09    7.50
  -5   4   2   98.09    7.60
  -5   4   2   85.69    7.30
  -5   4   2   87.99    7.20
  -5   4   2   95.89    8.20
  -5   4   2   97.19    7.70
   6  -4  -2  457.95   31.60
   6  -4  -2  531.15   31.10
   6  -4  -2  456.25   31.10
   6  -4  -2  503.65   29.80
   6  -4  -2  448.76   31.50
   6  -4  -2  480.75   29.80
  -6   4   2  480.05   31.00
  -6   4   2  513.25   32.20
  -6   4   2  450.55   30.60
  -6   4   2  445.56   30.70
  -6   4   2  464.75   31.10
  -6   4   2  487.85   30.80
   7  -4  -2    3.30    2.10
   7  -4  -2    3.20    1.80
   7  -4  -2    0.90    1.80
   7  -4  -2    3.90    1.80
  -7   4   2    1.60    2.20
  -7   4   2    2.50    1.70
  -7   4   2    3.50    2.20
  -7   4   2    0.40    1.50
  -7   4   2    2.10    1.60
  -7   4   2    6.10    2.20
   8  -4  -2   46.30    5.00
   8  -4  -2   57.39    6.30
   8  -4  -2   52.79    5.40
   8  -4  -2   58.19    5.30
  -8   4   2   64.59    5.70
  -8   4   2   58.69    5.60
  -8   4   2   54.99    6.50
  -8   4   2   51.89    5.40
  -8   4   2   51.69    5.20
   9  -4  -2   55.99    5.70
   9  -4  -2   54.09    5.10
   9  -4  -2   54.49    5.20
  -9   4   2   54.19    5.60
  -9   4   2   57.19    5.80
  -9   4   2   60.49    5.60
  -9   4   2   60.59    7.00
  -9   4   2   52.09    5.50
  -9   4   2   56.39    5.60
  10  -4  -2  454.65   30.00
  10  -4  -2  436.86   29.20
 -10   4   2  444.26   30.30
 -10   4   2  475.55   33.00
 -10   4   2  493.65   32.60
 -10   4   2  482.45   30.20
 -10   4   2  448.66   30.10
 -10   4   2  421.26   29.90
 -10   4   2  454.85   30.10
  11  -4  -2   29.30    3.60
  11  -4  -2   30.20    3.70
 -11   4   2   50.89    9.90
 -11   4   2   33.60    4.30
 -11   4   2   43.20    4.90
 -11   4   2   43.60    8.40
 -11   4   2   40.20    6.00
 -11   4   2   40.00    5.80
  12  -4  -2   13.10    2.30
  12  -4  -2   13.00    2.20
 -12   4   2    8.50    3.60
 -12   4   2   15.30    3.90
 -12   4   2   14.20    5.30
 -12   4   2    5.70    3.60
 -12   4   2   12.70    3.20
 -12   4   2   10.50    3.30
 -12   4   2    9.00    2.80
 -12  -3  -2   19.80    4.70
 -12  -3  -2   18.90    1.50
 -12  -3  -2   18.00    4.80
 -12  -3  -2   16.50    1.40
 -12  -3  -2   19.20    4.60
 -11  -3  -2    2.10    2.30
 -11  -3  -2    1.50    1.80
 -11  -3  -2    1.90    2.20
 -10  -3  -2    3.90    2.40
 -10  -3  -2    7.30    2.50
 -10  -3  -2    4.40    2.50
  -9  -3  -2   27.10    4.80
  -9  -3  -2   36.70    4.50
  -8  -3  -2   30.20    3.80
  -8  -3  -2   40.70    4.40
  -8  -3  -2   33.60    4.10
  -7  -3  -2   -0.10    1.30
  -7  -3  -2    1.10    1.30
  -7  -3  -2    0.10    1.30
  -6  -3  -2   33.40    3.50
  -6  -3  -2   30.10    2.10
  -6  -3  -2   32.40    3.30
  -5  -3  -2   18.10    1.50
  -5  -3  -2   15.00    1.50
  -5  -3  -2   15.20    2.60
  -5  -3  -2   13.00    1.10
  -4  -3  -2    9.70    1.30
  -4  -3  -2   12.10    1.40
  -4  -3  -2   13.10    2.10
  -4  -3  -2   11.20    1.40
   4   3   2   13.40    1.40
  -3  -3  -2    1.90    1.00
  -3  -3  -2    3.50    1.00
  -3  -3  -2    2.60    1.00
  -3  -3  -2    2.50    1.00
   3   3   2    2.40    1.00
   3   3   2    1.30    0.90
  -2  -3  -2   20.40    2.10
  -2  -3  -2   25.00    2.40
  -2  -3  -2   19.40    1.90
  -2  -3  -2   23.90    2.20
  -2  -3  -2   23.80    2.30
   2   3   2   23.20    1.90
   2   3   2   22.00    1.90
   2   3   2   19.70    2.20
  -1  -3  -2   14.60    1.90
  -1  -3  -2   16.30    2.00
  -1  -3  -2   15.40    2.30
  -1  -3  -2   18.70    2.30
   1   3   2   13.70    2.00
   1   3   2   13.40    1.70
   1   3   2   16.50    2.40
   1   3   2   16.40    1.80
   1   3   2   14.10    1.60
   0  -3  -2    0.90    1.20
   0  -3  -2    3.40    1.50
   0  -3  -2    4.20    1.40
   0  -3  -2    3.80    1.20
   0   3   2    2.20    1.00
   0   3   2    4.70    1.40
   0   3   2    3.40    1.30
   0   3   2    2.90    1.30
   0   3   2    2.30    1.40
   1  -3  -2   12.00    2.20
   1  -3  -2   14.20    2.30
   1  -3  -2   15.40    2.40
   1  -3  -2   14.00    2.30
   1  -3  -2   15.10    2.50
  -1   3   2   14.20    2.50
  -1   3   2   13.30    2.20
  -1   3   2   18.20    2.70
  -1   3   2   19.00    2.60
  -1   3   2   13.70    2.40
   2  -3  -2    7.90    1.80
   2  -3  -2   11.20    2.10
   2  -3  -2   12.20    2.40
   2  -3  -2    9.60    2.00
   2  -3  -2    9.00    2.00
   2  -3  -2    8.60    2.00
  -2   3   2    7.40    1.80
  -2   3   2   16.60    2.60
  -2   3   2    7.30    1.90
  -2   3   2    8.60    2.10
  -2   3   2   11.30    2.10
  -2   3   2   11.00    2.10
   3  -3  -2   14.40    2.20
   3  -3  -2   15.20    2.50
   3  -3  -2    9.70    2.20
   3  -3  -2   15.90    2.30
   3  -3  -2   17.00    3.10
  -3   3   2   11.40    2.20
  -3   3   2   14.00    2.60
  -3   3   2   12.40    2.70
  -3   3   2   11.60    2.20
  -3   3   2    9.60    2.00
  -3   3   2    9.20    2.10
   4  -3  -2   11.70    2.30
   4  -3  -2   15.80    2.30
   4  -3  -2   19.70    3.30
   4  -3  -2   15.20    2.20
   4  -3  -2    9.20    2.20
  -4   3   2   12.40    2.40
  -4   3   2   14.10    2.50
  -4   3   2   15.70    2.80
  -4   3   2   11.90    2.30
  -4   3   2   21.40    2.50
  -4   3   2   17.80    3.60
   5  -3  -2    4.80    1.70
   5  -3  -2    3.90    1.60
   5  -3  -2    7.40    2.30
   5  -3  -2    8.40    2.60
   5  -3  -2    9.90    1.60
   5  -3  -2    7.40    1.50
  -5   3   2    5.00    1.80
  -5   3   2    5.40    1.80
  -5   3   2    9.40    2.10
  -5   3   2   11.10    2.50
  -5   3   2   11.70    2.90
  -5   3   2    6.80    1.90
   6  -3  -2    5.70    2.10
   6  -3  -2    4.40    1.60
   6  -3  -2    6.30    1.80
   6  -3  -2    7.90    2.50
  -6   3   2    4.90    1.80
  -6   3   2    5.50    2.00
  -6   3   2    8.40    2.10
  -6   3   2    3.10    1.50
  -6   3   2    2.00    1.70
  -6   3   2    9.20    2.10
   7  -3  -2    3.70    2.00
   7  -3  -2    1.90    2.00
   7  -3  -2    3.00    1.50
   7  -3  -2    2.80    1.50
  -7   3   2    2.90    1.60
  -7   3   2    5.20    1.90
  -7   3   2    1.50    1.50
  -7   3   2    5.10    2.60
  -7   3   2    2.80    2.10
   8  -3  -2  117.59    8.10
   8  -3  -2  124.09    8.90
   8  -3  -2  106.59    8.00
  -8   3   2   92.09    9.40
  -8   3   2  112.19    8.90
  -8   3   2  105.09    8.30
  -8   3   2   95.59    8.10
  -8   3   2   90.69    8.10
   9  -3  -2   15.60    2.70
   9  -3  -2   15.50    3.50
  -9   3   2   20.70    3.50
  -9   3   2   21.20    5.10
  -9   3   2   14.80    3.20
  -9   3   2   15.50    3.00
  -9   3   2   17.20    3.90
  10  -3  -2   16.90    3.40
 -10   3   2   20.30    4.10
 -10   3   2   15.80    3.30
 -10   3   2   16.20    2.90
 -10   3   2   14.20    3.40
 -10   3   2   16.70    4.70
 -10   3   2   17.60    3.30
  11  -3  -2    6.80    1.40
 -11   3   2    6.80    2.10
 -11   3   2    9.00    2.70
 -11   3   2    4.20    2.10
 -11   3   2    5.40    2.50
 -11   3   2    5.00    3.20
 -11   3   2    2.10    2.80
 -11   3   2    4.90    3.10
 -12   3   2   13.20    3.90
 -12   3   2   15.30    5.30
 -12   3   2   16.70    3.00
 -12   3   2    9.90    2.50
 -12   3   2   14.80    4.70
 -12   3   2   19.90    4.00
 -12   3   2   18.40    3.60
 -13  -2  -2    2.40    3.20
 -13  -2  -2    1.20    1.10
 -13  -2  -2    1.20    2.90
 -13  -2  -2   -0.60    1.10
 -12  -2  -2  296.17   21.50
 -12  -2  -2  263.17   20.20
 -12  -2  -2  270.37   17.30
 -12  -2  -2  283.57   17.40
 -12  -2  -2  263.37   20.20
 -11  -2  -2   21.50    4.80
 -11  -2  -2   26.90    6.10
 -11  -2  -2   29.40    5.20
 -11  -2  -2   14.10    1.50
 -10  -2  -2 1418.26   86.89
 -10  -2  -2 1508.75   89.59
 -10  -2  -2 1361.56   86.79
 -10  -2  -2 1492.25   89.59
 -10  -2  -2 1375.96   90.19
  -9  -2  -2   77.49    6.90
  -9  -2  -2   81.79    7.60
  -9  -2  -2   70.29    6.80
  -8  -2  -2   95.29    8.40
  -8  -2  -2  104.89    8.10
  -8  -2  -2   93.29    7.80
  -7  -2  -2  311.17   20.90
  -7  -2  -2  317.27   21.00
  -7  -2  -2  317.07   21.50
  -6  -2  -2  177.28   11.80
  -6  -2  -2  166.18   12.20
  -6  -2  -2  167.48   11.80
  -5  -2  -2  383.46   24.50
  -5  -2  -2  360.36   23.20
  -5  -2  -2  396.36   23.30
  -5  -2  -2  374.46   24.10
  -4  -2  -2 4009.80  280.27
   4   2   2 4988.10  278.57
  -3  -2  -2  106.99    7.20
  -3  -2  -2  119.59    7.80
  -3  -2  -2  116.39    7.40
  -3  -2  -2  118.29    7.40
  -3  -2  -2  104.39    7.10
   3   2   2  111.89    7.70
   3   2   2  107.69    7.40
   3   2   2  118.79    7.40
  -2  -2  -2   12.40    1.60
  -2  -2  -2   13.70    1.40
  -2  -2  -2   14.20    1.50
  -2  -2  -2   15.30    1.60
  -2  -2  -2   14.40    1.60
   2   2   2   15.50    1.20
   2   2   2   13.20    1.60
   2   2   2   14.30    1.40
   2   2   2   13.40    1.50
   2   2   2   11.40    1.50
  -1  -2  -2  150.78    9.60
  -1  -2  -2  135.19    9.30
  -1  -2  -2  137.79    9.50
  -1  -2  -2  146.79    9.10
  -1  -2  -2  147.59    9.40
   1   2   2  127.99    9.40
   1   2   2  139.59    9.50
   1   2   2  157.48    9.40
   1   2   2  154.48    9.10
   0  -2  -2  133.29    8.50
   0  -2  -2  115.29    8.40
   0  -2  -2  130.09    8.60
   0  -2  -2  120.39    8.50
   0  -2  -2  121.39    8.30
   0   2   2  135.99    8.60
   0   2   2  133.79    8.50
   0   2   2  138.49    8.40
   0   2   2  114.69    8.40
   0   2   2  132.89    8.60
   1  -2  -2   35.00    3.10
   1  -2  -2   44.10    3.40
   1  -2  -2   36.10    3.20
   1  -2  -2   40.50    3.30
   1  -2  -2   39.80    3.20
   1  -2  -2   32.00    3.10
  -1   2   2   39.90    3.30
  -1   2   2   43.00    3.40
  -1   2   2   31.60    3.20
  -1   2   2   41.20    3.30
  -1   2   2   41.80    3.20
  -1   2   2   36.70    3.20
   2  -2  -2   14.80    2.40
   2  -2  -2    8.30    1.80
   2  -2  -2   10.10    1.70
   2  -2  -2   10.80    1.80
   2  -2  -2    7.80    1.80
  -2   2   2   11.30    1.90
  -2   2   2   17.60    2.60
  -2   2   2   11.90    2.00
  -2   2   2   10.90    2.20
  -2   2   2   15.20    2.40
  -2   2   2   14.10    2.10
   3  -2  -2   21.60    3.30
   3  -2  -2   18.70    2.00
   3  -2  -2   20.90    2.60
   3  -2  -2   19.90    2.00
   3  -2  -2   20.50    2.40
  -3   2   2   17.40    2.10
  -3   2   2   24.00    3.60
  -3   2   2   18.30    2.30
  -3   2   2   18.20    2.30
  -3   2   2   20.60    2.60
  -3   2   2   19.30    2.20
   4  -2  -2   33.80    2.70
   4  -2  -2   30.90    3.20
   4  -2  -2   42.30    3.50
   4  -2  -2   32.50    3.70
   4  -2  -2   33.40    3.70
  -4   2   2   34.80    3.10
  -4   2   2   32.10    3.20
  -4   2   2   40.30    3.80
  -4   2   2   32.20    3.30
  -4   2   2   31.90    3.00
  -4   2   2   30.00    3.60
   5  -2  -2  397.86   25.60
   5  -2  -2  413.36   25.20
   5  -2  -2  375.66   25.90
   5  -2  -2  414.26   25.10
  -5   2   2  353.86   25.10
  -5   2   2  377.26   25.70
  -5   2   2  405.86   25.00
  -5   2   2  415.06   25.00
  -5   2   2  395.16   25.20
  -5   2   2  375.46   26.10
   6  -2  -2  292.77   17.40
   6  -2  -2  264.87   17.30
   6  -2  -2  270.67   17.90
  -6   2   2  261.47   17.50
  -6   2   2  246.38   18.50
  -6   2   2  253.47   17.20
  -6   2   2  268.27   17.50
  -6   2   2  264.17   17.30
  -6   2   2  247.98   18.10
   7  -2  -2   69.19    5.80
   7  -2  -2   62.99    5.00
  -7   2   2   62.49    6.10
  -7   2   2   54.39    5.10
  -7   2   2   59.19    5.20
  -7   2   2   59.49    5.10
  -7   2   2   63.79    6.40
  -7   2   2   59.19    5.10
   8  -2  -2 1306.37   81.59
   8  -2  -2 1301.97   80.59
   8  -2  -2 1353.66   80.59
  -8   2   2 1315.97   82.29
  -8   2   2 1346.57   81.09
  -8   2   2 1165.58   80.89
  -8   2   2 1350.66   80.99
  -8   2   2 1316.97   80.99
  -8   2   2 1332.47   82.89
   9  -2  -2  260.47   18.10
   9  -2  -2  270.27   17.00
   9  -2  -2  274.77   16.90
  -9   2   2  263.77   18.90
  -9   2   2  259.27   17.50
  -9   2   2  258.27   17.60
  -9   2   2  245.28   17.40
  -9   2   2  258.47   19.50
  -9   2   2  252.47   17.50
  10  -2  -2  300.67   19.10
 -10   2   2  342.97   22.10
 -10   2   2  274.67   20.00
 -10   2   2  298.17   20.40
 -10   2   2  319.07   23.50
 -10   2   2  292.27   20.30
 -10   2   2  319.57   20.10
 -10   2   2  307.87   22.80
 -11   2   2   83.29   12.10
 -11   2   2   47.70    5.10
 -11   2   2   56.79    8.60
 -11   2   2   53.49    4.60
 -11   2   2   46.20    4.60
 -11   2   2   51.29    5.00
 -11   2   2   49.30    6.30
 -12   2   2  100.09   11.30
 -12   2   2  110.59    8.00
 -12   2   2  121.99    7.90
 -12   2   2   97.89    8.80
 -12   2   2  118.09   10.30
 -12   2   2  100.39   11.00
 -12   2   2  112.49   11.50
 -13  -1  -2   22.80    4.60
 -13  -1  -2   11.60    4.60
 -13  -1  -2   20.00    2.40
 -13  -1  -2   20.10    5.20
 -12  -1  -2   10.80    3.50
 -12  -1  -2   16.60    4.20
 -12  -1  -2   20.00    2.30
 -12  -1  -2   23.30    2.30
 -12  -1  -2   16.60    4.90
 -11  -1  -2    5.60    2.90
 -11  -1  -2    7.70    1.60
 -11  -1  -2   10.30    3.40
 -11  -1  -2    7.90    1.70
 -11  -1  -2    5.40    2.60
 -10  -1  -2   25.50    5.50
 -10  -1  -2   31.70    5.40
 -10  -1  -2   25.30    2.30
  -9  -1  -2    9.50    2.80
  -9  -1  -2    3.70    2.20
  -9  -1  -2    3.80    1.00
  -8  -1  -2    7.20    2.40
  -8  -1  -2    6.50    1.10
  -8  -1  -2   10.70    2.40
  -8  -1  -2    8.50    3.00
  -8  -1  -2    7.40    1.00
  -7  -1  -2   22.80    1.60
  -7  -1  -2   28.00    3.60
  -7  -1  -2   24.40    3.90
  -6  -1  -2    3.90    0.80
  -6  -1  -2    4.80    0.90
  -6  -1  -2    5.40    1.70
  -6  -1  -2    3.80    1.90
  -6  -1  -2    5.10    1.60
  -5  -1  -2    3.30    0.90
  -5  -1  -2    2.60    1.20
  -5  -1  -2    3.20    0.70
  -5  -1  -2    5.10    1.80
  -5  -1  -2    1.50    1.10
  -4  -1  -2   14.80    1.40
  -4  -1  -2   14.40    1.70
  -4  -1  -2   17.00    2.80
   4   1   2   13.10    1.20
   4   1   2   10.60    2.20
   4   1   2   14.80    1.30
  -3  -1  -2    9.70    1.00
  -3  -1  -2    8.80    1.00
  -3  -1  -2    9.80    1.20
  -3  -1  -2   14.30    2.30
   3   1   2   12.90    1.30
   3   1   2   14.40    2.20
   3   1   2   12.10    1.20
  -2  -1  -2    1.00    0.80
  -2  -1  -2   -0.20    0.60
  -2  -1  -2    0.30    0.40
  -2  -1  -2    0.70    0.90
  -2  -1  -2    0.20    0.60
  -2  -1  -2    0.80    0.70
   2   1   2    0.50    0.60
   2   1   2    0.20    0.40
   2   1   2    0.20    0.80
   2   1   2    0.70    0.40
   2   1   2    0.30    0.80
  -1  -1  -2    6.00    1.20
  -1  -1  -2    5.70    1.10
  -1  -1  -2    9.40    1.50
  -1  -1  -2    4.20    1.00
  -1  -1  -2    6.20    1.20
  -1  -1  -2    7.90    1.30
   1   1   2    2.80    0.80
   1   1   2    7.80    1.30
   1   1   2    4.20    1.00
   0  -1  -2    0.30    0.50
   0  -1  -2    0.20    0.60
   0  -1  -2    0.30    0.70
   0   1   2    1.10    0.60
   0   1   2   -0.20    0.70
   0   1   2   -0.40    0.30
   0   1   2    1.00    0.70
   0   1   2   -1.00    0.40
   1  -1  -2    0.70    0.90
   1  -1  -2    0.30    1.20
   1  -1  -2    1.10    0.80
  -1   1   2    1.60    1.20
  -1   1   2   -0.10    0.80
  -1   1   2    1.20    0.90
  -1   1   2    0.60    0.90
  -1   1   2    1.60    1.00
  -1   1   2    1.80    0.90
   2  -1  -2    0.50    0.80
   2  -1  -2    0.80    0.80
   2  -1  -2   -0.20    1.30
  -2   1   2    1.20    1.00
  -2   1   2    0.70    0.80
  -2   1   2    0.60    1.20
  -2   1   2   -0.50    1.40
  -2   1   2    0.50    1.00
  -2   1   2    0.10    0.80
   3  -1  -2    9.80    1.70
   3  -1  -2   11.00    2.20
   3  -1  -2    8.50    1.10
   3  -1  -2    9.70    1.70
  -3   1   2    7.90    1.50
  -3   1   2   14.20    1.70
  -3   1   2    9.10    2.30
  -3   1   2   12.40    2.00
  -3   1   2    9.50    2.30
  -3   1   2    8.60    1.70
   4  -1  -2    1.70    1.00
   4  -1  -2    1.90    1.10
   4  -1  -2    1.10    1.50
  -4   1   2    2.70    1.90
  -4   1   2    1.30    1.00
  -4   1   2    1.00    1.00
  -4   1   2   -0.20    1.00
  -4   1   2    1.10    0.90
  -4   1   2    1.90    1.00
   5  -1  -2    0.50    0.90
   5  -1  -2    0.90    0.90
   5  -1  -2    0.30    1.30
  -5   1   2    0.70    1.00
  -5   1   2   -0.10    0.80
  -5   1   2    0.50    0.90
  -5   1   2    1.60    1.00
  -5   1   2    0.80    1.80
  -5   1   2   -0.40    1.00
   6  -1  -2    1.40    0.90
   6  -1  -2   -0.50    0.70
   6  -1  -2    0.50    1.60
  -6   1   2    1.00    1.00
  -6   1   2    0.50    2.10
  -6   1   2   -1.40    1.20
  -6   1   2    1.40    1.00
  -6   1   2    1.20    1.00
  -6   1   2    1.20    1.00
   7  -1  -2    8.30    2.60
   7  -1  -2    7.60    1.50
   7  -1  -2   10.20    1.80
  -7   1   2    5.10    1.60
  -7   1   2    7.10    2.70
  -7   1   2    6.60    1.60
  -7   1   2    4.80    1.50
  -7   1   2    7.80    1.80
  -7   1   2    8.70    3.10
   8  -1  -2   64.79    4.70
  -8   1   2   56.69    5.00
  -8   1   2   64.29    5.10
  -8   1   2   57.09    5.00
  -8   1   2   65.59    5.10
  -8   1   2   48.70    6.20
  -8   1   2   77.89    7.20
  -9   1   2    3.00    1.40
  -9   1   2    0.40    1.20
  -9   1   2    0.10    2.20
  -9   1   2   -0.80    1.60
  -9   1   2    1.10    1.30
 -10   1   2    3.70    1.30
 -10   1   2    2.20    2.60
 -10   1   2    4.30    1.70
 -10   1   2    5.20    2.90
 -10   1   2    4.60    3.10
 -10   1   2    3.50    1.70
 -11   1   2   16.30    2.00
 -11   1   2   16.40    3.10
 -11   1   2   28.40    6.10
 -11   1   2   18.90    4.70
 -11   1   2   16.50    2.00
 -11   1   2   21.20    4.80
 -12   1   2    8.00    4.30
 -12   1   2   11.00    2.60
 -12   1   2   11.00    2.70
 -12   1   2   11.10    4.00
 -12   1   2   14.00    4.50
 -13   0  -2   -1.70    2.10
 -13   0  -2   -2.70    2.10
 -13   0  -2    0.20    2.00
 -13   0  -2    1.00    1.40
 -12   0  -2   13.80    3.50
 -12   0  -2   10.00    3.90
 -12   0  -2   15.60    2.50
 -12   0  -2   11.80    2.50
 -12   0  -2   15.30    5.40
 -11   0  -2    1.10    1.90
 -11   0  -2    0.00    1.00
 -11   0  -2   -1.00    1.90
 -11   0  -2    3.10    2.10
 -11   0  -2    0.00    1.20
 -10   0  -2    3.30    2.00
 -10   0  -2    2.90    2.70
 -10   0  -2    0.90    1.90
 -10   0  -2    4.10    1.30
 -10   0  -2    2.90    1.40
  -9   0  -2   -0.80    0.60
  -9   0  -2   -0.60    1.30
  -9   0  -2   -0.20    1.00
  -9   0  -2   -1.50    1.20
  -9   0  -2    0.10    0.60
  -9   0  -2   -0.10    0.80
  -9   0  -2    0.40    1.80
  -8   0  -2    6.50    2.40
  -8   0  -2    6.50    1.30
  -8   0  -2    6.40    2.80
  -8   0  -2    7.30    2.20
  -8   0  -2    7.60    1.50
  -8   0  -2    7.30    1.40
  -8   0  -2    6.80    1.40
  -7   0  -2    0.00    0.60
  -7   0  -2    0.90    0.80
  -7   0  -2    1.50    1.20
  -7   0  -2    1.30    1.50
  -7   0  -2    0.50    0.70
  -7   0  -2    1.30    0.80
   7   0   2   -0.10    0.40
  -6   0  -2  443.46   29.70
  -6   0  -2  500.85   29.30
  -6   0  -2  414.86   30.20
  -6   0  -2  466.45   28.60
  -6   0  -2  447.86   28.80
  -6   0  -2  451.75   28.80
   6   0   2  482.95   28.60
   6   0   2  489.35   29.70
   6   0   2  470.55   28.70
  -5   0  -2    0.00    1.30
  -5   0  -2   -0.10    0.70
  -5   0  -2   -0.30    0.70
  -5   0  -2    0.40    0.90
  -5   0  -2    0.60    0.60
  -5   0  -2   -1.10    0.60
  -5   0  -2    0.50    0.80
   5   0   2    0.40    0.70
   5   0   2   -0.20    1.00
   5   0   2    0.40    0.80
  -4   0  -2 7150.08  434.16
   4   0   2 6859.51  434.56
  -3   0  -2    0.10    0.70
  -3   0  -2    0.60    0.80
  -3   0  -2    0.60    0.70
  -3   0  -2    0.10    0.70
  -3   0  -2    0.20    0.60
  -3   0  -2    0.00    0.80
   3   0   2    0.20    0.80
   3   0   2   -0.10    0.80
   3   0   2    0.70    0.70
   3   0   2    0.30    0.70
  -2   0  -2  449.26   29.60
  -2   0  -2  504.35   29.80
  -2   0  -2  495.35   30.00
  -2   0  -2  511.45   29.90
   2   0   2  537.55   29.80
   2   0   2  474.45   30.00
   2   0   2  442.46   29.80
   2   0   2  466.55   29.70
  -1   0  -2    1.30    0.90
  -1   0  -2    0.30    0.60
  -1   0  -2   -0.50    0.60
  -1   0  -2   -0.40    0.90
  -1   0  -2   -0.60    0.60
  -1   0  -2    0.60    0.70
   1   0   2    0.80    0.70
   1   0   2    0.30    0.80
   1   0   2    0.10    0.40
   1   0   2    0.80    0.40
   1   0   2   -0.20    0.60
   1   0   2   -0.10    0.80
   1   0  -2    0.70    1.20
   1   0  -2    0.40    0.70
   1   0  -2    0.10    0.80
   1   0  -2    0.20    0.30
   1   0  -2   -0.10    0.80
  -1   0   2    1.20    1.00
  -1   0   2    0.90    0.90
  -1   0   2    0.20    1.00
  -1   0   2    2.40    1.40
  -1   0   2    0.40    1.00
   2   0  -2 2110.09  138.39
   2   0  -2 2042.40  138.69
   2   0  -2 2295.77  137.99
   2   0  -2 2292.27  137.99
   2   0  -2 2394.66  138.39
  -2   0   2 2482.45  138.49
  -2   0   2 2478.15  138.39
  -2   0   2 2080.09  138.39
   3   0  -2    0.10    0.90
   3   0  -2    0.80    0.90
   3   0  -2   -0.20    1.10
  -3   0   2    0.00    0.90
  -3   0   2   -0.10    0.80
  -3   0   2   -1.30    1.40
  -3   0   2    1.10    0.90
  -3   0   2   -0.40    1.10
   4   0  -2 1573.44   89.19
   4   0  -2 1474.95   89.29
   4   0  -2 1533.15   89.99
  -4   0   2 1449.95   90.19
  -4   0   2 1466.15   89.19
  -4   0   2 1447.56   89.29
  -4   0   2 1292.27   88.89
  -4   0   2 1473.75   89.19
  -4   0   2 1416.66   90.19
   5   0  -2    0.80    0.80
   5   0  -2    2.10    1.60
   5   0  -2    0.20    0.90
  -5   0   2    0.30    0.80
  -5   0   2   -0.20    0.60
  -5   0   2   -0.90    0.70
  -5   0   2   -0.70    1.00
  -5   0   2    0.30    0.90
  -5   0   2    0.00    1.70
   6   0  -2 1824.22  114.29
   6   0  -2 1936.11  115.49
   6   0  -2 1977.20  114.19
  -6   0   2 1837.22  114.29
  -6   0   2 1682.63  114.49
  -6   0   2 1923.81  116.19
  -6   0   2 1916.71  114.49
  -6   0   2 1901.91  116.19
   7   0  -2    1.10    1.70
   7   0  -2   -0.70    0.60
   7   0  -2   -0.40    0.60
  -7   0   2   -0.70    0.80
  -7   0   2   -0.40    0.90
  -7   0   2   -0.50    1.70
  -7   0   2    0.30    0.80
  -7   0   2    1.40    1.00
  -7   0   2   -1.90    1.10
  -8   0   2   34.30    3.20
  -8   0   2   39.60    6.40
  -8   0   2   37.50    3.40
  -8   0   2   60.89    8.10
  -8   0   2   33.30    3.20
  -9   0   2   -2.10    1.30
  -9   0   2    0.20    1.00
  -9   0   2    0.20    1.10
  -9   0   2    1.70    1.00
  -9   0   2    0.40    2.30
 -10   0   2   44.30    3.10
 -10   0   2   62.59    8.70
 -10   0   2   42.20    3.00
 -10   0   2   42.60    4.00
 -10   0   2   43.20    7.30
 -10   0   2   43.20    4.10
 -10   0   2   34.30    6.20
 -11   0   2    2.20    2.90
 -11   0   2    3.10    2.70
 -11   0   2   -1.10    1.20
 -11   0   2    2.60    2.90
 -12   0   2  100.39    7.60
 -12   0   2   82.69    9.80
 -12   0   2   91.69   10.20
 -12   0   2  101.49    7.80
 -12   0   2  103.39   10.50
 -13   1  -2   22.20    5.20
 -13   1  -2   34.10    3.80
 -13   1  -2   32.30    3.60
 -13   1  -2   25.60    6.30
 -12   1  -2   79.89    6.20
 -12   1  -2   69.49    8.70
 -12   1  -2   58.89    7.50
 -12   1  -2   76.99    6.20
 -11   1  -2   11.30    2.60
 -11   1  -2   13.00    2.80
 -11   1  -2   10.90    3.60
 -11   1  -2    8.00    4.10
 -11   1  -2   10.10    1.80
 -11   1  -2   13.90    2.60
 -11   1  -2   10.70    1.40
 -10   1  -2    7.80    1.80
 -10   1  -2    7.90    2.90
 -10   1  -2   11.30    2.20
 -10   1  -2   12.00    2.30
 -10   1  -2    9.80    3.70
 -10   1  -2    8.10    1.70
 -10   1  -2   10.10    2.30
  -9   1  -2   22.40    4.80
  -9   1  -2   26.70    2.70
  -9   1  -2   20.10    2.40
  -9   1  -2   20.00    4.00
  -9   1  -2   23.10    2.60
  -9   1  -2   20.20    2.40
   9  -1   2   18.60    1.70
  -8   1  -2   23.80    2.70
  -8   1  -2   32.60    2.90
  -8   1  -2   24.00    2.70
  -8   1  -2   32.20    3.90
  -8   1  -2   20.70    4.60
   8  -1   2   34.60    2.70
   8  -1   2   29.00    3.60
   8  -1   2   25.90    2.50
  -7   1  -2    0.20    1.20
  -7   1  -2    0.90    1.00
  -7   1  -2   -0.10    1.00
  -7   1  -2    2.10    1.60
  -7   1  -2    0.80    1.00
  -7   1  -2    0.00    0.90
  -7   1  -2    1.10    1.00
   7  -1   2    1.10    1.40
   7  -1   2    0.50    0.80
   7  -1   2    2.40    1.00
  -6   1  -2   10.60    1.90
  -6   1  -2   12.30    2.70
  -6   1  -2   14.60    1.70
  -6   1  -2   10.60    1.80
  -6   1  -2   11.10    2.70
  -6   1  -2    8.70    1.80
   6  -1   2   11.20    1.90
   6  -1   2   16.90    3.10
  -5   1  -2   13.70    1.80
  -5   1  -2   21.30    2.50
  -5   1  -2   19.20    2.10
  -5   1  -2   14.20    2.90
  -5   1  -2   18.30    2.10
   5  -1   2   19.20    2.40
   5  -1   2   17.20    2.00
  -4   1  -2   10.10    0.90
  -4   1  -2    8.00    1.60
  -4   1  -2    6.70    1.50
  -4   1  -2    8.30    1.50
  -4   1  -2    4.20    1.60
  -4   1  -2    3.90    1.70
  -4   1  -2    8.40    1.70
   4  -1   2    9.80    0.90
   4  -1   2    8.30    1.90
   4  -1   2    6.60    0.90
   4  -1   2    7.40    1.60
   4  -1   2   11.40    2.50
   4  -1   2   11.60    1.70
  -3   1  -2    5.80    1.50
  -3   1  -2    7.20    1.50
  -3   1  -2    7.60    2.10
  -3   1  -2    5.30    1.30
  -3   1  -2    5.40    1.30
  -3   1  -2    6.00    1.30
   3  -1   2    7.40    1.40
   3  -1   2    4.00    1.20
   3  -1   2    4.20    1.60
   3  -1   2    4.50    1.30
  -2   1  -2    2.30    1.20
  -2   1  -2    1.90    1.00
  -2   1  -2    1.00    1.00
  -2   1  -2    0.70    0.90
  -2   1  -2    1.00    0.80
  -2   1  -2    0.50    1.00
   2  -1   2    1.50    1.00
   2  -1   2    1.10    1.10
   2  -1   2    0.30    0.70
   2  -1   2    2.20    1.10
   2  -1   2    1.50    0.90
  -1   1  -2    1.50    0.90
  -1   1  -2    1.40    0.80
  -1   1  -2   -0.10    1.00
  -1   1  -2    2.90    1.00
  -1   1  -2    2.10    1.00
  -1   1  -2    1.30    1.00
   1  -1   2    1.20    0.90
   1  -1   2    1.00    1.00
   1  -1   2    1.70    0.80
   1  -1   2    0.70    0.70
   1  -1   2    2.30    1.10
   1  -1   2    1.60    1.00
   0   1  -2   -0.30    0.90
   0   1  -2   -0.40    0.90
   0   1  -2    1.00    0.90
   0   1  -2    1.70    1.00
   0   1  -2    0.40    0.70
   0   1  -2    1.40    0.90
   0  -1   2    0.50    0.80
   0  -1   2    0.50    0.90
   0  -1   2    1.90    1.00
   0  -1   2    0.30    0.90
   0  -1   2    1.00    0.90
   0  -1   2    1.60    0.90
   1   1  -2   -0.10    0.80
   1   1  -2   -0.50    1.10
   1   1  -2   -1.10    0.90
   1   1  -2    1.60    1.00
  -1  -1   2    0.90    0.90
  -1  -1   2    0.90    0.90
  -1  -1   2   -0.40    1.00
  -1  -1   2    0.30    0.90
  -1  -1   2    1.50    1.00
  -1  -1   2    1.50    1.30
   2   1  -2    1.40    0.60
   2   1  -2    0.90    0.60
   2   1  -2    0.20    1.20
   2   1  -2    0.00    0.80
   2   1  -2    2.30    1.30
  -2  -1   2   -0.10    1.20
  -2  -1   2    0.60    1.00
  -2  -1   2    0.30    1.00
  -2  -1   2   -0.30    0.70
   3   1  -2    0.40    1.30
   3   1  -2    1.90    1.00
   3   1  -2    2.10    1.00
  -3  -1   2    0.70    1.00
  -3  -1   2    1.70    1.60
  -3  -1   2    0.90    1.10
  -3  -1   2    1.40    0.90
   4   1  -2   -0.20    0.70
   4   1  -2   -0.50    0.70
   4   1  -2    0.20    1.50
  -4  -1   2   -0.30    0.70
  -4  -1   2    2.40    1.00
  -4  -1   2    2.40    1.70
  -4  -1   2    1.00    1.00
   5   1  -2    6.20    1.20
   5   1  -2    5.50    1.20
   5   1  -2    8.70    2.40
  -5  -1   2    7.20    1.50
  -5  -1   2    5.70    1.20
  -5  -1   2    6.80    1.30
  -5  -1   2    6.10    1.30
  -5  -1   2    6.30    2.50
   6   1  -2   12.30    1.20
   6   1  -2    9.70    1.10
  -6  -1   2   11.70    1.80
  -6  -1   2    9.20    1.50
  -6  -1   2   10.30    3.00
  -6  -1   2   12.40    1.50
  -6  -1   2    8.30    1.70
  -6  -1   2   10.50    2.70
  -7  -1   2    0.70    1.00
  -7  -1   2    0.90    0.90
  -7  -1   2    2.20    2.20
  -7  -1   2    1.70    1.00
  -7  -1   2    3.40    2.20
  -7  -1   2    1.60    0.90
  -8  -1   2   38.90    3.10
  -8  -1   2   40.50    3.40
  -8  -1   2   42.50    5.20
  -9  -1   2   -4.20    1.90
  -9  -1   2    3.20    1.30
  -9  -1   2    1.00    1.90
 -10  -1   2    0.50    1.30
 -10  -1   2    2.80    2.30
 -10  -1   2    0.70    2.00
 -10  -1   2    2.10    2.80
 -10  -1   2   -0.20    1.20
 -11  -1   2   25.90    2.70
 -11  -1   2   14.00    4.40
 -11  -1   2   14.90    5.00
 -11  -1   2   27.10    3.00
 -11  -1   2   14.70    4.70
 -12  -1   2   52.79    9.40
 -12  -1   2   67.59    8.10
 -12  -1   2   62.99    5.40
 -12  -1   2   72.69    8.40
 -13   2  -2   16.70    3.50
 -13   2  -2   20.40    5.10
 -13   2  -2   16.50    2.50
 -13   2  -2    4.70    4.70
 -13   2  -2   15.20    5.40
 -12   2  -2  650.13   42.20
 -12   2  -2  700.13   42.10
 -12   2  -2  649.43   46.40
 -12   2  -2  661.93   42.90
 -12   2  -2  723.03   47.80
 -12   2  -2  670.93   42.90
 -12   2  -2  669.53   42.10
 -11   2  -2   65.59    5.50
 -11   2  -2   52.89    4.90
 -11   2  -2   62.69    5.20
 -11   2  -2   53.49    4.70
 -11   2  -2   52.09    5.20
 -11   2  -2   71.69   11.20
 -11   2  -2   57.89    6.90
 -10   2  -2  369.36   24.80
 -10   2  -2  322.97   22.90
 -10   2  -2  351.66   22.80
 -10   2  -2  364.56   22.90
 -10   2  -2  349.47   22.30
 -10   2  -2  321.27   25.30
 -10   2  -2  340.97   22.70
  10  -2   2  344.07   22.00
  10  -2   2  359.86   21.90
  -9   2  -2   15.00    2.70
  -9   2  -2   13.30    2.90
  -9   2  -2   13.70    3.80
  -9   2  -2   13.30    2.70
  -9   2  -2   13.10    4.50
  -9   2  -2   18.60    2.60
  -9   2  -2   14.60    2.90
   9  -2   2   15.80    2.50
   9  -2   2   14.80    3.70
   9  -2   2   14.70    2.40
  -8   2  -2  119.69    9.10
  -8   2  -2  118.19    8.50
  -8   2  -2  140.59    9.20
  -8   2  -2  122.19    9.00
  -8   2  -2  127.49    9.30
  -8   2  -2  114.39   10.70
  -8   2  -2  125.19   10.20
   8  -2   2  115.19    8.70
   8  -2   2  143.69    9.00
   8  -2   2  127.59   10.00
  -7   2  -2  670.83   43.20
  -7   2  -2  673.83   42.40
  -7   2  -2  682.03   44.10
  -7   2  -2  685.63   43.00
  -7   2  -2  692.43   43.20
  -7   2  -2  700.63   45.00
  -7   2  -2  676.13   43.00
   7  -2   2  711.43   43.10
   7  -2   2  725.83   43.00
   7  -2   2  666.43   43.80
  -6   2  -2 2307.47  143.99
  -6   2  -2 2404.26  143.29
  -6   2  -2 2335.57  145.89
  -6   2  -2 2293.27  144.29
  -6   2  -2 2181.48  145.39
  -6   2  -2 2354.26  143.99
  -6   2  -2 2398.76  144.19
   6  -2   2 2389.66  144.69
   6  -2   2 2485.95  144.79
   6  -2   2 2417.26  144.09
  -5   2  -2    5.30    1.60
  -5   2  -2    2.70    1.60
  -5   2  -2    2.60    1.30
  -5   2  -2    5.80    1.70
  -5   2  -2    6.70    2.60
  -5   2  -2    3.20    1.40
   5  -2   2    3.40    1.40
   5  -2   2    4.80    1.30
   5  -2   2    4.00    1.50
   5  -2   2    3.00    1.40
  -4   2  -2  926.81   57.69
  -4   2  -2  855.01   57.79
  -4   2  -2  972.60   58.09
  -4   2  -2  925.11   57.79
   4  -2   2  957.90   57.39
   4  -2   2  893.11   57.89
   4  -2   2  947.01   57.79
   4  -2   2 1000.10   57.59
   4  -2   2  932.11   58.59
  -3   2  -2    4.00    1.40
  -3   2  -2    4.40    1.50
  -3   2  -2    3.70    1.40
  -3   2  -2    3.60    1.40
  -3   2  -2    2.50    1.50
  -3   2  -2    3.80    1.40
   3  -2   2    4.20    1.40
   3  -2   2    6.20    2.40
   3  -2   2    4.10    1.50
   3  -2   2    3.90    1.30
   3  -2   2    3.60    0.60
   3  -2   2    1.70    1.10
  -2   2  -2  558.34   34.90
  -2   2  -2  571.64   35.00
  -2   2  -2  545.55   34.80
  -2   2  -2  544.55   34.80
   2  -2   2  564.74   34.80
   2  -2   2  567.24   35.20
   2  -2   2  547.75   34.70
   2  -2   2  578.44   35.00
   2  -2   2  555.14   35.00
  -1   2  -2   24.70    2.50
  -1   2  -2   26.00    2.50
  -1   2  -2   23.70    2.60
  -1   2  -2   27.60    2.70
  -1   2  -2   28.80    2.60
   1  -2   2   25.20    2.60
   1  -2   2   26.00    2.50
   1  -2   2   24.00    2.50
   1  -2   2   25.70    2.30
   1  -2   2   26.90    2.50
   1  -2   2   22.50    2.60
   1  -2   2   27.50    2.80
   0   2  -2 1677.03  107.59
   0   2  -2 1669.43  107.39
   0   2  -2 1853.11  107.49
   0   2  -2 1784.12  107.69
   0  -2   2 1748.93  107.49
   0  -2   2 1747.63  107.59
   0  -2   2 1631.54  107.39
   0  -2   2 1894.21  107.49
   0  -2   2 1842.42  107.59
   1   2  -2  490.15   31.20
   1   2  -2  506.45   31.50
   1   2  -2  531.75   31.30
  -1  -2   2  542.85   31.60
  -1  -2   2  455.45   31.30
  -1  -2   2  510.25   31.70
  -1  -2   2  486.45   31.50
  -1  -2   2  509.35   31.30
   2   2  -2   34.30    3.00
   2   2  -2   34.50    2.70
   2   2  -2   34.10    3.00
   2   2  -2   32.30    2.60
  -2  -2   2   39.10    3.60
  -2  -2   2   29.00    2.90
  -2  -2   2   35.60    2.90
  -2  -2   2   30.90    3.00
  -2  -2   2   38.20    3.10
   3   2  -2    3.90    1.20
   3   2  -2    4.90    1.50
  -3  -2   2    2.40    1.00
  -3  -2   2    4.90    1.40
  -3  -2   2    3.20    1.10
  -3  -2   2    1.10    1.70
  -3  -2   2    3.90    1.30
   4   2  -2  140.29    9.30
   4   2  -2  142.39    9.50
  -4  -2   2  128.89    9.20
  -4  -2   2  135.79   10.50
  -4  -2   2  151.88    9.60
  -4  -2   2  144.39    9.20
   5   2  -2    9.00    1.40
   5   2  -2    7.30    1.30
  -5  -2   2    8.00    1.50
  -5  -2   2    7.30    1.60
  -5  -2   2    6.80    1.30
  -5  -2   2    6.20    1.30
  -5  -2   2    6.30    2.50
   6   2  -2 1565.14   96.09
   6   2  -2 1669.23   96.09
  -6  -2   2 1447.06   96.59
  -6  -2   2 1633.84   96.69
  -6  -2   2 1595.74   98.49
  -6  -2   2 1541.35   96.49
  -6  -2   2 1614.84   96.49
  -7  -2   2  162.38   10.30
  -7  -2   2  153.48   10.10
  -7  -2   2  154.48   10.20
  -7  -2   2  145.19   12.20
  -7  -2   2  157.38   12.40
  -7  -2   2  154.98   10.30
  -8  -2   2   18.40    1.50
  -8  -2   2   14.50    4.00
  -8  -2   2   17.60    1.60
  -8  -2   2   18.60    4.40
  -8  -2   2   17.40    2.20
  -8  -2   2   20.60    2.10
  -9  -2   2   27.80    5.70
  -9  -2   2   35.70    6.80
  -9  -2   2   30.30    3.10
  -9  -2   2   27.90    2.80
 -10  -2   2   85.39    8.80
 -10  -2   2   69.69    8.00
 -10  -2   2   77.29    8.00
 -10  -2   2   80.19    5.80
 -10  -2   2   69.69    5.80
 -11  -2   2   49.40    8.40
 -11  -2   2   40.60    3.80
 -11  -2   2   37.60    7.60
 -11  -2   2   45.90    7.50
 -11  -2   2   42.30    4.00
 -12  -2   2  466.25   35.00
 -12  -2   2  482.75   34.90
 -12  -2   2  493.55   35.30
 -12  -2   2  528.35   31.70
 -12  -2   2  498.45   31.60
 -13   3  -2   33.40    4.90
 -13   3  -2   42.80    4.70
 -13   3  -2   35.90    8.10
 -13   3  -2   34.10    6.80
 -13   3  -2   22.10    3.70
 -13   3  -2   31.00    3.60
 -12   3  -2    0.20    1.90
 -12   3  -2    4.80    2.20
 -12   3  -2    0.20    1.50
 -12   3  -2    4.70    3.20
 -12   3  -2    1.70    3.30
 -12   3  -2    1.90    1.80
 -11   3  -2    1.10    1.60
 -11   3  -2    1.00    2.40
 -11   3  -2    0.10    1.80
 -11   3  -2    3.00    2.00
 -11   3  -2    1.20    3.00
  11  -3   2   -1.50    1.00
 -10   3  -2   57.19    5.70
 -10   3  -2   72.69    5.90
 -10   3  -2   61.19    5.70
 -10   3  -2   69.79    6.00
 -10   3  -2   50.99    6.60
 -10   3  -2   74.99    8.20
  10  -3   2   63.59    5.30
  10  -3   2   54.99    6.40
  -9   3  -2   38.00    4.10
  -9   3  -2   37.30    6.20
  -9   3  -2   32.10    3.90
  -9   3  -2   31.00    3.80
  -9   3  -2   52.69    6.30
   9  -3   2   41.40    3.90
   9  -3   2   39.50    3.90
   9  -3   2   35.90    4.60
  -8   3  -2   26.50    3.20
  -8   3  -2   26.40    3.20
  -8   3  -2   15.30    3.60
  -8   3  -2   23.80    3.60
  -8   3  -2   24.40    3.10
  -8   3  -2   24.80    5.50
   8  -3   2   18.50    3.80
   8  -3   2   21.80    2.80
  -7   3  -2   24.20    4.50
  -7   3  -2   18.50    4.10
  -7   3  -2   20.20    3.20
  -7   3  -2   27.90    3.00
  -7   3  -2   19.90    3.30
  -7   3  -2   20.10    3.30
   7  -3   2   21.50    3.80
   7  -3   2   18.50    3.40
   7  -3   2   26.70    4.00
  -6   3  -2   53.19    4.70
  -6   3  -2   40.20    4.30
  -6   3  -2   60.89    5.00
  -6   3  -2   48.20    5.00
  -6   3  -2   64.59    6.00
   6  -3   2   57.69    3.90
   6  -3   2   46.20    3.40
   6  -3   2   53.29    5.00
   6  -3   2   41.00    4.40
  -5   3  -2   22.80    2.80
  -5   3  -2   26.10    3.00
  -5   3  -2   25.20    3.50
  -5   3  -2   19.10    3.80
  -5   3  -2   18.70    4.60
   5  -3   2   24.70    2.50
   5  -3   2   28.40    3.20
   5  -3   2   20.80    2.70
  -4   3  -2   44.90    4.50
  -4   3  -2   44.30    4.30
  -4   3  -2   41.30    4.10
  -4   3  -2   56.99    5.10
  -4   3  -2   50.89    4.30
  -4   3  -2   47.80    4.40
   4  -3   2   46.20    4.40
   4  -3   2   49.40    4.10
   4  -3   2   52.69    3.40
  -3   3  -2   36.90    3.20
  -3   3  -2   33.00    3.30
  -3   3  -2   25.60    2.90
  -3   3  -2   31.00    3.40
  -3   3  -2   29.70    3.10
  -3   3  -2   23.60    3.00
   3  -3   2   23.60    2.80
   3  -3   2   26.80    3.20
   3  -3   2   27.80    3.00
   3  -3   2   29.70    3.10
   3  -3   2   25.00    2.90
  -2   3  -2    4.90    1.70
  -2   3  -2    3.10    1.70
  -2   3  -2    2.40    1.40
  -2   3  -2    3.60    1.70
  -2   3  -2    4.10    1.50
  -2   3  -2    5.00    1.70
   2  -3   2    1.60    1.30
   2  -3   2    3.70    1.70
   2  -3   2    3.30    1.30
   2  -3   2    0.90    1.20
   2  -3   2    4.00    1.80
   2  -3   2    2.70    1.50
  -1   3  -2   17.00    2.50
  -1   3  -2   16.90    2.10
  -1   3  -2   13.10    2.30
  -1   3  -2   18.70    2.80
  -1   3  -2   16.00    2.50
   1  -3   2   19.70    2.30
   1  -3   2   15.50    2.50
   1  -3   2   21.30    2.40
   1  -3   2   15.80    2.60
   1  -3   2   18.60    2.40
   1  -3   2   14.70    2.00
   0   3  -2    1.50    1.30
   0   3  -2    0.60    1.20
   0   3  -2   -0.10    1.00
   0   3  -2    2.30    1.10
   0   3  -2    1.20    1.30
   0  -3   2    0.40    1.10
   0  -3   2    1.30    1.20
   0  -3   2    0.40    0.80
   0  -3   2    1.50    1.20
   0  -3   2    2.20    1.40
   1   3  -2   31.10    2.70
   1   3  -2   33.50    2.80
   1   3  -2   28.80    2.60
   1   3  -2   25.50    2.80
  -1  -3   2   28.60    2.50
  -1  -3   2   23.00    2.70
  -1  -3   2   27.10    2.80
  -1  -3   2   25.20    2.80
  -1  -3   2   24.60    3.10
  -1  -3   2   25.90    2.80
   2   3  -2    2.20    1.20
   2   3  -2    3.30    1.30
   2   3  -2    1.60    0.90
  -2  -3   2    2.60    1.20
  -2  -3   2    2.40    1.20
  -2  -3   2    1.80    1.10
  -2  -3   2    2.50    1.70
  -2  -3   2    2.30    1.20
  -2  -3   2    2.30    1.20
   3   3  -2    1.90    1.20
   3   3  -2    0.70    0.90
  -3  -3   2    0.10    0.90
  -3  -3   2    0.00    0.90
  -3  -3   2    1.30    1.00
  -3  -3   2   -1.20    1.20
  -3  -3   2    1.60    1.20
   4   3  -2   34.10    3.10
  -4  -3   2   40.60    3.40
  -4  -3   2   39.00    3.40
  -4  -3   2   32.60    3.10
  -4  -3   2   44.80    4.60
   5   3  -2    3.50    1.10
   5   3  -2    4.30    1.20
  -5  -3   2    3.40    1.20
  -5  -3   2    3.90    1.40
  -5  -3   2    3.90    2.20
  -5  -3   2    1.10    1.00
  -5  -3   2    3.20    1.30
   6   3  -2   24.40    2.00
   6   3  -2   26.30    2.10
  -6  -3   2   26.70    2.70
  -6  -3   2   26.20    2.50
  -6  -3   2   25.50    2.50
  -7  -3   2   17.70    2.00
  -7  -3   2   21.50    4.40
  -7  -3   2   23.50    2.40
  -7  -3   2   20.00    2.20
  -8  -3   2    0.10    1.00
  -8  -3   2   -0.20    1.10
  -8  -3   2    4.40    2.90
  -8  -3   2   -0.80    1.40
  -8  -3   2   -0.20    0.50
  -9  -3   2    7.00    1.90
  -9  -3   2    6.40    3.20
  -9  -3   2   10.60    3.80
  -9  -3   2    6.00    2.70
  -9  -3   2    8.00    1.90
 -10  -3   2   27.60    6.00
 -10  -3   2   36.30    6.30
 -10  -3   2   32.90    3.70
 -10  -3   2   43.70    7.60
 -10  -3   2   43.00    3.80
 -11  -3   2    1.80    2.10
 -11  -3   2    1.10    2.90
 -11  -3   2    4.00    1.50
 -12   4  -2   19.70    5.50
 -12   4  -2   18.90    3.80
 -12   4  -2   17.40    3.60
 -12   4  -2   32.00    8.20
 -12   4  -2   18.10    4.00
 -12   4  -2   17.90    4.20
  12  -4   2   25.90    3.50
  12  -4   2   23.30    4.70
 -11   4  -2    8.00    3.80
 -11   4  -2    7.50    3.00
 -11   4  -2   12.00    3.10
 -11   4  -2    9.60    2.90
 -11   4  -2   15.80    6.00
 -11   4  -2    3.70    2.40
  11  -4   2   10.50    2.70
  11  -4   2   12.60    2.70
 -10   4  -2   21.70    3.90
 -10   4  -2   30.40    5.80
 -10   4  -2   34.60   10.70
 -10   4  -2   28.00    4.70
  10  -4   2   22.40    3.80
  10  -4   2   34.80    6.20
  -9   4  -2   54.49    7.30
  -9   4  -2   54.19    5.80
  -9   4  -2   75.79    7.40
  -9   4  -2   59.89    6.00
  -9   4  -2   58.29    5.80
  -9   4  -2   58.69    5.80
   9  -4   2   66.89    5.80
   9  -4   2   68.99    5.70
   9  -4   2   60.89    6.40
  -8   4  -2 1160.48   68.69
  -8   4  -2 1118.19   68.89
  -8   4  -2 1035.20   68.49
  -8   4  -2 1048.20   70.39
  -8   4  -2 1111.39   69.79
  -8   4  -2 1114.19   68.89
   8  -4   2 1186.78   69.69
   8  -4   2 1007.50   68.39
  -7   4  -2   15.50    4.20
  -7   4  -2   11.00    2.80
  -7   4  -2   12.90    3.00
  -7   4  -2   14.80    3.00
  -7   4  -2   11.70    2.90
  -7   4  -2    8.70    2.80
   7  -4   2   11.20    2.70
   7  -4   2    9.30    2.60
   7  -4   2   12.10    2.20
   7  -4   2   14.70    2.10
   7  -4   2    9.50    1.10
   7  -4   2   13.50    3.60
  -6   4  -2  101.09    8.30
  -6   4  -2  114.29    8.70
  -6   4  -2  100.49    8.40
  -6   4  -2   95.59    8.20
  -6   4  -2  111.19    9.00
  -6   4  -2  110.49    9.40
   6  -4   2  103.59    8.60
   6  -4   2  116.79    7.90
   6  -4   2   95.49    8.20
   6  -4   2  114.59    7.20
   6  -4   2  114.69    7.80
  -5   4  -2 1112.69   66.69
  -5   4  -2 1166.08   67.69
  -5   4  -2 1040.30   66.89
  -5   4  -2  947.51   66.49
  -5   4  -2 1068.19   66.39
   5  -4   2 1117.19   65.99
   5  -4   2 1024.30   66.69
   5  -4   2 1154.38   66.69
   5  -4   2 1094.69   65.99
   5  -4   2  943.91   66.39
  -4   4  -2  242.38   19.50
  -4   4  -2  269.27   18.60
  -4   4  -2  299.37   19.50
  -4   4  -2  251.57   19.70
  -4   4  -2  298.17   19.00
  -4   4  -2  290.17   18.70
   4  -4   2  288.77   17.80
   4  -4   2  304.17   18.50
   4  -4   2  274.57   18.90
   4  -4   2  286.47   19.00
   4  -4   2  278.47   18.40
  -3   4  -2    4.40    1.70
  -3   4  -2    8.10    2.20
  -3   4  -2    8.00    2.10
  -3   4  -2    4.00    1.90
  -3   4  -2    5.50    1.90
  -3   4  -2    9.20    2.30
   3  -4   2    7.50    2.00
   3  -4   2    6.80    2.00
   3  -4   2   10.00    2.30
   3  -4   2   11.60    2.70
   3  -4   2    3.50    1.60
   3  -4   2    8.40    2.20
  -2   4  -2 1798.52  104.39
  -2   4  -2 1846.12  104.29
  -2   4  -2 1525.15  104.19
  -2   4  -2 1561.74  103.99
  -2   4  -2 1573.84  103.89
  -2   4  -2 1514.65  103.89
   2  -4   2 1762.12  103.99
   2  -4   2 1729.13  104.19
   2  -4   2 1735.43  104.39
   2  -4   2 1722.63  103.89
   2  -4   2 1862.81  104.49
  -1   4  -2 1944.91  127.99
  -1   4  -2 2305.87  128.39
  -1   4  -2 2198.18  127.89
  -1   4  -2 2056.79  127.99
  -1   4  -2 2083.29  127.69
  -1   4  -2 2192.48  127.99
   1  -4   2 1880.91  127.99
   1  -4   2 2089.39  127.89
   1  -4   2 2159.18  127.99
   1  -4   2 1963.00  127.99
   1  -4   2 2265.77  128.29
   1  -4   2 1932.01  127.69
   0   4  -2   31.50    3.40
   0   4  -2   32.40    3.30
   0   4  -2   34.30    3.60
   0   4  -2   34.20    2.90
   0   4  -2   31.60    3.20
   0  -4   2   34.20    3.40
   0  -4   2   28.30    2.90
   0  -4   2   28.60    3.30
   0  -4   2   35.40    3.40
   0  -4   2   32.40    3.30
   0  -4   2   32.20    3.40
   1   4  -2   30.30    2.70
   1   4  -2   30.50    3.10
   1   4  -2   23.30    2.90
   1   4  -2   26.40    2.80
   1   4  -2   25.60    2.70
  -1  -4   2   28.60    2.50
  -1  -4   2   27.80    3.10
  -1  -4   2   25.80    3.00
  -1  -4   2   22.80    2.90
  -1  -4   2   30.20    3.00
   2   4  -2  380.66   23.30
   2   4  -2  378.66   23.40
  -2  -4   2  354.76   23.30
  -2  -4   2  365.16   25.00
  -2  -4   2  363.16   23.70
  -2  -4   2  384.86   23.70
  -2  -4   2  375.06   24.00
  -2  -4   2  362.46   24.00
   3   4  -2  193.08   11.90
   3   4  -2  163.58   11.50
   3   4  -2  169.88   10.90
  -3  -4   2  173.88   11.50
  -3  -4   2  158.88   11.40
  -3  -4   2  165.08   12.30
  -3  -4   2  167.88   11.70
  -3  -4   2  171.88   11.70
  -3  -4   2  160.58   11.50
   4   4  -2 2278.97  125.39
   4   4  -2 1978.10  125.09
  -4  -4   2 2214.38  125.19
  -4  -4   2 1849.52  125.19
  -4  -4   2 1839.32  126.19
  -4  -4   2 2200.98  125.29
  -4  -4   2 1958.00  125.29
   5   4  -2  663.43   38.00
   5   4  -2  599.54   37.60
  -5  -4   2  577.74   37.80
  -5  -4   2  569.54   37.80
  -5  -4   2  623.64   38.00
  -5  -4   2  569.24   39.20
  -5  -4   2  618.14   37.70
   6   4  -2   35.10    2.90
   6   4  -2   35.70    3.00
  -6  -4   2   33.10    3.20
  -6  -4   2   30.90    3.30
  -6  -4   2   33.80    3.20
  -6  -4   2   36.90    5.90
  -6  -4   2   35.70    3.50
  -7  -4   2  402.46   24.90
  -7  -4   2  378.36   26.00
  -7  -4   2  426.06   27.30
  -7  -4   2  373.06   25.00
  -7  -4   2  386.46   24.90
  -8  -4   2   45.10    3.70
  -8  -4   2   63.39    6.70
  -8  -4   2   55.79    4.40
  -8  -4   2   51.69    3.80
  -8  -4   2   53.99    4.60
  -9  -4   2  340.27   21.00
  -9  -4   2  332.37   21.10
  -9  -4   2  340.47   22.90
  -9  -4   2  284.27   23.30
  -9  -4   2  312.47   23.70
 -10  -4   2  407.66   25.10
 -10  -4   2  378.16   29.10
 -10  -4   2  415.86   28.40
 -10  -4   2  381.46   26.90
 -10  -4   2  366.06   24.90
 -11  -4   2   28.70    5.90
 -11  -4   2   30.60    4.20
 -11  -4   2   27.60    4.10
 -11  -4   2   32.70    7.50
 -11  -4   2   50.59    8.30
 -12   5  -2    8.50    2.60
 -12   5  -2    4.40    2.40
 -12   5  -2    6.50    3.40
 -12   5  -2    6.30    2.90
 -12   5  -2    8.10    2.80
 -12   5  -2   12.80    5.50
  12  -5   2   10.40    3.10
  12  -5   2    5.20    3.40
  12  -5   2    5.00    2.10
 -11   5  -2   42.70    5.20
 -11   5  -2   29.70    5.20
 -11   5  -2   50.09    5.30
 -11   5  -2   43.20    7.20
 -11   5  -2   45.40    5.50
 -11   5  -2   46.70    8.50
  11  -5   2   43.20    4.70
  11  -5   2   32.70    7.20
  11  -5   2   56.19    5.40
 -10   5  -2    5.90    2.60
 -10   5  -2    6.00    2.50
 -10   5  -2    5.40    2.30
 -10   5  -2    9.30    3.90
 -10   5  -2   12.30    3.00
 -10   5  -2    7.50    3.20
  10  -5   2    5.30    2.00
  10  -5   2    1.70    2.20
  -9   5  -2   19.00    4.10
  -9   5  -2   28.80    4.70
  -9   5  -2   20.40    5.10
  -9   5  -2   19.20    3.90
  -9   5  -2   19.20    4.90
   9  -5   2   24.90    5.10
   9  -5   2   14.90    3.10
   9  -5   2   27.10    6.30
  -8   5  -2   52.49    5.60
  -8   5  -2   55.79    6.40
  -8   5  -2   59.29    5.80
  -8   5  -2   47.00    5.50
  -8   5  -2   75.69    6.60
   8  -5   2   64.59    6.50
   8  -5   2   73.39    6.20
   8  -5   2   44.60    5.20
  -7   5  -2    0.70    1.80
  -7   5  -2    3.00    2.40
  -7   5  -2    1.50    1.80
  -7   5  -2    3.40    2.10
  -7   5  -2    2.50    2.00
  -7   5  -2    2.70    2.00
   7  -5   2    4.80    1.70
   7  -5   2    2.70    2.10
   7  -5   2    1.70    1.60
   7  -5   2    3.40    1.70
  -6   5  -2    3.90    2.00
  -6   5  -2    4.00    2.10
  -6   5  -2    4.10    2.20
  -6   5  -2    4.30    2.10
  -6   5  -2    3.40    1.80
  -6   5  -2    9.60    2.90
   6  -5   2    9.30    2.50
   6  -5   2    3.50    1.30
   6  -5   2    6.40    2.40
   6  -5   2   10.20    2.60
   6  -5   2    7.70    2.10
  -5   5  -2    2.70    1.60
  -5   5  -2    1.50    1.30
  -5   5  -2    2.10    1.70
  -5   5  -2    2.20    1.70
  -5   5  -2    1.20    1.70
  -5   5  -2    0.90    1.70
   5  -5   2    2.20    1.60
   5  -5   2    2.30    1.60
   5  -5   2    2.20    1.10
   5  -5   2    1.00    1.60
   5  -5   2    4.10    2.00
   5  -5   2    4.00    2.10
  -4   5  -2   13.60    3.50
  -4   5  -2    6.80    2.30
  -4   5  -2    7.60    2.40
  -4   5  -2    5.70    2.10
  -4   5  -2    8.40    2.40
   4  -5   2    7.80    2.50
   4  -5   2    9.90    2.40
   4  -5   2    9.30    2.30
   4  -5   2    3.30    1.90
   4  -5   2    8.90    2.50
  -3   5  -2    6.90    2.30
  -3   5  -2   13.20    2.90
  -3   5  -2   10.70    2.70
  -3   5  -2    9.90    2.50
  -3   5  -2    9.60    2.50
  -3   5  -2   12.40    3.60
   3  -5   2    8.20    2.00
   3  -5   2    9.60    2.60
   3  -5   2   10.60    2.50
   3  -5   2   14.40    2.90
  -2   5  -2   -1.60    0.80
  -2   5  -2    0.20    1.40
  -2   5  -2    0.50    1.50
  -2   5  -2    1.80    1.60
  -2   5  -2    0.80    1.40
  -2   5  -2   -1.30    1.00
   2  -5   2    0.50    1.30
   2  -5   2    0.10    1.10
   2  -5   2    0.90    1.50
   2  -5   2   -0.90    1.20
   2  -5   2   -0.10    1.20
  -1   5  -2    1.00    1.10
  -1   5  -2   -1.30    1.10
  -1   5  -2    0.00    1.40
  -1   5  -2    0.30    1.20
  -1   5  -2    0.70    1.40
   1  -5   2    0.30    1.40
   1  -5   2    0.30    1.30
   1  -5   2   -0.80    1.60
   1  -5   2    2.30    1.70
   1  -5   2    0.60    1.50
   1  -5   2    0.50    1.00
   0   5  -2   -0.40    1.20
   0   5  -2   -0.30    1.30
   0   5  -2    0.10    1.50
   0   5  -2   -0.40    1.30
   0   5  -2   -0.40    0.90
   0  -5   2    1.30    1.30
   0  -5   2    1.10    1.30
   0  -5   2   -0.50    1.20
   0  -5   2    1.20    1.40
   0  -5   2   -0.80    1.20
   0  -5   2   -0.50    0.80
   1   5  -2   23.10    2.40
   1   5  -2   21.60    2.60
   1   5  -2   25.10    3.80
   1   5  -2   24.70    3.70
   1   5  -2   29.20    3.00
  -1  -5   2   36.00    6.50
  -1  -5   2   21.60    2.80
  -1  -5   2   18.90    3.20
  -1  -5   2   28.20    3.80
  -1  -5   2   18.50    2.10
   2   5  -2    7.50    1.70
   2   5  -2    9.20    2.00
   2   5  -2    9.90    2.20
  -2  -5   2    5.10    1.80
  -2  -5   2    8.80    2.20
  -2  -5   2   10.90    1.80
  -2  -5   2    7.80    2.10
  -2  -5   2    7.00    2.10
   3   5  -2   12.30    1.80
   3   5  -2   15.20    2.20
   3   5  -2   15.20    2.80
   3   5  -2   15.40    2.80
  -3  -5   2   17.20    3.60
  -3  -5   2   11.70    2.40
  -3  -5   2   15.60    2.70
  -3  -5   2   11.10    2.30
  -3  -5   2   13.50    2.70
  -3  -5   2   12.90    1.70
   4   5  -2   -1.70    0.80
  -4  -5   2   -1.30    0.90
  -4  -5   2    0.60    1.20
  -4  -5   2   -0.90    1.10
  -4  -5   2   -0.60    0.90
  -4  -5   2    0.90    1.90
  -4  -5   2   -0.70    1.00
   5   5  -2   15.70    2.50
   5   5  -2   11.60    2.20
  -5  -5   2   16.00    2.80
  -5  -5   2   18.20    3.00
  -5  -5   2   13.90    2.60
  -5  -5   2   15.00    2.70
  -5  -5   2   15.00    2.70
  -5  -5   2   16.00    3.80
   6   5  -2    5.40    1.70
   6   5  -2    4.30    1.40
  -6  -5   2    5.00    1.60
  -6  -5   2    6.00    1.70
  -6  -5   2    3.50    2.80
  -6  -5   2    5.30    1.80
  -6  -5   2    5.90    1.80
   7   5  -2    1.20    0.80
   7   5  -2    0.30    0.60
  -7  -5   2   -1.20    1.10
  -7  -5   2    1.30    1.30
  -7  -5   2    0.10    1.30
  -7  -5   2    3.30    2.50
  -8  -5   2   14.80    3.30
  -8  -5   2    9.60    1.70
  -8  -5   2   14.20    2.50
  -8  -5   2    9.00    1.90
  -8  -5   2    9.20    3.70
  -8  -5   2   11.90    2.40
  -9  -5   2    5.50    2.50
  -9  -5   2    1.90    1.60
  -9  -5   2   11.00    4.00
  -9  -5   2    7.10    3.70
  -9  -5   2    4.70    1.90
 -10  -5   2   17.70    2.90
 -10  -5   2   19.90    3.10
 -10  -5   2   28.90    6.60
 -10  -5   2   13.90    5.50
 -10  -5   2   22.20    4.60
 -11  -5   2    8.20    2.40
 -11  -5   2   12.40    4.70
 -11  -5   2   11.60    3.80
 -11  -5   2   14.10    5.40
 -11  -5   2   11.50    3.00
 -12   6  -2  175.58   14.10
 -12   6  -2  175.88   15.70
 -12   6  -2  194.48   14.50
 -12   6  -2  181.18   17.00
 -12   6  -2  185.48   14.30
  12  -6   2  172.38   13.40
  12  -6   2  165.08   15.30
 -11   6  -2   90.29   10.40
 -11   6  -2   77.49    7.70
 -11   6  -2   84.49    7.90
 -11   6  -2   79.69    9.10
 -11   6  -2   77.29    8.10
 -11   6  -2   75.59    7.80
  11  -6   2   83.29    7.40
  11  -6   2   69.89    8.30
  11  -6   2   79.89    7.60
 -10   6  -2   72.79   12.00
 -10   6  -2   58.59    6.10
 -10   6  -2   47.30    6.00
 -10   6  -2   42.50    5.60
 -10   6  -2   49.80    5.70
 -10   6  -2   64.09   10.00
  10  -6   2   45.80    5.40
  10  -6   2   56.09   10.80
  -9   6  -2  555.74   41.70
  -9   6  -2  646.34   41.90
  -9   6  -2  676.83   43.30
  -9   6  -2  656.83   41.90
   9  -6   2  620.24   39.80
   9  -6   2  664.73   41.90
   9  -6   2  695.23   43.00
  -8   6  -2   32.30    5.50
  -8   6  -2   34.90    5.50
  -8   6  -2   33.30    5.40
  -8   6  -2   34.60    5.50
  -8   6  -2   41.50    7.70
  -8   6  -2   27.10    5.30
   8  -6   2   27.60    3.20
   8  -6   2   26.50    6.90
   8  -6   2   28.20    5.70
   8  -6   2   41.00    6.50
   8  -6   2   28.00    2.70
  -7   6  -2   49.30    7.40
  -7   6  -2   38.00    4.70
  -7   6  -2   31.50    5.30
  -7   6  -2   40.60    6.50
  -7   6  -2   33.80    4.40
  -7   6  -2   37.70    4.80
   7  -6   2   37.20    5.50
   7  -6   2   45.10    4.20
   7  -6   2   35.50    4.10
   7  -6   2   36.50    3.50
   7  -6   2   41.40    5.00
   7  -6   2   40.90    4.80
  -6   6  -2  344.17   25.90
  -6   6  -2  391.86   26.60
  -6   6  -2  385.26   26.20
  -6   6  -2  363.56   25.80
  -6   6  -2  413.76   27.20
  -6   6  -2  397.76   26.00
   6  -6   2  385.16   25.30
   6  -6   2  421.06   26.40
   6  -6   2  390.76   25.30
   6  -6   2  379.16   24.50
  -5   6  -2   14.20    3.50
  -5   6  -2   14.00    3.30
  -5   6  -2   13.30    3.40
  -5   6  -2   13.30    3.50
  -5   6  -2   14.10    3.50
  -5   6  -2   18.70    3.80
   5  -6   2   17.40    3.90
   5  -6   2   23.40    4.30
   5  -6   2   16.80    2.10
   5  -6   2   13.40    3.00
   5  -6   2   20.30    3.60
   5  -6   2   14.70    3.70
  -4   6  -2   39.90    4.50
  -4   6  -2   39.00    4.60
  -4   6  -2   48.40    5.10
  -4   6  -2   46.50    4.90
  -4   6  -2   39.30    4.40
  -4   6  -2   41.20    4.70
   4  -6   2   34.50    4.40
   4  -6   2   48.00    4.60
   4  -6   2   37.00    4.60
   4  -6   2   43.30    4.40
   4  -6   2   34.90    4.40
  -3   6  -2  742.93   51.19
  -3   6  -2  902.71   51.49
  -3   6  -2  876.41   51.69
  -3   6  -2  753.22   51.39
  -3   6  -2  769.52   50.99
   3  -6   2  800.92   51.59
   3  -6   2  858.11   51.09
   3  -6   2  754.72   50.79
   3  -6   2  881.01   51.69
   3  -6   2  749.33   51.09
  -2   6  -2 1519.55   88.29
  -2   6  -2 1370.16   88.09
  -2   6  -2 1524.15   88.79
  -2   6  -2 1488.35   88.19
  -2   6  -2 1303.07   88.19
   2  -6   2 1496.65   88.29
   2  -6   2 1541.75   88.79
   2  -6   2 1259.17   88.19
   2  -6   2 1311.77   88.09
  -1   6  -2   30.30    3.50
  -1   6  -2   31.50    3.90
  -1   6  -2   30.20    3.80
  -1   6  -2   35.60    3.80
  -1   6  -2   30.40    3.30
   1  -6   2   31.90    3.80
   1  -6   2   32.70    3.70
   1  -6   2   28.80    3.30
   1  -6   2   30.00    3.70
   1  -6   2   32.30    3.90
   1  -6   2   38.10    5.20
   0   6  -2  279.77   21.50
   0   6  -2  350.96   21.90
   0   6  -2  341.77   20.70
   0   6  -2  336.77   21.20
   0   6  -2  318.97   21.10
   0  -6   2  338.77   21.80
   0  -6   2  283.07   21.50
   0  -6   2  316.07   20.70
   0  -6   2  338.17   21.50
   0  -6   2  297.87   21.50
   0  -6   2  325.47   21.40
   1   6  -2 1233.98   75.79
   1   6  -2 1303.77   75.99
   1   6  -2 1146.19   76.39
   1   6  -2 1279.27   76.49
   1   6  -2 1270.57   75.29
  -1  -6   2 1161.68   76.09
  -1  -6   2 1268.57   76.59
  -1  -6   2 1139.89   76.09
  -1  -6   2 1324.27   76.59
  -1  -6   2 1161.98   76.49
  -1  -6   2 1196.18   75.29
   2   6  -2 1115.39   77.89
   2   6  -2 1262.17   77.39
   2   6  -2 1355.76   77.59
   2   6  -2 1291.37   78.19
  -2  -6   2 1366.66   78.39
  -2  -6   2 1222.28   76.89
  -2  -6   2 1327.07   78.09
  -2  -6   2 1112.89   77.79
  -2  -6   2 1258.27   78.29
   3   6  -2  191.88   12.40
   3   6  -2  167.48   13.10
   3   6  -2  194.68   12.40
  -3  -6   2  188.98   13.20
  -3  -6   2  205.78   13.50
  -3  -6   2  176.38   13.20
  -3  -6   2  182.38   13.10
   4   6  -2 1082.49   62.49
   4   6  -2  941.01   62.29
  -4  -6   2 1006.50   62.29
  -4  -6   2  962.10   63.39
  -4  -6   2  946.41   62.39
  -4  -6   2  990.40   62.39
  -4  -6   2 1050.09   61.39
   5   6  -2  370.76   23.10
   5   6  -2  323.27   22.80
  -5  -6   2  360.36   23.30
  -5  -6   2  341.57   22.60
  -5  -6   2  388.86   25.00
  -5  -6   2  343.07   23.30
  -5  -6   2  353.26   23.10
   6   6  -2  438.66   27.10
   6   6  -2  438.36   27.40
  -6  -6   2  425.96   27.50
  -6  -6   2  394.06   27.40
  -6  -6   2  419.66   27.40
  -6  -6   2  429.26   29.40
   7   6  -2    0.90    0.90
   7   6  -2    2.00    1.30
  -7  -6   2    4.00    1.80
  -7  -6   2    1.10    1.40
  -7  -6   2    2.50    1.50
  -7  -6   2    3.50    3.40
  -7  -6   2    1.80    1.60
  -7  -6   2    1.20    1.50
  -8  -6   2  151.38   11.50
  -8  -6   2  135.09   13.00
  -8  -6   2  158.88   10.90
  -8  -6   2  162.98   11.10
  -8  -6   2  146.29   11.20
  -8  -6   2  158.68   10.70
  -9  -6   2   22.50    3.50
  -9  -6   2   29.10    6.70
  -9  -6   2   18.50    3.20
  -9  -6   2   15.70    1.70
  -9  -6   2   18.30    3.70
  -9  -6   2   12.00    1.50
 -10  -6   2    4.70    2.00
 -10  -6   2    4.20    3.00
 -10  -6   2    3.40    2.20
 -10  -6   2    0.00    1.80
 -10  -6   2    1.00    3.50
 -11   7  -2  200.68   16.30
 -11   7  -2  184.18   14.50
 -11   7  -2  180.58   14.60
 -11   7  -2  152.18   14.00
  11  -7   2  201.08   15.70
 -10   7  -2   -1.20    1.80
 -10   7  -2    3.60    2.50
 -10   7  -2    0.20    2.40
 -10   7  -2    2.00    2.50
 -10   7  -2    2.40    3.00
 -10   7  -2    3.60    3.60
  10  -7   2   -2.70    1.70
  10  -7   2    1.80    2.50
  10  -7   2    2.40    3.40
  -9   7  -2    2.30    2.20
  -9   7  -2    2.90    2.40
  -9   7  -2    1.10    2.30
  -9   7  -2    0.70    2.10
  -9   7  -2    2.30    3.30
  -9   7  -2    3.80    2.90
   9  -7   2    0.70    1.40
  -8   7  -2    6.70    2.90
  -8   7  -2    7.30    3.30
  -8   7  -2   10.70    3.50
  -8   7  -2   16.40    3.70
  -8   7  -2   10.50    3.80
  -8   7  -2    9.00    3.40
   8  -7   2   16.40    3.10
   8  -7   2   20.00    4.20
   8  -7   2   10.30    3.20
   8  -7   2   10.80    2.20
   8  -7   2   11.30    2.80
  -7   7  -2   39.40    5.10
  -7   7  -2   39.50    6.20
  -7   7  -2   33.00    5.50
  -7   7  -2   35.50    6.30
  -7   7  -2   34.20    5.80
   7  -7   2   40.70    3.80
   7  -7   2   47.60    5.40
   7  -7   2   36.20    5.80
   7  -7   2   34.30    6.10
   7  -7   2   49.40    4.70
  -6   7  -2   13.00    3.70
  -6   7  -2   16.60    3.80
  -6   7  -2   13.40    3.20
  -6   7  -2   14.10    3.70
  -6   7  -2   11.80    4.10
  -6   7  -2   10.70    3.00
   6  -7   2    6.20    2.50
   6  -7   2   13.70    3.30
   6  -7   2   20.40    3.80
   6  -7   2   13.90    3.20
  -5   7  -2   49.00    6.00
  -5   7  -2   59.79    6.00
  -5   7  -2   70.59    6.70
  -5   7  -2   59.69    6.30
   5  -7   2   57.99    5.00
   5  -7   2   46.20    5.80
   5  -7   2   65.39    5.80
   5  -7   2   68.39    6.50
   5  -7   2   61.99    6.40
  -4   7  -2   16.00    3.80
  -4   7  -2   11.10    2.80
  -4   7  -2    9.60    2.90
  -4   7  -2   10.30    3.10
  -4   7  -2   14.60    3.50
   4  -7   2   10.10    3.10
   4  -7   2   22.10    4.10
   4  -7   2   21.90    3.70
   4  -7   2   15.30    3.30
  -3   7  -2    2.00    1.80
  -3   7  -2    0.90    1.60
  -3   7  -2   -1.00    1.00
  -3   7  -2    0.80    1.50
  -3   7  -2   -0.10    1.60
  -3   7  -2   -0.60    1.50
   3  -7   2   -0.60    1.50
   3  -7   2   -0.10    1.40
   3  -7   2    0.00    1.50
   3  -7   2    0.30    1.60
   3  -7   2    0.80    1.80
  -2   7  -2    1.10    1.60
  -2   7  -2    4.00    2.10
  -2   7  -2    1.30    2.10
  -2   7  -2    2.70    1.60
  -2   7  -2    1.10    1.80
  -2   7  -2    3.00    1.80
   2  -7   2    2.80    1.50
   2  -7   2    0.70    1.80
   2  -7   2    3.80    2.00
   2  -7   2    2.60    2.10
  -1   7  -2   41.10    4.10
  -1   7  -2   33.00    3.50
  -1   7  -2   36.40    4.10
  -1   7  -2   27.20    4.80
  -1   7  -2   29.80    5.00
   1  -7   2   26.90    4.80
   1  -7   2   32.60    4.00
   1  -7   2   32.10    4.90
   1  -7   2   42.70    4.70
   0   7  -2    5.80    2.20
   0   7  -2    2.70    2.10
   0   7  -2    2.50    2.00
   0   7  -2    4.60    1.60
   0   7  -2    2.50    1.70
   0  -7   2    4.20    2.10
   0  -7   2    5.50    2.40
   0  -7   2    7.60    2.60
   0  -7   2    6.10    2.30
   0  -7   2    1.70    1.20
   0  -7   2    3.30    1.60
   1   7  -2   12.70    2.70
   1   7  -2    6.90    2.20
   1   7  -2   13.80    2.20
   1   7  -2   11.70    3.10
   1   7  -2    6.80    2.30
  -1  -7   2    8.80    1.80
  -1  -7   2   14.90    3.30
  -1  -7   2   11.10    2.90
  -1  -7   2    7.10    2.40
  -1  -7   2    8.50    2.50
  -1  -7   2    9.10    2.60
   2   7  -2   13.30    2.40
   2   7  -2    6.80    2.40
   2   7  -2   12.10    2.80
  -2  -7   2    9.50    2.60
  -2  -7   2   12.50    3.00
  -2  -7   2   11.70    2.80
  -2  -7   2    7.90    2.30
  -2  -7   2    5.60    2.30
  -2  -7   2   11.40    1.80
   3   7  -2    3.40    1.40
   3   7  -2    3.20    1.40
   3   7  -2    4.30    1.70
  -3  -7   2    3.80    1.80
  -3  -7   2    1.10    1.70
  -3  -7   2    2.90    1.70
  -3  -7   2    3.30    1.90
  -3  -7   2    2.20    0.90
   4   7  -2    1.00    0.90
   4   7  -2    1.00    1.40
   4   7  -2    1.20    1.50
  -4  -7   2    0.40    2.10
  -4  -7   2    0.10    0.50
  -4  -7   2    0.70    1.50
  -4  -7   2    0.50    1.40
  -4  -7   2   -0.50    1.30
   5   7  -2    7.50    2.10
   5   7  -2    4.80    1.70
  -5  -7   2    5.10    2.10
  -5  -7   2    8.30    3.20
  -5  -7   2    5.00    1.20
  -5  -7   2    5.20    2.20
  -5  -7   2    5.20    2.10
   6   7  -2   26.70    3.20
   6   7  -2   30.10    3.20
  -6  -7   2   26.20    2.60
  -6  -7   2   23.10    2.30
  -6  -7   2   27.70    3.50
  -6  -7   2   25.90    5.70
  -6  -7   2   28.50    4.30
  -6  -7   2   26.90    3.50
   7   7  -2   11.60    2.10
   7   7  -2   12.00    2.50
  -7  -7   2   15.70    3.00
  -7  -7   2   16.90    3.10
  -7  -7   2   12.60    2.70
  -7  -7   2   16.90    3.20
  -7  -7   2   14.70    2.70
  -7  -7   2   15.30    2.00
  -7  -7   2   17.10    4.80
   8   7  -2    3.10    0.70
   8   7  -2    2.80    0.50
  -8  -7   2    6.10    2.10
  -8  -7   2    4.90    2.00
  -8  -7   2    4.50    2.00
  -8  -7   2    4.20    1.60
  -8  -7   2    5.90    3.60
  -8  -7   2    5.50    1.80
  -9  -7   2    7.80    2.40
  -9  -7   2   11.20    2.70
  -9  -7   2    6.20    1.90
  -9  -7   2   14.20    4.50
  -9  -7   2    7.80    2.20
  -9  -7   2   10.00    1.80
  -9  -7   2    5.10    2.20
 -10  -7   2   -3.40    2.80
 -10  -7   2    2.10    1.90
 -10  -7   2    1.50    1.80
 -10  -7   2    4.70    3.20
 -10  -7   2    2.70    1.90
 -11   8  -2  299.87   25.00
 -11   8  -2  314.07   24.00
 -11   8  -2  333.97   24.20
 -11   8  -2  342.37   24.10
 -11   8  -2  360.06   26.80
 -11   8  -2  329.37   24.00
 -10   8  -2  669.23   46.60
 -10   8  -2  723.93   48.80
 -10   8  -2  687.13   46.40
 -10   8  -2  750.22   47.20
 -10   8  -2  703.13   46.40
 -10   8  -2  733.43   48.00
  10  -8   2  710.83   47.20
  10  -8   2  676.83   43.90
  10  -8   2  677.33   47.10
  -9   8  -2   20.30    4.70
  -9   8  -2   19.20    4.70
  -9   8  -2   19.60    6.00
  -9   8  -2   23.50    5.90
  -9   8  -2   21.80    6.10
  -9   8  -2   22.10    5.00
   9  -8   2   21.60    3.80
   9  -8   2   18.90    3.90
   9  -8   2   23.60    6.20
   9  -8   2   15.30    4.80
   9  -8   2   17.30    2.20
   9  -8   2   22.30    4.90
  -8   8  -2  501.45   39.00
  -8   8  -2  538.25   37.20
  -8   8  -2  557.14   37.10
  -8   8  -2  571.34   45.00
  -8   8  -2  601.94   39.00
  -8   8  -2  537.95   36.90
   8  -8   2  576.54   37.50
   8  -8   2  568.64   37.20
   8  -8   2  537.55   35.10
   8  -8   2  551.24   35.90
  -7   8  -2   89.39    8.90
  -7   8  -2   94.09    9.10
  -7   8  -2   96.49    8.90
  -7   8  -2   91.49    9.60
  -7   8  -2   83.39    8.40
  -7   8  -2   83.59    8.90
   7  -8   2  102.09    9.20
   7  -8   2   99.29    8.10
   7  -8   2   97.69    7.30
   7  -8   2   87.69    8.80
   7  -8   2  107.49    9.20
   7  -8   2   79.29    7.80
  -6   8  -2   85.09    8.10
  -6   8  -2   71.29    7.80
  -6   8  -2   84.39    8.30
  -6   8  -2   82.59    7.70
  -6   8  -2   84.49    8.60
  -6   8  -2   77.79    7.70
   6  -8   2   73.49    7.70
   6  -8   2   79.29    7.20
   6  -8   2   75.69    6.40
   6  -8   2   74.69    7.80
   6  -8   2   83.19    7.30
   6  -8   2   87.79    8.20
  -5   8  -2  155.28   13.20
  -5   8  -2  162.88   13.40
  -5   8  -2  172.68   13.00
  -5   8  -2  181.78   13.60
  -5   8  -2  183.68   13.80
  -5   8  -2  167.48   13.10
   5  -8   2  165.48   13.30
   5  -8   2  154.68   13.00
   5  -8   2  183.88   12.10
   5  -8   2  170.18   12.70
   5  -8   2  160.38   12.50
   5  -8   2  136.59   12.90
  -4   8  -2  482.85   31.90
  -4   8  -2  458.45   31.20
  -4   8  -2  502.35   31.80
  -4   8  -2  447.66   31.70
  -4   8  -2  468.35   31.70
  -4   8  -2  457.35   31.30
   4  -8   2  524.45   31.40
   4  -8   2  520.45   32.10
   4  -8   2  418.06   31.30
   4  -8   2  446.46   31.90
   4  -8   2  443.36   30.90
  -3   8  -2  462.85   32.00
  -3   8  -2  538.95   32.10
  -3   8  -2  444.06   32.20
  -3   8  -2  500.55   32.50
  -3   8  -2  451.05   31.60
  -3   8  -2  486.05   31.90
   3  -8   2  525.75   32.60
   3  -8   2  441.76   32.30
   3  -8   2  479.85   31.80
   3  -8   2  457.85   32.00
   3  -8   2  502.35   31.90
  -2   8  -2 1300.77   78.49
  -2   8  -2 1190.68   78.39
  -2   8  -2 1310.77   77.79
  -2   8  -2 1330.57   78.79
  -2   8  -2 1264.17   78.09
  -2   8  -2 1200.58   78.59
   2  -8   2 1244.08   78.09
   2  -8   2 1248.88   78.79
   2  -8   2 1298.67   78.69
   2  -8   2 1121.59   78.09
   2  -8   2 1188.48   78.09
  -1   8  -2   27.30    4.60
  -1   8  -2   21.80    3.10
  -1   8  -2   37.30    5.80
  -1   8  -2   25.80    4.80
  -1   8  -2   28.50    4.60
   1  -8   2   27.30    5.30
   1  -8   2   30.00    5.50
   1  -8   2   26.80    4.70
   1  -8   2   32.70    5.40
   0   8  -2   91.49    8.40
   0   8  -2   91.39    7.90
   0   8  -2  103.09    8.70
   0   8  -2   99.69    7.30
   0   8  -2  104.99    8.20
   0  -8   2  110.79    9.00
   0  -8   2  106.39    8.90
   0  -8   2   83.09    8.10
   0  -8   2   80.79    9.50
   1   8  -2  379.86   24.10
   1   8  -2  382.76   24.10
   1   8  -2  333.17   24.80
   1   8  -2  363.96   23.10
   1   8  -2  351.66   24.70
  -1  -8   2  328.47   24.90
  -1  -8   2  349.96   24.40
  -1  -8   2  414.36   25.30
   2   8  -2  177.38   14.00
   2   8  -2  180.88   13.20
   2   8  -2  199.48   14.20
   2   8  -2  189.18   13.30
  -2  -8   2  182.58   14.40
  -2  -8   2  205.88   14.20
  -2  -8   2  190.38   14.00
  -2  -8   2  195.18   14.30
   3   8  -2  405.16   27.40
   3   8  -2  412.26   26.30
   3   8  -2  419.26   26.40
  -3  -8   2  382.36   27.20
  -3  -8   2  394.86   28.00
  -3  -8   2  416.16   27.70
  -3  -8   2  444.86   27.60
   4   8  -2    1.60    1.20
   4   8  -2    4.80    2.30
   4   8  -2    5.30    1.60
   4   8  -2    2.30    1.70
  -4  -8   2    1.40    1.70
  -4  -8   2    2.40    1.80
  -4  -8   2    3.20    2.10
  -4  -8   2    2.10    2.60
  -4  -8   2    0.90    1.70
   5   8  -2  194.18   13.40
   5   8  -2  203.18   13.60
  -5  -8   2  175.18   13.40
  -5  -8   2  160.98   13.40
  -5  -8   2  169.78   14.60
  -5  -8   2  192.58   13.60
  -5  -8   2  182.58   13.60
   6   8  -2    2.50    1.60
  -6  -8   2    4.00    2.30
  -6  -8   2    3.30    2.00
  -6  -8   2    0.10    2.80
  -6  -8   2   -1.50    1.40
  -6  -8   2    2.70    1.90
   7   8  -2  422.56   27.90
  -7  -8   2  427.96   28.30
  -7  -8   2  443.96   28.40
  -7  -8   2  466.55   28.50
  -7  -8   2  369.06   29.30
  -7  -8   2  431.46   30.70
   8   8  -2  156.88   10.30
  -8  -8   2  161.48    9.70
  -8  -8   2  140.79   11.20
  -8  -8   2  145.89   13.70
  -8  -8   2  130.09   11.10
  -8  -8   2  150.08   11.10
  -9  -8   2   13.40    2.50
  -9  -8   2    9.70    4.60
  -9  -8   2   15.80    2.50
  -9  -8   2   12.00    2.60
  -9  -8   2    8.90    2.90
  -9  -8   2   16.10    2.30
  -9  -8   2   17.00    3.90
 -10   9  -2   31.40    5.80
 -10   9  -2   18.90    4.70
 -10   9  -2   33.00    7.50
 -10   9  -2   19.20    5.00
 -10   9  -2   23.60    5.50
 -10   9  -2   10.30    4.60
  10  -9   2   21.30    4.40
  -9   9  -2    2.70    3.00
  -9   9  -2   10.30    4.50
  -9   9  -2    2.80    3.00
  -9   9  -2    1.60    2.60
  -9   9  -2    2.30    2.80
   9  -9   2    0.40    2.20
   9  -9   2    5.90    3.40
   9  -9   2    1.60    1.80
   9  -9   2    3.50    2.60
   9  -9   2    1.70    2.80
   9  -9   2    8.70    2.60
  -8   9  -2    5.10    3.20
  -8   9  -2    8.60    3.80
  -8   9  -2   11.10    4.10
  -8   9  -2    6.90    3.10
  -8   9  -2    6.40    2.80
  -8   9  -2    6.70    3.30
   8  -9   2   12.80    3.90
   8  -9   2   13.30    5.80
   8  -9   2    8.60    3.10
   8  -9   2   10.80    3.50
   8  -9   2   10.90    2.50
   8  -9   2   14.10    3.40
  -7   9  -2   27.30    5.10
  -7   9  -2   21.00    5.10
  -7   9  -2   29.60    6.10
  -7   9  -2   17.70    4.90
  -7   9  -2   24.00    5.10
   7  -9   2   36.90    6.00
   7  -9   2   26.90    4.60
   7  -9   2   35.60    5.30
   7  -9   2   34.60    5.80
  -6   9  -2    5.50    3.20
  -6   9  -2   10.90    3.80
  -6   9  -2    3.40    2.90
  -6   9  -2   11.70    3.70
  -6   9  -2    6.20    3.00
  -6   9  -2    7.10    3.20
   6  -9   2    9.10    2.90
   6  -9   2    6.30    3.10
   6  -9   2    9.20    2.40
   6  -9   2    5.40    3.00
   6  -9   2    4.90    2.70
   6  -9   2    3.20    2.30
  -5   9  -2   84.19    8.20
  -5   9  -2   76.89    8.10
  -5   9  -2   66.19    7.60
  -5   9  -2   93.49    8.70
   5  -9   2   70.69    7.60
   5  -9   2   81.59    8.20
   5  -9   2   81.79    6.90
  -4   9  -2   -2.40    1.40
  -4   9  -2    0.30    2.30
  -4   9  -2    1.90    1.70
  -4   9  -2   -0.80    2.20
  -4   9  -2   -0.40    1.60
  -4   9  -2    0.90    2.00
   4  -9   2    0.40    2.20
   4  -9   2    2.20    1.70
   4  -9   2    1.50    2.10
   4  -9   2   -2.30    1.40
   4  -9   2    1.00    2.00
  -3   9  -2    4.80    2.70
  -3   9  -2    5.80    3.00
  -3   9  -2    6.60    2.60
  -3   9  -2    2.80    2.10
  -3   9  -2    2.80    2.20
  -3   9  -2    6.40    2.70
   3  -9   2   12.20    3.40
   3  -9   2    6.50    3.00
   3  -9   2    5.70    2.60
   3  -9   2   10.90    3.50
   3  -9   2    5.30    2.50
  -2   9  -2    7.30    3.20
  -2   9  -2    7.50    2.60
  -2   9  -2    4.70    2.60
  -2   9  -2    3.40    2.10
  -2   9  -2    5.20    3.10
  -2   9  -2    1.50    2.20
   2  -9   2    2.50    2.20
   2  -9   2    8.90    3.20
   2  -9   2    8.80    3.30
   2  -9   2    6.10    3.00
   2  -9   2    3.50    2.30
  -1   9  -2  102.79    8.80
  -1   9  -2  117.39   10.00
  -1   9  -2  111.69    8.90
  -1   9  -2   96.19    8.10
   1  -9   2   96.89    9.00
   1  -9   2  126.49    9.40
   1  -9   2   87.29    8.90
   1  -9   2  122.69    9.90
   1  -9   2   79.39    8.90
   0   9  -2   72.99    5.60
   0   9  -2   52.19    6.40
   0   9  -2   69.09    7.10
   0   9  -2   67.49    6.30
   0   9  -2   65.49    6.30
   0  -9   2   57.19    6.70
   0  -9   2   61.39    6.70
   0  -9   2   74.29    7.30
   0  -9   2   69.89    6.90
   1   9  -2    0.90    2.00
   1   9  -2    3.30    2.10
   1   9  -2    2.80    1.70
   1   9  -2    1.30    1.90
   1   9  -2    0.00    1.00
  -1  -9   2    0.40    1.90
  -1  -9   2   -0.20    1.80
  -1  -9   2    1.10    1.70
  -1  -9   2    1.10    1.60
  -1  -9   2   -1.00    1.70
   2   9  -2    2.60    1.80
   2   9  -2    2.20    1.90
   2   9  -2    1.10    2.00
   2   9  -2    1.10    1.70
  -2  -9   2   -1.40    1.50
  -2  -9   2    3.10    2.30
  -2  -9   2    3.80    2.30
  -2  -9   2    2.10    1.90
  -2  -9   2   -1.30    1.40
   3   9  -2    9.70    2.40
   3   9  -2   13.30    3.10
  -3  -9   2   15.30    3.70
  -3  -9   2   20.00    3.90
  -3  -9   2   10.30    3.50
  -3  -9   2   10.20    3.20
  -3  -9   2   14.10    3.50
   4   9  -2   25.50    2.80
   4   9  -2   26.90    2.90
   4   9  -2   25.40    4.50
  -4  -9   2   29.70    5.10
  -4  -9   2   37.00    6.80
  -4  -9   2   29.50    5.00
  -4  -9   2   21.70    4.40
  -4  -9   2   29.80    4.80
  -4  -9   2   23.80    5.20
   5   9  -2    1.60    1.70
  -5  -9   2    0.30    1.80
  -5  -9   2    0.10    1.90
  -5  -9   2    4.40    3.60
  -5  -9   2    3.50    2.10
   6   9  -2   10.90    3.30
   6   9  -2   11.70    2.80
  -6  -9   2    8.40    4.10
  -6  -9   2   13.30    3.60
  -6  -9   2    9.90    2.90
  -6  -9   2   14.10    3.50
  -6  -9   2   10.10    3.10
   7   9  -2    3.00    1.70
  -7  -9   2    2.90    1.90
  -7  -9   2    1.50    3.20
  -7  -9   2    0.20    2.00
  -7  -9   2    1.40    1.90
  -7  -9   2    2.70    2.10
   8   9  -2   -0.90    1.60
   8   9  -2    1.70    1.40
  -8  -9   2   -1.10    1.40
  -8  -9   2   -1.20    1.40
  -8  -9   2    3.50    3.70
  -8  -9   2    5.50    2.60
  -8  -9   2   -1.20    1.90
  -9  -9   2   21.40    3.90
  -9  -9   2   32.40    5.00
  -9  -9   2   33.40    7.40
  -9  -9   2   32.10    3.70
  -9  -9   2   25.20    4.70
 -10  10  -2   80.29    9.30
 -10  10  -2   71.49    9.00
 -10  10  -2   85.29   10.50
 -10  10  -2   80.59    9.80
 -10  10  -2   95.79   10.30
  10 -10   2   97.49    8.30
  10 -10   2   89.49    7.70
  -9  10  -2  110.89   11.90
  -9  10  -2  114.19   10.80
  -9  10  -2  106.29   10.90
  -9  10  -2  120.19   11.50
  -9  10  -2  117.99   11.80
  -9  10  -2  119.99   11.00
   9 -10   2  106.99    9.40
   9 -10   2  110.89   10.60
   9 -10   2   99.29    8.50
   9 -10   2  107.19    9.50
  -8  10  -2    1.40    2.70
  -8  10  -2    4.30    3.70
  -8  10  -2    2.50    2.90
  -8  10  -2    2.70    2.80
  -8  10  -2    2.10    2.60
  -8  10  -2   -0.60    2.70
   8 -10   2    2.10    3.00
   8 -10   2   -0.20    1.80
   8 -10   2    4.20    2.90
   8 -10   2    3.70    2.40
   8 -10   2    0.10    2.70
   8 -10   2    3.60    3.10
  -7  10  -2   64.19    7.60
  -7  10  -2   64.79    7.90
  -7  10  -2   58.59    7.40
  -7  10  -2   52.59    6.90
  -7  10  -2   58.19    6.90
  -7  10  -2   64.79    9.90
   7 -10   2   60.09    6.40
   7 -10   2   56.29    7.00
   7 -10   2   71.29    9.70
   7 -10   2   44.70    5.30
   7 -10   2   55.19    6.30
  -6  10  -2    6.20    3.50
  -6  10  -2    8.30    4.20
  -6  10  -2    3.90    3.40
  -6  10  -2   10.00    3.60
  -6  10  -2    3.60    2.70
  -6  10  -2    3.80    3.00
   6 -10   2    4.00    2.60
   6 -10   2    3.20    2.60
   6 -10   2    2.20    2.90
   6 -10   2    4.10    2.60
   6 -10   2    4.20    2.40
  -5  10  -2  183.28   15.10
  -5  10  -2  179.48   14.80
  -5  10  -2  159.38   14.60
  -5  10  -2  192.08   15.00
  -5  10  -2  186.18   14.60
   5 -10   2  194.28   14.30
   5 -10   2  183.78   14.20
   5 -10   2  183.18   15.10
   5 -10   2  164.08   14.70
  -4  10  -2   37.00    7.00
  -4  10  -2   31.90    6.30
  -4  10  -2   34.90    6.20
  -4  10  -2   38.10    6.90
  -4  10  -2   40.20    6.70
   4 -10   2   43.50    6.80
   4 -10   2   36.10    6.10
   4 -10   2   42.40    7.20
   4 -10   2   34.70    6.50
  -3  10  -2   43.00    5.20
  -3  10  -2   49.40    7.40
  -3  10  -2   42.40    6.60
  -3  10  -2   41.60    6.30
  -3  10  -2   50.49    7.80
   3 -10   2   41.70    8.30
   3 -10   2   37.20    6.40
   3 -10   2   49.50    7.40
   3 -10   2   54.29    8.00
  -2  10  -2  689.63   42.20
  -2  10  -2  677.13   43.20
  -2  10  -2  658.53   41.40
  -2  10  -2  568.04   42.40
  -2  10  -2  600.74   41.80
   2 -10   2  618.74   42.40
   2 -10   2  691.63   42.30
   2 -10   2  691.63   43.20
   2 -10   2  567.74   42.60
  -1  10  -2  460.35   29.60
  -1  10  -2  384.06   28.00
  -1  10  -2  436.36   27.60
  -1  10  -2  375.26   28.90
  -1  10  -2  442.36   28.50
   1 -10   2  424.66   29.50
   1 -10   2  440.76   29.50
   1 -10   2  376.46   28.70
   1 -10   2  435.56   28.90
   0  10  -2   23.60    3.00
   0  10  -2   25.60    4.60
   0  10  -2   24.10    4.60
   0  10  -2   24.50    5.40
   0  10  -2   17.80    5.00
   0 -10   2   18.30    4.20
   0 -10   2   39.00    6.50
   0 -10   2   36.50    6.20
   0 -10   2   26.50    5.50
   0 -10   2   33.70    5.90
   1  10  -2 1169.08   69.59
   1  10  -2 1100.69   71.79
   1  10  -2 1146.29   70.89
   1  10  -2 1099.99   70.69
   1  10  -2 1143.69   71.89
  -1 -10   2 1238.08   72.39
  -1 -10   2 1117.29   71.59
  -1 -10   2 1041.30   71.79
  -1 -10   2 1151.58   71.79
  -1 -10   2 1056.39   71.89
   2  10  -2   51.69    6.50
   2  10  -2   78.99    7.40
   2  10  -2   71.19    6.30
   2  10  -2   71.79    6.20
  -2 -10   2   65.29    7.20
  -2 -10   2   56.99    6.80
  -2 -10   2   63.19    6.60
  -2 -10   2   73.19    7.40
  -2 -10   2   69.99    7.40
   3  10  -2   22.10    3.80
   3  10  -2   18.40    4.10
   3  10  -2   20.90    3.70
  -3 -10   2   22.70    4.80
  -3 -10   2   23.30    5.00
  -3 -10   2   19.80    4.30
  -3 -10   2    9.50    4.00
  -3 -10   2   27.80    5.30
   4  10  -2  919.91   58.79
   4  10  -2  928.91   58.79
  -4 -10   2  910.11   61.19
  -4 -10   2  971.50   61.69
  -4 -10   2 1049.49   62.59
  -4 -10   2 1056.19   61.49
  -4 -10   2  871.81   60.49
  -4 -10   2  909.91   60.69
   5  10  -2   58.99   10.60
  -5 -10   2   44.40    5.70
  -5 -10   2   53.99    6.80
  -5 -10   2   49.40    5.90
  -5 -10   2   56.39    6.20
  -5 -10   2   56.49    6.30
  -5 -10   2   60.89    7.40
   6  10  -2  497.95   32.40
   6  10  -2  476.05   32.20
  -6 -10   2  438.66   32.60
  -6 -10   2  458.85   32.60
  -6 -10   2  485.55   32.90
  -6 -10   2  525.65   33.10
  -6 -10   2  525.75   34.50
  -6 -10   2  523.95   35.00
   7  10  -2  223.68   16.30
   7  10  -2  217.58   16.10
  -7 -10   2  219.88   16.90
  -7 -10   2  267.87   19.60
  -7 -10   2  229.68   17.00
  -7 -10   2  216.08   17.00
  -7 -10   2  262.57   17.40
   8  10  -2   40.00    5.50
   8  10  -2   30.50    4.00
  -8 -10   2   39.40    5.70
  -8 -10   2   35.80    5.70
  -8 -10   2   49.99    7.00
  -8 -10   2   38.60    8.60
  -8 -10   2   45.90    6.40
  -9  11  -2   40.40    7.50
  -9  11  -2   53.19    8.70
  -9  11  -2   51.59    8.30
  -9  11  -2   40.80    7.60
   9 -11   2   64.99    6.80
   9 -11   2   47.30    5.10
  -8  11  -2   22.30    5.90
  -8  11  -2   31.20    6.70
  -8  11  -2   26.80    6.00
  -8  11  -2   26.10    5.90
  -8  11  -2   30.20    6.50
   8 -11   2   37.40    4.20
   8 -11   2   27.30    6.00
   8 -11   2   18.80    5.60
  -7  11  -2   10.60    4.40
  -7  11  -2   20.00    5.60
  -7  11  -2   14.40    4.30
  -7  11  -2   18.80    5.30
  -7  11  -2   16.70    5.20
  -7  11  -2    8.80    3.60
   7 -11   2   11.40    4.40
   7 -11   2    8.30    3.80
   7 -11   2   14.40    3.50
   7 -11   2   20.40    5.30
   7 -11   2   13.10    4.00
  -6  11  -2   -0.50    2.50
  -6  11  -2    4.60    3.50
  -6  11  -2    1.60    2.70
  -6  11  -2    3.90    3.10
  -6  11  -2    0.60    3.00
   6 -11   2    7.50    3.60
   6 -11   2    2.30    3.00
   6 -11   2    9.10    3.50
   6 -11   2    6.40    3.30
  -5  11  -2    0.60    3.30
  -5  11  -2   -0.40    2.40
  -5  11  -2   -0.50    1.80
  -5  11  -2    1.50    2.50
  -5  11  -2    1.60    2.80
   5 -11   2    5.00    3.30
   5 -11   2   -1.50    2.00
  -4  11  -2    6.90    3.30
  -4  11  -2    1.40    2.20
  -4  11  -2    9.20    3.90
  -4  11  -2    1.00    2.30
  -4  11  -2    0.30    2.90
   4 -11   2    1.00    2.40
   4 -11   2    0.20    2.60
  -3  11  -2    4.70    3.00
  -3  11  -2    6.40    3.60
  -3  11  -2    2.30    2.80
  -3  11  -2    2.90    2.50
  -3  11  -2    1.50    3.00
   3 -11   2   -0.80    1.20
   3 -11   2    2.60    2.80
   3 -11   2    5.00    3.00
   3 -11   2    6.40    3.50
  -2  11  -2   67.29    8.20
  -2  11  -2   98.39    8.70
  -2  11  -2  101.29    8.50
  -2  11  -2   84.99    7.60
  -2  11  -2  101.79    9.60
   2 -11   2   71.69    8.50
   2 -11   2   79.09    8.60
   2 -11   2   70.59    8.00
   2 -11   2  102.09    9.60
  -1  11  -2   21.80    4.80
  -1  11  -2   18.40    3.60
  -1  11  -2   25.10    4.70
  -1  11  -2   32.30    6.10
  -1  11  -2   24.00    4.80
   1 -11   2   26.30    5.90
   1 -11   2   25.10    5.10
   1 -11   2   20.00    5.00
   1 -11   2   18.40    5.00
   0  11  -2    3.00    1.60
   0  11  -2    0.70    1.90
   0  11  -2   -1.50    2.00
   0  11  -2    0.80    1.90
   0 -11   2    8.10    3.70
   0 -11   2    5.30    2.40
   0 -11   2    3.60    2.80
   0 -11   2    1.80    2.60
   0 -11   2   -0.70    2.10
   1  11  -2   18.20    3.80
   1  11  -2   11.20    2.20
   1  11  -2   15.00    3.90
   1  11  -2   24.40    4.30
   1  11  -2   15.20    4.10
  -1 -11   2   16.20    4.50
  -1 -11   2   17.20    4.10
  -1 -11   2   25.00    5.20
  -1 -11   2    8.80    3.20
  -1 -11   2    9.90    3.70
   2  11  -2    8.20    2.80
   2  11  -2   17.30    4.30
   2  11  -2   10.40    3.00
   2  11  -2    4.40    2.80
  -2 -11   2    8.70    3.80
  -2 -11   2   15.00    3.80
  -2 -11   2    6.40    3.30
  -2 -11   2    8.40    3.60
   3  11  -2    9.40    2.60
   3  11  -2    3.40    2.60
   3  11  -2    2.70    2.10
  -3 -11   2    2.60    2.70
  -3 -11   2    8.40    3.50
  -3 -11   2    6.60    3.20
  -3 -11   2    4.10    2.80
  -3 -11   2    7.50    3.10
   4  11  -2   -1.00    1.30
  -4 -11   2    3.30    3.40
  -4 -11   2    1.20    1.80
  -4 -11   2    3.30    3.00
  -4 -11   2   -0.60    2.00
  -4 -11   2   -1.80    2.00
  -4 -11   2   -0.50    1.80
   5  11  -2    9.50    3.20
   5  11  -2   13.10    3.90
  -5 -11   2    7.00    3.10
  -5 -11   2   15.20    4.60
  -5 -11   2    8.80    3.10
  -5 -11   2   13.40    3.70
  -5 -11   2   17.80    4.50
  -5 -11   2    9.30    4.60
   6  11  -2    2.50    2.00
  -6 -11   2    1.60    2.10
  -6 -11   2    2.00    2.60
  -6 -11   2   -0.90    3.30
  -6 -11   2    1.70    2.20
  -6 -11   2    3.90    2.70
   7  11  -2   13.40    3.20
  -7 -11   2   25.80    6.60
  -7 -11   2   15.20    3.90
  -7 -11   2   23.70    4.60
  -7 -11   2   15.50    4.50
  -7 -11   2   19.80    4.30
  -8  12  -2   39.30    8.50
  -8  12  -2   37.30    7.50
  -8  12  -2   34.60    7.70
  -8  12  -2   28.20    7.60
  -8  12  -2   34.20    7.90
   8 -12   2   46.10    7.10
   8 -12   2   37.30    6.80
   8 -12   2   49.80    8.30
   8 -12   2   38.60    6.80
  -7  12  -2  354.76   26.70
  -7  12  -2  364.76   26.20
  -7  12  -2  356.16   26.70
  -7  12  -2  369.36   26.90
  -7  12  -2  346.77   26.70
   7 -12   2  359.26   26.80
   7 -12   2  337.97   26.30
   7 -12   2  360.36   25.30
   7 -12   2  319.77   24.80
   7 -12   2  346.27   24.10
  -6  12  -2   23.40    6.30
  -6  12  -2   26.20    6.70
  -6  12  -2   30.00    6.80
  -6  12  -2   19.70    5.50
  -6  12  -2   43.00    8.50
  -6  12  -2   31.80    6.30
   6 -12   2   38.50    6.80
   6 -12   2   26.20    5.50
   6 -12   2   17.10    4.70
   6 -12   2   27.50    6.10
   6 -12   2   23.10    9.80
   6 -12   2   19.60    5.60
  -5  12  -2   71.59    9.00
  -5  12  -2   76.99    8.60
  -5  12  -2   80.99    8.70
  -5  12  -2   87.49    9.20
  -5  12  -2   79.09    8.60
  -5  12  -2   63.49    8.20
   5 -12   2   76.59    8.40
   5 -12   2   87.39    9.00
   5 -12   2   68.69    7.50
   5 -12   2   90.79   12.20
   5 -12   2   95.29    9.60
   5 -12   2   76.29    8.70
  -4  12  -2  765.42   52.29
  -4  12  -2  790.62   51.39
  -4  12  -2  813.12   51.59
  -4  12  -2  782.42   51.09
  -4  12  -2  812.82   52.09
   4 -12   2  765.62   51.29
   4 -12   2  773.22   52.89
   4 -12   2  793.62   52.19
   4 -12   2  800.02   52.59
   4 -12   2  684.63   51.79
  -3  12  -2    2.00    3.00
  -3  12  -2    4.50    3.40
  -3  12  -2    0.80    3.10
  -3  12  -2    2.70    2.60
  -3  12  -2    2.80    2.70
   3 -12   2   -1.20    2.60
   3 -12   2    2.00    2.90
   3 -12   2    3.80    2.90
  -2  12  -2   35.60    6.90
  -2  12  -2   39.00    6.90
  -2  12  -2   34.50    4.50
  -2  12  -2   34.70    7.20
   2 -12   2   47.90    8.20
   2 -12   2   44.00    7.70
   2 -12   2   37.00    7.60
   2 -12   2   38.10    7.50
  -1  12  -2  772.62   50.79
  -1  12  -2  707.93   50.39
  -1  12  -2  742.73   48.20
  -1  12  -2  786.22   50.49
   1 -12   2  745.13   50.49
   1 -12   2  800.92   50.19
   1 -12   2  794.72   50.99
   1 -12   2  716.03   50.59
   0  12  -2   38.20    6.10
   0  12  -2   35.40    6.20
   0  12  -2   36.50    7.00
   0  12  -2   40.00    7.40
   0 -12   2   51.09    8.10
   0 -12   2   43.10    8.50
   0 -12   2   41.80    7.20
   0 -12   2   49.30    8.50
   0 -12   2   32.70    7.30
   1  12  -2   12.70    4.60
   1  12  -2   16.50    4.40
   1  12  -2   20.40    3.00
   1  12  -2   17.90    4.30
   1  12  -2   15.00    4.70
  -1 -12   2   17.40    5.10
  -1 -12   2   17.30    5.10
  -1 -12   2   20.60    5.40
  -1 -12   2   19.10    5.40
  -1 -12   2   11.80    4.40
   2  12  -2  172.18   13.00
   2  12  -2  149.79   13.70
   2  12  -2  165.68   14.20
   2  12  -2  173.38   13.00
  -2 -12   2  177.08   14.70
  -2 -12   2  155.48   14.20
  -2 -12   2  175.68   14.10
  -2 -12   2  187.78   14.80
  -2 -12   2  171.88   14.30
   3  12  -2  201.98   14.90
   3  12  -2  187.58   16.20
   3  12  -2  223.58   16.90
  -3 -12   2  206.08   16.50
  -3 -12   2  222.28   17.40
  -3 -12   2  221.38   17.00
  -3 -12   2  215.88   16.90
  -3 -12   2  205.28   16.60
   4  12  -2   47.80    4.90
   4  12  -2   59.79    5.20
   4  12  -2   59.19    8.90
  -4 -12   2   62.39    7.80
  -4 -12   2   55.69    6.90
  -4 -12   2   78.49   13.10
  -4 -12   2   56.69    9.60
  -4 -12   2   57.99    7.00
  -5 -12   2  168.88   14.80
  -5 -12   2  173.38   15.40
  -5 -12   2  171.88   14.10
  -5 -12   2  172.18   14.30
  -5 -12   2  155.18   13.80
  -6 -12   2    6.10    3.40
  -6 -12   2   11.80    4.20
  -6 -12   2    7.50    3.50
  -6 -12   2    8.50    3.70
  -6 -12   2   23.70    5.30
  -6 -12   2   12.00    5.30
  -7  13  -2   16.40    5.50
  -7  13  -2   18.60    5.20
  -7  13  -2   26.00    6.30
  -7  13  -2   18.00    5.50
  -7  13  -2   11.40    4.50
   7 -13   2   11.90    4.70
   7 -13   2   11.80    4.10
   7 -13   2   17.90    4.30
  -6  13  -2   13.90    4.60
  -6  13  -2   31.10    7.30
  -6  13  -2   21.20    5.70
  -6  13  -2   25.70    6.30
  -6  13  -2   43.30    7.80
   6 -13   2   36.10    7.10
   6 -13   2   27.80    6.70
   6 -13   2   26.70    5.60
   6 -13   2   28.20    5.20
   6 -13   2   41.40    7.90
  -5  13  -2    6.00    3.90
  -5  13  -2    8.00    4.40
  -5  13  -2    2.80    3.10
  -5  13  -2    5.00    3.90
   5 -13   2    7.60    3.90
   5 -13   2    7.50    3.00
   5 -13   2    6.30    5.60
   5 -13   2   10.00    4.60
   5 -13   2   -0.60    3.10
  -4  13  -2   22.50    6.00
  -4  13  -2   22.80    5.70
  -4  13  -2   29.00    6.10
  -4  13  -2   15.80    4.40
  -4  13  -2   19.40    5.80
   4 -13   2   28.10    5.80
   4 -13   2   15.30    6.90
   4 -13   2   23.70    5.80
   4 -13   2   16.80    5.50
   4 -13   2   20.30    5.70
  -3  13  -2  126.09   11.70
  -3  13  -2  124.69   11.60
  -3  13  -2  119.49   12.00
  -3  13  -2  150.68   13.20
  -3  13  -2  116.99   10.70
   3 -13   2  144.79   12.40
   3 -13   2  155.78   13.40
   3 -13   2  112.49   11.90
   3 -13   2  111.59   12.10
  -2  13  -2   71.69    6.80
  -2  13  -2   81.59    8.00
  -2  13  -2   53.59    7.00
  -2  13  -2   57.59    9.40
   2 -13   2   57.79    7.30
   2 -13   2   71.99    8.40
  -1  13  -2   34.10    6.90
  -1  13  -2   49.20    5.90
  -1  13  -2   34.90    4.30
  -1  13  -2   38.60    7.40
   1 -13   2   39.10    7.50
   1 -13   2   45.30    7.80
   1 -13   2   57.79    6.80
   1 -13   2   32.40    6.80
   1 -13   2   41.50    7.60
   0  13  -2    5.60    2.10
   0  13  -2   15.40    4.10
   0  13  -2    9.50    3.50
   0  13  -2    7.70    3.90
   0 -13   2   10.60    4.00
   0 -13   2   14.20    4.90
   0 -13   2   13.30    4.50
   0 -13   2   18.70    5.00
   0 -13   2   18.10    5.40
   1  13  -2   20.60    4.40
   1  13  -2    7.20    3.60
  -1 -13   2   14.30    4.90
  -1 -13   2    9.00    4.20
  -1 -13   2    3.40    3.20
  -1 -13   2   10.10    4.00
  -1 -13   2    5.10    3.90
   2  13  -2   15.50    4.50
   2  13  -2   16.30    3.80
   2  13  -2   20.60    4.10
   2  13  -2    3.40    3.70
  -2 -13   2   31.00    6.20
  -2 -13   2   35.60    6.60
  -2 -13   2   25.90    5.20
  -2 -13   2   11.70    3.90
  -2 -13   2   11.50    4.20
   3  13  -2    0.00    1.90
   3  13  -2    3.00    2.10
   3  13  -2    1.70    2.60
  -3 -13   2   -0.10    2.00
  -3 -13   2    2.20    3.30
  -3 -13   2    5.30    3.50
  -3 -13   2    6.60    3.60
  -3 -13   2    1.90    3.00
   4  13  -2   -1.10    1.60
   4  13  -2    6.70    2.20
   4  13  -2    1.60    1.90
  -4 -13   2    4.80    3.90
  -4 -13   2    6.90    3.80
  -4 -13   2    2.30    3.60
  -4 -13   2    8.60    3.60
  -4 -13   2    3.10    3.20
  -4 -13   2    4.00    3.90
  -5  14  -2   27.20    7.10
  -5  14  -2   37.20    8.20
  -5  14  -2   39.90    8.10
  -5  14  -2   34.20    6.80
   5 -14   2   29.00    6.80
   5 -14   2   27.50    7.00
   5 -14   2   43.70    8.20
  -4  14  -2  161.28   14.50
  -4  14  -2  165.68   13.60
  -4  14  -2  166.58   15.40
  -4  14  -2  142.49   14.60
   4 -14   2  154.18   15.20
   4 -14   2  170.38   15.70
   4 -14   2  166.98   14.70
  -3  14  -2    4.90    4.70
  -3  14  -2    1.80    3.60
  -3  14  -2    7.90    4.20
  -3  14  -2    5.00    2.80
   3 -14   2   10.50    4.70
   3 -14   2    5.40    3.80
   3 -14   2    7.30    4.40
  -2  14  -2   16.20    5.50
  -2  14  -2   12.60    4.90
  -2  14  -2   17.50    5.80
  -2  14  -2   10.90    3.40
  -2  14  -2   10.20    4.10
   2 -14   2   12.70    5.00
   2 -14   2   15.30    5.30
   2 -14   2   13.90    5.60
  -1  14  -2  170.78   14.90
  -1  14  -2  160.48   13.50
  -1  14  -2  170.48   15.10
  -1  14  -2  135.69   13.10
  -1  14  -2  152.58   11.80
   1 -14   2  154.48   14.80
   1 -14   2  165.68   14.90
   1 -14   2  167.98   14.50
   0  14  -2  225.68   17.80
   0  14  -2  224.48   17.60
   0  14  -2  235.98   19.40
   0 -14   2  260.47   20.10
   0 -14   2  203.68   20.60
   0 -14   2  246.38   19.30
   1  14  -2  112.69   11.30
   1  14  -2  116.19   11.40
   1  14  -2  109.59   10.20
  -1 -14   2  123.29   12.20
  -1 -14   2  117.49   11.60
  -1 -14   2  116.09   12.00
   2  14  -2  165.88   13.20
  -2 -14   2  188.98   15.70
  -2 -14   2  161.48   14.70
  -2 -14   2  161.58   15.10
  -3 -15  -3    5.00    3.50
  -3 -15  -3    2.90    2.70
  -3 -15  -3    9.70    4.70
  -3 -15  -3    9.10    4.10
   3  15   3   12.30    3.20
   3  15   3    2.80    2.80
  -2 -15  -3   12.00    4.60
  -2 -15  -3    6.00    3.60
  -2 -15  -3   26.90    5.90
  -2 -15  -3   17.00    4.80
   2  15   3   15.80    3.90
  -1 -15  -3    7.40    3.60
  -1 -15  -3   10.10    4.20
  -1 -15  -3    5.80    3.90
   1  15   3   11.00    3.80
   1  15   3   11.60    4.00
   1  15   3    2.60    3.80
   0 -15  -3   25.30    6.00
   0 -15  -3   30.70    6.60
   0 -15  -3   34.30    7.10
   0  15   3   28.50    7.20
   0  15   3   22.20    5.30
   0  15   3   38.80    7.50
   0  15   3   33.90    6.20
   1 -15  -3   23.10    6.00
   1 -15  -3   24.50    6.40
   1 -15  -3   15.80    5.30
   1 -15  -3   25.20    5.90
  -1  15   3   19.00    4.00
  -1  15   3   19.30    7.00
  -1  15   3   31.00    6.00
  -1  15   3   25.10    6.10
  -1  15   3   35.30    7.50
   2 -15  -3   12.30    4.50
   2 -15  -3   15.50    5.20
   2 -15  -3   15.70    5.20
  -2  15   3   12.40    4.70
  -2  15   3   10.70    4.80
  -2  15   3   18.90    5.40
  -2  15   3    6.70    2.90
   3 -15  -3   40.50    8.00
   3 -15  -3   31.80    7.00
   3 -15  -3   38.50    7.60
   3 -15  -3   38.90    7.80
  -3  15   3   49.30    8.80
  -3  15   3   50.29    9.60
  -3  15   3   28.80    6.10
  -3  15   3   22.50    5.50
[truncated: 1,532,845 more chars]
