# Supplementary material for: Twisted Tin‐Chloride Perovskite Single‐Crystal Heterostructures
Source: Angew Chem Int Ed Engl. 2025 Dec 19;65(5):e20140. doi: 10.1002/anie.202520140 (PMC12851008; doi:10.1002/anie.202520140)
Supplement: Supplementary file 2 — Supporting Information [file ANIE-65-e20140-s001.zip › Sn_SeCYS_300K_P-1.cif]

data_sn_secys_300k_p-1
_audit_creation_date               2025-04-03
_audit_creation_method
;
Olex2 1.5
(compiled 2025.03.06 svn.red2d20d0 for OlexSys, GUI svn.r7188)
;
_shelx_SHELXL_version_number       '2019/3'
_audit_contact_author_address      ?
_audit_contact_author_email        ?
_audit_contact_author_name         ''
_audit_contact_author_phone        ?
_publ_contact_author_id_orcid      ?
_publ_section_references
;
Bruker-AXS (2023). APEX5. Madison, Wisconsin, USA. 

Dolomanov, O.V., Bourhis, L.J., Gildea, R.J, Howard, J.A.K. & Puschmann, H.
 (2009), J. Appl. Cryst. 42, 339-341.

Farrugia, L. J. (1999). J. Appl. Crystallogr. 32. 836-838. 

Hooft, R. W. W.. Straver, L. H. and Spek, A. L. 
 (2010). J. Appl. Cryst.. 43, 665-668.
Hooft, R. W. W.. Straver, L. H. and Spek, A. L.
 (2008). J Appl Crystallogr. 41(Pt 1): 96--103.

Krause, L., Herbst-Irmer, R., Sheldrick, G. M. & Stalke, D.
 (2015). J. Appl. Crystallogr. 48. 3-10. 

Parsons, S., Flack, H. D., & Wagner, T. (2013).69(Pt 3), 249--259.

Sheldrick, G.M. (2008). Acta Cryst. A64, 112-122. 
Sheldrick, G.M. (2015a). Acta Cryst. A71, 3-8. 
Sheldrick, G.M. (2015b). Acta Cryst. C71, 3-8. 
;
_chemical_name_common              ?
_chemical_name_systematic          ?
_chemical_formula_moiety           'C4 H14 Cl2 N2 Se2 Sn2, Cl3 Sn, Cl'
_chemical_formula_sum              'C4 H14 Cl6 N2 Se2 Sn3'
_chemical_formula_weight           816.86
_chemical_melting_point            ?
loop_
  _atom_type_symbol
  _atom_type_description
  _atom_type_scat_dispersion_real
  _atom_type_scat_dispersion_imag
  _atom_type_scat_source
 'C' 'C' 0.0031 0.0016 'Calculated using XDISP in WinGX (Farrugia, 1999)'
 'H' 'H' 0.0000 0.0000 'Calculated using XDISP in WinGX (Farrugia, 1999)'
 'Cl' 'Cl' 0.1491 0.1598 'Calculated using XDISP in WinGX (Farrugia, 1999)'
 'N' 'N' 0.0061 0.0033 'Calculated using XDISP in WinGX (Farrugia, 1999)'
 'Se' 'Se' -0.0931 2.2372
 'Calculated using XDISP in WinGX (Farrugia, 1999)'
 'Sn' 'Sn' -0.6253 1.4306
 'Calculated using XDISP in WinGX (Farrugia, 1999)'

_shelx_space_group_comment
;
The symmetry employed for this shelxl refinement is uniquely defined
by the following loop, which should always be used as a source of
symmetry information in preference to the above space-group names.
They are only intended as comments.
;
_space_group_crystal_system        'triclinic'
_space_group_IT_number             2
_space_group_name_H-M_alt          'P -1'
_space_group_name_Hall             '-P 1'
loop_
  _space_group_symop_operation_xyz
 'x, y, z'
 '-x, -y, -z'

_cell_length_a                     10.7869(4)
_cell_length_b                     12.5760(4)
_cell_length_c                     14.5438(5)
_cell_angle_alpha                  77.5200(10)
_cell_angle_beta                   74.8650(10)
_cell_angle_gamma                  89.9890(10)
_cell_volume                       1856.21(11)
_cell_formula_units_Z              4
_cell_measurement_reflns_used      9227
_cell_measurement_temperature      300
_cell_measurement_theta_max        26.400
_cell_measurement_theta_min        3.324
_shelx_estimated_absorpt_T_max     0.918
_shelx_estimated_absorpt_T_min     0.398
_exptl_absorpt_coefficient_mu      8.700
_exptl_absorpt_correction_T_max    0.918
_exptl_absorpt_correction_T_min    0.585
_exptl_absorpt_correction_type     multi-scan
_exptl_absorpt_process_details
;
SADABS-2016/2 (Bruker,2016) was used for absorption correction.
wR2(int) was 0.1020 before and 0.0697 after correction.
The Ratio of minimum to maximum transmission is 0.6368.
The \l/2 correction factor is Not present.
;
_exptl_absorpt_special_details     ?
_exptl_crystal_colour              yellow
_exptl_crystal_colour_primary      yellow
_exptl_crystal_density_diffrn      2.923
_exptl_crystal_density_meas        ?
_exptl_crystal_density_method      'not measured'
_exptl_crystal_description         blade
_exptl_crystal_F_000               1488
_exptl_crystal_size_max            0.13
_exptl_crystal_size_mid            0.11
_exptl_crystal_size_min            0.01
_exptl_transmission_factor_max     ?
_exptl_transmission_factor_min     ?
_diffrn_reflns_av_R_equivalents    0.0591
_diffrn_reflns_av_unetI/netI       0.0454
_diffrn_reflns_Laue_measured_fraction_full  0.999
_diffrn_reflns_Laue_measured_fraction_max  0.998
_diffrn_reflns_limit_h_max         13
_diffrn_reflns_limit_h_min         -13
_diffrn_reflns_limit_k_max         15
_diffrn_reflns_limit_k_min         -15
_diffrn_reflns_limit_l_max         18
_diffrn_reflns_limit_l_min         -18
_diffrn_reflns_number              35036
_diffrn_reflns_point_group_measured_fraction_full  0.999
_diffrn_reflns_point_group_measured_fraction_max  0.998
_diffrn_reflns_theta_full          25.242
_diffrn_reflns_theta_max           26.412
_diffrn_reflns_theta_min           1.959
_diffrn_ambient_temperature        300
_diffrn_measured_fraction_theta_full  0.999
_diffrn_measured_fraction_theta_max  0.998
_diffrn_detector                   'Bruker Photon II'
_diffrn_detector_type              'CMOS area detector'
_diffrn_detector_area_resol_mean   7.3910
_diffrn_measurement_device         'four-circle diffractometer'
_diffrn_measurement_device_type    'D8 Venture'
_diffrn_measurement_method         '\w and \f scans'
_diffrn_radiation_type             MoK\a
_diffrn_radiation_wavelength       0.71073
_diffrn_radiation_collimation      'focusing mirrors'
_diffrn_radiation_monochromator    'mirror optics'
_diffrn_radiation_probe            x-ray
_diffrn_source                     'microfocus sealed X-ray tube'
_diffrn_source_type                'Incoatec I\ms'
_diffrn_source_current             1.0
_diffrn_source_power               0.05
_diffrn_source_voltage             50.0
_diffrn_standards_number           0
_reflns_Friedel_coverage           0.000
_reflns_Friedel_fraction_full      .
_reflns_Friedel_fraction_max       .
_reflns_number_gt                  4740
_reflns_number_total               7635
_reflns_special_details
;
 Reflections were merged by SHELXL according to the crystal
 class for the calculation of statistics and refinement.
 
 _reflns_Friedel_fraction is defined as the number of unique
 Friedel pairs measured divided by the number that would be
 possible theoretically, ignoring centric projections and
 systematic absences.
;
_reflns_threshold_expression       'I > 2\s(I)'
_computing_cell_refinement         'SAINT V8.40B (Bruker, 2016)'
_computing_data_collection         'APEX5 (Bruker, 2023)'
_computing_data_reduction          'SAINT V8.40B (Bruker, 2016)'
_computing_molecular_graphics      'Olex2 1.5 (Dolomanov et al., 2009)'
_computing_publication_material    'Olex2 1.5 (Dolomanov et al., 2009)'
_computing_structure_refinement    'SHELXL 2019/3 (Sheldrick, 2015)'
_computing_structure_solution      'SHELXT 2018/2 (Sheldrick, 2018)'
_refine_diff_density_max           0.675
_refine_diff_density_min           -0.722
_refine_diff_density_rms           0.153
_refine_ls_extinction_coef         .
_refine_ls_extinction_method       none
_refine_ls_goodness_of_fit_ref     1.064
_refine_ls_hydrogen_treatment      constr
_refine_ls_matrix_type             full
_refine_ls_number_parameters       477
_refine_ls_number_reflns           7635
_refine_ls_number_restraints       0
_refine_ls_R_factor_all            0.0595
_refine_ls_R_factor_gt             0.0346
_refine_ls_restrained_S_all        1.064
_refine_ls_shift/su_max            0.001
_refine_ls_shift/su_mean           0.000
_refine_ls_structure_factor_coef   Fsqd
_refine_ls_weighting_details      
 'w=1/[\s^2^(Fo^2^)+(0.0140P)^2^+4.6971P] where P=(Fo^2^+2Fc^2^)/3'
_refine_ls_weighting_scheme        calc
_refine_ls_wR_factor_gt            0.0725
_refine_ls_wR_factor_ref           0.0845
_refine_special_details
;
The occupancies of disordered atoms were first permitted to refine freely. 
The disordered atoms were sorted into majority-occupancy and 
minority-occupancy parts, and the occupancy of each part was fixed at a 
value similar to the freely-refined occupancies that allowed all 
disordered atoms to reach a stable refinement (58% for majority-occupancy
and 42% for minority-occupancy). The 0 0 2 and 4 4 14 reflections were
omitted from the refinement due to large error values.
;
_olex2_refinement_description
;
1. Fixed Uiso
 At 1.2 times of:
  All C(H,H) groups, All C(H,H,H,H) groups, All N(H,H,H) groups
2. Others
 Fixed Sof: H1AA(0.58) H1AB(0.58) H1BC(0.42) H1BD(0.42) H2AA(0.58) H2AB(0.58)
 H2BC(0.42) H2BD(0.42) H3AA(0.58) H3AB(0.58) H3BC(0.42) H3BD(0.42) H4AA(0.58)
 H4AB(0.58) H4BC(0.42) H4BD(0.42) Sn5A(0.58) Cl9A(0.58) Cl12(0.58) Cl6A(0.58)
 Cl11(0.58) N1A(0.58) H1AC(0.58) H1AD(0.58) H1AE(0.58) Cl7A(0.58) C6A(0.58)
 H6AA(0.58) H6AB(0.58) Cl10(0.58) C8A(0.58) H8AA(0.58) H8AB(0.58) Sn6A(0.58)
 C5A(0.58) H5AA(0.58) H5AB(0.58) Cl5A(0.58) Cl8A(0.58) N4A(0.58) H4AC(0.58)
 H4AD(0.58) H4AE(0.58) C7A(0.58) H7AA(0.58) H7AB(0.58) N2A(0.58) H2AC(0.58)
 H2AD(0.58) H2AE(0.58) N3A(0.58) H3AC(0.58) H3AD(0.58) H3AE(0.58) C6B(0.42)
 H6BA(0.42) H6BB(0.42) Cl5(0.42) Cl6B(0.42) Cl6(0.42) Cl7B(0.42) C5B(0.42)
 H5BA(0.42) H5BB(0.42) Cl5B(0.42) C8B(0.42) H8BA(0.42) H8BB(0.42) Sn6B(0.42)
 N2B(0.42) H2BA(0.42) H2BB(0.42) H2BE(0.42) Sn5B(0.42) N4B(0.42) H4BA(0.42)
 H4BB(0.42) H4BE(0.42) C7B(0.42) H7BA(0.42) H7BB(0.42) Cl8B(0.42) N1B(0.42)
 H1BA(0.42) H1BB(0.42) H1BE(0.42) N3B(0.42) H3BA(0.42) H3BB(0.42) H3BE(0.42)
 Cl7(0.42) Cl9B(0.42)
3.a Secondary CH2 refined with riding coordinates:
 C1(H1AA,H1AB), C1(H1BC,H1BD), C2(H2AA,H2AB), C2(H2BC,H2BD), C3(H3AA,H3AB),
 C3(H3BC,H3BD), C4(H4AA,H4AB), C4(H4BC,H4BD), C6A(H6AA,H6AB), C8A(H8AA,H8AB),
 C5A(H5AA,H5AB), C7A(H7AA,H7AB), C6B(H6BA,H6BB), C5B(H5BA,H5BB), C8B(H8BA,H8BB),
  C7B(H7BA,H7BB)
3.b Idealised Me refined as rotating group:
 N1A(H1AC,H1AD,H1AE), N4A(H4AC,H4AD,H4AE), N2A(H2AC,H2AD,H2AE), N3A(H3AC,H3AD,
 H3AE), N2B(H2BA,H2BB,H2BE), N4B(H4BA,H4BB,H4BE), N1B(H1BA,H1BB,H1BE), N3B(H3BA,
 H3BB,H3BE)
;
_atom_sites_solution_hydrogens     geom
_atom_sites_solution_primary       'dual space'
_atom_sites_solution_secondary     diffmap
loop_
  _atom_site_label
  _atom_site_type_symbol
  _atom_site_fract_x
  _atom_site_fract_y
  _atom_site_fract_z
  _atom_site_U_iso_or_equiv
  _atom_site_adp_type
  _atom_site_occupancy
  _atom_site_site_symmetry_order
  _atom_site_calc_flag
  _atom_site_refinement_flags_posn
  _atom_site_refinement_flags_adp
  _atom_site_refinement_flags_occupancy
  _atom_site_disorder_assembly
  _atom_site_disorder_group
 Sn1 Sn 0.91384(4) 0.36577(3) 0.07242(3) 0.02429(11) Uani 1 1 d . . . . .
 Sn2 Sn 0.41420(4) 0.34795(3) 0.07293(3) 0.02446(11) Uani 1 1 d . . . . .
 Sn3 Sn 0.41260(4) 0.84975(3) 0.07465(3) 0.02490(11) Uani 1 1 d . . . . .
 Sn4 Sn 1.08703(4) 0.13715(3) -0.07472(3) 0.02475(11) Uani 1 1 d . . . . .
 Se1 Se 1.04161(6) 0.35502(5) -0.12735(5) 0.02673(15) Uani 1 1 d . . . . .
 Se2 Se 0.45470(6) 0.54028(5) 0.12557(5) 0.02728(15) Uani 1 1 d . . . . .
 Se3 Se 0.45902(6) 1.04214(5) 0.12558(5) 0.02747(16) Uani 1 1 d . . . . .
 Se4 Se 0.95537(6) 0.14718(5) 0.12392(5) 0.02671(15) Uani 1 1 d . . . . .
 Cl1 Cl 0.69487(14) 0.29073(13) 0.06425(13) 0.0308(4) Uani 1 1 d . . . . .
 Cl2 Cl 0.19539(14) 0.42714(13) 0.06439(13) 0.0309(4) Uani 1 1 d . . . . .
 Cl3 Cl 0.19614(14) 0.92922(13) 0.06399(14) 0.0327(4) Uani 1 1 d . . . . .
 Cl4 Cl 1.30385(14) 0.21147(13) -0.06432(14) 0.0322(4) Uani 1 1 d . . . . .
 C1 C 0.9071(7) 0.3485(6) -0.1949(5) 0.0369(17) Uani 1 1 d . . . . .
 H1AA H 0.898626 0.273587 -0.200704 0.044 Uiso 0.58 1 calc R U P A 1
 H1AB H 0.827040 0.362621 -0.151434 0.044 Uiso 0.58 1 calc R U P A 1
 H1BC H 0.907030 0.281734 -0.218102 0.044 Uiso 0.42 1 calc R U P B 2
 H1BD H 0.822308 0.356387 -0.154112 0.044 Uiso 0.42 1 calc R U P B 2
 C2 C 0.5881(7) 0.5031(6) 0.1950(6) 0.0391(18) Uani 1 1 d . . . . .
 H2AA H 0.586974 0.425011 0.220084 0.047 Uiso 0.58 1 calc R U P C 1
 H2AB H 0.673051 0.528938 0.152850 0.047 Uiso 0.58 1 calc R U P C 1
 H2BC H 0.599928 0.425937 0.198974 0.047 Uiso 0.42 1 calc R U P D 2
 H2BD H 0.667251 0.541349 0.152115 0.047 Uiso 0.42 1 calc R U P D 2
 C3 C 0.5936(7) 1.0018(6) 0.1920(5) 0.0391(18) Uani 1 1 d . . . . .
 H3AA H 0.603411 0.924363 0.196222 0.047 Uiso 0.58 1 calc R U P E 1
 H3AB H 0.673138 1.039015 0.148824 0.047 Uiso 0.58 1 calc R U P E 1
 H3BC H 0.594449 0.923393 0.214318 0.047 Uiso 0.42 1 calc R U P F 2
 H3BD H 0.678136 1.030813 0.151131 0.047 Uiso 0.42 1 calc R U P F 2
 C4 C 1.0881(7) 0.1484(6) 0.1938(6) 0.0389(18) Uani 1 1 d . . . . .
 H4AA H 1.172849 0.142078 0.152173 0.047 Uiso 0.58 1 calc R U P G 1
 H4AB H 1.088316 0.214581 0.217904 0.047 Uiso 0.58 1 calc R U P G 1
 H4BC H 1.166764 0.130112 0.151477 0.047 Uiso 0.42 1 calc R U P H 2
 H4BD H 1.101438 0.223763 0.196774 0.047 Uiso 0.42 1 calc R U P H 2
 Sn5A Sn 0.7363(3) 0.7770(4) 0.4958(3) 0.0201(4) Uani 0.58 1 d . . P I 1
 Cl9A Cl 0.7886(3) 0.5790(2) 0.5152(2) 0.0356(7) Uani 0.58 1 d . . P I 1
 Cl12 Cl 0.4664(3) 0.6685(3) 0.5020(3) 0.0430(8) Uani 0.58 1 d . . P J 1
 Cl6A Cl 0.6710(6) 0.7365(5) 0.7125(5) 0.0374(11) Uani 0.58 1 d . . P K 1
 Cl11 Cl 0.2888(3) 0.9132(2) 0.5160(2) 0.0353(7) Uani 0.58 1 d . . P J 1
 N1A N 0.9034(9) 0.5330(8) -0.2862(8) 0.031(2) Uani 0.58 1 d . . P L 1
 H1AC H 0.841494 0.537770 -0.233300 0.038 Uiso 0.58 1 calc R U P L 1
 H1AD H 0.883864 0.570654 -0.339277 0.038 Uiso 0.58 1 calc R U P L 1
 H1AE H 0.977632 0.560248 -0.282473 0.038 Uiso 0.58 1 calc R U P L 1
 Cl7A Cl 0.3092(8) 0.7998(6) 0.3039(6) 0.0440(14) Uani 0.58 1 d . . P J 1
 C6A C 0.5486(16) 0.5641(14) 0.2788(13) 0.033(4) Uani 0.58 1 d . . P M 1
 H6AA H 0.535647 0.639773 0.252827 0.040 Uiso 0.58 1 calc R U P M 1
 H6AB H 0.468696 0.530923 0.324707 0.040 Uiso 0.58 1 calc R U P M 1
 Cl10 Cl 0.9656(3) 0.8306(3) 0.5025(3) 0.0419(8) Uani 0.58 1 d . . P I 1
 C8A C 1.0473(13) 0.0473(11) 0.2788(10) 0.026(3) Uani 0.58 1 d . . P N 1
 H8AA H 0.968571 0.059306 0.324975 0.031 Uiso 0.58 1 calc R U P N 1
 H8AB H 1.032258 -0.015981 0.254240 0.031 Uiso 0.58 1 calc R U P N 1
 Sn6A Sn 0.2370(4) 0.7246(4) 0.4956(3) 0.0204(4) Uani 0.58 1 d . . P J 1
 C5A C 0.9152(13) 0.4182(12) -0.2918(12) 0.027(3) Uani 0.58 1 d . . P L 1
 H5AA H 0.996906 0.410234 -0.336675 0.033 Uiso 0.58 1 calc R U P L 1
 H5AB H 0.847021 0.395266 -0.316789 0.033 Uiso 0.58 1 calc R U P L 1
 Cl5A Cl 0.8094(7) 0.7978(4) 0.3040(4) 0.0411(12) Uani 0.58 1 d . . P I 1
 Cl8A Cl 0.1714(6) 0.6580(4) 0.7118(5) 0.0366(11) Uani 0.58 1 d . . P O 1
 N4A N 1.1528(9) 0.0293(8) 0.3272(7) 0.030(2) Uani 0.58 1 d . . P N 1
 H4AC H 1.119990 0.014021 0.391733 0.037 Uiso 0.58 1 calc R U P N 1
 H4AD H 1.205078 0.089192 0.309166 0.037 Uiso 0.58 1 calc R U P N 1
 H4AE H 1.196905 -0.026313 0.309742 0.037 Uiso 0.58 1 calc R U P N 1
 C7A C 0.5856(14) 1.0209(13) 0.2909(12) 0.031(3) Uani 0.58 1 d . . P P 1
 H7AA H 0.504498 0.989070 0.335764 0.038 Uiso 0.58 1 calc R U P P 1
 H7AB H 0.654663 0.985664 0.314905 0.038 Uiso 0.58 1 calc R U P P 1
 N2A N 0.6522(8) 0.5573(8) 0.3285(7) 0.029(2) Uani 0.58 1 d . . P M 1
 H2AC H 0.629683 0.589645 0.378623 0.035 Uiso 0.58 1 calc R U P M 1
 H2AD H 0.724203 0.590545 0.286585 0.035 Uiso 0.58 1 calc R U P M 1
 H2AE H 0.665342 0.487573 0.350229 0.035 Uiso 0.58 1 calc R U P M 1
 N3A N 0.5957(9) 1.1396(8) 0.2871(8) 0.034(2) Uani 0.58 1 d . . P P 1
 H3AC H 0.608876 1.149666 0.342625 0.041 Uiso 0.58 1 calc R U P P 1
 H3AD H 0.523090 1.168997 0.279286 0.041 Uiso 0.58 1 calc R U P P 1
 H3AE H 0.661224 1.171157 0.237186 0.041 Uiso 0.58 1 calc R U P P 1
 C6B C 0.580(3) 0.5217(18) 0.2946(18) 0.042(6) Uani 0.42 1 d . . P M 2
 H6BA H 0.497809 0.492961 0.339236 0.050 Uiso 0.42 1 calc R U P M 2
 H6BB H 0.647632 0.484729 0.319730 0.050 Uiso 0.42 1 calc R U P M 2
 Cl5 Cl 0.0343(4) 0.6700(4) 0.4977(4) 0.0540(13) Uani 0.42 1 d . . P Q 2
 Cl6B Cl 0.3083(10) 0.2976(7) 0.3052(7) 0.0484(19) Uani 0.42 1 d . . P R 2
 Cl6 Cl 0.2101(5) 0.9217(4) 0.4845(4) 0.0464(11) Uani 0.42 1 d . . P Q 2
 Cl7B Cl 0.3279(10) 0.7645(8) 0.2886(9) 0.0450(19) Uani 0.42 1 d . . P S 2
 C5B C 0.956(3) 0.452(2) -0.282(2) 0.052(7) Uani 0.42 1 d . . P L 2
 H5BA H 0.974438 0.515122 -0.258302 0.062 Uiso 0.42 1 calc R U P L 2
 H5BB H 1.032229 0.437989 -0.329405 0.062 Uiso 0.42 1 calc R U P L 2
 Cl5B Cl 0.1735(10) 0.1562(5) 0.7106(7) 0.0450(18) Uani 0.42 1 d . . P T 2
 C8B C 1.080(2) 0.0822(17) 0.2931(16) 0.038(5) Uani 0.42 1 d . . P N 2
 H8BA H 0.997744 0.089210 0.337601 0.046 Uiso 0.42 1 calc R U P N 2
 H8BB H 1.147781 0.106710 0.317844 0.046 Uiso 0.42 1 calc R U P N 2
 Sn6B Sn 0.2638(5) 0.7247(6) 0.5044(5) 0.0338(9) Uani 0.42 1 d . . P Q 2
 N2B N 0.5959(16) 0.6404(11) 0.2864(12) 0.044(4) Uani 0.42 1 d . . P M 2
 H2BA H 0.643984 0.652848 0.324695 0.053 Uiso 0.42 1 calc R U P M 2
 H2BB H 0.519029 0.666736 0.304826 0.053 Uiso 0.42 1 calc R U P M 2
 H2BE H 0.634196 0.673070 0.224673 0.053 Uiso 0.42 1 calc R U P M 2
 Sn5B Sn 0.2351(5) 0.2236(6) 0.4962(5) 0.0330(9) Uani 0.42 1 d . . P R 2
 N4B N 1.0955(15) -0.0342(11) 0.2846(11) 0.044(4) Uani 0.42 1 d . . P N 2
 H4BA H 1.106692 -0.074189 0.339993 0.053 Uiso 0.42 1 calc R U P N 2
 H4BB H 1.163516 -0.037655 0.235391 0.053 Uiso 0.42 1 calc R U P N 2
 H4BE H 1.025207 -0.059882 0.273397 0.053 Uiso 0.42 1 calc R U P N 2
 C7B C 0.545(2) 1.061(2) 0.2813(17) 0.039(6) Uani 0.42 1 d . . P P 2
 H7BA H 0.525494 1.135690 0.257941 0.047 Uiso 0.42 1 calc R U P P 2
 H7BB H 0.468316 1.022406 0.327851 0.047 Uiso 0.42 1 calc R U P P 2
 Cl8B Cl 0.1915(10) 0.7025(6) 0.6960(7) 0.0494(19) Uani 0.42 1 d . . P Q 2
 N1B N 0.8458(14) 0.4705(12) -0.3262(11) 0.044(4) Uani 0.42 1 d . . P L 2
 H1BA H 0.787550 0.507016 -0.291759 0.053 Uiso 0.42 1 calc R U P L 2
 H1BB H 0.810293 0.406412 -0.325756 0.053 Uiso 0.42 1 calc R U P L 2
 H1BE H 0.873509 0.508857 -0.387537 0.053 Uiso 0.42 1 calc R U P L 2
 N3B N 0.6530(13) 1.0575(11) 0.3262(11) 0.036(3) Uani 0.42 1 d . . P P 2
 H3BA H 0.622834 1.040718 0.390939 0.044 Uiso 0.42 1 calc R U P P 2
 H3BB H 0.695734 1.122414 0.307389 0.044 Uiso 0.42 1 calc R U P P 2
 H3BE H 0.705688 1.007199 0.307225 0.044 Uiso 0.42 1 calc R U P P 2
 Cl7 Cl 0.4662(4) 0.1680(4) 0.5025(4) 0.0540(13) Uani 0.42 1 d . . P R 2
 Cl9B Cl 0.2890(5) 0.4122(4) 0.5154(4) 0.0478(12) Uani 0.42 1 d . . P R 2

loop_
  _atom_site_aniso_label
  _atom_site_aniso_U_11
  _atom_site_aniso_U_22
  _atom_site_aniso_U_33
  _atom_site_aniso_U_23
  _atom_site_aniso_U_13
  _atom_site_aniso_U_12
 Sn1 0.0196(2) 0.0283(2) 0.0291(3) -0.0115(2) -0.00961(19) 0.00362(17)
 Sn2 0.0191(2) 0.0233(2) 0.0303(3) -0.00052(19) -0.0099(2) -0.00003(16)
 Sn3 0.0194(2) 0.0234(2) 0.0313(3) -0.0010(2) -0.0100(2) -0.00004(16)
 Sn4 0.0195(2) 0.0283(2) 0.0314(3) -0.0129(2) -0.0105(2) 0.00396(17)
 Se1 0.0293(3) 0.0240(3) 0.0256(4) -0.0059(3) -0.0048(3) -0.0020(3)
 Se2 0.0277(3) 0.0237(3) 0.0283(4) -0.0056(3) -0.0041(3) 0.0032(3)
 Se3 0.0276(3) 0.0237(3) 0.0286(4) -0.0056(3) -0.0033(3) 0.0028(3)
 Se4 0.0284(3) 0.0245(3) 0.0262(4) -0.0051(3) -0.0060(3) -0.0029(3)
 Cl1 0.0212(7) 0.0354(9) 0.0397(11) -0.0110(8) -0.0126(7) -0.0030(6)
 Cl2 0.0208(7) 0.0337(9) 0.0401(11) -0.0069(8) -0.0125(7) 0.0072(6)
 Cl3 0.0219(7) 0.0353(9) 0.0425(11) -0.0068(8) -0.0128(7) 0.0067(6)
 Cl4 0.0211(7) 0.0347(9) 0.0444(11) -0.0113(8) -0.0134(7) -0.0022(6)
 C1 0.041(4) 0.040(4) 0.029(4) -0.001(3) -0.014(3) 0.013(3)
 C2 0.041(4) 0.042(4) 0.038(5) -0.009(4) -0.018(4) -0.007(3)
 C3 0.047(4) 0.041(4) 0.033(5) -0.015(4) -0.013(4) -0.005(3)
 C4 0.048(4) 0.037(4) 0.036(5) -0.002(3) -0.023(4) 0.009(3)
 Sn5A 0.0194(10) 0.0258(6) 0.0166(7) -0.0060(5) -0.0065(7) 0.0026(7)
 Cl9A 0.0507(18) 0.0272(16) 0.0318(18) -0.0051(13) -0.0177(15) 0.0077(13)
 Cl12 0.0251(14) 0.0529(19) 0.048(2) -0.0080(16) -0.0079(14) 0.0044(13)
 Cl6A 0.045(2) 0.040(3) 0.029(3) -0.0130(19) -0.008(2) 0.0048(19)
 Cl11 0.0515(18) 0.0307(16) 0.0293(17) -0.0092(13) -0.0183(15) -0.0011(13)
 N1A 0.029(5) 0.029(6) 0.035(6) 0.001(5) -0.014(5) -0.004(4)
 Cl7A 0.062(3) 0.042(4) 0.026(3) -0.005(2) -0.010(2) -0.001(3)
 C6A 0.039(8) 0.034(11) 0.028(9) 0.000(8) -0.017(6) 0.003(7)
 Cl10 0.0240(14) 0.055(2) 0.048(2) -0.0151(17) -0.0096(14) -0.0034(13)
 C8A 0.029(7) 0.028(9) 0.024(7) -0.001(6) -0.016(6) -0.003(6)
 Sn6A 0.0206(10) 0.0246(6) 0.0161(8) -0.0032(5) -0.0062(7) -0.0043(7)
 C5A 0.020(7) 0.025(8) 0.033(8) 0.004(6) -0.010(6) 0.006(6)
 Cl5A 0.063(3) 0.039(3) 0.020(2) -0.010(2) -0.007(2) 0.006(3)
 Cl8A 0.041(2) 0.037(3) 0.027(3) -0.001(2) -0.0051(19) -0.003(2)
 N4A 0.037(5) 0.034(6) 0.020(6) -0.001(4) -0.012(5) 0.007(4)
 C7A 0.024(8) 0.035(9) 0.034(8) -0.015(7) 0.001(6) 0.001(6)
 N2A 0.037(5) 0.034(5) 0.024(6) -0.012(5) -0.016(5) -0.002(4)
 N3A 0.039(6) 0.040(6) 0.036(7) -0.021(5) -0.021(5) 0.006(5)
 C6B 0.09(2) 0.018(13) 0.030(13) -0.009(10) -0.029(12) -0.002(10)
 Cl5 0.039(2) 0.061(3) 0.064(4) -0.014(3) -0.017(2) -0.001(2)
 Cl6B 0.067(5) 0.048(5) 0.024(4) -0.004(3) -0.004(3) 0.000(4)
 Cl6 0.059(3) 0.036(3) 0.046(3) -0.006(2) -0.020(3) 0.010(2)
 Cl7B 0.047(4) 0.047(6) 0.036(5) -0.006(4) -0.005(3) -0.005(4)
 C5B 0.057(17) 0.057(19) 0.041(14) 0.012(12) -0.033(13) -0.009(13)
 Cl5B 0.056(4) 0.039(4) 0.040(4) -0.006(4) -0.014(3) 0.006(4)
 C8B 0.057(15) 0.031(13) 0.032(12) -0.008(9) -0.020(10) -0.006(10)
 Sn6B 0.038(2) 0.0363(11) 0.0274(14) -0.0067(9) -0.0097(14) 0.0049(16)
 N2B 0.066(11) 0.034(9) 0.044(11) -0.013(8) -0.029(9) 0.010(8)
 Sn5B 0.034(2) 0.0368(10) 0.0279(13) -0.0045(9) -0.0094(13) 0.0003(15)
 N4B 0.069(11) 0.031(9) 0.037(10) -0.002(7) -0.028(9) 0.009(8)
 C7B 0.033(12) 0.053(16) 0.037(13) -0.035(12) 0.000(10) 0.018(10)
 Cl8B 0.060(5) 0.053(5) 0.032(4) -0.006(4) -0.008(3) 0.003(4)
 N1B 0.048(9) 0.048(10) 0.039(10) -0.003(8) -0.023(8) 0.000(7)
 N3B 0.046(8) 0.036(8) 0.036(9) -0.009(7) -0.025(8) 0.001(7)
 Cl7 0.042(3) 0.057(3) 0.061(4) -0.009(3) -0.015(2) 0.005(2)
 Cl9B 0.059(3) 0.041(3) 0.049(3) -0.012(2) -0.024(3) 0.000(2)

_geom_special_details
;
 All esds (except the esd in the dihedral angle between two l.s. planes)
 are estimated using the full covariance matrix.  The cell esds are taken
 into account individually in the estimation of esds in distances, angles
 and torsion angles; correlations between esds in cell parameters are only
 used when they are defined by crystal symmetry.  An approximate (isotropic)
 treatment of cell esds is used for estimating esds involving l.s. planes.
;
loop_
  _geom_bond_atom_site_label_1
  _geom_bond_atom_site_label_2
  _geom_bond_distance
  _geom_bond_site_symmetry_2
  _geom_bond_publ_flag
 Sn1 Se1 2.9049(8) . ?
 Sn1 Se4 2.7574(8) . ?
 Sn1 Cl1 2.5844(14) . ?
 Sn2 Se2 2.9026(8) 2_665 ?
 Sn2 Se2 2.7573(7) . ?
 Sn2 Cl2 2.5840(14) . ?
 Sn3 Se3 2.7609(8) . ?
 Sn3 Se3 2.9035(8) 2_675 ?
 Sn3 Cl3 2.5683(15) . ?
 Sn4 Se1 2.7609(8) . ?
 Sn4 Se4 2.8973(8) . ?
 Sn4 Cl4 2.5716(14) . ?
 Se1 C1 1.964(7) . ?
 Se2 C2 1.965(7) . ?
 Se3 C3 1.954(7) . ?
 Se4 C4 1.963(6) . ?
 C1 H1AA 0.9700 . ?
 C1 H1AB 0.9700 . ?
 C1 H1BC 0.9700 . ?
 C1 H1BD 0.9700 . ?
 C1 C5A 1.471(17) . ?
 C1 C5B 1.59(3) . ?
 C2 H2AA 0.9700 . ?
 C2 H2AB 0.9700 . ?
 C2 H2BC 0.9700 . ?
 C2 H2BD 0.9700 . ?
 C2 C6A 1.546(19) . ?
 C2 C6B 1.50(2) . ?
 C3 H3AA 0.9700 . ?
 C3 H3AB 0.9700 . ?
 C3 H3BC 0.9700 . ?
 C3 H3BD 0.9700 . ?
 C3 C7A 1.489(17) . ?
 C3 C7B 1.61(2) . ?
 C4 H4AA 0.9700 . ?
 C4 H4AB 0.9700 . ?
 C4 H4BC 0.9700 . ?
 C4 H4BD 0.9700 . ?
 C4 C8A 1.541(15) . ?
 C4 C8B 1.48(2) . ?
 Sn5A Cl9A 2.526(5) . ?
 Sn5A Cl10 2.596(4) . ?
 Sn5A Cl5A 2.647(7) . ?
 Cl12 Sn6A 2.593(5) . ?
 Cl11 Sn6A 2.533(5) . ?
 N1A H1AC 0.8900 . ?
 N1A H1AD 0.8900 . ?
 N1A H1AE 0.8900 . ?
 N1A C5A 1.467(17) . ?
 Cl7A Sn6A 2.645(10) . ?
 C6A H6AA 0.9700 . ?
 C6A H6AB 0.9700 . ?
 C6A N2A 1.475(17) . ?
 C8A H8AA 0.9700 . ?
 C8A H8AB 0.9700 . ?
 C8A N4A 1.480(14) . ?
 C5A H5AA 0.9700 . ?
 C5A H5AB 0.9700 . ?
 N4A H4AC 0.8900 . ?
 N4A H4AD 0.8900 . ?
 N4A H4AE 0.8900 . ?
 C7A H7AA 0.9700 . ?
 C7A H7AB 0.9700 . ?
 C7A N3A 1.484(17) . ?
 N2A H2AC 0.8900 . ?
 N2A H2AD 0.8900 . ?
 N2A H2AE 0.8900 . ?
 N3A H3AC 0.8900 . ?
 N3A H3AD 0.8900 . ?
 N3A H3AE 0.8900 . ?
 C6B H6BA 0.9700 . ?
 C6B H6BB 0.9700 . ?
 C6B N2B 1.48(2) . ?
 Cl5 Sn6B 2.601(6) . ?
 Cl6B Sn5B 2.636(12) . ?
 Cl6 Sn6B 2.516(8) . ?
 C5B H5BA 0.9700 . ?
 C5B H5BB 0.9700 . ?
 C5B N1B 1.48(2) . ?
 C8B H8BA 0.9700 . ?
 C8B H8BB 0.9700 . ?
 C8B N4B 1.50(2) . ?
 Sn6B Cl8B 2.642(13) . ?
 N2B H2BA 0.8900 . ?
 N2B H2BB 0.8900 . ?
 N2B H2BE 0.8900 . ?
 Sn5B Cl7 2.608(6) . ?
 Sn5B Cl9B 2.532(8) . ?
 N4B H4BA 0.8900 . ?
 N4B H4BB 0.8900 . ?
 N4B H4BE 0.8900 . ?
 C7B H7BA 0.9700 . ?
 C7B H7BB 0.9700 . ?
 C7B N3B 1.47(2) . ?
 N1B H1BA 0.8900 . ?
 N1B H1BB 0.8900 . ?
 N1B H1BE 0.8900 . ?
 N3B H3BA 0.8900 . ?
 N3B H3BB 0.8900 . ?
 N3B H3BE 0.8900 . ?

loop_
  _geom_angle_atom_site_label_1
  _geom_angle_atom_site_label_2
  _geom_angle_atom_site_label_3
  _geom_angle
  _geom_angle_site_symmetry_1
  _geom_angle_site_symmetry_3
  _geom_angle_publ_flag
 Se4 Sn1 Se1 86.81(2) . . ?
 Cl1 Sn1 Se1 93.35(4) . . ?
 Cl1 Sn1 Se4 82.83(4) . . ?
 Se2 Sn2 Se2 86.53(2) . 2_665 ?
 Cl2 Sn2 Se2 82.78(4) . . ?
 Cl2 Sn2 Se2 93.87(4) . 2_665 ?
 Se3 Sn3 Se3 87.08(2) . 2_675 ?
 Cl3 Sn3 Se3 84.01(4) . . ?
 Cl3 Sn3 Se3 92.91(5) . 2_675 ?
 Se1 Sn4 Se4 86.89(2) . . ?
 Cl4 Sn4 Se1 83.95(4) . . ?
 Cl4 Sn4 Se4 93.62(4) . . ?
 Sn4 Se1 Sn1 93.02(2) . . ?
 C1 Se1 Sn1 107.3(2) . . ?
 C1 Se1 Sn4 101.5(2) . . ?
 Sn2 Se2 Sn2 93.47(2) . 2_665 ?
 C2 Se2 Sn2 102.0(2) . . ?
 C2 Se2 Sn2 106.8(2) . 2_665 ?
 Sn3 Se3 Sn3 92.92(2) . 2_675 ?
 C3 Se3 Sn3 106.8(2) . 2_675 ?
 C3 Se3 Sn3 101.2(2) . . ?
 Sn1 Se4 Sn4 93.26(2) . . ?
 C4 Se4 Sn1 102.3(2) . . ?
 C4 Se4 Sn4 106.8(2) . . ?
 Se1 C1 H1AA 106.8 . . ?
 Se1 C1 H1AB 106.8 . . ?
 Se1 C1 H1BC 112.0 . . ?
 Se1 C1 H1BD 112.0 . . ?
 H1AA C1 H1AB 106.6 . . ?
 H1BC C1 H1BD 109.7 . . ?
 C5A C1 Se1 122.1(7) . . ?
 C5A C1 H1AA 106.8 . . ?
 C5A C1 H1AB 106.8 . . ?
 C5B C1 Se1 98.7(9) . . ?
 C5B C1 H1BC 112.0 . . ?
 C5B C1 H1BD 112.0 . . ?
 Se2 C2 H2AA 111.3 . . ?
 Se2 C2 H2AB 111.3 . . ?
 Se2 C2 H2BC 106.3 . . ?
 Se2 C2 H2BD 106.3 . . ?
 H2AA C2 H2AB 109.2 . . ?
 H2BC C2 H2BD 106.4 . . ?
 C6A C2 Se2 102.3(7) . . ?
 C6A C2 H2AA 111.3 . . ?
 C6A C2 H2AB 111.3 . . ?
 C6B C2 Se2 124.3(11) . . ?
 C6B C2 H2BC 106.3 . . ?
 C6B C2 H2BD 106.3 . . ?
 Se3 C3 H3AA 106.7 . . ?
 Se3 C3 H3AB 106.7 . . ?
 Se3 C3 H3BC 112.0 . . ?
 Se3 C3 H3BD 112.0 . . ?
 H3AA C3 H3AB 106.6 . . ?
 H3BC C3 H3BD 109.7 . . ?
 C7A C3 Se3 122.4(7) . . ?
 C7A C3 H3AA 106.7 . . ?
 C7A C3 H3AB 106.7 . . ?
 C7B C3 Se3 98.9(9) . . ?
 C7B C3 H3BC 112.0 . . ?
 C7B C3 H3BD 112.0 . . ?
 Se4 C4 H4AA 111.2 . . ?
 Se4 C4 H4AB 111.2 . . ?
 Se4 C4 H4BC 106.1 . . ?
 Se4 C4 H4BD 106.1 . . ?
 H4AA C4 H4AB 109.1 . . ?
 H4BC C4 H4BD 106.3 . . ?
 C8A C4 Se4 102.9(6) . . ?
 C8A C4 H4AA 111.2 . . ?
 C8A C4 H4AB 111.2 . . ?
 C8B C4 Se4 125.0(10) . . ?
 C8B C4 H4BC 106.1 . . ?
 C8B C4 H4BD 106.1 . . ?
 Cl9A Sn5A Cl10 90.62(14) . . ?
 Cl9A Sn5A Cl5A 88.51(18) . . ?
 Cl10 Sn5A Cl5A 92.7(2) . . ?
 H1AC N1A H1AD 109.5 . . ?
 H1AC N1A H1AE 109.5 . . ?
 H1AD N1A H1AE 109.5 . . ?
 C5A N1A H1AC 109.5 . . ?
 C5A N1A H1AD 109.5 . . ?
 C5A N1A H1AE 109.5 . . ?
 C2 C6A H6AA 110.1 . . ?
 C2 C6A H6AB 110.1 . . ?
 H6AA C6A H6AB 108.4 . . ?
 N2A C6A C2 108.2(11) . . ?
 N2A C6A H6AA 110.1 . . ?
 N2A C6A H6AB 110.1 . . ?
 C4 C8A H8AA 110.2 . . ?
 C4 C8A H8AB 110.2 . . ?
 H8AA C8A H8AB 108.5 . . ?
 N4A C8A C4 107.6(10) . . ?
 N4A C8A H8AA 110.2 . . ?
 N4A C8A H8AB 110.2 . . ?
 Cl12 Sn6A Cl7A 92.8(2) . . ?
 Cl11 Sn6A Cl12 90.46(14) . . ?
 Cl11 Sn6A Cl7A 88.8(2) . . ?
 C1 C5A H5AA 109.5 . . ?
 C1 C5A H5AB 109.5 . . ?
 N1A C5A C1 110.7(11) . . ?
 N1A C5A H5AA 109.5 . . ?
 N1A C5A H5AB 109.5 . . ?
 H5AA C5A H5AB 108.1 . . ?
 C8A N4A H4AC 109.5 . . ?
 C8A N4A H4AD 109.5 . . ?
 C8A N4A H4AE 109.5 . . ?
 H4AC N4A H4AD 109.5 . . ?
 H4AC N4A H4AE 109.5 . . ?
 H4AD N4A H4AE 109.5 . . ?
 C3 C7A H7AA 109.6 . . ?
 C3 C7A H7AB 109.6 . . ?
 H7AA C7A H7AB 108.1 . . ?
 N3A C7A C3 110.4(12) . . ?
 N3A C7A H7AA 109.6 . . ?
 N3A C7A H7AB 109.6 . . ?
 C6A N2A H2AC 109.5 . . ?
 C6A N2A H2AD 109.5 . . ?
 C6A N2A H2AE 109.5 . . ?
 H2AC N2A H2AD 109.5 . . ?
 H2AC N2A H2AE 109.5 . . ?
 H2AD N2A H2AE 109.5 . . ?
 C7A N3A H3AC 109.5 . . ?
 C7A N3A H3AD 109.5 . . ?
 C7A N3A H3AE 109.5 . . ?
 H3AC N3A H3AD 109.5 . . ?
 H3AC N3A H3AE 109.5 . . ?
 H3AD N3A H3AE 109.5 . . ?
 C2 C6B H6BA 110.1 . . ?
 C2 C6B H6BB 110.1 . . ?
 H6BA C6B H6BB 108.4 . . ?
 N2B C6B C2 108.1(16) . . ?
 N2B C6B H6BA 110.1 . . ?
 N2B C6B H6BB 110.1 . . ?
 C1 C5B H5BA 111.1 . . ?
 C1 C5B H5BB 111.1 . . ?
 H5BA C5B H5BB 109.0 . . ?
 N1B C5B C1 103.5(16) . . ?
 N1B C5B H5BA 111.1 . . ?
 N1B C5B H5BB 111.1 . . ?
 C4 C8B H8BA 110.3 . . ?
 C4 C8B H8BB 110.3 . . ?
 C4 C8B N4B 107.1(15) . . ?
 H8BA C8B H8BB 108.5 . . ?
 N4B C8B H8BA 110.3 . . ?
 N4B C8B H8BB 110.3 . . ?
 Cl5 Sn6B Cl8B 92.8(3) . . ?
 Cl6 Sn6B Cl5 90.5(2) . . ?
 Cl6 Sn6B Cl8B 89.2(3) . . ?
 C6B N2B H2BA 109.5 . . ?
 C6B N2B H2BB 109.5 . . ?
 C6B N2B H2BE 109.5 . . ?
 H2BA N2B H2BB 109.5 . . ?
 H2BA N2B H2BE 109.5 . . ?
 H2BB N2B H2BE 109.5 . . ?
 Cl7 Sn5B Cl6B 92.4(3) . . ?
 Cl9B Sn5B Cl6B 88.6(3) . . ?
 Cl9B Sn5B Cl7 89.8(2) . . ?
 C8B N4B H4BA 109.5 . . ?
 C8B N4B H4BB 109.5 . . ?
 C8B N4B H4BE 109.5 . . ?
 H4BA N4B H4BB 109.5 . . ?
 H4BA N4B H4BE 109.5 . . ?
 H4BB N4B H4BE 109.5 . . ?
 C3 C7B H7BA 110.8 . . ?
 C3 C7B H7BB 110.8 . . ?
 H7BA C7B H7BB 108.9 . . ?
 N3B C7B C3 104.7(13) . . ?
 N3B C7B H7BA 110.8 . . ?
 N3B C7B H7BB 110.8 . . ?
 C5B N1B H1BA 109.5 . . ?
 C5B N1B H1BB 109.5 . . ?
 C5B N1B H1BE 109.5 . . ?
 H1BA N1B H1BB 109.5 . . ?
 H1BA N1B H1BE 109.5 . . ?
 H1BB N1B H1BE 109.5 . . ?
 C7B N3B H3BA 109.5 . . ?
 C7B N3B H3BB 109.5 . . ?
 C7B N3B H3BE 109.5 . . ?
 H3BA N3B H3BB 109.5 . . ?
 H3BA N3B H3BE 109.5 . . ?
 H3BB N3B H3BE 109.5 . . ?

loop_
  _geom_torsion_atom_site_label_1
  _geom_torsion_atom_site_label_2
  _geom_torsion_atom_site_label_3
  _geom_torsion_atom_site_label_4
  _geom_torsion
  _geom_torsion_site_symmetry_1
  _geom_torsion_site_symmetry_2
  _geom_torsion_site_symmetry_3
  _geom_torsion_site_symmetry_4
  _geom_torsion_publ_flag
 Se1 C1 C5A N1A -67.8(11) . . . . ?
 Se1 C1 C5B N1B -167.8(15) . . . . ?
 Se2 C2 C6A N2A -171.4(9) . . . . ?
 Se2 C2 C6B N2B -71(2) . . . . ?
 Se3 C3 C7A N3A -67.7(12) . . . . ?
 Se3 C3 C7B N3B -168.1(14) . . . . ?
 Se4 C4 C8A N4A 170.6(8) . . . . ?
 Se4 C4 C8B N4B 71.4(18) . . . . ?

_shelx_res_file
;
TITL 1secys_300k_triclinic_a.res in P-1
    sn_secys_300k_p-1.res
    created by SHELXL-2019/3 at 16:41:11 on 03-Apr-2025
REM Old TITL 1SeCYS_300K_triclinic in P-1
REM SHELXT solution in P-1: R1 0.152, Rweak 0.001, Alpha 0.030
REM <I/s> 0.000 for 0 systematic absences, Orientation as input
REM Formula found by SHELXT: C9 N4B Cl7A Se4 Sn5B
CELL 0.71073 10.7869 12.576 14.5438 77.52 74.865 89.989
ZERR 4 0.0004 0.0004 0.0005 0.001 0.001 0.001
LATT 1
SFAC C H Cl N Se Sn
DISP C 0.0031 0.0016 11.32
DISP Cl 0.1491 0.1598 668.74
DISP H 0 0 0.67
DISP N 0.0061 0.0033 19.39
DISP Se -0.0931 2.2372 9092.36
DISP Sn -0.6253 1.4306 6027.46
UNIT 16 56 24 8 8 12

L.S. 20
PLAN  25
SIZE 0.01 0.11 0.13
TEMP 26.85
CONF
list 4
MORE -1
BOND $H
fmap 2 53
acta
OMIT 0 0 2
OMIT 4 4 14
REM <olex2.extras>
REM <HklSrc "%./sn_secys_300k_p-1.hkl">
REM </olex2.extras>

WGHT    0.014000    4.697100
FVAR       0.13341
SN1   6    0.913836    0.365765    0.072420    11.00000    0.01964    0.02834 =
         0.02906   -0.01147   -0.00961    0.00362
SN2   6    0.414198    0.347953    0.072930    11.00000    0.01910    0.02328 =
         0.03031   -0.00052   -0.00990   -0.00003
SN3   6    0.412600    0.849748    0.074649    11.00000    0.01936    0.02343 =
         0.03133   -0.00098   -0.00999   -0.00004
SN4   6    1.087035    0.137148   -0.074724    11.00000    0.01954    0.02834 =
         0.03142   -0.01290   -0.01053    0.00396
SE1   5    1.041614    0.355023   -0.127355    11.00000    0.02929    0.02400 =
         0.02560   -0.00589   -0.00480   -0.00203
SE2   5    0.454697    0.540279    0.125575    11.00000    0.02769    0.02375 =
         0.02833   -0.00559   -0.00409    0.00322
SE3   5    0.459022    1.042139    0.125583    11.00000    0.02756    0.02371 =
         0.02859   -0.00562   -0.00327    0.00284
SE4   5    0.955374    0.147181    0.123920    11.00000    0.02844    0.02449 =
         0.02621   -0.00510   -0.00604   -0.00294
CL1   3    0.694871    0.290735    0.064250    11.00000    0.02118    0.03539 =
         0.03974   -0.01105   -0.01259   -0.00303
CL2   3    0.195385    0.427138    0.064392    11.00000    0.02083    0.03371 =
         0.04012   -0.00690   -0.01250    0.00719
CL3   3    0.196141    0.929222    0.063987    11.00000    0.02191    0.03528 =
         0.04252   -0.00684   -0.01277    0.00671
CL4   3    1.303852    0.211470   -0.064323    11.00000    0.02114    0.03474 =
         0.04438   -0.01130   -0.01335   -0.00219
C1    1    0.907120    0.348476   -0.194905    11.00000    0.04137    0.03999 =
         0.02923   -0.00145   -0.01446    0.01257
PART 1
AFIX  23
H1AA  2    0.898626    0.273587   -0.200704    10.58000   -1.20000
H1AB  2    0.827040    0.362621   -0.151434    10.58000   -1.20000
AFIX  23
PART 2
H1BC  2    0.907030    0.281734   -0.218102    10.42000   -1.20000
H1BD  2    0.822308    0.356387   -0.154112    10.42000   -1.20000
AFIX   0

PART 0
C2    1    0.588128    0.503111    0.194957    11.00000    0.04108    0.04228 =
         0.03817   -0.00941   -0.01774   -0.00652
PART 1
AFIX  23
H2AA  2    0.586974    0.425011    0.220084    10.58000   -1.20000
H2AB  2    0.673051    0.528938    0.152850    10.58000   -1.20000
AFIX  23
PART 2
H2BC  2    0.599928    0.425937    0.198974    10.42000   -1.20000
H2BD  2    0.667251    0.541349    0.152115    10.42000   -1.20000
AFIX   0

PART 0
C3    1    0.593631    1.001803    0.192013    11.00000    0.04651    0.04127 =
         0.03347   -0.01465   -0.01257   -0.00490
PART 1
AFIX  23
H3AA  2    0.603411    0.924363    0.196222    10.58000   -1.20000
H3AB  2    0.673138    1.039015    0.148824    10.58000   -1.20000
AFIX  23
PART 2
H3BC  2    0.594449    0.923393    0.214318    10.42000   -1.20000
H3BD  2    0.678136    1.030813    0.151131    10.42000   -1.20000
AFIX   0

PART 0
C4    1    1.088104    0.148423    0.193845    11.00000    0.04786    0.03700 =
         0.03577   -0.00186   -0.02316    0.00887
PART 1
AFIX  23
H4AA  2    1.172849    0.142078    0.152173    10.58000   -1.20000
H4AB  2    1.088316    0.214581    0.217904    10.58000   -1.20000
AFIX  23
PART 2
H4BC  2    1.166764    0.130112    0.151477    10.42000   -1.20000
H4BD  2    1.101438    0.223763    0.196774    10.42000   -1.20000
AFIX   0

PART 1
SN5A  6    0.736278    0.777048    0.495849    10.58000    0.01938    0.02579 =
         0.01661   -0.00596   -0.00648    0.00260
CL9A  3    0.788593    0.579010    0.515218    10.58000    0.05074    0.02717 =
         0.03185   -0.00506   -0.01770    0.00773

CL12  3    0.466405    0.668547    0.502040    10.58000    0.02513    0.05289 =
         0.04834   -0.00800   -0.00791    0.00443
CL6A  3    0.671040    0.736548    0.712457    10.58000    0.04493    0.03998 =
         0.02890   -0.01298   -0.00812    0.00478
CL11  3    0.288782    0.913242    0.515973    10.58000    0.05151    0.03067 =
         0.02933   -0.00919   -0.01826   -0.00114
N1A   4    0.903383    0.533013   -0.286157    10.58000    0.02943    0.02857 =
         0.03511    0.00079   -0.01368   -0.00404
AFIX 137
H1AC  2    0.841494    0.537770   -0.233300    10.58000   -1.20000
H1AD  2    0.883864    0.570654   -0.339277    10.58000   -1.20000
H1AE  2    0.977632    0.560248   -0.282473    10.58000   -1.20000
AFIX   0

CL7A  3    0.309240    0.799790    0.303945    10.58000    0.06185    0.04205 =
         0.02562   -0.00470   -0.00969   -0.00136
C6A   1    0.548558    0.564054    0.278816    10.58000    0.03947    0.03374 =
         0.02754   -0.00035   -0.01673    0.00304
AFIX  23
H6AA  2    0.535647    0.639773    0.252827    10.58000   -1.20000
H6AB  2    0.468696    0.530923    0.324707    10.58000   -1.20000
AFIX   0
CL10  3    0.965648    0.830623    0.502506    10.58000    0.02399    0.05519 =
         0.04802   -0.01510   -0.00957   -0.00337

C8A   1    1.047320    0.047296    0.278828    10.58000    0.02920    0.02818 =
         0.02353   -0.00107   -0.01648   -0.00282
AFIX  23
H8AA  2    0.968571    0.059306    0.324975    10.58000   -1.20000
H8AB  2    1.032258   -0.015981    0.254240    10.58000   -1.20000
AFIX   0

SN6A  6    0.236965    0.724650    0.495585    10.58000    0.02058    0.02457 =
         0.01609   -0.00317   -0.00623   -0.00434
C5A   1    0.915185    0.418206   -0.291799    10.58000    0.02030    0.02535 =
         0.03312    0.00381   -0.01039    0.00640
AFIX  23
H5AA  2    0.996906    0.410234   -0.336675    10.58000   -1.20000
H5AB  2    0.847021    0.395266   -0.316789    10.58000   -1.20000
AFIX   0

CL5A  3    0.809448    0.797781    0.304050    10.58000    0.06251    0.03945 =
         0.02025   -0.00972   -0.00672    0.00608
CL8A  3    0.171366    0.658027    0.711783    10.58000    0.04141    0.03656 =
         0.02686   -0.00148   -0.00512   -0.00306
N4A   4    1.152841    0.029250    0.327188    10.58000    0.03677    0.03433 =
         0.02046   -0.00131   -0.01190    0.00686
AFIX 137
H4AC  2    1.119990    0.014021    0.391733    10.58000   -1.20000
H4AD  2    1.205078    0.089192    0.309166    10.58000   -1.20000
H4AE  2    1.196905   -0.026313    0.309742    10.58000   -1.20000
AFIX   0

C7A   1    0.585644    1.020880    0.290914    10.58000    0.02425    0.03467 =
         0.03371   -0.01481    0.00085    0.00125
AFIX  23
H7AA  2    0.504498    0.989070    0.335764    10.58000   -1.20000
H7AB  2    0.654663    0.985664    0.314905    10.58000   -1.20000
AFIX   0

N2A   4    0.652222    0.557283    0.328487    10.58000    0.03688    0.03364 =
         0.02407   -0.01249   -0.01630   -0.00157
AFIX 137
H2AC  2    0.629683    0.589645    0.378623    10.58000   -1.20000
H2AD  2    0.724203    0.590545    0.286585    10.58000   -1.20000
H2AE  2    0.665342    0.487573    0.350229    10.58000   -1.20000
AFIX   0

N3A   4    0.595717    1.139556    0.287123    10.58000    0.03894    0.04014 =
         0.03580   -0.02070   -0.02149    0.00572
AFIX 137
H3AC  2    0.608876    1.149666    0.342625    10.58000   -1.20000
H3AD  2    0.523090    1.168997    0.279286    10.58000   -1.20000
H3AE  2    0.661224    1.171157    0.237186    10.58000   -1.20000
AFIX   0

PART 2
C6B   1    0.580335    0.521677    0.294644    10.42000    0.08694    0.01802 =
         0.02994   -0.00922   -0.02864   -0.00207
AFIX  23
H6BA  2    0.497809    0.492961    0.339236    10.42000   -1.20000
H6BB  2    0.647632    0.484729    0.319730    10.42000   -1.20000
AFIX   0

CL5   3    0.034325    0.669985    0.497679    10.42000    0.03875    0.06087 =
         0.06423   -0.01402   -0.01700   -0.00129
CL6B  3    0.308294    0.297618    0.305208    10.42000    0.06657    0.04804 =
         0.02387   -0.00361   -0.00393   -0.00033
CL6   3    0.210088    0.921672    0.484484    10.42000    0.05895    0.03643 =
         0.04568   -0.00560   -0.02039    0.00982
CL7B  3    0.327925    0.764531    0.288558    10.42000    0.04710    0.04682 =
         0.03596   -0.00585   -0.00524   -0.00496
C5B   1    0.955738    0.452414   -0.282342    10.42000    0.05709    0.05739 =
         0.04130    0.01151   -0.03344   -0.00856
AFIX  23
H5BA  2    0.974438    0.515122   -0.258302    10.42000   -1.20000
H5BB  2    1.032229    0.437989   -0.329405    10.42000   -1.20000
AFIX   0

CL5B  3    0.173538    0.156204    0.710610    10.42000    0.05586    0.03863 =
         0.03971   -0.00571   -0.01408    0.00637
C8B   1    1.080167    0.082250    0.293109    10.42000    0.05665    0.03093 =
         0.03209   -0.00797   -0.02018   -0.00588
AFIX  23
H8BA  2    0.997744    0.089210    0.337601    10.42000   -1.20000
H8BB  2    1.147781    0.106710    0.317844    10.42000   -1.20000
AFIX   0

SN6B  6    0.263753    0.724747    0.504405    10.42000    0.03809    0.03628 =
         0.02741   -0.00673   -0.00965    0.00492
N2B   4    0.595937    0.640385    0.286389    10.42000    0.06581    0.03372 =
         0.04382   -0.01289   -0.02861    0.00963
AFIX 137
H2BA  2    0.643984    0.652848    0.324695    10.42000   -1.20000
H2BB  2    0.519029    0.666736    0.304826    10.42000   -1.20000
H2BE  2    0.634196    0.673070    0.224673    10.42000   -1.20000
AFIX   0

SN5B  6    0.235070    0.223580    0.496240    10.42000    0.03366    0.03676 =
         0.02793   -0.00452   -0.00943    0.00027
N4B   4    1.095453   -0.034235    0.284606    10.42000    0.06936    0.03062 =
         0.03744   -0.00175   -0.02769    0.00868
AFIX 137
H4BA  2    1.106692   -0.074189    0.339993    10.42000   -1.20000
H4BB  2    1.163516   -0.037655    0.235391    10.42000   -1.20000
H4BE  2    1.025207   -0.059882    0.273397    10.42000   -1.20000
AFIX   0

C7B   1    0.544798    1.060953    0.281274    10.42000    0.03318    0.05334 =
         0.03740   -0.03475   -0.00048    0.01754
AFIX  23
H7BA  2    0.525494    1.135690    0.257941    10.42000   -1.20000
H7BB  2    0.468316    1.022406    0.327851    10.42000   -1.20000
AFIX   0
CL8B  3    0.191510    0.702465    0.695990    10.42000    0.05979    0.05292 =
         0.03172   -0.00643   -0.00814    0.00314

N1B   4    0.845784    0.470480   -0.326235    10.42000    0.04799    0.04814 =
         0.03948   -0.00285   -0.02299    0.00039
AFIX 137
H1BA  2    0.787550    0.507016   -0.291759    10.42000   -1.20000
H1BB  2    0.810293    0.406412   -0.325756    10.42000   -1.20000
H1BE  2    0.873509    0.508857   -0.387537    10.42000   -1.20000
AFIX   0

N3B   4    0.652991    1.057476    0.326157    10.42000    0.04553    0.03645 =
         0.03579   -0.00898   -0.02508    0.00069
AFIX 137
H3BA  2    0.622834    1.040718    0.390939    10.42000   -1.20000
H3BB  2    0.695734    1.122414    0.307389    10.42000   -1.20000
H3BE  2    0.705688    1.007199    0.307225    10.42000   -1.20000
AFIX   0

CL7   3    0.466168    0.167991    0.502497    10.42000    0.04178    0.05746 =
         0.06129   -0.00869   -0.01500    0.00506
CL9B  3    0.288954    0.412155    0.515431    10.42000    0.05940    0.04136 =
         0.04865   -0.01185   -0.02351    0.00001
HKLF 4


REM  1secys_300k_triclinic_a.res in P-1
REM wR2 = 0.0845, GooF = S = 1.064, Restrained GooF = 1.064 for all data
REM R1 = 0.0346 for 4740 Fo > 4sig(Fo) and 0.0595 for all 7635 data
REM 477 parameters refined using 0 restraints

END

WGHT      0.0140      4.6968

REM Highest difference peak  0.675,  deepest hole -0.722,  1-sigma level  0.153
Q1    1   0.9765  0.1559  0.0612  11.00000  0.05    0.68
Q2    1   0.3330  0.3263  0.0796  11.00000  0.05    0.67
Q3    1   0.4819  1.0967  0.0633  11.00000  0.05    0.66
Q4    1   1.0592  0.3448 -0.0627  11.00000  0.05    0.63
Q5    1   0.3765  1.0301  0.1391  11.00000  0.05    0.61
Q6    1   0.2669  0.6182  0.4980  11.00000  0.05    0.60
Q7    1   0.0990  0.7205  0.4092  11.00000  0.05    0.59
Q8    1   0.4852  0.4231  0.1242  11.00000  0.05    0.59
Q9    1   0.1278  0.9837 -0.0139  11.00000  0.05    0.58
Q10   1   0.7403  0.8963  0.5012  11.00000  0.05    0.58
Q11   1   0.8365  0.6388  0.2572  11.00000  0.05    0.57
Q12   1   0.3107  0.7412  0.2359  11.00000  0.05    0.57
Q13   1   1.0280  0.3575 -0.0603  11.00000  0.05    0.56
Q14   1   0.9910  0.0828  0.0601  11.00000  0.05    0.56
Q15   1   0.8590  0.5486  0.4640  11.00000  0.05    0.55
Q16   1   0.8473  1.1438  0.2577  11.00000  0.05    0.54
Q17   1   0.8983  0.5766  0.4992  11.00000  0.05    0.54
Q18   1   0.4840  0.5955  0.0606  11.00000  0.05    0.53
Q19   1   0.4560  0.5793  0.0762  11.00000  0.05    0.53
Q20   1   1.1209  0.3646 -0.1477  11.00000  0.05    0.53
Q21   1   0.1684  0.6659  0.5050  11.00000  0.05    0.52
Q22   1   0.1261  0.9567  0.5238  11.00000  0.05    0.52
Q23   1   0.2431  0.1410  0.4804  11.00000  0.05    0.52
Q24   1   0.4546  0.7630  0.0398  11.00000  0.05    0.51
Q25   1   0.3244  0.8317  0.0799  11.00000  0.05    0.51
;
_shelx_res_checksum                8246
_shelx_hkl_file
;
  -1   0   0    0.00    0.10
   1   0   0    0.00    0.10
  -2   0   0  117.79    7.90
  -2   0   0  119.09    7.90
  -2   0   0  125.99    7.70
   2   0   0  104.69    7.70
   2   0   0  104.59    7.80
   2   0   0  115.69    7.90
  -3   0   0    0.20    0.40
  -3   0   0    0.10    0.50
  -3   0   0    0.00    0.50
   3   0   0    0.10    0.50
   3   0   0   -0.20    0.50
  -4   0   0   99.49    7.50
  -4   0   0   93.49    7.20
  -4   0   0  105.09    7.10
  -4   0   0  105.69    7.50
   4   0   0  104.59    7.60
   4   0   0   84.99    7.20
  -5   0   0   -0.50    0.60
  -5   0   0    1.00    1.00
  -5   0   0   -0.30    0.60
   5   0   0    0.30    0.80
   5   0   0    1.40    1.10
  -6   0   0 1665.83  100.49
  -6   0   0 1413.76  100.89
  -6   0   0 1637.34  101.09
  -6   0   0 1564.74  101.19
   6   0   0 1473.65  100.69
   6   0   0 1646.74  101.29
  -7   0   0    0.50    1.00
  -7   0   0    0.00    1.00
  -7   0   0   -0.20    0.90
  -7   0   0    0.20    0.90
  -7   0   0   -0.10    1.20
   7   0   0   -0.20    1.10
   7   0   0    1.00    1.10
  -8   0   0  452.35   32.20
  -8   0   0  482.55   32.60
  -8   0   0  489.65   31.50
  -8   0   0  438.56   31.90
   8   0   0  493.95   32.70
   8   0   0  462.35   32.00
  -9   0   0   -1.00    1.30
  -9   0   0    1.00    1.30
  -9   0   0   -0.20    1.00
  -9   0   0   -2.50    1.70
   9   0   0    0.90    1.50
 -10   0   0   12.90    2.80
 -10   0   0   12.20    3.30
 -10   0   0   14.30    3.90
 -10   0   0   23.80    5.20
  10   0   0   20.90    4.10
  10   0   0   11.40    3.50
 -11   0   0   -1.50    1.10
 -11   0   0   -1.00    1.60
 -11   0   0    1.60    2.40
  11   0   0   -0.10    1.80
  11   0   0   -1.40    1.80
 -12   0   0   49.60    7.20
 -12   0   0   68.49    9.90
 -12   0   0   62.99    9.40
 -12   0   0   39.20    5.00
  12   0   0   66.09    9.90
 -13   0   0    0.40    3.10
 -13   0   0    1.20    1.90
  13  -1   0   -2.90    2.80
 -13   1   0   -2.10    2.30
 -13   1   0    0.00    1.70
 -13   1   0    0.50    2.40
  12  -1   0   12.50    3.60
  12  -1   0    2.00    2.70
 -12   1   0    7.40    2.80
 -12   1   0    5.30    1.90
 -12   1   0    4.30    2.90
  11  -1   0    0.10    2.30
 -11   1   0   -1.50    1.20
 -11   1   0    0.30    1.70
 -11   1   0    0.90    2.10
 -11   1   0   -1.10    1.90
  10  -1   0    0.50    1.50
  10  -1   0   -1.50    1.70
 -10   1   0   -2.10    1.10
 -10   1   0    2.70    1.50
 -10   1   0    0.40    1.10
 -10   1   0    0.40    1.40
   9  -1   0    2.60    1.80
   9  -1   0    3.10    1.80
  -9   1   0    3.20    1.70
  -9   1   0    2.30    1.60
  -9   1   0    2.80    2.10
  -9   1   0    3.50    1.80
   8  -1   0    6.90    2.20
   8  -1   0    6.00    1.90
  -8   1   0    4.70    2.00
  -8   1   0    8.60    2.40
  -8   1   0    3.00    1.70
  -8   1   0    7.00    1.70
   7  -1   0    0.30    1.20
   7  -1   0   -0.30    0.90
  -7   1   0    0.10    0.90
  -7   1   0    3.30    1.60
  -7   1   0    0.20    0.80
  -7   1   0    1.60    1.10
   6  -1   0    1.30    0.90
   6  -1   0    0.80    1.00
  -6   1   0    0.00    0.90
  -6   1   0   -0.40    0.60
  -6   1   0    0.50    1.00
  -6   1   0    1.00    0.70
   5  -1   0    1.20    0.80
   5  -1   0    1.40    1.10
  -5   1   0    1.90    1.10
  -5   1   0   -0.60    0.70
  -5   1   0    0.40    0.70
  -5   1   0    1.10    0.60
   4  -1   0    1.40    0.60
   4  -1   0    2.00    0.90
   4  -1   0    1.00    0.70
  -4   1   0    1.20    0.80
  -4   1   0    1.30    0.80
  -4   1   0    1.40    0.60
  -4   1   0    0.40    0.70
   3  -1   0    0.70    0.60
   3  -1   0    1.10    0.70
   3  -1   0    0.40    0.40
  -3   1   0    0.90    0.40
  -3   1   0   -0.10    0.40
  -3   1   0    0.90    0.70
   2  -1   0    0.10    0.40
   2  -1   0    0.40    0.40
   2  -1   0   -0.30    0.10
   2  -1   0    0.10    0.40
  -2   1   0    0.30    0.50
  -2   1   0    0.40    0.40
  -2   1   0    0.00    0.10
   1  -1   0    0.20    0.30
   1  -1   0    0.00    0.20
  -1   1   0    0.00    0.20
  -1   1   0    0.00    0.20
  -1   1   0    0.00    0.30
  -1   1   0    0.00    0.10
  -1  -1   0    0.20    0.20
  -1  -1   0    0.20    0.20
   1   1   0    0.10    0.30
   1   1   0    0.00    0.10
  -2  -1   0   -0.50    0.40
  -2  -1   0    0.40    0.50
  -2  -1   0    0.80    0.60
   2   1   0    0.20    0.40
   2   1   0    0.50    0.50
  -3  -1   0    2.10    0.80
  -3  -1   0    1.90    0.80
   3   1   0    1.70    0.80
   3   1   0    2.60    0.90
  -4  -1   0    0.40    0.60
  -4  -1   0    1.10    0.80
  -4  -1   0    0.70    0.70
   4   1   0    0.10    0.60
   4   1   0    0.70    0.70
  -5  -1   0    1.40    1.10
  -5  -1   0    1.10    1.00
  -5  -1   0    2.70    1.10
   5   1   0    0.50    0.90
   5   1   0    0.70    0.90
  -6  -1   0    2.60    1.30
  -6  -1   0    0.30    1.00
  -6  -1   0   -0.50    0.70
  -6  -1   0    0.90    1.00
   6   1   0    0.60    0.90
   6   1   0    0.60    1.00
  -7  -1   0   -0.80    0.80
  -7  -1   0    0.10    1.00
  -7  -1   0   -0.10    0.90
  -7  -1   0   -0.50    1.00
  -7  -1   0    1.00    1.10
   7   1   0    0.60    1.10
   7   1   0    1.30    1.60
  -8  -1   0    0.40    1.40
  -8  -1   0    0.70    1.00
  -8  -1   0    1.40    1.50
  -8  -1   0    1.80    1.70
  -8  -1   0   -2.10    1.10
   8   1   0    0.90    1.60
   8   1   0   -0.60    1.10
  -9  -1   0    9.70    2.90
  -9  -1   0    5.30    2.00
  -9  -1   0    4.50    1.90
  -9  -1   0    4.70    2.30
  -9  -1   0    3.70    2.10
   9   1   0    7.50    2.40
   9   1   0    4.40    1.90
 -10  -1   0    2.30    1.70
 -10  -1   0    1.30    1.50
 -10  -1   0    1.30    1.70
 -10  -1   0    2.40    2.50
 -10  -1   0   -0.20    1.60
  10   1   0    3.70    2.50
 -11  -1   0    0.80    2.00
 -11  -1   0   -0.10    1.70
 -11  -1   0    4.40    2.10
 -11  -1   0   -1.30    1.50
  11   1   0    0.20    1.70
  11   1   0    0.60    2.20
 -12  -1   0    9.70    2.80
 -12  -1   0   17.40    3.40
 -12  -1   0   15.80    4.30
 -12  -1   0   13.30    3.90
  12   1   0   12.70    3.70
  12  -2   0   57.79    8.80
  12  -2   0   42.10    6.80
 -12   2   0   53.49   10.60
 -12   2   0   34.80    3.80
 -12   2   0   42.80    7.20
  11  -2   0   46.80    7.60
 -11   2   0   37.30    3.80
 -11   2   0   37.70    6.40
 -11   2   0   61.79    8.20
 -11   2   0   28.60    5.50
  10  -2   0  376.96   28.70
  10  -2   0  390.16   27.00
 -10   2   0  380.56   25.20
 -10   2   0  347.27   27.10
 -10   2   0  388.66   27.40
   9  -2   0   73.29    7.40
   9  -2   0   94.19    8.40
  -9   2   0   83.69    6.40
  -9   2   0   72.09    7.80
  -9   2   0   86.09    8.10
   8  -2   0 1388.26   85.69
   8  -2   0 1241.28   84.99
  -8   2   0 1437.06   85.69
  -8   2   0 1154.78   84.99
  -8   2   0 1360.46   83.79
  -8   2   0 1267.67   85.49
   7  -2   0   54.89    5.50
   7  -2   0   53.99    5.20
  -7   2   0   52.99    4.20
  -7   2   0   46.50    5.60
  -7   2   0   61.79    5.70
  -7   2   0   49.40    5.40
   6  -2   0   66.49    6.30
   6  -2   0   78.19    6.40
  -6   2   0   66.59    6.50
  -6   2   0   77.49    5.40
  -6   2   0   68.09    6.20
  -6   2   0   84.79    6.60
   5  -2   0   30.40    3.40
   5  -2   0   35.00    3.60
  -5   2   0   31.50    3.40
  -5   2   0   33.10    3.50
  -5   2   0   37.40    2.80
  -5   2   0   35.90    3.80
   4  -2   0   62.09    5.20
   4  -2   0   61.29    5.10
   4  -2   0   62.69    4.40
   4  -2   0   64.79    5.20
  -4   2   0   56.19    5.30
  -4   2   0   68.19    5.20
  -4   2   0   55.39    4.90
  -4   2   0   63.99    4.30
   3  -2   0  524.45   35.00
   3  -2   0  506.85   33.90
   3  -2   0  584.34   34.70
  -3   2   0  539.25   34.60
  -3   2   0  500.45   35.00
  -3   2   0  544.55   34.60
   2  -2   0 3893.51  262.87
  -2   2   0 4291.77  263.17
   1  -2   0  104.09    7.10
   1  -2   0   90.79    6.30
   1  -2   0   95.29    6.90
   1  -2   0   96.79    6.30
  -1   2   0   98.09    6.90
  -1   2   0   91.69    6.20
  -1   2   0   94.59    7.10
   0  -2   0  670.63   39.70
   0  -2   0  623.84   40.20
   0  -2   0  585.14   40.20
   0   2   0  672.73   39.70
   0   2   0  568.74   40.20
  -1  -2   0  141.49    9.20
   1   2   0  136.19    9.30
  -2  -2   0   38.30    2.90
  -2  -2   0   33.80    3.00
  -2  -2   0   29.80    3.10
   2   2   0   33.90    2.90
   2   2   0   33.90    2.90
  -3  -2   0  423.16   26.50
  -3  -2   0  435.96   26.70
  -3  -2   0  350.46   26.40
   3   2   0  372.26   26.40
   3   2   0  433.36   26.50
  -4  -2   0  778.22   52.29
  -4  -2   0  831.12   52.59
  -4  -2   0  865.71   52.59
   4   2   0  806.62   52.29
   4   2   0  756.72   52.39
  -5  -2   0    3.80    1.50
  -5  -2   0    4.10    1.60
  -5  -2   0    5.40    1.60
   5   2   0    3.40    1.30
   5   2   0    3.20    1.30
  -6  -2   0 1082.99   77.09
  -6  -2   0 1232.78   77.09
  -6  -2   0 1304.47   77.09
   6   2   0 1084.29   76.69
   6   2   0 1230.38   77.29
  -7  -2   0   11.80    3.00
  -7  -2   0   14.90    3.10
  -7  -2   0   10.60    2.60
  -7  -2   0    9.10    2.40
   7   2   0   17.30    3.70
   7   2   0   13.40    2.90
  -8  -2   0  615.74   39.30
  -8  -2   0  611.94   40.10
  -8  -2   0  612.44   39.70
  -8  -2   0  525.55   38.50
  -8  -2   0  544.95   39.60
   8   2   0  603.94   40.00
   8   2   0  572.74   39.20
  -9  -2   0    7.20    2.20
  -9  -2   0   10.90    3.60
  -9  -2   0    7.80    2.80
  -9  -2   0    8.60    2.80
  -9  -2   0    5.60    2.80
   9   2   0    8.30    3.20
 -10  -2   0  312.57   20.60
 -10  -2   0  285.37   21.10
 -10  -2   0  244.28   19.60
 -10  -2   0  266.17   21.20
 -10  -2   0  280.57   21.40
  10   2   0  275.87   21.30
 -11  -2   0  132.59   11.90
 -11  -2   0  129.59   12.20
 -11  -2   0  126.19   10.90
 -11  -2   0  131.99   12.20
 -11  -2   0  109.89   10.30
  11   2   0  135.29   11.60
  11   2   0  141.39   12.40
 -12  -2   0  119.69   10.20
 -12  -2   0   97.49    9.40
 -12  -2   0  109.89   11.30
 -12  -2   0  111.19   11.30
  12   2   0  114.79   11.40
  12  -3   0    3.60    2.80
  12  -3   0    1.90    2.10
 -12   3   0    1.90    1.10
 -12   3   0    0.40    2.30
 -12   3   0    1.00    1.80
 -12   3   0    0.70    2.50
  11  -3   0    2.10    2.60
 -11   3   0    0.30    2.00
 -11   3   0    3.40    2.50
 -11   3   0   -0.20    0.90
 -11   3   0    0.90    2.00
  10  -3   0   -1.30    1.90
  10  -3   0   -1.30    1.30
 -10   3   0    1.70    0.90
 -10   3   0    2.50    2.10
 -10   3   0    4.10    2.30
   9  -3   0    5.20    2.10
   9  -3   0    5.90    2.30
  -9   3   0    7.40    2.70
  -9   3   0   11.40    2.70
  -9   3   0    5.60    1.10
   8  -3   0    3.90    1.80
   8  -3   0    2.90    1.60
  -8   3   0    3.20    2.10
  -8   3   0    2.90    1.60
  -8   3   0    2.30    0.80
  -8   3   0    2.70    1.40
   7  -3   0   -0.80    0.90
   7  -3   0   -0.80    0.80
  -7   3   0   -0.10    0.40
  -7   3   0    1.50    1.50
  -7   3   0    0.90    1.60
  -7   3   0    0.40    0.80
   6  -3   0    8.40    2.00
   6  -3   0    7.40    1.90
  -6   3   0    6.60    2.30
  -6   3   0    8.60    1.90
  -6   3   0    8.30    1.90
   5  -3   0   -0.50    0.80
   5  -3   0   -0.30    0.80
   5  -3   0    1.00    0.90
  -5   3   0    0.00    0.70
  -5   3   0    1.20    0.40
  -5   3   0    0.40    1.00
  -5   3   0    1.10    1.00
  -5   3   0    0.90    1.00
   4  -3   0    1.10    1.00
   4  -3   0    1.00    0.30
   4  -3   0    1.60    0.80
  -4   3   0    1.90    1.30
  -4   3   0    1.00    0.80
  -4   3   0    1.90    1.20
  -4   3   0    1.00    0.70
   3  -3   0    6.20    1.60
   3  -3   0    4.90    1.10
   3  -3   0    4.10    0.50
  -3   3   0    4.80    1.00
  -3   3   0    4.40    1.10
  -3   3   0    8.40    2.10
  -3   3   0    3.90    1.50
   2  -3   0    2.50    1.10
   2  -3   0    2.10    0.70
   2  -3   0    3.40    1.40
  -2   3   0    1.40    0.50
  -2   3   0    4.30    1.40
  -2   3   0    2.10    1.00
   1  -3   0    1.30    0.40
   1  -3   0    1.80    1.00
   1  -3   0    0.50    0.80
  -1   3   0    1.20    0.30
  -1   3   0    1.10    0.30
  -1   3   0    1.60    0.90
  -1   3   0    1.80    1.00
   0  -3   0    0.40    0.20
   0  -3   0    1.50    0.70
   0  -3   0    0.50    0.80
   0   3   0    0.40    0.20
   0   3   0    0.50    0.60
  -1  -3   0    0.30    0.30
  -1  -3   0    0.10    0.50
  -1  -3   0    0.50    0.50
   1   3   0   -0.10    0.40
  -2  -3   0    1.30    0.90
  -2  -3   0   -0.10    0.50
  -2  -3   0    0.30    0.50
   2   3   0    0.70    0.50
   2   3   0    0.80    0.60
  -3  -3   0    3.70    1.10
  -3  -3   0    1.80    0.80
  -3  -3   0    2.60    1.00
   3   3   0    2.60    1.00
   3   3   0    1.40    0.80
  -4  -3   0    4.80    1.40
  -4  -3   0    4.90    1.70
  -4  -3   0    4.00    1.50
   4   3   0    2.80    1.00
   4   3   0    3.80    1.20
  -5  -3   0   -0.10    0.80
  -5  -3   0    0.50    0.90
  -5  -3   0    0.40    0.90
   5   3   0   -0.40    0.90
   5   3   0    0.50    1.00
  -6  -3   0   -1.30    0.80
  -6  -3   0    0.20    0.90
  -6  -3   0   -1.10    0.90
   6   3   0   -0.10    1.20
   6   3   0    2.00    1.20
  -7  -3   0   -0.20    1.10
  -7  -3   0    2.80    1.70
  -7  -3   0    2.30    1.50
  -7  -3   0    1.90    1.70
   7   3   0    1.00    1.10
   7   3   0    2.30    1.50
  -8  -3   0   10.30    3.00
  -8  -3   0    7.60    2.30
  -8  -3   0    3.80    2.10
  -8  -3   0   12.40    2.90
   8   3   0    9.00    2.60
   8   3   0    5.70    1.80
  -9  -3   0    2.00    1.40
  -9  -3   0    1.00    1.70
  -9  -3   0    0.80    1.70
  -9  -3   0    0.70    1.70
  -9  -3   0    0.30    1.60
   9   3   0   -0.60    1.40
 -10  -3   0    4.60    2.30
 -10  -3   0    1.60    2.30
 -10  -3   0    1.30    2.10
 -10  -3   0    3.10    1.60
 -10  -3   0    1.70    3.10
  10   3   0    4.40    2.80
 -11  -3   0    2.70    2.10
 -11  -3   0   -0.30    1.40
 -11  -3   0    2.00    2.00
 -11  -3   0    1.70    2.20
 -11  -3   0    1.50    2.10
  11   3   0    3.10    2.70
  11   3   0    0.80    1.90
 -12  -3   0    3.20    2.50
 -12  -3   0   11.90    3.70
 -12  -3   0    3.40    2.00
  12   3   0    7.70    3.50
  12  -4   0  127.59   11.70
  12  -4   0  118.49   10.90
 -12   4   0  108.69   12.50
 -12   4   0  113.99   10.90
 -12   4   0   95.49   11.10
  11  -4   0    1.40    2.30
 -11   4   0   -1.50    1.80
 -11   4   0    2.80    2.80
 -11   4   0   -1.90    1.70
 -11   4   0    6.90    2.80
  10  -4   0   49.70    7.30
  10  -4   0   44.70    6.50
 -10   4   0   43.70    7.50
 -10   4   0   52.99    7.70
 -10   4   0   44.60    8.00
   9  -4   0  107.39    9.30
   9  -4   0  104.39    9.00
  -9   4   0  101.89    9.00
  -9   4   0  100.69    8.80
  -9   4   0   94.89   10.10
  -9   4   0   84.79    9.20
   8  -4   0  438.86   32.20
   8  -4   0  504.75   32.70
  -8   4   0  453.35   33.80
  -8   4   0  453.15   32.00
  -8   4   0  503.85   32.50
  -8   4   0  471.85   33.20
   7  -4   0  158.88   13.40
   7  -4   0  181.78   13.60
  -7   4   0  168.78   14.60
  -7   4   0  194.58   13.50
  -7   4   0  178.78   14.40
  -7   4   0  197.78   13.60
   6  -4   0  165.18   12.70
   6  -4   0  169.18   12.80
   6  -4   0  194.08   14.20
  -6   4   0  166.58   13.60
  -6   4   0  165.28   12.50
  -6   4   0  181.28   12.70
  -6   4   0  175.08   14.10
   5  -4   0    2.90    1.50
   5  -4   0    0.40    0.90
   5  -4   0    1.90    0.40
  -5   4   0    2.20    1.40
  -5   4   0    1.80    1.40
  -5   4   0    2.20    1.10
  -5   4   0    0.30    0.70
   4  -4   0  288.57   18.10
   4  -4   0  247.18   17.00
   4  -4   0  293.67   19.10
  -4   4   0  235.38   19.20
  -4   4   0  294.97   18.00
  -4   4   0  263.67   17.80
  -4   4   0  232.68   18.70
   3  -4   0 1075.89   63.29
   3  -4   0  923.61   64.49
   3  -4   0  989.30   64.29
  -3   4   0  877.81   64.19
  -3   4   0  995.10   62.99
  -3   4   0 1043.80   64.89
   2  -4   0 4116.29  261.07
  -2   4   0 4030.70  262.77
   1  -4   0 2735.23  161.58
  -1   4   0 2319.77  161.88
   0  -4   0  633.74   38.60
   0  -4   0  547.95   37.30
   0  -4   0  596.94   38.30
   0  -4   0  610.84   39.00
   0   4   0  543.05   38.30
   0   4   0  590.54   37.20
  -1  -4   0   18.40    2.00
  -1  -4   0   16.70    1.60
  -1  -4   0   18.70    2.20
   1   4   0   15.90    2.00
  -2  -4   0  221.18   15.00
  -2  -4   0  253.67   15.40
  -2  -4   0  217.48   15.60
  -2  -4   0  198.68   15.20
   2   4   0  240.78   15.40
   2   4   0  218.28   15.00
  -3  -4   0 1358.46   94.29
  -3  -4   0 1389.66   94.39
  -3  -4   0 1518.35   94.89
   3   4   0 1524.05   94.39
   3   4   0 1579.24   94.49
  -4  -4   0 1331.37   81.59
  -4  -4   0 1223.28   81.09
  -4  -4   0 1174.28   81.09
   4   4   0 1268.77   81.09
   4   4   0 1296.17   81.09
  -5  -4   0   96.69    8.00
  -5  -4   0  102.49    8.20
  -5  -4   0  104.89    8.40
   5   4   0   93.49    8.00
   5   4   0   97.79    7.90
  -6  -4   0  421.26   30.40
  -6  -4   0  454.35   30.80
  -6  -4   0  458.05   30.70
   6   4   0  454.95   30.50
  -7  -4   0    2.00    1.70
  -7  -4   0    3.40    2.00
  -7  -4   0   -0.20    1.20
  -7  -4   0    3.90    2.10
   7   4   0    1.80    1.60
   7   4   0    1.70    1.30
  -8  -4   0   46.90    6.90
  -8  -4   0   26.60    5.00
  -8  -4   0   37.50    4.70
  -8  -4   0   43.10    6.50
   8   4   0   30.10    5.30
   8   4   0   33.50    5.20
  -9  -4   0   38.80    6.30
  -9  -4   0   47.90    7.50
  -9  -4   0   37.50    6.20
  -9  -4   0   38.40    6.60
   9   4   0   45.20    7.20
 -10  -4   0  295.97   22.70
 -10  -4   0  320.67   22.40
 -10  -4   0  306.57   22.40
 -10  -4   0  302.67   22.70
 -10  -4   0  273.27   20.50
  10   4   0  272.27   22.20
 -11  -4   0   43.50    7.80
 -11  -4   0   25.90    5.60
 -11  -4   0   23.70    4.00
 -11  -4   0   21.80    5.30
  11   4   0   26.70    5.40
  11   4   0   26.30    5.00
 -12  -4   0   19.50    5.20
 -12  -4   0   18.50    3.40
 -12  -4   0   19.60    4.80
 -12  -4   0   18.90    4.80
 -12  -4   0   27.10    5.90
  12   4   0   13.20    4.20
  12  -5   0    1.50    2.80
 -12   5   0    2.60    3.00
 -12   5   0    1.70    1.90
 -12   5   0    0.90    2.60
  11  -5   0    1.50    2.70
  11  -5   0    1.70    2.20
 -11   5   0   -1.00    1.80
 -11   5   0    0.90    2.60
 -11   5   0    2.60    2.70
 -11   5   0   -1.50    1.40
  10  -5   0   10.40    2.90
  10  -5   0    5.50    2.50
 -10   5   0    2.10    2.60
 -10   5   0    6.00    2.50
 -10   5   0    9.10    3.30
 -10   5   0    8.40    2.50
   9  -5   0   -0.30    1.30
   9  -5   0    0.80    1.30
  -9   5   0    3.20    1.30
  -9   5   0    1.90    1.40
  -9   5   0    3.00    2.30
  -9   5   0    0.60    2.00
   8  -5   0    1.60    1.50
   8  -5   0    2.90    1.60
  -8   5   0    2.30    1.80
  -8   5   0   -0.10    1.20
  -8   5   0    0.30    1.80
  -8   5   0    0.30    1.20
   7  -5   0    0.00    1.10
  -7   5   0   -0.30    0.60
  -7   5   0    0.80    1.50
  -7   5   0   -2.50    1.10
  -7   5   0    0.20    1.00
   6  -5   0    2.90    1.30
   6  -5   0    0.70    1.50
  -6   5   0    1.00    1.00
  -6   5   0   -0.90    1.40
  -6   5   0    2.30    1.80
  -6   5   0   -0.50    0.70
   5  -5   0    2.60    0.30
   5  -5   0    2.40    1.30
  -5   5   0    0.40    0.70
  -5   5   0    3.30    2.10
  -5   5   0    4.20    1.30
  -5   5   0    2.60    1.90
   4  -5   0    0.50    0.40
   4  -5   0    0.40    1.20
  -4   5   0   -0.30    1.10
  -4   5   0    0.70    0.60
  -4   5   0    1.80    0.80
  -4   5   0    1.50    1.40
   3  -5   0    0.90    1.00
   3  -5   0   -0.10    0.90
   3  -5   0    0.90    0.70
  -3   5   0    0.10    0.50
  -3   5   0   -1.40    0.80
  -3   5   0   -2.00    0.70
   2  -5   0    3.40    1.70
   2  -5   0   -0.10    0.90
  -2   5   0    1.30    0.40
  -2   5   0    1.20    0.40
  -2   5   0    2.00    1.40
  -2   5   0    1.20    1.30
   1  -5   0    7.90    0.70
   1  -5   0   11.30    2.60
   1  -5   0   10.40    2.30
  -1   5   0    8.70    2.20
  -1   5   0   12.90    2.50
   0  -5   0    2.20    1.00
   0  -5   0    3.80    0.60
   0  -5   0    1.90    1.10
   0  -5   0    3.70    1.20
   0   5   0    2.10    0.40
   0   5   0    2.20    1.20
  -1  -5   0    1.50    0.90
  -1  -5   0    0.70    0.50
  -1  -5   0    1.20    0.90
   1   5   0    2.30    1.20
  -2  -5   0   -0.50    0.70
  -2  -5   0   -0.10    0.50
  -2  -5   0    0.20    0.70
  -2  -5   0   -1.10    0.60
   2   5   0    0.40    0.50
   2   5   0    1.00    0.90
  -3  -5   0    0.80    1.20
  -3  -5   0    1.00    0.90
  -3  -5   0   -0.20    0.70
  -3  -5   0    0.30    0.70
   3   5   0   -0.50    0.60
   3   5   0    0.80    0.90
  -4  -5   0    0.20    0.90
  -4  -5   0    0.20    0.80
  -4  -5   0    0.00    1.10
   4   5   0   -0.60    0.60
   4   5   0    0.00    0.80
  -5  -5   0   -1.00    0.70
  -5  -5   0    0.60    1.10
  -5  -5   0    0.70    1.30
   5   5   0   -0.70    0.80
   5   5   0    0.20    0.80
  -6  -5   0    0.80    1.30
  -6  -5   0   -1.20    1.10
  -6  -5   0   -0.80    1.20
   6   5   0   -0.50    0.90
   6   5   0    1.30    1.60
  -7  -5   0   -1.20    1.10
  -7  -5   0    0.00    1.20
  -7  -5   0    3.10    2.00
  -7  -5   0    0.50    1.10
   7   5   0    2.30    1.50
   7   5   0    6.30    2.30
  -8  -5   0    1.50    2.00
  -8  -5   0    3.60    2.30
  -8  -5   0    0.70    1.40
  -8  -5   0    0.80    1.40
   8   5   0   -0.20    1.20
   8   5   0    2.10    2.10
  -9  -5   0    4.20    2.50
  -9  -5   0    4.10    2.20
  -9  -5   0    3.70    2.70
  -9  -5   0    5.20    2.50
   9   5   0    4.10    2.20
 -10  -5   0   15.80    4.50
 -10  -5   0   18.50    4.00
 -10  -5   0    7.10    3.10
 -10  -5   0   10.00    3.00
  10   5   0    8.70    2.80
  10   5   0   10.80    3.20
 -11  -5   0   -1.40    2.10
 -11  -5   0   -3.00    1.90
 -11  -5   0    2.20    1.40
 -11  -5   0    0.70    2.80
 -11  -5   0    5.70    2.80
  11   5   0    3.70    2.50
 -12  -5   0    5.00    3.60
 -12  -5   0    0.70    1.30
 -12  -5   0    0.40    3.00
 -12  -5   0   -6.30    2.30
 -12  -5   0    2.70    2.70
  12   5   0    2.50    2.80
  12  -6   0    6.20    3.30
 -12   6   0    0.10    3.20
 -12   6   0    1.40    1.80
 -12   6   0    4.10    3.20
  11  -6   0   46.90    7.00
  11  -6   0   54.59    8.20
 -11   6   0   36.10    7.70
 -11   6   0   49.50    7.20
 -11   6   0   49.90    7.60
 -11   6   0   38.70    8.50
  10  -6   0  130.69   11.70
  10  -6   0  140.59   11.70
 -10   6   0  138.19   15.00
 -10   6   0  136.09   11.80
 -10   6   0  116.49   13.70
 -10   6   0  137.89   11.50
   9  -6   0   72.89    7.30
   9  -6   0   76.99    7.40
  -9   6   0   75.79    8.50
  -9   6   0   64.99    8.40
   8  -6   0   56.49    6.00
   8  -6   0   56.69    6.00
  -8   6   0   41.60    7.40
  -8   6   0   64.49    5.90
  -8   6   0   62.89    7.70
  -8   6   0   62.99    5.80
   7  -6   0  201.58   14.80
   7  -6   0  195.68   14.90
  -7   6   0  185.28   16.00
  -7   6   0  183.68   16.60
  -7   6   0  204.88   14.40
  -7   6   0  210.88   14.60
   6  -6   0  250.57   16.00
  -6   6   0  181.88   17.20
  -6   6   0  218.68   15.50
  -6   6   0  211.38   15.30
  -6   6   0  231.18   17.40
   5  -6   0  979.60   63.69
   5  -6   0 1045.90   65.59
   5  -6   0  999.50   62.49
  -5   6   0 1000.10   63.49
  -5   6   0  896.01   65.79
  -5   6   0  978.70   63.39
  -5   6   0  980.60   65.59
   4  -6   0 1393.96   91.49
   4  -6   0 1523.35   93.49
  -4   6   0 1386.16   93.79
  -4   6   0 1419.86   91.19
   3  -6   0   12.00    3.10
   3  -6   0   11.30    2.90
  -3   6   0    7.30    2.80
  -3   6   0    9.70    2.80
  -3   6   0    8.10    1.10
  -3   6   0    9.40    1.30
   2  -6   0  157.58   11.40
   2  -6   0  132.19   11.40
  -2   6   0  135.49   11.50
  -2   6   0  124.99   10.90
   1  -6   0  275.27   19.80
   1  -6   0  256.27   19.60
   1  -6   0  283.97   17.70
   1  -6   0  281.77   20.40
  -1   6   0  285.47   19.80
   0  -6   0  421.36   24.80
   0  -6   0  376.76   27.00
   0  -6   0  373.26   26.00
   0  -6   0  381.16   26.40
   0   6   0  352.86   26.20
  -1  -6   0  269.77   17.40
  -1  -6   0  240.48   17.70
  -1  -6   0  243.68   16.30
   1   6   0  231.98   17.70
   1   6   0  254.17   16.30
  -2  -6   0 3363.66  216.48
  -2  -6   0 3175.88  215.48
  -2  -6   0 3463.65  216.68
   2   6   0 3583.84  216.38
  -3  -6   0  116.59    9.10
  -3  -6   0  118.59    8.80
  -3  -6   0  108.09    9.40
  -3  -6   0  111.49    9.20
   3   6   0  132.29    9.30
   3   6   0  121.29    8.70
  -4  -6   0    5.40    2.20
  -4  -6   0    1.80    1.20
  -4  -6   0    6.70    2.00
   4   6   0    6.50    1.90
   4   6   0    4.90    1.60
  -5  -6   0  266.07   19.20
  -5  -6   0  271.27   19.60
  -5  -6   0  275.27   19.80
  -5  -6   0  316.47   20.60
   5   6   0  250.17   20.10
   5   6   0  290.57   19.60
  -6  -6   0   80.79    7.40
  -6  -6   0   94.69    8.20
  -6  -6   0   76.49    7.30
   6   6   0   72.69    7.10
   6   6   0   79.59    7.20
  -7  -6   0    5.30    2.60
  -7  -6   0    6.90    2.60
  -7  -6   0    3.40    1.90
  -7  -6   0    8.00    2.70
   7   6   0    8.30    2.60
   7   6   0    8.90    2.80
  -8  -6   0  604.24   39.60
  -8  -6   0  598.94   39.40
  -8  -6   0  523.35   38.80
   8   6   0  538.35   38.80
  -9  -6   0  346.27   25.30
  -9  -6   0  337.77   24.90
  -9  -6   0  330.87   25.00
  -9  -6   0  330.27   25.00
   9   6   0  321.57   24.70
   9   6   0  347.27   24.50
 -10  -6   0   35.40    6.60
 -10  -6   0   40.40    6.90
 -10  -6   0   31.00    6.00
 -10  -6   0   20.60    4.70
  10   6   0   27.10    5.40
  10   6   0   22.10    4.90
 -11  -6   0   43.50    4.50
 -11  -6   0   39.00    7.00
 -11  -6   0   68.39    9.80
 -11  -6   0   58.09    8.50
 -11  -6   0   58.09    8.60
  11   6   0   66.99    9.90
  11  -7   0    3.80    2.40
  11  -7   0    4.00    2.70
 -11   7   0    3.00    2.20
 -11   7   0    9.80    4.00
 -11   7   0    5.60    3.70
 -11   7   0    2.50    2.40
  10  -7   0    2.50    2.30
  10  -7   0   -0.10    1.90
 -10   7   0    3.20    3.20
 -10   7   0   -5.40    2.00
 -10   7   0   -0.30    1.60
 -10   7   0    2.10    1.90
   9  -7   0    1.40    1.80
  -9   7   0    1.20    2.30
  -9   7   0    1.60    1.60
  -9   7   0    4.00    4.00
   8  -7   0   -1.70    1.20
   8  -7   0    1.70    1.60
  -8   7   0    1.10    1.30
  -8   7   0   -1.00    1.80
  -8   7   0    2.40    2.40
  -8   7   0   -0.60    1.00
   7  -7   0   17.10    3.10
  -7   7   0   16.40    2.70
  -7   7   0   12.80    2.50
  -7   7   0   12.40    4.10
  -7   7   0   15.50    4.00
   6  -7   0    0.30    1.20
  -6   7   0   -0.70    0.70
  -6   7   0   -0.60    1.60
  -6   7   0   -0.40    0.70
  -6   7   0   -1.80    1.60
   5  -7   0    2.40    0.70
   5  -7   0    3.70    1.40
  -5   7   0    1.00    0.70
  -5   7   0    5.30    2.60
  -5   7   0    2.60    2.30
  -5   7   0    6.20    1.40
   4  -7   0    1.50    1.80
   4  -7   0    5.50    2.50
   4  -7   0    2.20    0.90
  -4   7   0    4.50    2.40
  -4   7   0    3.90    2.30
  -4   7   0    2.80    0.90
  -4   7   0    1.80    0.80
   3  -7   0    1.70    1.20
   3  -7   0    1.00    1.50
  -3   7   0    0.00    1.20
  -3   7   0    0.30    0.40
  -3   7   0    2.00    1.80
  -3   7   0    1.10    0.40
   2  -7   0    3.30    2.00
  -2   7   0    0.20    1.30
  -2   7   0    6.10    2.40
   1  -7   0   -0.20    1.10
   1  -7   0    1.10    1.20
   1  -7   0    0.30    1.30
  -1   7   0   -0.40    1.00
   0  -7   0   -0.20    0.90
   0  -7   0   -0.20    0.90
   0  -7   0    0.40    0.40
   0   7   0   -0.50    1.00
  -1  -7   0   -0.50    0.80
  -1  -7   0   -0.30    0.40
  -1  -7   0    0.40    1.00
  -1  -7   0   -1.10    0.70
  -1  -7   0   -0.50    0.90
   1   7   0    2.20    1.10
   1   7   0    0.50    0.50
  -2  -7   0    0.50    0.90
  -2  -7   0    0.50    1.20
  -2  -7   0    1.20    1.30
  -2  -7   0   -0.10    0.50
   2   7   0    1.50    1.20
  -3  -7   0   -0.20    1.00
  -3  -7   0    0.40    0.90
  -3  -7   0    1.00    1.20
   3   7   0    1.70    0.90
   3   7   0    1.20    1.00
  -4  -7   0    2.40    1.20
  -4  -7   0    2.90    1.40
  -4  -7   0    3.50    1.90
  -4  -7   0    0.10    1.10
   4   7   0    3.10    1.30
   4   7   0    2.30    1.20
  -5  -7   0    1.00    1.30
  -5  -7   0    2.70    1.80
  -5  -7   0   -0.20    1.10
  -5  -7   0   -1.90    0.90
   5   7   0    0.10    1.00
   5   7   0    0.40    1.10
  -6  -7   0    3.20    2.00
  -6  -7   0    0.20    1.10
  -6  -7   0    1.60    1.30
  -6  -7   0    3.00    1.60
  -6  -7   0    3.60    1.90
   6   7   0    1.70    1.60
   6   7   0    4.00    1.80
  -7  -7   0    2.40    2.10
  -7  -7   0    0.80    1.20
  -7  -7   0    0.10    1.60
  -7  -7   0    0.50    1.70
  -7  -7   0    0.10    1.40
   7   7   0    1.80    1.70
   7   7   0    1.00    1.60
  -8  -7   0    3.90    2.30
  -8  -7   0    2.30    1.40
  -8  -7   0    3.50    2.60
  -8  -7   0    5.00    2.20
   8   7   0    5.60    2.60
  -9  -7   0    2.20    1.90
  -9  -7   0    6.50    1.90
  -9  -7   0   -0.80    1.60
  -9  -7   0    0.50    2.10
  -9  -7   0    2.30    2.00
   9   7   0   -3.50    1.60
   9   7   0   -1.80    1.60
 -10  -7   0   -2.70    1.30
 -10  -7   0    3.30    2.40
 -10  -7   0   -0.10    2.40
 -10  -7   0    1.70    2.00
 -10  -7   0    0.30    1.90
  10   7   0    2.90    2.20
 -11  -7   0    3.00    2.50
 -11  -7   0    7.10    3.30
 -11  -7   0    7.40    3.50
 -11  -7   0    7.30    3.40
  11   7   0   -0.50    3.10
  11  -8   0   17.00    4.40
  11  -8   0   17.40    4.40
 -11   8   0    8.00    4.20
 -11   8   0   10.60    3.30
 -11   8   0   15.90    5.40
  10  -8   0   88.09    8.60
  10  -8   0  103.89    9.40
 -10   8   0   86.69    8.20
 -10   8   0   91.39   10.40
 -10   8   0   77.39    7.70
 -10   8   0   89.69   10.70
   9  -8   0    8.60    2.80
   9  -8   0    8.10    2.80
  -9   8   0    5.60    3.50
  -9   8   0    5.40    3.40
  -9   8   0    6.40    2.10
   8  -8   0  423.06   28.10
   8  -8   0  376.76   27.20
  -8   8   0  363.76   30.70
  -8   8   0  399.76   26.70
  -8   8   0  401.36   30.70
  -8   8   0  384.36   26.80
   7  -8   0   76.89    6.90
  -7   8   0   61.69    8.70
  -7   8   0   74.99    8.70
  -7   8   0   85.79    6.60
  -7   8   0   84.49    6.70
   6  -8   0  804.12   53.49
   6  -8   0  842.82   53.59
   6  -8   0  861.61   55.19
  -6   8   0  858.11   58.49
  -6   8   0  881.41   55.29
  -6   8   0  827.32   57.59
   5  -8   0  277.37   20.00
   5  -8   0  298.47   20.20
  -5   8   0  281.97   23.40
  -5   8   0  332.97   20.20
  -5   8   0  314.77   20.10
  -5   8   0  308.17   23.10
   4  -8   0  114.79   10.30
   4  -8   0  102.89    7.60
  -4   8   0   94.49    9.60
  -4   8   0  103.39    7.10
  -4   8   0   96.49   10.20
  -4   8   0   97.29    6.80
   3  -8   0  197.58   13.90
   3  -8   0  178.18   15.90
  -3   8   0  204.48   16.40
  -3   8   0  205.38   15.90
   2  -8   0  441.16   33.70
   2  -8   0  499.65   31.90
   2  -8   0  454.45   32.90
   2  -8   0  509.75   33.70
  -2   8   0  471.35   33.40
   1  -8   0    0.10    1.10
   1  -8   0    1.80    1.80
   1  -8   0    2.30    1.40
  -1   8   0    1.00    1.70
   0  -8   0   86.69    7.80
   0  -8   0   98.89    6.30
   0  -8   0   96.59    8.00
   0  -8   0   69.09    9.50
   0   8   0   95.59    8.40
  -1  -8   0  733.23   46.10
  -1  -8   0  648.04   49.10
  -1  -8   0  706.73   46.70
  -1  -8   0  648.54   44.50
  -1  -8   0  724.73   46.40
  -2  -8   0   17.40    2.10
  -2  -8   0   16.20    3.60
  -2  -8   0   29.00    4.60
  -2  -8   0   21.20    3.60
   2   8   0   20.60    4.10
  -3  -8   0   15.10    3.60
  -3  -8   0   13.60    2.50
  -3  -8   0   18.70    3.50
  -3  -8   0   20.70    3.50
   3   8   0   13.30    3.10
   3   8   0   18.60    2.70
  -4  -8   0   53.29    5.70
  -4  -8   0   58.79    5.90
  -4  -8   0   61.39    6.50
  -4  -8   0   65.49    5.50
   4   8   0   55.09    5.70
   4   8   0   57.39    5.20
  -5  -8   0   34.40    4.40
  -5  -8   0   30.10    3.90
  -5  -8   0   44.40    5.40
  -5  -8   0   40.00    4.70
  -5  -8   0   40.10    4.50
   5   8   0   35.70    4.10
   5   8   0   35.40    4.30
  -6  -8   0   12.80    3.90
  -6  -8   0   15.80    3.40
  -6  -8   0   21.00    4.10
  -6  -8   0   13.60    3.50
  -6  -8   0   15.90    3.30
   6   8   0   18.60    3.80
   6   8   0   17.20    3.70
  -7  -8   0  285.27   20.90
  -7  -8   0  265.67   19.80
  -7  -8   0  275.87   20.80
  -7  -8   0  301.17   21.90
  -7  -8   0  276.77   20.50
   7   8   0  275.17   20.40
  -8  -8   0  482.75   32.80
  -8  -8   0  496.45   32.80
  -8  -8   0  478.05   33.30
  -8  -8   0  445.26   32.40
  -8  -8   0  439.86   31.10
   8   8   0  446.66   32.10
   8   8   0  426.06   32.00
  -9  -8   0   16.40    4.90
  -9  -8   0   15.80    4.10
  -9  -8   0   16.80    4.30
  -9  -8   0   14.00    2.80
  -9  -8   0   11.70    3.70
   9   8   0   16.20    4.00
   9   8   0   12.60    3.80
 -10  -8   0  155.08   14.30
 -10  -8   0  171.78   14.60
 -10  -8   0  162.58   12.00
 -10  -8   0  168.28   14.30
 -10  -8   0  157.88   14.40
  10   8   0  149.69   13.90
  11  -9   0   -1.60    2.80
  10  -9   0    1.20    2.20
  10  -9   0    2.80    1.90
 -10   9   0   -0.30    1.60
 -10   9   0    1.70    3.00
 -10   9   0    1.80    1.60
 -10   9   0    3.80    3.50
   9  -9   0    0.50    1.60
   9  -9   0    0.40    1.80
  -9   9   0    0.90    2.70
  -9   9   0    1.20    1.30
  -9   9   0    1.40    3.00
   8  -9   0    1.30    1.50
  -8   9   0    1.50    2.40
  -8   9   0   -1.10    1.00
  -8   9   0    0.30    1.10
  -7   9   0   15.90    2.60
  -7   9   0   21.90    5.30
  -7   9   0   15.40    4.50
   6  -9   0   -0.20    0.50
  -6   9   0    3.90    2.70
  -6   9   0    1.30    1.00
  -6   9   0    1.00    2.30
  -6   9   0   -1.40    0.90
   5  -9   0    0.20    0.70
  -5   9   0    0.00    0.60
  -5   9   0   -1.20    1.80
  -5   9   0    4.10    2.50
  -5   9   0    0.00    0.60
   4  -9   0    5.30    1.50
   4  -9   0    9.30    3.20
  -4   9   0    3.10    2.50
  -4   9   0    6.20    3.20
   3  -9   0    1.40    1.10
   3  -9   0    0.70    2.00
  -3   9   0    2.20    2.30
  -3   9   0    1.90    2.00
   2  -9   0    0.50    1.20
   2  -9   0    3.60    2.00
   2  -9   0   -0.20    1.40
  -2   9   0    0.70    1.90
   1  -9   0    5.80    2.00
   1  -9   0    4.10    1.80
   1  -9   0    9.50    2.90
  -1   9   0    8.20    2.90
   0  -9   0    1.50    1.40
   0  -9   0    1.00    1.70
   0  -9   0    0.90    0.40
   0  -9   0   -0.10    1.30
   0  -9   0    0.50    0.40
   0  -9   0   -1.10    1.60
  -1  -9   0    2.80    1.80
  -1  -9   0    3.10    1.80
  -1  -9   0    3.60    2.10
  -1  -9   0    4.00    2.20
  -1  -9   0    2.40    0.90
  -1  -9   0    2.30    0.90
  -2  -9   0    1.10    1.00
  -2  -9   0    0.40    1.50
  -2  -9   0    1.40    0.90
  -2  -9   0    0.50    1.30
  -2  -9   0    0.10    1.30
  -2  -9   0    0.30    1.70
   2   9   0   -0.20    1.30
   2   9   0    1.00    0.70
  -3  -9   0   -1.80    1.30
  -3  -9   0   -0.30    1.20
  -3  -9   0    0.80    1.50
  -3  -9   0    0.00    0.70
  -3  -9   0    1.00    1.10
   3   9   0   -3.60    1.10
   3   9   0   -0.70    0.50
  -4  -9   0   10.50    2.30
  -4  -9   0    6.70    2.30
  -4  -9   0    8.20    2.30
  -4  -9   0    5.70    2.70
  -4  -9   0    6.60    2.70
   4   9   0    5.60    2.20
   4   9   0    7.60    1.80
  -5  -9   0    1.90    2.10
  -5  -9   0    2.00    1.50
  -5  -9   0    4.00    1.90
  -5  -9   0    1.10    1.50
  -5  -9   0    1.50    1.70
   5   9   0   -1.10    1.30
   5   9   0    1.70    1.30
  -6  -9   0    1.60    1.70
  -6  -9   0    4.20    1.90
  -6  -9   0    6.20    3.20
  -6  -9   0    3.80    2.10
   6   9   0    4.40    1.90
   6   9   0    2.80    1.60
  -7  -9   0    9.60    3.10
  -7  -9   0   14.20    3.80
  -7  -9   0    7.40    2.00
  -7  -9   0    6.40    1.90
  -7  -9   0    4.60    2.10
   7   9   0    6.20    2.30
  -8  -9   0   -2.00    1.40
  -8  -9   0    0.80    2.40
  -8  -9   0   -0.30    1.70
  -8  -9   0    0.80    2.30
   8   9   0   -1.60    1.90
   8   9   0    1.40    2.20
  -9  -9   0   -0.20    2.50
  -9  -9   0    7.00    2.20
  -9  -9   0   -1.40    1.80
  -9  -9   0    5.60    3.10
  -9  -9   0    2.90    1.80
   9   9   0    4.90    2.50
 -10  -9   0   -1.40    2.20
 -10  -9   0    5.40    3.00
 -10  -9   0   -2.50    2.40
 -10  -9   0   -2.20    1.70
 -10  -9   0   -4.50    2.50
  10   9   0    3.10    2.50
  10 -10   0   22.20    5.20
 -10  10   0   23.70    6.80
 -10  10   0   24.70    7.30
 -10  10   0   22.50    3.90
   9 -10   0   29.10    5.60
  -9  10   0   27.30    7.20
  -9  10   0   30.70    4.40
  -9  10   0   18.30    5.60
  -8  10   0    4.80    3.40
  -8  10   0   -0.70    2.30
  -8  10   0    2.20    1.20
  -7  10   0   50.99    4.50
  -7  10   0   68.19    8.10
  -7  10   0   53.39    4.60
   6 -10   0  112.79    7.70
   6 -10   0  106.69    7.70
  -6  10   0  107.09    7.60
  -6  10   0  124.99   12.40
  -6  10   0  104.79    7.60
   5 -10   0   48.30    4.50
  -5  10   0   60.59    9.70
  -5  10   0   52.49    9.70
   4 -10   0   28.20    4.00
  -4  10   0   31.70    6.90
  -4  10   0   28.00    6.00
   3 -10   0    4.30    1.80
   3 -10   0   11.40    3.30
   3 -10   0    3.20    2.90
  -3  10   0    3.20    2.60
   2 -10   0  360.86   24.70
   2 -10   0  369.56   27.40
   2 -10   0  296.67   25.40
  -2  10   0  393.16   26.70
   1 -10   0  410.26   32.50
   1 -10   0  437.66   30.60
   1 -10   0  462.75   31.30
  -1  10   0  465.45   31.80
   0 -10   0  905.71   67.79
   0 -10   0 1079.19   66.49
   0 -10   0 1009.70   66.09
  -1 -10   0  326.47   27.50
  -1 -10   0  415.66   26.10
  -1 -10   0  377.26   23.90
  -1 -10   0  351.96   24.20
  -1 -10   0  350.86   26.10
  -2 -10   0  796.52   57.19
  -2 -10   0  785.42   53.39
  -2 -10   0  898.81   55.19
  -2 -10   0  750.82   53.29
  -2 -10   0  928.11   57.09
  -2 -10   0  829.42   55.59
  -3 -10   0   53.19    6.10
  -3 -10   0   49.30    6.00
  -3 -10   0   44.50    4.60
  -3 -10   0   48.10    4.50
  -3 -10   0   56.09    5.80
   3  10   0   55.29    7.60
  -4 -10   0   39.20    5.90
  -4 -10   0   32.00    4.10
  -4 -10   0   49.00    7.40
  -4 -10   0   44.60    5.20
  -4 -10   0   37.90    4.10
   4  10   0   54.79    7.10
   4  10   0   34.60    3.80
  -5 -10   0  303.07   22.50
  -5 -10   0  302.37   21.60
  -5 -10   0  294.77   21.90
  -5 -10   0  334.77   23.00
   5  10   0  300.77   21.40
   5  10   0  305.57   22.60
  -6 -10   0  302.27   21.90
  -6 -10   0  297.07   21.60
  -6 -10   0  271.17   23.10
  -6 -10   0  317.47   23.30
   6  10   0  297.77   21.30
  -7 -10   0   43.50    5.90
  -7 -10   0   63.09    9.00
  -7 -10   0   47.40    6.00
  -7 -10   0   63.09    8.20
  -7 -10   0   65.69    6.80
   7  10   0   52.69    6.10
   7  10   0   55.49    7.60
  -8 -10   0  230.28   17.80
  -8 -10   0  230.28   18.70
  -8 -10   0  219.48   17.30
  -8 -10   0  191.48   17.40
  -8 -10   0  230.68   18.70
   8  10   0  202.48   17.30
   8  10   0  219.98   17.00
  -9 -10   0   27.90    5.70
  -9 -10   0   19.60    3.80
  -9 -10   0   12.90    4.70
  -9 -10   0   17.60    4.80
  -9 -10   0   22.60    5.00
   9  10   0   13.00    3.70
   9 -11   0    7.00    3.00
  -9  11   0    4.60    1.60
  -9  11   0    5.40    3.70
  -9  11   0   13.20    4.90
  -8  11   0    4.10    1.50
  -8  11   0    7.10    3.80
  -8  11   0    2.00    3.40
  -7  11   0    4.60    3.30
  -7  11   0    3.40    3.20
   6 -11   0    1.40    0.80
   6 -11   0    0.30    0.90
  -6  11   0    0.40    2.50
  -6  11   0   -1.30    2.30
   5 -11   0    2.00    2.50
   5 -11   0    1.00    1.10
  -5  11   0    0.50    2.40
  -5  11   0    0.60    2.20
   4 -11   0    1.20    1.20
   4 -11   0   -3.10    1.80
   4 -11   0    0.80    1.70
  -4  11   0    0.10    1.90
  -4  11   0   -1.20    1.90
   3 -11   0    1.50    1.50
   3 -11   0    2.70    2.30
  -3  11   0    3.70    2.90
   2 -11   0   -0.70    2.00
   2 -11   0    1.00    1.50
   2 -11   0   -0.90    1.30
  -2  11   0    0.30    1.90
   1 -11   0    1.80    1.90
   1 -11   0    1.30    2.40
   1 -11   0    1.50    1.60
   0 -11   0    0.20    2.00
   0 -11   0    1.30    1.80
   0 -11   0    1.50    1.80
  -1 -11   0   -0.40    1.80
  -1 -11   0    4.30    2.60
  -1 -11   0    1.80    0.80
  -1 -11   0    0.50    1.70
  -1 -11   0    0.90    0.70
  -2 -11   0    0.00    2.40
  -2 -11   0    0.50    0.90
  -2 -11   0   -0.30    0.80
  -2 -11   0    1.80    2.00
  -2 -11   0    1.30    1.60
  -3 -11   0    4.40    1.50
  -3 -11   0    5.60    1.70
  -3 -11   0    8.20    2.70
  -3 -11   0    7.30    2.90
  -3 -11   0    8.90    3.50
   3  11   0    4.70    2.50
   3  11   0    5.70    1.50
  -4 -11   0    2.20    1.90
  -4 -11   0   -0.20    1.20
  -4 -11   0    2.10    2.40
  -4 -11   0   -0.80    1.20
   4  11   0    3.40    2.30
  -5 -11   0    0.80    1.60
  -5 -11   0    0.60    1.30
  -5 -11   0    2.10    2.30
   5  11   0    1.30    1.30
  -6 -11   0    3.10    3.00
  -6 -11   0   -0.20    1.60
  -6 -11   0    2.00    2.20
  -6 -11   0   -1.00    2.40
  -6 -11   0    0.00    1.10
   6  11   0    1.00    1.50
  -7 -11   0    0.10    2.20
  -7 -11   0    3.60    2.80
  -7 -11   0    0.70    2.10
  -7 -11   0    0.50    2.40
  -7 -11   0   -0.40    1.50
   7  11   0   -0.60    1.70
   7  11   0    4.50    3.00
  -8 -11   0   -0.90    2.60
  -8 -11   0    0.50    1.90
  -8 -11   0    0.70    2.00
  -8 -11   0    2.20    3.40
  -8 -11   0   -0.30    2.50
   8  11   0   -2.60    1.90
  -8  12   0  129.99    8.90
  -8  12   0  110.49   13.30
  -8  12   0  128.59   14.70
  -8  12   0  133.89    8.80
  -7  12   0  119.49   13.40
  -7  12   0  105.49   12.40
   6 -12   0  158.98   10.90
   6 -12   0  135.49   10.50
  -6  12   0  144.89   14.60
  -6  12   0  163.48   15.90
   5 -12   0  142.29   14.10
   5 -12   0  127.59   10.10
  -5  12   0  120.89   13.10
  -5  12   0  144.89   14.10
   4 -12   0  152.08   11.20
   4 -12   0  151.58   14.60
   4 -12   0  112.49   12.30
  -4  12   0  133.39   13.50
   3 -12   0  180.78   13.60
   3 -12   0  149.09   14.20
   3 -12   0  182.88   16.90
  -3  12   0  177.08   15.60
   2 -12   0  134.39   12.70
   2 -12   0  141.69   11.90
   2 -12   0  164.18   15.00
  -2  12   0  145.29   13.50
   1 -12   0   20.90    5.90
   1 -12   0   16.10    4.00
   1 -12   0   24.30    4.90
   0 -12   0   81.49    8.00
   0 -12   0   68.39    9.50
   0 -12   0   80.39    7.90
  -1 -12   0    2.60    2.60
  -1 -12   0    5.50    3.20
  -1 -12   0    8.00    1.10
  -1 -12   0    5.40    1.00
  -1 -12   0    4.20    2.20
  -2 -12   0   37.70    3.70
  -2 -12   0   50.29    6.80
  -2 -12   0   45.60    4.10
  -2 -12   0   47.90    7.50
  -2 -12   0   45.00    8.60
  -3 -12   0  126.79   11.00
  -3 -12   0  127.39   11.80
  -3 -12   0  113.59    9.30
  -3 -12   0  122.79    9.20
  -3 -12   0  130.89   13.50
  -4 -12   0   30.20    6.40
  -4 -12   0   15.70    3.40
  -4 -12   0   33.10    6.20
  -4 -12   0   16.90    4.90
  -4 -12   0   23.60    3.70
   4  12   0   20.10    3.10
  -5 -12   0  102.29    9.10
  -5 -12   0  113.19    9.60
  -5 -12   0  117.09   11.40
  -5 -12   0  116.19   10.50
  -6 -12   0   31.50    6.40
  -6 -12   0   23.30    5.00
  -6 -12   0   21.30    4.00
  -6 -12   0   25.20    4.80
   6  12   0   20.10    5.70
   6  12   0   18.20    3.90
  -7 -12   0   35.40    7.30
  -7 -12   0   29.80    5.90
  -7 -12   0   33.30    5.80
  -7 -12   0   31.60    5.50
   7  12   0   42.60    6.10
  -7  13   0   -0.30    3.30
  -7  13   0    3.30    3.60
   6 -13   0    0.10    1.10
   6 -13   0   -1.60    1.20
  -6  13   0    3.70    3.40
  -6  13   0   -1.90    2.90
   5 -13   0    4.30    1.80
   5 -13   0    5.50    3.10
  -5  13   0   10.60    4.70
   4 -13   0    0.50    2.40
   4 -13   0    0.90    1.50
  -4  13   0   13.20    4.50
   3 -13   0    8.10    4.10
   3 -13   0    1.30    1.80
   3 -13   0    4.70    2.20
  -3  13   0   10.40    3.90
   2 -13   0    0.70    3.40
   2 -13   0    0.40    2.10
   2 -13   0    0.10    1.70
   1 -13   0    2.20    3.10
   1 -13   0    4.90    2.30
   1 -13   0    1.90    2.10
   0 -13   0   -0.40    3.10
   0 -13   0   -0.20    2.00
  -1 -13   0    2.60    3.40
  -1 -13   0    4.60    2.80
  -2 -13   0   -0.70    2.30
  -2 -13   0    2.50    3.30
  -2 -13   0    3.70    2.40
  -2 -13   0   -0.40    0.80
  -2 -13   0    0.90    1.00
  -3 -13   0    8.30    3.40
  -3 -13   0   -2.00    2.30
  -3 -13   0    2.20    2.10
  -3 -13   0    2.10    1.30
  -3 -13   0    0.00    1.00
  -4 -13   0    0.90    3.00
  -4 -13   0    0.60    1.30
  -4 -13   0   -2.30    1.90
  -4 -13   0    1.10    1.50
  -4 -13   0   -1.00    2.60
  -5 -13   0   -3.50    1.80
  -5 -13   0    2.30    2.00
  -5 -13   0   -0.40    3.00
   5  13   0    2.10    3.10
  -6 -13   0   13.10    4.20
  -6 -13   0    2.60    1.90
  -6 -13   0    3.40    2.20
  -6 -13   0    0.50    2.60
   6 -14   0   69.09   10.70
   6 -14   0   95.89    7.80
   6 -14   0   90.59    7.50
  -6  14   0   94.19   11.50
   5 -14   0    0.30    1.60
   5 -14   0    2.50    2.40
  -5  14   0   -2.10    2.80
   4 -14   0   -0.10    1.80
   4 -14   0   -3.60    2.40
  -4  14   0    9.60    4.50
   3 -14   0   44.10   10.80
   3 -14   0   74.29    7.20
   2 -14   0    4.90    2.70
   2 -14   0    3.00    2.40
   1 -14   0   63.09    8.80
   1 -14   0   39.60    7.90
   0 -14   0  362.16   27.60
   0 -14   0  378.46   29.10
  -1 -14   0   93.59    9.70
  -1 -14   0  106.49   10.60
  -2 -14   0   28.20    5.50
  -2 -14   0   18.90    5.50
  -2 -14   0   17.60    1.60
  -3 -14   0  268.07   18.90
  -3 -14   0  291.87   21.30
  -3 -14   0  265.07   18.50
  -3 -14   0  267.97   22.20
  -4 -14   0    0.40    3.20
  -4 -14   0    1.50    2.50
  -4 -14   0    5.50    2.00
  -4 -14   0    0.50    1.50
   3 -15   0   -2.40    2.00
   3 -15   0   -5.20    1.90
   2 -15   0   -1.80    2.20
   1 -15   0   -2.90    2.10
   1 -15   0   -3.60    1.90
   0 -15   0    0.50    2.50
   0 -15   0    1.10    2.60
  -1 -15   0    9.00    3.70
  -1 -15   0    2.10    2.80
  -2 -15   0    0.40    2.90
  -2 -15   0    0.70    2.70
   0 -15   1    2.90    3.20
   0 -15   1    2.10    2.80
   1 -15   1   -3.20    2.00
   1 -15   1    1.70    2.90
   2 -15   1   -0.70    2.60
   2 -15   1    5.60    2.80
  -4 -14   1  121.29   11.30
  -4 -14   1  103.09    8.90
  -4 -14   1  112.49    9.10
  -4 -14   1   91.09   11.20
  -3 -14   1   62.39   10.00
  -3 -14   1   42.60    7.10
  -3 -14   1   33.90    4.00
  -3 -14   1   40.20    4.10
  -2 -14   1    3.90    1.30
  -2 -14   1   -0.50    0.90
  -2 -14   1   -0.60    2.50
  -2 -14   1    5.30    2.70
  -1 -14   1  271.47   22.60
  -1 -14   1  302.87   22.70
   0 -14   1   49.80    8.20
   0 -14   1   43.60    7.40
   1 -14   1   39.80    7.00
   1 -14   1   30.80    6.20
   2 -14   1  100.99   11.00
   2 -14   1  125.29   11.10
   3 -14   1   10.70    3.70
   3 -14   1   21.50    4.40
   4 -14   1    4.90    3.00
   4 -14   1   12.40    3.80
   5 -14   1   25.10    6.20
   5 -14   1   20.60    4.00
  -5 -13   1    0.90    2.80
  -5 -13   1    2.00    1.50
  -5 -13   1   -2.70    1.90
  -4 -13   1   -2.70    2.10
  -4 -13   1    3.60    3.20
  -4 -13   1    1.10    1.40
  -4 -13   1    0.20    1.40
  -3 -13   1    0.70    1.40
  -3 -13   1    0.60    1.30
  -3 -13   1    2.50    2.60
  -3 -13   1    3.20    2.80
  -2 -13   1    0.00    1.00
  -2 -13   1    7.20    3.60
  -2 -13   1   -4.50    1.70
  -2 -13   1   -2.00    2.10
  -2 -13   1   -0.20    0.70
  -1 -13   1   -1.90    1.90
  -1 -13   1   -0.10    0.60
  -1 -13   1    4.50    4.00
  -1 -13   1   -4.40    1.80
  -1 -13   1    0.30    0.60
   0 -13   1    7.70    3.20
   0 -13   1   15.20    5.40
   0 -13   1    7.10    2.90
   1 -13   1    4.40    3.60
   1 -13   1   12.70    3.90
   1 -13   1    7.80    2.70
   2 -13   1    3.50    2.40
   2 -13   1    6.90    3.90
   2 -13   1    4.50    2.50
   3 -13   1    4.00    2.10
   3 -13   1   -1.10    1.60
   4 -13   1    0.80    1.70
   4 -13   1   -3.80    1.90
  -5  13  -1    8.20    4.20
   5 -13   1    1.10    1.50
   5 -13   1   -0.20    2.30
  -6  13  -1   -2.50    2.40
   6 -13   1    1.90    1.70
   6 -13   1    1.80    2.60
   6 -13   1    0.10    1.30
  -7  13  -1    1.40    3.40
  -7  13  -1   14.90    5.20
   7 -13   1    3.90    1.40
   7 -13   1    3.20    1.30
  -7 -12   1   11.00    3.70
  -7 -12   1    5.50    2.40
  -7 -12   1    5.30    3.90
  -7 -12   1    9.50    3.20
   6  12  -1   39.90    4.70
  -6 -12   1   41.00    8.00
  -6 -12   1   39.50    6.20
  -6 -12   1   49.50    7.80
  -6 -12   1   43.60    5.20
   5  12  -1    5.40    1.90
   5  12  -1   -2.40    3.00
  -5 -12   1    7.60    3.60
  -5 -12   1    2.60    2.60
  -5 -12   1    6.30    2.30
  -5 -12   1    0.50    1.60
   4  12  -1   53.09    9.10
   4  12  -1   32.30    6.00
  -4 -12   1   33.90    6.80
  -4 -12   1   36.00    6.50
  -4 -12   1   27.90    4.80
  -4 -12   1   32.40    4.60
   3  12  -1    1.70    1.20
  -3 -12   1    1.10    1.10
  -3 -12   1   -0.20    2.50
  -3 -12   1    4.30    1.80
  -3 -12   1   -1.70    2.00
  -3 -12   1   -1.60    1.90
  -2 -12   1    6.40    3.60
  -2 -12   1    4.90    2.00
  -2 -12   1    9.20    2.10
  -2 -12   1    4.40    4.20
  -2 -12   1   10.80    3.40
  -1 -12   1  237.28   26.90
  -1 -12   1  234.38   15.80
  -1 -12   1  241.58   16.00
  -1 -12   1  232.78   18.50
  -1 -12   1  229.38   18.80
   0 -12   1   15.70    4.00
   0 -12   1   18.60    6.40
   0 -12   1   17.80    4.20
   1 -12   1    4.60    2.50
   1 -12   1   -0.30    1.80
   2 -12   1  380.46   27.80
   2 -12   1  409.76   33.40
   3 -12   1   19.30    4.20
   3 -12   1   19.90    4.80
   3 -12   1   26.20    6.40
  -4  12  -1  315.67   24.90
   4 -12   1  309.07   22.30
   4 -12   1  321.97   24.60
   4 -12   1  305.77   25.60
  -5  12  -1  557.04   38.20
   5 -12   1  444.86   36.10
   5 -12   1  536.25   38.90
   5 -12   1  503.65   34.30
  -6  12  -1    8.80    4.40
  -6  12  -1   11.80    4.90
   6 -12   1   11.10    2.50
  -7  12  -1   60.89   10.80
  -7  12  -1   54.99   10.00
   7 -12   1   48.10    4.10
   7 -12   1   50.99    4.10
  -8  12  -1  166.28   11.10
  -8  12  -1  162.88   16.40
  -8  12  -1  170.88   11.20
  -8  12  -1  151.88   16.70
   8  11  -1    0.20    1.80
  -8 -11   1   -2.40    2.70
  -8 -11   1    0.70    2.30
  -8 -11   1    1.30    2.30
  -8 -11   1    2.30    3.10
   7  11  -1    2.60    2.00
  -7 -11   1    0.30    1.80
  -7 -11   1    0.10    2.80
  -7 -11   1    2.90    2.80
  -7 -11   1    0.60    1.90
   6  11  -1    7.40    3.30
   6  11  -1    4.10    2.10
  -6 -11   1   10.50    4.10
  -6 -11   1    5.10    2.20
  -6 -11   1    5.60    2.10
  -6 -11   1    0.90    2.30
   5  11  -1    0.30    1.30
   5  11  -1    0.90    2.20
  -5 -11   1   -0.30    1.40
  -5 -11   1    0.80    1.40
  -5 -11   1    0.00    1.70
  -5 -11   1    2.70    2.50
   4  11  -1    0.80    1.00
  -4 -11   1   -0.70    1.30
  -4 -11   1    1.60    2.20
  -4 -11   1   -1.50    2.10
  -4 -11   1   -0.10    1.30
   3  11  -1    0.50    2.20
   3  11  -1    1.60    1.00
  -3 -11   1   -2.60    1.80
  -3 -11   1   -0.70    2.40
  -3 -11   1    1.20    1.20
  -3 -11   1    0.60    1.70
  -3 -11   1    1.70    1.40
   2  11  -1    0.20    0.70
  -2 -11   1   -0.40    0.80
  -2 -11   1    1.60    1.80
  -2 -11   1   -2.80    2.00
  -2 -11   1    0.20    1.90
  -2 -11   1    0.60    1.10
  -1 -11   1    4.80    2.50
  -1 -11   1    3.20    1.20
  -1 -11   1    4.50    1.40
  -1 -11   1    8.10    3.00
  -1 -11   1    3.50    2.30
   0 -11   1    2.20    0.80
   0 -11   1    3.10    0.70
   0 -11   1    3.20    2.20
   0 -11   1    8.30    3.40
   0 -11   1    3.50    2.10
   1 -11   1    2.70    2.20
   1 -11   1    0.80    1.70
   1 -11   1    0.80    1.50
   2 -11   1    0.90    1.60
   2 -11   1   -1.00    1.50
   2 -11   1   -1.30    2.30
   3 -11   1   -0.90    1.80
   3 -11   1   -1.20    1.40
   3 -11   1   -1.10    1.20
  -4  11  -1   -2.40    2.00
   4 -11   1   -0.80    1.30
   4 -11   1    1.50    1.40
  -5  11  -1    6.50    3.00
  -5  11  -1    2.00    2.40
   5 -11   1    1.70    1.30
  -6  11  -1    6.90    3.70
  -6  11  -1    4.30    3.50
   6 -11   1    2.30    1.50
   6 -11   1    1.90    1.10
  -7  11  -1   -0.40    0.80
  -7  11  -1    5.80    2.80
  -7  11  -1    0.70    0.80
  -7  11  -1   -0.60    2.40
   7 -11   1    0.70    0.70
   7 -11   1    1.10    0.70
  -8  11  -1    3.40    1.40
  -8  11  -1    6.40    3.50
  -8  11  -1    3.30    1.30
  -8  11  -1    1.10    3.00
  -9  11  -1    0.20    1.10
  -9  11  -1    6.30    3.80
  -9  11  -1   -2.00    2.80
  -9 -10   1  111.99   11.30
   8  10  -1   94.99    9.20
  -8 -10   1   99.19   10.10
  -8 -10   1   93.09    9.00
  -8 -10   1   91.09    9.50
  -8 -10   1   94.69   10.30
   7  10  -1   12.20    3.80
   7  10  -1   11.10    3.90
  -7 -10   1   19.90    5.40
  -7 -10   1   20.40    4.70
  -7 -10   1   18.00    4.40
  -7 -10   1   17.40    3.80
  -7 -10   1   12.20    3.40
   6  10  -1  552.34   39.20
   6  10  -1  530.15   38.00
  -6 -10   1  565.44   39.60
  -6 -10   1  552.04   38.80
  -6 -10   1  551.44   39.80
  -6 -10   1  578.14   38.40
  -6 -10   1  602.74   39.60
   5  10  -1   13.20    3.10
  -5 -10   1   22.20    4.20
  -5 -10   1   12.20    3.60
  -5 -10   1   15.00    4.30
  -5 -10   1   14.70    3.40
   4  10  -1  274.17   19.80
   4  10  -1  285.77   21.80
  -4 -10   1  295.27   22.00
  -4 -10   1  288.27   20.10
  -4 -10   1  285.37   21.20
   3  10  -1  481.85   35.60
  -3 -10   1  511.55   35.50
  -3 -10   1  494.35   33.50
  -3 -10   1  524.15   35.00
   2  10  -1   15.70    2.00
  -2 -10   1   21.30    4.80
  -2 -10   1   18.00    4.00
  -2 -10   1   17.80    2.80
  -2 -10   1    9.60    3.60
   1  10  -1    0.60    0.60
  -1 -10   1    0.60    1.00
  -1 -10   1   -1.90    1.10
  -1 -10   1    0.80    1.80
  -1 -10   1    3.50    2.10
   0 -10   1  546.25   39.30
   0 -10   1  570.74   39.10
   0 -10   1  589.24   41.30
   0 -10   1  573.04   36.70
   1 -10   1   23.70    5.60
   1 -10   1   16.10    3.90
   1 -10   1   16.50    3.70
   2 -10   1  361.76   27.40
   2 -10   1  339.87   25.80
  -3  10  -1  331.87   25.40
   3 -10   1  340.17   25.30
  -4  10  -1   37.00    6.90
  -4  10  -1   40.60    7.50
   4 -10   1   26.40    3.50
  -5  10  -1    1.60    2.40
   5 -10   1    1.40    1.10
  -6  10  -1   58.69    9.50
  -6  10  -1   60.19    4.60
  -6  10  -1   80.59   11.80
  -6  10  -1   54.09    4.40
   6 -10   1   63.69    5.10
   6 -10   1   60.39    5.10
  -7  10  -1   57.19    9.50
  -7  10  -1   52.49    4.40
  -7  10  -1   54.49    4.40
   7 -10   1   49.20    3.90
   7 -10   1   49.70    3.90
  -8  10  -1    1.00    2.50
  -8  10  -1    8.70    3.80
  -8  10  -1    6.70    1.70
  -9  10  -1  150.18   11.50
  -9  10  -1  169.28   16.30
  -9  10  -1  144.09   14.70
 -10  10  -1   50.59    9.50
 -10  10  -1   47.90    9.60
 -10  10  -1   45.50    5.00
  10 -10   1   62.89    8.60
  -9  -9   1    3.30    2.90
  -9  -9   1   -2.80    2.00
  -9  -9   1    4.40    2.30
  -9  -9   1    3.90    3.00
   8   9  -1   -0.90    2.20
   8   9  -1    2.90    2.20
  -8  -9   1   -1.80    1.70
  -8  -9   1   -1.40    1.90
  -8  -9   1    2.00    2.20
  -8  -9   1   -0.20    2.50
  -8  -9   1    2.90    2.60
   7   9  -1    5.20    2.00
  -7  -9   1    1.30    2.10
  -7  -9   1   -0.30    2.00
  -7  -9   1    1.80    1.90
  -7  -9   1    2.60    2.70
  -7  -9   1    0.80    2.20
   6   9  -1   -0.60    1.30
  -6  -9   1   -0.30    1.90
  -6  -9   1    0.30    1.20
  -6  -9   1    1.20    1.80
  -6  -9   1   -2.00    1.60
   5   9  -1    5.30    2.40
   5   9  -1    3.30    1.60
  -5  -9   1   -1.70    1.80
  -5  -9   1    3.90    2.40
  -5  -9   1    3.70    2.00
  -5  -9   1    2.40    1.50
   4   9  -1    0.70    1.30
   4   9  -1    1.50    1.70
  -4  -9   1    1.80    2.00
  -4  -9   1    1.90    1.80
  -4  -9   1    0.30    1.20
  -4  -9   1    1.20    1.90
   3   9  -1    0.20    1.60
   3   9  -1    3.40    1.20
  -3  -9   1    4.60    2.00
  -3  -9   1    3.70    1.90
  -3  -9   1    2.40    1.30
  -3  -9   1    0.60    1.60
   2   9  -1    2.00    1.20
   2   9  -1    4.80    2.20
  -2  -9   1    4.60    2.20
  -2  -9   1    3.60    1.90
  -2  -9   1    1.80    1.00
  -2  -9   1    3.10    2.00
  -1  -9   1    1.50    0.90
  -1  -9   1    0.50    1.50
  -1  -9   1   -2.70    1.50
  -1  -9   1   -1.10    1.50
  -1  -9   1    0.40    1.60
   0  -9   1    0.30    1.80
   0  -9   1    1.30    1.40
   0  -9   1    0.00    0.60
   0  -9   1    4.50    2.30
   1  -9   1    0.60    0.40
   1  -9   1    0.90    1.80
   1  -9   1    0.00    1.30
  -2   9  -1    1.60    1.80
   2  -9   1    1.30    1.70
   2  -9   1   -1.90    1.30
  -3   9  -1    6.90    3.20
   3  -9   1    2.60    2.20
  -4   9  -1    1.50    2.40
  -4   9  -1    0.50    2.10
   4  -9   1    0.80    1.80
  -5   9  -1    3.10    2.50
  -5   9  -1    2.40    2.10
  -5   9  -1    0.80    0.60
  -5   9  -1    2.10    0.80
   5  -9   1   -1.40    1.40
  -6   9  -1    1.50    1.00
  -6   9  -1   -1.70    1.20
  -6   9  -1    1.40    2.40
  -6   9  -1   -0.10    1.80
   6  -9   1    0.80    0.90
   6  -9   1    2.50    1.00
  -7   9  -1    0.40    2.10
  -7   9  -1    0.40    1.00
  -7   9  -1    0.30    2.10
   7  -9   1    0.70    0.90
   7  -9   1    0.50    0.50
  -8   9  -1   -0.80    1.10
  -8   9  -1   -1.00    1.00
  -8   9  -1    5.50    3.00
  -9   9  -1    5.40    1.80
  -9   9  -1    0.60    2.80
  -9   9  -1   15.00    4.60
   9  -9   1    2.00    2.00
 -10   9  -1   -1.40    1.50
 -10   9  -1    2.10    3.20
 -10   9  -1    3.60    1.80
 -10   9  -1   -1.40    2.40
  10  -9   1   -1.90    2.50
 -11   9  -1   -2.10    1.60
 -11   9  -1    3.40    3.40
 -11   9  -1   -2.90    3.20
  10   8  -1   53.39    6.90
 -10  -8   1   80.69   10.90
 -10  -8   1   63.19    7.70
 -10  -8   1   55.59    6.10
 -10  -8   1   57.99    8.90
   9   8  -1   72.49    8.30
   9   8  -1   76.19    8.30
  -9  -8   1   77.69    8.80
  -9  -8   1   78.09    7.50
  -9  -8   1   85.69    9.20
  -9  -8   1   82.29    8.60
  -9  -8   1   82.69    8.70
   8   8  -1  170.18   14.60
   8   8  -1  178.68   14.50
  -8  -8   1  194.98   15.20
  -8  -8   1  177.58   14.70
  -8  -8   1  167.88   14.80
  -8  -8   1  170.38   13.80
  -8  -8   1  197.78   15.60
   7   8  -1    1.90    1.80
  -7  -8   1    0.50    1.60
  -7  -8   1    1.90    1.80
  -7  -8   1   -1.40    1.80
  -7  -8   1    1.40    2.10
  -7  -8   1   -2.20    1.80
   6   8  -1   24.40    4.40
   6   8  -1   20.70    3.90
  -6  -8   1   17.90    4.10
  -6  -8   1   22.10    4.30
  -6  -8   1   20.70    4.60
  -6  -8   1   21.40    4.20
   5   8  -1  376.66   27.30
   5   8  -1  368.46   26.60
  -5  -8   1  401.26   27.40
  -5  -8   1  381.46   27.90
  -5  -8   1  413.96   27.60
  -5  -8   1  390.06   26.90
   4   8  -1    5.20    2.20
   4   8  -1    4.30    1.60
  -4  -8   1    8.30    2.30
  -4  -8   1    7.00    2.20
  -4  -8   1    5.80    2.30
  -4  -8   1    6.10    2.50
   3   8  -1  202.28   14.00
   3   8  -1  181.28   14.90
  -3  -8   1  192.18   14.00
  -3  -8   1  187.28   14.80
  -3  -8   1  201.18   15.50
  -3  -8   1  224.88   15.60
   2   8  -1   10.00    3.10
  -2  -8   1   12.00    2.20
  -2  -8   1   16.60    4.10
  -2  -8   1   17.00    3.30
  -2  -8   1   13.40    3.20
   1   8  -1   23.20    2.10
  -1  -8   1   26.90    5.20
  -1  -8   1   31.50    5.20
  -1  -8   1   22.30    3.90
  -1  -8   1   20.30    2.30
   0   8  -1  323.97   19.20
   0  -8   1  307.27   23.00
   0  -8   1  279.57   19.80
   0  -8   1  279.67   21.40
   1  -8   1  431.66   28.70
   1  -8   1  398.26   29.20
   1  -8   1  394.06   25.60
   1  -8   1  370.06   27.80
  -2   8  -1 1372.96   86.09
   2  -8   1 1405.86   86.29
   2  -8   1 1253.07   82.89
   2  -8   1 1283.17   85.69
   2  -8   1 1220.28   86.49
  -3   8  -1    1.40    1.70
  -3   8  -1   -0.40    1.30
   3  -8   1    2.80    2.20
  -4   8  -1   27.30    2.30
  -4   8  -1   34.70    5.80
  -4   8  -1   23.90    5.30
   4  -8   1   27.70    5.50
  -5   8  -1   31.50    2.80
  -5   8  -1   29.80    6.10
  -5   8  -1   35.80    6.40
  -5   8  -1   29.80    2.80
   5  -8   1   25.70    3.20
   5  -8   1   32.90    6.30
  -6   8  -1   80.09    9.40
  -6   8  -1   82.29    7.00
  -6   8  -1   82.59    8.90
   6  -8   1   81.19    5.90
  -7   8  -1  152.68   11.40
  -7   8  -1  140.89   13.70
  -7   8  -1  149.59   14.70
  -7   8  -1  164.48   11.50
   7  -8   1  157.38   10.10
   7  -8   1  152.88   10.00
  -8   8  -1  772.82   55.89
  -8   8  -1  792.72   52.19
  -8   8  -1  805.52   52.29
   8  -8   1  797.72   52.69
  -9   8  -1   42.80    8.00
  -9   8  -1   50.69    5.30
  -9   8  -1   57.99    9.60
   9  -8   1   50.49    6.10
   9  -8   1   52.59    5.80
 -10   8  -1  275.97   19.00
 -10   8  -1  264.17   22.60
 -10   8  -1  242.78   18.60
 -10   8  -1  231.58   20.90
  10  -8   1  255.37   19.40
 -11   8  -1    1.40    4.00
 -11   8  -1    1.30    2.20
 -11   8  -1    0.10    2.80
  11  -8   1    7.20    2.90
  11  -8   1    1.30    2.60
  10   7  -1    6.20    3.10
 -10  -7   1    4.70    2.80
 -10  -7   1   13.50    3.80
 -10  -7   1    4.80    2.80
   9   7  -1    0.30    2.20
   9   7  -1    3.90    2.30
  -9  -7   1    4.20    2.80
  -9  -7   1    4.20    2.60
  -9  -7   1   12.40    3.20
  -9  -7   1    2.50    2.40
   8   7  -1    0.50    1.80
   8   7  -1    3.20    2.10
  -8  -7   1    1.90    2.00
  -8  -7   1    5.20    2.60
  -8  -7   1    4.10    2.50
  -8  -7   1    1.70    2.30
   7   7  -1    6.20    2.20
  -7  -7   1    4.80    1.90
  -7  -7   1    7.30    2.50
  -7  -7   1    3.30    2.10
   6   7  -1    3.60    1.90
  -6  -7   1    4.50    1.90
  -6  -7   1    0.60    1.90
  -6  -7   1    4.00    1.80
   5   7  -1    2.20    1.40
   5   7  -1   -0.20    1.20
  -5  -7   1    1.70    1.40
  -5  -7   1    2.80    2.00
  -5  -7   1    1.10    1.40
  -5  -7   1    1.70    1.20
   4   7  -1    2.60    1.20
   4   7  -1    0.90    1.00
  -4  -7   1    0.80    1.10
  -4  -7   1    1.00    1.50
  -4  -7   1   -0.20    0.80
  -4  -7   1    0.10    1.10
   3   7  -1    4.10    1.40
   3   7  -1    5.10    1.70
  -3  -7   1    1.00    1.30
  -3  -7   1    0.70    1.30
  -3  -7   1    1.60    1.30
  -3  -7   1    2.60    1.20
   2   7  -1    0.20    1.20
   2   7  -1    0.30    0.50
  -2  -7   1    1.30    1.40
  -2  -7   1    1.90    1.20
  -2  -7   1    1.90    1.00
   1   7  -1    3.40    1.70
   1   7  -1    0.00    0.50
  -1  -7   1    0.90    1.20
  -1  -7   1    0.80    1.20
  -1  -7   1   -0.20    0.60
   0   7  -1   -0.60    0.30
   0  -7   1   -0.50    1.00
   0  -7   1   -0.30    0.80
   0  -7   1    0.00    1.20
   0  -7   1   -0.50    0.50
  -1   7  -1   -0.70    1.00
   1  -7   1   -1.20    0.90
   1  -7   1    1.70    1.30
   1  -7   1    0.50    0.40
  -2   7  -1    1.00    1.60
   2  -7   1   -1.20    1.30
   2  -7   1    1.50    0.60
   2  -7   1    0.70    1.20
  -3   7  -1    6.30    1.10
  -3   7  -1    4.80    0.90
  -3   7  -1    6.80    2.70
  -3   7  -1    6.60    2.60
   3  -7   1    7.90    2.50
   3  -7   1    4.60    1.10
   3  -7   1    5.20    2.60
  -4   7  -1   -1.20    1.30
  -4   7  -1    2.20    2.00
  -4   7  -1    0.70    0.60
   4  -7   1    1.40    1.70
   4  -7   1    0.60    1.90
  -5   7  -1    1.00    1.90
  -5   7  -1    0.60    0.80
  -5   7  -1    0.60    0.60
  -5   7  -1    0.90    1.80
   5  -7   1    1.90    0.90
  -6   7  -1    7.20    1.80
  -6   7  -1    8.30    1.80
  -6   7  -1    7.60    3.10
  -6   7  -1    6.30    2.80
   6  -7   1    6.30    2.00
  -7   7  -1    0.50    1.00
  -7   7  -1    1.60    2.10
  -7   7  -1    2.00    1.30
  -7   7  -1   -0.20    1.70
   7  -7   1    0.00    1.20
   7  -7   1   -0.20    0.20
  -8   7  -1    3.30    1.50
  -8   7  -1   -2.90    1.60
  -8   7  -1   -1.00    2.00
  -8   7  -1    2.30    1.40
   8  -7   1   -2.00    1.30
   8  -7   1    1.20    1.50
  -9   7  -1   14.20    2.60
  -9   7  -1   14.60    4.50
   9  -7   1   15.00    3.40
   9  -7   1    8.70    2.90
 -10   7  -1    3.80    3.10
 -10   7  -1    1.40    1.60
 -10   7  -1    1.50    2.70
  10  -7   1   -1.20    1.60
  10  -7   1    4.50    2.40
 -11   7  -1    0.00    2.10
 -11   7  -1    5.10    3.20
 -11   7  -1   -0.70    1.60
 -11   7  -1    1.40    2.80
  11  -7   1   -1.40    1.70
  11  -7   1   -2.80    2.10
 -12   7  -1    3.90    2.80
 -12   7  -1    1.70    2.30
 -12   7  -1    1.60    3.50
  12  -7   1   -3.50    1.90
  11   6  -1   35.50    6.80
 -11  -6   1   45.80    7.40
 -11  -6   1   35.20    6.70
 -11  -6   1   22.80    5.80
 -11  -6   1   33.50    4.80
 -11  -6   1   25.70    8.60
  10   6  -1   26.50    5.20
  10   6  -1   30.00    6.20
 -10  -6   1   31.90    6.00
 -10  -6   1   19.40    4.90
 -10  -6   1   22.80    5.00
 -10  -6   1   31.30    6.30
   9   6  -1    0.70    2.20
   9   6  -1    1.30    2.10
  -9  -6   1   -3.60    1.70
  -9  -6   1    3.90    2.30
  -9  -6   1    1.90    2.20
  -9  -6   1    0.90    2.20
   8   6  -1   88.39    9.00
  -8  -6   1  105.19    9.60
  -8  -6   1  101.39   11.20
  -8  -6   1   92.99   10.00
  -8  -6   1   98.09    9.20
   7   6  -1  364.66   26.10
   7   6  -1  378.86   26.20
  -7  -6   1  340.87   26.00
  -7  -6   1  357.86   26.30
  -7  -6   1  405.46   26.90
   6   6  -1 1091.39   65.79
   6   6  -1  888.21   65.29
  -6  -6   1 1010.00   65.49
  -6  -6   1  933.01   65.49
  -6  -6   1 1063.29   66.39
   5   6  -1    5.40    2.10
   5   6  -1    4.50    1.90
  -5  -6   1    6.70    2.60
  -5  -6   1    5.70    2.00
  -5  -6   1    5.90    2.00
   4   6  -1    4.30    1.80
   4   6  -1    1.90    1.20
  -4  -6   1    3.10    1.90
  -4  -6   1    3.30    1.50
  -4  -6   1    3.50    1.60
   3   6  -1  316.17   23.60
   3   6  -1  364.36   23.30
  -3  -6   1  359.86   23.80
  -3  -6   1  343.37   23.20
  -3  -6   1  336.27   23.70
   2   6  -1  616.84   43.40
   2   6  -1  670.43   42.50
  -2  -6   1  636.34   43.60
  -2  -6   1  635.04   42.50
  -2  -6   1  722.23   43.50
   1   6  -1   56.89    5.50
  -1  -6   1   55.19    4.30
  -1  -6   1   48.10    5.20
  -1  -6   1   59.19    5.30
   0   6  -1 1489.05   87.29
   0  -6   1 1296.17   89.89
   0  -6   1 1345.77   89.09
   0  -6   1 1409.16   87.79
   0  -6   1 1309.27   88.89
  -1   6  -1  372.66   22.00
  -1   6  -1  324.57   24.00
   1  -6   1  362.16   24.40
   1  -6   1  336.67   22.20
   1  -6   1  354.36   24.80
   1  -6   1  308.77   24.10
  -2   6  -1    2.80    0.60
  -2   6  -1    2.50    1.60
  -2   6  -1    0.90    1.70
   2  -6   1    2.60    1.50
   2  -6   1    2.80    0.80
   2  -6   1    2.50    1.70
  -3   6  -1  157.78   10.30
  -3   6  -1  126.59   11.90
  -3   6  -1  160.88   10.20
  -3   6  -1  143.29   12.60
   3  -6   1  154.78   12.70
   3  -6   1  180.48   12.70
   3  -6   1  143.59   10.40
  -4   6  -1  129.09   11.10
  -4   6  -1  108.69   10.30
  -4   6  -1  129.19    8.60
   4  -6   1  126.89   10.50
   4  -6   1  109.49   10.60
  -5   6  -1    1.10    0.90
  -5   6  -1    1.60    1.60
  -5   6  -1    1.00    1.60
  -5   6  -1    0.10    0.60
   5  -6   1    1.20    0.90
   5  -6   1    1.20    0.60
   5  -6   1   -0.80    1.60
  -6   6  -1  939.21   65.79
  -6   6  -1  935.71   66.69
  -6   6  -1 1001.50   63.99
  -6   6  -1 1013.20   64.09
   6  -6   1 1039.40   64.49
  -7   6  -1  994.40   65.39
  -7   6  -1  984.00   67.29
  -7   6  -1 1070.29   65.59
  -7   6  -1  996.90   68.09
   7  -6   1 1003.60   63.79
   7  -6   1  977.70   65.79
  -8   6  -1  101.29    8.00
  -8   6  -1  101.59    8.10
  -8   6  -1   88.29    9.70
  -8   6  -1   73.49    8.90
   8  -6   1   85.09    8.20
   8  -6   1   92.89    8.30
  -9   6  -1   35.20    7.30
  -9   6  -1   39.00    5.80
  -9   6  -1   34.60    6.70
   9  -6   1   31.20    5.30
   9  -6   1   38.00    6.20
 -10   6  -1   58.69   14.50
 -10   6  -1   62.29    6.40
 -10   6  -1   62.99   10.80
 -10   6  -1   61.99    6.50
  10  -6   1   55.39    6.70
  10  -6   1   66.39    7.00
 -11   6  -1   44.50    5.60
 -11   6  -1   54.39    8.50
 -11   6  -1   40.80    8.60
 -11   6  -1   45.30    5.80
  11  -6   1   59.39    8.00
  11  -6   1   49.40    6.30
 -12   6  -1   75.99   11.30
 -12   6  -1   75.79    8.50
 -12   6  -1   93.99   13.70
  12  -6   1   85.89    9.00
  11   5  -1    2.40    2.70
 -11  -5   1   -1.60    1.40
 -11  -5   1   -1.30    2.70
 -11  -5   1   -2.10    2.00
 -11  -5   1    3.10    4.60
 -11  -5   1    0.10    2.20
  10   5  -1   -1.00    1.70
  10   5  -1    2.30    2.10
 -10  -5   1   -2.00    2.00
 -10  -5   1   -0.10    2.10
 -10  -5   1   -1.10    1.90
 -10  -5   1    3.90    2.20
   9   5  -1    3.00    1.90
  -9  -5   1   -1.00    1.60
  -9  -5   1    3.90    2.30
  -9  -5   1   -2.80    1.70
  -9  -5   1   -1.20    1.80
   8   5  -1    3.80    2.30
  -8  -5   1    2.00    1.70
  -8  -5   1    2.00    2.00
  -8  -5   1    1.80    1.90
   7   5  -1    6.70    2.50
   7   5  -1    0.40    1.40
  -7  -5   1    3.10    1.70
  -7  -5   1    3.50    2.10
  -7  -5   1    3.70    2.00
   6   5  -1    1.80    1.30
   6   5  -1    0.80    1.00
  -6  -5   1    3.50    1.70
  -6  -5   1    5.60    2.30
  -6  -5   1    1.10    1.50
   5   5  -1    6.10    1.80
   5   5  -1    9.40    2.50
  -5  -5   1    6.50    2.20
  -5  -5   1    4.30    1.80
  -5  -5   1    4.40    1.70
   4   5  -1    0.90    1.00
   4   5  -1    1.10    1.00
  -4  -5   1   -0.20    1.10
  -4  -5   1    1.10    1.00
  -4  -5   1    0.10    0.90
   3   5  -1   -0.50    0.60
   3   5  -1   -0.20    0.80
  -3  -5   1    0.50    0.90
  -3  -5   1    0.50    0.80
   2   5  -1    0.00    0.50
   2   5  -1    1.20    1.00
  -2  -5   1   -0.50    0.50
  -2  -5   1    0.00    0.90
  -2  -5   1   -0.70    0.70
   1   5  -1    1.30    1.10
  -1  -5   1    0.20    0.80
  -1  -5   1    1.80    0.70
  -1  -5   1    1.10    0.90
   0   5  -1    0.00    0.30
   0  -5   1   -0.50    0.40
   0  -5   1    0.50    0.90
   0  -5   1    0.70    0.80
   0  -5   1    0.10    0.70
  -1   5  -1    2.10    0.50
  -1   5  -1    2.70    1.40
   1  -5   1    1.40    1.20
   1  -5   1    2.10    0.50
   1  -5   1    1.90    1.20
   1  -5   1    4.90    1.60
  -2   5  -1    0.20    1.00
  -2   5  -1    1.30    0.50
  -2   5  -1    1.90    0.60
  -2   5  -1    1.90    1.60
   2  -5   1    1.00    0.50
   2  -5   1    2.60    1.30
   2  -5   1    1.70    1.20
  -3   5  -1    0.20    0.50
  -3   5  -1    0.60    1.10
  -3   5  -1    0.50    1.10
   3  -5   1    0.70    1.00
   3  -5   1    0.20    1.00
   3  -5   1    0.50    0.60
  -4   5  -1    0.10    0.50
  -4   5  -1   -0.20    1.10
  -4   5  -1    0.20    1.20
  -4   5  -1    0.40    0.60
   4  -5   1    0.80    1.20
   4  -5   1   -0.40    1.00
   4  -5   1    0.70    0.70
  -5   5  -1    0.20    1.10
  -5   5  -1    0.40    0.70
  -5   5  -1    0.60    0.70
  -5   5  -1   -0.20    1.30
   5  -5   1   -0.20    0.80
   5  -5   1   -0.30    0.40
  -6   5  -1   10.00    2.90
  -6   5  -1    7.70    1.90
  -6   5  -1    6.30    2.40
  -6   5  -1    5.10    1.70
   6  -5   1   13.40    3.40
   6  -5   1    4.80    1.40
   6  -5   1    7.90    2.10
  -7   5  -1    6.40    2.00
  -7   5  -1    3.20    1.60
  -7   5  -1    5.70    2.40
  -7   5  -1    5.80    2.60
   7  -5   1    3.70    0.70
   7  -5   1    1.30    1.30
   7  -5   1    3.50    2.30
   7  -5   1    3.80    1.80
  -8   5  -1    1.70    1.90
  -8   5  -1    0.20    1.40
  -8   5  -1    1.70    2.20
  -8   5  -1    0.60    1.10
   8  -5   1    1.90    1.70
   8  -5   1    3.40    1.60
  -9   5  -1    0.70    1.40
  -9   5  -1    1.40    2.40
  -9   5  -1    2.80    2.40
  -9   5  -1    3.90    1.70
   9  -5   1   -0.10    1.50
   9  -5   1    1.70    1.70
 -10   5  -1    5.40    2.80
 -10   5  -1    0.50    2.10
 -10   5  -1    1.90    1.70
 -10   5  -1    2.80    2.50
  10  -5   1    0.10    1.50
  10  -5   1    1.00    1.70
 -11   5  -1   -1.70    2.10
 -11   5  -1    1.10    1.40
  11  -5   1    0.00    2.00
 -12   5  -1    3.60    3.70
 -12   5  -1    7.40    3.10
 -12   5  -1    7.90    2.90
  12  -5   1    9.30    3.10
  12   4  -1   74.09    8.90
 -12  -4   1   64.99    7.80
 -12  -4   1   65.19    9.60
 -12  -4   1   73.59    8.80
 -12  -4   1   62.09    6.60
  11   4  -1   68.79    9.60
 -11  -4   1   78.19    8.30
 -11  -4   1   65.29    6.70
 -11  -4   1   64.29    9.50
 -11  -4   1   70.49    7.80
 -11  -4   1  100.69   17.50
  10   4  -1  105.79   10.10
  10   4  -1  111.89   15.90
 -10  -4   1   81.69    8.30
 -10  -4   1  115.69    9.90
 -10  -4   1  111.19   10.10
 -10  -4   1   94.69    9.90
 -10  -4   1   95.89    9.80
   9   4  -1    4.70    2.70
  -9  -4   1    3.90    2.50
  -9  -4   1    2.20    2.10
  -9  -4   1    5.70    2.80
   8   4  -1  344.77   24.90
  -8  -4   1  365.26   25.00
  -8  -4   1  314.67   24.80
  -8  -4   1  353.56   24.90
   7   4  -1  507.95   35.50
   7   4  -1  529.75   36.00
  -7  -4   1  557.64   36.10
  -7  -4   1  521.45   36.00
  -7  -4   1  501.85   35.70
   6   4  -1  829.92   56.69
   6   4  -1  857.21   56.99
  -6  -4   1  919.61   57.39
  -6  -4   1  867.61   57.09
  -6  -4   1  845.02   56.99
   5   4  -1  478.45   31.40
   5   4  -1  424.26   31.10
  -5  -4   1  518.35   31.80
  -5  -4   1  478.25   31.40
  -5  -4   1  424.56   31.20
   4   4  -1  922.91   60.19
   4   4  -1  960.70   60.29
  -4  -4   1  879.51   60.09
  -4  -4   1 1018.10   60.79
  -4  -4   1  852.31   60.19
   3   4  -1   66.59    5.50
   3   4  -1   64.19    5.50
  -3  -4   1   69.29    5.50
   2   4  -1  832.02   51.59
   2   4  -1  730.93   51.79
  -2  -4   1  834.92   51.89
   1   4  -1 2107.79  133.89
  -1  -4   1 2054.19  133.19
  -1  -4   1 2008.20  133.89
  -1  -4   1 2215.58  133.89
   0  -4   1  544.35   34.50
   0  -4   1  580.84   35.70
   0  -4   1  487.25   35.30
  -1   4  -1  715.73   48.30
  -1   4  -1  733.93   47.10
   1  -4   1  729.13   47.10
   1  -4   1  749.62   48.40
   1  -4   1  766.72   48.90
  -2   4  -1  950.10   66.99
  -2   4  -1 1160.68   67.79
  -2   4  -1 1019.10   65.69
   2  -4   1  930.31   65.69
   2  -4   1 1123.99   67.59
   2  -4   1 1026.00   67.09
  -3   4  -1  133.79   10.80
  -3   4  -1  136.99    9.30
  -3   4  -1  117.99   10.30
   3  -4   1  148.19    9.50
   3  -4   1  141.19   10.60
   3  -4   1  122.99   10.50
  -4   4  -1  732.83   52.49
  -4   4  -1  840.82   51.49
  -4   4  -1  754.42   52.89
  -4   4  -1  795.32   51.39
   4  -4   1  749.62   50.79
   4  -4   1  907.81   52.89
  -5   4  -1  167.08   14.10
  -5   4  -1  174.08   12.70
  -5   4  -1  161.38   13.70
   5  -4   1  193.88   13.10
   5  -4   1  208.38   14.00
  -6   4  -1  838.52   61.89
  -6   4  -1  823.62   61.29
  -6   4  -1 1019.80   60.69
  -6   4  -1  924.21   60.49
   6  -4   1 1004.50   59.59
   6  -4   1  996.10   61.59
   6  -4   1  888.31   60.69
  -7   4  -1    4.10    2.10
  -7   4  -1   10.50    2.60
  -7   4  -1    3.50    2.10
  -7   4  -1    4.70    1.70
   7  -4   1    6.60    2.30
   7  -4   1    3.50    1.80
   7  -4   1    1.50    1.70
   7  -4   1    5.60    1.10
  -8   4  -1   66.79    7.90
  -8   4  -1   69.29    6.50
  -8   4  -1   71.79    7.40
   8  -4   1   78.89    7.00
   8  -4   1   63.89    6.70
  -9   4  -1  203.68   15.00
  -9   4  -1  173.08   15.30
  -9   4  -1  186.58   16.50
  -9   4  -1  194.68   14.80
   9  -4   1  182.08   14.90
   9  -4   1  207.98   15.30
 -10   4  -1   46.60    6.80
 -10   4  -1   30.10    6.20
 -10   4  -1   27.20    6.60
  10  -4   1   40.70    6.20
  10  -4   1   52.39    7.40
 -11   4  -1    0.90    2.90
 -11   4  -1    0.70    2.30
 -11   4  -1   -2.50    2.00
 -11   4  -1    2.20    1.90
  11  -4   1   -2.00    1.60
 -12   4  -1  186.58   18.50
 -12   4  -1  220.78   17.20
  12  -4   1  206.48   17.10
  12  -4   1  202.98   17.20
  12   3  -1    1.80    3.40
 -12  -3   1    3.90    2.00
 -12  -3   1    0.80    3.00
 -12  -3   1    1.50    2.50
 -12  -3   1   -0.70    2.80
  11   3  -1    2.40    1.90
  11   3  -1    0.00    2.40
 -11  -3   1    6.30    4.10
 -11  -3   1    1.50    2.20
 -11  -3   1    2.40    2.30
 -11  -3   1    1.60    1.50
 -11  -3   1   -0.10    2.30
  10   3  -1    3.80    2.40
 -10  -3   1    1.10    2.10
 -10  -3   1    5.60    2.70
 -10  -3   1    2.90    2.10
 -10  -3   1    4.40    2.20
 -10  -3   1    5.10    2.90
   9   3  -1    5.70    2.70
  -9  -3   1    4.70    2.60
  -9  -3   1    4.80    2.40
  -9  -3   1    7.60    2.70
  -9  -3   1    5.20    2.40
   8   3  -1    5.80    2.20
  -8  -3   1    5.40    2.30
  -8  -3   1    4.90    2.20
  -8  -3   1    8.50    2.50
   7   3  -1    0.20    1.30
   7   3  -1   -0.20    1.10
  -7  -3   1    1.50    1.40
  -7  -3   1    0.30    1.20
  -7  -3   1    1.00    1.60
   6   3  -1    8.10    2.10
   6   3  -1    7.10    2.10
  -6  -3   1    7.30    2.20
  -6  -3   1    5.80    1.80
  -6  -3   1    5.40    1.80
   5   3  -1    0.60    1.20
   5   3  -1    0.00    0.70
  -5  -3   1   -0.50    0.70
  -5  -3   1    0.30    1.00
  -5  -3   1    0.30    0.90
   4   3  -1    0.00    0.60
   4   3  -1    0.50    0.80
  -4  -3   1    1.00    1.10
  -4  -3   1    0.20    0.90
  -4  -3   1    0.80    1.00
   3   3  -1    1.20    0.70
   3   3  -1    0.40    0.70
  -3  -3   1    0.60    0.70
  -3  -3   1    0.30    0.70
   2   3  -1    0.30    0.50
   2   3  -1    0.10    0.60
  -2  -3   1    0.70    0.70
  -2  -3   1    0.70    0.70
   1   3  -1    3.60    1.00
   1   3  -1    2.70    0.70
  -1  -3   1    2.70    0.90
  -1  -3   1    1.50    0.60
   0  -3   1    0.40    0.30
   0  -3   1    0.50    0.80
   0  -3   1    0.10    0.60
  -1   3  -1    0.40    0.70
  -1   3  -1    0.60    0.80
   1  -3   1    1.20    1.00
   1  -3   1    0.10    0.20
   1  -3   1    0.80    0.70
  -2   3  -1    5.90    1.60
  -2   3  -1    4.80    0.90
  -2   3  -1    5.10    1.60
   2  -3   1    4.60    1.40
   2  -3   1    2.70    0.80
   2  -3   1    4.50    1.50
  -3   3  -1   -0.60    0.70
  -3   3  -1   -0.30    0.80
  -3   3  -1   -0.40    0.40
  -3   3  -1   -0.20    0.40
   3  -3   1    0.30    0.50
   3  -3   1    0.50    0.60
   3  -3   1    0.80    1.00
   3  -3   1    0.70    0.80
   3  -3   1   -0.20    0.30
  -4   3  -1    5.80    1.30
  -4   3  -1    9.70    2.30
  -4   3  -1    7.60    1.50
  -4   3  -1    6.10    1.80
   4  -3   1    6.20    1.20
   4  -3   1    9.30    2.20
   4  -3   1    8.90    1.70
  -5   3  -1    0.40    0.70
  -5   3  -1    0.40    0.80
  -5   3  -1    0.80    0.60
  -5   3  -1    1.20    1.20
  -5   3  -1    2.10    1.50
   5  -3   1    0.40    0.80
   5  -3   1    3.30    1.60
   5  -3   1    0.60    0.50
  -6   3  -1    4.00    1.80
  -6   3  -1    1.30    1.10
  -6   3  -1    2.00    1.10
  -6   3  -1    2.60    0.80
  -6   3  -1    3.40    1.70
   6  -3   1    1.80    1.20
   6  -3   1    1.40    1.30
   6  -3   1    0.50    0.60
   6  -3   1    1.30    1.10
  -7   3  -1    4.60    1.90
  -7   3  -1    3.10    2.00
  -7   3  -1    2.70    0.80
  -7   3  -1    4.00    2.00
   7  -3   1    2.40    1.00
   7  -3   1    4.50    1.80
   7  -3   1    2.40    1.40
  -8   3  -1    7.80    2.10
  -8   3  -1    7.80    2.80
  -8   3  -1    7.50    2.50
  -8   3  -1    7.20    2.40
   8  -3   1    7.30    2.40
   8  -3   1    5.60    2.10
  -9   3  -1    2.00    1.20
  -9   3  -1    0.00    0.70
  -9   3  -1    5.00    2.30
  -9   3  -1    1.40    2.10
  -9   3  -1    0.00    1.30
   9  -3   1    1.00    1.40
   9  -3   1    0.70    1.40
 -10   3  -1   -0.30    0.70
 -10   3  -1   -0.60    1.90
 -10   3  -1    1.20    1.90
 -10   3  -1    1.40    1.70
  10  -3   1    1.20    1.70
  10  -3   1    1.90    2.60
 -11   3  -1    0.20    1.60
 -11   3  -1   -1.00    1.70
 -11   3  -1    0.60    0.90
 -11   3  -1   -0.90    1.90
  11  -3   1    1.50    2.00
  11  -3   1   -1.60    2.30
 -12   3  -1    5.20    3.00
 -12   3  -1    2.40    2.70
 -12   3  -1    0.40    1.20
 -12   3  -1    0.00    1.80
  12  -3   1    4.80    2.50
  12  -3   1   -0.60    2.50
 -13   3  -1   -2.80    1.10
 -13   3  -1    3.60    2.90
 -13   3  -1   -1.10    1.80
 -13   3  -1   -3.10    2.10
  13  -3   1   -0.80    2.70
  12   2  -1  121.19   12.00
 -12  -2   1  103.39   11.60
 -12  -2   1  112.29   11.30
 -12  -2   1  125.89   10.50
 -12  -2   1  113.29   10.30
  11   2  -1   46.20    7.40
  11   2  -1   38.30    6.30
 -11  -2   1   31.10    5.90
 -11  -2   1   38.10    5.90
 -11  -2   1   34.40    6.50
 -11  -2   1   46.20    5.50
 -11  -2   1   59.39    9.60
  10   2  -1  218.68   15.90
  10   2  -1  224.48   17.00
 -10  -2   1  189.48   15.30
 -10  -2   1  194.88   16.60
 -10  -2   1  186.18   16.20
 -10  -2   1  187.98   16.00
 -10  -2   1  203.18   15.60
   9   2  -1  163.28   13.30
  -9  -2   1  161.18   13.50
  -9  -2   1  156.68   13.00
  -9  -2   1  154.48   13.20
  -9  -2   1  143.29   12.20
  -9  -2   1  165.08   12.60
   8   2  -1  888.91   62.29
   8   2  -1  993.70   63.19
  -8  -2   1  988.20   62.39
  -8  -2   1  896.81   62.79
  -8  -2   1  964.60   62.69
   7   2  -1   54.79    5.60
   7   2  -1   55.39    5.90
  -7  -2   1   64.19    6.00
  -7  -2   1   56.59    5.90
  -7  -2   1   56.49    5.60
   6   2  -1  313.17   22.90
   6   2  -1  340.87   23.40
  -6  -2   1  322.57   23.10
  -6  -2   1  349.57   23.20
  -6  -2   1  343.17   23.40
   5   2  -1  418.16   27.30
   5   2  -1  376.66   26.80
  -5  -2   1  410.26   27.10
  -5  -2   1  401.76   27.00
  -5  -2   1  393.56   27.10
   4   2  -1   56.39    5.00
   4   2  -1   68.29    5.40
  -4  -2   1   53.89    5.10
  -4  -2   1   65.09    5.40
  -4  -2   1   63.09    5.20
   3   2  -1   15.50    2.10
   3   2  -1   14.20    2.30
  -3  -2   1   10.20    1.90
  -3  -2   1    9.20    1.80
   2   2  -1   12.50    1.90
  -2  -2   1    8.00    1.40
  -2  -2   1    6.10    1.20
   1   2  -1   28.40    2.60
   1   2  -1   31.80    2.50
  -1  -2   1   25.70    2.40
  -1  -2   1   34.90    2.70
   0  -2   1  134.79   10.00
   0  -2   1  153.18    9.60
  -1   2  -1  159.38   11.20
  -1   2  -1  164.88   11.00
   1  -2   1  151.98   10.90
   1  -2   1  152.48   10.30
   1  -2   1  162.48   11.20
  -2   2  -1   21.40    2.00
  -2   2  -1   22.50    2.60
  -2   2  -1   23.60    2.40
  -2   2  -1   23.50    2.00
   2  -2   1   25.10    2.10
   2  -2   1   25.90    2.00
   2  -2   1   21.90    2.00
   2  -2   1   19.30    2.50
   2  -2   1   18.90    2.30
  -3   2  -1  171.78   10.60
  -3   2  -1  155.68   10.10
  -3   2  -1  140.09   10.40
  -3   2  -1  141.39   10.90
  -3   2  -1  154.08   11.10
   3  -2   1  171.08   10.70
   3  -2   1  141.99   10.80
   3  -2   1  140.59   10.00
  -4   2  -1 4865.01  323.07
   4  -2   1 5065.89  323.77
  -5   2  -1  301.27   21.30
  -5   2  -1  310.27   21.60
  -5   2  -1  316.17   20.40
  -5   2  -1  306.87   21.30
   5  -2   1  333.57   21.40
   5  -2   1  359.66   21.70
   5  -2   1  286.67   21.30
   5  -2   1  296.07   20.50
  -6   2  -1  188.78   13.10
  -6   2  -1  187.18   11.90
  -6   2  -1  158.08   12.70
  -6   2  -1  147.19   12.90
   6  -2   1  189.68   12.10
   6  -2   1  185.38   13.10
   6  -2   1  166.88   12.80
  -7   2  -1  292.87   18.40
  -7   2  -1  242.18   19.60
  -7   2  -1  251.77   19.40
  -7   2  -1  287.17   19.90
   7  -2   1  308.27   18.80
   7  -2   1  276.47   19.80
   7  -2   1  261.87   19.50
  -8   2  -1  122.29    9.90
  -8   2  -1  102.09    9.50
  -8   2  -1  103.59    9.50
  -8   2  -1  121.59    8.40
   8  -2   1  109.79    9.50
   8  -2   1  132.89   10.20
  -9   2  -1   35.90    3.50
  -9   2  -1   36.60    5.60
  -9   2  -1   46.10    6.60
   9  -2   1   38.40    4.60
   9  -2   1   42.60    5.20
 -10   2  -1 1012.80   72.69
 -10   2  -1 1100.79   71.49
 -10   2  -1 1151.18   73.39
  10  -2   1 1191.28   73.59
  10  -2   1 1059.09   72.69
 -11   2  -1   11.60    4.20
 -11   2  -1   12.90    3.70
 -11   2  -1    8.80    2.10
 -11   2  -1    7.50    2.90
  11  -2   1   15.60    3.70
  11  -2   1   10.80    3.30
 -12   2  -1  122.89   12.80
 -12   2  -1  139.79   12.30
 -12   2  -1  120.59    9.60
 -12   2  -1  124.49   11.70
  12  -2   1  140.49   12.60
  12  -2   1  132.79   11.80
 -13   2  -1    1.10    1.40
 -13   2  -1    4.00    2.70
 -13   2  -1   -0.10    2.80
 -13   2  -1    2.20    2.70
  13  -2   1   -0.30    3.00
  12   1  -1   -4.50    2.30
 -12  -1   1    1.00    2.50
 -12  -1   1   -1.70    1.70
 -12  -1   1   -0.20    1.60
  11   1  -1   -2.50    1.60
  11   1  -1    1.90    2.30
 -11  -1   1   -1.40    1.70
 -11  -1   1    1.10    2.10
 -11  -1   1    0.00    1.60
 -11  -1   1   -2.00    2.00
  10   1  -1   -0.20    1.50
  10   1  -1    5.70    2.90
 -10  -1   1   10.50    3.20
 -10  -1   1    2.90    1.80
 -10  -1   1    2.60    2.20
 -10  -1   1    1.60    1.80
 -10  -1   1    6.60    2.60
   9   1  -1    0.50    1.40
   9   1  -1    1.00    1.20
  -9  -1   1    1.70    1.90
  -9  -1   1   -0.60    1.20
  -9  -1   1    1.50    1.40
  -9  -1   1    0.60    2.00
  -9  -1   1    0.80    1.50
   8   1  -1    6.40    2.30
   8   1  -1    6.10    2.00
  -8  -1   1    9.80    2.60
  -8  -1   1    6.60    2.20
  -8  -1   1    4.20    1.70
  -8  -1   1    7.80    2.10
   7   1  -1    0.10    1.00
   7   1  -1    0.80    1.20
  -7  -1   1    0.70    1.30
  -7  -1   1   -0.30    1.00
  -7  -1   1    0.00    1.10
   6   1  -1    2.50    1.70
   6   1  -1    1.90    1.20
  -6  -1   1    2.70    1.40
  -6  -1   1    1.80    1.30
  -6  -1   1    0.70    1.00
   5   1  -1    0.10    0.70
  -5  -1   1    0.10    0.80
  -5  -1   1    0.00    0.70
  -5  -1   1   -1.10    0.60
   4   1  -1    0.30    0.70
   4   1  -1    2.40    1.00
  -4  -1   1    4.20    1.20
  -4  -1   1    1.30    0.90
  -4  -1   1    1.80    1.00
   3   1  -1    4.50    1.40
   3   1  -1    3.70    1.00
  -3  -1   1    4.20    1.10
  -3  -1   1    4.20    1.20
   2   1  -1    0.10    0.50
   2   1  -1    0.00    0.40
  -2  -1   1    0.80    0.60
  -2  -1   1    0.30    0.50
   1   1  -1   -0.30    0.30
   1   1  -1    0.30    0.30
  -1  -1   1    0.10    0.30
  -1  -1   1    0.50    0.40
   0   1  -1    0.30    0.40
   0  -1   1    0.30    0.30
   0  -1   1   -0.10    0.20
  -1   1  -1    0.20    0.30
  -1   1  -1    0.40    0.40
   1  -1   1    0.80    0.50
   1  -1   1    0.70    0.50
   1  -1   1    0.60    0.30
  -2   1  -1    0.10    0.40
  -2   1  -1    0.50    0.30
  -2   1  -1   -0.10    0.50
  -2   1  -1   -0.30    0.40
  -2   1  -1    0.10    0.40
   2  -1   1    0.10    0.40
   2  -1   1   -0.10    0.20
   2  -1   1    0.70    0.50
   2  -1   1    0.00    0.30
  -3   1  -1    0.80    0.40
  -3   1  -1    1.40    0.70
  -3   1  -1    1.20    0.70
  -3   1  -1    1.10    0.70
   3  -1   1    2.80    0.90
   3  -1   1    0.10    0.40
   3  -1   1    1.30    0.70
   3  -1   1    1.10    0.60
  -4   1  -1    4.20    1.20
  -4   1  -1    4.70    1.30
  -4   1  -1    4.10    1.30
  -4   1  -1    5.60    1.00
   4  -1   1    3.50    0.90
   4  -1   1    4.60    1.20
   4  -1   1    6.70    1.70
   4  -1   1    4.70    1.30
  -5   1  -1   -0.10    0.60
  -5   1  -1   -1.40    0.50
  -5   1  -1   -0.60    0.40
   5  -1   1    0.50    0.90
   5  -1   1    0.60    0.60
  -6   1  -1    0.30    0.90
  -6   1  -1    0.00    0.80
  -6   1  -1   -1.10    0.60
  -6   1  -1    0.30    0.60
   6  -1   1    0.90    0.90
   6  -1   1    0.40    0.90
   6  -1   1    0.30    0.70
  -7   1  -1    7.20    2.10
  -7   1  -1    6.50    1.90
  -7   1  -1    6.70    2.10
  -7   1  -1    8.10    1.70
   7  -1   1    8.40    2.20
   7  -1   1    5.90    1.80
  -8   1  -1    4.20    1.80
  -8   1  -1    5.00    1.80
  -8   1  -1    2.90    1.30
  -8   1  -1    2.70    1.50
   8  -1   1    2.60    1.80
   8  -1   1    4.30    1.80
  -9   1  -1    2.00    1.60
  -9   1  -1    0.90    1.50
  -9   1  -1   -1.10    1.20
  -9   1  -1    2.60    1.30
   9  -1   1    1.80    1.50
   9  -1   1    1.60    1.70
 -10   1  -1    0.30    1.70
 -10   1  -1    2.80    1.70
 -10   1  -1   -0.10    1.40
 -10   1  -1    4.10    1.60
  10  -1   1    3.80    2.20
  10  -1   1    1.10    1.80
 -11   1  -1   -1.30    1.60
 -11   1  -1    0.50    1.80
 -11   1  -1    1.20    1.30
 -11   1  -1   -0.60    2.50
  11  -1   1    3.00    2.20
  11  -1   1    5.30    2.50
 -12   1  -1    1.10    1.60
 -12   1  -1    0.30    1.70
 -12   1  -1    1.80    1.90
 -12   1  -1   -1.10    1.80
  12  -1   1   -3.50    1.70
  12  -1   1    0.00    1.90
 -13   1  -1    2.20    2.20
 -13   1  -1    4.00    2.60
 -13   1  -1    3.80    1.70
  13  -1   1    3.80    3.20
  12   0  -1   13.90    5.10
 -12   0   1   11.20    3.00
 -12   0   1    6.20    3.00
 -12   0   1   10.40    3.20
  11   0  -1   -3.40    1.60
  11   0  -1   -2.80    1.80
 -11   0   1    0.80    2.40
 -11   0   1    1.50    2.00
 -11   0   1    1.90    1.50
  10   0  -1  358.96   26.10
  10   0  -1  340.87   25.20
 -10   0   1  345.07   25.70
 -10   0   1  358.26   26.00
 -10   0   1  359.16   24.30
 -10   0   1  330.17   25.10
   9   0  -1   -1.80    1.40
   9   0  -1    1.30    1.30
  -9   0   1   -0.60    1.20
  -9   0   1   -1.50    1.10
  -9   0   1   -1.70    1.30
  -9   0   1    1.50    1.70
  -9   0   1   -0.10    1.40
   8   0  -1  918.41   57.29
   8   0  -1  807.72   56.29
  -8   0   1  899.91   55.89
  -8   0   1  801.32   56.39
  -8   0   1  789.22   56.59
  -8   0   1  893.21   57.09
  -8   0   1  861.11   56.49
   7   0  -1    1.20    1.20
   7   0  -1    1.20    1.20
  -7   0   1    0.10    1.10
  -7   0   1   -0.60    1.00
  -7   0   1    0.20    1.10
  -7   0   1    0.10    0.90
   6   0  -1  836.62   53.09
   6   0  -1  784.72   52.49
  -6   0   1  825.22   52.69
  -6   0   1  860.41   52.19
  -6   0   1  704.23   52.59
   5   0  -1    0.10    0.80
   5   0  -1   -0.70    0.60
  -5   0   1   -1.30    0.60
  -5   0   1    0.10    0.70
  -5   0   1    0.80    0.80
   4   0  -1 2602.74  161.68
  -4   0   1 2475.15  161.78
   3   0  -1    0.30    0.50
   3   0  -1    0.20    0.60
  -3   0   1    1.20    0.80
  -3   0   1   -0.30    0.50
   2   0  -1 1155.28   69.99
  -2   0   1 1035.90   69.89
   1   0  -1    0.20    0.30
  -1   0   1    0.10    0.30
  -1   0  -1   -0.10    0.20
   1   0   1    0.20    0.20
   1   0   1    0.40    0.30
   1   0   1    0.30    0.30
  -2   0  -1 5882.91  376.86
  -3   0  -1    0.10    0.40
  -3   0  -1    0.30    0.50
  -3   0  -1    0.20    0.50
  -3   0  -1    0.00    0.40
  -3   0  -1   -0.10    0.60
   3   0   1   -0.30    0.30
   3   0   1    0.40    0.60
   3   0   1    0.10    0.50
   3   0   1   -0.10    0.40
  -4   0  -1  195.48   12.40
  -4   0  -1  157.78   12.30
  -4   0  -1  178.98   12.70
  -4   0  -1  192.88   12.90
  -4   0  -1  201.88   13.00
   4   0   1  174.58   12.60
   4   0   1  191.48   12.90
   4   0   1  170.18   12.40
  -5   0  -1    0.00    0.50
  -5   0  -1    0.90    0.90
  -5   0  -1    0.40    0.60
  -5   0  -1   -0.50    0.50
  -5   0  -1    0.50    1.00
   5   0   1   -0.60    0.70
   5   0   1    1.40    0.90
   5   0   1   -1.00    0.50
  -6   0  -1   10.80    2.00
  -6   0  -1    4.60    1.50
  -6   0  -1    8.60    2.40
   6   0   1    7.10    2.00
   6   0   1    7.60    1.90
   6   0   1    6.80    1.90
  -7   0  -1    0.10    0.90
  -7   0  -1   -0.60    0.70
  -7   0  -1   -0.60    0.70
  -7   0  -1   -0.10    0.80
   7   0   1    1.20    1.10
   7   0   1    0.00    1.20
  -8   0  -1  646.24   41.50
  -8   0  -1  659.03   40.40
  -8   0  -1  550.14   41.10
  -8   0  -1  593.94   40.60
   8   0   1  633.24   41.50
   8   0   1  575.14   40.90
  -9   0  -1    0.90    1.60
  -9   0  -1    0.10    1.20
  -9   0  -1    2.60    1.50
  -9   0  -1    0.40    1.10
   9   0   1    2.90    1.60
   9   0   1    2.30    1.70
 -10   0  -1  125.19    9.50
 -10   0  -1  122.79   10.80
 -10   0  -1  104.39    9.70
 -10   0  -1  118.99   10.70
 -11   0  -1    2.50    2.20
 -11   0  -1    1.40    1.40
 -11   0  -1   -1.50    1.40
  11   0   1    0.10    2.20
 -12   0  -1   24.60    5.20
 -12   0  -1   30.80    6.30
 -12   0  -1   27.30    4.50
 -12   0  -1   31.60    5.30
  12   0   1   31.10    5.60
  12   0   1   23.40    5.30
 -13   0  -1    3.00    2.10
 -13   0  -1   -2.00    2.40
 -13   0  -1   -0.10    1.50
  13   0   1    8.00    3.50
  12  -1  -1    5.50    3.20
 -12   1   1    8.50    3.20
 -12   1   1    7.00    2.00
 -12   1   1    7.50    3.30
  11  -1  -1    3.00    2.20
  11  -1  -1    0.00    2.00
 -11   1   1   -1.00    1.20
 -11   1   1   -0.20    1.80
 -11   1   1    0.30    1.90
 -11   1   1    1.50    1.90
  10  -1  -1    2.60    1.80
 -10   1   1    4.70    2.50
 -10   1   1   -1.30    1.60
 -10   1   1    6.10    1.80
 -10   1   1    2.80    1.90
   9  -1  -1    3.40    2.00
   9  -1  -1    2.10    1.60
  -9   1   1    1.80    1.40
  -9   1   1    3.50    2.20
  -9   1   1    3.20    1.90
  -9   1   1    6.30    2.30
   8  -1  -1    2.50    1.40
   8  -1  -1    0.00    1.60
  -8   1   1   -0.60    1.20
  -8   1   1    0.30    1.00
  -8   1   1   -2.60    1.10
  -8   1   1   -1.10    1.30
   7  -1  -1    0.20    0.90
   7  -1  -1    0.30    1.00
  -7   1   1    1.10    0.90
  -7   1   1   -0.80    1.00
  -7   1   1    0.50    1.20
   6  -1  -1   -0.40    0.80
   6  -1  -1   -0.20    0.80
  -6   1   1    0.50    1.10
  -6   1   1   -0.10    0.60
  -6   1   1   -0.40    0.80
  -6   1   1   -0.10    1.00
   5  -1  -1   -0.90    0.50
   5  -1  -1    0.50    0.90
  -5   1   1   -0.60    0.70
  -5   1   1    0.40    0.60
  -5   1   1    0.20    0.70
   4  -1  -1    0.70    0.70
   4  -1  -1    1.00    0.90
  -4   1   1    1.60    0.90
  -4   1   1    1.70    1.10
  -4   1   1    0.50    0.70
  -4   1   1    1.70    0.60
   3  -1  -1    2.80    0.90
   3  -1  -1    4.30    1.00
  -3   1   1    2.80    0.70
  -3   1   1    1.70    0.80
  -3   1   1    2.70    0.90
   2  -1  -1    0.00    0.30
   2  -1  -1    0.20    0.40
  -2   1   1    0.10    0.40
  -2   1   1    0.00    0.40
   1  -1  -1    0.10    0.20
   1  -1  -1    0.10    0.20
  -1   1   1    0.20    0.30
  -1   1   1    0.20    0.20
  -1   1   1   -0.20    0.10
   0   1   1   -0.20    0.10
   0   1   1    0.00    0.10
   0   1   1    0.40    0.30
  -1  -1  -1    0.00    0.10
  -1  -1  -1   -0.20    0.20
  -1  -1  -1    0.20    0.20
  -1  -1  -1    0.10    0.30
   1   1   1   -0.10    0.10
   1   1   1    0.20    0.30
   1   1   1   -0.10    0.20
   1   1   1    0.00    0.20
  -2  -1  -1    0.20    0.40
  -2  -1  -1    0.10    0.40
  -2  -1  -1    0.20    0.40
  -2  -1  -1   -0.10    0.10
   2   1   1    0.30    0.40
   2   1   1   -0.10    0.30
   2   1   1    0.10    0.50
   2   1   1    0.30    0.40
  -3  -1  -1    1.00    0.70
  -3  -1  -1    0.30    0.30
  -3  -1  -1    0.50    0.60
  -3  -1  -1    0.70    0.60
  -3  -1  -1    0.00    0.50
   3   1   1    0.50    0.60
   3   1   1    0.60    0.60
   3   1   1    0.70    0.60
  -4  -1  -1    1.90    0.70
  -4  -1  -1    3.20    1.00
  -4  -1  -1    4.90    1.30
  -4  -1  -1    3.10    1.20
  -4  -1  -1    2.90    1.10
   4   1   1    2.50    1.10
   4   1   1    2.90    1.10
   4   1   1    4.50    1.20
  -5  -1  -1    0.10    0.70
  -5  -1  -1    0.90    0.90
  -5  -1  -1    0.20    0.50
  -5  -1  -1   -0.40    0.60
   5   1   1    0.30    0.80
   5   1   1    0.50    0.70
   5   1   1   -0.10    0.70
  -6  -1  -1   -0.10    0.60
  -6  -1  -1   -0.30    0.90
  -6  -1  -1    0.50    0.70
  -6  -1  -1   -0.70    0.70
  -6  -1  -1    0.40    1.10
   6   1   1    0.00    0.80
   6   1   1    1.30    0.90
  -7  -1  -1    6.20    1.70
  -7  -1  -1    5.60    1.80
  -7  -1  -1    3.70    1.50
  -7  -1  -1    5.00    1.70
  -7  -1  -1    6.40    2.00
   7   1   1   14.40    3.00
   7   1   1    4.60    1.80
  -8  -1  -1    8.30    2.40
  -8  -1  -1    4.80    1.70
  -8  -1  -1    9.80    2.60
  -8  -1  -1    7.40    2.00
  -8  -1  -1    8.90    2.20
   8   1   1   10.00    2.60
   8   1   1    7.80    2.20
  -9  -1  -1    0.40    1.20
  -9  -1  -1    0.00    1.10
  -9  -1  -1    2.10    1.90
  -9  -1  -1    0.40    1.80
   9   1   1    4.70    2.10
 -10  -1  -1    0.70    1.60
 -10  -1  -1   -1.10    1.70
 -10  -1  -1   -0.90    1.40
 -10  -1  -1   -1.00    1.20
  10   1   1    2.60    2.30
 -11  -1  -1    7.30    3.20
 -11  -1  -1    0.80    1.50
 -11  -1  -1    0.20    1.70
 -11  -1  -1   -1.60    2.00
  11   1   1   -4.10    1.50
  11   1   1    0.60    2.10
 -12  -1  -1    0.40    1.60
 -12  -1  -1    3.60    3.00
 -12  -1  -1   -1.30    1.60
 -12  -1  -1    4.30    3.00
  12   1   1    2.60    2.50
  12   1   1    2.00    3.30
 -13  -1  -1   -0.10    2.40
 -13  -1  -1   -0.60    1.80
  13   1   1    2.10    3.20
  12  -2  -1  130.29   11.70
  12  -2  -1  130.49   12.00
 -12   2   1   98.49    8.20
 -12   2   1   84.39   10.20
 -12   2   1  121.09   11.40
  11  -2  -1  117.59   11.50
 -11   2   1  124.79   11.60
 -11   2   1  132.89   11.40
 -11   2   1  106.59   11.10
 -11   2   1  128.69   10.20
  10  -2  -1  301.67   21.60
  10  -2  -1  252.37   20.00
 -10   2   1  271.37   18.50
 -10   2   1  259.67   20.80
 -10   2   1  284.97   21.00
   9  -2  -1    6.50    2.30
   9  -2  -1    6.20    3.10
  -9   2   1    6.10    2.50
  -9   2   1    5.80    1.50
  -9   2   1    8.00    2.90
   8  -2  -1  585.54   38.60
   8  -2  -1  532.35   37.90
  -8   2   1  547.65   38.20
  -8   2   1  575.34   38.50
  -8   2   1  585.04   36.70
  -8   2   1  543.55   38.50
   7  -2  -1   17.50    3.70
   7  -2  -1    9.40    2.40
  -7   2   1   13.10    2.70
  -7   2   1   18.40    3.70
  -7   2   1   12.80    1.60
  -7   2   1    7.50    2.60
   6  -2  -1 1157.18   74.79
   6  -2  -1 1167.08   74.39
  -6   2   1 1049.30   74.79
  -6   2   1 1213.18   73.39
   5  -2  -1    6.70    1.90
   5  -2  -1    4.90    1.40
  -5   2   1    5.40    1.70
  -5   2   1    7.80    1.10
  -5   2   1    7.60    2.10
   4  -2  -1  837.02   50.59
   4  -2  -1  709.33   50.49
  -4   2   1  759.42   50.39
  -4   2   1  833.32   49.70
  -4   2   1  751.92   50.99
   3  -2  -1  389.16   24.50
   3  -2  -1  356.66   24.30
  -3   2   1  387.96   24.40
  -3   2   1  345.97   25.30
   2  -2  -1   35.60    2.80
  -2   2   1   30.00    2.60
  -2   2   1   35.70    3.20
   1  -2  -1  140.09    9.20
   1  -2  -1  146.19    9.40
   1  -2  -1  145.79    9.90
  -1   2   1  150.98   10.10
  -1   2   1  145.59    9.90
  -1   2   1  132.69    9.20
   0  -2  -1  593.94   39.90
   0  -2  -1  631.14   40.30
   0  -2  -1  664.83   40.10
   0  -2  -1  636.14   39.80
   0   2   1  656.33   39.80
   0   2   1  634.94   40.10
   0   2   1  568.44   40.20
  -1  -2  -1   91.29    6.90
  -1  -2  -1  106.19    6.90
  -1  -2  -1  109.79    7.00
  -1  -2  -1  102.29    7.00
  -1  -2  -1  111.19    7.20
   1   2   1  106.19    6.90
   1   2   1   95.59    6.90
   1   2   1   93.49    7.10
   1   2   1  109.99    7.00
  -2  -2  -1 4130.69  266.67
  -3  -2  -1  613.34   37.40
  -3  -2  -1  565.74   37.40
  -3  -2  -1  604.54   37.40
  -3  -2  -1  589.64   37.20
   3   2   1  543.95   37.20
   3   2   1  517.75   37.10
   3   2   1  576.84   37.30
  -4  -2  -1   65.99    5.50
  -4  -2  -1   62.19    5.40
  -4  -2  -1   71.09    5.70
  -4  -2  -1   73.49    5.70
   4   2   1   71.99    5.60
   4   2   1   60.69    5.30
   4   2   1   65.79    5.50
  -5  -2  -1   37.50    3.70
  -5  -2  -1   40.50    4.00
  -5  -2  -1   34.70    3.70
  -5  -2  -1   36.80    3.90
   5   2   1   37.10    3.90
   5   2   1   37.00    3.70
  -6  -2  -1   77.09    6.90
  -6  -2  -1   70.49    6.90
  -6  -2  -1   78.29    6.10
  -6  -2  -1   88.69    7.20
  -6  -2  -1   85.79    6.80
   6   2   1   87.19    7.10
   6   2   1   79.79    6.80
  -7  -2  -1   52.19    5.50
  -7  -2  -1   49.99    4.70
  -7  -2  -1   57.29    5.80
  -7  -2  -1   64.39    5.60
  -7  -2  -1   58.89    5.80
   7   2   1   47.80    5.70
   7   2   1   64.19    5.90
  -8  -2  -1 1386.76   86.89
  -8  -2  -1 1416.56   86.19
  -8  -2  -1 1264.07   86.69
  -8  -2  -1 1386.86   86.69
  -8  -2  -1 1209.68   85.09
   8   2   1 1345.47   86.69
   8   2   1 1274.37   86.09
  -9  -2  -1   89.89    8.00
  -9  -2  -1   89.39    8.60
  -9  -2  -1   89.89    8.40
  -9  -2  -1   81.49    8.40
   9   2   1   90.89    8.60
 -10  -2  -1  392.76   28.70
 -10  -2  -1  350.56   26.80
 -10  -2  -1  404.26   28.90
 -10  -2  -1  417.96   27.80
  10   2   1  415.26   28.80
 -11  -2  -1   38.50    5.80
 -11  -2  -1   40.60    6.60
 -11  -2  -1   36.60    4.40
 -11  -2  -1   31.90    6.10
  11   2   1   43.90    7.30
  11   2   1   40.30    6.30
 -12  -2  -1   44.80    8.10
 -12  -2  -1   43.40    5.50
 -12  -2  -1   48.30    8.50
  12   2   1   43.50    8.20
  12  -3  -1    0.40    2.40
  12  -3  -1   -1.60    2.40
 -12   3   1    2.00    2.80
 -12   3   1    1.60    1.20
 -12   3   1    8.00    3.40
  11  -3  -1    1.90    2.40
 -11   3   1    1.20    1.90
 -11   3   1   -1.30    2.20
  10  -3  -1    7.70    2.80
  10  -3  -1    6.00    2.40
 -10   3   1    4.30    2.50
 -10   3   1    7.70    2.70
 -10   3   1    3.50    1.10
   9  -3  -1    0.00    1.40
   9  -3  -1    1.50    1.80
  -9   3   1    1.40    0.70
  -9   3   1    1.70    1.90
  -9   3   1    0.30    1.80
   8  -3  -1   -1.70    0.80
   8  -3  -1    0.40    1.10
  -8   3   1    2.20    1.50
  -8   3   1    0.70    0.60
  -8   3   1    0.80    1.30
  -8   3   1    2.50    2.20
   7  -3  -1    0.60    1.20
   7  -3  -1    3.90    1.50
  -7   3   1    2.90    1.30
  -7   3   1    2.00    1.80
  -7   3   1    2.70    0.70
   6  -3  -1    3.90    1.40
   6  -3  -1    1.20    1.20
  -6   3   1    2.70    1.40
  -6   3   1    1.60    0.50
  -6   3   1    1.20    1.40
  -6   3   1    1.20    1.10
   5  -3  -1    0.60    0.90
   5  -3  -1    0.30    0.80
  -5   3   1   -0.20    0.70
  -5   3   1    0.20    0.90
   4  -3  -1    2.90    1.10
   4  -3  -1    2.10    1.10
  -4   3   1    3.50    1.50
  -4   3   1    3.40    1.10
   3  -3  -1    2.40    1.10
   3  -3  -1    3.70    1.00
  -3   3   1    5.60    1.60
  -3   3   1    5.00    1.10
  -3   3   1    2.50    1.20
   2  -3  -1    0.20    0.40
   2  -3  -1    0.10    0.20
   2  -3  -1    0.00    0.70
  -2   3   1    0.30    0.80
  -2   3   1    0.20    0.70
  -2   3   1   -0.10    0.30
   1  -3  -1    0.20    0.30
   1  -3  -1    0.90    0.80
   1  -3  -1    0.50    0.30
   1  -3  -1    0.10    0.50
  -1   3   1    0.10    0.20
  -1   3   1    0.00    0.60
  -1   3   1    0.40    0.70
   0  -3  -1    0.10    0.20
   0  -3  -1    0.40    0.50
   0  -3  -1   -0.90    0.30
   0  -3  -1   -0.30    0.50
   0  -3  -1    0.00    0.40
   0   3   1    0.70    0.80
   0   3   1    0.50    0.60
  -1  -3  -1   -0.10    0.40
  -1  -3  -1    0.40    0.40
  -1  -3  -1    0.10    0.40
  -1  -3  -1   -0.60    0.40
  -1  -3  -1   -0.10    0.30
   1   3   1    0.30    0.40
   1   3   1    0.70    0.60
   1   3   1    0.20    0.50
  -2  -3  -1    0.40    0.40
  -2  -3  -1    0.40    0.50
  -2  -3  -1    0.00    0.70
  -2  -3  -1   -0.30    0.40
  -2  -3  -1   -0.40    0.40
   2   3   1    0.50    0.50
   2   3   1   -0.40    0.50
   2   3   1   -0.50    0.30
  -3  -3  -1    5.70    1.50
  -3  -3  -1    8.70    1.50
  -3  -3  -1    7.30    1.60
  -3  -3  -1    7.60    1.70
   3   3   1    8.20    1.40
   3   3   1    4.40    1.10
   3   3   1    6.50    1.50
  -4  -3  -1    1.00    1.10
  -4  -3  -1    0.80    0.80
  -4  -3  -1    0.80    0.70
  -4  -3  -1    1.20    1.00
   4   3   1   -0.10    0.60
   4   3   1    1.60    0.90
  -5  -3  -1   -0.50    0.60
  -5  -3  -1    1.60    1.20
  -5  -3  -1    0.30    0.90
  -5  -3  -1    1.10    0.90
   5   3   1   -0.20    0.70
   5   3   1   -0.10    0.70
  -6  -3  -1    4.40    1.80
  -6  -3  -1    5.70    2.00
  -6  -3  -1    5.60    2.00
  -6  -3  -1    5.90    1.70
   6   3   1    6.70    1.70
   6   3   1    7.40    2.00
  -7  -3  -1    0.80    1.30
  -7  -3  -1    0.10    1.20
  -7  -3  -1   -0.10    0.60
  -7  -3  -1    1.60    1.30
  -7  -3  -1    1.80    1.50
   7   3   1    3.40    1.80
   7   3   1   -0.30    1.00
  -8  -3  -1    1.20    1.00
  -8  -3  -1    2.20    1.70
  -8  -3  -1    0.30    1.40
  -8  -3  -1    0.80    1.50
  -8  -3  -1   -0.80    1.40
   8   3   1    1.00    1.60
   8   3   1    2.00    1.40
  -9  -3  -1    1.60    1.70
  -9  -3  -1    0.90    1.10
  -9  -3  -1    2.20    2.00
  -9  -3  -1    0.90    1.70
  -9  -3  -1    0.00    1.60
   9   3   1    2.50    1.70
 -10  -3  -1    0.70    1.70
 -10  -3  -1    2.10    1.90
 -10  -3  -1    5.70    2.40
 -10  -3  -1    4.30    1.60
 -10  -3  -1    3.80    2.10
  10   3   1   10.40    3.20
 -11  -3  -1    1.30    2.20
 -11  -3  -1   -1.50    1.80
 -11  -3  -1    1.20    1.40
 -11  -3  -1    0.80    1.70
 -11  -3  -1    0.70    2.40
  11   3   1    4.20    2.60
  11   3   1    2.80    1.90
 -12  -3  -1   -0.10    2.20
 -12  -3  -1    1.70    2.60
 -12  -3  -1   -2.20    2.90
 -12  -3  -1   -0.50    1.30
  12   3   1    3.10    3.00
  12  -4  -1  237.58   19.20
  12  -4  -1  241.78   19.00
 -12   4   1  212.08   18.20
 -12   4   1  204.58   19.90
 -12   4   1  214.38   18.70
  11  -4  -1   25.90    6.00
 -11   4   1   17.30    5.60
 -11   4   1   35.20    5.90
 -11   4   1   35.70    6.50
 -11   4   1   31.90    7.00
  10  -4  -1   19.00    4.30
  10  -4  -1   31.30    5.70
 -10   4   1   13.40    4.40
 -10   4   1   38.60    6.30
 -10   4   1   23.50    5.30
   9  -4  -1  249.28   17.60
   9  -4  -1  217.08   16.70
  -9   4   1  188.68   17.40
  -9   4   1  237.98   17.30
   8  -4  -1   32.40    5.40
   8  -4  -1   25.90    4.10
  -8   4   1   21.10    3.80
  -8   4   1   28.50    4.90
  -8   4   1   17.80    4.30
   7  -4  -1   44.00    4.90
   7  -4  -1   49.90    5.00
  -7   4   1   48.80    4.80
  -7   4   1   57.59    5.30
  -7   4   1   40.30    5.40
   6  -4  -1 1030.50   69.09
   6  -4  -1 1041.70   69.29
  -6   4   1 1097.99   69.09
  -6   4   1 1123.79   69.29
  -6   4   1 1001.00   70.59
  -6   4   1 1090.19   70.39
   5  -4  -1 1116.39   71.89
   5  -4  -1 1071.99   71.79
  -5   4   1 1127.69   71.69
  -5   4   1 1050.99   72.79
  -5   4   1 1087.19   73.19
  -5   4   1 1204.88   71.89
   4  -4  -1   55.29    5.10
   4  -4  -1   47.40    4.30
  -4   4   1   49.30    4.10
  -4   4   1   42.00    4.90
  -4   4   1   49.50    5.40
  -4   4   1   51.39    4.30
   3  -4  -1  281.57   19.00
   3  -4  -1  312.97   20.90
   3  -4  -1  303.77   19.80
  -3   4   1  327.77   19.70
  -3   4   1  261.77   20.70
  -3   4   1  336.97   21.50
  -3   4   1  277.87   19.70
   2  -4  -1   25.50    2.10
   2  -4  -1   26.10    3.10
   2  -4  -1   28.80    3.30
   2  -4  -1   24.80    2.10
  -2   4   1   24.40    3.20
  -2   4   1   26.50    2.10
  -2   4   1   22.80    3.00
   1  -4  -1  553.94   35.60
   1  -4  -1  539.55   35.10
   1  -4  -1  568.84   36.80
   1  -4  -1  539.05   36.40
  -1   4   1  560.64   36.70
   0   4   1 4689.13  304.67
   0   4   1 4934.91  304.77
  -1  -4  -1  504.25   33.10
  -1  -4  -1  523.45   33.20
  -1  -4  -1  489.05   33.70
  -1  -4  -1  528.45   33.80
  -1  -4  -1  544.95   33.50
   1   4   1  523.45   33.80
   1   4   1  499.85   33.50
  -2  -4  -1   22.70    2.50
  -2  -4  -1   29.00    2.60
  -2  -4  -1   28.30    2.50
  -2  -4  -1   28.20    2.50
  -2  -4  -1   26.70    2.90
   2   4   1   25.80    2.50
   2   4   1   27.20    2.40
  -3  -4  -1  337.97   21.40
  -3  -4  -1  302.77   21.60
  -3  -4  -1  311.67   21.30
  -3  -4  -1  338.77   21.40
  -3  -4  -1  303.47   21.00
   3   4   1  307.47   21.20
   3   4   1  323.17   21.20
  -4  -4  -1   59.29    5.20
  -4  -4  -1   47.90    4.70
  -4  -4  -1   53.79    4.90
   4   4   1   58.39    4.70
   4   4   1   49.70    4.60
  -5  -4  -1 1070.99   74.19
  -5  -4  -1 1219.88   74.59
  -5  -4  -1 1097.99   74.09
  -5  -4  -1 1160.38   74.39
   5   4   1 1160.68   73.99
   5   4   1 1160.38   74.19
  -6  -4  -1 1211.08   75.69
  -6  -4  -1 1127.29   75.49
  -6  -4  -1 1160.78   75.69
  -6  -4  -1 1161.18   75.39
   6   4   1 1134.39   75.09
  -7  -4  -1   55.39    5.60
  -7  -4  -1   40.80    5.20
  -7  -4  -1   51.29    5.50
  -7  -4  -1   54.79    5.50
   7   4   1   46.50    5.00
   7   4   1   57.69    5.60
  -8  -4  -1   21.30    2.70
  -8  -4  -1   39.80    5.60
  -8  -4  -1   25.00    4.60
  -8  -4  -1   33.50    7.30
  -8  -4  -1   38.40    5.90
   8   4   1   29.60    4.80
   8   4   1   27.00    4.40
  -9  -4  -1  240.68   17.90
  -9  -4  -1  232.78   18.20
  -9  -4  -1  230.88   17.00
  -9  -4  -1  221.68   18.00
  -9  -4  -1  241.38   18.00
   9   4   1  224.58   17.90
 -10  -4  -1   17.10    4.20
 -10  -4  -1   19.30    3.90
 -10  -4  -1   31.10    5.30
 -10  -4  -1   16.00    4.10
 -10  -4  -1   33.20    6.20
  10   4   1   20.20    4.70
 -11  -4  -1   20.70    3.10
 -11  -4  -1   14.70    4.40
 -11  -4  -1   28.70    5.50
 -11  -4  -1   30.00    5.40
 -11  -4  -1   27.40    5.30
  11   4   1   24.00    4.80
 -12  -4  -1  227.48   18.90
 -12  -4  -1  223.58   19.00
 -12  -4  -1  218.18   18.00
 -12  -4  -1  243.58   19.30
  12   4   1  218.18   18.70
  12  -5  -1    6.40    3.10
 -12   5   1   -0.20    2.20
 -12   5   1    3.10    3.70
 -12   5   1   16.00    4.80
  11  -5  -1    1.20    2.10
  11  -5  -1    3.50    2.10
 -11   5   1   -1.40    2.10
 -11   5   1    0.60    1.70
 -11   5   1    3.20    2.80
 -11   5   1    2.50    2.10
  10  -5  -1   -1.00    1.60
  10  -5  -1   -1.30    1.60
 -10   5   1    0.10    1.70
 -10   5   1    1.10    2.40
 -10   5   1    1.40    1.40
   9  -5  -1    1.40    1.50
   9  -5  -1   -0.20    1.30
  -9   5   1   -0.10    1.70
  -9   5   1    0.10    0.90
  -9   5   1    3.80    1.90
  -9   5   1    1.30    2.10
   8  -5  -1    0.60    1.20
   8  -5  -1    1.10    1.20
  -8   5   1    0.90    1.80
  -8   5   1   -0.40    1.10
  -8   5   1    2.00    1.50
  -8   5   1    0.30    1.40
   7  -5  -1    0.60    1.30
   7  -5  -1    1.20    1.30
  -7   5   1    2.80    2.10
  -7   5   1    1.30    1.10
  -7   5   1    0.10    1.30
  -7   5   1    3.60    2.40
   6  -5  -1    1.60    1.30
   6  -5  -1    0.20    0.90
  -6   5   1   -0.70    0.70
  -6   5   1   -0.20    1.30
  -6   5   1    1.90    1.90
  -6   5   1    0.90    1.00
   5  -5  -1    1.10    0.90
   5  -5  -1   -0.70    1.20
  -5   5   1    0.60    1.40
  -5   5   1   -1.30    1.00
  -5   5   1    0.00    0.70
  -5   5   1   -0.40    0.60
   4  -5  -1    0.20    0.70
   4  -5  -1   -1.00    1.10
  -4   5   1    0.90    1.30
  -4   5   1    0.50    1.30
  -4   5   1    0.70    0.70
  -4   5   1    0.50    0.70
   3  -5  -1    5.80    1.20
   3  -5  -1    4.10    0.80
   3  -5  -1    6.20    1.80
  -3   5   1    4.60    1.80
  -3   5   1    4.20    0.90
  -3   5   1    5.50    2.00
   2  -5  -1   -0.30    0.40
   2  -5  -1    0.30    0.50
   2  -5  -1   -0.10    1.00
   2  -5  -1    0.50    0.90
  -2   5   1    0.60    0.40
  -2   5   1   -1.00    0.70
  -2   5   1    0.10    1.10
  -2   5   1    0.20    0.30
   1  -5  -1   -0.30    0.70
   1  -5  -1   -1.10    0.60
   1  -5  -1   -0.60    0.40
  -1   5   1    0.40    1.00
  -1   5   1    1.10    1.10
   0  -5  -1    0.10    0.80
   0  -5  -1    0.20    0.20
   0  -5  -1    0.90    0.80
   0  -5  -1    0.40    0.70
   0  -5  -1    0.30    0.20
   0  -5  -1    1.00    0.80
   0   5   1    0.70    1.00
  -1  -5  -1    1.70    0.80
  -1  -5  -1    0.30    0.80
  -1  -5  -1    1.60    1.00
  -1  -5  -1    1.50    1.00
  -1  -5  -1    0.30    0.40
   1   5   1    0.90    0.50
   1   5   1    1.30    1.10
   1   5   1    2.10    0.90
  -2  -5  -1   -0.30    0.60
  -2  -5  -1    0.40    0.70
  -2  -5  -1   -1.50    0.50
  -2  -5  -1   -0.90    0.30
  -2  -5  -1   -0.20    0.50
   2   5   1    0.30    0.70
   2   5   1   -0.10    0.30
  -3  -5  -1   -0.30    0.60
  -3  -5  -1    0.30    0.70
  -3  -5  -1    1.60    1.30
  -3  -5  -1    1.30    0.80
  -3  -5  -1    0.40    0.70
   3   5   1    2.50    1.00
   3   5   1   -0.60    0.50
  -4  -5  -1    0.10    0.70
  -4  -5  -1    1.90    1.30
  -4  -5  -1    2.10    1.10
  -4  -5  -1    1.40    0.80
  -4  -5  -1    0.80    0.90
   4   5   1    1.30    1.00
   4   5   1   -0.30    0.60
  -5  -5  -1    0.60    1.00
  -5  -5  -1    0.90    1.10
  -5  -5  -1    0.30    0.80
  -5  -5  -1    0.80    0.60
  -5  -5  -1   -0.30    1.10
   5   5   1   -0.10    0.90
   5   5   1    0.30    0.90
  -6  -5  -1    1.90    1.30
  -6  -5  -1   -0.20    1.20
  -6  -5  -1    1.20    1.70
  -6  -5  -1    5.50    1.90
   6   5   1    2.50    1.40
  -7  -5  -1    0.30    1.10
  -7  -5  -1    2.70    1.70
  -7  -5  -1    0.80    1.30
  -7  -5  -1    1.80    1.60
   7   5   1    1.10    1.50
   7   5   1   -0.40    1.00
  -8  -5  -1    1.10    1.70
  -8  -5  -1    3.00    2.10
  -8  -5  -1    2.70    2.10
  -8  -5  -1    0.90    1.40
   8   5   1   -1.90    1.00
   8   5   1    1.10    1.40
  -9  -5  -1    0.30    1.60
  -9  -5  -1    0.40    1.70
  -9  -5  -1    1.30    2.10
  -9  -5  -1    1.20    2.00
  -9  -5  -1   -0.30    0.90
   9   5   1   -0.20    1.60
 -10  -5  -1    1.90    2.00
 -10  -5  -1   -0.60    1.70
 -10  -5  -1    1.20    1.70
 -10  -5  -1    7.20    3.00
  10   5   1    0.90    1.90
  10   5   1   -4.70    2.60
 -11  -5  -1    4.80    3.00
 -11  -5  -1   -2.00    0.90
 -11  -5  -1   -2.60    1.90
 -11  -5  -1    4.40    2.90
 -11  -5  -1   -1.40    2.30
  11   5   1   -5.80    1.80
 -12  -5  -1    8.70    3.40
 -12  -5  -1    9.50    3.40
 -12  -5  -1    6.70    3.40
  12   5   1   15.40    4.20
  12  -6  -1   -0.90    2.50
 -12   6   1    0.50    1.90
 -12   6   1    1.40    2.90
 -12   6   1   -1.50    2.40
  11  -6  -1   51.59    6.10
  11  -6  -1   53.69    7.70
 -11   6   1   46.90    6.00
 -11   6   1   56.39    6.50
 -11   6   1   39.00    7.90
 -11   6   1   43.60    8.50
  10  -6  -1  161.68   13.10
  10  -6  -1  174.18   13.80
 -10   6   1  173.18   13.40
 -10   6   1  133.59   13.60
 -10   6   1  153.08   15.00
 -10   6   1  155.28   14.60
   9  -6  -1   50.09    6.30
   9  -6  -1   50.59    5.50
  -9   6   1   52.89    8.40
  -9   6   1   47.40    5.50
  -9   6   1   46.70    8.10
   8  -6  -1  219.18   17.70
   8  -6  -1  244.48   18.00
  -8   6   1  239.38   19.30
  -8   6   1  272.07   18.00
  -8   6   1  206.68   19.30
  -8   6   1  265.37   17.70
   7  -6  -1  192.38   14.80
  -7   6   1  196.18   16.20
  -7   6   1  219.38   14.80
  -7   6   1  170.18   16.30
  -7   6   1  209.38   14.50
   6  -6  -1  566.54   36.40
   6  -6  -1  538.45   36.40
  -6   6   1  520.55   38.30
  -6   6   1  557.14   35.90
  -6   6   1  528.15   37.80
  -6   6   1  540.85   36.10
   5  -6  -1    4.50    1.50
   5  -6  -1    7.90    2.50
  -5   6   1    3.60    1.20
  -5   6   1    5.50    2.50
  -5   6   1    3.10    1.30
  -5   6   1    2.30    1.80
   4  -6  -1  305.27   21.10
   4  -6  -1  270.27   18.40
   4  -6  -1  281.67   19.30
  -4   6   1  297.67   19.00
  -4   6   1  288.17   21.50
   3  -6  -1 1108.79   74.79
   3  -6  -1 1180.18   74.79
   3  -6  -1 1101.89   76.99
  -3   6   1 1208.38   77.39
  -3   6   1 1185.78   74.59
  -3   6   1 1242.48   74.69
   2  -6  -1 2387.06  153.38
   2  -6  -1 2253.87  155.68
   2  -6  -1 2535.05  154.08
   2  -6  -1 2590.84  155.68
  -2   6   1 2635.44  156.18
  -2   6   1 2126.49  155.28
   1  -6  -1   43.30    4.90
   1  -6  -1   45.70    4.00
   1  -6  -1   37.10    4.30
   1  -6  -1   44.40    4.70
  -1   6   1   54.09    5.40
  -1   6   1   42.30    4.60
   0  -6  -1  572.94   41.70
   0  -6  -1  647.84   41.40
   0  -6  -1  642.94   40.70
   0  -6  -1  656.43   39.30
   0  -6  -1  589.44   39.30
   0  -6  -1  636.04   40.60
   0   6   1  589.64   41.10
  -1  -6  -1  584.24   42.00
  -1  -6  -1  695.33   41.70
  -1  -6  -1  675.33   42.10
  -1  -6  -1  636.04   42.90
  -1  -6  -1  614.34   40.80
  -1  -6  -1  668.23   40.90
   1   6   1  571.24   41.90
   1   6   1  648.64   42.10
  -2  -6  -1  748.33   44.60
  -2  -6  -1  620.44   44.90
  -2  -6  -1  650.93   44.80
  -2  -6  -1  709.43   44.10
  -2  -6  -1  653.03   44.00
   2   6   1  708.53   44.70
  -3  -6  -1   23.90    3.00
  -3  -6  -1   28.50    2.90
  -3  -6  -1   26.70    4.10
  -3  -6  -1   24.70    3.00
   3   6   1   29.90    2.90
   3   6   1   27.90    3.10
  -4  -6  -1  524.75   36.80
  -4  -6  -1  575.44   36.90
  -4  -6  -1  587.74   37.80
  -4  -6  -1  519.55   36.80
  -4  -6  -1  540.35   36.60
   4   6   1  559.14   36.60
   4   6   1  586.94   37.00
  -5  -6  -1   71.69    6.20
  -5  -6  -1   72.99    6.80
  -5  -6  -1   59.29    6.00
  -5  -6  -1   65.99    6.10
  -5  -6  -1   67.89    5.60
   5   6   1   69.49    6.00
   5   6   1   67.79    6.00
  -6  -6  -1   15.20    2.50
  -6  -6  -1   12.30    3.00
  -6  -6  -1   10.80    2.90
  -6  -6  -1   11.10    3.20
  -6  -6  -1   11.00    3.10
   6   6   1   15.70    3.20
   6   6   1   20.30    3.70
  -7  -6  -1   97.99    8.90
  -7  -6  -1   90.99    8.60
  -7  -6  -1  103.49    7.50
  -7  -6  -1   76.39    8.20
   7   6   1  108.29    8.70
   7   6   1   96.99    8.30
  -8  -6  -1  244.08   17.10
  -8  -6  -1  196.98   16.40
  -8  -6  -1  221.28   16.60
  -8  -6  -1  204.28   14.70
  -8  -6  -1  207.18   16.60
   8   6   1  211.08   16.30
   8   6   1  211.08   16.10
  -9  -6  -1   21.90    4.70
  -9  -6  -1   38.70    6.20
  -9  -6  -1   32.60    5.70
  -9  -6  -1   44.70    6.80
  -9  -6  -1   29.10    3.10
   9   6   1   44.50    7.00
 -10  -6  -1   97.39    7.90
 -10  -6  -1  100.99    9.60
 -10  -6  -1   92.79    9.30
 -10  -6  -1   79.99    6.50
 -10  -6  -1   92.39    9.50
 -10  -6  -1   79.49    9.00
  10   6   1   78.89    8.40
  10   6   1   96.29    9.20
 -11  -6  -1  251.97   17.30
 -11  -6  -1  265.27   21.10
 -11  -6  -1  287.67   21.20
 -11  -6  -1  251.97   21.10
 -11  -6  -1  252.97   17.30
 -11  -6  -1  289.07   21.30
  11   6   1  277.57   21.80
  11  -7  -1    5.20    2.40
  11  -7  -1    7.30    3.20
 -11   7   1    3.10    2.30
 -11   7   1    0.50    2.90
 -11   7   1    9.70    4.00
  10  -7  -1    3.00    2.20
  10  -7  -1   -1.00    1.60
 -10   7   1    1.70    1.40
 -10   7   1    1.10    1.60
 -10   7   1   -0.30    2.30
 -10   7   1   -1.90    2.30
   9  -7  -1    1.60    1.60
   9  -7  -1   -1.80    1.50
  -9   7   1    1.60    2.70
  -9   7   1    4.70    2.10
  -9   7   1    4.50    3.30
   8  -7  -1   -0.80    1.20
   8  -7  -1    2.80    1.60
  -8   7   1    0.20    1.00
  -8   7   1   -1.60    1.90
  -8   7   1    0.50    1.10
  -8   7   1    0.90    2.20
   7  -7  -1   -0.80    1.10
   7  -7  -1   -0.40    1.40
  -7   7   1   -0.30    0.90
  -7   7   1   -2.60    1.60
  -7   7   1    1.70    1.30
  -7   7   1   -0.90    1.80
   6  -7  -1    0.90    1.20
  -6   7   1    2.70    2.00
  -6   7   1    1.10    1.80
  -6   7   1    1.30    1.00
   5  -7  -1    6.50    1.70
  -5   7   1    4.50    1.30
  -5   7   1    7.90    3.00
  -5   7   1    6.20    2.60
   4  -7  -1    3.70    1.90
   4  -7  -1    1.30    0.60
   4  -7  -1    2.10    1.00
  -4   7   1    3.30    0.90
  -4   7   1    1.20    1.60
  -4   7   1    1.00    1.80
  -4   7   1    0.30    0.60
   3  -7  -1    3.60    0.90
   3  -7  -1    5.30    2.20
   3  -7  -1    7.00    2.40
   3  -7  -1    2.90    1.00
  -3   7   1    5.50    2.40
  -3   7   1    4.70    2.30
   2  -7  -1    1.40    1.50
   2  -7  -1    0.50    1.10
   2  -7  -1    0.80    0.80
  -2   7   1    1.30    1.50
  -2   7   1    2.00    1.60
   1  -7  -1    1.30    1.20
   1  -7  -1    0.20    1.00
   1  -7  -1    0.60    0.90
   1  -7  -1    0.50    1.00
  -1   7   1   -0.50    1.10
   0  -7  -1    0.90    1.10
   0  -7  -1   -0.20    0.70
   0  -7  -1    0.60    0.20
   0  -7  -1    0.20    0.70
   0  -7  -1    0.90    0.90
   0   7   1    0.60    1.10
  -1  -7  -1   -0.20    0.40
  -1  -7  -1    0.30    0.50
  -1  -7  -1    0.00    0.90
  -1  -7  -1    0.70    1.10
  -1  -7  -1    1.10    0.90
  -1  -7  -1   -1.90    0.80
   1   7   1    0.50    1.00
   1   7   1    1.90    1.10
  -2  -7  -1    2.30    1.20
  -2  -7  -1    2.50    0.90
  -2  -7  -1    4.90    1.90
  -2  -7  -1    1.30    1.30
   2   7   1    2.40    1.20
  -3  -7  -1    1.00    1.00
  -3  -7  -1    0.40    1.10
  -3  -7  -1    1.30    1.00
  -3  -7  -1    1.00    0.90
  -3  -7  -1    2.00    1.10
   3   7   1    0.70    0.80
   3   7   1    0.70    0.80
  -4  -7  -1    1.30    1.10
  -4  -7  -1    1.50    1.30
  -4  -7  -1   -1.10    0.80
  -4  -7  -1    1.70    1.50
  -4  -7  -1   -0.90    0.80
   4   7   1    0.50    0.90
   4   7   1    1.00    1.10
  -5  -7  -1    1.10    1.00
  -5  -7  -1    1.70    1.40
  -5  -7  -1    0.70    0.90
  -5  -7  -1   -0.40    1.50
  -5  -7  -1   -1.10    0.90
   5   7   1    3.90    1.40
   5   7   1   -0.20    1.20
  -6  -7  -1    1.50    1.30
  -6  -7  -1   -0.40    1.20
  -6  -7  -1    0.50    1.50
  -6  -7  -1    0.10    1.00
  -6  -7  -1    0.60    1.30
   6   7   1   -0.20    1.00
   6   7   1    0.50    1.10
  -7  -7  -1    2.60    1.90
  -7  -7  -1    3.00    1.60
  -7  -7  -1    4.20    2.20
  -7  -7  -1   -0.50    1.00
  -7  -7  -1    1.60    1.30
   7   7   1    1.30    1.70
   7   7   1    1.60    1.70
  -8  -7  -1   -3.40    1.20
  -8  -7  -1    2.20    1.80
  -8  -7  -1    0.10    2.10
  -8  -7  -1   -1.00    1.40
  -8  -7  -1    0.70    1.10
   8   7   1    0.20    1.50
   8   7   1    0.30    1.00
  -9  -7  -1    1.50    1.70
  -9  -7  -1    1.60    2.10
  -9  -7  -1   -1.80    1.80
  -9  -7  -1   -1.40    1.00
  -9  -7  -1   -1.40    1.50
   9   7   1    1.30    2.00
   9   7   1    3.60    2.30
 -10  -7  -1    7.60    3.60
 -10  -7  -1    1.60    0.90
 -10  -7  -1    8.30    3.30
 -10  -7  -1   -2.50    2.20
 -10  -7  -1    4.00    2.40
  10   7   1    4.10    2.40
  10   7   1   10.40    3.50
 -11  -7  -1    3.70    2.90
 -11  -7  -1    4.40    3.10
 -11  -7  -1    3.20    2.90
 -11  -7  -1    6.50    3.50
  11   7   1    1.30    2.70
  11  -8  -1   20.90    4.70
  11  -8  -1   16.70    4.30
 -11   8   1   22.40    6.50
 -11   8   1   13.20    3.80
 -11   8   1   25.00    6.60
  10  -8  -1   12.80    3.50
  10  -8  -1    7.60    3.10
 -10   8   1   10.30    3.10
 -10   8   1   14.70    3.40
 -10   8   1   12.50    4.40
 -10   8   1    6.70    4.20
   9  -8  -1   46.00    6.50
   9  -8  -1   44.80    6.40
  -9   8   1   38.50    7.80
  -9   8   1   40.20    4.70
  -9   8   1   40.00    8.10
   8  -8  -1  171.78   13.80
   8  -8  -1  178.28   14.20
  -8   8   1  184.08   13.60
  -8   8   1  175.28   16.00
  -8   8   1  186.78   16.70
  -8   8   1  187.58   13.50
   7  -8  -1  172.98   12.90
   7  -8  -1  188.68   13.50
  -7   8   1  175.38   15.70
  -7   8   1  169.48   12.50
  -7   8   1  145.39   14.70
  -7   8   1  167.38   12.40
   6  -8  -1  649.64   40.90
  -6   8   1  594.44   42.20
  -6   8   1  607.34   43.50
  -6   8   1  615.64   44.10
   5  -8  -1   17.20    1.50
   5  -8  -1   25.80    3.40
   5  -8  -1   16.70    1.50
  -5   8   1   18.80    4.80
  -5   8   1   17.80    2.10
  -5   8   1   17.30    1.90
  -5   8   1   17.70    4.40
   4  -8  -1  472.65   33.50
   4  -8  -1  516.15   33.60
  -4   8   1  532.25   33.20
  -4   8   1  529.55   37.10
  -4   8   1  546.85   36.70
   3  -8  -1  470.85   35.20
   3  -8  -1  535.25   35.90
   3  -8  -1  478.05   32.60
  -3   8   1  482.85   35.30
  -3   8   1  518.55   34.90
   2  -8  -1  301.27   21.30
   2  -8  -1  271.67   19.50
   2  -8  -1  269.07   20.70
   2  -8  -1  292.67   22.00
  -2   8   1  296.07   22.00
  -2   8   1  293.07   21.40
   1  -8  -1  182.38   14.50
   1  -8  -1  203.98   15.10
   1  -8  -1  180.58   15.40
  -1   8   1  194.78   14.90
   0  -8  -1    9.20    3.10
   0  -8  -1   17.40    3.20
   0  -8  -1   19.80    3.40
   0  -8  -1   19.10    3.70
   0   8   1   11.40    3.00
  -1  -8  -1  131.59   11.40
  -1  -8  -1  132.29    8.80
  -1  -8  -1  120.99   10.10
  -1  -8  -1  140.19    9.90
  -1  -8  -1  123.69    8.60
  -1  -8  -1  117.29   10.40
   1   8   1  126.29   10.40
  -2  -8  -1    5.20    1.20
  -2  -8  -1    1.70    1.50
  -2  -8  -1    3.90    1.90
  -2  -8  -1    5.60    1.40
  -2  -8  -1    5.60    1.80
  -2  -8  -1    1.40    1.60
   2   8   1    8.40    2.40
   2   8   1    4.60    1.10
  -3  -8  -1  685.23   43.60
  -3  -8  -1  669.53   44.60
  -3  -8  -1  617.64   44.80
  -3  -8  -1  713.93   44.30
  -3  -8  -1  634.04   43.60
   3   8   1  681.53   44.50
  -4  -8  -1  201.18   15.70
  -4  -8  -1  203.68   15.00
  -4  -8  -1  212.18   14.70
  -4  -8  -1  225.88   15.10
  -4  -8  -1  171.78   14.20
   4   8   1  199.88   15.00
   4   8   1  196.38   14.20
  -5  -8  -1    1.60    1.60
  -5  -8  -1    3.00    1.60
  -5  -8  -1    1.10    1.20
  -5  -8  -1    1.50    1.30
   5   8   1    1.40    1.40
   5   8   1    0.50    1.20
  -6  -8  -1   90.59    7.60
  -6  -8  -1   70.49    7.70
  -6  -8  -1  105.09    9.20
  -6  -8  -1   89.19    8.10
  -6  -8  -1   94.29    8.10
   6   8   1   89.79    7.80
  -7  -8  -1   60.99    8.30
  -7  -8  -1   39.50    6.10
  -7  -8  -1   45.20    5.50
  -7  -8  -1   44.70    4.50
  -7  -8  -1   34.40    5.40
   7   8   1   44.70    5.10
   7   8   1   44.40    5.20
  -8  -8  -1  268.77   21.10
  -8  -8  -1  264.17   18.90
  -8  -8  -1  292.77   21.00
  -8  -8  -1  274.27   20.70
  -8  -8  -1  274.37   20.60
   8   8   1  266.27   20.30
  -9  -8  -1  147.59   12.50
  -9  -8  -1  140.49   12.50
  -9  -8  -1  141.29   10.20
  -9  -8  -1  134.59   12.50
  -9  -8  -1  136.09   12.70
   9   8   1  136.09   12.00
   9   8   1  133.29   11.90
 -10  -8  -1  271.97   21.10
 -10  -8  -1  265.87   21.00
 -10  -8  -1  279.17   18.60
 -10  -8  -1  241.38   20.90
 -10  -8  -1  260.77   20.70
 -10  -8  -1  259.37   17.30
  10   8   1  253.47   20.40
  10  -9  -1   -2.80    1.30
 -10   9   1    3.70    3.90
 -10   9   1   -1.20    2.70
 -10   9   1    0.90    1.60
 -10   9   1   -0.10    1.60
   9  -9  -1    2.00    2.10
   9  -9  -1    2.00    1.70
  -9   9   1    2.60    2.90
  -9   9   1    4.00    1.70
  -9   9   1    7.50    3.80
  -9   9   1    3.40    3.20
   8  -9  -1    2.00    1.70
   8  -9  -1   -0.50    1.20
  -8   9   1   -0.80    2.40
  -8   9   1    1.00    1.10
  -8   9   1   -2.50    2.10
  -8   9   1    0.90    1.20
   7  -9  -1   -1.20    0.80
  -7   9   1   -1.20    0.80
  -7   9   1   -1.50    1.70
  -7   9   1    0.10    2.50
  -7   9   1   -0.70    0.70
   6  -9  -1   -0.20    0.90
  -6   9   1    0.20    0.80
  -6   9   1   -0.90    1.90
  -6   9   1    0.80    2.30
   5  -9  -1    8.90    1.80
   5  -9  -1   12.00    1.40
  -5   9   1   13.10    4.10
  -5   9   1   25.20    5.30
   4  -9  -1    1.90    0.90
   4  -9  -1   -1.30    1.50
  -4   9   1    1.80    2.20
  -4   9   1   -1.40    1.80
   3  -9  -1   -0.80    0.80
   3  -9  -1    0.40    1.50
  -3   9   1    3.60    2.40
  -3   9   1    0.90    2.00
   2  -9  -1    4.80    2.30
   2  -9  -1    0.80    1.40
  -2   9   1    2.00    2.10
  -2   9   1    3.50    2.20
   1  -9  -1    0.00    1.10
   1  -9  -1    2.50    1.90
   1  -9  -1    1.00    1.90
   1  -9  -1    2.10    1.50
  -1   9   1    0.70    1.70
   0  -9  -1    3.20    1.60
   0  -9  -1    4.50    2.30
   0  -9  -1    4.50    2.60
   0  -9  -1    2.90    1.60
   0   9   1    1.20    1.60
  -1  -9  -1   -0.80    1.20
  -1  -9  -1    0.30    0.50
  -1  -9  -1   -2.90    1.40
  -1  -9  -1    2.20    1.60
  -1  -9  -1    0.80    1.30
  -1  -9  -1    1.00    0.60
  -2  -9  -1    2.30    2.10
  -2  -9  -1   -0.30    0.60
  -2  -9  -1    1.40    0.90
  -2  -9  -1    0.90    1.20
  -2  -9  -1    1.50    1.70
   2   9   1    0.80    1.40
  -3  -9  -1    2.00    1.50
  -3  -9  -1    0.60    0.80
  -3  -9  -1   -1.20    0.60
  -3  -9  -1    0.50    1.30
   3   9   1    1.10    1.60
  -4  -9  -1    0.90    1.50
  -4  -9  -1    0.90    1.10
  -4  -9  -1    0.90    1.30
  -4  -9  -1   -0.70    1.40
  -4  -9  -1   -1.60    0.70
   4   9   1    0.00    1.00
   4   9   1    0.00    1.30
  -5  -9  -1    3.00    1.60
  -5  -9  -1    3.20    1.70
  -5  -9  -1    4.60    1.90
  -5  -9  -1    4.40    2.60
  -5  -9  -1    7.80    2.20
   5   9   1    3.90    2.00
   5   9   1    3.30    1.40
  -6  -9  -1    3.00    2.00
  -6  -9  -1    3.10    1.60
  -6  -9  -1    3.00    1.70
  -6  -9  -1    1.90    1.50
   6   9   1    1.80    1.70
   6   9   1    1.90    1.50
  -7  -9  -1    4.60    2.60
  -7  -9  -1    3.00    2.50
  -7  -9  -1    2.60    1.80
  -7  -9  -1   -0.30    1.50
  -7  -9  -1    3.10    2.20
   7   9   1    0.10    2.60
  -8  -9  -1    2.10    2.50
  -8  -9  -1   -0.30    1.70
  -8  -9  -1    3.30    2.30
  -8  -9  -1   -1.40    1.40
  -8  -9  -1   -4.50    1.50
   8   9   1   -2.60    1.60
  -9  -9  -1    5.60    2.80
  -9  -9  -1    2.00    1.90
  -9  -9  -1   10.60    3.90
  -9  -9  -1    0.70    1.30
  -9  -9  -1    3.10    2.60
   9   9   1    5.00    2.60
   9   9   1    3.80    2.20
 -10  -9  -1    1.50    2.60
 -10  -9  -1    2.10    2.70
 -10  -9  -1   -0.70    2.60
 -10  -9  -1   -1.80    1.50
 -10  -9  -1    4.90    2.80
  10   9   1    0.30    2.40
  10 -10  -1   21.20    4.70
  10 -10  -1   27.00    5.00
 -10  10   1   31.30    4.60
 -10  10   1   24.90    7.10
 -10  10   1   20.80    6.70
   9 -10  -1   48.60    5.50
   9 -10  -1   53.29    6.20
  -9  10   1   52.39    5.10
  -9  10   1   47.30    9.20
  -9  10   1   48.00    5.00
  -9  10   1   45.10    9.20
   8 -10  -1    2.90    2.10
   8 -10  -1    1.30    1.20
  -8  10   1   -1.50    2.30
  -8  10   1    1.80    1.30
  -8  10   1   -1.60    2.30
   7 -10  -1   20.30    3.40
  -7  10   1   21.00    2.90
  -7  10   1   17.80    2.70
  -7  10   1   14.70    4.70
  -6  10   1  241.28   20.20
  -6  10   1  219.98   15.20
  -6  10   1  237.98   15.30
  -6  10   1  211.98   18.90
   5 -10  -1  224.28   14.70
  -5  10   1  206.98   18.60
  -5  10   1  199.18   19.30
   4 -10  -1  208.58   17.60
   4 -10  -1  192.28   14.20
  -4  10   1  211.88   17.30
  -4  10   1  207.98   17.80
   3 -10  -1  545.95   37.70
   3 -10  -1  485.35   35.30
  -3  10   1  504.15   37.40
  -3  10   1  548.65   37.30
   2 -10  -1   -0.30    2.00
   2 -10  -1    2.10    1.40
   2 -10  -1    2.60    1.80
  -2  10   1    2.70    2.40
   1 -10  -1    0.10    1.70
   1 -10  -1   -0.10    1.10
   1 -10  -1    0.20    1.30
  -1  10   1   -0.80    1.60
   0 -10  -1  780.72   51.99
   0 -10  -1  735.73   53.69
   0 -10  -1  797.82   51.79
   0  10   1  797.32   52.69
  -1 -10  -1  134.19    9.20
  -1 -10  -1  139.49   10.90
  -1 -10  -1  138.09    9.20
  -1 -10  -1  126.99   12.40
  -1 -10  -1  159.18   12.30
  -1 -10  -1  120.69   11.20
  -2 -10  -1 1093.19   67.69
  -2 -10  -1  977.60   68.89
  -2 -10  -1 1070.19   67.79
  -2 -10  -1  939.41   65.09
  -2 -10  -1 1020.10   66.59
  -2 -10  -1 1010.80   65.29
  -3 -10  -1  135.39   13.50
  -3 -10  -1  173.88   13.30
  -3 -10  -1  157.98   13.30
  -3 -10  -1  161.08   11.30
  -3 -10  -1  155.78   11.50
  -3 -10  -1  163.88   12.40
   3  10   1  154.98   11.00
   3  10   1  150.58   13.10
  -4 -10  -1  201.88   17.00
  -4 -10  -1  210.58   17.30
  -4 -10  -1  224.78   16.70
  -4 -10  -1  217.78   15.60
  -4 -10  -1  216.58   16.20
   4  10   1  218.88   16.70
  -5 -10  -1   42.50    6.00
  -5 -10  -1   41.60    4.90
  -5 -10  -1   41.10    4.60
  -5 -10  -1   48.40    6.10
   5  10   1   40.90    4.50
   5  10   1   56.69    5.90
  -6 -10  -1   76.39    7.60
  -6 -10  -1   76.99    7.40
  -6 -10  -1   83.19    7.30
  -6 -10  -1   81.59    8.70
  -6 -10  -1   76.29    7.50
   6  10   1   71.39    6.90
  -7 -10  -1  144.39   13.20
  -7 -10  -1  142.89   11.80
  -7 -10  -1  139.99   12.30
  -7 -10  -1  148.29   12.30
  -7 -10  -1  138.69   11.40
   7  10   1  139.59   11.60
   7  10   1  146.69   12.40
  -8 -10  -1  147.09   12.30
  -8 -10  -1  123.39   12.40
  -8 -10  -1  133.09   12.00
  -8 -10  -1  128.19   10.60
  -8 -10  -1  134.19   11.50
   8  10   1  138.19   11.50
   8  10   1  136.69   12.00
  -9 -10  -1   53.09    6.80
  -9 -10  -1   57.79    7.40
  -9 -10  -1   83.69    8.50
  -9 -10  -1   64.79    5.70
  -9 -10  -1   64.59    8.20
   9  10   1   63.59    7.20
   9 -11  -1   -2.50    2.40
  -9  11   1   -0.60    3.00
  -9  11   1    0.80    1.50
  -9  11   1   -5.30    2.80
  -9  11   1   -0.20    1.30
   8 -11  -1   -0.30    1.50
  -8  11   1    0.50    1.10
  -8  11   1   -1.00    2.80
  -8  11   1    1.70    2.70
  -7  11   1    0.20    0.80
  -7  11   1    2.80    2.80
  -7  11   1    2.50    1.00
  -7  11   1    3.80    2.70
  -6  11   1    6.00    3.20
   5 -11  -1    1.20    0.90
  -5  11   1    1.60    2.60
  -5  11   1    2.20    2.50
   4 -11  -1    5.30    2.90
  -4  11   1    1.50    2.30
  -4  11   1    3.70    2.80
   3 -11  -1    0.80    1.30
   3 -11  -1    3.10    2.30
   3 -11  -1   -0.70    1.50
  -3  11   1    0.90    2.40
   2 -11  -1   -1.40    1.00
   2 -11  -1    3.30    2.20
   2 -11  -1    0.10    1.40
  -2  11   1   -0.60    1.70
   1 -11  -1    0.90    2.40
   1 -11  -1    0.90    1.60
   1 -11  -1    0.80    1.30
  -1  11   1    2.60    2.40
   0 -11  -1   -0.10    1.50
   0 -11  -1    0.50    2.10
   0 -11  -1   -0.80    1.40
  -1 -11  -1    0.90    0.50
  -1 -11  -1    0.80    0.50
  -1 -11  -1   -0.80    1.20
  -1 -11  -1    3.00    2.10
  -1 -11  -1    1.00    2.30
  -2 -11  -1    0.60    0.80
  -2 -11  -1    0.30    0.70
  -2 -11  -1   -0.70    1.60
  -2 -11  -1    1.40    1.30
  -2 -11  -1    0.30    2.10
  -3 -11  -1    3.10    2.50
  -3 -11  -1    0.60    1.00
  -3 -11  -1    5.10    1.90
  -3 -11  -1    1.40    1.10
  -3 -11  -1    3.60    2.40
   3  11   1   -3.60    1.60
  -4 -11  -1    3.40    1.90
  -4 -11  -1    0.50    1.00
  -4 -11  -1    1.90    2.20
  -4 -11  -1   -3.90    1.80
  -4 -11  -1   -0.40    0.90
   4  11   1   -2.50    1.90
  -5 -11  -1    2.00    2.40
  -5 -11  -1    0.80    1.30
  -5 -11  -1    0.10    1.70
  -5 -11  -1    0.80    1.30
  -5 -11  -1    1.90    2.10
   5  11   1    1.20    1.40
   5  11   1   -1.90    1.60
  -6 -11  -1   -0.50    1.80
  -6 -11  -1   -2.40    2.00
  -6 -11  -1    1.20    1.50
  -6 -11  -1    1.40    1.80
  -6 -11  -1   -2.40    1.80
   6  11   1   -0.30    1.30
  -7 -11  -1    3.10    2.80
  -7 -11  -1    1.30    2.10
  -7 -11  -1    5.30    2.70
  -7 -11  -1   -1.10    1.50
   7  11   1    0.00    1.60
   7  11   1   -0.80    2.20
  -8 -11  -1    1.90    1.90
  -8 -11  -1    2.30    2.30
  -8 -11  -1    4.40    3.00
  -8 -11  -1    0.00    2.30
  -8 -11  -1    0.90    1.90
   8  11   1    3.30    2.30
  -8  12   1  247.88   22.70
  -8  12   1  236.88   16.40
  -8  12   1  251.57   22.00
  -8  12   1  260.57   16.70
  -7  12   1   26.00    7.10
  -7  12   1   19.10    5.90
   6 -12  -1  151.78   10.40
   6 -12  -1  161.78   10.50
  -6  12   1  145.09   15.40
  -6  12   1  133.89   14.50
   5 -12  -1  265.67   18.60
  -5  12   1  274.17   22.50
  -5  12   1  275.07   23.40
   4 -12  -1   -1.00    1.70
   4 -12  -1    4.50    1.90
   4 -12  -1    4.10    3.50
  -4  12   1    5.00    3.50
   3 -12  -1    4.40    2.00
   3 -12  -1    4.50    2.90
   3 -12  -1    2.60    1.70
  -3  12   1    1.90    2.70
   2 -12  -1  120.49   12.10
   2 -12  -1  106.39    9.70
   2 -12  -1   95.29    9.10
  -2  12   1  111.49   12.40
   1 -12  -1  259.57   19.80
   1 -12  -1  287.47   20.30
   1 -12  -1  267.97   22.30
  -1  12   1  254.77   20.90
   0 -12  -1   95.09    8.70
   0 -12  -1   91.89   10.70
   0 -12  -1   95.59    9.10
  -1 -12  -1   79.79    8.30
  -1 -12  -1   84.09    7.80
  -1 -12  -1   68.89    9.20
  -2 -12  -1    2.30    1.70
  -2 -12  -1    0.50    0.80
  -2 -12  -1   -4.30    2.20
  -2 -12  -1    4.50    2.80
  -2 -12  -1   -0.20    0.70
  -3 -12  -1   47.60    4.20
  -3 -12  -1   42.40    8.20
  -3 -12  -1   42.40    4.10
  -3 -12  -1   40.70    5.10
  -3 -12  -1   60.69   10.10
  -4 -12  -1   61.79   10.10
  -4 -12  -1   69.69    6.10
  -4 -12  -1   62.09    5.80
  -4 -12  -1   67.79    6.80
  -4 -12  -1   64.99    7.80
  -5 -12  -1    0.30    1.70
  -5 -12  -1    1.40    2.10
  -5 -12  -1    2.40    2.70
  -5 -12  -1    1.30    1.30
  -6 -12  -1   41.60    7.70
  -6 -12  -1   38.00    4.60
  -6 -12  -1   36.70    5.80
  -6 -12  -1   45.50    6.70
   6  12   1   36.20    5.30
   6  12   1   37.90    6.70
  -7 -12  -1   31.50    5.60
  -7 -12  -1   35.50    5.20
  -7 -12  -1   40.60    4.90
  -7 -12  -1   27.50    5.50
  -7 -12  -1   36.40    7.60
   7  12   1   29.80    6.20
   7  12   1   37.10    4.60
  -7  13   1   16.30    5.40
  -7  13   1    6.60    3.60
  -6  13   1   18.20    5.80
  -6  13   1    1.30    2.90
   5 -13  -1   -1.00    1.10
   5 -13  -1   -3.00    2.10
  -5  13   1    4.20    3.50
   4 -13  -1    2.40    2.30
   4 -13  -1    2.60    4.40
   4 -13  -1    0.80    1.50
  -4  13   1    4.20    3.60
   3 -13  -1    0.30    2.90
   3 -13  -1    2.40    1.60
   3 -13  -1   -3.10    1.50
  -3  13   1    2.10    2.90
   2 -13  -1    1.90    1.80
   2 -13  -1    1.20    1.80
   2 -13  -1   -2.10    2.90
  -2  13   1    1.50    2.30
   1 -13  -1    0.60    3.30
   1 -13  -1    2.50    2.10
   1 -13  -1   -0.20    1.70
   0 -13  -1   -1.30    1.60
   0 -13  -1    0.60    1.60
   0 -13  -1    4.00    3.30
  -1 -13  -1    5.20    4.10
  -1 -13  -1    0.70    1.90
  -1 -13  -1    0.50    1.60
  -2 -13  -1    0.10    0.70
  -2 -13  -1    3.30    2.60
  -2 -13  -1    5.40    3.30
  -2 -13  -1    0.60    1.70
  -2 -13  -1    1.60    0.70
  -3 -13  -1   -0.30    1.00
  -3 -13  -1   -1.40    1.60
  -3 -13  -1    0.60    0.80
  -3 -13  -1    1.00    2.30
  -3 -13  -1   -5.40    2.80
  -4 -13  -1    0.60    1.30
  -4 -13  -1   -4.20    3.10
  -4 -13  -1    3.30    1.50
  -4 -13  -1   -0.90    2.40
  -4 -13  -1    2.80    1.90
  -5 -13  -1    1.30    3.00
  -5 -13  -1   -1.10    1.30
  -5 -13  -1   -3.80    1.50
  -5 -13  -1    3.70    3.60
  -5 -13  -1    0.60    1.40
   5  13   1    1.20    3.20
  -6 -13  -1    0.10    1.80
  -6 -13  -1   -0.90    2.20
  -6 -13  -1    2.50    3.60
  -6 -13  -1   -0.20    1.40
   6  13   1    2.60    3.80
   6 -14  -1   -0.60    1.00
   6 -14  -1    4.50    1.50
   6 -14  -1    1.50    2.20
  -6  14   1    0.00    3.50
   5 -14  -1   67.89   10.60
   5 -14  -1   89.09    7.40
  -5  14   1  106.99   11.90
   4 -14  -1  100.69   10.70
   4 -14  -1  116.59    9.70
  -4  14   1  146.99   13.80
   3 -14  -1   62.79    6.60
   3 -14  -1   62.49    7.20
  -3  14   1   64.49   10.30
   2 -14  -1   44.90    5.70
   2 -14  -1   45.20    7.10
   1 -14  -1  116.09   17.40
   1 -14  -1  121.39   10.80
   1 -14  -1  114.79   10.90
   0 -14  -1   86.79    8.60
   0 -14  -1   95.09   13.80
  -1 -14  -1  131.09   12.30
  -1 -14  -1  136.59   14.10
  -1 -14  -1  119.09   11.10
  -2 -14  -1   99.59   12.10
  -2 -14  -1  106.69   10.00
  -2 -14  -1  108.39   10.90
  -3 -14  -1  168.98   13.70
  -3 -14  -1  155.98   11.50
  -3 -14  -1  157.18   11.10
  -3 -14  -1  158.48   14.80
  -4 -14  -1   22.30    4.70
  -4 -14  -1   27.80    3.80
  -4 -14  -1   25.40    4.00
  -4 -14  -1   27.50    6.60
  -5 -14  -1  247.28   19.20
  -5 -14  -1  236.28   17.70
  -5 -14  -1  240.88   17.40
  -5 -14  -1  249.78   20.90
   3 -15  -1    0.50    2.30
   3 -15  -1    1.40    2.00
   2 -15  -1    6.30    2.50
   2 -15  -1   -3.20    2.50
   1 -15  -1   -1.00    2.30
   1 -15  -1   -0.40    2.00
   0 -15  -1    3.60    3.00
   0 -15  -1   -0.50    2.50
  -1 -15  -1    0.50    2.90
  -1 -15  -1   -2.10    1.90
  -2 -15  -1    5.00    3.40
  -2 -15  -1   -3.30    1.60
  -3 -14   2   16.80    5.00
  -3 -14   2   15.60    6.10
  -3 -14   2   18.10    3.40
  -3 -14   2   19.80    3.50
  -2 -14   2   92.19    9.90
  -2 -14   2   87.19    9.80
  -2 -14   2   85.89    6.90
  -1 -14   2   42.90    7.50
  -1 -14   2   29.50    2.50
  -1 -14   2   43.90    7.80
   0 -14   2   77.19    9.40
   0 -14   2   92.39    9.70
   1 -14   2   95.59   10.50
   1 -14   2  104.29   10.50
   2 -14   2   -3.50    2.50
   2 -14   2    3.20    2.30
   3 -14   2    0.30    2.10
   3 -14   2   -1.30    2.10
   4 -14   2   62.09    7.00
   4 -14   2   66.09    9.40
   5 -14   2   12.80    4.50
   5 -14   2   21.10    4.60
  -5 -13   2    3.40    2.00
  -5 -13   2    2.60    3.00
  -5 -13   2   -1.20    1.60
  -5 -13   2    0.90    2.50
   4  13  -2    0.40    1.20
  -4 -13   2   -0.90    1.60
  -4 -13   2    1.70    2.60
  -4 -13   2    0.20    1.60
  -4 -13   2    3.60    3.00
   3  13  -2    1.00    1.20
  -3 -13   2   -0.20    1.40
  -3 -13   2    4.70    3.00
  -3 -13   2   -1.10    1.40
  -3 -13   2   -1.50    2.60
  -2 -13   2    0.20    2.30
  -2 -13   2   -4.30    1.90
  -2 -13   2    0.80    1.30
  -2 -13   2   -0.20    1.10
  -1 -13   2    0.60    0.90
  -1 -13   2   -2.80    2.10
  -1 -13   2   -0.50    2.00
  -1 -13   2   -0.40    0.80
   0 -13   2   -0.60    2.00
   0 -13   2   -1.10    3.20
   0 -13   2    1.10    2.10
   1 -13   2    2.90    2.40
   1 -13   2   -7.50    3.40
   1 -13   2    0.70    2.30
   2 -13   2    3.20    2.30
   2 -13   2   -1.30    2.20
   3 -13   2   14.00    3.80
   3 -13   2   12.80    3.70
   4 -13   2    1.50    2.90
   4 -13   2   -1.60    1.70
   5 -13   2   -5.40    2.10
   5 -13   2    1.70    1.80
   6 -13   2   -0.20    2.50
   6 -13   2    2.80    1.70
   6 -13   2    0.60    1.70
   7 -13   2   -1.20    1.20
   7 -13   2   -0.80    1.40
   6  12  -2   14.40    3.60
  -6 -12   2   18.00    5.60
  -6 -12   2   17.00    4.70
  -6 -12   2   16.10    3.70
  -6 -12   2   14.40    4.10
   5  12  -2   58.29    6.00
   5  12  -2   60.49   10.10
  -5 -12   2   60.59    6.40
  -5 -12   2   64.39    6.80
  -5 -12   2   70.49    8.40
  -5 -12   2   68.89    7.90
  -4 -12   2   33.50    6.20
  -4 -12   2   38.10    5.40
  -4 -12   2   38.20    5.50
  -4 -12   2   29.00    6.80
   3  12  -2  124.79    9.70
  -3 -12   2  139.49   14.40
  -3 -12   2  156.98   12.70
  -3 -12   2  129.09   12.50
  -3 -12   2  129.99   10.50
   2  12  -2   85.59    6.50
  -2 -12   2   96.09    9.80
  -2 -12   2   98.19   11.50
  -2 -12   2   86.69    7.60
  -2 -12   2   94.09    9.50
  -1 -12   2    6.70    4.30
  -1 -12   2    9.90    3.70
  -1 -12   2    3.70    1.40
   0 -12   2   22.30    2.10
   0 -12   2   27.00    5.60
   0 -12   2   17.50    5.70
   0 -12   2   22.00    5.30
   1 -12   2  454.25   32.30
   1 -12   2  396.96   28.80
   1 -12   2  349.57   28.90
   2 -12   2   59.69    9.10
   2 -12   2   70.09   11.20
   2 -12   2   69.89    7.40
   3 -12   2    3.10    2.20
   3 -12   2    8.90    4.00
   3 -12   2    3.60    2.80
   4 -12   2  479.75   38.40
   4 -12   2  517.65   36.80
   4 -12   2  500.75   34.60
   5 -12   2   44.60    5.10
  -6  12  -2   37.80    7.90
   6 -12   2   42.60    4.50
   6 -12   2   38.20    5.60
  -7  12  -2  186.08   17.80
  -7  12  -2  174.28   16.80
   7 -12   2  179.48   13.10
   7 -12   2  188.88   13.90
  -8  12  -2    6.40    3.70
  -8  12  -2   -0.10    1.20
  -8  12  -2    2.20    0.80
  -8  12  -2    4.50    4.20
   8 -12   2    0.30    0.80
   8 -12   2    0.10    0.90
   7  11  -2   -2.10    1.70
  -7 -11   2    6.00    3.60
  -7 -11   2    7.10    2.50
  -7 -11   2   -1.00    2.70
  -7 -11   2    1.30    2.30
   6  11  -2    1.90    2.80
   6  11  -2   -0.70    1.60
  -6 -11   2   -0.70    2.30
  -6 -11   2    0.40    2.40
  -6 -11   2   -2.20    1.50
  -6 -11   2   -3.80    1.50
   5  11  -2    0.40    1.30
   5  11  -2   -4.70    2.10
  -5 -11   2    3.70    1.80
  -5 -11   2   -4.00    1.90
  -5 -11   2    6.50    2.90
   4  11  -2    2.10    1.30
   4  11  -2    3.30    3.10
  -4 -11   2   -1.30    1.80
  -4 -11   2    0.50    1.20
  -4 -11   2   -3.30    2.00
  -3 -11   2   -1.10    1.90
  -3 -11   2    0.00    1.10
  -3 -11   2    1.60    2.20
   2  11  -2    1.30    1.00
  -2 -11   2    1.20    2.10
  -2 -11   2    0.70    1.10
  -2 -11   2    0.00    1.90
  -2 -11   2   -0.40    2.80
   1  11  -2    1.00    0.70
  -1 -11   2   -0.10    1.70
  -1 -11   2   -0.20    0.80
  -1 -11   2    3.80    3.10
  -1 -11   2    3.20    2.40
   0 -11   2    0.70    2.20
   0 -11   2    0.40    0.80
   0 -11   2   -0.90    1.30
   1 -11   2   -0.10    1.90
   1 -11   2    2.70    0.80
   1 -11   2    4.00    2.60
   2 -11   2    5.40    2.70
   3 -11   2    4.00    2.40
   4 -11   2   -0.60    1.90
  -5  11  -2   -0.80    1.90
  -6  11  -2   -0.10    1.90
  -6  11  -2    1.00    3.00
   6 -11   2    0.50    1.10
   6 -11   2    0.60    1.30
  -7  11  -2    2.10    1.00
  -7  11  -2    1.90    2.90
  -7  11  -2   -1.20    2.50
  -7  11  -2    0.50    0.80
   7 -11   2   -0.20    1.00
   7 -11   2   -0.30    1.00
  -8  11  -2    3.90    3.40
  -8  11  -2    1.50    1.30
  -8  11  -2    4.60    1.40
  -8  11  -2    2.00    3.10
   8 -11   2    1.50    0.70
  -9  11  -2   20.80    5.40
  -9  11  -2   12.30    4.70
   8  10  -2    3.70    2.50
  -8 -10   2    2.70    2.60
  -8 -10   2    3.70    3.00
  -8 -10   2    5.50    3.20
  -8 -10   2    3.40    3.10
   7  10  -2   88.69    9.40
   7  10  -2   90.09    8.60
  -7 -10   2   82.59    8.80
  -7 -10   2   86.09    8.70
  -7 -10   2  100.29   10.10
  -7 -10   2  103.89   10.10
   6  10  -2  403.16   29.50
   6  10  -2  371.26   28.10
  -6 -10   2  407.86   28.60
  -6 -10   2  421.66   29.70
  -6 -10   2  419.66   30.20
   5  10  -2   36.20    5.40
  -5 -10   2   42.70    5.90
  -5 -10   2   33.60    5.80
  -5 -10   2   34.20    6.50
   4  10  -2  598.04   40.40
  -4 -10   2  642.84   42.30
  -4 -10   2  629.94   40.80
  -4 -10   2  537.45   46.70
   3  10  -2   25.60    5.10
   3  10  -2   18.40    3.00
  -3 -10   2   22.50    4.00
  -3 -10   2   16.10    4.00
  -3 -10   2   15.10    4.50
   2  10  -2  112.69    8.20
  -2 -10   2  100.69   10.00
  -2 -10   2  119.19    8.70
  -2 -10   2   98.39   10.00
  -1 -10   2  676.83   48.60
  -1 -10   2  670.03   44.60
  -1 -10   2  689.83   46.50
   0  10  -2   31.20    2.40
   0 -10   2   29.40    6.30
   0 -10   2   36.90    3.20
   0 -10   2   34.40    5.90
   1 -10   2  315.07   24.00
   1 -10   2  286.37   19.10
   1 -10   2  282.47   21.90
   2 -10   2  405.16   27.50
   2 -10   2  465.85   31.10
   3 -10   2   28.00    5.60
  -4  10  -2   44.50    7.30
  -5  10  -2  113.09    7.30
  -5  10  -2  109.49    7.40
  -5  10  -2  109.49   11.50
  -5  10  -2   94.09   10.80
  -6  10  -2   17.10    2.00
  -6  10  -2   18.50    5.50
  -6  10  -2   16.60    5.20
   6 -10   2   21.90    3.40
  -7  10  -2   46.70    8.20
  -7  10  -2   31.30    8.90
  -7  10  -2   33.80    3.50
  -7  10  -2   39.70    3.50
   7 -10   2   41.30    3.50
   7 -10   2   34.30    3.50
  -8  10  -2   -0.30    2.30
  -8  10  -2   -0.20    2.40
  -8  10  -2    1.90    1.20
   8 -10   2    0.70    0.60
  -9  10  -2   46.60    4.80
  -9  10  -2   54.99    9.90
  -9  10  -2   47.40    9.00
 -10  10  -2   55.99   10.40
 -10  10  -2   42.80    4.80
 -10  10  -2   36.30    8.30
  10 -10   2   56.99    8.00
   9   9  -2    1.80    2.10
  -9  -9   2   10.90    4.20
  -9  -9   2    3.40    3.10
  -9  -9   2    2.00    2.60
  -9  -9   2   10.70    3.30
   8   9  -2    3.70    2.20
  -8  -9   2    2.80    2.70
  -8  -9   2    0.40    1.70
  -8  -9   2   -0.10    1.90
  -8  -9   2    1.50    2.10
   7   9  -2   -0.30    1.60
   7   9  -2    4.40    2.20
  -7  -9   2   -0.10    1.90
  -7  -9   2   -0.20    2.10
  -7  -9   2    2.20    2.00
   6   9  -2    0.30    1.60
   6   9  -2    4.70    3.00
  -6  -9   2    1.90    2.40
  -6  -9   2    3.80    2.70
  -6  -9   2    3.50    1.90
   5   9  -2    1.60    1.50
   5   9  -2    0.40    1.20
  -5  -9   2   -2.10    1.60
  -5  -9   2   -1.30    1.50
  -5  -9   2    1.50    2.50
  -5  -9   2   -0.30    1.30
   4   9  -2    1.10    1.60
   4   9  -2    6.50    1.90
  -4  -9   2    1.90    2.50
  -4  -9   2   -0.80    1.70
  -4  -9   2    4.10    1.70
  -4  -9   2    9.40    3.20
   3   9  -2    2.80    1.30
   3   9  -2    0.10    1.70
  -3  -9   2    1.30    1.70
  -3  -9   2    5.30    1.70
  -3  -9   2    3.50    2.10
  -3  -9   2    0.60    2.10
   2   9  -2    1.40    1.00
   2   9  -2   -0.80    1.40
  -2  -9   2    0.80    1.00
  -2  -9   2    2.10    1.70
   1   9  -2   -1.30    0.60
  -1  -9   2    2.10    1.60
  -1  -9   2    0.00    0.90
  -1  -9   2   -0.90    1.30
   0   9  -2    5.20    1.00
   0  -9   2    4.10    1.30
   0  -9   2    7.60    2.50
   0  -9   2    4.50    2.50
   1  -9   2   14.00    1.60
   1  -9   2   17.30    3.90
   1  -9   2    7.10    2.90
   2  -9   2   -2.10    1.70
   2  -9   2    1.50    1.90
   2  -9   2    3.20    0.90
  -3   9  -2    0.20    1.90
   3  -9   2   -0.80    1.50
   3  -9   2    1.50    0.80
   3  -9   2   -1.70    1.70
  -4   9  -2   -1.10    0.50
  -4   9  -2   -2.10    1.70
  -4   9  -2   -0.30    0.40
   4  -9   2   -1.00    1.90
  -5   9  -2    8.90    3.30
  -5   9  -2    4.80    1.10
  -5   9  -2    5.50    3.00
   5  -9   2    3.90    2.70
  -6   9  -2   -1.50    1.70
  -6   9  -2    1.50    1.00
  -6   9  -2    0.10    0.80
  -6   9  -2    0.40    2.00
   6  -9   2    0.10    0.90
   6  -9   2    0.70    1.60
  -7   9  -2    1.40    2.00
  -7   9  -2    0.10    0.90
  -7   9  -2    3.00    1.40
  -7   9  -2    0.90    2.60
   7  -9   2    1.00    0.90
  -8   9  -2   -0.20    1.90
  -8   9  -2   -0.70    1.10
  -8   9  -2   -0.70    1.10
   8  -9   2   -0.10    0.50
  -9   9  -2    0.80    2.50
  -9   9  -2    1.90    1.20
  -9   9  -2    1.00    2.60
 -10   9  -2    0.10    1.70
 -10   9  -2    6.20    4.30
 -10   9  -2    3.20    1.70
 -10   9  -2    0.60    3.10
  10  -9   2    7.30    2.80
 -11   9  -2    0.10    1.70
 -11   9  -2   14.20    5.00
 -11   9  -2    4.30    3.80
 -10  -8   2    8.10    3.50
   9   8  -2   -0.70    1.90
  -9  -8   2    1.20    2.50
  -9  -8   2    3.90    3.20
  -9  -8   2    3.60    2.80
  -9  -8   2    0.60    2.50
   8   8  -2  116.89   10.80
   8   8  -2  120.99   11.30
  -8  -8   2  118.99   11.70
  -8  -8   2  135.29   11.90
  -8  -8   2  120.49   10.90
   7   8  -2  219.48   17.90
   7   8  -2  271.57   19.00
  -7  -8   2  232.98   18.10
  -7  -8   2  232.38   18.90
  -7  -8   2  246.48   18.80
   6   8  -2   -0.70    1.00
   6   8  -2   -1.30    1.20
  -6  -8   2   -0.10    1.70
  -6  -8   2    0.90    1.70
  -6  -8   2   -2.40    1.40
  -6  -8   2    1.50    1.50
   5   8  -2  115.19    9.90
   5   8  -2  107.39    9.20
  -5  -8   2  102.19    9.10
  -5  -8   2  116.09   10.00
  -5  -8   2  116.09    9.90
  -5  -8   2  114.39   10.40
   4   8  -2    7.80    2.50
   4   8  -2    5.80    2.00
  -4  -8   2    4.00    2.10
  -4  -8   2    2.60    1.60
  -4  -8   2   11.20    3.10
  -4  -8   2    7.70    2.90
   3   8  -2  295.77   23.20
   3   8  -2  333.27   22.00
  -3  -8   2  325.17   22.10
  -3  -8   2  325.27   23.40
  -3  -8   2  317.47   23.00
   2   8  -2  245.18   16.10
  -2  -8   2  210.98   16.00
  -2  -8   2  234.78   17.80
  -2  -8   2  243.48   17.40
  -1  -8   2  280.07   20.10
  -1  -8   2  282.67   20.60
  -1  -8   2  263.57   18.70
   0   8  -2   87.79    6.00
   0  -8   2   83.09    8.10
   0  -8   2   67.59    7.40
   0  -8   2   82.19    6.50
   0  -8   2   95.99    9.40
  -1   8  -2   10.50    1.20
   1  -8   2   15.60    3.60
   1  -8   2   14.30    3.90
   1  -8   2   14.10    1.90
   1  -8   2   17.20    3.90
  -2   8  -2  979.30   60.59
  -2   8  -2  950.90   60.49
   2  -8   2  920.21   63.69
   2  -8   2  905.71   64.49
   2  -8   2  989.90   61.09
  -3   8  -2  382.06   24.90
  -3   8  -2  391.06   27.90
  -3   8  -2  397.36   25.00
   3  -8   2  388.36   25.30
   3  -8   2  364.56   28.50
  -4   8  -2  495.45   31.60
  -4   8  -2  502.65   31.70
  -4   8  -2  521.55   35.00
  -4   8  -2  495.05   35.50
   4  -8   2  446.06   32.00
   4  -8   2  482.25   35.40
  -5   8  -2   90.19    9.10
  -5   8  -2   87.39    9.60
  -5   8  -2   84.69    6.40
  -5   8  -2   87.99    6.40
   5  -8   2   73.39    7.20
   5  -8   2   98.59    9.70
  -6   8  -2   32.50    3.70
  -6   8  -2   40.90    7.00
  -6   8  -2   28.80    6.50
   6  -8   2   33.80    3.30
  -7   8  -2   58.09    7.60
  -7   8  -2   63.19    5.70
  -7   8  -2   66.59    5.70
  -7   8  -2   64.99    8.40
   7  -8   2   68.29    5.10
  -8   8  -2  401.76   36.10
  -8   8  -2  386.66   31.50
  -8   8  -2  413.36   28.00
  -8   8  -2  425.96   28.00
  -9   8  -2    8.00    2.40
  -9   8  -2   10.20    5.80
  -9   8  -2    5.90    3.50
 -10   8  -2  378.46   31.30
 -10   8  -2  411.86   29.00
 -10   8  -2  413.56   29.20
 -10   8  -2  406.36   32.80
  10  -8   2  483.85   31.10
 -11   8  -2  124.19   10.70
 -11   8  -2  120.19   13.80
 -11   8  -2   94.99   11.90
  11  -8   2  145.69   12.20
  10   7  -2    0.00    2.00
 -10  -7   2   -2.20    1.90
 -10  -7   2   -0.30    2.50
 -10  -7   2   -1.90    2.40
 -10  -7   2    0.40    2.70
   9   7  -2   -0.40    2.40
   9   7  -2    0.50    1.80
  -9  -7   2   -2.50    2.20
  -9  -7   2    1.50    2.60
  -9  -7   2    3.40    2.70
   8   7  -2    3.20    2.20
   8   7  -2    4.90    3.70
  -8  -7   2    5.40    2.50
  -8  -7   2    2.70    2.30
  -8  -7   2    0.90    2.30
   7   7  -2    2.70    1.90
  -7  -7   2   -0.50    2.00
  -7  -7   2    6.20    2.40
  -7  -7   2    2.80    1.90
   6   7  -2    3.40    1.90
   6   7  -2    0.30    1.50
  -6  -7   2    3.20    2.20
  -6  -7   2    3.10    1.70
  -6  -7   2    2.20    2.00
   5   7  -2    0.30    1.30
   5   7  -2    2.60    1.50
  -5  -7   2    2.60    1.50
  -5  -7   2    2.30    2.00
  -5  -7   2    2.80    1.70
   4   7  -2    0.10    0.90
   4   7  -2   -2.00    0.90
  -4  -7   2    0.80    0.90
  -4  -7   2   -1.60    1.00
   3   7  -2    1.80    1.20
  -3  -7   2    0.30    0.80
  -3  -7   2    0.60    1.20
  -3  -7   2    1.90    1.50
   2   7  -2   -0.30    1.40
   2   7  -2    1.40    1.00
  -2  -7   2    1.20    1.40
  -2  -7   2    0.60    1.00
   1   7  -2    0.60    0.50
  -1  -7   2    2.40    1.40
  -1  -7   2    0.00    1.00
  -1  -7   2    1.30    0.80
   0   7  -2    0.70    0.60
   0  -7   2    0.90    1.50
   0  -7   2    1.10    1.60
   0  -7   2   -1.70    0.80
   0  -7   2    1.50    0.90
   1  -7   2    5.00    1.90
   1  -7   2    7.00    2.60
   1  -7   2    6.00    1.20
   1  -7   2    5.40    2.10
  -2   7  -2    0.00    0.50
  -2   7  -2    1.10    0.50
   2  -7   2   -0.10    0.50
   2  -7   2    0.20    1.50
  -3   7  -2    0.40    1.40
  -3   7  -2   -0.80    1.00
  -3   7  -2   -0.70    0.50
  -3   7  -2    0.10    0.50
   3  -7   2   -0.90    1.40
   3  -7   2    0.30    0.60
   3  -7   2    0.30    1.40
  -4   7  -2    3.20    2.40
  -4   7  -2    0.60    1.60
  -4   7  -2    1.10    0.90
  -4   7  -2    1.50    0.80
   4  -7   2    2.10    2.00
   4  -7   2    2.40    1.50
   4  -7   2    0.90    0.80
  -5   7  -2    8.10    1.60
  -5   7  -2   14.10    3.60
  -5   7  -2    3.20    2.30
   5  -7   2    5.20    2.10
   5  -7   2   10.40    2.00
  -6   7  -2    1.20    1.80
  -6   7  -2    4.30    2.50
  -6   7  -2    0.90    1.10
  -6   7  -2    2.20    1.20
   6  -7   2    1.10    0.80
  -7   7  -2    3.50    2.40
  -7   7  -2    6.60    1.70
  -7   7  -2    3.70    1.40
  -7   7  -2    7.40    2.90
   7  -7   2    2.40    0.90
  -8   7  -2    3.10    2.70
  -8   7  -2    2.60    2.30
  -8   7  -2    4.90    1.80
  -8   7  -2    3.20    1.50
  -9   7  -2    0.60    2.80
  -9   7  -2    1.00    0.90
  -9   7  -2    1.40    2.10
  -9   7  -2   -0.40    1.20
   9  -7   2    1.60    2.10
   9  -7   2    2.40    1.80
 -10   7  -2    0.60    2.10
 -10   7  -2   -2.90    2.10
 -10   7  -2   -2.00    1.20
  10  -7   2    1.60    2.40
  10  -7   2    0.20    2.00
 -11   7  -2   25.30    4.40
 -11   7  -2   28.30    5.90
 -11   7  -2   16.90    5.50
  11  -7   2   18.40    4.40
  11  -7   2   21.00    4.40
 -12   7  -2   -0.90    2.60
 -12   7  -2   -1.30    3.00
 -12   7  -2    0.00    2.30
  12  -7   2   -0.80    2.40
  11   6  -2   29.50    6.70
 -11  -6   2   24.50    5.80
 -11  -6   2   28.70    6.10
 -11  -6   2   37.90    7.20
 -11  -6   2   34.40    7.10
  10   6  -2   19.30    5.10
 -10  -6   2   19.30    4.90
 -10  -6   2   25.10    5.80
 -10  -6   2   15.00    4.70
 -10  -6   2   12.30    4.10
   9   6  -2    1.80    2.30
   9   6  -2    3.40    2.20
  -9  -6   2   -1.20    2.00
  -9  -6   2    4.30    2.90
  -9  -6   2    6.10    2.80
   8   6  -2   86.99    8.80
  -8  -6   2  105.29    9.40
  -8  -6   2   96.39    9.20
  -8  -6   2   79.89    8.60
   7   6  -2    0.10    1.30
  -7  -6   2    1.00    1.40
  -7  -6   2    3.50    2.10
  -7  -6   2    1.80    1.90
   6   6  -2  305.67   22.90
   6   6  -2  340.77   23.10
  -6  -6   2  339.37   23.50
  -6  -6   2  290.87   22.70
  -6  -6   2  331.27   23.30
   5   6  -2  267.57   19.60
   5   6  -2  272.77   19.90
  -5  -6   2  286.77   20.10
  -5  -6   2  285.77   19.80
  -5  -6   2  261.87   20.20
   4   6  -2  886.31   63.39
   4   6  -2  989.20   61.39
  -4  -6   2  953.60   61.89
  -4  -6   2  920.01   61.19
   3   6  -2   87.89    6.80
   3   6  -2   81.49    7.30
  -3  -6   2   79.59    7.20
  -3  -6   2   83.49    6.80
   2   6  -2 1088.79   71.19
   2   6  -2 1137.19   72.39
  -2  -6   2 1107.09   71.29
  -2  -6   2 1124.89   72.19
  -2  -6   2 1080.99   72.19
   1   6  -2 1123.69   76.69
  -1  -6   2 1306.17   77.09
  -1  -6   2 1123.59   75.29
  -1  -6   2 1154.88   76.39
   0  -6   2  265.77   19.90
   0  -6   2  288.07   19.00
  -1   6  -2   34.60    2.60
   1  -6   2   38.50    5.50
   1  -6   2   34.20    5.50
   1  -6   2   28.10    2.70
   1  -6   2   34.20    4.20
  -2   6  -2 1213.68   85.89
  -2   6  -2 1338.77   84.29
   2  -6   2 1258.47   86.79
   2  -6   2 1487.85   86.69
   2  -6   2 1310.47   84.29
  -3   6  -2  630.14   38.70
  -3   6  -2  560.24   40.70
  -3   6  -2  580.84   41.40
   3  -6   2  602.14   41.30
   3  -6   2  612.44   38.90
  -4   6  -2   78.79    7.80
  -4   6  -2   83.59    6.10
  -4   6  -2   80.99    8.30
   4  -6   2   74.69    6.20
   4  -6   2   86.69    8.00
   4  -6   2   79.39    8.10
  -5   6  -2   21.30    4.80
  -5   6  -2   31.00    5.40
  -5   6  -2   20.20    2.40
  -5   6  -2   20.50    2.50
   5  -6   2   27.20    5.00
   5  -6   2   24.40    4.70
   5  -6   2   19.20    2.30
  -6   6  -2  315.57   25.20
  -6   6  -2  362.56   23.00
  -6   6  -2  334.27   22.90
  -6   6  -2  340.17   24.90
   6  -6   2  329.57   22.20
  -7   6  -2   55.39    8.10
  -7   6  -2   56.69    5.30
  -7   6  -2   55.09    5.20
  -7   6  -2   61.99    7.30
   7  -6   2   56.69    5.50
   7  -6   2   51.69    4.20
  -8   6  -2   27.00    4.20
  -8   6  -2   21.40    5.00
  -8   6  -2   31.00    6.30
  -8   6  -2   35.20    4.90
   8  -6   2   24.20    4.40
   8  -6   2   21.30    2.20
  -9   6  -2  340.17   28.10
  -9   6  -2  359.86   27.40
  -9   6  -2  406.96   26.10
   9  -6   2  376.36   26.60
   9  -6   2  345.77   26.10
 -10   6  -2   43.90    7.80
 -10   6  -2   49.20    8.60
 -10   6  -2   45.70    5.40
 -10   6  -2   45.30    5.40
  10  -6   2   54.29    6.40
  10  -6   2   49.90    6.00
 -11   6  -2   53.59    8.80
 -11   6  -2   52.89    6.10
 -11   6  -2   43.20    5.70
 -11   6  -2   58.09    9.90
  11  -6   2   64.89    8.60
  11  -6   2   52.79    6.60
 -12   6  -2   97.09   11.10
 -12   6  -2  108.79   10.20
 -12   6  -2  106.89   12.50
  12  -6   2  120.49   11.00
  11   5  -2    5.90    3.10
 -11  -5   2    6.50    3.40
 -11  -5   2    0.20    2.60
 -11  -5   2    0.40    2.20
 -11  -5   2   -2.80    2.00
  10   5  -2    4.70    2.40
  10   5  -2   -0.10    2.10
 -10  -5   2   14.60    3.80
 -10  -5   2    1.20    2.40
 -10  -5   2    6.70    3.10
 -10  -5   2    3.50    2.40
   9   5  -2   -0.20    2.00
  -9  -5   2   -0.30    1.60
  -9  -5   2    8.00    2.80
  -9  -5   2    1.60    2.10
   8   5  -2    1.10    1.70
  -8  -5   2    6.00    2.40
  -8  -5   2    1.40    2.10
  -8  -5   2    0.50    1.90
   7   5  -2    0.90    1.10
   7   5  -2   -0.10    1.20
  -7  -5   2   -1.80    1.40
  -7  -5   2    1.40    1.90
  -7  -5   2    0.60    1.30
   6   5  -2    1.50    1.30
   6   5  -2    0.90    1.50
  -6  -5   2   -1.00    1.00
  -6  -5   2    0.70    1.20
  -6  -5   2    0.90    1.50
   5   5  -2    1.70    1.40
   5   5  -2    3.50    1.60
  -5  -5   2    1.20    1.40
  -5  -5   2    4.00    2.10
  -5  -5   2    4.10    1.60
   4   5  -2    0.60    0.90
   4   5  -2   -0.40    0.90
  -4  -5   2    0.00    0.90
  -4  -5   2    0.50    1.10
   3   5  -2    3.30    1.20
   3   5  -2    2.70    1.40
  -3  -5   2    1.80    1.00
  -3  -5   2    2.20    1.30
   2   5  -2    1.50    1.00
   2   5  -2    0.90    1.10
  -2  -5   2    0.00    0.70
  -2  -5   2    0.10    0.80
   1   5  -2    5.40    1.20
   1   5  -2    3.60    1.50
  -1  -5   2    3.20    1.00
  -1  -5   2    6.00    1.60
   0   5  -2    0.20    0.30
   0  -5   2    2.20    1.10
   0  -5   2   -0.30    0.50
   0  -5   2   -0.50    0.70
   1  -5   2    1.90    1.20
   1  -5   2    0.50    0.50
   1  -5   2    0.70    1.20
   1  -5   2    0.90    1.10
  -2   5  -2   -0.60    0.90
  -2   5  -2   -0.10    0.50
   2  -5   2   -0.20    0.90
   2  -5   2    0.60    0.50
   2  -5   2   -1.10    0.80
  -3   5  -2    1.40    1.50
  -3   5  -2    1.20    0.70
  -3   5  -2    0.30    1.10
   3  -5   2    0.90    0.70
   3  -5   2    0.60    1.20
   3  -5   2    2.40    1.50
  -4   5  -2    1.80    1.60
  -4   5  -2    2.40    1.70
  -4   5  -2    1.30    0.70
  -4   5  -2    0.20    0.70
   4  -5   2    3.00    1.10
   4  -5   2    1.30    0.90
   4  -5   2    1.80    1.40
   4  -5   2    2.90    1.70
  -5   5  -2    0.90    0.80
  -5   5  -2    0.40    0.90
  -5   5  -2    1.80    1.50
  -5   5  -2    0.70    1.40
   5  -5   2   -0.30    0.60
   5  -5   2    0.50    0.60
  -6   5  -2    0.80    0.80
  -6   5  -2    0.10    1.50
  -6   5  -2    0.00    1.10
  -6   5  -2    1.00    0.90
   6  -5   2   -1.40    1.40
   6  -5   2    0.60    0.60
   6  -5   2    2.20    1.20
  -7   5  -2   -0.20    1.00
  -7   5  -2   -0.60    0.80
  -7   5  -2    2.00    1.90
  -7   5  -2    0.30    1.60
   7  -5   2    0.90    1.20
   7  -5   2    0.50    0.60
   7  -5   2   -0.70    1.50
  -8   5  -2    8.80    2.10
  -8   5  -2    6.50    2.70
  -8   5  -2    8.20    2.10
  -8   5  -2    7.90    3.10
   8  -5   2    7.50    2.30
   8  -5   2    4.80    1.20
   8  -5   2   10.30    2.50
  -9   5  -2    2.60    2.40
  -9   5  -2    0.80    2.10
  -9   5  -2    4.80    1.70
  -9   5  -2   -0.40    1.30
   9  -5   2    2.30    0.90
   9  -5   2    5.10    2.20
   9  -5   2    2.50    1.80
 -10   5  -2    0.70    2.40
 -10   5  -2    1.70    2.40
 -10   5  -2    0.40    1.80
  10  -5   2    2.20    1.80
  10  -5   2    4.50    2.40
 -11   5  -2    4.90    2.50
 -11   5  -2    3.50    2.20
 -11   5  -2    7.20    2.30
 -11   5  -2    4.10    3.10
  11  -5   2    6.80    2.60
  11  -5   2    3.50    2.20
 -12   5  -2   -0.70    2.80
 -12   5  -2    1.30    2.30
 -12   5  -2    1.10    2.40
  12  -5   2    1.70    2.30
  11   4  -2    9.70    3.90
 -11  -4   2   19.50    4.60
 -11  -4   2   15.60    4.60
 -11  -4   2   16.20    3.80
 -11  -4   2   14.90    4.70
 -11  -4   2   14.20    4.50
  10   4  -2  236.68   20.20
  10   4  -2  265.17   20.00
 -10  -4   2  245.98   20.30
 -10  -4   2  290.27   21.10
 -10  -4   2  271.07   20.20
 -10  -4   2  252.77   20.30
   9   4  -2  216.28   17.40
  -9  -4   2  208.88   17.20
  -9  -4   2  216.18   17.10
  -9  -4   2  228.58   17.40
   8   4  -2   67.99    7.20
  -8  -4   2   73.09    7.30
  -8  -4   2   69.69    7.10
  -8  -4   2   63.49    6.90
   7   4  -2  359.56   24.60
   7   4  -2  340.47   24.80
  -7  -4   2  340.77   24.70
  -7  -4   2  325.07   24.50
  -7  -4   2  365.76   24.90
   6   4  -2   34.70    5.10
   6   4  -2   44.60    4.70
  -6  -4   2   34.60    4.50
  -6  -4   2   35.40    4.30
  -6  -4   2   39.40    5.50
   5   4  -2  486.55   32.40
   5   4  -2  475.95   32.20
  -5  -4   2  499.75   32.60
  -5  -4   2  447.26   32.20
   4   4  -2 2065.29  127.89
   4   4  -2 1986.80  127.89
  -4  -4   2 1915.41  127.89
  -4  -4   2 2007.90  127.79
   3   4  -2  134.39    9.70
   3   4  -2  123.49    9.70
  -3  -4   2  133.29    9.90
  -3  -4   2  125.19    9.60
   2   4  -2  436.36   28.50
   2   4  -2  442.46   28.10
  -2  -4   2  427.86   28.50
  -2  -4   2  399.86   28.10
   1   4  -2   24.40    2.30
   1   4  -2   29.20    3.20
  -1  -4   2   22.50    2.30
  -1  -4   2   25.90    2.90
   0  -4   2    7.40    1.80
   0  -4   2   12.00    2.50
   1  -4   2 1933.51  124.99
   1  -4   2 1764.22  123.69
   1  -4   2 2158.28  125.59
  -2   4  -2 1910.71  123.29
  -2   4  -2 2041.90  121.59
   2  -4   2 1777.22  121.59
   2  -4   2 1889.31  122.89
   2  -4   2 1946.81  123.29
  -3   4  -2    4.30    1.00
  -3   4  -2    6.90    1.40
  -3   4  -2    3.70    1.80
  -3   4  -2    2.70    1.40
   3  -4   2    5.70    1.30
   3  -4   2    6.10    2.10
   3  -4   2    4.80    1.60
  -4   4  -2  267.17   19.80
  -4   4  -2  293.17   18.30
  -4   4  -2  283.47   18.30
  -4   4  -2  252.67   19.30
   4  -4   2  294.87   19.90
   4  -4   2  240.28   18.80
   4  -4   2  256.07   18.00
   4  -4   2  280.37   19.50
  -5   4  -2  892.61   64.79
  -5   4  -2 1019.30   66.19
   5  -4   2 1030.70   65.29
   5  -4   2 1020.20   65.19
   5  -4   2  983.30   64.29
   5  -4   2 1100.09   66.29
  -6   4  -2   65.19    7.20
  -6   4  -2   81.09    6.30
  -6   4  -2   52.69    6.40
  -6   4  -2   64.49    5.90
   6  -4   2   70.19    6.20
   6  -4   2   84.19    7.10
   6  -4   2   71.99    5.30
  -7   4  -2    6.00    2.00
  -7   4  -2    3.60    2.00
  -7   4  -2    4.80    1.80
  -7   4  -2    3.40    2.20
   7  -4   2    3.50    1.80
   7  -4   2    6.70    2.40
   7  -4   2    5.50    1.30
   7  -4   2    6.40    2.30
  -8   4  -2  818.52   58.29
  -8   4  -2  864.61   57.49
  -8   4  -2  817.92   56.49
   8  -4   2  854.91   56.99
   8  -4   2  903.01   57.09
   8  -4   2  807.12   55.19
   8  -4   2  950.50   57.59
  -9   4  -2   24.70    4.30
  -9   4  -2   35.30    5.50
  -9   4  -2   25.50    5.10
  -9   4  -2   30.40    6.10
   9  -4   2   32.00    3.10
   9  -4   2   38.60    5.80
   9  -4   2   43.20    4.80
 -10   4  -2   16.70    4.10
 -10   4  -2   13.20    4.50
 -10   4  -2    8.10    2.70
  10  -4   2   25.00    4.60
  10  -4   2   15.00    4.10
 -11   4  -2    0.90    2.10
 -11   4  -2    1.30    2.60
 -11   4  -2    0.10    1.50
 -11   4  -2    4.60    2.50
  11  -4   2    0.30    2.00
 -12   4  -2   16.50    4.10
 -12   4  -2   21.60    5.30
 -12   4  -2   30.30    6.90
  12  -4   2   29.00    5.60
  12  -4   2   22.40    5.10
  12   3  -2    6.20    3.50
 -12  -3   2    5.30    3.30
 -12  -3   2   -1.30    2.60
 -12  -3   2    2.70    2.40
  11   3  -2   -1.10    2.40
 -11  -3   2    3.60    2.10
 -11  -3   2    0.00    2.30
 -11  -3   2    1.00    2.10
 -11  -3   2    2.40    1.80
 -11  -3   2   -1.60    2.30
  10   3  -2    4.20    2.30
  10   3  -2    3.20    2.20
 -10  -3   2   13.60    3.50
 -10  -3   2    3.20    2.40
 -10  -3   2    7.10    2.80
 -10  -3   2    9.00    2.80
   9   3  -2    1.20    1.00
   9   3  -2   -0.30    1.40
  -9  -3   2    2.90    1.90
  -9  -3   2    2.80    1.70
   8   3  -2   -1.30    0.70
   8   3  -2   -0.70    1.00
  -8  -3   2    1.10    1.90
  -8  -3   2    2.20    1.80
  -8  -3   2    0.90    1.60
   7   3  -2    2.20    1.70
   7   3  -2    2.70    1.50
  -7  -3   2    0.90    1.30
  -7  -3   2    3.30    2.00
  -7  -3   2    3.40    1.90
   6   3  -2    3.40    1.50
   6   3  -2    5.90    1.90
  -6  -3   2    6.40    2.10
  -6  -3   2    7.30    2.10
  -6  -3   2    3.90    1.50
   5   3  -2    2.20    1.10
  -5  -3   2   -0.70    0.90
  -5  -3   2    0.60    1.20
  -5  -3   2    1.00    1.10
   4   3  -2    8.60    1.90
   4   3  -2    8.80    2.00
  -4  -3   2    6.90    1.90
  -4  -3   2   10.30    2.10
   3   3  -2    0.30    0.70
   3   3  -2   -0.40    0.60
  -3  -3   2   -0.20    0.60
  -3  -3   2    0.60    0.80
   2   3  -2    1.10    0.60
   2   3  -2    0.50    0.70
  -2  -3   2    0.20    0.70
  -2  -3   2    0.30    0.60
   1   3  -2    3.60    0.80
   1   3  -2    6.70    1.40
  -1  -3   2    7.10    1.50
  -1  -3   2    2.00    0.70
   0   3  -2    0.60    0.40
   0  -3   2   -0.20    0.70
   0  -3   2    0.80    0.60
   1  -3   2    4.50    1.40
   1  -3   2    4.50    1.60
   1  -3   2    4.60    0.90
  -2   3  -2    0.20    0.80
  -2   3  -2    0.30    0.30
  -2   3  -2   -0.20    0.80
   2  -3   2    0.60    1.00
   2  -3   2    0.60    0.50
   2  -3   2   -0.40    0.60
  -3   3  -2    3.20    1.00
  -3   3  -2    3.70    1.50
  -3   3  -2    4.10    1.50
  -3   3  -2    3.00    0.80
   3  -3   2    4.40    1.40
   3  -3   2    3.00    1.00
   3  -3   2    4.80    1.60
  -4   3  -2    6.90    1.50
  -4   3  -2    6.50    2.00
  -4   3  -2    6.50    1.90
  -4   3  -2    7.90    1.60
   4  -3   2    6.50    1.40
   4  -3   2    8.40    2.10
   4  -3   2    6.60    1.60
  -5   3  -2    7.60    1.50
  -5   3  -2    4.10    1.30
  -5   3  -2    3.00    1.60
  -5   3  -2    5.00    1.60
  -5   3  -2    3.20    1.50
   5  -3   2    3.30    0.90
   5  -3   2    3.00    1.20
   5  -3   2    7.80    2.10
   5  -3   2    4.10    1.50
  -6   3  -2    7.30    1.90
  -6   3  -2    6.30    1.70
  -6   3  -2    6.20    2.10
  -6   3  -2    7.70    2.40
   6  -3   2   10.70    1.70
   6  -3   2   10.50    2.50
   6  -3   2    6.00    1.80
  -7   3  -2    1.60    1.80
  -7   3  -2    3.50    1.50
  -7   3  -2    3.70    1.10
  -7   3  -2    3.30    1.90
   7  -3   2    2.00    1.30
   7  -3   2    4.50    1.80
   7  -3   2    0.60    1.20
   7  -3   2    1.10    0.80
  -8   3  -2    1.60    1.20
  -8   3  -2    6.60    2.70
  -8   3  -2    2.00    1.90
  -8   3  -2    5.10    2.00
  -8   3  -2    2.60    1.00
   8  -3   2    2.40    1.60
   8  -3   2    4.50    1.30
   8  -3   2    2.60    1.40
  -9   3  -2    6.80    1.90
  -9   3  -2    1.20    0.90
  -9   3  -2    3.20    2.10
  -9   3  -2    1.90    1.50
  -9   3  -2    3.00    2.30
   9  -3   2    3.10    1.30
   9  -3   2    4.40    2.00
   9  -3   2    1.80    1.50
 -10   3  -2    9.70    1.80
 -10   3  -2    8.90    3.40
 -10   3  -2    5.40    2.40
 -10   3  -2   18.10    4.00
  10  -3   2   14.20    3.50
  10  -3   2    4.20    2.10
 -11   3  -2    0.20    2.00
 -11   3  -2   -1.10    1.00
 -11   3  -2   -2.20    1.60
 -11   3  -2   -1.30    1.40
  11  -3   2    0.30    1.90
  11  -3   2    0.30    1.90
 -12   3  -2    0.40    2.60
 -12   3  -2   -1.30    1.90
 -12   3  -2   -2.70    1.50
  12  -3   2   -0.60    2.10
  12  -3   2    2.10    2.10
 -13   3  -2    3.50    2.60
 -13   3  -2    3.70    3.00
 -13   3  -2    0.70    3.00
  13  -3   2    5.80    2.90
  12   2  -2  310.47   24.00
 -12  -2   2  302.77   23.40
 -12  -2   2  272.37   22.00
 -12  -2   2  308.47   24.10
  11   2  -2   24.00    4.90
  11   2  -2   21.70    5.00
 -11  -2   2   22.00    4.70
 -11  -2   2   17.80    4.50
 -11  -2   2   16.90    4.10
 -11  -2   2   20.70    4.70
 -11  -2   2   13.10    4.20
  10   2  -2   90.99   10.60
  10   2  -2   98.59    9.90
 -10  -2   2   99.49    9.30
 -10  -2   2   89.89    9.30
 -10  -2   2   96.19    9.80
 -10  -2   2   78.99    8.50
 -10  -2   2   99.39    8.80
   9   2  -2   17.50    4.40
   9   2  -2   11.20    3.10
  -9  -2   2   16.00    4.20
  -9  -2   2   17.10    3.90
  -9  -2   2   12.40    3.60
   8   2  -2    7.50    2.60
   8   2  -2   10.90    2.90
  -8  -2   2   15.50    3.50
  -8  -2   2   10.70    3.10
  -8  -2   2   15.00    3.40
   7   2  -2  119.49   10.00
   7   2  -2  107.79    9.20
  -7  -2   2   91.39    9.90
  -7  -2   2  128.09    9.80
  -7  -2   2  121.39    9.50
   6   2  -2 1248.88   89.59
   6   2  -2 1415.96   90.19
  -6  -2   2 1478.15   89.99
  -6  -2   2 1411.46   89.79
   5   2  -2   16.60    2.70
   5   2  -2   20.00    3.50
  -5  -2   2   12.20    2.50
  -5  -2   2   12.40    2.70
  -5  -2   2   14.00    2.70
   4   2  -2   97.79    7.40
   4   2  -2   94.29    7.50
  -4  -2   2   87.19    7.30
  -4  -2   2   95.89    7.50
   3   2  -2    1.70    0.90
   3   2  -2    1.40    0.90
  -3  -2   2    1.40    1.00
  -3  -2   2    2.50    1.10
   2   2  -2   30.00    2.80
   2   2  -2   27.70    2.80
  -2  -2   2   29.60    2.80
  -2  -2   2   29.60    2.80
   1   2  -2  566.24   37.70
   1   2  -2  586.04   37.60
  -1  -2   2  595.04   37.80
   0  -2   2 1878.51  119.89
  -1   2  -2   16.70    1.60
   1  -2   2   15.80    2.10
   1  -2   2   17.70    1.60
  -2   2  -2  591.24   36.30
  -2   2  -2  586.64   36.90
  -2   2  -2  596.24   36.40
  -2   2  -2  596.34   37.20
   2  -2   2  510.65   36.30
   2  -2   2  508.55   36.80
   2  -2   2  556.94   37.10
  -3   2  -2    5.80    1.70
  -3   2  -2    5.10    1.30
  -3   2  -2    3.20    0.90
  -3   2  -2    5.00    1.50
  -3   2  -2    4.20    1.10
   3  -2   2    4.70    1.40
   3  -2   2    4.10    1.20
   3  -2   2    4.40    0.90
   3  -2   2    8.20    1.80
  -4   2  -2 1010.00   67.99
  -4   2  -2 1068.49   67.09
  -4   2  -2 1148.29   67.69
  -4   2  -2 1016.10   67.59
  -4   2  -2 1096.99   68.49
   4  -2   2 1016.70   67.09
   4  -2   2  945.41   67.59
   4  -2   2 1110.89   67.79
   4  -2   2 1041.20   67.99
  -5   2  -2    1.90    0.80
  -5   2  -2    0.90    0.80
  -5   2  -2    0.00    0.90
  -5   2  -2    0.60    1.00
  -5   2  -2    1.60    1.00
   5  -2   2    1.30    0.90
   5  -2   2    1.80    1.00
   5  -2   2    1.80    0.80
   5  -2   2    2.20    1.20
  -6   2  -2 1909.31  127.59
  -6   2  -2 2042.70  126.89
  -6   2  -2 1831.42  126.99
  -6   2  -2 2015.80  125.79
  -6   2  -2 2123.89  126.99
   6  -2   2 1979.20  126.99
   6  -2   2 2003.70  125.99
   6  -2   2 1905.51  126.79
  -7   2  -2  503.25   36.40
  -7   2  -2  566.84   37.60
  -7   2  -2  522.05   36.60
  -7   2  -2  578.54   35.40
   7  -2   2  531.55   35.60
   7  -2   2  533.45   36.50
   7  -2   2  565.34   36.90
  -8   2  -2   95.19    9.20
  -8   2  -2  114.79    8.20
  -8   2  -2  104.79    9.30
  -8   2  -2  109.49    9.40
   8  -2   2  125.09    9.90
   8  -2   2  114.89    8.50
   8  -2   2  109.79    9.40
  -9   2  -2    4.40    1.40
  -9   2  -2    2.70    1.60
  -9   2  -2    6.90    2.60
  -9   2  -2    1.80    1.80
   9  -2   2    4.40    2.00
   9  -2   2    6.00    2.40
 -10   2  -2  353.06   24.30
 -10   2  -2  278.77   23.50
 -10   2  -2  332.77   22.30
  10  -2   2  320.07   23.90
  10  -2   2  372.76   24.70
 -11   2  -2   23.30    3.00
 -11   2  -2   33.90    6.20
 -11   2  -2   19.20    4.40
 -11   2  -2   24.30    5.90
  11  -2   2   33.80    6.40
  11  -2   2   36.90    5.80
 -12   2  -2  413.76   28.40
 -12   2  -2  405.56   30.80
 -12   2  -2  424.76   30.90
 -12   2  -2  401.66   30.20
 -12   2  -2  396.56   32.10
  12  -2   2  457.35   31.50
  12  -2   2  469.55   31.10
 -13   2  -2    6.40    2.90
 -13   2  -2    9.10    3.80
 -13   2  -2    1.00    1.90
 -13   2  -2    3.50    2.50
  13  -2   2   12.30    3.90
  12   1  -2    9.50    3.60
 -12  -1   2    8.90    4.00
 -12  -1   2    0.90    2.20
 -12  -1   2    5.60    2.20
  11   1  -2   -0.60    1.90
  11   1  -2    2.50    2.00
 -11  -1   2    5.00    2.70
 -11  -1   2    3.70    2.40
 -11  -1   2   10.80    3.70
 -11  -1   2    1.40    2.00
 -11  -1   2    6.50    2.30
  10   1  -2   -3.80    1.10
 -10  -1   2    3.20    2.40
 -10  -1   2   -0.90    1.50
 -10  -1   2   -2.50    1.80
 -10  -1   2   -0.30    1.80
   9   1  -2   -2.00    1.10
   9   1  -2   -0.20    1.40
  -9  -1   2   -0.30    1.30
  -9  -1   2    1.10    1.50
  -9  -1   2    0.00    1.30
  -9  -1   2    0.60    1.50
   8   1  -2    6.80    2.00
   8   1  -2    8.50    2.50
  -8  -1   2   12.30    2.90
  -8  -1   2   12.30    2.70
  -8  -1   2   11.60    2.90
   7   1  -2    2.10    1.70
  -7  -1   2    2.30    1.60
  -7  -1   2   -1.10    1.00
   6   1  -2    1.50    1.50
   6   1  -2    0.80    1.00
  -6  -1   2    2.00    1.20
  -6  -1   2    3.50    1.60
  -6  -1   2    1.60    1.40
   5   1  -2   -0.20    0.70
   5   1  -2   -0.30    0.70
  -5  -1   2    0.80    1.10
  -5  -1   2    1.40    1.10
  -5  -1   2    1.70    1.10
   4   1  -2   -0.10    0.70
   4   1  -2    0.70    0.90
  -4  -1   2    0.10    0.80
  -4  -1   2    0.20    0.70
   3   1  -2   -0.20    0.60
   3   1  -2    0.10    0.60
  -3  -1   2   -0.70    0.50
  -3  -1   2   -0.20    0.50
   2   1  -2    0.90    0.70
   2   1  -2    0.30    0.50
  -2  -1   2   -0.30    0.40
  -2  -1   2   -0.20    0.50
   1   1  -2    0.20    0.40
   1   1  -2    0.00    0.40
  -1  -1   2    0.30    0.40
  -1  -1   2    0.00    0.50
   0   1  -2    0.60    0.60
   0   1  -2    0.10    0.40
   0  -1   2    0.20    0.50
   0  -1   2   -0.20    0.40
  -1   1  -2    0.00    0.20
   1  -1   2    0.60    0.60
   1  -1   2    0.20    0.30
  -2   1  -2   -0.10    0.40
  -2   1  -2   -0.10    0.40
  -2   1  -2    0.00    0.30
  -2   1  -2    0.20    0.40
   2  -1   2   -0.40    0.40
   2  -1   2    0.30    0.60
   2  -1   2    0.30    0.40
   2  -1   2   -0.10    0.30
  -3   1  -2    0.20    0.50
  -3   1  -2    1.90    0.90
  -3   1  -2    0.40    0.50
  -3   1  -2    0.10    0.60
  -3   1  -2    0.80    0.50
   3  -1   2    0.80    0.70
   3  -1   2    0.90    0.70
   3  -1   2    0.60    0.50
   3  -1   2    0.60    0.60
  -4   1  -2    0.50    0.80
  -4   1  -2    1.00    0.90
  -4   1  -2    1.70    1.10
  -4   1  -2    1.00    0.60
  -4   1  -2    0.80    0.80
   4  -1   2    1.30    0.90
   4  -1   2    1.20    1.00
   4  -1   2    0.90    0.60
   4  -1   2    0.00    0.60
  -5   1  -2    4.60    1.60
  -5   1  -2    4.30    1.10
  -5   1  -2    2.40    1.30
  -5   1  -2    1.80    1.10
   5  -1   2    3.50    1.20
   5  -1   2    3.00    1.00
   5  -1   2    4.00    1.30
  -6   1  -2    2.40    1.00
  -6   1  -2    3.10    1.50
  -6   1  -2    2.10    1.20
  -6   1  -2    0.90    1.00
   6  -1   2    0.30    0.70
   6  -1   2    1.80    1.20
   6  -1   2    2.70    1.30
   6  -1   2    2.60    1.40
  -7   1  -2   -1.10    0.80
  -7   1  -2   -0.30    0.90
  -7   1  -2    0.10    0.70
  -7   1  -2    0.40    1.30
   7  -1   2    0.20    0.90
   7  -1   2   -1.50    0.90
   7  -1   2    0.40    0.90
  -8   1  -2    1.50    1.60
  -8   1  -2    3.50    1.80
  -8   1  -2    5.70    1.60
  -8   1  -2    5.40    1.70
   8  -1   2    4.30    1.40
   8  -1   2    7.60    2.20
   8  -1   2    4.70    1.80
  -9   1  -2    2.20    1.50
  -9   1  -2    2.90    1.70
  -9   1  -2    4.50    2.30
  -9   1  -2    4.20    1.50
   9  -1   2    5.90    2.20
   9  -1   2    5.20    1.80
 -10   1  -2   -0.50    1.20
 -10   1  -2   -2.20    1.60
 -10   1  -2    1.60    1.30
 -10   1  -2    3.60    1.90
  10  -1   2   -2.40    0.90
  10  -1   2    0.80    2.00
 -11   1  -2    3.30    2.10
 -11   1  -2    0.60    1.30
 -11   1  -2    2.50    2.00
 -11   1  -2    6.40    2.60
  11  -1   2    1.50    2.10
  11  -1   2    1.00    1.80
 -12   1  -2    6.90    1.90
 -12   1  -2   10.60    2.90
  12  -1   2   15.80    4.10
  12  -1   2    7.30    2.60
 -13   1  -2   -0.90    1.40
 -13   1  -2    1.80    2.50
 -13   1  -2    2.90    2.10
  13  -1   2   -0.80    2.60
  12   0  -2   66.89   10.00
 -12   0   2   73.69   10.90
 -12   0   2   54.09    8.30
 -12   0   2   59.09    6.10
  11   0  -2   -3.00    1.70
  11   0  -2   -2.40    1.70
 -11   0   2    0.60    2.20
 -11   0   2    1.60    1.60
 -11   0   2   -1.40    1.70
 -11   0   2    0.00    1.80
  10   0  -2   65.29    9.10
  10   0  -2   58.39    6.40
 -10   0   2   51.59    6.40
 -10   0   2   50.19    6.50
 -10   0   2   60.79    5.80
 -10   0   2   55.79    6.50
 -10   0   2   61.19    8.90
   9   0  -2    1.70    1.60
   9   0  -2   -1.10    1.10
  -9   0   2   -2.50    1.30
  -9   0   2    2.90    1.60
  -9   0   2    0.90    1.30
  -9   0   2    0.80    1.40
   8   0  -2   36.80    5.10
  -8   0   2   38.40    4.60
  -8   0   2   28.60    4.80
  -8   0   2   39.10    5.70
  -8   0   2   37.90    4.10
   7   0  -2    1.80    1.40
   7   0  -2    0.20    1.50
  -7   0   2   -1.00    0.70
  -7   0   2   -0.60    1.00
  -7   0   2    0.60    1.20
   6   0  -2 1700.93  104.99
   6   0  -2 1483.55  104.29
  -6   0   2 1628.34  104.49
  -6   0   2 1678.93  104.09
   5   0  -2    0.70    0.70
   5   0  -2   -0.60    0.80
  -5   0   2    0.50    0.90
  -5   0   2    1.70    1.00
  -5   0   2    0.40    0.80
   4   0  -2 1851.81  107.89
   4   0  -2 1524.85  107.29
  -4   0   2 1818.22  107.59
  -4   0   2 1530.25  107.49
   3   0  -2   -0.50    0.40
   3   0  -2    1.60    1.00
  -3   0   2   -0.10    0.60
  -3   0   2    0.30    0.70
   2   0  -2 2792.32  177.68
  -2   0   2 2632.24  177.18
   1   0  -2    1.10    0.50
  -1   0   2    0.10    0.30
  -1   0   2    0.70    0.40
   0   0  -2   -0.20    0.30
   0   0   2    0.20    0.20
  -1   0  -2    0.50    0.40
   1   0   2    0.30    0.40
   1   0   2    0.30    0.30
   1   0   2    0.20    0.30
  -2   0  -2  550.64   38.70
  -2   0  -2  663.13   39.00
  -2   0  -2  657.43   38.90
  -2   0  -2  617.84   38.70
   2   0   2  580.84   38.70
   2   0   2  574.44   38.80
   2   0   2  583.64   38.70
  -3   0  -2    0.30    0.60
  -3   0  -2    0.60    0.50
  -3   0  -2   -0.30    0.60
  -3   0  -2    0.20    0.50
   3   0   2   -0.20    0.30
   3   0   2    0.30    0.50
   3   0   2   -0.20    0.50
   3   0   2   -0.50    0.40
   3   0   2    0.50    0.60
  -4   0  -2 6182.98  417.06
   4   0   2 6695.03  417.26
  -5   0  -2    0.80    0.70
  -5   0  -2   -0.60    0.60
  -5   0  -2   -1.10    0.60
  -5   0  -2   -0.30    0.60
   5   0   2    0.40    0.90
   5   0   2   -0.10    0.60
   5   0   2   -0.10    0.90
  -6   0  -2  459.95   31.20
  -6   0  -2  435.56   31.70
  -6   0  -2  499.75   31.20
   6   0   2  485.15   31.30
   6   0   2  450.45   31.60
   6   0   2  499.55   32.00
  -7   0  -2   -0.40    0.60
  -7   0  -2    2.00    1.50
  -7   0  -2    1.00    0.90
  -7   0  -2   -0.20    0.80
   7   0   2    1.90    1.40
   7   0   2    0.60    0.90
   7   0   2   -0.70    0.70
  -8   0  -2   11.90    2.50
  -8   0  -2    6.50    2.20
  -8   0  -2    8.80    2.60
  -8   0  -2    9.90    2.30
   8   0   2   13.30    2.60
   8   0   2   10.50    2.80
   8   0   2   14.00    3.60
  -9   0  -2    1.50    1.50
  -9   0  -2    1.00    1.20
  -9   0  -2   -1.10    0.90
  -9   0  -2    1.90    1.40
   9   0   2    3.30    1.90
   9   0   2   -0.90    1.10
 -10   0  -2    2.80    2.30
 -10   0  -2    2.30    1.60
 -10   0  -2    0.00    1.40
 -10   0  -2   -1.70    1.40
  10   0   2    3.20    2.00
 -11   0  -2   -2.00    1.20
 -11   0  -2   -1.20    1.60
 -11   0  -2   -0.50    1.80
 -11   0  -2   -1.30    1.40
  11   0   2    1.40    1.70
 -12   0  -2   33.40    5.00
 -12   0  -2   30.20    5.00
 -12   0  -2   41.90    7.30
 -12   0  -2   48.50    7.90
  12   0   2   37.30    7.00
  12   0   2   43.00    6.60
 -13   0  -2    2.50    2.80
 -13   0  -2   -1.00    1.80
 -13   0  -2   -0.20    1.50
  13   0   2   -0.40    2.20
  12  -1  -2    4.70    3.70
 -12   1   2    0.70    2.70
 -12   1   2    1.90    1.50
 -12   1   2   -0.40    2.10
  11  -1  -2    2.10    2.30
  11  -1  -2    2.10    2.80
 -11   1   2    6.20    2.60
 -11   1   2    2.70    2.30
 -11   1   2    4.20    2.40
 -11   1   2    2.40    1.60
  10  -1  -2   -0.20    1.60
  10  -1  -2    0.20    1.70
 -10   1   2   -0.30    1.80
 -10   1   2    2.10    2.00
 -10   1   2    4.90    1.90
 -10   1   2    1.20    1.40
   9  -1  -2   -1.20    1.20
   9  -1  -2   -0.70    1.20
  -9   1   2    1.90    1.80
  -9   1   2    0.70    1.40
  -9   1   2    0.10    1.10
  -9   1   2   -0.70    1.60
   8  -1  -2   17.00    3.80
   8  -1  -2   12.00    2.60
  -8   1   2   10.10    2.10
  -8   1   2   11.40    2.60
  -8   1   2    9.40    2.90
  -8   1   2   13.00    2.60
   7  -1  -2   -0.10    1.00
   7  -1  -2    1.00    1.30
  -7   1   2   -0.10    0.90
  -7   1   2    5.60    1.80
  -7   1   2    0.40    0.90
  -7   1   2   -1.10    1.10
   6  -1  -2    0.40    0.80
   6  -1  -2   -0.30    0.90
  -6   1   2   -0.90    0.80
  -6   1   2   -0.10    0.80
  -6   1   2    1.40    1.20
  -6   1   2   -0.30    1.00
   5  -1  -2    1.00    0.80
   5  -1  -2    0.80    1.00
  -5   1   2   -0.90    0.50
  -5   1   2   -0.10    0.60
  -5   1   2    0.50    0.80
   4  -1  -2    0.20    0.70
   4  -1  -2   -0.50    0.50
  -4   1   2   -0.50    0.60
  -4   1   2    0.50    0.80
   3  -1  -2    1.20    0.70
   3  -1  -2    0.70    0.60
  -3   1   2    0.70    0.60
  -3   1   2    1.00    0.70
   2  -1  -2    0.40    0.50
   2  -1  -2    0.00    0.40
  -2   1   2   -0.10    0.50
  -2   1   2    0.60    0.50
   1  -1  -2    0.30    0.40
   1  -1  -2    0.20    0.20
  -1   1   2    0.10    0.30
  -1   1   2    0.40    0.40
  -1   1   2   -0.20    0.30
   0  -1  -2    0.00    0.30
   0  -1  -2   -0.10    0.20
   0   1   2   -0.10    0.10
   0   1   2   -0.20    0.20
   0   1   2    0.00    0.30
  -1  -1  -2    0.60    0.30
  -1  -1  -2    1.80    0.60
   1   1   2    0.70    0.50
  -2  -1  -2   -0.50    0.40
  -2  -1  -2    0.10    0.50
  -2  -1  -2    0.20    0.40
   2   1   2    0.10    0.40
   2   1   2    0.20    0.40
   2   1   2    0.10    0.40
  -3  -1  -2    2.60    0.90
  -3  -1  -2    0.90    0.70
  -3  -1  -2    2.00    0.80
  -3  -1  -2    1.80    0.80
  -3  -1  -2    1.40    0.40
   3   1   2    0.90    0.70
   3   1   2    0.90    0.60
   3   1   2    1.30    0.70
   3   1   2    2.30    0.90
   3   1   2    1.30    0.40
  -4  -1  -2    1.80    1.00
  -4  -1  -2    2.50    1.00
  -4  -1  -2    3.10    1.30
  -4  -1  -2    2.20    1.00
  -4  -1  -2    1.30    0.60
   4   1   2    1.20    1.00
   4   1   2    3.00    1.20
   4   1   2    2.20    1.00
   4   1   2    2.30    1.00
  -5  -1  -2    1.00    0.90
  -5  -1  -2    1.50    1.00
  -5  -1  -2    0.20    0.50
  -5  -1  -2    0.10    0.80
  -5  -1  -2    0.00    0.70
   5   1   2    0.60    0.90
   5   1   2   -0.70    0.50
   5   1   2    0.20    0.80
  -6  -1  -2   -0.20    0.60
  -6  -1  -2    0.80    1.00
  -6  -1  -2    0.30    0.80
  -6  -1  -2    2.10    1.40
  -6  -1  -2    0.30    0.90
   6   1   2    1.50    1.30
   6   1   2    1.20    1.00
   6   1   2    0.80    0.90
  -7  -1  -2    2.70    1.10
  -7  -1  -2    4.40    1.80
  -7  -1  -2    2.50    1.30
  -7  -1  -2    3.10    1.50
   7   1   2    1.70    1.20
   7   1   2    2.70    1.60
   7   1   2    2.80    1.30
  -8  -1  -2    1.80    1.40
  -8  -1  -2    1.30    1.40
  -8  -1  -2    1.80    1.20
  -8  -1  -2    1.00    1.00
   8   1   2    2.20    1.80
   8   1   2    1.90    1.50
  -9  -1  -2    0.80    1.30
  -9  -1  -2    3.10    1.80
  -9  -1  -2   -0.40    1.00
  -9  -1  -2    2.20    2.00
   9   1   2    2.90    1.80
 -10  -1  -2    3.80    1.70
 -10  -1  -2    4.00    1.90
 -10  -1  -2   10.50    3.30
 -10  -1  -2    9.80    2.60
  10   1   2    6.30    2.50
 -11  -1  -2    2.20    2.70
 -11  -1  -2   -1.60    1.30
 -11  -1  -2    2.00    1.80
 -11  -1  -2    1.00    1.70
  11   1   2    4.10    2.50
 -12  -1  -2    2.10    2.00
 -12  -1  -2    2.10    1.60
 -12  -1  -2    4.40    2.10
 -12  -1  -2    9.00    3.30
  12   1   2    5.30    2.80
  12   1   2    1.30    2.30
 -13  -1  -2   -0.70    2.60
 -13  -1  -2    1.20    1.70
 -13  -1  -2    1.30    1.80
  13   1   2    3.20    3.30
  12  -2  -2  109.49   11.30
 -12   2   2  125.49   11.60
 -12   2   2   88.39   11.70
 -12   2   2  104.19    8.20
  11  -2  -2   47.70    6.80
  11  -2  -2   47.50    8.00
 -11   2   2   35.20    5.90
 -11   2   2   51.29    8.00
 -11   2   2   33.30    3.70
 -11   2   2   26.70    6.10
  10  -2  -2  205.78   15.80
  10  -2  -2  168.98   14.50
 -10   2   2  175.58   15.30
 -10   2   2  180.28   13.10
 -10   2   2  203.58   15.60
   9  -2  -2  141.99   12.10
   9  -2  -2  156.48   13.00
  -9   2   2  167.38   13.20
  -9   2   2  139.59   12.70
  -9   2   2  153.18   10.90
   8  -2  -2  793.02   58.59
   8  -2  -2  942.21   59.69
  -8   2   2  990.50   57.79
  -8   2   2  840.12   59.49
  -8   2   2  890.01   59.09
   7  -2  -2   68.39    6.40
   7  -2  -2   54.59    5.60
  -7   2   2   69.29    6.70
  -7   2   2   63.49    4.90
  -7   2   2   53.29    5.60
   6  -2  -2  336.37   21.80
   6  -2  -2  301.37   21.10
  -6   2   2  276.57   21.10
  -6   2   2  343.37   20.30
  -6   2   2  266.67   21.60
   5  -2  -2  362.46   25.50
   5  -2  -2  405.66   26.10
  -5   2   2  354.46   25.70
  -5   2   2  358.16   26.30
  -5   2   2  424.66   25.00
   4  -2  -2   57.99    5.10
   4  -2  -2   63.49    4.90
  -4   2   2   49.40    4.80
  -4   2   2   56.49    5.30
  -4   2   2   66.59    4.40
  -4   2   2   59.79    4.90
   3  -2  -2    9.70    1.50
   3  -2  -2   13.60    2.20
  -3   2   2    8.90    1.40
  -3   2   2    8.20    1.60
   2  -2  -2   10.80    1.50
   2  -2  -2    8.90    1.20
  -2   2   2    8.80    1.30
  -2   2   2    8.00    0.80
   1  -2  -2   25.60    2.00
   1  -2  -2   30.10    2.30
   1  -2  -2   27.50    2.10
  -1   2   2   26.70    2.00
  -1   2   2   27.80    2.20
   0  -2  -2  132.69    9.60
   0  -2  -2  151.48    9.60
   0   2   2  147.69    9.80
   0   2   2  143.29    9.60
   0   2   2  146.29    9.50
  -1  -2  -2  150.88   11.00
  -1  -2  -2  162.18   10.90
  -1  -2  -2  182.88   11.10
  -1  -2  -2  189.18   11.30
   1   2   2  163.38   11.00
   1   2   2  184.28   11.10
   1   2   2  151.08   10.80
   1   2   2  155.98   11.20
  -2  -2  -2   21.50    2.10
  -2  -2  -2   24.40    2.30
  -2  -2  -2   23.20    2.20
  -2  -2  -2   23.10    2.00
   2   2   2   23.40    2.20
   2   2   2   20.40    2.10
   2   2   2   24.30    2.00
   2   2   2   20.80    2.10
  -3  -2  -2  179.28   11.30
  -3  -2  -2  173.78   11.50
  -3  -2  -2  176.08   11.50
  -3  -2  -2  150.08   11.40
   3   2   2  151.28   11.30
   3   2   2  150.98   11.10
   3   2   2  163.48   11.50
   3   2   2  164.38   11.40
  -4  -2  -2 4600.54  312.17
   4   2   2 4947.31  312.47
  -5  -2  -2  327.87   23.00
  -5  -2  -2  328.67   20.90
  -5  -2  -2  293.87   22.10
  -5  -2  -2  323.47   21.90
   5   2   2  334.17   22.20
   5   2   2  324.37   21.80
   5   2   2  323.27   22.00
  -6  -2  -2  180.08   12.40
  -6  -2  -2  195.38   13.40
  -6  -2  -2  199.88   13.80
  -6  -2  -2  178.68   13.70
  -6  -2  -2  174.28   13.40
   6   2   2  200.98   13.80
   6   2   2  172.28   13.20
   6   2   2  173.58   13.30
  -7  -2  -2  250.37   19.20
  -7  -2  -2  258.27   19.10
  -7  -2  -2  301.37   19.60
  -7  -2  -2  238.38   17.80
  -7  -2  -2  294.27   19.00
   7   2   2  245.98   18.70
   7   2   2  290.57   19.50
   7   2   2  269.67   19.00
  -8  -2  -2  140.99   10.10
  -8  -2  -2  115.69   10.20
  -8  -2  -2  109.49   11.30
  -8  -2  -2  144.49   10.80
  -8  -2  -2  114.89    9.00
   8   2   2  117.49   10.30
   8   2   2  121.39   10.00
  -9  -2  -2   45.70    5.50
  -9  -2  -2   45.40    5.00
  -9  -2  -2   38.40    6.00
  -9  -2  -2   53.39    7.50
   9   2   2   49.70    7.00
 -10  -2  -2 1202.18   79.59
 -10  -2  -2 1221.38   78.39
 -10  -2  -2 1177.88   79.39
  10   2   2 1183.68   79.29
 -11  -2  -2    7.80    2.70
 -11  -2  -2    5.70    3.30
 -11  -2  -2   10.40    2.50
 -11  -2  -2    9.50    3.30
  11   2   2   13.30    4.30
 -12  -2  -2  114.29    9.70
 -12  -2  -2  136.79   12.40
 -12  -2  -2  122.79   10.90
 -12  -2  -2  133.99   12.40
  12   2   2  140.59   12.50
 -13  -2  -2    1.60    2.80
 -13  -2  -2   -1.50    1.50
  13   2   2    1.70    2.90
  12  -3  -2    0.70    2.90
 -12   3   2    2.00    2.80
 -12   3   2    1.20    4.00
 -12   3   2    2.70    1.00
  11  -3  -2   -2.20    1.80
  11  -3  -2    2.80    2.40
 -11   3   2    1.90    1.80
 -11   3   2    0.70    0.80
 -11   3   2    2.80    2.60
 -11   3   2   -4.00    1.60
  10  -3  -2    1.70    2.00
  10  -3  -2    1.00    1.70
 -10   3   2    2.50    2.20
 -10   3   2    1.30    2.20
 -10   3   2    0.70    0.80
   9  -3  -2    0.20    1.30
   9  -3  -2    7.50    2.90
  -9   3   2    1.40    1.80
  -9   3   2    0.70    0.70
  -9   3   2    3.00    2.00
   8  -3  -2    6.20    2.20
   8  -3  -2   16.70    3.40
  -8   3   2   12.70    3.40
  -8   3   2   12.60    2.50
  -8   3   2   10.60    2.60
   7  -3  -2   -1.50    0.90
   7  -3  -2   -0.40    1.00
  -7   3   2    0.40    1.10
  -7   3   2    1.40    0.60
  -7   3   2    0.20    1.50
   6  -3  -2   -0.40    0.80
   6  -3  -2   -0.70    0.80
  -6   3   2    0.30    0.40
  -6   3   2    0.10    1.30
  -6   3   2    0.50    0.80
   5  -3  -2    0.60    0.70
   5  -3  -2    0.30    0.70
  -5   3   2    1.30    0.40
  -5   3   2    1.60    1.10
  -5   3   2    1.30    1.30
   4  -3  -2    2.90    1.10
  -4   3   2    2.20    0.30
  -4   3   2    3.60    1.50
  -4   3   2    1.50    0.80
   3  -3  -2    1.90    0.90
   3  -3  -2    1.20    0.70
  -3   3   2    0.60    0.90
  -3   3   2    2.10    0.80
   2  -3  -2    1.30    0.60
   2  -3  -2    0.70    0.30
   2  -3  -2    0.90    0.50
  -2   3   2    1.00    0.50
  -2   3   2    0.90    0.90
  -2   3   2    0.50    0.30
   1  -3  -2    1.80    0.50
   1  -3  -2    2.20    0.50
  -1   3   2    1.50    0.50
  -1   3   2    3.50    0.80
  -1   3   2    1.10    0.80
  -1   3   2    0.60    0.70
   0  -3  -2    0.80    0.40
   0  -3  -2   -0.20    0.50
   0  -3  -2    0.90    0.30
   0  -3  -2    0.40    0.50
   0   3   2   -0.20    0.50
   0   3   2    0.10    0.60
   0   3   2    0.30    0.30
   0   3   2   -0.10    0.30
  -1  -3  -2    1.40    0.70
  -1  -3  -2    2.70    0.90
  -1  -3  -2    1.20    0.50
  -1  -3  -2    1.00    0.50
  -1  -3  -2    2.00    0.60
  -1  -3  -2    2.70    0.50
   1   3   2    2.50    0.80
   1   3   2    1.80    0.80
   1   3   2    2.90    0.60
   1   3   2    2.20    0.60
  -2  -3  -2    4.00    0.90
  -2  -3  -2    2.10    0.60
  -2  -3  -2    4.40    1.30
  -2  -3  -2    3.50    0.90
  -2  -3  -2    2.80    0.90
   2   3   2    4.20    0.80
   2   3   2    2.60    0.80
   2   3   2    3.40    0.90
   2   3   2    4.40    0.80
   2   3   2    3.50    1.10
  -3  -3  -2    0.50    0.60
  -3  -3  -2    0.20    0.50
  -3  -3  -2    0.40    0.70
  -3  -3  -2    0.20    0.50
  -3  -3  -2    0.40    0.30
   3   3   2   -0.40    0.40
   3   3   2   -0.40    0.50
   3   3   2    0.30    0.80
  -4  -3  -2    2.60    1.20
  -4  -3  -2    2.30    0.40
  -4  -3  -2    3.00    1.20
  -4  -3  -2    1.30    0.90
  -4  -3  -2    3.20    1.40
   4   3   2    2.70    1.20
   4   3   2    3.80    1.40
   4   3   2    3.90    1.20
  -5  -3  -2    3.10    1.20
  -5  -3  -2    2.10    1.30
  -5  -3  -2    4.40    1.50
  -5  -3  -2    1.80    1.00
  -5  -3  -2    1.30    0.40
   5   3   2    4.60    1.60
   5   3   2    2.20    1.30
   5   3   2    2.00    1.10
  -6  -3  -2    4.60    1.60
  -6  -3  -2    5.50    1.90
  -6  -3  -2    3.20    1.60
  -6  -3  -2    7.00    2.00
  -6  -3  -2    3.20    0.70
   6   3   2    5.20    1.60
   6   3   2    3.10    1.60
   6   3   2    3.40    1.60
  -7  -3  -2   -0.90    0.90
  -7  -3  -2    1.00    1.50
  -7  -3  -2    1.50    1.40
  -7  -3  -2   -0.40    1.00
   7   3   2    1.30    1.30
  -8  -3  -2    7.90    2.60
  -8  -3  -2    4.60    2.10
  -8  -3  -2    2.20    1.00
  -8  -3  -2    6.20    2.20
  -8  -3  -2    3.20    2.10
   8   3   2    4.80    1.90
   8   3   2    4.40    1.70
  -9  -3  -2    5.80    2.20
  -9  -3  -2    3.90    2.00
  -9  -3  -2    7.10    2.30
  -9  -3  -2    5.30    2.20
   9   3   2    2.50    1.70
   9   3   2    9.10    2.70
 -10  -3  -2    0.70    1.80
 -10  -3  -2   -0.10    1.60
 -10  -3  -2    1.50    1.90
 -10  -3  -2    0.40    1.00
  10   3   2   -0.80    1.50
 -11  -3  -2    2.60    2.20
 -11  -3  -2   -2.50    1.40
 -11  -3  -2    0.10    1.90
  11   3   2   -0.20    1.90
 -12  -3  -2    3.80    2.30
 -12  -3  -2    4.20    3.30
 -12  -3  -2    7.70    3.50
  12   3   2    0.40    2.50
  12  -4  -2   20.20    5.40
 -12   4   2   21.30    5.00
 -12   4   2   15.10    4.90
  11  -4  -2   29.20    6.00
  11  -4  -2   31.80    6.10
 -11   4   2   20.60    4.40
 -11   4   2   15.40    5.00
  10  -4  -2  305.87   22.60
  10  -4  -2  290.57   21.60
 -10   4   2  308.57   22.50
 -10   4   2  273.47   23.00
   9  -4  -2   41.40    5.80
   9  -4  -2   46.60    6.90
  -9   4   2   32.80    6.50
  -9   4   2   31.10    5.10
   8  -4  -2   31.10    5.20
   8  -4  -2   38.80    5.20
  -8   4   2   49.40    6.60
  -8   4   2   32.60    4.90
  -8   4   2   32.10    5.90
   7  -4  -2    2.20    1.30
   7  -4  -2    0.30    1.00
  -7   4   2    3.40    2.20
  -7   4   2    2.70    1.20
  -7   4   2    1.70    1.40
   6  -4  -2  419.56   27.50
   6  -4  -2  393.06   27.70
  -6   4   2  408.46   28.70
  -6   4   2  402.16   27.40
   5  -4  -2   96.49    7.50
   5  -4  -2   93.29    7.70
  -5   4   2   93.09    8.50
  -5   4   2  101.59    7.50
   4  -4  -2 1179.28   73.99
   4  -4  -2 1044.40   73.99
  -4   4   2 1104.69   75.09
  -4   4   2 1156.18   75.39
  -4   4   2 1263.77   73.99
   3  -4  -2 1407.26   91.29
  -3   4   2 1508.55   92.69
  -3   4   2 1510.15   91.19
  -3   4   2 1288.57   92.29
   2  -4  -2  226.68   14.80
   2  -4  -2  233.38   15.80
   2  -4  -2  207.38   14.40
  -2   4   2  235.78   14.70
  -2   4   2  190.78   15.60
  -2   4   2  245.38   16.20
   1  -4  -2   18.80    2.40
   1  -4  -2   16.30    2.70
   1  -4  -2   14.70    1.40
   1  -4  -2   16.40    1.60
  -1   4   2   18.80    2.80
  -1   4   2   13.70    1.50
  -1   4   2   13.60    2.40
  -1   4   2   16.10    1.40
   0  -4  -2  647.74   39.40
   0  -4  -2  551.64   39.90
   0  -4  -2  616.44   39.10
   0  -4  -2  631.84   40.30
   0   4   2  623.64   40.10
   0   4   2  605.74   39.60
   0   4   2  603.74   39.00
   0   4   2  622.84   40.30
  -1  -4  -2 2708.93  177.78
  -1  -4  -2 2904.11  178.88
  -2  -4  -2 3621.24  229.78
  -3  -4  -2  919.71   61.49
  -3  -4  -2  854.31   61.09
  -3  -4  -2  837.52   60.59
  -3  -4  -2 1051.59   61.39
  -3  -4  -2 1011.20   61.19
   3   4   2  957.00   61.09
   3   4   2  963.80   61.59
   3   4   2 1006.50   61.09
  -4  -4  -2  282.37   18.60
  -4  -4  -2  301.37   18.50
  -4  -4  -2  254.57   17.40
  -4  -4  -2  256.87   18.70
  -4  -4  -2  231.48   18.30
   4   4   2  269.37   18.70
   4   4   2  279.27   18.40
   4   4   2  269.97   18.20
  -5  -4  -2    0.50    0.90
  -5  -4  -2    1.40    1.20
  -5  -4  -2    3.60    1.60
  -5  -4  -2    2.60    1.30
  -5  -4  -2    1.20    0.50
   5   4   2    2.00    1.30
   5   4   2    0.50    0.90
   5   4   2    1.20    1.10
  -6  -4  -2  208.28   14.50
  -6  -4  -2  194.38   14.40
  -6  -4  -2  202.18   14.60
  -6  -4  -2  178.28   14.10
   6   4   2  195.18   14.00
   6   4   2  179.88   14.30
  -7  -4  -2  196.88   14.50
  -7  -4  -2  176.88   12.60
  -7  -4  -2  211.18   14.90
  -7  -4  -2  220.88   14.80
  -7  -4  -2  179.68   14.50
   7   4   2  160.68   13.80
   7   4   2  210.68   14.70
  -8  -4  -2  449.46   34.60
  -8  -4  -2  547.75   35.10
  -8  -4  -2  559.24   35.50
  -8  -4  -2  559.94   35.50
  -8  -4  -2  490.45   32.80
   8   4   2  520.65   35.10
   8   4   2  450.75   34.30
  -9  -4  -2   87.59    9.20
  -9  -4  -2   99.79    9.50
  -9  -4  -2   92.79    9.50
  -9  -4  -2  124.89    9.80
  -9  -4  -2  106.69    7.40
   9   4   2  102.09    9.00
   9   4   2  106.99    9.60
 -10  -4  -2   36.50    3.40
 -10  -4  -2   51.49    6.20
 -10  -4  -2   46.70    6.80
 -10  -4  -2   34.70    6.40
 -10  -4  -2   43.10    5.40
  10   4   2   53.29    7.80
 -11  -4  -2    4.10    2.40
 -11  -4  -2    6.30    2.90
 -11  -4  -2   -0.40    1.90
  11   4   2    5.60    2.40
  11   4   2    1.80    2.70
 -12  -4  -2  145.19   12.00
 -12  -4  -2  109.49   12.10
 -12  -4  -2  144.69   13.10
  12   4   2  117.59   12.20
  12  -5  -2    2.80    2.80
 -12   5   2    1.80    2.30
 -12   5   2    3.60    3.00
 -12   5   2    1.10    2.90
  11  -5  -2    6.00    2.90
  11  -5  -2    4.70    2.20
 -11   5   2    3.60    3.00
 -11   5   2    3.70    3.10
 -11   5   2    1.20    2.10
 -11   5   2    5.70    2.80
  10  -5  -2    5.80    2.30
  10  -5  -2    8.00    2.70
 -10   5   2    4.70    1.90
 -10   5   2    8.90    3.10
 -10   5   2    0.60    2.50
   9  -5  -2    0.90    1.30
   9  -5  -2    0.90    1.80
  -9   5   2    1.40    1.80
  -9   5   2    0.20    2.00
  -9   5   2   -1.90    1.20
   8  -5  -2    0.60    1.20
   8  -5  -2    1.40    1.40
  -8   5   2    0.80    1.20
  -8   5   2    4.20    2.60
  -8   5   2    5.30    2.70
  -8   5   2    0.80    1.50
   7  -5  -2    1.90    1.30
   7  -5  -2    0.70    1.00
  -7   5   2    0.90    0.80
  -7   5   2    0.50    1.10
  -7   5   2    0.50    1.60
  -7   5   2    1.40    1.80
   6  -5  -2    1.90    1.10
   6  -5  -2    2.00    1.20
  -6   5   2    0.50    1.00
  -6   5   2    1.50    1.70
  -6   5   2    3.20    2.10
  -6   5   2    3.00    1.30
   5  -5  -2    0.70    0.90
   5  -5  -2    0.00    0.80
  -5   5   2   -1.30    1.00
  -5   5   2    0.60    0.80
  -5   5   2    1.90    1.90
  -5   5   2    0.50    0.80
   4  -5  -2    1.10    0.80
  -4   5   2    1.40    1.40
  -4   5   2    0.20    1.20
  -4   5   2    0.70    0.80
   3  -5  -2    1.70    0.80
   3  -5  -2    0.10    1.00
   3  -5  -2    1.20    0.40
  -3   5   2    0.60    1.20
  -3   5   2    0.60    0.60
  -3   5   2    2.70    1.60
   2  -5  -2    1.00    1.10
   2  -5  -2    0.40    0.40
   2  -5  -2    0.50    0.50
  -2   5   2    0.50    1.00
  -2   5   2    1.30    1.30
  -2   5   2    0.10    0.40
   1  -5  -2    0.30    0.50
   1  -5  -2   -0.30    0.70
   1  -5  -2    1.00    0.90
   1  -5  -2    0.60    0.30
  -1   5   2    0.70    1.10
  -1   5   2   -0.60    0.70
  -1   5   2    0.70    0.30
   0  -5  -2    0.60    1.00
   0  -5  -2    0.80    0.40
   0  -5  -2   -0.20    0.50
   0  -5  -2   -0.20    0.40
   0  -5  -2    2.10    0.90
   0   5   2    1.30    1.10
   0   5   2    0.30    0.80
  -1  -5  -2    7.80    1.20
  -1  -5  -2    6.80    1.60
  -1  -5  -2   10.40    2.10
  -1  -5  -2    9.70    1.90
  -1  -5  -2    8.50    1.20
   1   5   2   12.60    2.20
   1   5   2    8.30    1.80
  -2  -5  -2    0.10    0.80
  -2  -5  -2   -0.50    0.40
  -2  -5  -2    0.30    0.70
  -2  -5  -2   -0.20    0.60
  -2  -5  -2    0.00    0.50
   2   5   2    0.20    0.80
   2   5   2    0.00    0.60
   2   5   2   -0.20    0.30
   2   5   2    0.60    0.60
  -3  -5  -2    3.60    1.50
  -3  -5  -2    3.50    1.10
  -3  -5  -2    3.50    1.20
  -3  -5  -2    5.60    1.40
  -3  -5  -2    3.30    1.20
   3   5   2    4.40    1.50
   3   5   2    5.90    1.30
   3   5   2    2.90    1.10
  -4  -5  -2   -0.40    0.90
  -4  -5  -2    0.20    0.50
  -4  -5  -2   -0.30    0.70
  -4  -5  -2   -0.20    0.80
   4   5   2    0.90    0.90
   4   5   2   -0.40    0.60
  -5  -5  -2   -0.40    0.80
  -5  -5  -2   -0.50    0.40
  -5  -5  -2   -1.20    0.80
  -5  -5  -2    0.20    0.80
  -5  -5  -2    1.00    1.00
   5   5   2    0.70    0.80
   5   5   2    1.40    1.10
  -6  -5  -2    0.90    1.20
  -6  -5  -2    0.30    1.20
  -6  -5  -2    0.30    1.30
  -6  -5  -2    0.50    0.50
  -6  -5  -2    0.50    1.50
   6   5   2    1.10    1.00
   6   5   2    1.50    1.30
  -7  -5  -2    0.80    1.50
  -7  -5  -2    0.10    1.10
  -7  -5  -2    0.40    0.50
  -7  -5  -2    1.00    1.20
  -7  -5  -2    2.00    1.50
   7   5   2    1.80    1.20
   7   5   2    0.60    1.20
  -8  -5  -2    8.10    2.80
  -8  -5  -2    4.30    1.90
  -8  -5  -2    4.20    2.20
  -8  -5  -2    3.10    1.70
   8   5   2    7.80    2.60
   8   5   2    2.00    1.50
  -9  -5  -2    0.60    0.50
  -9  -5  -2    1.90    2.00
  -9  -5  -2    4.40    2.30
  -9  -5  -2    1.70    1.80
  -9  -5  -2    2.10    1.80
   9   5   2    2.70    1.90
 -10  -5  -2    4.00    2.10
 -10  -5  -2   -1.10    1.60
 -10  -5  -2    2.40    2.10
 -10  -5  -2    2.20    2.20
  10   5   2    0.60    1.60
  10   5   2   -0.30    1.70
 -11  -5  -2   -0.60    2.20
 -11  -5  -2    0.90    2.20
 -11  -5  -2   -2.30    1.40
 -11  -5  -2    5.30    2.50
  11   5   2    0.20    1.80
  11   5   2    2.30    2.30
 -12  -5  -2    0.80    2.50
 -12  -5  -2   -3.50    2.20
 -12  -5  -2    1.70    3.00
 -12  -5  -2   -0.30    2.60
  12   5   2    4.70    2.80
  11  -6  -2  300.97   20.80
  11  -6  -2  264.27   21.00
 -11   6   2  267.77   20.80
 -11   6   2  263.07   22.30
 -11   6   2  241.88   22.70
  10  -6  -2   80.79    8.10
  10  -6  -2  100.09    9.10
 -10   6   2   75.69   11.80
 -10   6   2   90.09    8.20
 -10   6   2   77.99    9.80
 -10   6   2   92.19    8.70
   9  -6  -2   50.99    7.40
   9  -6  -2   36.10    5.30
  -9   6   2   25.70    6.10
  -9   6   2   37.10    5.70
  -9   6   2   23.40    6.20
   8  -6  -2  200.58   15.10
   8  -6  -2  192.18   14.70
  -8   6   2  192.28   17.00
  -8   6   2  195.88   14.90
  -8   6   2  166.38   16.00
  -8   6   2  214.98   14.70
   7  -6  -2   80.99    7.40
   7  -6  -2   84.39    7.60
  -7   6   2   74.29    7.00
  -7   6   2   84.09    9.00
  -7   6   2   91.79    9.10
  -7   6   2  102.39    7.80
   6  -6  -2   15.40    2.90
   6  -6  -2    9.40    2.30
  -6   6   2   12.70    3.70
  -6   6   2    8.40    3.10
  -6   6   2   17.00    3.10
  -6   6   2   10.90    2.80
   5  -6  -2   64.39    6.00
   5  -6  -2   66.39    5.90
  -5   6   2   75.29    5.80
  -5   6   2   81.89    8.00
  -5   6   2   74.09    5.90
  -5   6   2   69.49    7.40
   4  -6  -2  551.14   37.70
   4  -6  -2  644.74   39.70
  -4   6   2  559.64   37.40
  -4   6   2  595.24   40.10
  -4   6   2  549.65   39.60
   3  -6  -2   19.20    1.80
   3  -6  -2   30.70    4.70
   3  -6  -2   19.80    2.10
  -3   6   2   24.00    2.00
  -3   6   2   22.90    4.40
  -3   6   2   18.80    2.40
  -3   6   2   25.90    4.60
   2  -6  -2  626.64   45.20
   2  -6  -2  657.13   45.20
   2  -6  -2  636.14   43.30
   2  -6  -2  692.13   43.70
  -2   6   2  673.33   45.30
  -2   6   2  718.93   43.10
  -2   6   2  675.03   43.30
  -2   6   2  734.13   45.90
   1  -6  -2  671.13   40.10
   1  -6  -2  608.24   41.40
   1  -6  -2  606.54   39.10
   1  -6  -2  651.33   41.20
   1  -6  -2  550.74   40.40
  -1   6   2  650.23   41.60
  -1   6   2  569.64   41.00
   0  -6  -2  636.84   40.60
   0  -6  -2  591.44   40.10
   0  -6  -2  638.04   41.20
   0  -6  -2  674.53   39.40
   0  -6  -2  626.94   41.50
   0  -6  -2  581.14   39.30
   0   6   2  575.94   41.00
  -1  -6  -2   47.30    4.90
  -1  -6  -2   45.70    4.50
  -1  -6  -2   44.50    3.80
  -1  -6  -2   46.20    3.50
  -1  -6  -2   46.60    4.40
  -1  -6  -2   47.00    3.50
   1   6   2   39.40    4.10
   1   6   2   46.20    4.50
  -2  -6  -2 2379.86  161.28
  -2  -6  -2 2408.66  161.08
  -2  -6  -2 2424.66  160.38
  -2  -6  -2 2643.34  160.48
   2   6   2 2537.05  160.78
   2   6   2 2748.53  161.58
  -3  -6  -2 1182.68   78.19
  -3  -6  -2 1299.87   78.29
  -3  -6  -2 1151.98   78.09
  -3  -6  -2 1186.48   78.09
   3   6   2 1228.58   77.89
   3   6   2 1240.48   78.19
  -4  -6  -2  277.27   18.90
  -4  -6  -2  255.17   19.30
  -4  -6  -2  271.17   18.80
  -4  -6  -2  253.37   18.30
  -4  -6  -2  272.17   18.80
   4   6   2  283.87   18.70
   4   6   2  285.17   18.80
  -5  -6  -2    2.50    1.30
  -5  -6  -2    3.40    1.50
  -5  -6  -2    5.80    1.90
  -5  -6  -2    6.10    2.30
   5   6   2    6.20    1.80
   5   6   2    3.60    1.50
  -6  -6  -2  518.15   36.40
  -6  -6  -2  600.04   37.20
  -6  -6  -2  547.25   36.60
  -6  -6  -2  505.75   35.00
  -6  -6  -2  501.65   36.20
   6   6   2  544.25   37.00
   6   6   2  568.64   36.40
  -7  -6  -2  213.78   15.60
  -7  -6  -2  178.38   13.20
  -7  -6  -2  195.48   15.20
  -7  -6  -2  200.78   15.30
  -7  -6  -2  208.58   15.20
   7   6   2  179.38   14.50
   7   6   2  219.88   15.10
  -8  -6  -2  272.17   19.20
  -8  -6  -2  253.17   18.70
  -8  -6  -2  233.08   18.60
  -8  -6  -2  238.38   16.10
  -8  -6  -2  228.28   18.50
   8   6   2  257.57   18.50
   8   6   2  246.88   18.10
  -9  -6  -2   60.49    8.40
  -9  -6  -2   52.99    6.50
  -9  -6  -2   75.59   10.00
  -9  -6  -2   48.50    8.00
   9   6   2   49.80    6.20
 -10  -6  -2  177.58   15.00
 -10  -6  -2  191.68   15.20
 -10  -6  -2  192.18   15.10
 -10  -6  -2  175.68   15.00
  10   6   2  169.28   14.60
  10   6   2  152.08   13.80
 -11  -6  -2   63.89    9.20
 -11  -6  -2   60.89    7.70
 -11  -6  -2   79.29   10.70
 -11  -6  -2   84.59   11.50
  11   6   2   64.09    7.80
 -12  -6  -2    2.20    3.20
 -12  -6  -2   -3.20    2.20
 -12  -6  -2   -1.00    2.70
 -12  -6  -2    0.60    2.70
  12   6   2    7.90    3.30
  11  -7  -2    1.30    2.60
  11  -7  -2    0.20    2.20
 -11   7   2    4.10    3.30
 -11   7   2   -1.20    1.60
 -11   7   2    1.10    3.10
  10  -7  -2    3.50    2.30
  10  -7  -2    3.90    2.10
 -10   7   2    4.10    2.20
 -10   7   2    1.30    1.80
 -10   7   2    5.30    3.40
 -10   7   2    3.50    2.90
   9  -7  -2    2.20    1.60
   9  -7  -2    1.10    1.80
  -9   7   2    2.80    2.90
  -9   7   2    4.20    2.00
  -9   7   2    3.30    3.60
   8  -7  -2    4.20    2.00
   8  -7  -2    0.40    1.40
  -8   7   2    1.60    1.40
  -8   7   2   -0.80    1.80
  -8   7   2    1.60    1.50
  -8   7   2    1.00    2.10
   7  -7  -2    2.80    1.50
   7  -7  -2    4.10    1.70
  -7   7   2    5.50    1.70
  -7   7   2    3.00    2.70
  -7   7   2    3.80    1.50
  -7   7   2    5.00    2.70
   6  -7  -2    0.50    1.10
   6  -7  -2    0.20    1.00
  -6   7   2    1.90    2.00
  -6   7   2   -1.20    0.70
  -6   7   2   -2.40    1.60
  -6   7   2    1.70    1.20
   5  -7  -2    0.50    1.00
  -5   7   2    1.40    1.80
  -5   7   2    1.90    1.00
  -5   7   2    2.80    1.00
  -5   7   2    5.90    2.70
   4  -7  -2    0.20    0.70
   4  -7  -2   -2.90    1.20
   4  -7  -2    0.10    0.30
  -4   7   2    0.80    0.60
  -4   7   2    0.00    1.40
  -4   7   2   -0.10    1.40
   3  -7  -2    0.70    0.60
   3  -7  -2    9.00    2.80
   3  -7  -2    2.30    0.80
  -3   7   2    1.30    0.60
  -3   7   2    1.60    1.60
  -3   7   2   -0.60    1.30
   2  -7  -2    2.40    2.00
   2  -7  -2    0.80    0.50
   2  -7  -2    1.70    1.20
   2  -7  -2    0.70    0.80
  -2   7   2    2.90    1.80
  -2   7   2    2.60    1.70
   1  -7  -2    9.40    2.00
   1  -7  -2    6.50    2.00
   1  -7  -2    7.50    1.90
   1  -7  -2   11.10    2.80
  -1   7   2    8.90    2.60
  -1   7   2    5.70    2.10
   0  -7  -2    0.70    0.30
   0  -7  -2   -0.90    0.60
   0  -7  -2    1.10    1.10
   0  -7  -2    1.10    1.20
   0  -7  -2   -0.10    0.60
   0   7   2    0.30    1.00
  -1  -7  -2    2.20    1.30
  -1  -7  -2    3.50    1.10
  -1  -7  -2    2.50    1.40
  -1  -7  -2    3.00    1.70
  -1  -7  -2    2.30    0.70
  -1  -7  -2    2.50    0.70
   1   7   2    1.70    1.10
   1   7   2    3.10    1.40
  -2  -7  -2    0.20    0.90
  -2  -7  -2    0.10    0.90
  -2  -7  -2    2.30    1.20
  -2  -7  -2    1.30    0.90
  -2  -7  -2    0.00    0.60
  -2  -7  -2    0.70    0.70
   2   7   2    1.50    1.20
   2   7   2    0.80    1.00
  -3  -7  -2    2.80    1.60
  -3  -7  -2    2.00    1.10
  -3  -7  -2    2.00    1.00
  -3  -7  -2    5.70    1.40
  -3  -7  -2    5.70    1.50
   3   7   2    8.10    1.80
   3   7   2    4.10    1.10
  -4  -7  -2    1.70    0.90
  -4  -7  -2    3.10    1.20
  -4  -7  -2    1.50    1.20
  -4  -7  -2    0.90    1.10
  -4  -7  -2    4.80    2.00
   4   7   2    3.60    1.40
   4   7   2    1.70    1.10
  -5  -7  -2    4.70    2.20
  -5  -7  -2    3.10    1.50
  -5  -7  -2    3.10    1.50
  -5  -7  -2    0.80    0.90
  -5  -7  -2    3.80    1.60
   5   7   2    2.10    1.30
   5   7   2    5.70    1.70
  -6  -7  -2    1.50    1.00
  -6  -7  -2    2.50    1.70
  -6  -7  -2    5.50    2.20
  -6  -7  -2    7.30    2.60
  -6  -7  -2    4.50    1.90
   6   7   2    0.50    1.30
   6   7   2    0.90    1.40
  -7  -7  -2    2.80    1.60
  -7  -7  -2    0.80    1.60
  -7  -7  -2    1.10    1.40
  -7  -7  -2    1.10    1.90
   7   7   2    0.40    1.40
   7   7   2    1.60    1.40
  -8  -7  -2   -1.50    1.40
  -8  -7  -2    2.30    1.70
  -8  -7  -2    0.90    1.80
  -8  -7  -2    3.70    1.90
  -8  -7  -2    2.00    0.70
   8   7   2    6.70    2.00
   8   7   2   -0.40    1.40
  -9  -7  -2    7.30    3.30
  -9  -7  -2    5.40    2.80
  -9  -7  -2    9.10    3.00
  -9  -7  -2    8.50    2.90
   9   7   2    1.50    2.50
   9   7   2    4.60    2.00
 -10  -7  -2    1.30    2.70
 -10  -7  -2    2.70    2.80
 -10  -7  -2    6.10    2.90
 -10  -7  -2    2.20    2.50
  10   7   2    3.00    2.20
  10   7   2    3.60    2.10
 -11  -7  -2    5.50    3.20
 -11  -7  -2   -1.90    2.30
 -11  -7  -2   -0.70    2.20
 -11  -7  -2    2.30    3.20
  11   7   2   -3.60    2.30
  11  -8  -2   18.40    4.50
  11  -8  -2   21.30    4.70
 -11   8   2   22.90    6.40
 -11   8   2   21.90    6.10
 -11   8   2   17.20    4.10
  10  -8  -2  101.19   10.30
  10  -8  -2  127.29   10.50
 -10   8   2  114.89   11.80
 -10   8   2  117.89    9.90
 -10   8   2  124.59   13.40
 -10   8   2  107.19   12.20
   9  -8  -2    2.00    2.10
   9  -8  -2    1.40    1.70
  -9   8   2   -2.00    2.20
  -9   8   2   -0.10    1.40
  -9   8   2    1.90    2.00
  -9   8   2    1.70    3.00
   8  -8  -2   29.50    4.60
   8  -8  -2   26.90    4.70
  -8   8   2   26.10    6.20
  -8   8   2   35.60    7.10
  -8   8   2   23.70    4.00
  -8   8   2   31.40    4.40
   7  -8  -2   23.70    3.90
   7  -8  -2   19.20    3.70
  -7   8   2   19.20    3.20
  -7   8   2   13.20    2.70
  -7   8   2   15.80    4.60
  -7   8   2   11.90    4.20
   6  -8  -2  457.65   32.10
  -6   8   2  491.15   31.80
  -6   8   2  467.35   34.60
  -6   8   2  500.95   32.00
  -6   8   2  479.05   35.20
   5  -8  -2  281.87   19.10
  -5   8   2  283.97   22.20
  -5   8   2  274.77   18.70
  -5   8   2  279.37   21.70
   4  -8  -2  360.96   24.90
   4  -8  -2  348.87   24.50
  -4   8   2  396.66   24.60
  -4   8   2  410.36   24.70
  -4   8   2  371.16   27.60
  -4   8   2  375.46   28.00
   3  -8  -2   11.50    3.30
   3  -8  -2    9.60    1.50
   3  -8  -2    2.50    3.40
   3  -8  -2    9.20    1.70
  -3   8   2   12.60    3.50
  -3   8   2    6.60    2.80
   2  -8  -2    7.40    2.40
   2  -8  -2    6.00    1.60
   2  -8  -2    7.00    2.10
  -2   8   2    7.30    2.80
  -2   8   2    7.10    2.70
   1  -8  -2  581.34   36.50
   1  -8  -2  502.25   36.60
   1  -8  -2  510.75   34.90
   1  -8  -2  534.25   35.30
  -1   8   2  515.25   36.10
  -1   8   2  516.55   36.40
   0  -8  -2   14.20    3.60
   0  -8  -2   16.80    3.20
   0  -8  -2   20.50    3.10
   0  -8  -2   15.50    3.60
   0   8   2   18.70    3.90
  -1  -8  -2  492.05   32.20
  -1  -8  -2  505.55   35.00
  -1  -8  -2  496.55   32.20
  -1  -8  -2  496.75   34.20
  -1  -8  -2  503.15   33.90
  -1  -8  -2  492.25   33.20
   1   8   2  521.25   34.20
  -2  -8  -2    8.80    1.70
  -2  -8  -2    5.00    2.30
  -2  -8  -2   10.00    2.60
  -2  -8  -2   11.10    2.20
  -2  -8  -2    9.50    1.70
  -2  -8  -2    8.10    2.50
   2   8   2    6.00    2.00
  -3  -8  -2    9.40    2.00
  -3  -8  -2    9.90    2.80
  -3  -8  -2    9.20    2.40
  -3  -8  -2   10.60    2.30
  -3  -8  -2   10.40    2.00
   3   8   2   10.40    2.50
  -4  -8  -2  346.77   25.20
  -4  -8  -2  338.27   26.20
  -4  -8  -2  406.96   25.50
  -4  -8  -2  384.66   25.60
  -4  -8  -2  370.66   25.60
   4   8   2  379.66   25.00
   4   8   2  377.36   25.70
  -5  -8  -2  253.87   18.10
  -5  -8  -2  245.88   17.90
  -5  -8  -2  248.48   18.90
  -5  -8  -2  242.88   17.90
  -5  -8  -2  238.38   17.60
   5   8   2  273.47   18.20
   5   8   2  252.17   17.70
  -6  -8  -2  491.85   33.50
  -6  -8  -2  516.65   34.50
  -6  -8  -2  455.35   33.40
  -6  -8  -2  479.55   33.50
  -6  -8  -2  476.05   32.50
   6   8   2  498.65   33.40
   6   8   2  507.55   33.20
  -7  -8  -2   16.40    4.30
  -7  -8  -2   16.10    3.90
  -7  -8  -2   18.10    4.00
  -7  -8  -2   17.00    2.60
  -7  -8  -2   10.10    3.10
   7   8   2   18.90    3.70
  -8  -8  -2   37.40    6.20
  -8  -8  -2   32.00    6.50
  -8  -8  -2   30.20    5.60
  -8  -8  -2   41.90    6.90
   8   8   2   37.80    6.20
  -9  -8  -2    4.90    2.70
  -9  -8  -2   -1.60    1.70
  -9  -8  -2    0.50    2.60
  -9  -8  -2   -0.10    1.50
   9   8   2   -1.60    1.60
 -10  -8  -2  123.29   11.90
 -10  -8  -2  135.99   12.20
 -10  -8  -2  135.09   12.40
 -10  -8  -2  159.18   12.90
  10   8   2  106.29   10.90
  10   8   2  120.09   11.60
 -11  -8  -2   33.20    7.30
 -11  -8  -2   26.90    5.90
 -11  -8  -2   26.30    5.70
 -11  -8  -2   22.40    6.00
  11   8   2   35.20    6.50
  10  -9  -2    0.30    1.60
  10  -9  -2   -1.10    2.20
 -10   9   2    1.00    1.60
 -10   9   2    4.30    1.90
 -10   9   2    7.60    3.40
   9  -9  -2    3.60    2.00
   9  -9  -2    4.00    2.00
  -9   9   2   -0.30    1.40
  -9   9   2    5.90    3.30
  -9   9   2    5.20    3.90
  -9   9   2    4.50    1.80
   8  -9  -2    0.70    1.70
   8  -9  -2   -0.50    1.30
  -8   9   2    0.40    2.10
  -8   9   2    4.60    2.80
  -8   9   2    0.90    1.20
  -8   9   2    2.30    1.20
   7  -9  -2    4.00    1.80
   7  -9  -2    6.40    2.00
  -7   9   2   18.00    4.60
  -7   9   2    8.00    1.80
  -7   9   2    8.20    3.40
  -7   9   2    6.40    1.60
   6  -9  -2    0.60    1.00
  -6   9   2   -1.60    1.60
  -6   9   2    0.80    0.80
  -6   9   2   -1.30    2.10
   5  -9  -2   -0.20    0.30
   5  -9  -2    0.50    0.40
   5  -9  -2   -1.00    0.70
  -5   9   2   -0.10    0.70
  -5   9   2   -0.40    1.90
  -5   9   2    0.00    0.60
  -5   9   2    1.40    2.40
   4  -9  -2    0.30    0.70
  -4   9   2   -0.40    0.40
  -4   9   2   -0.80    1.70
  -4   9   2   -0.20    2.00
  -4   9   2    0.30    0.40
   3  -9  -2    4.80    1.30
   3  -9  -2    4.30    2.20
  -3   9   2    7.00    3.00
  -3   9   2    8.10    3.00
   2  -9  -2    0.40    1.20
   2  -9  -2    1.20    1.40
   2  -9  -2   -0.40    0.90
  -2   9   2    0.50    1.70
  -2   9   2   -0.10    1.70
   1  -9  -2    3.80    1.70
   1  -9  -2    2.80    2.00
   1  -9  -2    1.30    1.60
   1  -9  -2    3.10    1.90
  -1   9   2    2.80    1.90
   0  -9  -2    4.80    1.90
   0  -9  -2    3.00    1.40
   0  -9  -2    2.60    1.80
   0  -9  -2    6.30    2.50
   0   9   2    1.50    1.70
  -1  -9  -2    5.80    2.10
  -1  -9  -2    6.00    1.70
  -1  -9  -2    3.40    0.80
  -1  -9  -2    2.90    2.00
  -1  -9  -2    4.30    0.90
   1   9   2    6.30    2.30
  -2  -9  -2   -1.60    1.20
  -2  -9  -2   -0.10    0.60
  -2  -9  -2   -0.40    0.50
  -2  -9  -2   -1.10    0.80
  -2  -9  -2    1.00    1.50
   2   9   2   -0.40    1.00
  -3  -9  -2   -0.20    0.80
  -3  -9  -2    2.20    1.70
  -3  -9  -2    0.20    1.10
  -3  -9  -2   -2.30    1.00
  -3  -9  -2   -0.10    1.10
  -3  -9  -2    0.10    0.80
   3   9   2   -0.10    1.30
  -4  -9  -2    1.70    1.30
  -4  -9  -2   -1.90    1.30
  -4  -9  -2   -0.40    1.10
  -4  -9  -2    0.90    1.20
  -4  -9  -2   -0.60    0.90
   4   9   2    1.60    1.10
  -5  -9  -2    0.30    1.70
  -5  -9  -2   -1.30    0.80
  -5  -9  -2   -2.10    1.00
  -5  -9  -2   -1.90    1.00
  -5  -9  -2   -1.40    1.00
   5   9   2   -0.40    0.90
   5   9   2   -1.00    1.00
  -6  -9  -2    0.60    1.40
  -6  -9  -2   -0.10    1.30
  -6  -9  -2   -0.90    1.00
  -6  -9  -2   -3.40    1.40
  -6  -9  -2    1.30    1.60
   6   9   2    0.10    1.20
   6   9   2   -1.10    1.10
  -7  -9  -2    5.30    2.40
  -7  -9  -2    4.40    1.70
  -7  -9  -2    8.20    2.20
  -7  -9  -2    6.90    2.40
   7   9   2    9.90    2.60
   7   9   2   11.00    2.40
  -8  -9  -2    0.90    0.90
  -8  -9  -2    3.00    2.40
  -8  -9  -2    4.20    2.40
  -8  -9  -2    0.70    1.90
  -8  -9  -2    3.50    2.20
   8   9   2    1.30    2.00
   8   9   2    3.90    2.60
  -9  -9  -2    2.30    2.10
  -9  -9  -2   -0.20    2.20
  -9  -9  -2    0.30    2.40
  -9  -9  -2    0.30    0.50
  -9  -9  -2    2.70    2.10
   9   9   2    0.40    2.10
   9   9   2    5.40    2.50
 -10  -9  -2   -4.60    2.20
 -10  -9  -2    3.60    2.70
 -10  -9  -2    1.30    2.50
 -10  -9  -2   -2.20    2.30
  10   9   2    0.10    2.20
  10 -10  -2   31.70    5.50
  10 -10  -2   26.50    5.20
 -10  10   2   27.40    4.50
 -10  10   2   24.00    6.90
 -10  10   2   13.30    5.90
   9 -10  -2    6.90    2.60
   9 -10  -2    1.60    1.70
  -9  10   2    0.60    3.20
  -9  10   2   -4.10    2.50
  -9  10   2    3.00    1.80
  -9  10   2    2.60    1.70
   8 -10  -2   10.80    3.10
  -8  10   2    9.60    2.10
  -8  10   2    9.90    4.20
  -8  10   2    8.70    4.60
   7 -10  -2  119.59    9.10
   7 -10  -2  104.19    9.40
  -7  10   2  116.49    8.40
  -7  10   2  110.39    8.40
  -7  10   2   91.49   11.40
  -7  10   2  112.79   14.00
   6 -10  -2  203.28   14.10
  -6  10   2  201.68   18.00
  -6  10   2  181.28   17.20
  -6  10   2  202.28   14.10
   5 -10  -2   16.70    2.00
   5 -10  -2   15.40    1.60
  -5  10   2   16.20    1.40
  -5  10   2   14.10    1.50
  -5  10   2   18.40    5.40
   4 -10  -2  527.15   36.10
  -4  10   2  558.44   39.50
  -4  10   2  586.84   40.40
   3 -10  -2   34.00    5.70
   3 -10  -2   39.20    4.00
   3 -10  -2   44.40    7.30
  -3  10   2   42.20    7.00
  -3  10   2   45.70    7.70
   2 -10  -2  289.67   20.70
   2 -10  -2  277.87   22.20
   2 -10  -2  275.37   19.80
  -2  10   2  295.17   22.20
  -2  10   2  277.07   21.70
   1 -10  -2  776.62   47.30
   1 -10  -2  656.93   49.10
   1 -10  -2  712.23   47.10
  -1  10   2  681.23   48.40
   0 -10  -2   72.79    7.10
   0 -10  -2   86.59    7.00
   0 -10  -2   72.79    8.40
   0  10   2   71.69    7.80
  -1 -10  -2   30.40    5.10
  -1 -10  -2   33.20    5.80
  -1 -10  -2   34.90    6.30
  -1 -10  -2   33.60    4.50
  -1 -10  -2   30.00    2.40
  -1 -10  -2   32.70    2.40
   1  10   2   32.80    5.30
  -2 -10  -2 1214.28   83.19
  -2 -10  -2 1206.58   79.69
  -2 -10  -2 1215.68   80.69
  -2 -10  -2 1282.97   79.69
  -2 -10  -2 1236.68   81.89
  -2 -10  -2 1318.47   82.19
  -3 -10  -2  197.38   13.90
  -3 -10  -2  203.08   14.10
  -3 -10  -2  198.18   15.90
  -3 -10  -2  179.28   16.50
  -3 -10  -2  203.98   14.90
  -3 -10  -2  217.08   15.90
  -4 -10  -2  539.05   37.50
  -4 -10  -2  606.24   38.90
  -4 -10  -2  530.95   38.10
  -4 -10  -2  593.64   39.70
  -4 -10  -2  582.14   37.80
   4  10   2  558.74   38.70
  -5 -10  -2  422.66   29.00
  -5 -10  -2  435.96   30.20
  -5 -10  -2  408.86   28.30
  -5 -10  -2  408.66   28.60
  -5 -10  -2  407.96   28.80
   5  10   2  428.86   29.20
   5  10   2  396.36   28.00
  -6 -10  -2   44.50    5.20
  -6 -10  -2   37.50    4.80
  -6 -10  -2   50.69    6.30
  -6 -10  -2   41.30    5.20
  -6 -10  -2   46.40    4.80
   6  10   2   41.90    4.70
   6  10   2   44.20    5.40
  -7 -10  -2    7.40    2.10
  -7 -10  -2    8.00    2.50
  -7 -10  -2   15.70    4.40
  -7 -10  -2    6.50    2.70
   7  10   2    9.50    2.70
  -8 -10  -2   73.59    7.90
  -8 -10  -2   79.79    8.10
  -8 -10  -2   77.59    8.70
  -8 -10  -2   71.89    7.50
  -8 -10  -2   66.19    5.90
   8  10   2   64.79    7.00
   8  10   2   77.49    7.80
  -9 -10  -2    3.60    2.80
  -9 -10  -2    6.20    1.40
  -9 -10  -2    5.10    2.60
  -9 -10  -2    2.70    2.60
  -9 -10  -2    4.80    3.40
   9  10   2    6.70    2.80
   9  10   2    4.80    3.50
   9 -11  -2    1.90    1.70
   9 -11  -2   -3.90    1.80
  -9  11   2    2.60    1.80
  -9  11   2    6.10    3.80
  -9  11   2   -1.20    3.30
   8 -11  -2    3.20    2.10
   8 -11  -2    0.00    1.20
  -8  11   2    0.90    3.00
  -8  11   2    1.70    1.10
  -8  11   2    2.20    3.00
  -8  11   2   -1.50    1.00
  -7  11   2   -0.80    2.20
  -7  11   2   -0.90    0.80
  -7  11   2    1.10    0.90
  -7  11   2   -3.20    2.00
  -6  11   2    1.70    2.70
  -6  11   2    1.50    4.10
  -6  11   2    1.60    0.30
  -6  11   2    1.60    0.40
   5 -11  -2   -1.50    0.60
  -5  11   2    2.50    2.30
  -5  11   2   -0.30    2.20
  -4  11   2    8.00    3.60
  -4  11   2    6.10    3.30
   3 -11  -2    3.00    1.80
   3 -11  -2    8.40    3.20
   3 -11  -2    4.70    1.70
  -3  11   2    1.30    2.30
  -3  11   2    4.80    2.70
   2 -11  -2   -1.30    1.00
   2 -11  -2    1.60    1.50
   2 -11  -2    0.90    2.10
  -2  11   2   -0.70    2.10
   1 -11  -2   -0.90    1.10
   1 -11  -2    3.00    2.50
   1 -11  -2    0.70    1.40
  -1  11   2    1.30    2.20
   0 -11  -2    0.60    1.20
   0 -11  -2    0.40    1.40
   0 -11  -2    3.10    2.60
   0  11   2    3.10    2.30
  -1 -11  -2    2.00    2.40
  -1 -11  -2    4.10    2.10
  -2 -11  -2    4.20    1.10
  -2 -11  -2    2.80    1.50
  -2 -11  -2    4.80    2.30
  -2 -11  -2    3.10    1.00
  -2 -11  -2   -1.60    2.00
  -3 -11  -2    1.00    1.00
  -3 -11  -2    1.20    1.00
  -3 -11  -2    1.90    1.60
  -3 -11  -2    4.30    2.30
  -3 -11  -2    5.20    2.80
  -3 -11  -2   -0.60    2.00
   3  11   2    0.40    1.60
  -4 -11  -2   -1.00    1.00
  -4 -11  -2   -3.00    1.60
  -4 -11  -2    0.60    1.10
  -4 -11  -2   -0.20    2.00
  -4 -11  -2   -1.80    0.80
  -4 -11  -2    4.40    2.00
   4  11   2    2.50    1.80
  -5 -11  -2    2.40    1.50
  -5 -11  -2    2.80    1.50
  -5 -11  -2    2.80    1.70
  -5 -11  -2    3.30    2.10
  -5 -11  -2    2.40    2.50
   5  11   2    0.50    2.10
  -6 -11  -2    4.30    2.80
  -6 -11  -2   -0.50    1.40
  -6 -11  -2    1.00    1.40
  -6 -11  -2    2.90    1.90
  -6 -11  -2    0.30    1.60
   6  11   2    1.40    1.40
  -7 -11  -2    5.30    1.60
  -7 -11  -2   -1.20    1.40
  -7 -11  -2   -2.10    1.20
  -7 -11  -2   -2.20    2.10
  -7 -11  -2   -0.10    1.80
   7  11   2    2.60    2.60
   7  11   2   -0.10    1.30
  -8 -11  -2    1.30    1.70
  -8 -11  -2   -1.00    1.40
  -8 -11  -2    3.10    3.30
  -8 -11  -2   -2.30    1.80
   8  11   2    0.20    2.40
   8  11   2    1.40    2.00
  -9 -11  -2   -0.40    2.10
  -9 -11  -2   -1.20    2.40
  -9 -11  -2    1.70    2.00
   9  11   2    0.40    2.10
   8 -12  -2   54.99    6.30
  -8  12   2   52.39   10.30
  -8  12   2   49.60    4.60
  -8  12   2   52.49    4.20
  -8  12   2   60.69   10.60
  -7  12   2    0.60    3.20
  -7  12   2    3.50    3.60
  -6  12   2  289.57   24.90
  -6  12   2  317.47   25.80
   5 -12  -2    6.40    1.50
  -5  12   2    8.20    4.20
  -5  12   2    3.60    3.20
   4 -12  -2   50.49    8.00
   4 -12  -2   59.19    5.40
  -4  12   2   71.89    8.70
  -4  12   2   63.79    9.90
   3 -12  -2  141.79   10.90
   3 -12  -2  149.19   14.00
   3 -12  -2  126.29   11.70
  -3  12   2  143.39   13.50
   2 -12  -2    3.90    3.10
   2 -12  -2    5.10    2.20
   2 -12  -2    7.30    2.50
   1 -12  -2   10.00    2.70
   1 -12  -2    6.40    2.60
   1 -12  -2    3.80    3.40
  -1  12   2    7.90    3.50
   0 -12  -2   74.79    9.30
   0 -12  -2   83.89    7.90
   0 -12  -2   80.49    7.20
   0  12   2   68.79    8.20
  -1 -12  -2   34.80    4.30
  -1 -12  -2   34.80    6.00
  -1 -12  -2   37.30    7.20
  -2 -12  -2   18.90    5.10
  -2 -12  -2   19.00    3.60
  -2 -12  -2   14.50    4.10
  -2 -12  -2   13.00    1.60
  -2 -12  -2   13.60    1.60
  -3 -12  -2   44.20    7.20
  -3 -12  -2   40.00    4.60
  -3 -12  -2   30.40    3.30
  -3 -12  -2   39.60    7.60
  -3 -12  -2   34.60    3.50
  -4 -12  -2   77.09    6.50
  -4 -12  -2   89.79    9.00
  -4 -12  -2   80.39    7.50
  -4 -12  -2   71.39    9.30
  -4 -12  -2   74.99    6.70
   4  12   2   80.49    8.60
  -5 -12  -2  150.78   12.10
  -5 -12  -2  168.88   13.10
  -5 -12  -2  163.88   14.30
  -5 -12  -2  144.79   14.60
  -5 -12  -2  159.58   14.00
  -6 -12  -2   49.80    5.80
  -6 -12  -2   44.90    5.30
  -6 -12  -2   46.00    5.70
  -6 -12  -2   41.70    5.00
  -6 -12  -2   55.69    6.90
   6  12   2   52.79    7.60
  -7 -12  -2    3.30    2.10
  -7 -12  -2    7.90    3.00
  -7 -12  -2    2.50    2.10
  -7 -12  -2    9.60    4.10
   7  12   2    5.70    2.90
  -8 -12  -2   51.99    7.80
  -8 -12  -2   59.59    5.80
  -8 -12  -2   50.59    6.60
  -8 -12  -2   60.69    6.60
  -8 -12  -2   76.09    8.80
   8  12   2   49.90    5.90
  -7  13   2   -1.50    2.40
  -7  13   2   -2.30    2.40
  -6  13   2   12.80    5.00
  -6  13   2   -0.80    2.90
   5 -13  -2    3.30    2.50
   5 -13  -2    9.80    1.90
  -5  13   2   16.90    5.50
  -5  13   2   10.40    3.70
   4 -13  -2    2.20    1.30
   4 -13  -2   -0.40    2.20
  -4  13   2    4.10    3.30
   3 -13  -2   -2.00    1.80
   3 -13  -2    1.80    1.50
   3 -13  -2   -2.40    2.60
  -3  13   2    2.60    2.70
   2 -13  -2    0.80    3.00
   2 -13  -2    3.00    2.20
   2 -13  -2    2.90    2.00
  -2  13   2   -2.80    1.90
   1 -13  -2   -1.30    1.30
   1 -13  -2   -2.20    1.30
  -1  13   2    0.80    2.30
   0 -13  -2   -1.20    1.30
   0 -13  -2    1.30    2.50
   0 -13  -2   -0.10    1.90
  -1 -13  -2    2.20    2.60
  -1 -13  -2   -0.90    1.80
  -1 -13  -2   -1.70    1.20
  -2 -13  -2   -1.70    1.40
  -2 -13  -2    0.80    0.50
  -2 -13  -2   -1.80    2.40
  -3 -13  -2    1.20    1.00
  -3 -13  -2   -0.10    1.50
  -3 -13  -2   -0.10    0.70
  -3 -13  -2    3.70    3.20
  -3 -13  -2   -3.50    1.80
  -4 -13  -2    2.30    2.70
  -4 -13  -2    0.50    1.10
  -4 -13  -2    1.20    1.30
  -4 -13  -2    0.60    1.70
  -4 -13  -2    1.90    4.00
  -5 -13  -2    1.60    2.00
  -5 -13  -2    5.10    1.80
  -5 -13  -2    7.50    3.60
  -5 -13  -2    4.50    1.90
  -5 -13  -2   -0.30    3.50
   5  13   2    7.70    3.60
  -6 -13  -2   -5.20    3.20
  -6 -13  -2    0.40    1.80
  -6 -13  -2    0.20    2.30
  -6 -13  -2    5.70    3.60
  -6 -13  -2    2.00    1.50
   6  13   2    1.80    3.40
  -7 -13  -2   -1.70    2.20
  -7 -13  -2   -2.50    2.50
  -7 -13  -2    4.00    3.50
  -7 -13  -2    0.70    2.00
  -7 -13  -2   -0.90    1.70
   6 -14  -2   16.00    4.60
   6 -14  -2   20.50    1.70
  -6  14   2   18.70    6.90
  -6  14   2   16.30    5.50
   5 -14  -2   -0.70    1.00
   5 -14  -2    0.80    2.30
  -5  14   2    4.50    4.10
   4 -14  -2   58.99    6.50
   4 -14  -2   49.60    5.20
  -4  14   2   49.10    9.30
   3 -14  -2  273.47   20.30
   3 -14  -2  284.67   21.20
  -3  14   2  281.47   23.60
   2 -14  -2   66.99   12.30
   2 -14  -2   74.89    7.50
   2 -14  -2   65.49    7.00
  -2  14   2   70.89   10.80
   1 -14  -2  112.79   13.00
   1 -14  -2  105.49   10.20
   1 -14  -2  113.39    9.90
  -1  14   2  113.19   11.70
   0 -14  -2  164.98   13.50
   0 -14  -2  168.78   14.20
   0 -14  -2  172.18   16.60
  -1 -14  -2   44.30    5.50
  -1 -14  -2   55.19    8.10
  -1 -14  -2   53.09    9.50
  -2 -14  -2    7.80    3.20
  -2 -14  -2   10.50    4.70
  -2 -14  -2    6.50    2.50
  -3 -14  -2  106.09    7.80
  -3 -14  -2   91.39   10.60
  -3 -14  -2  129.79   13.10
  -3 -14  -2  110.99    7.70
  -4 -14  -2   91.49    7.00
  -4 -14  -2   72.59    6.80
  -4 -14  -2  100.49    8.80
  -4 -14  -2   86.99   11.20
  -4 -14  -2   90.99    9.80
  -5 -14  -2   89.29    7.50
  -5 -14  -2   89.39    7.80
  -5 -14  -2   83.09   10.30
  -5 -14  -2   92.59    9.00
   4 -15  -2   -1.50    1.30
   4 -15  -2    2.40    2.50
  -4  15   2   -3.20    2.90
   3 -15  -2    2.60    1.90
   3 -15  -2   -1.70    1.80
  -3  15   2    4.60    3.90
   2 -15  -2   -0.10    2.00
   2 -15  -2   -0.10    1.60
  -2  15   2    4.10    3.20
   1 -15  -2    0.50    2.70
   1 -15  -2   -2.60    1.80
   0 -15  -2    3.40    2.20
   0 -15  -2   -0.60    2.30
  -1 -15  -2    9.30    3.50
  -2 -15  -2    1.30    2.90
  -2 -15  -2   -0.40    2.00
  -3 -15  -2    4.30    2.10
  -3 -15  -2    5.20    3.30
  -2 -14   3   12.30    4.10
  -2 -14   3   18.10    5.30
  -2 -14   3   12.30    3.90
  -2 -14   3   12.60    2.80
  -1 -14   3   23.90    2.70
  -1 -14   3   19.60    5.20
  -1 -14   3   18.50    5.60
  -1 -14   3   23.50    2.60
   0 -14   3    6.10    3.70
   0 -14   3    9.60    3.20
   1 -14   3    0.90    2.50
   1 -14   3   -5.00    2.10
   2 -14   3   58.29    7.50
   2 -14   3   62.89    9.30
   3 -14   3   14.50    4.60
   3 -14   3   19.30    6.10
   4 -14   3   49.99    7.50
   4 -14   3   43.60    8.00
   4  13  -3   -1.70    1.20
  -4 -13   3    2.00    1.70
  -4 -13   3    3.40    2.80
  -4 -13   3   -2.70    2.90
  -4 -13   3   -3.00    1.80
   3  13  -3    1.40    1.20
  -3 -13   3    1.80    3.20
  -3 -13   3    1.80    1.80
  -3 -13   3   -2.40    2.10
   2  13  -3   -0.40    0.90
  -2 -13   3    1.00    2.40
  -2 -13   3    1.10    1.40
  -2 -13   3    1.80    2.80
  -1 -13   3    2.20    1.40
  -1 -13   3    2.20    2.70
  -1 -13   3    1.00    2.80
   0 -13   3    0.40    2.20
   0 -13   3    1.00    0.80
   0 -13   3    0.30    2.20
   1 -13   3    0.00    2.30
   1 -13   3    0.00    2.30
   2 -13   3   -0.50    2.20
   2 -13   3    1.90    2.30
   3 -13   3   -2.30    2.20
   3 -13   3    2.00    2.20
   4 -13   3    1.00    2.30
   4 -13   3   -2.80    2.40
   5 -13   3    8.40    2.80
   5 -13   3    8.10    3.90
   6 -13   3    1.30    2.30
   6 -13   3   -2.70    2.50
   6 -13   3   -1.20    1.90
   5  12  -3    5.40    1.90
  -5 -12   3    1.90    1.80
  -5 -12   3   -1.10    2.50
  -5 -12   3   -3.40    2.50
   4  12  -3   15.50    3.30
  -4 -12   3    9.70    4.00
  -4 -12   3   10.10    2.90
  -4 -12   3   11.80    4.10
   3  12  -3   25.80    3.80
  -3 -12   3   35.70    7.10
  -3 -12   3   30.90    5.30
  -3 -12   3   28.40    5.90
   2  12  -3   81.49    6.80
  -2 -12   3   82.29    7.40
  -2 -12   3   78.59    9.10
  -2 -12   3   85.89   10.70
  -2 -12   3   92.69    9.40
   1  12  -3  109.29    7.00
  -1 -12   3   87.89    9.90
  -1 -12   3   88.29   11.90
  -1 -12   3  105.99   10.20
  -1 -12   3   87.69    7.80
   0 -12   3  148.39   10.40
   0 -12   3  128.29   13.00
   0 -12   3  155.88   15.50
   1 -12   3   74.69   10.20
   1 -12   3   84.29    6.00
   2 -12   3   18.00    1.70
   2 -12   3   20.00    5.70
   3 -12   3  326.37   28.90
   4 -12   3  193.98   17.30
   4 -12   3  208.18   19.60
   5 -12   3   29.20    6.10
   6 -12   3  268.47   20.00
   7 -12   3    3.60    1.90
   7 -12   3    3.10    1.80
  -8  12  -3   14.00    1.90
  -8  12  -3   17.80    6.10
   8 -12   3   24.70    3.30
   8 -12   3   20.20    2.80
   7  11  -3    4.90    2.70
  -7 -11   3   -0.20    1.90
  -7 -11   3    0.00    3.10
  -7 -11   3    4.40    3.60
   6  11  -3    0.80    1.80
  -6 -11   3   -0.50    2.40
  -6 -11   3    0.50    2.30
  -6 -11   3   -4.30    1.50
   5  11  -3    1.90    1.70
   5  11  -3   -0.40    2.90
  -5 -11   3   -0.70    2.50
  -5 -11   3   -2.70    2.10
  -5 -11   3    0.60    1.80
   4  11  -3    0.90    1.40
   4  11  -3   -2.10    2.30
  -4 -11   3    4.00    2.60
  -4 -11   3    1.40    2.20
  -4 -11   3   -0.40    1.40
   3  11  -3   -1.60    0.80
  -3 -11   3   -0.60    1.90
  -3 -11   3   -0.60    2.20
  -3 -11   3   -0.50    1.30
   2  11  -3    0.90    1.00
  -2 -11   3    0.70    1.40
  -2 -11   3   -0.50    2.40
   1  11  -3    0.50    0.90
  -1 -11   3   -0.40    1.00
  -1 -11   3   -3.80    2.90
  -1 -11   3   -0.30    1.90
   0  11  -3    1.20    0.60
   0 -11   3    0.10    0.90
   0 -11   3    3.50    2.40
   0 -11   3    2.50    2.60
   1 -11   3   -0.10    1.90
   1 -11   3    1.60    2.00
   1 -11   3   -0.80    0.60
   2 -11   3    1.90    1.80
   2 -11   3    0.50    0.70
   3 -11   3   -0.60    2.20
   3 -11   3    0.50    0.70
   4 -11   3    6.00    2.90
  -6  11  -3    0.80    0.70
  -6  11  -3    1.20    0.80
   6 -11   3    2.90    3.40
   6 -11   3    3.10    1.70
  -7  11  -3   -0.90    1.00
  -7  11  -3    0.40    0.90
  -7  11  -3   -2.60    2.30
   7 -11   3    1.00    1.30
  -8  11  -3    4.40    3.40
  -8  11  -3    0.00    2.30
  -8  11  -3    3.40    1.30
   8 -11   3    0.60    1.00
   8 -11   3    1.40    1.00
  -9  11  -3    1.40    1.70
  -9  11  -3   -0.50    0.80
  -9  11  -3    4.90    3.30
  -9  11  -3    4.20    3.30
   8  10  -3   91.29    9.50
  -8 -10   3   98.29   10.80
  -8 -10   3   97.69    9.70
  -8 -10   3   84.79    9.60
  -8 -10   3  129.19   11.40
   7  10  -3    9.00    3.00
  -7 -10   3   12.90    3.70
  -7 -10   3   12.10    4.40
  -7 -10   3   11.60    4.10
   6  10  -3   93.79   10.20
   6  10  -3   84.69    9.60
  -6 -10   3  100.79    8.90
  -6 -10   3   95.49   10.10
   5  10  -3  120.59   15.00
   5  10  -3  127.09   10.70
  -5 -10   3  142.29   12.60
  -5 -10   3  140.19   11.20
  -5 -10   3  123.19   11.90
   4  10  -3  492.85   34.20
  -4 -10   3  498.65   36.00
  -4 -10   3  509.25   34.60
  -4 -10   3  530.55   36.50
   3  10  -3  204.28   15.00
  -3 -10   3  216.98   15.40
  -3 -10   3  204.78   16.80
  -2 -10   3  443.56   32.60
  -2 -10   3  467.55   31.20
   1  10  -3    1.40    1.00
  -1 -10   3    0.10    1.60
  -1 -10   3    1.60    1.30
  -1 -10   3    2.10    2.10
   0  10  -3   26.30    2.50
   0 -10   3   24.10    5.10
   0 -10   3   27.90    3.90
  -1  10  -3  105.29    7.20
   1 -10   3  109.59    7.90
   1 -10   3  100.79   10.00
   2 -10   3  110.59   10.20
   2 -10   3  101.69    7.50
   3 -10   3   86.49    9.50
   3 -10   3   93.99    6.90
  -4  10  -3   22.50    1.80
  -4  10  -3   22.50    1.80
   4 -10   3   20.70    2.50
  -5  10  -3    1.20    0.70
  -5  10  -3    1.80    1.00
  -6  10  -3   37.00    5.70
  -6  10  -3   27.20    6.20
  -6  10  -3   26.70    2.80
  -6  10  -3   31.60    6.90
   6 -10   3   33.80   10.50
   6 -10   3   33.60    4.90
  -7  10  -3   38.80    3.80
  -7  10  -3   54.89    9.60
  -7  10  -3   47.90    8.20
  -7  10  -3   44.80    4.00
   7 -10   3   38.80    4.00
  -8  10  -3   19.00    6.00
  -8  10  -3   25.30    3.10
  -8  10  -3   26.60    6.60
   8 -10   3   25.00    2.70
  -9  10  -3   34.00    8.10
  -9  10  -3   37.10    4.30
  -9  10  -3   38.90    5.00
  -9  10  -3   38.40    8.00
   9 -10   3   46.10    3.30
 -10  10  -3    2.10    3.50
 -10  10  -3   -0.40    1.50
 -10  10  -3    3.10    3.30
   8   9  -3   -1.50    1.80
  -8  -9   3    3.30    3.20
  -8  -9   3    4.10    2.60
  -8  -9   3    1.20    2.10
   7   9  -3    2.70    2.00
   7   9  -3   -1.00    2.30
  -7  -9   3    5.20    3.00
  -7  -9   3    1.40    2.60
  -7  -9   3    0.70    1.90
   6   9  -3    0.20    1.70
   6   9  -3   -3.50    1.60
  -6  -9   3   -1.40    1.70
  -6  -9   3    1.30    1.70
  -6  -9   3    5.20    2.60
   5   9  -3    1.70    1.30
  -5  -9   3   -1.10    2.10
  -5  -9   3    2.80    2.40
  -5  -9   3   -1.30    1.40
   4   9  -3    1.40    1.70
   4   9  -3    2.30    1.50
  -4  -9   3    0.10    1.70
  -4  -9   3    6.80    2.80
  -4  -9   3    2.00    1.60
   3   9  -3    1.20    1.80
   3   9  -3    2.20    1.40
  -3  -9   3    2.60    1.90
  -3  -9   3    3.80    1.80
   2   9  -3    4.90    1.50
  -2  -9   3    2.20    2.30
  -2  -9   3    5.00    2.00
  -1  -9   3   -1.40    1.00
  -1  -9   3    1.30    1.40
   0   9  -3    2.90    1.00
   0  -9   3    2.30    1.20
   0  -9   3    2.90    2.10
   0  -9   3    3.80    2.40
   1  -9   3    4.00    2.30
   1  -9   3    0.00    0.70
   1  -9   3    1.40    1.80
  -2   9  -3    0.50    0.60
  -2   9  -3    0.00    0.50
   2  -9   3    2.30    2.20
   2  -9   3    2.40    2.00
   2  -9   3   -0.10    0.70
  -3   9  -3   12.70    1.30
  -3   9  -3   10.20    1.20
   3  -9   3   13.90    4.00
   3  -9   3    6.60    2.70
   3  -9   3    6.90    1.50
  -4   9  -3   -1.40    0.70
  -4   9  -3    0.10    0.60
   4  -9   3    2.10    2.20
   4  -9   3    0.00    0.70
  -5   9  -3    0.60    0.90
  -5   9  -3   -0.80    0.60
  -5   9  -3   -1.80    1.80
  -5   9  -3   -1.60    1.50
   5  -9   3   -2.10    1.40
   5  -9   3   -1.70    0.80
  -6   9  -3   -3.60    2.00
  -6   9  -3    0.80    0.90
  -6   9  -3    2.10    2.30
  -6   9  -3   -0.30    0.80
   6  -9   3   -2.90    1.80
   6  -9   3    0.80    1.20
  -7   9  -3    4.30    3.10
  -7   9  -3    9.60    3.70
  -7   9  -3    2.30    1.20
  -7   9  -3    0.10    0.60
   7  -9   3    1.30    1.20
  -8   9  -3   -0.90    1.20
  -8   9  -3    1.80    2.60
  -8   9  -3   -0.60    2.90
  -8   9  -3    1.90    1.40
   8  -9   3   -0.50    0.80
  -9   9  -3    0.60    2.60
  -9   9  -3    8.80    3.90
  -9   9  -3    3.80    1.70
   9  -9   3    1.30    1.10
 -10   9  -3   -0.10    2.50
 -10   9  -3    0.40    1.50
 -10   9  -3   -3.10    1.50
 -10   9  -3    1.40    2.90
  10  -9   3   -1.00    2.20
 -11   9  -3    3.90    3.50
 -11   9  -3    5.40    3.80
   9   8  -3    5.30    3.10
  -9  -8   3   -1.60    2.50
  -9  -8   3    3.50    2.60
  -9  -8   3    3.90    2.90
   8   8  -3   12.80    3.80
   8   8  -3    3.40    3.00
  -8  -8   3    8.80    3.20
  -8  -8   3   12.80    4.20
  -8  -8   3    9.50    3.10
   7   8  -3    1.00    2.30
   7   8  -3    0.80    1.70
  -7  -8   3    3.80    2.40
  -7  -8   3    1.70    2.20
  -7  -8   3   -1.40    2.10
   6   8  -3   28.70    5.10
  -6  -8   3   22.30    4.90
  -6  -8   3   15.90    3.90
  -6  -8   3   17.30    4.20
   5   8  -3  307.07   21.80
  -5  -8   3  301.17   21.90
  -5  -8   3  300.07   22.60
  -5  -8   3  317.07   23.10
   4   8  -3   15.60    3.20
   4   8  -3   14.10    3.50
  -4  -8   3   13.80    3.50
  -4  -8   3   14.00    3.50
  -4  -8   3   25.60    4.20
   3   8  -3    3.10    2.00
   3   8  -3    3.10    1.50
  -3  -8   3    1.90    1.40
  -3  -8   3    3.70    1.80
  -3  -8   3    0.50    1.60
   2   8  -3  325.37   21.30
   2   8  -3  297.67   22.90
  -2  -8   3  313.87   21.40
  -2  -8   3  299.77   22.60
  -2  -8   3  318.67   23.10
  -1  -8   3  176.68   12.60
  -1  -8   3  142.19   13.20
  -1  -8   3  186.88   14.20
   0  -8   3   48.10    7.60
   0  -8   3   41.90    5.10
   0  -8   3   59.69    8.70
   0  -8   3   41.20    4.10
  -1   8  -3  304.87   20.20
   1  -8   3  272.47   23.50
   1  -8   3  329.47   20.80
   1  -8   3  311.97   22.70
  -2   8  -3  753.82   47.50
  -2   8  -3  758.32   47.50
   2  -8   3  740.53   50.49
   2  -8   3  714.53   51.19
   2  -8   3  721.53   47.70
  -3   8  -3   84.79    6.10
  -3   8  -3   82.89    6.20
   3  -8   3   84.69    6.40
   3  -8   3   76.79    9.00
  -4   8  -3  911.71   56.49
  -4   8  -3  865.31   56.19
   4  -8   3  841.02   59.99
   4  -8   3  869.81   56.59
  -5   8  -3   13.90    4.60
  -5   8  -3   15.40    2.40
  -5   8  -3   11.30    3.80
   5  -8   3    7.80    3.70
   5  -8   3   14.30    2.60
   5  -8   3   13.20    3.10
  -6   8  -3  773.32   48.20
  -6   8  -3  637.34   51.29
  -6   8  -3  706.43   50.99
   6  -8   3  754.12   48.40
   6  -8   3  806.12   52.09
  -7   8  -3   46.50    4.40
  -7   8  -3   43.90    8.10
  -7   8  -3   33.80    6.90
  -7   8  -3   41.20    4.30
   7  -8   3   47.40    4.10
  -8   8  -3   97.39    8.00
  -8   8  -3  105.19    8.20
  -8   8  -3   86.19   10.60
  -8   8  -3   94.99   10.60
   8  -8   3   96.69    7.20
  -9   8  -3   30.60    6.90
  -9   8  -3   23.30    9.40
  -9   8  -3   29.80    3.80
   9  -8   3   30.80    2.70
 -10   8  -3  240.18   20.40
 -10   8  -3  235.58   17.80
 -10   8  -3  237.58   17.80
 -10   8  -3  239.48   21.60
  10  -8   3  252.07   19.30
 -11   8  -3    5.90    4.30
 -11   8  -3   -2.30    1.80
 -11   8  -3   -0.10    2.70
 -10  -7   3   -1.80    2.40
 -10  -7   3   -0.80    2.10
 -10  -7   3   -1.40    2.70
 -10  -7   3    1.20    3.00
   9   7  -3    0.20    2.10
  -9  -7   3    3.80    2.80
  -9  -7   3    3.00    2.50
  -9  -7   3    0.40    2.20
   8   7  -3   -1.30    1.70
   8   7  -3    2.40    2.40
  -8  -7   3    5.60    2.80
  -8  -7   3    3.60    2.30
  -8  -7   3   -3.40    2.30
   7   7  -3    2.20    1.70
  -7  -7   3    3.10    2.30
  -7  -7   3    5.30    2.90
   6   7  -3   -0.10    1.60
   6   7  -3    2.10    1.80
  -6  -7   3    2.10    1.90
  -6  -7   3    3.10    1.70
  -6  -7   3    4.90    2.60
   5   7  -3    2.00    1.70
   5   7  -3    0.50    1.40
  -5  -7   3    2.60    1.80
  -5  -7   3    1.40    1.50
   4   7  -3   -0.30    1.30
   4   7  -3    0.90    1.00
  -4  -7   3    2.00    1.40
  -4  -7   3    2.00    1.60
   3   7  -3    0.50    1.00
   3   7  -3   -2.20    0.90
  -3  -7   3    1.50    1.20
   2   7  -3   -1.40    1.50
   2   7  -3    1.00    1.00
  -2  -7   3    1.10    1.00
  -2  -7   3   -1.40    1.00
  -2  -7   3   -0.90    1.10
   1   7  -3    3.20    1.10
  -1  -7   3    4.20    1.70
  -1  -7   3    2.30    1.10
  -1  -7   3    4.50    1.90
   0   7  -3   -0.30    0.50
   0  -7   3    0.30    0.80
   0  -7   3   -1.30    1.20
   0  -7   3   -1.10    0.70
   0  -7   3    1.10    1.20
  -1   7  -3    8.30    2.20
   1  -7   3    7.10    2.20
   1  -7   3   11.10    3.30
   1  -7   3    6.60    1.50
   1  -7   3    4.80    2.00
   2  -7   3    3.60    1.80
   2  -7   3    4.70    2.20
   2  -7   3    4.20    1.10
   2  -7   3    5.40    2.40
  -3   7  -3   22.00    3.50
  -3   7  -3   16.90    1.90
   3  -7   3   18.30    4.10
   3  -7   3   19.70    4.10
   3  -7   3   16.60    2.10
  -4   7  -3    1.80    1.60
  -4   7  -3   -0.70    1.40
  -4   7  -3    0.20    0.70
   4  -7   3    0.60    1.50
   4  -7   3    0.70    0.90
  -5   7  -3    1.30    0.80
  -5   7  -3    3.00    1.90
  -5   7  -3   -0.70    1.70
  -5   7  -3    0.30    0.70
   5  -7   3   -1.00    1.50
   5  -7   3   -1.50    0.80
   5  -7   3    1.80    1.00
  -6   7  -3    1.70    1.10
  -6   7  -3    0.60    1.80
  -6   7  -3    2.80    2.20
  -6   7  -3   -0.60    0.90
   6  -7   3   -0.10    0.80
   6  -7   3    0.10    1.50
   6  -7   3    1.40    1.00
  -7   7  -3    9.50    3.30
  -7   7  -3   10.10    3.20
  -7   7  -3    7.30    1.80
  -7   7  -3    7.70    1.90
   7  -7   3    5.90    1.40
  -8   7  -3    3.00    1.50
  -8   7  -3   -0.20    2.10
  -8   7  -3   -0.90    1.30
  -8   7  -3    0.80    2.00
   8  -7   3    0.70    0.90
  -9   7  -3    3.20    1.60
  -9   7  -3    4.00    2.80
   9  -7   3    1.90    0.90
 -10   7  -3    2.60    1.90
 -10   7  -3    2.60    2.70
 -10   7  -3    1.20    2.60
 -11   7  -3    3.70    2.10
 -11   7  -3    1.10    2.20
 -11   7  -3   -1.40    2.30
 -11   7  -3    4.20    3.20
  11  -7   3    5.30    2.90
 -12   7  -3    0.70    2.90
 -12   7  -3   -0.40    2.30
 -12   7  -3   -3.60    3.10
  10   6  -3   96.79   12.00
 -10  -6   3   86.79    9.60
 -10  -6   3   89.39    9.50
 -10  -6   3   84.09    9.50
 -10  -6   3   73.99    9.00
   9   6  -3   85.79    9.20
   9   6  -3   98.89    9.40
  -9  -6   3   98.69    9.90
  -9  -6   3   84.09    9.40
  -9  -6   3   94.69    9.40
   8   6  -3   55.69    6.60
  -8  -6   3   53.69    6.50
  -8  -6   3   74.49   13.40
  -8  -6   3   64.29    7.20
   7   6  -3   13.10    3.60
  -7  -6   3   11.10    3.50
  -7  -6   3    9.60    3.10
   6   6  -3  772.62   54.09
  -6  -6   3  786.32   53.99
  -6  -6   3  876.61   54.89
  -6  -6   3  821.12   54.79
   5   6  -3  128.29   11.20
  -5  -6   3  133.79   11.30
  -5  -6   3  147.89   11.10
   4   6  -3  363.36   24.60
   4   6  -3  335.77   24.90
  -4  -6   3  383.76   25.40
  -4  -6   3  347.57   24.60
   3   6  -3   85.99    9.00
   3   6  -3   99.09    7.90
  -3  -6   3   97.59    7.90
  -3  -6   3  107.99    8.70
   2   6  -3  570.84   40.30
   2   6  -3  607.24   39.10
  -2  -6   3  663.53   40.30
  -2  -6   3  546.45   39.10
   1   6  -3   26.00    4.40
   1   6  -3   23.60    2.60
  -1  -6   3   26.80    4.20
  -1  -6   3   28.50    4.50
   0  -6   3  585.04   43.20
   0  -6   3  681.83   42.60
   0  -6   3  673.63   43.90
   1  -6   3 1070.39   67.69
   1  -6   3 1044.40   69.39
   1  -6   3 1139.49   69.69
   1  -6   3  956.20   70.09
   2  -6   3  398.86   28.70
   2  -6   3  396.46   26.10
  -3   6  -3  366.46   23.00
   3  -6   3  389.26   25.40
   3  -6   3  334.37   25.50
   3  -6   3  312.57   23.10
  -4   6  -3    4.70    2.50
  -4   6  -3    8.50    1.70
  -4   6  -3    8.50    1.60
  -4   6  -3    7.00    2.60
   4  -6   3   16.10    3.80
   4  -6   3    8.50    1.90
  -5   6  -3  545.65   36.40
  -5   6  -3  497.65   34.10
  -5   6  -3  533.65   34.20
   5  -6   3  530.25   34.50
   5  -6   3  538.65   36.40
   5  -6   3  546.35   37.00
   5  -6   3  463.25   34.30
  -6   6  -3  419.76   29.80
  -6   6  -3  368.16   29.90
  -6   6  -3  413.96   27.90
  -6   6  -3  440.26   27.80
   6  -6   3  425.86   28.20
   6  -6   3  402.86   27.30
  -7   6  -3   40.50    7.30
  -7   6  -3   52.89    7.90
  -7   6  -3   58.89    5.20
  -7   6  -3   56.59    5.20
   7  -6   3   51.89    4.40
  -8   6  -3   32.60    4.10
  -8   6  -3   34.30    4.00
  -8   6  -3   31.10    6.10
  -8   6  -3   27.00    6.30
   8  -6   3   38.10    3.30
  -9   6  -3    4.00    2.80
  -9   6  -3    2.50    1.60
  -9   6  -3    3.90    2.90
   9  -6   3    5.60    1.40
   9  -6   3    2.30    2.20
 -10   6  -3    1.80    2.40
 -10   6  -3    7.90    2.60
 -10   6  -3    4.90    2.30
 -10   6  -3    7.30    3.70
  10  -6   3    4.60    3.00
  10  -6   3    6.10    1.40
 -11   6  -3  215.68   18.60
 -11   6  -3  195.38   19.40
 -11   6  -3  219.88   17.30
 -11   6  -3  229.38   17.40
  11  -6   3  256.77   18.50
 -12   6  -3  233.78   23.10
 -12   6  -3  295.77   21.10
 -12   6  -3  280.17   22.30
  11   5  -3    4.00    3.10
 -11  -5   3    4.20    2.90
 -11  -5   3    2.40    2.70
 -11  -5   3    2.60    2.50
 -11  -5   3    0.20    3.70
  10   5  -3   -1.70    2.40
 -10  -5   3   -1.50    2.00
 -10  -5   3   -1.30    3.00
 -10  -5   3    1.70    2.40
   9   5  -3   -1.20    2.00
   9   5  -3   -0.20    1.60
  -9  -5   3    1.00    2.00
  -9  -5   3    3.70    2.80
   8   5  -3    0.10    1.60
  -8  -5   3   -1.10    1.80
  -8  -5   3   -1.00    1.80
  -8  -5   3    0.40    1.70
   7   5  -3    0.40    1.50
  -7  -5   3    0.70    1.50
  -7  -5   3    1.50    1.80
   6   5  -3    0.00    1.50
   6   5  -3   -2.30    0.90
  -6  -5   3    1.20    1.50
  -6  -5   3    1.00    1.60
  -6  -5   3    0.80    1.10
   5   5  -3    1.10    1.20
   5   5  -3    0.80    1.30
  -5  -5   3    1.00    1.10
  -5  -5   3   -0.30    1.10
   4   5  -3    2.30    1.60
   4   5  -3    1.80    1.20
  -4  -5   3    2.70    1.60
  -4  -5   3    1.00    1.20
   3   5  -3    9.30    2.10
  -3  -5   3    7.90    2.00
  -3  -5   3    9.90    2.10
   2   5  -3    1.10    1.20
   2   5  -3    0.20    0.70
  -2  -5   3    1.70    1.10
  -2  -5   3    0.60    1.10
   1   5  -3    5.00    1.80
   1   5  -3    7.90    1.60
  -1  -5   3    8.60    1.80
   0   5  -3    0.00    0.50
   0  -5   3    1.30    1.10
   0  -5   3    0.60    0.80
   0  -5   3    0.90    1.00
   1  -5   3    1.50    1.20
   1  -5   3   -0.20    1.00
   1  -5   3    1.50    1.20
   1  -5   3    2.10    1.00
  -2   5  -3   -0.30    0.30
   2  -5   3   -0.30    1.00
   2  -5   3    0.30    1.20
   2  -5   3    0.70    0.60
  -3   5  -3   -0.10    1.10
  -3   5  -3    0.40    0.60
  -3   5  -3    0.50    0.50
   3  -5   3    0.40    1.30
   3  -5   3    0.30    0.60
   3  -5   3    0.50    1.20
  -4   5  -3   -1.10    0.60
  -4   5  -3    0.80    1.20
  -4   5  -3   -0.10    0.90
  -4   5  -3    0.70    0.70
   4  -5   3    0.50    1.30
   4  -5   3    2.00    1.60
   4  -5   3    0.00    0.70
  -5   5  -3    0.90    0.90
  -5   5  -3    2.80    1.70
  -5   5  -3   -0.10    0.60
  -5   5  -3    1.60    1.40
   5  -5   3    0.60    0.80
   5  -5   3    0.50    0.90
   5  -5   3    1.00    1.50
   5  -5   3   -0.40    1.20
  -6   5  -3    3.90    1.50
  -6   5  -3    6.00    2.40
  -6   5  -3    2.90    1.80
  -6   5  -3    2.00    1.10
   6  -5   3    3.50    1.60
   6  -5   3    3.00    1.00
   6  -5   3    1.10    1.90
  -7   5  -3    2.20    2.00
  -7   5  -3    0.10    1.50
  -7   5  -3    3.10    1.40
  -7   5  -3    1.80    1.10
   7  -5   3    1.30    0.80
   7  -5   3    0.70    2.00
  -8   5  -3   -1.50    1.00
  -8   5  -3    1.10    1.30
  -8   5  -3   -1.10    1.60
  -8   5  -3    1.00    1.60
   8  -5   3    2.00    1.50
   8  -5   3    0.90    0.90
  -9   5  -3    3.00    1.30
  -9   5  -3    0.80    1.70
  -9   5  -3   -0.20    1.40
  -9   5  -3    0.30    1.70
   9  -5   3   -1.30    1.10
   9  -5   3    0.90    0.90
   9  -5   3   -3.20    1.30
 -10   5  -3    9.50    3.50
 -10   5  -3   13.20    3.40
 -10   5  -3   11.70    2.80
  10  -5   3   11.50    3.10
  10  -5   3    7.10    1.70
  10  -5   3   21.80    4.00
 -11   5  -3    1.40    2.00
 -11   5  -3   -3.30    3.80
 -11   5  -3    0.70    1.70
 -11   5  -3    1.60    1.90
  11  -5   3    2.00    2.10
 -12   5  -3   -2.30    2.70
 -12   5  -3    0.40    1.90
 -12   5  -3    0.10    2.10
  12  -5   3    5.40    2.80
  11   4  -3    0.00    2.20
 -11  -4   3    5.70    4.20
 -11  -4   3   -0.60    2.60
 -11  -4   3    7.10    3.50
 -11  -4   3    6.60    3.00
  10   4  -3   59.39    8.00
 -10  -4   3   59.49    9.50
 -10  -4   3   46.10    7.60
   9   4  -3    2.60    1.80
   9   4  -3    4.00    3.10
  -9  -4   3    4.30    3.30
  -9  -4   3    6.80    2.90
  -9  -4   3    4.40    2.60
   8   4  -3  621.54   44.90
  -8  -4   3  682.13   45.30
  -8  -4   3  655.63   44.90
  -8  -4   3  669.43   45.00
   7   4  -3  443.66   32.40
  -7  -4   3  453.55   32.30
  -7  -4   3  497.85   32.70
  -7  -4   3  470.35   32.70
   6   4  -3    0.80    1.20
   6   4  -3    3.40    1.70
  -6  -4   3    2.90    1.80
  -6  -4   3    3.40    1.90
  -6  -4   3    2.20    1.80
   5   4  -3    8.80    2.60
   5   4  -3    8.10    2.20
  -5  -4   3    4.40    2.00
  -5  -4   3    5.80    2.10
   4   4  -3   22.80    3.60
   4   4  -3   20.50    3.30
  -4  -4   3   21.30    3.50
  -4  -4   3   22.70    3.60
   3   4  -3 1276.97   84.59
   3   4  -3 1371.46   84.49
  -3  -4   3 1188.28   84.29
  -3  -4   3 1404.76   84.79
   2   4  -3 2558.94  181.78
   2   4  -3 2997.00  181.48
  -2  -4   3 2733.13  181.48
  -2  -4   3 3117.49  182.18
   1   4  -3  379.76   26.80
   1   4  -3  427.86   25.90
  -1  -4   3  354.86   26.50
  -1  -4   3  397.66   26.00
   0   4  -3   23.40    2.20
   0  -4   3   18.40    2.90
   0  -4   3   16.10    2.90
  -1   4  -3   13.20    1.80
   1  -4   3   15.50    1.90
   1  -4   3   19.30    3.60
   1  -4   3   19.90    3.20
   1  -4   3   21.10    3.60
  -2   4  -3   78.79    5.60
   2  -4   3   82.19    7.10
   2  -4   3   71.89    6.60
   2  -4   3   68.19    5.50
  -3   4  -3  311.97   22.00
  -3   4  -3  313.37   20.40
  -3   4  -3  324.47   20.30
   3  -4   3  303.97   21.90
   3  -4   3  305.27   21.50
   3  -4   3  272.07   20.30
  -4   4  -3 1064.49   68.79
  -4   4  -3  987.60   68.29
  -4   4  -3 1087.09   67.29
  -4   4  -3 1081.79   67.19
   4  -4   3 1142.79   68.69
   4  -4   3 1002.00   67.19
   4  -4   3 1059.69   68.69
   4  -4   3  928.31   67.19
  -5   4  -3  254.47   20.50
  -5   4  -3  270.47   20.10
  -5   4  -3  262.77   19.00
  -5   4  -3  324.47   19.30
   5  -4   3  277.47   19.30
   5  -4   3  275.37   18.60
  -6   4  -3    0.00    0.90
  -6   4  -3    0.90    1.50
  -6   4  -3    2.00    1.80
  -6   4  -3    0.70    0.90
   6  -4   3    3.00    1.90
   6  -4   3    1.40    1.10
   6  -4   3    0.00    0.60
  -7   4  -3   46.90    5.90
  -7   4  -3   52.29    5.10
  -7   4  -3   40.90    4.70
  -7   4  -3   47.70    5.60
   7  -4   3   54.39    5.70
   7  -4   3   53.99    5.30
   7  -4   3   46.20    4.10
  -8   4  -3  154.18   13.20
  -8   4  -3  150.78   12.30
  -8   4  -3  166.38   14.30
   8  -4   3  182.18   13.50
   8  -4   3  144.99   12.60
   8  -4   3  163.08   11.50
   8  -4   3  166.88   12.90
  -9   4  -3    2.50    1.70
  -9   4  -3    4.80    2.70
  -9   4  -3    5.90    2.60
  -9   4  -3    3.00    2.10
   9  -4   3    5.00    1.60
   9  -4   3    5.20    2.40
   9  -4   3    4.50    2.20
 -10   4  -3  380.46   29.40
 -10   4  -3  354.16   27.70
 -10   4  -3  379.96   27.40
  10  -4   3  405.66   28.00
  10  -4   3  366.76   25.70
  10  -4   3  433.76   28.90
 -11   4  -3   52.99    6.50
 -11   4  -3   54.39    8.10
 -11   4  -3   60.99    9.50
 -11   4  -3   53.49    6.50
  11  -4   3   66.59    7.30
  11  -4   3   63.89    7.10
 -12   4  -3   34.20    6.70
 -12   4  -3   31.80    7.30
 -12   4  -3   53.99    8.30
  12  -4   3   58.79    8.80
  12  -4   3   55.69    9.00
 -13   4  -3   33.10    6.70
 -13   4  -3   19.10    6.10
 -13   4  -3   19.30    5.10
  13  -4   3   36.80    7.00
  11   3  -3   -3.30    2.10
 -11  -3   3   -2.40    2.00
 -11  -3   3   -0.20    2.40
 -11  -3   3   -2.60    1.50
 -11  -3   3    9.30    3.70
  10   3  -3    0.30    1.90
  10   3  -3   -0.30    1.70
 -10  -3   3    4.50    2.80
 -10  -3   3    1.60    2.10
 -10  -3   3   -3.80    1.80
   9   3  -3    3.60    2.00
   9   3  -3    2.00    1.80
  -9  -3   3    1.00    2.10
  -9  -3   3    1.40    2.00
  -9  -3   3    0.10    1.60
   8   3  -3   11.30    2.80
   8   3  -3    9.30    2.80
  -8  -3   3   19.10    3.70
  -8  -3   3   10.30    2.80
  -8  -3   3   18.80    3.60
   7   3  -3    1.10    1.30
   7   3  -3    0.10    1.40
  -7  -3   3   -0.40    1.20
  -7  -3   3    2.30    1.60
  -7  -3   3    0.10    1.40
   6   3  -3    0.00    1.30
   6   3  -3   -0.40    0.90
  -6  -3   3    0.00    1.30
  -6  -3   3    1.10    1.40
  -6  -3   3    1.00    1.20
   5   3  -3   -0.20    0.90
   5   3  -3    1.80    1.40
  -5  -3   3    0.80    1.20
  -5  -3   3   -1.10    0.90
   4   3  -3    0.10    0.80
   4   3  -3    1.20    1.20
  -4  -3   3    1.90    1.40
  -4  -3   3    1.80    1.20
   3   3  -3    1.50    1.00
   3   3  -3    0.50    0.90
  -3  -3   3   -0.50    0.70
  -3  -3   3    0.50    0.90
   2   3  -3    6.00    1.40
   2   3  -3    8.40    1.80
  -2  -3   3    8.80    1.80
   1   3  -3    5.20    1.60
   1   3  -3    3.50    1.10
  -1  -3   3    3.60    1.10
  -1  -3   3    7.10    1.60
   0   3  -3    1.80    0.80
   0  -3   3    0.80    0.80
   0  -3   3    1.00    0.90
  -1   3  -3   -0.20    0.50
   1  -3   3   -0.10    0.40
  -2   3  -3   12.00    1.40
   2  -3   3    7.50    1.50
   2  -3   3    9.60    2.20
   2  -3   3    9.90    2.20
  -3   3  -3    0.00    0.60
  -3   3  -3    0.10    0.50
  -3   3  -3    0.30    0.90
   3  -3   3   -0.70    0.80
   3  -3   3    1.60    1.00
   3  -3   3    0.30    0.60
   3  -3   3   -0.20    0.60
  -4   3  -3    1.10    0.70
  -4   3  -3    0.50    0.80
  -4   3  -3    1.00    1.10
  -4   3  -3    0.40    1.10
   4  -3   3    1.40    1.20
   4  -3   3    1.30    0.90
   4  -3   3    1.20    0.80
   4  -3   3    1.10    1.30
  -5   3  -3    2.20    1.40
  -5   3  -3    6.70    1.60
  -5   3  -3    4.50    1.40
  -5   3  -3    2.00    1.40
   5  -3   3    3.60    1.10
   5  -3   3    6.30    1.90
   5  -3   3    1.60    1.20
  -6   3  -3    6.10    2.30
  -6   3  -3    6.30    1.90
  -6   3  -3   10.80    2.80
  -6   3  -3   10.60    2.40
   6  -3   3    8.50    2.30
   6  -3   3    9.30    2.40
   6  -3   3    7.20    1.60
  -7   3  -3    0.00    1.20
  -7   3  -3    1.50    1.30
  -7   3  -3    0.30    1.20
  -7   3  -3    0.70    0.80
  -7   3  -3    0.30    1.20
   7  -3   3   -1.30    1.30
   7  -3   3    0.20    1.00
   7  -3   3    0.30    0.70
  -8   3  -3    1.70    1.30
  -8   3  -3    3.00    1.60
  -8   3  -3    2.00    1.70
  -8   3  -3    3.40    1.30
  -8   3  -3    3.90    2.40
   8  -3   3    4.10    1.70
   8  -3   3    3.00    1.70
   8  -3   3    3.10    1.30
   8  -3   3    4.60    2.00
  -9   3  -3    3.10    1.90
  -9   3  -3    2.80    1.30
  -9   3  -3   -0.20    0.90
  -9   3  -3    0.60    1.90
  -9   3  -3    1.50    1.40
   9  -3   3    2.30    1.20
   9  -3   3   -0.10    1.70
   9  -3   3   -1.90    1.10
 -10   3  -3    3.10    1.70
 -10   3  -3    3.40    1.80
 -10   3  -3    3.80    2.50
 -10   3  -3    3.30    2.20
  10  -3   3    2.70    1.90
  10  -3   3    2.30    1.40
  10  -3   3    4.20    2.50
 -11   3  -3    1.00    1.90
 -11   3  -3   -0.40    1.60
 -11   3  -3    0.90    2.00
  11  -3   3    1.60    2.00
 -12   3  -3    0.50    2.60
 -12   3  -3    4.20    1.70
 -12   3  -3   10.00    3.50
 -12   3  -3    5.80    2.70
 -12   3  -3    6.30    2.70
  12  -3   3    3.50    2.70
  12  -3   3   12.10    3.50
 -13   3  -3    6.10    3.10
 -13   3  -3    1.40    2.40
 -13   3  -3    7.10    4.10
  13  -3   3    7.10    3.40
  11   2  -3    1.50    2.90
 -11  -2   3   -1.40    2.60
 -11  -2   3    6.10    3.30
 -11  -2   3    6.00    2.50
 -11  -2   3    0.30    2.30
 -11  -2   3   -0.50    2.30
  10   2  -3  582.44   41.20
  10   2  -3  593.94   40.30
 -10  -2   3  564.44   39.90
 -10  -2   3  573.94   40.60
 -10  -2   3  596.34   41.20
   9   2  -3    2.00    1.80
   9   2  -3    2.30    2.10
  -9  -2   3    4.40    2.70
  -9  -2   3    8.60    2.70
  -9  -2   3    0.50    1.90
   8   2  -3   61.09    8.20
   8   2  -3   40.50    5.70
  -8  -2   3   43.90    5.20
  -8  -2   3   35.60    5.80
  -8  -2   3   34.40    5.50
   7   2  -3    9.00    2.40
   7   2  -3   13.50    3.60
  -7  -2   3   10.90    2.80
  -7  -2   3   11.40    2.90
  -7  -2   3   10.90    2.80
   6   2  -3    4.60    2.40
  -6  -2   3    2.10    1.60
  -6  -2   3    4.40    1.80
  -6  -2   3    1.10    1.40
   5   2  -3  144.49   10.20
   5   2  -3  123.69    9.60
  -5  -2   3  133.49    9.80
  -5  -2   3  101.99    9.50
   4   2  -3  764.62   50.09
   4   2  -3  786.22   50.29
  -4  -2   3  810.22   50.19
  -4  -2   3  703.93   50.09
   3   2  -3   24.00    2.80
   3   2  -3   26.00    2.80
  -3  -2   3   29.50    3.00
  -3  -2   3   26.10    2.90
   2   2  -3 1461.05   89.29
   2   2  -3 1289.77   88.99
  -2  -2   3 1467.55   89.19
  -2  -2   3 1346.37   89.09
   1   2  -3 1222.18   78.19
   1   2  -3 1253.07   77.89
  -1  -2   3 1145.49   77.89
  -1  -2   3 1247.58   78.19
   0   2  -3  629.34   39.10
   0  -2   3  630.34   39.40
   0  -2   3  545.45   39.40
  -1   2  -3   61.29    4.60
   1  -2   3   53.59    4.40
  -2   2  -3   10.40    1.70
  -2   2  -3    5.80    1.70
   2  -2   3    7.80    1.70
   2  -2   3    8.50    1.90
   2  -2   3    6.20    1.60
  -3   2  -3   62.99    5.50
  -3   2  -3   61.29    4.80
  -3   2  -3   69.49    5.00
   3  -2   3   57.69    5.20
   3  -2   3   63.59    5.50
   3  -2   3   58.69    4.80
   3  -2   3   50.89    4.70
  -4   2  -3 2657.33  152.48
  -4   2  -3 2312.07  151.38
  -4   2  -3 2418.46  151.58
  -4   2  -3 2319.87  151.88
   4  -2   3 2262.47  151.08
   4  -2   3 2282.57  151.88
   4  -2   3 2390.06  151.58
  -5   2  -3   59.89    5.90
  -5   2  -3   54.79    5.60
  -5   2  -3   69.39    5.50
  -5   2  -3   62.79    4.90
  -5   2  -3   54.49    5.30
   5  -2   3   61.99    5.50
   5  -2   3   72.19    5.90
   5  -2   3   63.89    5.60
   5  -2   3   65.59    5.00
  -6   2  -3 1396.86   83.89
  -6   2  -3 1209.78   83.59
  -6   2  -3 1234.08   83.79
  -6   2  -3 1314.87   84.49
  -6   2  -3 1365.66   82.89
   6  -2   3 1302.27   82.99
   6  -2   3 1249.57   83.79
   6  -2   3 1269.47   83.79
  -7   2  -3  122.29    9.80
  -7   2  -3  113.49    9.70
  -7   2  -3  105.99   10.20
  -7   2  -3  126.29    8.80
  -7   2  -3  135.79   10.90
   7  -2   3  121.49    9.00
   7  -2   3  112.79    9.80
   7  -2   3  123.09    9.90
   7  -2   3  125.29    9.80
  -8   2  -3  980.80   73.29
  -8   2  -3 1132.99   71.39
  -8   2  -3 1063.59   72.59
  -8   2  -3 1087.09   72.79
  -8   2  -3 1156.98   72.89
   8  -2   3 1065.19   71.69
   8  -2   3 1205.38   73.19
   8  -2   3 1171.98   72.49
   8  -2   3 1122.19   72.79
  -9   2  -3  138.19   11.10
  -9   2  -3  126.09   10.80
   9  -2   3  122.49    9.90
   9  -2   3  130.09   11.10
   9  -2   3  142.19   11.50
 -10   2  -3  632.44   41.70
 -10   2  -3  631.64   44.60
 -10   2  -3  665.53   43.60
 -10   2  -3  555.34   42.80
  10  -2   3  614.94   42.10
  10  -2   3  729.53   44.30
 -11   2  -3   42.30    7.60
 -11   2  -3   49.60    4.70
 -11   2  -3   47.90    6.10
 -11   2  -3   42.80    5.60
  11  -2   3   53.09    6.30
  11  -2   3   51.99    6.10
 -12   2  -3  199.48   16.30
 -12   2  -3  185.08   16.10
 -12   2  -3  194.48   14.10
 -12   2  -3  172.88   15.20
  12  -2   3  217.68   16.40
  12  -2   3  201.88   16.50
 -13   2  -3   11.50    3.50
 -13   2  -3   14.40    2.90
 -13   2  -3   11.90    5.00
 -13   2  -3   12.20    3.90
  13  -2   3   19.50    4.80
  12   1  -3    0.30    2.60
 -12  -1   3    0.90    2.00
 -12  -1   3   -0.60    2.00
 -12  -1   3    5.70    3.30
 -12  -1   3   -2.10    2.40
  11   1  -3    1.20    2.10
  11   1  -3    2.80    2.80
 -11  -1   3   -3.40    2.10
 -11  -1   3    1.10    2.30
 -11  -1   3    1.10    2.20
 -11  -1   3    0.70    2.10
 -11  -1   3   -0.30    2.00
  10   1  -3    5.50    2.40
  10   1  -3    4.40    2.50
 -10  -1   3   12.20    3.60
 -10  -1   3    7.70    2.80
 -10  -1   3    1.00    1.90
 -10  -1   3    5.60    2.30
   9   1  -3    0.20    1.40
   9   1  -3    5.20    2.40
  -9  -1   3    3.10    2.00
  -9  -1   3    2.30    1.80
  -9  -1   3    0.10    1.90
   8   1  -3   -0.60    1.20
   8   1  -3   -0.20    1.10
  -8  -1   3    0.10    1.50
  -8  -1   3    0.10    1.30
  -8  -1   3    1.60    1.80
   7   1  -3   -0.80    1.00
  -7  -1   3    0.70    1.00
  -7  -1   3    2.20    1.60
  -7  -1   3    0.60    1.30
   6   1  -3   -0.50    0.80
   6   1  -3    0.00    0.80
  -6  -1   3   -0.70    1.00
  -6  -1   3   -0.80    0.90
  -6  -1   3    1.40    1.30
   5   1  -3    3.00    1.40
   5   1  -3    1.60    0.90
  -5  -1   3    0.80    1.00
  -5  -1   3    0.70    0.80
   4   1  -3    7.70    1.70
   4   1  -3    7.70    1.80
  -4  -1   3    7.90    2.00
  -4  -1   3   10.10    2.00
   3   1  -3   -0.30    0.60
   3   1  -3    0.40    0.70
  -3  -1   3    0.00    0.60
  -3  -1   3    0.10    0.70
   2   1  -3   -0.10    0.50
   2   1  -3   -0.10    0.50
  -2  -1   3    0.80    0.70
  -2  -1   3    0.40    0.60
   1   1  -3    0.40    0.60
   1   1  -3    0.50    0.70
  -1  -1   3    0.50    0.60
  -1  -1   3    1.50    0.70
   0   1  -3    0.80    0.60
   0  -1   3    0.20    0.60
   0  -1   3   -0.20    0.50
  -1   1  -3    0.00    0.40
   1  -1   3    0.50    0.50
   1  -1   3    1.60    1.00
  -2   1  -3    0.50    0.50
  -2   1  -3    0.40    0.70
  -2   1  -3   -0.30    0.50
   2  -1   3    0.00    0.50
   2  -1   3    0.30    0.60
   2  -1   3    0.50    0.60
  -3   1  -3    4.50    1.30
  -3   1  -3    2.90    1.00
  -3   1  -3    3.70    0.90
  -3   1  -3    3.30    1.20
   3  -1   3    5.00    1.10
   3  -1   3    3.70    1.10
   3  -1   3    3.20    1.10
   3  -1   3    2.40    1.00
  -4   1  -3    1.60    0.90
  -4   1  -3    2.00    1.20
  -4   1  -3    2.10    1.10
  -4   1  -3    0.60    0.70
  -4   1  -3    3.00    0.90
   4  -1   3    1.50    0.90
   4  -1   3    1.60    0.70
   4  -1   3    1.50    1.00
  -5   1  -3    0.90    1.00
  -5   1  -3    2.70    1.30
  -5   1  -3    4.20    1.60
  -5   1  -3    3.30    1.00
  -5   1  -3    2.00    1.20
   5  -1   3    4.00    1.20
   5  -1   3    1.20    1.10
   5  -1   3    5.20    1.50
   5  -1   3    1.80    1.00
  -6   1  -3    0.30    1.00
  -6   1  -3    1.10    1.00
  -6   1  -3   -0.50    0.60
  -6   1  -3    0.40    1.10
  -6   1  -3   -0.30    0.60
   6  -1   3   -1.60    0.50
   6  -1   3    0.00    0.70
   6  -1   3   -0.40    0.70
   6  -1   3    0.20    0.90
   6  -1   3    0.30    0.70
  -7   1  -3   -0.30    0.80
  -7   1  -3    0.00    1.10
  -7   1  -3    1.10    1.00
  -7   1  -3    0.50    1.00
   7  -1   3    0.20    0.80
   7  -1   3   -0.20    1.30
   7  -1   3   -0.30    0.90
   7  -1   3    0.80    1.00
  -8   1  -3    8.10    2.20
  -8   1  -3   13.90    3.10
  -8   1  -3    7.70    2.20
   8  -1   3   10.40    2.50
   8  -1   3    7.20    1.90
   8  -1   3   12.50    2.90
  -9   1  -3    0.90    1.20
  -9   1  -3   -0.10    1.00
  -9   1  -3    0.30    1.50
  -9   1  -3    1.20    1.30
   9  -1   3    0.40    0.90
   9  -1   3    0.50    1.60
   9  -1   3   -0.20    1.10
 -10   1  -3   -0.40    1.00
 -10   1  -3   -1.30    0.90
 -10   1  -3    0.50    1.40
 -10   1  -3    1.40    1.50
  10  -1   3    2.00    2.00
  10  -1   3    1.20    1.20
 -11   1  -3    4.30    2.20
 -11   1  -3    6.90    1.80
 -11   1  -3    7.90    2.60
 -11   1  -3    5.70    2.20
  11  -1   3    5.50    2.20
  11  -1   3   11.10    3.20
 -12   1  -3    3.20    1.60
 -12   1  -3    2.90    2.40
 -12   1  -3    5.00    2.50
 -12   1  -3    1.20    2.50
 -12   1  -3    2.00    2.00
  12  -1   3    0.70    2.20
  12  -1   3    5.70    3.00
 -13   1  -3    8.10    3.30
 -13   1  -3    2.90    1.90
 -13   1  -3   -1.80    2.30
 -13   1  -3    4.00    2.20
  13  -1   3    3.50    2.90
  12   0  -3   38.40    7.90
 -12   0   3   41.80    7.20
 -12   0   3   36.10    7.50
 -12   0   3   37.80    4.70
  11   0  -3   -1.00    2.10
  11   0  -3    5.90    2.70
 -11   0   3    2.70    2.30
 -11   0   3   -1.10    2.30
 -11   0   3   -2.70    2.10
 -11   0   3    1.60    1.70
 -11   0   3    1.40    2.00
  10   0  -3  541.65   37.30
  10   0  -3  544.65   38.40
 -10   0   3  507.65   37.40
 -10   0   3  559.64   38.00
 -10   0   3  538.25   36.40
   9   0  -3    1.10    1.90
   9   0  -3   -0.70    1.40
  -9   0   3    0.90    1.60
  -9   0   3   -0.40    1.20
  -9   0   3   -0.10    1.30
  -9   0   3    1.00    1.60
   8   0  -3   15.30    3.50
   8   0  -3   12.10    3.00
  -8   0   3   16.00    3.50
  -8   0   3   11.80    2.90
  -8   0   3   14.50    2.90
   7   0  -3   -1.20    0.90
   7   0  -3   -0.10    0.90
  -7   0   3    0.70    1.20
  -7   0   3    2.60    1.40
  -7   0   3   -2.00    1.00
   6   0  -3  173.98   13.20
   6   0  -3  172.08   12.60
  -6   0   3  172.58   12.40
  -6   0   3  184.28   12.90
  -6   0   3  150.58   12.60
   5   0  -3    0.10    1.00
   5   0  -3    1.60    1.00
  -5   0   3    0.60    0.90
  -5   0   3    0.10    0.90
   4   0  -3 9999.00  599.74
  -4   0   3 8609.24  600.24
   3   0  -3    0.70    0.70
   3   0  -3   -0.50    0.50
  -3   0   3   -0.20    0.50
  -3   0   3    1.20    0.80
   2   0  -3 1728.03  114.09
  -2   0   3 1850.21  114.19
   1   0  -3   -0.20    0.50
   1   0  -3    0.30    0.40
  -1   0   3   -0.20    0.40
  -1   0   3    0.10    0.40
   0   0  -3 1027.80   61.89
   0   0   3  938.61   61.49
   0   0   3 1019.40   61.99
   0   0   3  864.51   61.89
  -1   0  -3   -0.10    0.40
  -1   0  -3    0.30    0.60
   1   0   3    0.60    0.50
   1   0   3   -0.20    0.40
  -2   0  -3 1484.55   90.29
  -2   0  -3 1289.57   89.99
   2   0   3 1482.95   90.29
   2   0   3 1401.96   90.09
  -3   0  -3    0.20    0.60
  -3   0  -3   -0.10    0.50
  -3   0  -3   -0.50    0.30
  -3   0  -3    1.70    0.90
   3   0   3    0.70    0.60
   3   0   3    0.00    0.50
   3   0   3    0.10    0.50
  -4   0  -3 1344.47   83.69
  -4   0  -3 1268.87   84.09
  -4   0  -3 1351.86   84.09
   4   0   3 1456.35   84.29
   4   0   3 1252.37   83.99
   4   0   3 1274.67   83.59
   4   0   3 1205.58   83.69
   4   0   3 1315.07   83.89
  -5   0  -3    0.10    0.60
  -5   0  -3    0.30    0.80
  -5   0  -3   -0.70    0.50
  -5   0  -3   -0.30    0.60
   5   0   3    0.10    0.60
   5   0   3   -0.80    0.70
   5   0   3   -0.70    0.50
   5   0   3    0.30    0.60
   5   0   3   -0.40    0.60
  -6   0  -3  187.88   14.90
  -6   0  -3  195.28   15.50
  -6   0  -3  237.98   15.10
  -6   0  -3  228.08   16.70
   6   0   3  243.88   15.00
   6   0   3  209.38   15.60
   6   0   3  231.88   15.60
   6   0   3  201.18   15.10
  -7   0  -3   -0.90    1.00
  -7   0  -3   -0.30    1.00
  -7   0  -3    1.80    1.40
  -7   0  -3    0.00    0.90
   7   0   3    0.40    1.20
   7   0   3   -0.40    0.70
   7   0   3    0.10    0.90
  -8   0  -3  571.84   35.10
  -8   0  -3  468.25   34.80
  -8   0  -3  561.84   36.10
  -8   0  -3  550.54   36.10
   8   0   3  525.45   35.70
   8   0   3  550.24   36.20
   8   0   3  461.45   34.90
  -9   0  -3   -0.60    0.90
  -9   0  -3    0.40    1.10
  -9   0  -3   -0.30    1.20
  -9   0  -3   -0.70    1.00
   9   0   3    0.00    1.40
   9   0   3   -0.40    0.90
 -10   0  -3   55.49    6.70
 -10   0  -3   56.59    6.80
 -10   0  -3   68.39    6.10
 -10   0  -3   65.19    6.10
  10   0   3   78.69    7.60
 -11   0  -3   -0.10    1.40
 -11   0  -3    0.60    1.30
 -11   0  -3   -1.70    1.10
  11   0   3   -0.70    1.70
 -12   0  -3   51.89    5.50
 -12   0  -3   54.69    8.20
 -12   0  -3   43.70    5.50
 -12   0  -3   72.49    9.80
  12   0   3   57.79    7.90
  12   0   3   58.29    8.80
 -13   0  -3    1.70    1.80
 -13   0  -3    2.40    2.20
 -13   0  -3    1.60    1.70
  13   0   3    1.90    2.50
  12  -1  -3    7.10    3.20
 -12   1   3    7.40    3.40
 -12   1   3    9.60    2.40
 -12   1   3    5.70    3.00
  11  -1  -3    3.30    2.00
  11  -1  -3    2.00    2.20
 -11   1   3    2.80    2.30
 -11   1   3   -2.60    2.10
 -11   1   3   -0.40    1.30
 -11   1   3    1.60    2.10
  10  -1  -3    5.60    2.40
  10  -1  -3    6.50    3.00
 -10   1   3    0.00    1.70
 -10   1   3    2.00    2.20
 -10   1   3   -1.10    1.70
 -10   1   3    1.00    1.40
   9  -1  -3    0.40    1.40
   9  -1  -3    2.80    1.60
  -9   1   3    2.60    1.70
  -9   1   3    0.80    1.90
  -9   1   3    2.00    1.40
  -9   1   3    2.10    2.10
   8  -1  -3    2.40    1.90
   8  -1  -3    2.50    1.50
  -8   1   3    3.30    1.50
  -8   1   3    5.80    2.20
  -8   1   3    3.60    1.90
   7  -1  -3   -1.90    0.80
   7  -1  -3   -0.40    1.20
  -7   1   3    0.50    1.20
  -7   1   3    0.50    1.00
  -7   1   3   -1.90    0.80
   6  -1  -3    2.30    1.60
   6  -1  -3    1.10    1.10
  -6   1   3    0.80    0.90
  -6   1   3    1.60    1.20
  -6   1   3    1.10    1.00
   5  -1  -3    2.20    1.10
   5  -1  -3    0.90    1.10
  -5   1   3    2.20    1.20
  -5   1   3    2.40    1.20
   4  -1  -3    3.10    1.10
   4  -1  -3    2.50    1.40
  -4   1   3    2.20    1.10
  -4   1   3    3.90    1.20
   3  -1  -3    0.40    0.50
   3  -1  -3   -0.50    0.60
  -3   1   3   -0.70    0.40
  -3   1   3    0.30    0.60
   2  -1  -3    0.90    0.50
   2  -1  -3    1.70    0.90
  -2   1   3    1.80    0.80
  -2   1   3    0.80    0.60
   1  -1  -3    0.30    0.40
   1  -1  -3    0.90    0.60
  -1   1   3    0.10    0.50
  -1   1   3    0.20    0.30
  -1   1   3    0.30    0.50
   0  -1  -3   -0.30    0.40
   0  -1  -3   -0.40    0.50
   0   1   3   -0.10    0.30
   0   1   3    0.10    0.50
   0   1   3    0.10    0.40
  -1  -1  -3   -0.10    0.40
  -1  -1  -3    0.00    0.40
   1   1   3    0.40    0.50
   1   1   3    0.00    0.40
  -2  -1  -3    0.30    0.20
  -2  -1  -3   -0.50    0.40
  -2  -1  -3   -0.20    0.40
   2   1   3    0.00    0.40
   2   1   3    0.20    0.50
  -3  -1  -3    1.50    0.90
  -3  -1  -3    0.10    0.70
  -3  -1  -3    1.10    0.80
   3   1   3    0.30    0.50
   3   1   3    1.00    0.70
   3   1   3    0.50    0.40
   3   1   3    0.60    0.60
  -4  -1  -3    0.60    0.80
  -4  -1  -3    2.30    1.10
  -4  -1  -3    1.60    0.90
   4   1   3    2.60    0.60
   4   1   3    1.50    0.90
   4   1   3    2.70    1.00
   4   1   3    0.70    0.80
   4   1   3    1.60    0.90
  -5  -1  -3   11.00    2.20
  -5  -1  -3    7.10    1.70
  -5  -1  -3    8.00    2.00
  -5  -1  -3    6.00    1.20
   5   1   3    5.70    1.70
   5   1   3   10.20    2.00
   5   1   3    6.90    1.70
   5   1   3    7.40    2.00
  -6  -1  -3   -0.10    1.10
  -6  -1  -3    0.00    0.50
  -6  -1  -3    0.90    1.10
  -6  -1  -3    1.80    1.20
   6   1   3   -0.10    1.00
   6   1   3    0.90    0.90
   6   1   3    0.90    1.00
  -7  -1  -3    0.70    1.10
  -7  -1  -3    1.10    1.10
  -7  -1  -3    1.50    1.30
   7   1   3    1.90    1.30
   7   1   3    2.30    1.30
   7   1   3    1.60    1.50
  -8  -1  -3   14.50    3.10
  -8  -1  -3   13.30    2.50
  -8  -1  -3    9.60    1.90
  -8  -1  -3   13.00    3.00
   8   1   3    9.90    2.50
   8   1   3    7.90    2.30
   8   1   3   12.90    2.70
  -9  -1  -3    0.40    1.50
  -9  -1  -3    0.80    0.90
  -9  -1  -3    0.90    1.20
  -9  -1  -3    2.80    1.60
   9   1   3    2.50    1.50
   9   1   3    1.20    1.70
   9   1   3    1.00    1.20
 -10  -1  -3   -1.30    1.40
 -10  -1  -3   -1.10    1.30
 -10  -1  -3   -0.20    1.10
 -10  -1  -3   -0.90    1.10
  10   1   3    3.30    2.20
 -11  -1  -3    2.40    1.80
 -11  -1  -3   -0.10    1.30
 -11  -1  -3    3.40    2.40
 -11  -1  -3    3.80    2.10
  11   1   3    2.60    2.30
 -12  -1  -3    5.00    2.30
 -12  -1  -3    4.00    1.80
 -12  -1  -3    9.70    3.10
 -12  -1  -3    9.70    3.30
  12   1   3    8.30    2.90
  12   1   3   16.00    3.70
 -13  -1  -3    0.20    2.80
 -13  -1  -3    2.00    1.60
 -13  -1  -3   -0.80    1.60
  13   1   3    5.40    3.30
  12  -2  -3  303.77   23.60
 -12   2   3  292.37   23.40
 -12   2   3  304.97   23.60
 -12   2   3  275.37   19.80
  11  -2  -3   22.40    5.70
  11  -2  -3   21.00    4.30
 -11   2   3   16.10    4.20
 -11   2   3   30.30    6.40
 -11   2   3    8.50    3.60
 -11   2   3   16.40    2.80
  10  -2  -3  101.49    9.80
  10  -2  -3   98.99    8.80
 -10   2   3  112.89   10.10
 -10   2   3   72.99    9.00
 -10   2   3   70.79   13.00
   9  -2  -3   16.30    3.50
   9  -2  -3   10.80    3.20
  -9   2   3   17.20    2.70
  -9   2   3   12.90    3.90
   8  -2  -3   13.20    3.50
   8  -2  -3   12.10    2.90
  -8   2   3   10.10    3.30
  -8   2   3   13.40    2.30
   7  -2  -3  101.39    9.10
   7  -2  -3   99.29    8.50
  -7   2   3  100.89    9.40
  -7   2   3  113.19    8.80
  -7   2   3   95.29    8.50
  -7   2   3  109.59    7.80
   6  -2  -3 1456.55   87.29
   6  -2  -3 1248.48   86.29
  -6   2   3 1441.76   85.79
  -6   2   3 1281.17   87.29
  -6   2   3 1267.77   86.59
  -6   2   3 1338.87   86.49
   5  -2  -3   17.80    3.30
   5  -2  -3   17.80    2.80
  -5   2   3   17.00    3.10
  -5   2   3   18.50    2.90
   4  -2  -3  103.09    7.30
   4  -2  -3   91.89    7.60
  -4   2   3   96.29    7.30
   3  -2  -3    1.40    0.70
   3  -2  -3    2.00    1.00
  -3   2   3    2.00    0.80
  -3   2   3    3.70    1.10
   2  -2  -3   31.50    2.80
   2  -2  -3   28.00    2.40
  -2   2   3   30.00    2.40
  -2   2   3   27.80    2.60
   1  -2  -3  576.94   37.30
   1  -2  -3  620.94   37.60
   1  -2  -3  586.14   37.00
  -1   2   3  535.55   37.40
  -1   2   3  580.34   36.90
   0   2   3 1883.81  119.79
  -1  -2  -3   16.70    1.70
  -1  -2  -3   17.10    1.60
   1   2   3   15.40    1.50
   1   2   3   13.10    1.20
   1   2   3   12.80    1.50
  -2  -2  -3  610.74   38.00
  -2  -2  -3  596.64   38.10
   2   2   3  576.84   37.70
   2   2   3  563.94   38.00
   2   2   3  588.54   38.10
  -3  -2  -3    3.10    0.90
  -3  -2  -3    3.20    1.00
  -3  -2  -3    3.90    1.10
  -3  -2  -3    7.50    1.60
   3   2   3    4.00    1.10
   3   2   3    4.30    1.00
   3   2   3    6.00    1.50
  -4  -2  -3 1146.19   71.99
  -4  -2  -3 1121.29   71.89
  -4  -2  -3 1117.59   72.09
  -4  -2  -3 1140.29   72.09
   4   2   3 1232.38   72.29
   4   2   3 1076.79   71.69
   4   2   3  991.60   71.89
  -5  -2  -3    0.10    0.80
  -5  -2  -3    0.90    1.00
  -5  -2  -3    1.50    1.30
   5   2   3    0.80    0.80
   5   2   3    1.80    1.10
   5   2   3    0.00    0.90
   5   2   3    1.40    1.10
  -6  -2  -3 1983.90  133.19
  -6  -2  -3 2237.48  134.59
  -6  -2  -3 1978.30  134.59
  -6  -2  -3 2035.20  134.89
  -6  -2  -3 2200.28  134.99
   6   2   3 2164.08  134.49
   6   2   3 2174.48  134.89
   6   2   3 2033.70  134.59
  -7  -2  -3  525.85   38.30
  -7  -2  -3  618.24   38.70
  -7  -2  -3  523.15   36.60
  -7  -2  -3  607.74   38.00
  -7  -2  -3  554.94   38.10
   7   2   3  564.24   38.00
   7   2   3  539.35   38.00
   7   2   3  627.44   38.60
  -8  -2  -3  125.59    9.40
  -8  -2  -3  124.49   10.00
  -8  -2  -3  108.09    8.00
   8   2   3  104.19    9.10
   8   2   3  111.39    9.70
   8   2   3  103.19    9.10
  -9  -2  -3    4.80    1.40
  -9  -2  -3    5.10    2.20
  -9  -2  -3    4.20    2.40
   9   2   3    1.90    2.10
   9   2   3    7.40    2.30
 -10  -2  -3  344.87   24.50
 -10  -2  -3  404.86   26.10
 -10  -2  -3  333.57   26.50
 -10  -2  -3  377.76   26.90
  10   2   3  378.96   26.80
 -11  -2  -3   20.80    5.10
 -11  -2  -3   38.70    7.10
 -11  -2  -3   31.20    5.10
 -12  -2  -3  458.95   31.30
 -12  -2  -3  414.96   30.60
 -12  -2  -3  394.36   32.20
 -12  -2  -3  493.35   33.20
  12   2   3  470.55   32.90
  12   2   3  454.05   32.20
 -13  -2  -3    4.00    3.10
  13   2   3    7.90    4.10
  12  -3  -3    4.20    3.10
 -12   3   3    3.40    3.00
 -12   3   3    5.60    3.20
  11  -3  -3    0.10    2.00
  11  -3  -3    0.30    2.30
 -11   3   3   -0.10    0.90
 -11   3   3   -1.50    2.10
 -11   3   3   -0.30    2.90
 -11   3   3   -1.00    2.40
  10  -3  -3    3.70    2.60
  10  -3  -3    3.90    2.10
 -10   3   3    4.20    1.20
 -10   3   3    5.60    2.80
 -10   3   3    4.10    2.60
   9  -3  -3    0.90    1.60
   9  -3  -3    5.00    2.60
  -9   3   3    1.70    0.80
  -9   3   3    4.60    2.40
  -9   3   3    2.80    2.10
   8  -3  -3    1.70    1.40
   8  -3  -3   -1.50    1.20
  -8   3   3    0.70    0.70
  -8   3   3   -0.60    0.80
  -8   3   3    1.60    2.20
   7  -3  -3    4.30    2.20
  -7   3   3    4.00    2.20
  -7   3   3    3.30    1.60
   6  -3  -3   11.90    2.30
   6  -3  -3   12.00    2.50
  -6   3   3   10.90    2.50
  -6   3   3   14.70    3.40
  -6   3   3   12.40    1.40
   5  -3  -3    3.20    1.20
   5  -3  -3    2.60    1.40
  -5   3   3    2.00    0.70
  -5   3   3    2.00    1.50
  -5   3   3    0.60    1.00
   4  -3  -3    0.20    0.70
   4  -3  -3   -0.60    0.60
  -4   3   3    0.30    0.40
  -4   3   3    2.20    1.30
  -4   3   3    0.70    0.80
   3  -3  -3    0.20    0.50
   3  -3  -3    0.10    0.50
  -3   3   3    0.40    0.30
  -3   3   3    0.30    0.50
  -3   3   3   -1.10    0.60
   2  -3  -3   -0.20    0.30
   2  -3  -3   -0.40    0.30
  -2   3   3    0.00    0.30
  -2   3   3   -0.20    0.40
   1  -3  -3    1.00    0.50
   1  -3  -3    1.10    0.30
   1  -3  -3    2.30    0.70
  -1   3   3    2.10    0.80
  -1   3   3    1.00    0.50
   0  -3  -3    0.00    0.40
   0  -3  -3    0.60    0.50
   0   3   3   -0.10    0.40
   0   3   3   -0.10    0.40
   0   3   3    0.30    0.60
   0   3   3    0.30    0.40
  -1  -3  -3    1.30    0.60
  -1  -3  -3    0.30    0.30
  -1  -3  -3    1.30    0.60
  -1  -3  -3    1.00    0.70
   1   3   3    0.40    0.50
   1   3   3    1.00    0.60
   1   3   3    1.00    0.60
   1   3   3    0.10    0.50
   1   3   3    0.90    0.30
  -2  -3  -3    1.40    0.90
  -2  -3  -3    0.60    0.50
  -2  -3  -3    0.50    0.40
  -2  -3  -3    1.40    0.90
   2   3   3    0.70    0.80
   2   3   3    0.10    0.40
   2   3   3    1.30    0.50
   2   3   3    0.70    0.60
  -3  -3  -3    0.90    0.90
  -3  -3  -3   -0.40    0.40
  -3  -3  -3    0.80    0.80
  -3  -3  -3   -0.20    0.50
   3   3   3   -0.10    0.50
   3   3   3    1.20    0.80
   3   3   3    0.30    0.70
  -4  -3  -3    8.50    1.90
  -4  -3  -3   12.30    2.00
  -4  -3  -3    6.50    1.50
  -4  -3  -3    8.60    1.90
   4   3   3   11.10    1.80
   4   3   3    7.90    1.90
   4   3   3   11.00    2.00
   4   3   3   11.40    2.20
  -5  -3  -3   -0.10    0.90
  -5  -3  -3    5.20    1.50
  -5  -3  -3    2.80    1.30
  -5  -3  -3    1.60    1.20
   5   3   3    4.60    1.60
   5   3   3    2.30    1.10
   5   3   3    1.20    1.20
  -6  -3  -3    1.20    1.20
  -6  -3  -3   -0.10    1.00
  -6  -3  -3    1.40    1.20
  -6  -3  -3    1.40    1.30
   6   3   3    1.90    1.40
   6   3   3    2.20    1.20
   6   3   3    2.20    1.40
  -7  -3  -3    5.60    2.00
  -7  -3  -3    2.00    1.60
  -7  -3  -3    3.50    1.60
  -7  -3  -3    1.20    1.30
   7   3   3    5.30    1.70
   7   3   3    4.10    1.80
   7   3   3    4.30    1.80
  -8  -3  -3    3.50    0.80
  -8  -3  -3    7.30    2.40
  -8  -3  -3   10.60    2.50
  -8  -3  -3    8.50    2.50
  -8  -3  -3    5.70    2.10
   8   3   3   11.30    2.70
   8   3   3    6.00    2.50
   8   3   3    6.10    1.90
  -9  -3  -3    0.50    0.60
  -9  -3  -3    2.50    2.10
  -9  -3  -3   -0.40    1.20
  -9  -3  -3   -1.60    1.40
  -9  -3  -3    1.00    1.60
   9   3   3    0.40    1.60
   9   3   3   -0.10    1.50
 -10  -3  -3    2.20    2.00
 -10  -3  -3    0.40    0.70
 -10  -3  -3    2.80    2.00
 -10  -3  -3    1.90    1.80
  10   3   3    5.20    2.60
 -11  -3  -3    3.10    2.20
 -11  -3  -3    1.20    1.90
  11   3   3    0.10    2.20
  11   3   3    3.70    2.10
 -12  -3  -3    2.60    2.50
 -12  -3  -3    4.80    2.50
 -12  -3  -3    2.50    2.00
  12   3   3    0.90    2.80
 -13  -3  -3    0.70    2.30
 -13  -3  -3    1.70    2.40
  13   3   3    5.00    3.20
  12  -4  -3   92.49   12.20
 -12   4   3   71.49   11.50
  11  -4  -3   60.39    7.80
  11  -4  -3   65.49    7.00
 -11   4   3   57.59    7.30
 -11   4   3   72.09   10.90
  10  -4  -3   99.09    9.60
  10  -4  -3   82.69    8.40
 -10   4   3   92.19    9.20
 -10   4   3  100.79    9.10
 -10   4   3   89.19   11.30
   9  -4  -3    1.10    1.40
  -9   4   3    5.90    3.10
  -9   4   3    3.50    2.30
   8  -4  -3  321.87   22.30
   8  -4  -3  319.97   23.00
  -8   4   3  299.47   23.70
  -8   4   3  315.57   22.50
   7  -4  -3  475.25   31.90
   7  -4  -3  486.75   31.30
  -7   4   3  425.96   31.20
  -7   4   3  456.65   32.70
   6  -4  -3  851.61   53.79
   6  -4  -3  836.12   54.29
  -6   4   3  740.03   54.59
  -6   4   3  863.41   55.39
   5  -4  -3  416.16   28.80
   5  -4  -3  413.66   28.40
  -5   4   3  415.96   29.80
  -5   4   3  459.05   28.70
   4  -4  -3  870.41   54.29
   4  -4  -3  804.82   54.59
  -4   4   3  859.61   55.79
  -4   4   3  827.72   54.39
   3  -4  -3   60.49    5.00
   3  -4  -3   70.99    5.40
  -3   4   3   68.09    5.10
  -3   4   3   52.59    5.90
  -3   4   3   70.49    4.50
   2  -4  -3  846.82   51.89
   2  -4  -3  768.92   51.69
   2  -4  -3  807.92   52.09
  -2   4   3  754.92   53.19
  -2   4   3  851.21   53.29
  -2   4   3  825.52   52.09
  -2   4   3  823.52   51.79
   1  -4  -3 1983.00  127.29
  -1   4   3 2120.89  128.39
  -1   4   3 1856.11  128.19
  -1   4   3 2050.29  127.29
   0  -4  -3  636.54   38.90
   0  -4  -3  641.04   38.20
   0  -4  -3  551.34   37.70
   0  -4  -3  599.34   38.30
   0   4   3  528.35   38.60
   0   4   3  584.34   38.30
   0   4   3  599.44   37.90
   0   4   3  594.74   38.80
  -1  -4  -3  731.53   49.00
  -1  -4  -3  768.52   48.40
  -1  -4  -3  748.03   49.00
  -1  -4  -3  771.12   48.60
   1   4   3  757.82   49.00
   1   4   3  753.02   49.10
   1   4   3  773.42   48.60
  -2  -4  -3 1057.59   68.59
  -2  -4  -3 1078.89   69.09
  -2  -4  -3  993.20   68.59
  -2  -4  -3 1119.39   68.49
   2   4   3 1053.99   68.59
   2   4   3 1022.60   68.39
   2   4   3 1143.29   69.19
   2   4   3 1107.69   68.59
  -3  -4  -3  150.68    9.50
  -3  -4  -3  123.49    9.80
  -3  -4  -3  120.39    9.50
  -3  -4  -3  132.99    9.60
   3   4   3  134.19   10.00
   3   4   3  131.79    9.30
   3   4   3  143.59    9.00
   3   4   3  122.89    9.40
  -4  -4  -3  784.42   54.09
  -4  -4  -3  846.72   54.09
  -4  -4  -3  861.11   53.89
  -4  -4  -3  796.42   53.99
   4   4   3  837.22   53.89
   4   4   3  851.41   53.69
   4   4   3  829.62   54.29
  -5  -4  -3  177.28   13.70
  -5  -4  -3  188.28   13.60
  -5  -4  -3  216.58   14.10
  -5  -4  -3  189.38   13.80
   5   4   3  199.28   13.80
   5   4   3  184.28   13.40
   5   4   3  167.28   13.70
  -6  -4  -3 1014.30   61.49
  -6  -4  -3  927.91   61.39
  -6  -4  -3  915.81   61.39
  -6  -4  -3  876.21   61.09
   6   4   3  896.31   61.29
   6   4   3  980.80   60.99
  -7  -4  -3    5.00    1.90
  -7  -4  -3    3.90    1.90
  -7  -4  -3    6.60    2.30
  -7  -4  -3    4.00    1.80
   7   4   3    3.60    2.00
   7   4   3    5.80    2.10
   7   4   3    4.60    1.90
  -8  -4  -3   68.79    7.30
  -8  -4  -3   79.29    7.80
  -8  -4  -3   73.99    7.50
  -8  -4  -3   86.29    7.60
   8   4   3   78.89    7.60
   8   4   3   86.59    7.30
  -9  -4  -3  212.88   15.60
  -9  -4  -3  179.08   15.40
  -9  -4  -3  202.48   16.00
  -9  -4  -3  212.88   16.10
   9   4   3  199.98   15.20
   9   4   3  193.58   15.60
 -10  -4  -3   54.49    8.10
 -10  -4  -3   36.50    6.00
 -10  -4  -3   35.60    7.00
  10   4   3   40.80    6.30
 -11  -4  -3    1.70    1.80
 -11  -4  -3   -1.30    2.20
 -11  -4  -3   -3.10    1.90
  11   4   3    4.20    2.40
  11   4   3    4.80    3.00
 -12  -4  -3  207.18   18.30
 -12  -4  -3  235.08   17.80
 -12  -4  -3  229.18   18.80
  12   4   3  215.18   18.30
  11  -5  -3   -0.40    2.40
  11  -5  -3   -1.00    1.80
 -11   5   3   -2.00    2.20
 -11   5   3    1.90    2.40
 -11   5   3    1.10    2.60
  10  -5  -3    2.80    2.10
  10  -5  -3   -0.60    1.50
 -10   5   3    2.20    1.90
 -10   5   3    7.80    3.00
 -10   5   3    2.90    2.90
   9  -5  -3    2.10    1.50
   9  -5  -3    7.30    2.70
  -9   5   3    0.60    1.60
  -9   5   3    5.00    3.00
   8  -5  -3    3.50    1.80
   8  -5  -3    5.30    2.10
  -8   5   3    4.50    2.60
  -8   5   3    4.50    1.90
  -8   5   3    4.40    2.00
   7  -5  -3    2.00    1.40
   7  -5  -3    0.70    1.20
  -7   5   3    0.70    1.00
  -7   5   3   -0.50    1.80
   6  -5  -3    1.70    1.10
   6  -5  -3    1.90    1.30
  -6   5   3   -0.90    1.10
  -6   5   3    1.80    1.10
   5  -5  -3    0.20    0.80
   5  -5  -3    0.50    0.70
  -5   5   3    7.10    2.50
  -5   5   3    3.30    2.00
  -5   5   3    2.20    1.10
   4  -5  -3    0.60    0.70
   4  -5  -3    0.40    0.80
  -4   5   3   -0.10    1.20
  -4   5   3   -0.70    0.60
  -4   5   3   -0.70    0.90
   3  -5  -3    1.10    0.70
   3  -5  -3    1.10    0.80
   3  -5  -3    1.80    0.50
  -3   5   3    1.60    0.80
  -3   5   3    1.30    1.30
  -3   5   3    1.90    1.60
   2  -5  -3    0.20    0.50
   2  -5  -3   -0.50    0.40
  -2   5   3   -0.30    0.90
  -2   5   3    0.30    0.50
  -2   5   3   -1.10    0.70
  -2   5   3    0.10    0.60
   1  -5  -3   -0.10    0.40
   1  -5  -3    0.80    0.50
   1  -5  -3   -0.10    0.70
  -1   5   3    0.10    0.80
  -1   5   3    0.10    0.60
  -1   5   3    0.00    0.40
  -1   5   3   -1.60    0.50
   0  -5  -3    0.80    0.70
   0  -5  -3    0.10    0.60
   0  -5  -3    1.70    0.60
   0  -5  -3    1.30    0.60
   0  -5  -3    0.50    0.90
   0   5   3    1.20    1.00
   0   5   3    1.20    0.80
   0   5   3    0.90    1.00
   0   5   3    0.90    0.40
  -1  -5  -3    2.40    1.30
  -1  -5  -3    1.70    0.60
  -1  -5  -3    1.60    1.00
  -1  -5  -3    2.80    1.00
  -1  -5  -3    1.60    0.60
  -1  -5  -3    2.00    0.70
   1   5   3    1.40    1.00
   1   5   3    1.10    0.50
   1   5   3    1.90    1.00
   1   5   3    3.10    0.80
  -2  -5  -3    1.90    1.10
  -2  -5  -3    1.60    0.80
  -2  -5  -3    0.50    0.70
  -2  -5  -3    0.90    0.60
  -2  -5  -3    0.10    0.70
  -2  -5  -3    0.30    0.50
   2   5   3    1.80    0.70
   2   5   3    1.90    1.10
   2   5   3    1.20    0.70
   2   5   3    1.50    0.90
  -3  -5  -3    0.60    0.90
  -3  -5  -3    2.60    1.00
  -3  -5  -3    1.40    1.00
  -3  -5  -3    0.70    0.50
  -3  -5  -3    1.00    0.90
   3   5   3    0.90    0.70
   3   5   3    1.00    0.70
   3   5   3    1.50    1.20
  -4  -5  -3   -0.50    0.60
  -4  -5  -3   -0.80    0.70
  -4  -5  -3    0.20    0.60
  -4  -5  -3   -0.60    0.90
  -4  -5  -3   -0.10    0.40
   4   5   3    0.70    1.00
   4   5   3    0.40    0.70
   4   5   3    0.50    0.80
  -5  -5  -3    1.00    1.30
  -5  -5  -3    0.60    1.10
  -5  -5  -3    0.80    1.00
  -5  -5  -3    1.40    1.10
   5   5   3    2.80    1.30
   5   5   3    0.80    0.90
   5   5   3   -0.20    0.90
  -6  -5  -3    5.40    2.20
  -6  -5  -3    4.80    2.10
  -6  -5  -3    3.10    1.50
  -6  -5  -3    6.10    2.10
   6   5   3    3.00    1.80
   6   5   3    4.90    1.50
   6   5   3    6.60    2.00
  -7  -5  -3    0.70    1.40
  -7  -5  -3    1.70    1.40
  -7  -5  -3    1.30    1.40
  -7  -5  -3    1.30    1.10
   7   5   3   -0.50    0.80
   7   5   3    1.30    1.30
  -8  -5  -3    4.80    1.90
  -8  -5  -3    2.60    1.80
  -8  -5  -3    4.30    2.30
  -8  -5  -3    1.60    1.60
   8   5   3    2.40    1.40
   8   5   3    6.80    2.50
  -9  -5  -3    1.20    1.40
  -9  -5  -3   -0.70    1.90
  -9  -5  -3    0.50    1.50
  -9  -5  -3    2.60    2.00
   9   5   3    2.90    2.00
   9   5   3    1.50    1.20
 -10  -5  -3    9.90    3.00
 -10  -5  -3   10.40    3.20
 -10  -5  -3   10.70    3.30
 -10  -5  -3   15.20    3.50
  10   5   3   12.00    3.20
 -11  -5  -3    1.40    1.50
 -11  -5  -3    5.20    2.80
 -11  -5  -3   -3.00    1.80
 -11  -5  -3    2.60    2.70
  11   5   3    1.40    1.90
  11   5   3    1.80    2.30
 -12  -5  -3    0.10    2.30
 -12  -5  -3    1.90    2.50
 -12  -5  -3    1.30    2.70
  12   5   3    0.80    2.80
  11  -6  -3   58.69    8.60
  11  -6  -3   60.99    7.90
 -11   6   3   47.80    9.30
 -11   6   3   66.29    9.20
 -11   6   3   38.10    8.40
  10  -6  -3   35.90    6.60
  10  -6  -3   28.40    4.90
 -10   6   3   28.90    5.70
 -10   6   3   20.20    5.80
 -10   6   3   23.70    6.00
 -10   6   3   34.50    5.60
   9  -6  -3  316.27   23.50
   9  -6  -3  346.87   24.30
  -9   6   3  310.37   27.60
  -9   6   3  323.47   25.90
  -9   6   3  345.47   24.20
   8  -6  -3  548.85   35.40
   8  -6  -3  496.95   35.80
  -8   6   3  466.85   37.20
  -8   6   3  501.95   37.60
  -8   6   3  542.25   35.30
  -8   6   3  547.25   35.80
   7  -6  -3    9.00    2.70
   7  -6  -3    3.30    1.70
  -7   6   3    9.30    2.70
  -7   6   3    5.50    1.90
  -7   6   3    2.20    2.70
  -7   6   3    5.50    3.10
   6  -6  -3   76.89    6.90
   6  -6  -3   82.59    6.80
  -6   6   3   80.89    8.40
  -6   6   3   81.19    6.80
  -6   6   3   77.49    8.50
  -6   6   3   70.09    6.40
   5  -6  -3  278.77   19.40
   5  -6  -3  279.67   19.60
  -5   6   3  265.07   21.10
  -5   6   3  282.27   19.20
  -5   6   3  312.67   21.70
   4  -6  -3    3.10    1.20
   4  -6  -3    4.00    1.40
  -4   6   3    2.90    1.90
  -4   6   3    5.20    2.60
  -4   6   3    4.70    1.30
   3  -6  -3  114.29    8.10
  -3   6   3  128.09    8.50
  -3   6   3  112.29   10.20
  -3   6   3  129.99   10.60
   2  -6  -3 3527.65  219.58
   2  -6  -3 3235.38  217.78
  -2   6   3 3602.24  220.08
  -2   6   3 3534.45  219.88
  -2   6   3 3293.07  217.88
   1  -6  -3  228.68   16.80
   1  -6  -3  261.67   16.30
   1  -6  -3  242.38   17.90
   1  -6  -3  262.47   17.20
   1  -6  -3  249.97   18.10
  -1   6   3  235.58   18.00
  -1   6   3  260.57   16.90
  -1   6   3  254.97   16.10
  -1   6   3  242.78   18.10
   0  -6  -3  393.46   27.10
   0  -6  -3  366.66   25.60
   0  -6  -3  386.16   26.80
   0  -6  -3  384.96   25.50
   0  -6  -3  419.26   26.30
   0   6   3  395.86   27.10
   0   6   3  409.16   25.20
   0   6   3  407.46   26.20
   0   6   3  371.46   26.80
  -1  -6  -3  284.57   19.30
  -1  -6  -3  297.97   19.50
  -1  -6  -3  304.87   20.30
  -1  -6  -3  305.97   20.50
  -1  -6  -3  277.37   20.70
  -1  -6  -3  308.47   19.30
   1   6   3  285.27   20.40
   1   6   3  294.07   20.20
  -2  -6  -3  131.29    9.90
  -2  -6  -3  122.39    9.30
  -2  -6  -3  139.59    9.40
  -2  -6  -3  123.59   10.10
  -2  -6  -3  128.19   10.40
  -2  -6  -3  135.29    9.50
   2   6   3  143.09   10.20
   2   6   3  142.49    9.60
  -3  -6  -3   11.10    2.10
  -3  -6  -3    6.90    1.60
  -3  -6  -3    7.50    2.00
  -3  -6  -3    8.20    1.70
  -3  -6  -3    9.70    2.50
   3   6   3    7.40    2.10
   3   6   3    7.00    1.60
   3   6   3    9.20    1.80
  -4  -6  -3 1395.66   86.59
  -4  -6  -3 1245.08   86.89
  -4  -6  -3 1435.56   86.69
  -4  -6  -3 1315.97   86.39
   4   6   3 1440.36   86.39
   4   6   3 1372.16   86.29
   4   6   3 1183.98   86.79
  -5  -6  -3  867.61   58.69
  -5  -6  -3  818.92   57.29
  -5  -6  -3  847.52   58.59
  -5  -6  -3  950.00   59.29
  -5  -6  -3  940.51   58.59
   5   6   3  950.90   58.49
   5   6   3  907.01   58.29
  -6  -6  -3  217.78   16.60
  -6  -6  -3  200.88   14.50
  -6  -6  -3  244.18   17.10
  -6  -6  -3  239.88   16.60
  -6  -6  -3  228.18   16.60
   6   6   3  229.98   16.40
   6   6   3  236.28   16.20
  -7  -6  -3  240.98   16.80
  -7  -6  -3  216.68   16.10
  -7  -6  -3  194.58   16.00
  -7  -6  -3  211.68   16.20
   7   6   3  200.78   15.50
   7   6   3  219.98   16.00
  -8  -6  -3   57.99    6.50
  -8  -6  -3   65.79    6.80
  -8  -6  -3   73.69    6.90
  -8  -6  -3   48.90    6.10
   8   6   3   64.49    6.20
   8   6   3   57.59    6.30
  -9  -6  -3   81.49    8.50
  -9  -6  -3   96.59    8.90
  -9  -6  -3   77.09    8.20
   9   6   3   86.29    8.40
 -10  -6  -3  140.09   12.40
 -10  -6  -3  145.29   12.60
 -10  -6  -3  141.69   12.60
 -10  -6  -3  153.08   12.80
  10   6   3  133.99   14.60
  10   6   3  124.09   12.00
 -11  -6  -3   44.50    7.30
 -11  -6  -3   44.20    7.00
 -11  -6  -3   39.00    6.90
 -11  -6  -3   33.80    6.50
  11   6   3   37.30    6.30
  11   6   3   31.70    6.00
 -12  -6  -3    2.30    2.40
 -12  -6  -3    2.10    2.90
 -12  -6  -3    1.20    3.20
 -12  -6  -3    0.10    2.60
  12   6   3    3.60    3.50
  11  -7  -3    9.90    3.40
  11  -7  -3    6.40    2.70
 -11   7   3    4.40    2.50
 -11   7   3   10.00    4.00
 -11   7   3    5.80    3.70
  10  -7  -3    5.60    2.60
 -10   7   3   -1.50    1.80
 -10   7   3    0.60    1.70
 -10   7   3    4.20    3.40
 -10   7   3    2.90    3.10
   9  -7  -3    0.40    1.80
   9  -7  -3    1.60    1.60
  -9   7   3    5.40    3.20
  -9   7   3    0.60    2.80
  -9   7   3    1.70    1.70
  -9   7   3   -0.80    1.50
   8  -7  -3    4.00    1.90
   8  -7  -3    0.80    1.40
  -8   7   3    2.70    2.60
  -8   7   3    1.40    1.20
  -8   7   3    3.70    1.90
   7  -7  -3   -0.20    1.20
  -7   7   3    1.10    1.40
  -7   7   3    0.10    1.10
  -7   7   3   -1.40    1.60
  -7   7   3    4.80    2.60
   6  -7  -3    0.20    1.00
   6  -7  -3    0.30    0.90
  -6   7   3   -0.40    1.90
  -6   7   3   -1.60    0.70
  -6   7   3    0.10    0.90
  -6   7   3    0.60    1.90
   5  -7  -3    0.70    1.00
   5  -7  -3    0.90    1.00
  -5   7   3    0.50    0.90
  -5   7   3    2.30    2.00
  -5   7   3    0.40    1.60
  -5   7   3    1.30    0.90
   4  -7  -3    0.20    0.70
   4  -7  -3    1.20    0.30
  -4   7   3    0.60    0.60
  -4   7   3    0.60    0.60
  -4   7   3    0.70    1.70
  -4   7   3    0.20    1.60
   3  -7  -3    0.40    1.40
   3  -7  -3    1.40    0.70
   3  -7  -3    1.70    0.80
  -3   7   3    1.40    0.90
  -3   7   3    2.40    1.80
  -3   7   3    2.00    0.80
  -3   7   3    3.40    2.10
   2  -7  -3   -0.80    0.80
   2  -7  -3   -0.10    0.60
   2  -7  -3   -0.20    0.40
   2  -7  -3   -1.00    1.00
  -2   7   3    0.80    1.30
  -2   7   3    0.20    0.40
  -2   7   3    0.10    1.50
   1  -7  -3   -0.30    0.30
   1  -7  -3    0.10    0.80
   1  -7  -3    0.70    1.10
   1  -7  -3   -0.70    0.60
   1  -7  -3   -0.30    0.80
  -1   7   3   -0.40    0.90
  -1   7   3   -0.60    1.10
   0  -7  -3   -1.50    0.80
   0  -7  -3   -0.30    0.40
   0  -7  -3   -1.30    0.80
   0  -7  -3    0.40    0.80
   0  -7  -3    1.10    0.70
   0  -7  -3   -0.10    0.40
   0   7   3    0.50    1.10
   0   7   3    0.20    1.20
  -1  -7  -3    1.10    0.60
  -1  -7  -3    0.80    1.00
  -1  -7  -3    1.40    1.10
  -1  -7  -3   -0.20    0.50
  -1  -7  -3   -0.30    0.40
  -1  -7  -3   -0.10    1.00
   1   7   3   -1.50    0.80
   1   7   3   -0.30    0.60
  -2  -7  -3    2.70    1.00
  -2  -7  -3    1.00    0.70
  -2  -7  -3    1.50    1.10
  -2  -7  -3    2.10    1.20
  -2  -7  -3    2.30    1.20
  -2  -7  -3    3.50    1.10
   2   7   3    1.90    1.40
   2   7   3    4.00    1.40
  -3  -7  -3   -0.10    0.60
  -3  -7  -3    0.30    1.00
  -3  -7  -3    0.00    0.70
  -3  -7  -3    0.80    1.00
  -3  -7  -3    0.20    0.70
   3   7   3    1.40    1.00
  -4  -7  -3    1.70    1.40
  -4  -7  -3   -0.30    1.00
  -4  -7  -3   -0.60    0.70
  -4  -7  -3    0.10    0.70
  -4  -7  -3    0.50    0.90
   4   7   3    0.20    0.80
   4   7   3   -0.80    0.70
  -5  -7  -3    4.00    1.70
  -5  -7  -3    3.70    1.50
  -5  -7  -3    4.00    1.70
  -5  -7  -3    6.40    2.40
  -5  -7  -3    2.80    0.90
   5   7   3    6.10    1.80
   5   7   3    7.20    1.80
  -6  -7  -3    0.70    1.70
  -6  -7  -3    0.20    1.10
  -6  -7  -3    0.50    1.30
  -6  -7  -3    0.80    0.60
  -6  -7  -3   -0.10    1.30
   6   7   3   -0.10    1.10
   6   7   3    0.10    1.20
  -7  -7  -3    6.90    1.90
  -7  -7  -3    4.10    2.00
  -7  -7  -3    7.00    2.40
  -7  -7  -3    6.20    2.80
   7   7   3    4.10    1.70
   7   7   3    7.30    2.20
  -8  -7  -3    0.30    1.80
  -8  -7  -3    0.50    1.80
  -8  -7  -3   -0.90    1.60
  -8  -7  -3   -0.20    2.00
   8   7   3    2.10    1.90
   8   7   3    1.70    1.60
  -9  -7  -3   -0.10    1.80
  -9  -7  -3    2.80    2.40
  -9  -7  -3   -0.10    1.60
   9   7   3    1.30    1.90
 -10  -7  -3   -0.80    2.10
 -10  -7  -3   -1.30    2.10
 -10  -7  -3    1.90    2.00
 -10  -7  -3    2.20    2.20
  10   7   3    4.10    2.20
  10   7   3    0.40    1.60
 -11  -7  -3    5.10    2.60
 -11  -7  -3   12.80    3.80
 -11  -7  -3    6.60    3.50
 -11  -7  -3   12.10    3.80
  11   7   3   15.80    3.80
  10  -8  -3  255.47   19.50
  10  -8  -3  240.28   18.90
 -10   8   3  261.37   22.30
 -10   8   3  260.57   19.30
 -10   8   3  213.78   21.10
 -10   8   3  261.47   18.70
   9  -8  -3  134.29   11.20
   9  -8  -3  133.29   11.50
  -9   8   3  121.19   13.10
  -9   8   3  147.09   11.40
  -9   8   3  136.69   14.00
  -9   8   3  128.29   11.10
   8  -8  -3  252.47   18.70
   8  -8  -3  258.67   18.50
  -8   8   3  254.97   18.40
  -8   8   3  251.17   22.20
  -8   8   3  238.18   20.70
   7  -8  -3   37.20    4.60
   7  -8  -3   41.80    4.70
  -7   8   3   49.10    4.70
  -7   8   3   52.89    8.50
  -7   8   3   44.00    4.40
   6  -8  -3   81.29    7.10
   6  -8  -3   83.79    7.10
  -6   8   3   79.89    9.10
  -6   8   3   81.39    9.10
  -6   8   3   82.39    6.80
  -6   8   3   84.19    6.60
   5  -8  -3    0.60    0.90
  -5   8   3    0.10    0.70
  -5   8   3    1.00    2.00
  -5   8   3   -0.30    1.80
  -5   8   3   -0.40    0.60
   4  -8  -3  198.78   13.10
   4  -8  -3  184.68   13.80
  -4   8   3  202.18   13.60
  -4   8   3  212.78   16.60
  -4   8   3  205.88   13.70
  -4   8   3  201.58   16.60
   3  -8  -3  635.74   45.70
   3  -8  -3  699.33   45.70
  -3   8   3  722.33   48.90
  -3   8   3  732.93   48.50
  -3   8   3  746.33   45.40
  -3   8   3  725.53   45.40
   2  -8  -3    3.90    1.20
   2  -8  -3    8.70    2.50
   2  -8  -3    2.50    1.40
   2  -8  -3    6.00    2.40
   2  -8  -3    3.20    0.80
  -2   8   3    2.80    1.90
  -2   8   3    6.50    2.50
   1  -8  -3  134.69   10.80
   1  -8  -3  115.79    8.10
   1  -8  -3  123.19    9.40
   1  -8  -3  127.69    9.50
   1  -8  -3  128.69   10.90
  -1   8   3  133.59   10.90
  -1   8   3  130.49   11.10
   0  -8  -3   13.50    1.20
   0  -8  -3   20.00    3.20
   0  -8  -3   12.80    1.20
   0  -8  -3   20.30    2.70
   0  -8  -3   15.10    3.40
   0  -8  -3   16.80    3.70
   0   8   3   16.40    3.50
  -1  -8  -3  192.28   12.80
  -1  -8  -3  187.28   15.10
  -1  -8  -3  193.38   12.90
  -1  -8  -3  189.68   14.20
  -1  -8  -3  196.28   13.50
  -1  -8  -3  188.88   14.50
   1   8   3  201.58   14.70
  -2  -8  -3  274.77   20.70
  -2  -8  -3  271.27   19.90
  -2  -8  -3  251.67   18.90
  -2  -8  -3  295.57   20.00
  -2  -8  -3  289.67   18.70
  -2  -8  -3  293.97   18.70
   2   8   3  289.37   20.00
   2   8   3  270.37   19.60
  -3  -8  -3  440.86   29.90
  -3  -8  -3  391.36   30.10
  -3  -8  -3  418.56   30.70
  -3  -8  -3  469.05   29.30
  -3  -8  -3  471.35   29.60
  -3  -8  -3  424.06   29.20
   3   8   3  463.15   29.70
  -4  -8  -3  532.35   34.10
  -4  -8  -3  454.15   33.80
  -4  -8  -3  481.05   34.90
  -4  -8  -3  529.85   34.30
  -4  -8  -3  519.75   34.00
   4   8   3  545.85   34.30
  -5  -8  -3   23.80    4.00
  -5  -8  -3   24.80    4.60
  -5  -8  -3   20.40    3.60
  -5  -8  -3   17.30    3.40
  -5  -8  -3   20.40    3.10
   5   8   3   23.70    3.70
   5   8   3   24.40    3.70
  -6  -8  -3  647.24   42.10
  -6  -8  -3  623.14   41.10
  -6  -8  -3  563.24   39.70
  -6  -8  -3  569.54   40.90
  -6  -8  -3  609.94   41.10
   6   8   3  637.24   40.90
   6   8   3  632.54   40.80
  -7  -8  -3  183.48   14.20
  -7  -8  -3  166.88   13.20
  -7  -8  -3  183.28   13.50
  -7  -8  -3  164.38   13.20
  -7  -8  -3  159.18   11.10
   7   8   3  149.49   12.70
   7   8   3  155.68   13.50
  -8  -8  -3  175.68   17.40
  -8  -8  -3  197.38   15.80
  -8  -8  -3  184.88   14.60
  -8  -8  -3  167.08   14.30
   8   8   3  175.28   14.10
  -9  -8  -3   48.90    7.70
  -9  -8  -3   48.80    7.90
  -9  -8  -3   57.39    8.30
  -9  -8  -3   45.90    7.10
   9   8   3   34.00    6.00
   9   8   3   42.90    6.40
 -10  -8  -3   11.40    3.80
 -10  -8  -3   16.20    4.30
 -10  -8  -3    7.90    3.80
 -10  -8  -3    8.40    3.80
  10   8   3    8.70    3.50
  10   8   3    6.50    3.10
 -11  -8  -3   34.90    6.70
 -11  -8  -3   16.10    4.60
 -11  -8  -3   14.30    4.20
 -11  -8  -3   20.30    5.60
  11   8   3   27.20    5.60
  10  -9  -3    3.60    2.20
  10  -9  -3    3.10    2.10
 -10   9   3   -2.20    3.10
 -10   9   3    1.10    1.80
 -10   9   3    1.10    1.90
 -10   9   3    4.00    4.00
   9  -9  -3   -2.20    1.50
   9  -9  -3   -0.30    1.60
  -9   9   3    0.40    1.60
  -9   9   3    1.80    2.80
  -9   9   3   -2.50    2.50
   8  -9  -3   -0.10    1.70
   8  -9  -3    0.10    1.50
  -8   9   3    0.80    0.90
  -8   9   3    0.20    2.40
  -8   9   3    2.40    2.80
  -8   9   3    2.90    1.60
   7  -9  -3    3.20    1.70
   7  -9  -3    2.70    1.50
  -7   9   3    0.20    2.20
  -7   9   3    2.10    2.50
  -7   9   3    3.40    1.40
  -7   9   3    2.30    1.30
   6  -9  -3    1.30    1.20
   6  -9  -3    0.40    1.20
  -6   9   3   -1.70    1.60
   5  -9  -3    3.90    1.40
  -5   9   3    5.90    3.10
  -5   9   3    6.20    1.40
  -5   9   3    4.20    1.20
  -5   9   3    7.60    3.00
   4  -9  -3    0.60    0.60
   4  -9  -3    0.90    0.70
  -4   9   3   -0.30    1.90
  -4   9   3   -0.50    0.50
  -4   9   3    0.60    1.90
  -4   9   3    0.20    0.60
   3  -9  -3    2.10    1.00
   3  -9  -3    1.00    0.70
  -3   9   3   -1.20    1.70
  -3   9   3    2.90    2.10
   2  -9  -3    0.30    1.30
   2  -9  -3    2.80    1.40
   2  -9  -3    1.30    1.00
  -2   9   3    0.90    1.70
  -2   9   3    0.40    1.50
   1  -9  -3    2.40    1.40
   1  -9  -3    5.10    2.20
   1  -9  -3    2.20    1.70
   1  -9  -3    2.30    1.20
  -1   9   3    3.70    2.10
  -1   9   3    3.20    1.90
   0  -9  -3    7.60    1.70
   0  -9  -3   10.90    3.10
   0  -9  -3    6.20    2.50
   0  -9  -3   10.50    2.50
   0   9   3   10.50    2.90
  -1  -9  -3    3.30    1.70
  -1  -9  -3    1.60    0.60
  -1  -9  -3   -0.80    1.30
  -1  -9  -3    2.10    0.70
   1   9   3    3.20    1.90
  -2  -9  -3   -1.90    1.30
  -2  -9  -3    0.90    1.00
  -2  -9  -3   -0.20    0.60
  -2  -9  -3   -0.20    0.60
  -2  -9  -3    1.50    1.50
  -2  -9  -3    5.20    2.30
   2   9   3    0.90    1.60
   2   9   3   -1.80    0.80
  -3  -9  -3    0.40    1.40
  -3  -9  -3    2.30    1.10
  -3  -9  -3    1.10    1.10
  -3  -9  -3    4.10    1.70
  -3  -9  -3    2.80    1.20
  -3  -9  -3    4.40    2.30
   3   9   3    5.50    1.80
  -4  -9  -3    0.60    1.40
  -4  -9  -3    0.90    1.30
  -4  -9  -3   -1.60    1.00
  -4  -9  -3    0.70    1.10
   4   9   3   -0.70    1.00
  -5  -9  -3    2.70    1.50
  -5  -9  -3   -1.50    0.90
  -5  -9  -3   -0.10    1.20
  -5  -9  -3    1.10    2.00
  -5  -9  -3    0.00    1.20
   5   9   3   -0.20    1.20
  -6  -9  -3   -0.40    1.70
  -6  -9  -3    0.20    0.90
  -6  -9  -3    0.70    1.40
  -6  -9  -3    0.40    1.20
  -6  -9  -3    1.00    1.50
   6   9   3   -1.40    1.10
   6   9   3   -1.30    1.10
  -7  -9  -3   -0.60    0.70
  -7  -9  -3    0.40    1.60
  -7  -9  -3   -2.00    1.00
  -7  -9  -3    1.50    1.70
   7   9   3   -1.70    1.40
   7   9   3    0.60    1.60
  -8  -9  -3    0.10    2.00
  -8  -9  -3    0.70    1.40
  -8  -9  -3    0.50    1.50
   8   9   3    0.10    1.40
  -9  -9  -3    7.40    2.80
  -9  -9  -3   10.50    3.80
  -9  -9  -3   15.30    3.60
  -9  -9  -3    2.60    2.50
   9   9   3   10.30    3.10
   9   9   3   13.60    3.50
 -10  -9  -3   -0.80    2.80
 -10  -9  -3    0.90    2.10
 -10  -9  -3   -3.00    1.90
 -10  -9  -3   -3.30    2.10
  10   9   3    0.40    2.20
   9 -10  -3    4.70    2.20
   9 -10  -3    5.20    2.30
  -9  10   3    3.20    3.50
  -9  10   3    3.10    3.50
  -9  10   3    6.70    2.30
  -9  10   3    0.80    1.60
   8 -10  -3   61.69    6.80
   8 -10  -3   77.99    6.90
  -8  10   3   73.29    6.30
  -8  10   3   57.19   10.20
  -8  10   3   71.49   11.40
   7 -10  -3    6.80    2.50
   7 -10  -3    7.00    2.30
  -7  10   3   15.20    4.70
  -7  10   3    9.00    2.00
  -7  10   3    2.60    3.20
   6 -10  -3   41.50    4.20
  -6  10   3   44.10    3.90
  -6  10   3   46.10    8.50
  -6  10   3   44.20    8.10
  -6  10   3   41.40    3.90
   5 -10  -3  380.86   25.80
   5 -10  -3  384.06   24.70
  -5  10   3  406.46   25.20
  -5  10   3  375.86   25.40
  -5  10   3  392.76   29.90
   4 -10  -3  563.84   36.90
   4 -10  -3  581.34   36.80
  -4  10   3  560.04   40.70
  -4  10   3  559.74   40.80
   3 -10  -3  185.28   13.60
   3 -10  -3  181.68   14.80
  -3  10   3  221.48   16.80
  -3  10   3  197.08   16.70
   2 -10  -3 1217.68   78.49
   2 -10  -3 1193.88   78.99
   2 -10  -3 1104.69   80.89
  -2  10   3 1260.97   81.49
  -2  10   3 1290.67   81.09
   1 -10  -3   31.90    4.00
   1 -10  -3   36.30    3.90
   1 -10  -3   37.40    6.60
  -1  10   3   33.40    5.90
   0 -10  -3   76.59    7.00
   0 -10  -3   68.79    8.10
   0 -10  -3   86.19    6.60
   0  10   3   70.79    7.80
  -1 -10  -3  715.13   46.80
  -1 -10  -3  623.94   47.80
  -1 -10  -3  686.13   44.40
  -1 -10  -3  754.72   44.80
  -1 -10  -3  701.43   45.70
  -1 -10  -3  717.83   47.40
   1  10   3  661.33   47.10
  -2 -10  -3  256.37   18.60
  -2 -10  -3  288.97   18.70
  -2 -10  -3  289.97   20.70
  -2 -10  -3  300.17   20.80
  -2 -10  -3  283.97   19.60
  -2 -10  -3  277.97   21.80
   2  10   3  278.57   20.60
  -3 -10  -3   39.40    3.60
  -3 -10  -3   40.60    6.10
  -3 -10  -3   44.00    5.50
  -3 -10  -3   43.30    7.10
  -3 -10  -3   34.70    3.60
  -3 -10  -3   30.70    3.90
   3  10   3   38.80    5.70
  -4 -10  -3  570.44   38.10
  -4 -10  -3  573.94   39.00
  -4 -10  -3  553.94   37.20
  -4 -10  -3  505.15   36.30
  -4 -10  -3  556.24   36.90
  -4 -10  -3  529.85   36.20
   4  10   3  551.04   37.30
  -5 -10  -3   22.90    3.90
  -5 -10  -3   17.80    3.50
  -5 -10  -3   18.50    3.40
  -5 -10  -3   11.00    3.60
  -5 -10  -3   22.70    3.80
   5  10   3   15.90    3.50
  -6 -10  -3  216.38   15.50
  -6 -10  -3  201.88   14.80
  -6 -10  -3  205.98   15.60
  -6 -10  -3  184.38   15.50
  -6 -10  -3  211.88   18.30
   6  10   3  211.68   15.80
  -7 -10  -3  106.19    8.30
  -7 -10  -3  115.99   11.00
  -7 -10  -3  109.19    9.70
  -7 -10  -3  111.99    9.90
  -7 -10  -3  115.79   10.00
   7  10   3  106.89    9.30
  -8 -10  -3    2.30    2.20
  -8 -10  -3    4.30    2.40
  -8 -10  -3    9.60    4.00
  -8 -10  -3    6.60    2.90
   8  10   3    7.10    2.90
   8  10   3    6.90    2.40
  -9 -10  -3    4.60    2.80
  -9 -10  -3   -0.80    2.60
  -9 -10  -3    4.90    2.50
  -9 -10  -3    2.70    2.50
   9  10   3   -0.20    1.90
   9  10   3    3.80    2.80
 -10 -10  -3   22.10    5.30
 -10 -10  -3   22.20    5.60
 -10 -10  -3   24.40    5.40
 -10 -10  -3   29.50    6.60
  10  10   3   38.90    6.80
   9 -11  -3    2.70    2.10
   9 -11  -3    0.30    1.50
  -9  11   3    1.40    1.40
  -9  11   3    1.30    2.50
  -9  11   3   -5.90    2.60
   8 -11  -3   -0.60    1.50
   8 -11  -3   -0.80    1.30
  -8  11   3    2.50    3.00
  -8  11   3    1.70    1.40
  -8  11   3    1.10    2.70
  -8  11   3   -2.00    0.80
   7 -11  -3    1.30    1.50
   7 -11  -3    0.30    1.30
  -7  11   3    0.80    2.60
  -7  11   3    2.50    1.20
  -7  11   3    2.30    1.50
  -7  11   3   -1.60    2.30
   6 -11  -3    1.40    1.10
  -6  11   3    1.90    2.80
  -6  11   3    0.00    0.70
  -6  11   3   -1.10    0.80
  -6  11   3    0.80    2.70
   5 -11  -3    0.70    0.80
   5 -11  -3    0.00    0.60
  -5  11   3    2.50    2.70
  -5  11   3    1.70    2.70
   4 -11  -3   -0.10    0.70
  -4  11   3   -2.10    2.00
  -4  11   3    1.20    2.20
   3 -11  -3   -3.70    1.90
   3 -11  -3    3.00    2.00
   3 -11  -3    1.70    1.40
  -3  11   3   -0.70    1.80
  -3  11   3   -0.30    2.20
   2 -11  -3    5.70    1.90
   2 -11  -3    5.70    2.10
   2 -11  -3    5.60    3.00
  -2  11   3    1.30    2.40
   1 -11  -3    9.50    2.60
   1 -11  -3    5.20    1.80
   1 -11  -3    6.00    3.10
  -1  11   3    8.50    3.40
   0 -11  -3    1.70    1.20
   0 -11  -3    0.00    1.40
   0 -11  -3    2.00    2.00
   0  11   3    1.00    2.10
  -1 -11  -3    2.60    2.00
  -1 -11  -3    1.10    2.30
  -1 -11  -3    1.30    1.20
   1  11   3    5.00    2.30
  -2 -11  -3   -0.60    1.00
  -2 -11  -3    1.70    2.00
  -2 -11  -3    0.50    0.70
  -2 -11  -3   -4.30    1.50
  -2 -11  -3    0.10    2.00
  -2 -11  -3    0.00    0.60
  -3 -11  -3    3.50    1.70
  -3 -11  -3    1.30    1.00
  -3 -11  -3    1.70    1.00
  -3 -11  -3    0.90    1.10
  -3 -11  -3    1.20    1.80
  -4 -11  -3    0.90    2.00
  -4 -11  -3    0.90    1.20
  -4 -11  -3    0.20    1.80
  -4 -11  -3   -0.20    1.00
  -4 -11  -3    1.00    1.90
  -4 -11  -3    3.90    1.90
   4  11   3   -1.00    1.70
  -5 -11  -3    2.00    1.50
  -5 -11  -3   -2.70    1.70
  -5 -11  -3   -3.80    1.40
  -5 -11  -3    1.40    1.90
  -5 -11  -3    0.70    1.40
  -5 -11  -3    0.50    1.10
   5  11   3   -3.20    1.30
  -6 -11  -3    0.20    1.50
  -6 -11  -3   -0.40    1.40
  -6 -11  -3    0.20    1.60
  -6 -11  -3   -0.80    1.80
  -6 -11  -3   -0.10    1.50
   6  11   3    3.70    1.90
  -7 -11  -3    1.20    1.40
  -7 -11  -3    0.60    1.70
  -7 -11  -3    1.50    1.80
  -7 -11  -3   -2.00    1.20
  -7 -11  -3    4.00    2.80
  -8 -11  -3    0.40    1.80
  -8 -11  -3    1.30    1.60
  -8 -11  -3   -2.20    1.60
  -8 -11  -3    2.60    2.90
  -8 -11  -3    0.30    1.10
   8  11   3   -3.40    2.60
   8  11   3   -3.40    1.90
  -9 -11  -3    0.60    1.80
  -9 -11  -3   -3.50    1.80
  -9 -11  -3    5.30    3.30
   9  11   3    0.20    1.90
   8 -12  -3   16.40    3.80
   8 -12  -3   21.80    3.80
  -8  12   3   14.60    5.70
  -8  12   3   23.70    3.40
  -8  12   3   19.80    2.70
  -8  12   3   22.10    6.60
   7 -12  -3  135.19   10.40
  -7  12   3   97.99   12.30
  -7  12   3  111.09   12.80
  -7  12   3  115.69    7.70
  -6  12   3   91.79   11.00
  -6  12   3   97.99   11.40
   5 -12  -3    1.00    0.70
  -5  12   3   -5.30    1.80
  -5  12   3   -4.50    2.10
   4 -12  -3  138.89   12.30
   4 -12  -3  142.39   10.40
  -4  12   3  151.48   14.50
  -4  12   3  127.49   13.50
   3 -12  -3   27.00    6.40
   3 -12  -3   30.00    4.30
   3 -12  -3   34.50    5.20
  -3  12   3   22.90    5.70
  -3  12   3   35.70    7.10
   2 -12  -3   -0.20    1.20
   2 -12  -3    3.30    2.80
   2 -12  -3   -0.10    1.20
   1 -12  -3  209.88   18.10
   1 -12  -3  202.08   15.70
   1 -12  -3  215.48   15.40
  -1  12   3  203.88   17.40
   0 -12  -3   86.29   10.30
   0 -12  -3   96.09    8.90
   0 -12  -3  101.29    8.20
   0  12   3  103.79   10.00
  -1 -12  -3  190.38   15.70
  -1 -12  -3  198.08   17.50
  -1 -12  -3  207.28   14.80
   1  12   3  205.68   16.40
  -2 -12  -3   -0.40    1.00
  -2 -12  -3    1.70    1.90
  -2 -12  -3    1.40    2.40
  -2 -12  -3    1.90    0.80
  -3 -12  -3   22.00    2.70
  -3 -12  -3   26.80    5.80
  -3 -12  -3   24.50    4.00
  -3 -12  -3   30.40    2.90
  -3 -12  -3   33.10    6.10
  -4 -12  -3  157.88   12.80
  -4 -12  -3  118.59   12.70
  -4 -12  -3  150.78   10.50
  -4 -12  -3  129.09   11.00
  -4 -12  -3  132.39   10.10
  -4 -12  -3  143.69   12.80
   4  12   3  114.49   11.90
  -5 -12  -3   -0.10    2.60
  -5 -12  -3    0.80    2.10
  -5 -12  -3    1.60    1.50
  -5 -12  -3    0.30    1.10
  -5 -12  -3   -2.70    1.30
  -5 -12  -3    4.80    2.80
   5  12   3    0.20    2.40
  -6 -12  -3   98.89    8.40
  -6 -12  -3  107.89   10.40
  -6 -12  -3   90.99   10.30
  -6 -12  -3   88.89   10.80
  -6 -12  -3   95.69    8.60
  -6 -12  -3   77.69    9.90
  -7 -12  -3  125.39   10.30
  -7 -12  -3  126.49   11.60
  -7 -12  -3  135.09   13.00
  -7 -12  -3  129.09   11.00
  -7 -12  -3  138.79   11.50
   7  12   3  137.99   12.10
  -8 -12  -3   19.10    4.00
  -8 -12  -3   26.30    5.10
  -8 -12  -3   24.60    5.10
  -8 -12  -3   24.00    6.10
   8  12   3   20.20    4.90
   7 -13  -3    4.00    2.10
  -7  13   3   -0.80    3.30
  -7  13   3    8.70    4.20
  -6  13   3   -5.70    2.50
  -6  13   3    1.60    3.20
   5 -13  -3    1.70    1.00
   5 -13  -3   -2.30    2.00
  -5  13   3   -1.60    2.50
  -5  13   3   -1.50    3.00
   4 -13  -3   -2.80    1.80
   4 -13  -3    0.10    1.10
  -4  13   3   -1.20    2.30
  -4  13   3    4.00    3.30
   3 -13  -3    3.70    1.60
   3 -13  -3   -1.40    1.50
   3 -13  -3    4.30    3.50
  -3  13   3   13.30    4.60
   2 -13  -3    1.40    1.60
   2 -13  -3    6.10    4.30
   2 -13  -3    2.40    1.80
  -2  13   3   11.50    4.10
   1 -13  -3    0.10    1.70
   1 -13  -3   -1.10    1.10
   1 -13  -3   -0.50    2.80
  -1  13   3    0.80    2.30
   0 -13  -3   -3.30    2.60
   0 -13  -3    0.10    1.40
   0 -13  -3    1.10    1.70
   0  13   3    1.20    3.30
  -1 -13  -3    1.30    1.30
  -1 -13  -3    0.70    1.80
  -1 -13  -3   -1.40    2.40
  -2 -13  -3    1.80    1.50
  -2 -13  -3    2.10    2.40
  -2 -13  -3    0.80    2.70
  -3 -13  -3   -0.40    0.70
  -3 -13  -3    1.80    1.60
  -3 -13  -3   -1.80    2.20
  -3 -13  -3    6.50    3.10
  -4 -13  -3    2.20    1.20
  -4 -13  -3    4.10    3.10
  -4 -13  -3   -0.90    1.00
  -4 -13  -3   -4.50    2.70
  -4 -13  -3   -0.30    1.40
  -5 -13  -3   -1.30    2.90
  -5 -13  -3    2.80    2.90
  -5 -13  -3    0.30    1.40
  -6 -13  -3    2.90    1.80
  -6 -13  -3    3.00    2.30
  -6 -13  -3    2.50    2.50
  -6 -13  -3   -1.20    3.60
  -6 -13  -3    3.40    2.00
  -6 -13  -3    4.50    3.30
  -7 -13  -3    3.80    3.60
  -7 -13  -3    2.30    2.50
  -7 -13  -3    8.20    2.60
  -7 -13  -3   10.00    3.80
  -7 -13  -3    6.30    4.30
  -7 -13  -3    4.10    2.00
   7  13   3    3.90    3.20
   6 -14  -3   17.10    4.70
  -6  14   3   14.20    5.60
  -6  14   3   27.50    7.40
   5 -14  -3   12.10    3.90
   5 -14  -3    7.30    1.60
  -5  14   3    4.10    3.70
  -5  14   3    0.60    3.20
   4 -14  -3  233.88   17.40
   4 -14  -3  213.68   15.90
  -4  14   3  222.88   19.90
   3 -14  -3   57.29    6.40
   3 -14  -3   55.69    5.70
  -3  14   3   72.79   11.10
   2 -14  -3    6.60    3.90
   2 -14  -3    3.00    2.10
   2 -14  -3   -1.20    1.70
  -2  14   3    2.30    3.30
   1 -14  -3  378.86   28.60
   1 -14  -3  449.76   32.30
   1 -14  -3  386.96   27.90
  -1  14   3  412.26   30.90
   0 -14  -3   -3.40    2.60
   0 -14  -3    4.00    2.60
   0 -14  -3    1.70    1.60
   0  14   3    0.70    2.70
  -1 -14  -3  105.79    9.40
  -1 -14  -3  131.09   13.10
  -2 -14  -3  150.58   13.20
  -2 -14  -3  197.78   15.30
  -2 -14  -3  184.98   17.00
  -3 -14  -3   26.90    4.60
  -3 -14  -3   22.40    2.20
  -3 -14  -3   17.40    6.10
  -3 -14  -3   37.90    6.80
  -3 -14  -3   22.40    2.20
  -4 -14  -3   43.40    7.30
  -4 -14  -3   46.90    4.20
  -4 -14  -3   41.70    4.10
  -4 -14  -3   50.99    8.60
  -4 -14  -3   51.59    9.50
  -5 -14  -3  134.79   13.70
  -5 -14  -3  139.29   12.10
  -5 -14  -3  135.09   11.00
  -5 -14  -3  164.08   15.90
  -5 -14  -3  153.38   11.10
   4 -15  -3   -0.40    1.40
   4 -15  -3   -0.40    1.70
  -4  15   3    1.80    3.80
   3 -15  -3    7.90    2.50
  -3  15   3   13.60    5.10
   2 -15  -3   -2.40    1.50
   2 -15  -3   -3.80    1.50
  -2  15   3    1.20    3.50
   1 -15  -3    2.60    2.60
   1 -15  -3    0.40    1.70
  -1  15   3    5.70    3.70
   0 -15  -3    0.20    1.70
   0 -15  -3    2.20    2.70
  -1 -15  -3    1.10    1.80
  -1 -15  -3   -2.00    2.30
  -2 -15  -3    1.60    1.90
  -2 -15  -3    3.30    2.70
  -3 -15  -3    3.30    1.90
  -3 -15  -3   -1.10    2.20
   0 -14   4   -0.20    0.90
   0 -14   4   -3.50    2.30
   0 -14   4    3.00    2.60
   1 -14   4   11.40    4.20
   1 -14   4    5.70    3.60
   1 -14   4   12.50    1.30
   2 -14   4   -0.80    2.40
   2 -14   4    1.30    2.90
   3 -14   4   20.90    5.20
   3 -14   4   20.30    5.40
   3  13  -4   -1.70    0.90
  -3 -13   4   -3.30    1.70
  -3 -13   4    5.40    3.80
  -3 -13   4   -6.00    2.10
   2  13  -4    0.10    1.10
  -2 -13   4    2.30    2.90
  -2 -13   4   -3.40    2.20
  -2 -13   4    2.40    1.60
   1  13  -4    1.20    0.80
  -1 -13   4    1.10    2.40
  -1 -13   4    4.20    2.90
  -1 -13   4   -1.10    1.40
   0 -13   4    1.20    2.60
   0 -13   4    0.50    1.00
   1 -13   4    0.90    0.90
   1 -13   4   -3.30    2.80
   2 -13   4    0.30    2.40
   2 -13   4    1.50    0.80
   3 -13   4   -2.60    2.40
   4 -13   4   -2.10    2.30
   5 -13   4    6.40    3.30
   6 -13   4    5.10    2.70
  -5 -12   4  120.99   10.60
  -5 -12   4  116.99   12.40
  -5 -12   4  122.39   12.30
   4  12  -4    7.50    2.20
  -4 -12   4    7.90    2.70
  -4 -12   4    5.30    3.70
  -4 -12   4    6.80    4.00
  -3 -12   4    0.00    2.60
  -3 -12   4   -1.90    2.40
  -3 -12   4    2.20    1.90
   2  12  -4   90.29    7.10
  -2 -12   4   76.29    9.50
  -2 -12   4   95.89    8.10
   1  12  -4   77.49    5.90
  -1 -12   4   81.99    9.10
  -1 -12   4   73.29    6.80
   0  12  -4  344.37   22.20
   0 -12   4  362.66   29.70
   0 -12   4  329.77   23.30
   0 -12   4  340.07   26.30
   1 -12   4  311.27   22.70
   1 -12   4  383.56   26.80
   1 -12   4  363.56   29.40
   2 -12   4  115.29    8.70
   2 -12   4  130.39   14.20
   2 -12   4  129.69   12.00
   3 -12   4  150.28   24.60
   3 -12   4  101.29    7.60
   3 -12   4  104.59   10.70
   4 -12   4   67.79    5.40
   4 -12   4   77.39   10.90
   5 -12   4  122.29   12.50
   6 -12   4  101.29    9.50
  -7  12  -4   13.30    1.40
  -7  12  -4   14.50    2.00
   7 -12   4   15.90    4.20
  -8  12  -4  163.08   11.70
  -8  12  -4  163.48   11.40
   8 -12   4  171.78   12.50
  -6 -11   4   -1.90    2.50
  -6 -11   4   -3.20    1.50
  -6 -11   4    0.90    3.20
   5  11  -4    5.90    2.00
  -5 -11   4   -1.60    2.60
  -5 -11   4    3.40    2.10
  -5 -11   4    0.20    2.70
   4  11  -4    0.10    1.40
   4  11  -4   -1.20    2.70
  -4 -11   4    3.30    2.60
  -4 -11   4    0.40    2.10
  -4 -11   4    1.60    1.70
   3  11  -4   -2.90    1.00
  -3 -11   4    0.70    2.00
  -3 -11   4   -0.40    1.60
  -2 -11   4    0.00    2.60
  -2 -11   4    1.10    2.10
   1  11  -4   -1.60    0.70
  -1 -11   4    1.10    2.40
  -1 -11   4   -2.20    1.50
  -1 -11   4   -0.40    1.20
   0  11  -4    0.60    0.90
   0 -11   4   -0.40    2.10
   0 -11   4    0.90    1.20
  -1  11  -4    1.00    0.70
   1 -11   4    0.90    2.00
   1 -11   4    0.20    1.00
   2 -11   4    1.30    0.80
   2 -11   4    0.40    1.90
   3 -11   4   -0.30    0.70
   3 -11   4   -1.10    2.00
   4 -11   4    4.50    1.40
  -5  11  -4    0.30    0.60
  -5  11  -4    0.20    0.60
   5 -11   4   -1.40    1.80
   5 -11   4    1.30    1.10
  -6  11  -4    2.50    1.10
  -6  11  -4    1.60    0.80
   6 -11   4   -1.00    2.00
  -7  11  -4    5.50    1.40
  -7  11  -4    5.50    1.80
   7 -11   4   10.10    2.40
  -8  11  -4    2.30    1.60
  -8  11  -4   -1.30    1.00
  -8  11  -4   -4.20    2.70
   8 -11   4    0.60    1.20
  -9  11  -4   -0.60    1.60
  -9  11  -4   -1.50    1.10
  -9  11  -4    2.90    3.40
   9 -11   4    0.50    1.10
   7  10  -4   90.89    9.40
  -7 -10   4   94.29    9.70
  -7 -10   4  106.99   11.10
  -7 -10   4  127.19   11.70
   6  10  -4   37.80    6.30
  -6 -10   4   41.30    6.60
  -6 -10   4   44.80    7.80
  -6 -10   4   31.00    6.60
   5  10  -4   11.50    3.70
   5  10  -4    7.00    2.40
  -5 -10   4   14.10    4.30
  -5 -10   4    7.90    2.70
  -5 -10   4    6.60    3.20
   4  10  -4  158.68   12.40
  -4 -10   4  151.68   12.60
  -4 -10   4  178.78   14.50
   3  10  -4   56.69    5.80
  -3 -10   4   74.19    6.60
   2  10  -4  267.27   18.40
  -2 -10   4  241.88   20.30
  -2 -10   4  279.97   19.80
  -1 -10   4  210.78   17.80
  -1 -10   4  235.78   16.60
   0  10  -4  112.99    8.10
   0 -10   4  113.99   10.60
   0 -10   4  103.99    8.80
   1 -10   4   34.70    3.60
   1 -10   4   29.10    5.60
  -2  10  -4   23.90    2.30
  -2  10  -4   23.40    2.20
   2 -10   4   28.60    2.90
   2 -10   4   26.40    5.30
  -3  10  -4  197.08   13.10
  -3  10  -4  197.88   13.20
   3 -10   4  193.28   13.80
   3 -10   4  205.38   16.90
  -4  10  -4    4.60    1.20
  -4  10  -4    6.10    1.30
   4 -10   4    6.60    2.90
   4 -10   4    7.60    2.00
  -5  10  -4  285.07   19.20
   5 -10   4  279.37   19.60
  -6  10  -4   46.60    4.20
  -6  10  -4   51.39    4.70
   6 -10   4   70.09   10.70
   6 -10   4   44.10    6.40
  -7  10  -4    5.00    3.50
  -7  10  -4    7.00    1.80
  -7  10  -4    5.10    1.70
   7 -10   4    3.20    1.70
   7 -10   4    4.70    3.30
  -8  10  -4  114.39   12.90
   8 -10   4  110.49    8.60
  -9  10  -4    8.80    4.50
  -9  10  -4   10.90    2.70
  -9  10  -4   12.40    2.70
   9 -10   4   10.00    2.20
 -10  10  -4   29.20    4.60
 -10  10  -4   22.60    7.00
   8   9  -4    3.40    2.90
  -8  -9   4    5.50    3.30
  -8  -9   4   -1.50    2.70
   7   9  -4   -2.60    1.30
  -7  -9   4   -2.60    2.10
  -7  -9   4    1.30    1.80
  -7  -9   4   -3.00    2.00
   6   9  -4   -0.30    2.50
   6   9  -4    0.10    1.50
  -6  -9   4    4.00    2.60
  -6  -9   4    6.00    3.20
  -6  -9   4    4.00    2.20
   5   9  -4    2.90    1.70
   5   9  -4    1.60    2.70
  -5  -9   4   -1.10    2.00
   4   9  -4    0.00    1.20
  -4  -9   4    0.60    1.60
   3   9  -4   -1.50    1.80
   3   9  -4   -1.30    0.80
  -3  -9   4   -1.90    1.40
  -3  -9   4    2.30    1.60
   2   9  -4    3.40    1.40
  -2  -9   4   -0.20    1.50
  -2  -9   4    3.40    1.80
   1   9  -4    1.70    0.90
  -1  -9   4    1.10    1.70
  -1  -9   4   -0.60    1.20
   0  -9   4    2.70    1.50
   0  -9   4    4.60    2.10
   0  -9   4   -1.40    1.80
  -1   9  -4    1.10    0.80
   1  -9   4   -1.80    1.40
   1  -9   4    0.00    2.00
   1  -9   4   -0.20    1.00
  -2   9  -4    1.10    0.90
   2  -9   4    2.70    2.10
   2  -9   4    0.40    1.90
   2  -9   4    1.60    1.00
  -3   9  -4   -0.10    0.80
  -3   9  -4    0.70    0.70
   3  -9   4   -1.00    0.80
   3  -9   4   -2.10    1.80
   3  -9   4    1.80    1.90
  -4   9  -4   -0.70    0.80
  -4   9  -4   -0.50    0.60
   4  -9   4    2.00    2.80
   4  -9   4   -0.70    0.90
  -5   9  -4   10.30    2.20
  -5   9  -4    8.00    1.80
   5  -9   4   10.00    3.10
   5  -9   4   12.40    4.00
   5  -9   4    8.00    2.10
  -6   9  -4   -0.10    2.10
  -6   9  -4    0.80    1.00
   6  -9   4    1.40    1.40
   6  -9   4    0.30    1.30
   6  -9   4   -0.10    1.80
  -7   9  -4   -0.70    2.00
  -7   9  -4    3.00    1.10
  -7   9  -4    1.70    1.20
   7  -9   4    2.50    1.50
  -8   9  -4    1.50    2.60
  -8   9  -4    1.70    1.30
  -8   9  -4    1.20    1.30
   8  -9   4    1.00    1.10
  -9   9  -4    1.20    1.60
  -9   9  -4    6.80    3.50
  -9   9  -4    4.50    1.80
  -9   9  -4    0.80    2.90
   9  -9   4    3.10    1.30
 -10   9  -4    0.00    1.60
 -10   9  -4    0.40    3.50
 -10   9  -4    1.00    2.80
 -10   9  -4   -0.90    1.40
  10  -9   4    0.80    0.80
   9   8  -4  105.19   11.10
  -9  -8   4  120.09   12.30
  -9  -8   4  140.09   12.30
  -9  -8   4  118.39   12.10
   8   8  -4    1.40    2.10
  -8  -8   4   -1.20    2.40
  -8  -8   4   -0.50    1.90
  -8  -8   4    2.40    2.90
   7   8  -4   21.20    4.80
   7   8  -4   22.10    4.60
  -7  -8   4   33.40    6.30
  -7  -8   4   33.30    6.30
  -7  -8   4   30.70    5.10
   6   8  -4   15.40    3.30
  -6  -8   4   27.90    5.40
  -6  -8   4   14.40    3.60
  -6  -8   4   26.80    5.60
  -5  -8   4    6.20    2.30
   4   8  -4   12.50    3.80
   4   8  -4   16.00    3.50
  -4  -8   4   20.80    4.40
  -4  -8   4   16.90    3.70
   3   8  -4  233.78   17.10
   3   8  -4  247.48   19.10
  -3  -8   4  237.08   18.40
  -3  -8   4  243.38   17.40
   2   8  -4  955.50   63.79
   2   8  -4  967.30   61.69
  -2  -8   4  922.71   61.99
   1   8  -4   16.50    2.60
  -1  -8   4   12.80    3.30
  -1  -8   4   16.70    3.70
   0  -8   4  205.88   15.70
   0  -8   4  240.08   18.80
   0  -8   4  224.38   17.10
   1  -8   4  110.79    8.90
   1  -8   4  124.59   10.60
   1  -8   4  125.59   12.00
  -2   8  -4    8.50    2.30
   2  -8   4    3.60    2.20
   2  -8   4    5.10    1.50
   2  -8   4    4.40    2.50
  -3   8  -4  200.88   15.10
  -3   8  -4  230.48   14.60
   3  -8   4  214.18   18.00
   3  -8   4  206.98   14.80
  -4   8  -4  837.42   55.09
   4  -8   4  855.01   58.89
   4  -8   4  868.21   55.49
  -5   8  -4   96.49    8.80
   5  -8   4  119.29   11.50
   5  -8   4  112.29    8.60
   5  -8   4  105.79    9.40
  -6   8  -4 1001.60   64.59
  -6   8  -4  935.61   64.29
   6  -8   4 1081.29   68.59
   6  -8   4  976.00   65.19
   6  -8   4 1007.70   65.09
  -7   8  -4   33.80    3.90
  -7   8  -4   40.20    4.10
  -7   8  -4   35.20    6.80
  -7   8  -4   45.70    8.20
   7  -8   4   34.60    3.80
  -8   8  -4   29.70    3.60
  -8   8  -4   22.40    6.20
  -8   8  -4   35.80    7.10
  -8   8  -4   34.50    3.80
   8  -8   4   24.30    3.00
  -9   8  -4   55.59    5.50
  -9   8  -4   61.49   12.10
  -9   8  -4   55.49    9.00
   9  -8   4   50.19    4.60
 -10   8  -4   93.29    7.90
 -10   8  -4   76.39    7.50
 -10   8  -4   84.69   10.50
 -10   8  -4   68.79    9.00
  10  -8   4   78.79    6.10
 -11   8  -4   54.39    7.20
 -11   8  -4   34.90    7.90
 -11   8  -4   64.79   10.70
   9   7  -4    5.50    2.60
  -9  -7   4    1.20    2.40
  -9  -7   4    0.80    3.10
  -9  -7   4    4.00    2.90
   8   7  -4    2.40    2.70
   8   7  -4    3.60    1.90
  -8  -7   4   -0.80    2.20
  -8  -7   4   -2.70    1.80
  -8  -7   4    1.00    2.10
   7   7  -4    1.10    1.40
  -7  -7   4   -0.70    1.50
  -7  -7   4    1.20    2.10
  -7  -7   4   -1.90    1.70
   6   7  -4    0.40    1.50
  -6  -7   4   -1.60    1.30
  -6  -7   4    4.70    2.40
  -6  -7   4    0.10    2.40
   5   7  -4    0.50    1.30
  -5  -7   4   -1.30    1.10
  -5  -7   4    2.40    1.90
   4   7  -4   -1.10    1.30
   4   7  -4    1.60    1.20
  -4  -7   4    2.70    1.70
  -4  -7   4    0.90    1.50
   3   7  -4    1.90    1.50
   3   7  -4    0.50    1.10
  -3  -7   4    1.90    1.60
  -3  -7   4   -0.10    1.00
   2   7  -4    0.10    0.80
   2   7  -4   -1.50    1.20
  -2  -7   4    0.20    0.90
  -2  -7   4   -0.50    1.40
   1   7  -4    0.90    1.00
  -1  -7   4    3.60    1.70
  -1  -7   4    7.90    2.20
  -1  -7   4    3.70    1.50
   0   7  -4    1.00    0.80
   0  -7   4    1.60    1.30
   0  -7   4   -3.10    1.30
   0  -7   4    0.70    1.00
  -1   7  -4   -0.50    0.40
   1  -7   4   -2.20    1.20
   1  -7   4   -2.50    1.10
   1  -7   4   -0.80    1.00
   1  -7   4    0.60    0.80
  -2   7  -4    0.80    0.60
   2  -7   4   -1.50    1.00
   2  -7   4    3.70    2.10
   2  -7   4    3.00    2.10
   2  -7   4    1.40    0.90
  -3   7  -4   -1.20    0.50
  -3   7  -4    2.00    1.00
   3  -7   4    0.40    1.50
   3  -7   4    2.10    1.00
  -4   7  -4    2.10    1.00
  -4   7  -4    1.30    0.70
   4  -7   4    3.10    1.30
   4  -7   4    4.60    2.20
  -5   7  -4   20.80    4.80
  -5   7  -4   22.60    2.60
   5  -7   4   18.10    3.30
   5  -7   4   16.90    3.10
  -6   7  -4    2.10    2.30
  -6   7  -4    1.80    1.20
  -6   7  -4    3.30    1.30
   6  -7   4    2.50    1.40
   6  -7   4    2.40    1.30
   6  -7   4    3.90    2.30
  -7   7  -4    3.00    2.50
  -7   7  -4   -0.40    1.00
  -7   7  -4   -0.70    2.00
  -7   7  -4    0.70    1.10
   7  -7   4    0.10    1.00
   7  -7   4    0.10    1.20
  -8   7  -4    2.50    2.90
  -8   7  -4    2.00    1.40
  -8   7  -4   -0.50    1.10
  -8   7  -4    0.60    2.10
   8  -7   4    0.90    1.00
  -9   7  -4    5.30    2.10
  -9   7  -4    4.10    3.50
   9  -7   4    1.80    1.10
 -10   7  -4    0.70    2.00
 -10   7  -4    5.50    2.20
 -10   7  -4   12.10    4.10
 -10   7  -4    3.00    2.60
  10  -7   4    2.70    2.40
  10  -7   4    0.60    1.00
 -11   7  -4   11.60    3.20
 -11   7  -4   11.90    3.90
 -11   7  -4   13.00    3.10
 -11   7  -4    9.60    4.50
  11  -7   4    3.40    4.00
 -12   7  -4   -0.40    2.30
 -12   7  -4    2.50    3.00
 -12   7  -4   -2.80    1.90
  10   6  -4  109.79   12.20
 -10  -6   4  146.19   13.30
 -10  -6   4  143.99   13.50
 -10  -6   4  150.18   13.60
   9   6  -4    1.80    1.80
  -9  -6   4    6.50    3.30
  -9  -6   4    0.40    2.70
  -9  -6   4   -3.10    2.10
   8   6  -4  103.69   10.10
   8   6  -4  117.99   10.60
  -8  -6   4   98.69   10.20
  -8  -6   4  128.49   11.10
  -8  -6   4   96.19   10.00
   7   6  -4   84.39    8.30
  -7  -6   4   77.09    8.60
  -7  -6   4   85.59    8.30
  -7  -6   4   93.99    8.80
   6   6  -4   76.99    7.50
  -6  -6   4   90.19    8.20
  -6  -6   4   69.79    7.30
   5   6  -4   20.30    3.70
  -5  -6   4   31.30    4.70
  -5  -6   4   31.80    5.00
   4   6  -4 1062.29   68.59
   4   6  -4 1001.10   67.69
  -4  -6   4 1021.40   68.39
  -4  -6   4 1060.59   67.89
   3   6  -4  324.87   24.50
   3   6  -4  342.07   23.80
  -3  -6   4  351.16   24.10
  -3  -6   4  372.26   24.90
   2   6  -4   21.20    2.70
  -2  -6   4   26.10    3.90
  -2  -6   4   18.30    3.60
   1   6  -4   59.89    4.90
  -1  -6   4   50.39    5.60
  -1  -6   4   56.59    5.30
   0   6  -4   58.19    4.90
   0  -6   4   58.19    5.90
   0  -6   4   59.59    6.10
   0  -6   4   64.59    6.20
  -1   6  -4  118.99    8.30
   1  -6   4  111.39    9.70
   1  -6   4  110.59    8.60
   1  -6   4  101.99   10.40
   1  -6   4  103.89    9.60
  -2   6  -4 2434.86  145.79
   2  -6   4 2469.85  147.89
   2  -6   4 2118.79  145.49
   2  -6   4 2114.99  148.19
  -3   6  -4 1627.04   99.69
   3  -6   4 1397.96   99.49
   3  -6   4 1650.13  101.79
  -4   6  -4    0.00    0.70
  -4   6  -4    0.10    0.80
   4  -6   4   -1.80    1.30
   4  -6   4    3.50    2.00
   4  -6   4    2.10    1.60
  -5   6  -4  142.49   10.00
  -5   6  -4  121.59   12.00
  -5   6  -4  134.99   10.00
   5  -6   4  131.89   11.90
   5  -6   4  136.39   10.30
  -6   6  -4   39.10    4.00
  -6   6  -4   37.00    6.60
  -6   6  -4   41.40    4.10
  -6   6  -4   38.10    6.30
   6  -6   4   43.00    4.00
   6  -6   4   33.60    4.10
   6  -6   4   42.20    5.50
  -7   6  -4  257.77   17.50
  -7   6  -4  218.88   19.50
  -7   6  -4  238.88   17.50
  -7   6  -4  242.28   19.20
   7  -6   4  257.07   17.00
   7  -6   4  243.78   17.90
  -8   6  -4  211.28   14.70
  -8   6  -4  193.08   16.20
  -8   6  -4  194.88   14.50
  -8   6  -4  188.58   16.90
   8  -6   4  184.08   13.60
  -9   6  -4    2.50    2.30
  -9   6  -4    0.50    1.90
  -9   6  -4    1.90    2.00
  -9   6  -4   -0.40    0.90
   9  -6   4    0.60    1.10
 -10   6  -4   46.00    6.30
 -10   6  -4   31.00    6.40
 -10   6  -4   41.50    5.00
 -10   6  -4   27.60    6.60
  10  -6   4   36.20    3.70
  10  -6   4   49.40    8.00
 -11   6  -4   26.80    6.90
 -11   6  -4   48.00    6.90
 -11   6  -4   35.70    6.10
 -11   6  -4   52.29    8.40
  11  -6   4   45.50    7.10
  11  -6   4   31.20    3.40
 -12   6  -4  191.28   18.50
 -12   6  -4  203.08   17.30
 -12   6  -4  201.98   16.20
  10   5  -4    1.00    2.20
 -10  -5   4    0.00    2.50
 -10  -5   4    2.70    3.00
 -10  -5   4    4.50    4.00
   9   5  -4   -0.90    1.90
   9   5  -4   -0.60    1.50
  -9  -5   4   -0.50    2.10
  -9  -5   4    2.70    2.40
  -9  -5   4    0.80    2.40
   8   5  -4    1.70    1.70
   8   5  -4   -0.80    1.90
  -8  -5   4    2.20    2.20
  -8  -5   4   -3.70    1.40
  -8  -5   4   -3.40    1.50
   7   5  -4   -0.50    1.60
  -7  -5   4   -0.30    1.90
  -7  -5   4    4.00    1.80
  -7  -5   4   -0.70    1.70
   6   5  -4   -0.20    1.50
   6   5  -4   -2.00    0.80
  -6  -5   4    3.20    1.70
  -6  -5   4   -1.30    1.30
   5   5  -4    0.10    0.90
   5   5  -4    0.80    1.50
  -5  -5   4   -0.80    1.30
  -5  -5   4    1.20    1.60
   4   5  -4   -0.80    1.00
   4   5  -4    0.50    1.10
  -4  -5   4    0.10    1.20
  -4  -5   4   -2.30    1.00
   3   5  -4    0.20    1.00
   3   5  -4   -0.20    1.10
  -3  -5   4   -1.20    0.90
  -3  -5   4    1.90    1.20
   2   5  -4   -0.10    1.10
   2   5  -4    0.90    1.00
  -2  -5   4    0.50    1.10
  -2  -5   4    2.00    1.20
   1   5  -4    1.30    1.20
   1   5  -4    1.10    0.80
  -1  -5   4   -0.60    0.80
  -1  -5   4    1.60    1.10
   0   5  -4   -0.20    0.70
   0  -5   4   -0.50    0.90
   0  -5   4   -0.20    0.80
  -1   5  -4    0.50    0.80
   1  -5   4    1.50    1.40
   1  -5   4    0.10    1.10
   1  -5   4    0.80    1.00
   1  -5   4   -0.20    0.80
  -2   5  -4    0.60    0.90
   2  -5   4    0.10    0.60
   2  -5   4   -1.40    0.90
   2  -5   4    0.00    1.20
  -3   5  -4    4.60    1.30
   3  -5   4    2.10    1.50
   3  -5   4    2.90    1.90
  -4   5  -4   -0.30    1.00
  -4   5  -4    0.80    0.80
  -4   5  -4    1.10    0.80
   4  -5   4    0.90    1.00
   4  -5   4   -0.10    1.20
   4  -5   4    2.60    1.80
   4  -5   4    0.50    0.80
  -5   5  -4    0.80    1.00
  -5   5  -4    0.60    0.80
  -5   5  -4    0.30    1.00
   5  -5   4   -0.30    0.70
   5  -5   4   -3.40    1.40
   5  -5   4   -0.60    1.10
   5  -5   4   -0.10    0.70
  -6   5  -4    5.30    2.20
  -6   5  -4    2.10    1.30
  -6   5  -4    5.00    2.40
  -6   5  -4    1.60    1.00
   6  -5   4    6.50    2.30
   6  -5   4    1.40    0.90
   6  -5   4    2.90    1.40
  -7   5  -4    0.00    0.90
  -7   5  -4    0.20    1.60
  -7   5  -4    0.40    1.80
  -7   5  -4   -0.10    0.80
   7  -5   4    0.80    1.20
   7  -5   4   -0.10    0.80
  -8   5  -4    0.90    1.20
  -8   5  -4    1.50    1.20
  -8   5  -4    1.40    2.20
  -8   5  -4    1.10    2.20
   8  -5   4    2.10    1.10
  -9   5  -4    4.00    2.40
  -9   5  -4    5.00    1.80
  -9   5  -4    3.30    1.40
  -9   5  -4    4.20    2.50
   9  -5   4    1.40    1.10
   9  -5   4    1.90    1.50
 -10   5  -4    0.70    1.50
 -10   5  -4   -0.40    1.60
 -10   5  -4   -2.30    1.50
  10  -5   4    0.60    1.90
  10  -5   4   -0.70    0.90
 -11   5  -4    2.20    1.90
 -11   5  -4   -1.50    1.80
 -11   5  -4    2.60    4.40
 -11   5  -4   -1.80    1.20
  11  -5   4    0.70    2.00
  11  -5   4    0.30    1.10
 -12   5  -4   17.30    4.50
 -12   5  -4    9.90    4.00
 -12   5  -4    9.40    2.90
  11   4  -4  123.49   12.00
 -11  -4   4  120.79   11.90
 -11  -4   4  108.69   11.20
  10   4  -4   39.70    6.60
 -10  -4   4   55.29   11.00
 -10  -4   4   39.90    6.70
 -10  -4   4   45.00    7.30
   9   4  -4   12.40    4.00
   9   4  -4   17.70    3.80
  -9  -4   4    7.80    3.10
  -9  -4   4   14.50    3.90
  -9  -4   4    9.80    3.60
   8   4  -4  215.18   16.90
   8   4  -4  214.18   17.30
  -8  -4   4  227.18   17.50
  -8  -4   4  227.48   17.30
  -8  -4   4  217.58   17.30
   7   4  -4   25.40    5.00
  -7  -4   4   28.70    5.00
  -7  -4   4   31.30    5.30
  -7  -4   4   29.20    5.30
   6   4  -4  526.65   38.60
   6   4  -4  588.94   39.10
  -6  -4   4  532.45   38.70
  -6  -4   4  648.84   39.40
   5   4  -4  450.05   32.60
   5   4  -4  494.45   32.70
  -5  -4   4  433.86   32.50
  -5  -4   4  542.75   33.20
   4   4  -4   76.89    7.20
   4   4  -4   85.69    7.30
  -4  -4   4   77.69    7.10
  -4  -4   4   92.89    7.60
   3   4  -4  603.94   39.70
  -3  -4   4  575.34   39.70
  -3  -4   4  622.34   40.10
   2   4  -4  320.57   20.50
   2   4  -4  276.27   20.90
  -2  -4   4  293.37   20.60
  -2  -4   4  307.97   21.00
   1   4  -4  829.52   52.99
  -1  -4   4  764.02   52.39
  -1  -4   4  802.42   51.89
   0   4  -4 2428.76  145.39
   0  -4   4 2285.17  145.79
   0  -4   4 2114.59  145.79
  -1   4  -4  192.78   12.90
   1  -4   4  168.98   12.80
  -2   4  -4  690.33   42.00
   2  -4   4  672.23   43.60
   2  -4   4  569.74   41.80
   2  -4   4  648.74   43.10
  -3   4  -4   91.29    6.70
   3  -4   4   95.29    8.00
   3  -4   4   95.99    7.80
   3  -4   4   80.19    6.70
   3  -4   4   81.09    7.80
  -4   4  -4  227.18   17.60
  -4   4  -4  252.87   16.30
  -4   4  -4  234.78   16.30
   4  -4   4  247.98   17.60
   4  -4   4  228.78   16.70
   4  -4   4  226.38   16.40
   4  -4   4  231.58   17.70
  -5   4  -4  617.54   39.70
  -5   4  -4  513.25   39.60
   5  -4   4  657.73   41.20
   5  -4   4  625.54   41.20
   5  -4   4  612.14   39.50
   5  -4   4  603.14   39.90
  -6   4  -4  405.06   27.30
  -6   4  -4  437.46   26.30
  -6   4  -4  362.36   26.10
  -6   4  -4  384.16   27.80
   6  -4   4  367.96   26.40
   6  -4   4  356.76   25.50
  -7   4  -4    7.30    2.70
  -7   4  -4    5.70    2.10
  -7   4  -4    5.70    2.70
  -7   4  -4    7.20    2.30
   7  -4   4    5.70    2.20
   7  -4   4   13.50    3.60
   7  -4   4    5.60    1.60
  -8   4  -4  253.07   17.80
  -8   4  -4  218.48   17.50
  -8   4  -4  235.08   19.20
  -8   4  -4  243.08   18.60
   8  -4   4  262.37   18.60
   8  -4   4  236.68   16.70
  -9   4  -4  224.78   16.30
  -9   4  -4  227.88   16.30
  -9   4  -4  197.78   16.70
  -9   4  -4  194.68   17.50
   9  -4   4  229.78   16.70
   9  -4   4  204.98   15.00
 -10   4  -4  201.48   17.10
 -10   4  -4  239.28   17.10
 -10   4  -4  204.88   18.20
  10  -4   4  204.08   15.30
  10  -4   4  239.08   17.30
 -11   4  -4   90.39    8.60
 -11   4  -4   78.09    8.60
 -11   4  -4   76.39    9.50
 -11   4  -4   82.79    8.40
  11  -4   4   80.69    6.90
  11  -4   4   93.69    8.90
 -12   4  -4   67.89    8.10
 -12   4  -4   86.59    8.50
 -12   4  -4   67.99    9.30
 -13   4  -4   23.20    5.30
 -13   4  -4   15.50    4.60
 -13   4  -4   11.50    5.30
  11   3  -4    3.30    2.70
 -11  -3   4    3.50    2.70
 -11  -3   4    3.60    2.30
 -11  -3   4   -2.90    3.30
  10   3  -4    3.30    2.40
  10   3  -4   -0.90    1.90
 -10  -3   4    6.30    3.90
 -10  -3   4    4.50    2.50
 -10  -3   4    2.40    2.40
   9   3  -4   -0.50    2.00
   9   3  -4    0.80    2.10
  -9  -3   4    3.20    2.20
  -9  -3   4    2.10    2.30
  -9  -3   4    2.00    2.30
   8   3  -4    2.70    1.70
   8   3  -4    0.40    2.00
  -8  -3   4    4.40    2.10
  -8  -3   4    0.00    1.70
  -8  -3   4    1.00    1.60
   7   3  -4    0.20    1.20
   7   3  -4    1.80    1.50
  -7  -3   4   -1.90    1.10
  -7  -3   4   -2.40    1.20
  -7  -3   4   -0.10    1.40
   6   3  -4    5.00    2.10
   6   3  -4    4.20    1.80
  -6  -3   4    7.30    2.30
  -6  -3   4    6.00    2.00
   5   3  -4   -0.30    1.00
  -5  -3   4   -0.20    1.10
  -5  -3   4    0.50    1.20
   4   3  -4   -0.10    0.90
  -4  -3   4   -0.30    0.90
  -4  -3   4    0.50    0.90
   3   3  -4    1.00    1.00
   3   3  -4    0.10    0.90
  -3  -3   4    0.60    1.00
  -3  -3   4    1.10    1.00
   2   3  -4    2.10    1.30
   2   3  -4    1.90    1.10
  -2  -3   4    0.50    0.90
  -2  -3   4    1.60    0.90
   1   3  -4    0.60    0.90
   1   3  -4    0.80    1.00
  -1  -3   4   -0.10    0.70
  -1  -3   4   -0.40    0.70
   0   3  -4    0.50    0.80
   0  -3   4   -0.10    0.60
   0  -3   4    0.90    1.10
  -1   3  -4   -0.10    0.60
   1  -3   4    0.20    0.60
  -2   3  -4    1.80    0.70
   2  -3   4    2.60    1.30
   2  -3   4    4.20    1.60
   2  -3   4    3.90    1.10
  -3   3  -4    4.50    1.60
  -3   3  -4    6.00    1.30
   3  -3   4    6.80    1.90
   3  -3   4    5.90    1.80
   3  -3   4    6.70    1.70
   3  -3   4    5.70    1.40
  -4   3  -4   10.00    1.70
  -4   3  -4   12.30    2.20
  -4   3  -4    6.10    2.10
   4  -3   4   10.20    2.20
   4  -3   4   12.40    2.60
   4  -3   4   11.80    2.50
  -5   3  -4   -0.70    0.90
  -5   3  -4    0.40    1.00
  -5   3  -4    0.60    0.80
   5  -3   4   -0.70    0.60
   5  -3   4    0.20    1.20
   5  -3   4    0.90    1.20
   5  -3   4   -0.30    0.80
  -6   3  -4   -1.40    0.90
  -6   3  -4    0.20    1.00
  -6   3  -4    0.00    0.90
  -6   3  -4    0.90    1.30
  -6   3  -4   -0.50    0.70
   6  -3   4   -0.50    0.70
   6  -3   4    1.90    1.50
   6  -3   4   -0.30    0.90
  -7   3  -4    2.20    1.50
  -7   3  -4    4.10    1.60
  -7   3  -4    2.50    1.80
  -7   3  -4    5.70    1.60
  -7   3  -4    3.30    1.90
   7  -3   4    2.00    1.30
   7  -3   4    2.60    1.80
   7  -3   4    6.50    1.70
  -8   3  -4   11.40    3.10
  -8   3  -4   10.30    2.10
  -8   3  -4    9.20    3.00
  -8   3  -4   14.30    3.20
  -8   3  -4    8.00    2.20
   8  -3   4    8.30    2.60
   8  -3   4    8.30    1.90
   8  -3   4   11.30    3.10
   8  -3   4    6.70    2.40
  -9   3  -4   -2.70    1.10
  -9   3  -4   -0.60    1.10
  -9   3  -4   -0.20    1.00
  -9   3  -4    2.40    2.10
  -9   3  -4    1.20    1.00
   9  -3   4    1.70    1.70
   9  -3   4   -1.30    1.20
   9  -3   4    2.30    1.10
 -10   3  -4    3.70    2.20
 -10   3  -4    1.30    2.00
 -10   3  -4    0.60    1.30
 -10   3  -4   -1.20    1.30
  10  -3   4    1.20    2.00
  10  -3   4    3.30    1.60
 -11   3  -4    3.20    2.40
 -11   3  -4    0.50    1.60
 -11   3  -4    1.10    1.40
 -11   3  -4    1.00    2.00
  11  -3   4   -0.70    1.60
  11  -3   4    0.10    1.30
  11  -3   4    0.80    1.90
 -12   3  -4    1.60    2.10
 -12   3  -4    4.00    3.10
 -12   3  -4   -0.10    1.50
 -12   3  -4    1.90    2.30
  12  -3   4    9.10    3.50
  12  -3   4    4.00    2.60
 -13   3  -4    0.00    2.40
 -13   3  -4    4.00    3.00
 -13   3  -4    0.90    2.10
  13  -3   4    1.70    2.80
  11   2  -4    0.40    3.10
 -11  -2   4    5.80    3.00
 -11  -2   4    9.70    3.40
 -11  -2   4    6.90    3.40
 -11  -2   4    1.50    2.20
  10   2  -4  142.29   12.80
  10   2  -4  155.68   13.80
 -10  -2   4  154.78   13.40
 -10  -2   4  152.78   14.80
 -10  -2   4  152.08   12.80
   9   2  -4  149.19   12.30
   9   2  -4  154.28   13.10
  -9  -2   4  117.69   12.10
  -9  -2   4  159.98   12.90
  -9  -2   4  155.88   12.30
   8   2  -4   83.69    7.90
   8   2  -4   95.39    8.80
  -8  -2   4   88.69    8.10
  -8  -2   4   77.09    8.20
  -8  -2   4   84.59    8.20
   7   2  -4    1.50    1.40
   7   2  -4    2.00    1.60
  -7  -2   4    5.80    2.10
  -7  -2   4    0.50    1.40
  -7  -2   4    3.20    1.80
   6   2  -4  126.99   10.40
   6   2  -4  135.59   10.90
  -6  -2   4  116.29   10.40
  -6  -2   4  157.38   11.10
   5   2  -4   52.39    5.30
   5   2  -4   52.49    4.90
  -5  -2   4   47.10    5.00
  -5  -2   4   46.90    4.90
   4   2  -4   39.70    4.10
   4   2  -4   46.50    4.50
  -4  -2   4   45.90    4.40
  -4  -2   4   35.60    4.10
   3   2  -4    8.00    1.90
   3   2  -4    9.00    1.90
  -3  -2   4    9.40    2.10
  -3  -2   4    9.30    2.00
   2   2  -4  218.38   14.70
   2   2  -4  199.88   14.70
  -2  -2   4  225.98   14.80
  -2  -2   4  196.18   14.60
   1   2  -4  151.78   10.00
  -1  -2   4  124.49    9.60
  -1  -2   4  120.49    9.40
   0   2  -4 6270.77  379.06
   0  -2   4 5399.16  378.16
  -1   2  -4   70.39    5.60
   1  -2   4   65.89    5.50
  -2   2  -4   73.19    5.40
   2  -2   4   62.69    5.30
   2  -2   4   70.59    6.10
   2  -2   4   72.89    6.20
  -3   2  -4  497.75   31.40
  -3   2  -4  487.05   32.20
   3  -2   4  451.95   32.00
   3  -2   4  489.85   32.10
   3  -2   4  505.45   31.80
   3  -2   4  438.16   31.40
  -4   2  -4   13.90    2.50
  -4   2  -4   16.70    2.80
  -4   2  -4   12.90    2.70
  -4   2  -4   17.40    2.70
   4  -2   4   19.40    3.20
   4  -2   4   12.40    2.20
   4  -2   4    9.00    1.90
   4  -2   4   22.50    3.50
  -5   2  -4  330.27   21.70
  -5   2  -4  325.57   21.40
  -5   2  -4  318.97   22.40
  -5   2  -4  312.57   21.80
   5  -2   4  305.77   21.80
   5  -2   4  302.47   21.20
   5  -2   4  324.17   22.10
  -6   2  -4 1923.31  137.99
  -6   2  -4 2162.88  136.69
  -6   2  -4 2247.38  137.69
  -6   2  -4 2280.97  137.49
  -6   2  -4 2087.19  137.49
   6  -2   4 2182.28  136.89
   6  -2   4 2114.59  137.59
  -7   2  -4    6.90    2.90
  -7   2  -4    4.70    2.20
  -7   2  -4    3.70    1.60
  -7   2  -4    5.10    1.50
  -7   2  -4    3.80    1.90
   7  -2   4    3.30    1.90
   7  -2   4    6.10    1.70
   7  -2   4    3.70    1.80
   7  -2   4    5.00    2.00
  -8   2  -4  858.61   52.49
  -8   2  -4  755.22   52.89
  -8   2  -4  706.53   51.89
  -8   2  -4  738.63   52.89
  -8   2  -4  803.02   52.39
   8  -2   4  725.63   51.19
   8  -2   4  877.41   52.29
   8  -2   4  736.83   52.09
   8  -2   4  864.21   52.79
  -9   2  -4   24.90    3.10
  -9   2  -4   22.00    4.10
  -9   2  -4   37.20    6.10
  -9   2  -4   25.10    4.40
   9  -2   4   31.90    4.90
   9  -2   4   23.40    4.50
   9  -2   4   32.90    4.40
 -10   2  -4   29.10    5.40
 -10   2  -4   25.00    3.20
 -10   2  -4   21.90    5.00
 -10   2  -4   27.00    4.80
  10  -2   4   27.30    4.20
  10  -2   4   35.80    6.10
 -11   2  -4  134.79   13.20
 -11   2  -4  160.48   11.30
 -11   2  -4  124.59   11.90
 -11   2  -4  147.19   12.70
  11  -2   4  171.68   13.50
  11  -2   4  143.49   11.40
  11  -2   4  142.99   16.00
 -12   2  -4  213.88   17.50
 -12   2  -4  211.18   15.60
 -12   2  -4  206.88   17.40
 -12   2  -4  196.58   16.60
 -12   2  -4  211.48   18.50
  12  -2   4  244.08   17.90
  12  -2   4  233.78   18.20
 -13   2  -4   -1.60    2.10
 -13   2  -4    0.60    1.90
 -13   2  -4   -2.70    2.50
  13  -2   4    2.80    2.70
  11   1  -4    0.60    2.00
 -11  -1   4    0.00    3.60
 -11  -1   4   -1.50    1.70
 -11  -1   4   -2.10    2.30
 -11  -1   4    2.10    2.40
  10   1  -4    0.20    2.10
  10   1  -4    0.50    2.30
 -10  -1   4    0.50    1.80
 -10  -1   4    0.70    1.70
 -10  -1   4    2.50    3.00
 -10  -1   4    1.10    2.20
   9   1  -4    0.00    1.90
   9   1  -4    0.60    1.70
  -9  -1   4    1.80    2.20
  -9  -1   4   -2.00    1.50
  -9  -1   4   -1.90    1.50
   8   1  -4    5.70    2.20
   8   1  -4    5.10    2.50
  -8  -1   4    7.20    2.50
  -8  -1   4    5.80    2.30
  -8  -1   4   11.60    2.90
   7   1  -4    3.20    1.70
   7   1  -4    2.00    1.30
  -7  -1   4    3.30    1.70
  -7  -1   4    3.70    1.70
  -7  -1   4    5.10    1.90
   6   1  -4   -1.60    0.70
  -6  -1   4   -0.60    0.80
  -6  -1   4    0.10    1.10
   5   1  -4   -0.90    0.70
   5   1  -4    0.20    0.80
  -5  -1   4    1.20    1.10
  -5  -1   4   -0.30    0.90
   4   1  -4    1.60    1.20
   4   1  -4    0.50    0.80
  -4  -1   4   -0.10    0.70
  -4  -1   4    0.30    0.80
   3   1  -4    0.40    0.80
   3   1  -4    1.70    1.10
  -3  -1   4    2.00    1.10
  -3  -1   4    2.70    1.20
   2   1  -4    1.30    1.00
   2   1  -4    0.80    0.80
  -2  -1   4    1.40    1.00
  -2  -1   4    1.50    0.90
   1   1  -4    1.40    0.80
   1   1  -4    0.70    0.70
  -1  -1   4    4.50    1.20
  -1  -1   4    2.70    1.10
   0   1  -4    0.40    0.60
   0  -1   4   -0.30    0.60
   0  -1   4   -0.10    0.60
  -1   1  -4    1.10    0.70
   1  -1   4    0.00    0.50
   1  -1   4    0.40    0.90
  -2   1  -4   -0.50    0.40
   2  -1   4    0.10    0.50
   2  -1   4   -0.40    0.50
   2  -1   4   -0.80    0.50
  -3   1  -4    8.60    1.60
  -3   1  -4   12.10    2.20
  -3   1  -4   15.50    1.80
   3  -1   4    8.60    1.70
   3  -1   4   10.80    1.90
   3  -1   4   14.90    1.80
   3  -1   4   10.50    2.00
  -4   1  -4    3.60    1.10
  -4   1  -4    0.40    0.80
  -4   1  -4    1.90    1.00
  -4   1  -4    2.60    1.20
   4  -1   4    4.40    1.30
   4  -1   4    1.30    1.00
   4  -1   4    1.50    1.10
  -5   1  -4    2.70    1.30
  -5   1  -4    1.90    1.00
  -5   1  -4    2.30    1.00
  -5   1  -4    1.80    1.20
   5  -1   4    1.70    1.00
   5  -1   4    1.70    1.10
   5  -1   4    1.30    1.10
  -6   1  -4   -1.00    0.60
  -6   1  -4   -0.40    0.70
  -6   1  -4   -1.00    0.70
  -6   1  -4    0.30    0.90
  -6   1  -4    0.00    0.90
   6  -1   4   -0.10    1.10
   6  -1   4   -1.10    0.70
   6  -1   4   -0.60    0.80
   6  -1   4    0.60    1.00
   6  -1   4    0.20    0.70
  -7   1  -4    2.40    1.40
  -7   1  -4    4.60    1.60
  -7   1  -4    3.10    1.60
  -7   1  -4    3.30    1.50
  -7   1  -4    4.40    1.40
   7  -1   4    2.70    1.20
   7  -1   4    1.70    1.50
   7  -1   4    4.20    1.60
   7  -1   4    5.40    1.70
   7  -1   4    2.80    1.40
  -8   1  -4    1.00    1.70
  -8   1  -4    2.10    1.20
  -8   1  -4    6.00    2.20
  -8   1  -4    3.30    1.60
  -8   1  -4    4.20    1.80
   8  -1   4    0.00    0.90
   8  -1   4    1.50    1.60
   8  -1   4    3.50    1.60
   8  -1   4    4.70    1.50
  -9   1  -4    0.00    1.10
  -9   1  -4    2.20    1.50
  -9   1  -4    2.10    1.20
  -9   1  -4    0.10    1.40
  -9   1  -4   -1.90    1.00
   9  -1   4   -2.50    0.80
   9  -1   4   -0.70    0.80
   9  -1   4   -0.90    1.30
 -10   1  -4    1.60    1.50
 -10   1  -4    1.50    1.80
 -10   1  -4    5.20    2.30
 -10   1  -4    5.70    1.70
  10  -1   4    3.30    1.80
  10  -1   4   10.90    3.20
 -11   1  -4   -1.60    1.60
 -11   1  -4    0.10    1.80
 -11   1  -4    0.40    1.10
 -11   1  -4   -0.40    1.80
 -11   1  -4    1.50    1.80
  11  -1   4    1.70    2.00
  11  -1   4    1.10    1.50
 -12   1  -4    5.80    2.20
 -12   1  -4    6.80    2.70
 -12   1  -4    5.50    2.40
 -12   1  -4    1.80    1.50
  12  -1   4    2.50    2.50
  12  -1   4    9.00    3.30
 -13   1  -4    4.00    1.90
 -13   1  -4    5.50    2.20
 -13   1  -4    0.70    2.80
 -13   1  -4   16.00    4.20
  13  -1   4    9.80    3.50
  11   0  -4    0.20    2.30
  11   0  -4   -1.80    1.90
 -11   0   4   -3.90    2.00
 -11   0   4    1.90    2.70
 -11   0   4   -1.20    1.60
 -11   0   4    0.30    2.20
  10   0  -4  141.69   13.20
  10   0  -4  151.48   13.50
 -10   0   4  131.19   12.70
 -10   0   4  148.59   11.70
 -10   0   4  137.09   12.50
 -10   0   4  159.68   13.00
   9   0  -4    0.40    1.80
   9   0  -4    0.40    1.50
  -9   0   4    1.10    1.50
  -9   0   4    2.20    1.90
  -9   0   4    0.80    1.70
   8   0  -4  971.70   67.69
   8   0  -4 1046.40   68.69
  -8   0   4 1040.80   68.09
  -8   0   4 1082.49   67.59
  -8   0   4 1014.40   68.29
   7   0  -4   -0.90    0.90
   7   0  -4    0.40    1.00
  -7   0   4    1.90    1.40
  -7   0   4    0.20    1.30
  -7   0   4   -1.00    1.30
   6   0  -4   11.30    2.50
   6   0  -4   15.30    3.40
  -6   0   4   11.90    3.60
  -6   0   4   10.60    2.50
   5   0  -4   -0.30    0.60
   5   0  -4   -0.10    1.00
  -5   0   4    1.30    1.10
  -5   0   4    0.50    0.80
   4   0  -4  152.68   10.90
   4   0  -4  148.39   11.30
  -4   0   4  147.39   11.20
   3   0  -4    0.50    0.80
   3   0  -4    0.10    0.70
  -3   0   4   -0.30    0.60
  -3   0   4   -1.10    0.40
   2   0  -4 6494.85  415.96
  -2   0   4 6387.96  416.76
   1   0  -4    0.50    0.80
   1   0  -4   -0.40    0.40
  -1   0   4    1.10    0.70
  -1   0   4    0.10    0.50
   0   0  -4    9.00    1.90
   0   0   4   12.10    2.30
   0   0   4   12.80    1.50
   0   0   4    9.50    2.10
  -1   0  -4    0.50    0.60
  -1   0  -4    1.70    1.00
   1   0   4    3.10    1.00
   1   0   4    0.30    0.60
  -2   0  -4  217.98   14.70
  -2   0  -4  222.28   14.70
   2   0   4  227.48   14.60
   2   0   4  192.28   14.60
   2   0   4  224.98   14.80
  -3   0  -4   -0.10    0.60
  -3   0  -4    0.30    0.50
  -3   0  -4    0.20    0.60
   3   0   4    0.50    0.80
   3   0   4    0.20    0.50
   3   0   4    1.00    0.70
  -4   0  -4 2333.87  156.28
  -4   0  -4 2564.44  156.78
   4   0   4 2307.97  156.48
   4   0   4 2608.34  156.28
  -5   0  -4   -0.70    0.80
  -5   0  -4    0.20    0.90
  -5   0  -4    0.20    0.70
  -5   0  -4   -0.60    0.60
   5   0   4    0.20    0.70
   5   0   4    0.00    0.70
   5   0   4    0.70    0.80
   5   0   4   -0.50    0.60
  -6   0  -4  105.29    8.00
  -6   0  -4   82.99    7.60
  -6   0  -4  101.79    7.30
   6   0   4   79.99    7.20
   6   0   4   80.49    7.60
   6   0   4   97.89    8.00
   6   0   4   84.39    7.50
   6   0   4  102.69    7.20
  -7   0  -4   -0.50    0.80
  -7   0  -4    0.20    1.10
  -7   0  -4    0.80    1.00
   7   0   4    1.50    1.10
   7   0   4   -1.10    0.60
   7   0   4   -0.70    0.70
   7   0   4    1.00    1.30
   7   0   4    0.00    0.70
  -8   0  -4   24.20    3.10
  -8   0  -4   33.40    3.60
  -8   0  -4   29.00    4.60
  -8   0  -4   28.80    4.90
   8   0   4   29.70    4.30
   8   0   4   27.80    4.50
   8   0   4   29.40    4.80
  -9   0  -4    1.70    1.20
  -9   0  -4    0.90    1.40
  -9   0  -4    1.50    1.40
  -9   0  -4   -1.30    0.90
   9   0   4    0.10    1.40
   9   0   4    0.90    1.40
   9   0   4    0.40    1.10
 -10   0  -4  189.48   14.00
[truncated: 660,148 more chars]
