# Supplementary material for: Twisted Tin‐Chloride Perovskite Single‐Crystal Heterostructures
Source: Angew Chem Int Ed Engl. 2025 Dec 19;65(5):e20140. doi: 10.1002/anie.202520140 (PMC12851008; doi:10.1002/anie.202520140)
Supplement: Supplementary file 2 — Supporting Information [file ANIE-65-e20140-s001.zip › Sn_SeCYS_Pb_100K.cif]

data_sn_secys_pb_100k
_audit_creation_date               2025-11-04
_audit_creation_method
;
Olex2 1.5
(compiled 2025.07.13 svn.rb7424aed for OlexSys, GUI svn.r7314)
;
_shelx_SHELXL_version_number       '2019/3'
_audit_contact_author_address      ?
_audit_contact_author_email        ?
_audit_contact_author_name         ''
_audit_contact_author_phone        ?
_publ_contact_author_id_orcid      ?
_publ_section_references
;
Bruker-AXS (2024). APEX6. Madison, Wisconsin, USA. 

Dolomanov, O.V., Bourhis, L.J., Gildea, R.J, Howard, J.A.K. & Puschmann, H.
 (2009), J. Appl. Cryst. 42, 339-341.

Farrugia, L. J. (1999). J. Appl. Crystallogr. 32. 836-838. 

Hooft, R. W. W.. Straver, L. H. and Spek, A. L. 
 (2010). J. Appl. Cryst.. 43, 665-668.
Hooft, R. W. W.. Straver, L. H. and Spek, A. L.
 (2008). J Appl Crystallogr. 41(Pt 1): 96--103.

Krause, L., Herbst-Irmer, R., Sheldrick, G. M. & Stalke, D.
 (2015). J. Appl. Crystallogr. 48. 3-10. 

Parsons, S., Flack, H. D., & Wagner, T. (2013).69(Pt 3), 249--259.

Sheldrick, G.M. (2008). Acta Cryst. A64, 112-122. 
Sheldrick, G.M. (2015a). Acta Cryst. A71, 3-8. 
Sheldrick, G.M. (2015b). Acta Cryst. C71, 3-8. 
;
_chemical_name_common              ?
_chemical_name_systematic          ?
_chemical_formula_moiety           'C4 H14 Cl6 N2 Pb0.518 Se2 Sn2.482'
_chemical_formula_sum              'C4 H14 Cl6 N2 Pb0.52 Se2 Sn2.48'
_chemical_formula_weight           862.66
_chemical_melting_point            ?
loop_
  _atom_type_symbol
  _atom_type_description
  _atom_type_scat_dispersion_real
  _atom_type_scat_dispersion_imag
  _atom_type_scat_source
 'C' 'C' 0.0031 0.0016 'Calculated using XDISP in WinGX (Farrugia, 1999)'
 'H' 'H' 0.0000 0.0000 'Calculated using XDISP in WinGX (Farrugia, 1999)'
 'Cl' 'Cl' 0.1491 0.1598 'Calculated using XDISP in WinGX (Farrugia, 1999)'
 'N' 'N' 0.0061 0.0033 'Calculated using XDISP in WinGX (Farrugia, 1999)'
 'Pb' 'Pb' -3.3081 10.1452 'Calculated using XDISP in WinGX (Farrugia, 1999)'
 'Se' 'Se' -0.0931 2.2372 'Calculated using XDISP in WinGX (Farrugia, 1999)'
 'Sn' 'Sn' -0.6253 1.4306 'Calculated using XDISP in WinGX (Farrugia, 1999)'

_shelx_space_group_comment
;
The symmetry employed for this shelxl refinement is uniquely defined
by the following loop, which should always be used as a source of
symmetry information in preference to the above space-group names.
They are only intended as comments.
;
_space_group_crystal_system        'monoclinic'
_space_group_IT_number             15
_space_group_name_H-M_alt          C2/c
_space_group_name_Hall             '-C 2yc'
loop_
  _space_group_symop_operation_xyz
 'x, y, z'
 '-x, y, -z+1/2'
 'x+1/2, y+1/2, z'
 '-x+1/2, y+1/2, -z+1/2'
 '-x, -y, -z'
 'x, -y, z-1/2'
 '-x+1/2, -y+1/2, -z'
 'x+1/2, -y+1/2, z-1/2'

_cell_length_a                     28.4180(11)
_cell_length_b                     6.2338(2)
_cell_length_c                     10.7232(4)
_cell_angle_alpha                  90
_cell_angle_beta                   105.6990(10)
_cell_angle_gamma                  90
_cell_volume                       1828.77(11)
_cell_formula_units_Z              4
_cell_measurement_reflns_used      9984
_cell_measurement_temperature      100
_cell_measurement_theta_max        26.38
_cell_measurement_theta_min        2.78
_shelx_estimated_absorpt_T_max     0.783
_shelx_estimated_absorpt_T_min     0.466
_exptl_absorpt_coefficient_mu      12.859
_exptl_absorpt_correction_T_max    0.783
_exptl_absorpt_correction_T_min    0.531
_exptl_absorpt_correction_type     multi-scan
_exptl_absorpt_process_details
;
SADABS-2016/2 (Bruker,2016) was used for absorption correction.
wR2(int) was 0.0970 before and 0.0642 after correction.
The Ratio of minimum to maximum transmission is 0.6778.
The \l/2 correction factor is Not present.
;
_exptl_absorpt_special_details     ?
_exptl_crystal_colour              yellow
_exptl_crystal_colour_primary      yellow
_exptl_crystal_density_diffrn      3.133
_exptl_crystal_density_meas        ?
_exptl_crystal_density_method      'not measured'
_exptl_crystal_description         blade
_exptl_crystal_F_000               1554
_exptl_crystal_size_max            0.07
_exptl_crystal_size_mid            0.05
_exptl_crystal_size_min            0.02
_exptl_transmission_factor_max     ?
_exptl_transmission_factor_min     ?
_diffrn_reflns_av_R_equivalents    0.0493
_diffrn_reflns_av_unetI/netI       0.0274
_diffrn_reflns_Laue_measured_fraction_full  0.998
_diffrn_reflns_Laue_measured_fraction_max  0.998
_diffrn_reflns_limit_h_max         35
_diffrn_reflns_limit_h_min         -35
_diffrn_reflns_limit_k_max         7
_diffrn_reflns_limit_k_min         -7
_diffrn_reflns_limit_l_max         13
_diffrn_reflns_limit_l_min         -13
_diffrn_reflns_number              15764
_diffrn_reflns_point_group_measured_fraction_full  0.998
_diffrn_reflns_point_group_measured_fraction_max  0.998
_diffrn_reflns_theta_full          25.242
_diffrn_reflns_theta_max           26.403
_diffrn_reflns_theta_min           3.352
_diffrn_ambient_temperature        100
_diffrn_measured_fraction_theta_full  0.998
_diffrn_measured_fraction_theta_max  0.998
_diffrn_detector                   'Bruker Photon II'
_diffrn_detector_type              'CMOS area detector'
_diffrn_detector_area_resol_mean   7.3910
_diffrn_measurement_device         'four-circle diffractometer'
_diffrn_measurement_device_type    'D8 Venture'
_diffrn_measurement_method         '\w and \f scans'
_diffrn_radiation_type             MoK\a
_diffrn_radiation_wavelength       0.71073
_diffrn_radiation_collimation      'focusing mirrors'
_diffrn_radiation_monochromator    'mirror optics'
_diffrn_radiation_probe            x-ray
_diffrn_source                     'microfocus sealed X-ray tube'
_diffrn_source_type                'Incoatec I\ms'
_diffrn_source_current             1.0
_diffrn_source_power               0.05
_diffrn_source_voltage             50.0
_diffrn_standards_number           0
_reflns_Friedel_coverage           0.000
_reflns_Friedel_fraction_full      .
_reflns_Friedel_fraction_max       .
_reflns_number_gt                  1852
_reflns_number_total               1877
_reflns_special_details
;
 Reflections were merged by SHELXL according to the crystal
 class for the calculation of statistics and refinement.
 
 _reflns_Friedel_fraction is defined as the number of unique
 Friedel pairs measured divided by the number that would be
 possible theoretically, ignoring centric projections and
 systematic absences.
;
_reflns_threshold_expression       'I > 2\s(I)'
_computing_cell_refinement         'SAINT V8.38A (Bruker, 2018)'
_computing_data_collection         'APEX6 (Bruker, 2024)'
_computing_data_reduction          'SAINT V8.38A (Bruker, 2018)'
_computing_molecular_graphics      'Olex2 1.5 (Dolomanov et al., 2009)'
_computing_publication_material    'Olex2 1.5 (Dolomanov et al., 2009)'
_computing_structure_refinement    'SHELXL 2019/3 (Sheldrick, 2015)'
_computing_structure_solution      'SHELXT 2014/5 (Sheldrick, 2014)'
_refine_diff_density_max           0.585
_refine_diff_density_min           -0.722
_refine_diff_density_rms           0.146
_refine_ls_extinction_coef         .
_refine_ls_extinction_method       none
_refine_ls_goodness_of_fit_ref     1.347
_refine_ls_hydrogen_treatment      constr
_refine_ls_matrix_type             full
_refine_ls_number_parameters       122
_refine_ls_number_reflns           1877
_refine_ls_number_restraints       0
_refine_ls_R_factor_all            0.0199
_refine_ls_R_factor_gt             0.0195
_refine_ls_restrained_S_all        1.347
_refine_ls_shift/su_max            0.002
_refine_ls_shift/su_mean           0.000
_refine_ls_structure_factor_coef   Fsqd
_refine_ls_weighting_details      
 'w=1/[\s^2^(Fo^2^)+10.7892P] where P=(Fo^2^+2Fc^2^)/3'
_refine_ls_weighting_scheme        calc
_refine_ls_wR_factor_gt            0.0508
_refine_ls_wR_factor_ref           0.0509
_refine_special_details
;
Chloride positions in the perovskite slab are disordered across two positions, 
with 50% occupation. Carbon, hydrogen, and nitrogen atoms in the organic ligand 
are disordered across a gauche and trans conformation, each with 50% occupation.
Free refinement of these disordered atoms produces occupancies between 47-54%, 
so the occupancies were set at 50%. Free occupancy refinement versus fixed 50% 
occupancies produces no significant change to the refinement statistics. 

Mixed site occupancies for the alloyed metal sites in were modeled by using the EADP and EXYZ 
commands in SHELXL and refining the relative occupancies of Pb and Sn through a free variable.

The 4 0 0 and -11 1 2 reflections was omitted from the refinement since the observed intensity 
after scaling was zero.
;
_olex2_refinement_description
;
1. Fixed Uiso
 At 1.2 times of:
  All C(H,H) groups, All C(H,H,H,H) groups, All N(H,H,H) groups
2. Shared sites
{Sn1, Pb1}
{Sn2, Pb2}
3. Uiso/Uaniso restraints and constraints
Uanis(Sn1) = Uanis(Pb1)
Uanis(Sn2) = Uanis(Pb2)
4. Others
 Sof(Pb1)=0.5*(1-FVAR(2))
 Sof(Sn1)=0.5*FVAR(2)
 Sof(Pb2)=1-FVAR(2)
 Sof(Sn2)=FVAR(2)
 Fixed Sof: Cl2(0.5) Cl3(0.5) Cl4(0.5) Cl5(0.5) N1A(0.5) H1AA(0.5) H1AB(0.5)
 H1AC(0.5) N1B(0.5) H1BA(0.5) H1BB(0.5) H1BC(0.5) H1AD(0.5) H1AE(0.5) H1BF(0.5)
 H1BG(0.5) C2A(0.5) H2AA(0.5) H2AB(0.5) C2B(0.5) H2BA(0.5) H2BB(0.5)
5.a Secondary CH2 refined with riding coordinates:
 C1(H1AD,H1AE), C1(H1BF,H1BG), C2A(H2AA,H2AB), C2B(H2BA,H2BB)
5.b Idealised Me refined as rotating group:
 N1A(H1AA,H1AB,H1AC), N1B(H1BA,H1BB,H1BC)
;
_atom_sites_solution_hydrogens     geom
_atom_sites_solution_primary       'dual space'
_atom_sites_solution_secondary     diffmap
loop_
  _atom_site_label
  _atom_site_type_symbol
  _atom_site_fract_x
  _atom_site_fract_y
  _atom_site_fract_z
  _atom_site_U_iso_or_equiv
  _atom_site_adp_type
  _atom_site_occupancy
  _atom_site_site_symmetry_order
  _atom_site_calc_flag
  _atom_site_refinement_flags_posn
  _atom_site_refinement_flags_adp
  _atom_site_refinement_flags_occupancy
  _atom_site_disorder_assembly
  _atom_site_disorder_group
 Pb1 Pb 0.49732(13) 1.05296(6) 0.7632(3) 0.0083(4) Uani 0.101(2) 1 d . . P . .
 Pb2 Pb 0.71336(2) -0.02001(4) 0.41385(2) 0.01025(10) Uani 0.158(4) 1 d . . P .
 .
 Sn1 Sn 0.49732(13) 1.05296(6) 0.7632(3) 0.0083(4) Uani 0.399(2) 1 d . . P . .
 Sn2 Sn 0.71336(2) -0.02001(4) 0.41385(2) 0.01025(10) Uani 0.842(4) 1 d . . P .
 .
 Se1 Se 0.68700(2) 0.39649(6) 0.45681(4) 0.01221(13) Uani 1 1 d . . . . .
 Cl1 Cl 0.71734(3) 0.14370(14) 0.19298(8) 0.0122(2) Uani 1 1 d . . . . .
 Cl2 Cl 0.50747(7) 0.6600(3) 0.70624(19) 0.0151(4) Uani 0.5 1 d . . P . .
 Cl3 Cl 0.49839(7) 1.1662(3) 0.97051(18) 0.0161(4) Uani 0.5 1 d . . P . .
 Cl4 Cl 0.59910(11) 0.9974(5) 0.8138(3) 0.0160(6) Uani 0.5 1 d . . P . .
 Cl5 Cl 0.60452(11) 1.0814(5) 0.8285(3) 0.0141(6) Uani 0.5 1 d . . P . .
 N1A N 0.6059(2) 0.6742(10) 0.5971(7) 0.0153(14) Uani 0.5 1 d . . P A 1
 H1AA H 0.607370 0.731250 0.520095 0.018 Uiso 0.5 1 calc R U P A 1
 H1AB H 0.632814 0.714555 0.660391 0.018 Uiso 0.5 1 calc R U P A 1
 H1AC H 0.578558 0.722527 0.616802 0.018 Uiso 0.5 1 calc R U P A 1
 N1B N 0.5859(2) 0.5299(10) 0.6559(6) 0.0122(13) Uani 0.5 1 d . . P B 2
 H1BA H 0.554751 0.579523 0.625724 0.015 Uiso 0.5 1 calc R U P B 2
 H1BB H 0.603525 0.622320 0.716385 0.015 Uiso 0.5 1 calc R U P B 2
 H1BC H 0.585400 0.398390 0.692445 0.015 Uiso 0.5 1 calc R U P B 2
 C1 C 0.65432(14) 0.3539(7) 0.5941(4) 0.0190(9) Uani 1 1 d . . . . .
 H1AD H 0.653568 0.197082 0.608140 0.023 Uiso 0.5 1 calc R U P C 1
 H1AE H 0.676288 0.415055 0.674032 0.023 Uiso 0.5 1 calc R U P C 1
 H1BF H 0.643659 0.203362 0.597767 0.023 Uiso 0.5 1 calc R U P D 2
 H1BG H 0.675450 0.396691 0.679959 0.023 Uiso 0.5 1 calc R U P D 2
 C2A C 0.6042(3) 0.4350(16) 0.5871(9) 0.0121(17) Uani 0.5 1 d . . P A 1
 H2AA H 0.592688 0.373691 0.658804 0.014 Uiso 0.5 1 calc R U P A 1
 H2AB H 0.581161 0.391106 0.504115 0.014 Uiso 0.5 1 calc R U P A 1
 C2B C 0.6090(3) 0.5122(17) 0.5454(10) 0.0132(18) Uani 0.5 1 d . . P B 2
 H2BA H 0.620070 0.654684 0.523938 0.016 Uiso 0.5 1 calc R U P B 2
 H2BB H 0.585346 0.453579 0.467390 0.016 Uiso 0.5 1 calc R U P B 2

loop_
  _atom_site_aniso_label
  _atom_site_aniso_U_11
  _atom_site_aniso_U_22
  _atom_site_aniso_U_33
  _atom_site_aniso_U_23
  _atom_site_aniso_U_13
  _atom_site_aniso_U_12
 Pb1 0.0064(7) 0.0099(2) 0.0084(11) -0.0010(2) 0.0015(5) -0.0004(2)
 Pb2 0.01137(14) 0.01206(14) 0.00843(14) -0.00281(8) 0.00456(9) -0.00436(8)
 Sn1 0.0064(7) 0.0099(2) 0.0084(11) -0.0010(2) 0.0015(5) -0.0004(2)
 Sn2 0.01137(14) 0.01206(14) 0.00843(14) -0.00281(8) 0.00456(9) -0.00436(8)
 Se1 0.0108(2) 0.0091(2) 0.0147(2) 0.00352(14) 0.00003(15) -0.00092(13)
 Cl1 0.0140(4) 0.0135(4) 0.0097(4) 0.0021(3) 0.0042(3) -0.0007(3)
 Cl2 0.0120(8) 0.0157(9) 0.0192(9) 0.0000(7) 0.0070(7) 0.0010(7)
 Cl3 0.0181(9) 0.0171(9) 0.0121(8) -0.0015(7) 0.0027(7) 0.0016(7)
 Cl4 0.0111(12) 0.0143(15) 0.0203(13) 0.0018(13) 0.0001(9) 0.0012(12)
 Cl5 0.0099(11) 0.0138(15) 0.0181(12) 0.0010(12) 0.0027(9) -0.0011(11)
 N1A 0.017(3) 0.009(3) 0.022(3) 0.000(3) 0.010(3) 0.002(3)
 N1B 0.011(3) 0.011(3) 0.016(3) 0.000(3) 0.006(3) 0.002(2)
 C1 0.0122(19) 0.025(2) 0.022(2) -0.0100(17) 0.0083(16) 0.0007(16)
 C2A 0.010(4) 0.014(5) 0.012(5) 0.001(4) 0.001(3) 0.001(3)
 C2B 0.010(4) 0.019(5) 0.013(5) 0.000(4) 0.007(3) -0.001(4)

_geom_special_details
;
 All esds (except the esd in the dihedral angle between two l.s. planes)
 are estimated using the full covariance matrix.  The cell esds are taken
 into account individually in the estimation of esds in distances, angles
 and torsion angles; correlations between esds in cell parameters are only
 used when they are defined by crystal symmetry.  An approximate (isotropic)
 treatment of cell esds is used for estimating esds involving l.s. planes.
;
loop_
  _geom_bond_atom_site_label_1
  _geom_bond_atom_site_label_2
  _geom_bond_distance
  _geom_bond_site_symmetry_2
  _geom_bond_publ_flag
 Sn1 Cl2 2.480(2) 2_656 ?
 Sn1 Cl2 2.560(2) . ?
 Sn1 Cl3 2.325(3) . ?
 Sn1 Cl3 2.638(3) 2_656 ?
 Sn1 Cl4 2.662(5) 2_656 ?
 Sn1 Cl4 2.816(5) . ?
 Sn1 Cl5 2.799(5) 2_656 ?
 Sn2 Se1 2.7751(5) . ?
 Sn2 Se1 2.8998(4) 7_656 ?
 Sn2 Cl1 2.6094(9) . ?
 Se1 C1 1.960(4) . ?
 Cl2 Cl2 1.130(4) 2_656 ?
 Cl3 Cl3 2.161(4) 5_677 ?
 Cl4 Cl5 0.556(2) . ?
 N1A H1AA 0.9100 . ?
 N1A H1AB 0.9100 . ?
 N1A H1AC 0.9100 . ?
 N1A C2A 1.495(11) . ?
 N1B H1BA 0.9100 . ?
 N1B H1BB 0.9100 . ?
 N1B H1BC 0.9100 . ?
 N1B C2B 1.506(11) . ?
 C1 H1AD 0.9900 . ?
 C1 H1AE 0.9900 . ?
 C1 H1BF 0.9900 . ?
 C1 H1BG 0.9900 . ?
 C1 C2A 1.494(9) . ?
 C1 C2B 1.595(10) . ?
 C2A H2AA 0.9900 . ?
 C2A H2AB 0.9900 . ?
 C2B H2BA 0.9900 . ?
 C2B H2BB 0.9900 . ?

loop_
  _geom_angle_atom_site_label_1
  _geom_angle_atom_site_label_2
  _geom_angle_atom_site_label_3
  _geom_angle
  _geom_angle_site_symmetry_1
  _geom_angle_site_symmetry_3
  _geom_angle_publ_flag
 Pb1 Sn1 Cl2 73.16(6) 2_656 . ?
 Pb1 Sn1 Cl2 98.96(7) 2_656 2_656 ?
 Pb1 Sn1 Cl3 149.6(11) 2_656 . ?
 Pb1 Sn1 Cl3 26.5(9) 2_656 2_656 ?
 Pb1 Sn1 Cl4 60.9(12) 2_656 . ?
 Pb1 Sn1 Cl4 112.4(13) 2_656 2_656 ?
 Pb1 Sn1 Cl5 110.2(13) 2_656 2_656 ?
 Cl2 Sn1 Cl2 25.85(9) 2_656 . ?
 Cl2 Sn1 Cl3 114.09(9) 2_656 2_656 ?
 Cl2 Sn1 Cl3 89.56(8) . 2_656 ?
 Cl2 Sn1 Cl4 88.55(11) . 2_656 ?
 Cl2 Sn1 Cl4 75.65(10) . . ?
 Cl2 Sn1 Cl4 86.75(11) 2_656 . ?
 Cl2 Sn1 Cl4 79.85(10) 2_656 2_656 ?
 Cl2 Sn1 Cl5 91.17(11) 2_656 2_656 ?
 Cl2 Sn1 Cl5 98.59(12) . 2_656 ?
 Cl3 Sn1 Cl2 123.05(11) . . ?
 Cl3 Sn1 Cl2 99.23(10) . 2_656 ?
 Cl3 Sn1 Cl3 146.63(9) . 2_656 ?
 Cl3 Sn1 Cl4 92.79(14) 2_656 2_656 ?
 Cl3 Sn1 Cl4 94.70(12) . 2_656 ?
 Cl3 Sn1 Cl4 84.65(10) 2_656 . ?
 Cl3 Sn1 Cl4 96.09(15) . . ?
 Cl3 Sn1 Cl5 93.52(11) . 2_656 ?
 Cl3 Sn1 Cl5 87.63(13) 2_656 2_656 ?
 Cl4 Sn1 Cl4 163.99(13) 2_656 . ?
 Cl4 Sn1 Cl5 11.33(6) 2_656 2_656 ?
 Cl5 Sn1 Cl4 170.37(15) 2_656 . ?
 Se1 Sn2 Se1 86.831(12) . 7_656 ?
 Cl1 Sn2 Se1 93.08(2) . 7_656 ?
 Cl1 Sn2 Se1 82.22(2) . . ?
 Sn2 Se1 Pb2 93.171(12) . 7_656 ?
 C1 Se1 Pb2 106.06(12) . 7_656 ?
 C1 Se1 Sn2 101.65(13) . . ?
 Sn2 Cl1 Pb2 142.12(3) . 6 ?
 Pb1 Cl2 Sn1 7.88(9) 2_656 . ?
 Cl2 Cl2 Pb1 81.01(6) 2_656 2_656 ?
 Cl2 Cl2 Sn1 73.14(6) 2_656 . ?
 Sn1 Cl3 Pb1 3.91(13) . 2_656 ?
 Cl3 Cl3 Pb1 90.70(11) 5_677 2_656 ?
 Cl3 Cl3 Sn1 88.70(11) 5_677 . ?
 Pb1 Cl4 Sn1 6.70(10) 2_656 . ?
 Cl5 Cl4 Pb1 98.6(6) . 2_656 ?
 Cl5 Cl4 Sn1 97.5(6) . . ?
 Pb1 Cl5 Pb2 168.75(12) 2_656 6_566 ?
 Cl4 Cl5 Pb1 70.1(6) . 2_656 ?
 Cl4 Cl5 Pb2 98.6(6) . 6_566 ?
 H1AA N1A H1AB 109.5 . . ?
 H1AA N1A H1AC 109.5 . . ?
 H1AB N1A H1AC 109.5 . . ?
 C2A N1A H1AA 109.5 . . ?
 C2A N1A H1AB 109.5 . . ?
 C2A N1A H1AC 109.5 . . ?
 H1BA N1B H1BB 109.5 . . ?
 H1BA N1B H1BC 109.5 . . ?
 H1BB N1B H1BC 109.5 . . ?
 C2B N1B H1BA 109.5 . . ?
 C2B N1B H1BB 109.5 . . ?
 C2B N1B H1BC 109.5 . . ?
 Se1 C1 H1AD 106.4 . . ?
 Se1 C1 H1AE 106.4 . . ?
 Se1 C1 H1BF 111.8 . . ?
 Se1 C1 H1BG 111.8 . . ?
 H1AD C1 H1AE 106.5 . . ?
 H1BF C1 H1BG 109.5 . . ?
 C2A C1 Se1 123.7(5) . . ?
 C2A C1 H1AD 106.4 . . ?
 C2A C1 H1AE 106.4 . . ?
 C2B C1 Se1 100.1(4) . . ?
 C2B C1 H1BF 111.8 . . ?
 C2B C1 H1BG 111.8 . . ?
 N1A C2A H2AA 109.9 . . ?
 N1A C2A H2AB 109.9 . . ?
 C1 C2A N1A 108.8(7) . . ?
 C1 C2A H2AA 109.9 . . ?
 C1 C2A H2AB 109.9 . . ?
 H2AA C2A H2AB 108.3 . . ?
 N1B C2B C1 105.8(7) . . ?
 N1B C2B H2BA 110.6 . . ?
 N1B C2B H2BB 110.6 . . ?
 C1 C2B H2BA 110.6 . . ?
 C1 C2B H2BB 110.6 . . ?
 H2BA C2B H2BB 108.7 . . ?

loop_
  _geom_torsion_atom_site_label_1
  _geom_torsion_atom_site_label_2
  _geom_torsion_atom_site_label_3
  _geom_torsion_atom_site_label_4
  _geom_torsion
  _geom_torsion_site_symmetry_1
  _geom_torsion_site_symmetry_2
  _geom_torsion_site_symmetry_3
  _geom_torsion_site_symmetry_4
  _geom_torsion_publ_flag
 Pb1 Cl4 Cl5 Pb2 -179.66(8) 2_656 . . 6_566 ?
 Sn1 Cl4 Cl5 Pb1 -6.68(10) . . . 2_656 ?
 Sn1 Cl4 Cl5 Pb2 173.66(7) . . . 6_566 ?
 Se1 C1 C2A N1A -69.7(7) . . . . ?
 Se1 C1 C2B N1B -168.9(5) . . . . ?

_shelx_res_file
;
TITL sn_secys_pb_100k_a.res in C2/c
    sn_secys_pb_100k.res
    created by SHELXL-2019/3 at 14:22:47 on 04-Nov-2025
REM Old TITL Sn_SeCYS_Pb_100K in C2/c
REM SHELXT solution in C2/c
REM R1 0.160, Rweak 0.006, Alpha 0.022, Orientation as input
REM Formula found by SHELXT: C2A N6 Cl4 Se2 Sn3
CELL 0.71073 28.418 6.2338 10.7232 90 105.699 90
ZERR 4 0.0011 0.0002 0.0004 0 0.001 0
LATT 7
SYMM -X,+Y,0.5-Z
SFAC C H Cl N Pb Se Sn
DISP C 0.0031 0.0016 11.32
DISP Cl 0.1491 0.1598 668.74
DISP H 0 0 0.67
DISP N 0.0061 0.0033 19.39
DISP Pb -3.3081 10.1452 41613
DISP Se -0.0931 2.2372 9092.36
DISP Sn -0.6253 1.4306 6027.46
UNIT 16 56 24 8 2.07 8 9.93
EADP Sn1 Pb1
EADP Sn2 Pb2
EXYZ Sn1 Pb1
EXYZ Sn2 Pb2

L.S. 20
PLAN  6
SIZE 0.02 0.05 0.07
TEMP -173.15
CONF
list 4
MORE -1
BOND $H
fmap 2 53
acta
OMIT -11 1 2
OMIT 4 0 0
REM <olex2.extras>
REM <HklSrc "%./sn_secys_pb_100k.hkl">
REM </olex2.extras>

WGHT    0.000000   10.789200
FVAR       0.12310   0.79814   0.84175
PB1   5    0.497318    1.052962    0.763169   -20.50000    0.00641    0.00991 =
         0.00843   -0.00103    0.00155   -0.00044
PB2   5    0.713362   -0.020009    0.413854   -31.00000    0.01137    0.01206 =
         0.00843   -0.00281    0.00456   -0.00436
SN1   7    0.497318    1.052962    0.763169    20.50000    0.00641    0.00991 =
         0.00843   -0.00103    0.00155   -0.00044
SN2   7    0.713362   -0.020009    0.413854    31.00000    0.01137    0.01206 =
         0.00843   -0.00281    0.00456   -0.00436
SE1   6    0.687000    0.396488    0.456814    11.00000    0.01080    0.00909 =
         0.01473    0.00352    0.00003   -0.00092
CL1   3    0.717338    0.143702    0.192977    11.00000    0.01395    0.01355 =
         0.00970    0.00206    0.00421   -0.00067
CL2   3    0.507471    0.659981    0.706242    10.50000    0.01202    0.01574 =
         0.01917   -0.00002    0.00696    0.00101
CL3   3    0.498392    1.166197    0.970507    10.50000    0.01814    0.01712 =
         0.01209   -0.00145    0.00266    0.00158
CL4   3    0.599096    0.997447    0.813761    10.50000    0.01109    0.01426 =
         0.02032    0.00175    0.00010    0.00121
CL5   3    0.604521    1.081369    0.828521    10.50000    0.00986    0.01376 =
         0.01811    0.00100    0.00269   -0.00110
PART 1
N1A   4    0.605901    0.674238    0.597074    10.50000    0.01723    0.00933 =
         0.02230    0.00037    0.01023    0.00183
AFIX 137
H1AA  2    0.607370    0.731250    0.520095    10.50000   -1.20000
H1AB  2    0.632814    0.714555    0.660391    10.50000   -1.20000
H1AC  2    0.578558    0.722527    0.616802    10.50000   -1.20000
AFIX   0
PART 2
N1B   4    0.585876    0.529861    0.655925    10.50000    0.01074    0.01109 =
         0.01612   -0.00016    0.00598    0.00202
AFIX 137
H1BA  2    0.554751    0.579523    0.625724    10.50000   -1.20000
H1BB  2    0.603525    0.622320    0.716385    10.50000   -1.20000
H1BC  2    0.585400    0.398390    0.692445    10.50000   -1.20000
AFIX   0
PART 0
C1    1    0.654324    0.353867    0.594108    11.00000    0.01220    0.02492 =
         0.02199   -0.00996    0.00826    0.00073
PART 1
AFIX  23
H1AD  2    0.653568    0.197082    0.608140    10.50000   -1.20000
H1AE  2    0.676288    0.415055    0.674032    10.50000   -1.20000
AFIX  23
PART 2
H1BF  2    0.643659    0.203362    0.597767    10.50000   -1.20000
H1BG  2    0.675450    0.396691    0.679959    10.50000   -1.20000
AFIX   0
PART 1
C2A   1    0.604191    0.435020    0.587109    10.50000    0.00961    0.01387 =
         0.01183    0.00088    0.00135    0.00055
AFIX  23
H2AA  2    0.592688    0.373691    0.658804    10.50000   -1.20000
H2AB  2    0.581161    0.391106    0.504115    10.50000   -1.20000
AFIX   0
PART 2
C2B   1    0.608974    0.512234    0.545382    10.50000    0.00952    0.01913 =
         0.01297    0.00006    0.00663   -0.00139
AFIX  23
H2BA  2    0.620070    0.654684    0.523938    10.50000   -1.20000
H2BB  2    0.585346    0.453579    0.467390    10.50000   -1.20000
AFIX   0
HKLF 4


REM  sn_secys_pb_100k_a.res in C2/c
REM wR2 = 0.0509, GooF = S = 1.347, Restrained GooF = 1.347 for all data
REM R1 = 0.0195 for 1852 Fo > 4sig(Fo) and 0.0199 for all 1877 data
REM 122 parameters refined using 0 restraints

END

WGHT      0.0000     10.7891

REM Highest difference peak  0.585,  deepest hole -0.722,  1-sigma level  0.146
Q1    1   0.6761  0.3656  0.5463  11.00000  0.05    0.59
Q2    1   0.7489  0.0236  0.2523  11.00000  0.05    0.44
Q3    1   0.6770  0.1135  0.5433  11.00000  0.05    0.44
Q4    1   0.6992  0.1853  0.0770  11.00000  0.05    0.42
Q5    1   0.6805 -0.0225  0.3516  11.00000  0.05    0.41
Q6    1   0.6923  0.0223  0.0729  11.00000  0.05    0.41
;
_shelx_res_checksum                40632
_shelx_hkl_file
;
   4   0   0   -0.30    0.20
  -6   0   0  991.00   55.39
   6   0   0  995.70   55.39
   6   0   0 1035.60   55.59
  -6   0   0 1051.79   55.59
   6   0   0  818.92   55.29
  -6   0   0  880.61   55.49
   8   0   0   15.20    1.80
  -8   0   0   14.20    1.80
  -8   0   0   13.80    2.00
   8   0   0   15.10    1.90
  -8   0   0   13.60    1.70
   8   0   0   10.00    1.70
 -10   0   0 8892.11  545.45
  10   0   0 9978.20  546.65
  12   0   0   76.19    5.90
  12   0   0   78.99    5.60
 -12   0   0   61.89    5.40
 -12   0   0   62.79    5.60
  12   0   0   59.09    5.30
 -12   0   0   75.39    5.60
 -14   0   0 2072.99  124.99
 -14   0   0 1983.30  125.09
  14   0   0 2486.65  125.59
  14   0   0 2213.88  124.99
  14   0   0 2078.19  124.59
 -14   0   0 2171.48  124.79
 -16   0   0   11.40    2.50
 -16   0   0    8.10    2.00
  16   0   0   13.30    2.40
  16   0   0   11.60    2.40
 -16   0   0    7.30    2.00
  16   0   0   11.80    2.60
  18   0   0 1504.05   89.59
  18   0   0 1758.12   90.39
 -18   0   0 1495.05   89.79
 -18   0   0 1445.96   89.39
  18   0   0 1651.43   89.49
 -18   0   0 1353.36   89.79
 -20   0   0  473.95   31.10
 -20   0   0  550.34   31.80
 -20   0   0  483.55   31.70
  20   0   0  527.35   31.10
  20   0   0  467.35   31.10
  22   0   0  532.95   31.40
 -22   0   0  492.45   31.40
 -22   0   0  505.75   31.90
  22   0   0  475.85   31.50
 -22   0   0  429.06   31.60
  22   0   0  572.44   32.50
  24   0   0  191.68   14.20
 -24   0   0  234.28   15.60
 -24   0   0  168.58   14.80
 -24   0   0  195.58   14.50
  24   0   0  224.38   15.60
  24   0   0  193.98   14.50
  26   0   0    9.90    3.20
  26   0   0    8.10    2.60
 -26   0   0    9.40    2.70
 -26   0   0    5.30    2.40
 -26   0   0    6.30    2.60
  26   0   0    8.30    2.70
 -28   0   0 2331.37  122.39
 -28   0   0 1824.52  120.79
  28   0   0 1990.30  120.79
 -28   0   0 2019.50  122.19
  28   0   0 2185.68  122.19
 -30   0   0  256.07   17.40
 -30   0   0  186.88   15.70
  30   0   0  209.08   16.10
 -30   0   0  203.98   16.90
  30   0   0  231.08   17.20
  30   0   0  206.18   15.80
  32   0   0 1151.98   76.29
  32   0   0 1226.78   75.99
 -32   0   0 1330.67   76.89
 -32   0   0 1389.26   77.89
 -32   0   0 1264.27   77.79
  32   0   0 1258.37   77.39
  34   0   0   19.30    5.00
 -34   0   0   14.90    4.80
  34   0   0   17.20    4.00
 -34   0   0   12.60    4.30
 -34   0   0   10.90    3.50
  -1  -1   0  819.32   52.29
   1  -1   0  852.11   52.59
  -1   1   0  831.62   52.19
   1   1   0  877.51   52.19
  -3  -1   0  144.09    8.20
   3  -1   0  123.29    8.20
  -3  -1   0  116.59    8.10
   3  -1   0  134.79    8.20
  -3   1   0  120.39    8.40
   3   1   0  123.39    8.00
   3   1   0  143.49    8.20
   3   1   0  145.39    8.20
  -3   1   0  138.99    8.20
  -5  -1   0 2349.36  136.89
   5  -1   0 2097.79  136.39
   5   1   0 2274.87  136.39
  -5   1   0 2493.65  137.29
   7  -1   0  630.34   37.10
  -7  -1   0  646.24   37.10
   7  -1   0  694.43   37.20
  -7  -1   0  629.74   36.90
   7  -1   0  667.33   36.80
  -7   1   0  572.34   37.00
   7   1   0  555.84   36.80
   7   1   0  664.83   37.00
   7   1   0  666.63   37.10
  -7   1   0  576.84   36.80
  -7   1   0  658.43   37.10
   9  -1   0 6119.39  359.66
  -9  -1   0 5991.50  360.46
   9   1   0 6446.65  360.46
  -9   1   0 6144.08  360.46
 -11  -1   0  547.45   33.10
 -11  -1   0  515.75   33.00
  11  -1   0  563.84   33.20
  11  -1   0  581.64   32.80
  11  -1   0  589.04   33.40
 -11  -1   0  507.95   32.90
  11   1   0  602.54   33.20
 -11   1   0  514.35   32.80
  11   1   0  608.14   33.30
  11   1   0  565.64   33.00
 -11   1   0  566.24   33.20
 -11   1   0  480.45   33.10
 -13  -1   0 1566.74   89.49
 -13  -1   0 1620.74   89.59
  13  -1   0 1567.24   89.59
 -13  -1   0 1410.16   89.19
  13  -1   0 1470.35   89.29
  13  -1   0 1582.24   88.99
 -13   1   0 1393.56   89.49
  13   1   0 1500.95   89.29
  13   1   0 1670.03   89.59
 -13   1   0 1509.65   89.49
  13   1   0 1588.64   89.29
 -13   1   0 1607.74   89.19
 -15  -1   0  307.67   20.50
  15  -1   0  302.57   20.50
 -15  -1   0  304.87   20.70
 -15  -1   0  306.47   20.60
  15  -1   0  336.07   20.30
  15  -1   0  355.56   21.10
  15   1   0  335.17   20.60
  15   1   0  333.97   20.70
 -15   1   0  310.97   20.30
  15   1   0  317.87   20.40
 -15   1   0  323.57   21.00
 -15   1   0  345.07   21.00
  17  -1   0  212.78   15.10
 -17  -1   0  217.78   15.20
 -17  -1   0  215.88   15.20
  17  -1   0  252.87   15.80
 -17  -1   0  226.18   15.40
  17  -1   0  235.28   14.90
 -17   1   0  219.78   15.30
 -17   1   0  216.48   14.90
  17   1   0  226.88   15.10
  17   1   0  207.18   14.80
  17   1   0  242.88   15.40
 -17   1   0  203.18   15.40
 -19  -1   0 3904.01  237.18
  19  -1   0 3875.61  237.08
  19  -1   0 4181.28  236.68
 -19  -1   0 4093.09  237.18
 -19  -1   0 3713.33  237.28
  19  -1   0 4576.44  237.88
  19   1   0 4257.67  237.08
  19   1   0 4393.46  237.48
 -19   1   0 4408.36  237.08
 -19   1   0 4077.79  237.68
  19   1   0 3867.91  236.98
 -19   1   0 4253.67  237.58
  21  -1   0  724.73   41.90
  21  -1   0  738.33   43.00
  21  -1   0  627.54   42.10
 -21  -1   0  652.63   42.60
 -21  -1   0  662.93   42.40
 -21   1   0  749.73   42.90
  21   1   0  741.23   42.30
  21   1   0  620.84   41.80
 -21   1   0  682.93   42.00
 -21   1   0  703.33   43.00
 -23  -1   0 1693.23  102.79
  23  -1   0 1631.64  102.19
 -23  -1   0 1641.94  102.09
  23  -1   0 1765.92  101.79
  23  -1   0 1736.63  102.69
 -23  -1   0 1783.62  102.69
  23   1   0 1767.02  102.09
  23   1   0 1930.11  103.09
 -23   1   0 1843.72  102.79
 -23   1   0 1573.34  102.69
  23   1   0 1793.52  102.19
  25  -1   0    9.80    3.10
 -25  -1   0   17.10    3.90
 -25  -1   0    7.30    2.70
  25  -1   0    7.40    2.30
 -25  -1   0    6.50    2.50
  25  -1   0   12.30    3.00
 -25   1   0    7.80    2.60
  25   1   0    9.40    3.00
 -25   1   0   13.10    3.50
  25   1   0   15.20    3.30
  25   1   0    5.40    2.30
 -27  -1   0   18.20    4.20
 -27  -1   0   21.10    4.30
  27  -1   0   14.80    3.30
  27  -1   0   12.10    3.80
 -27  -1   0   11.80    3.20
  27   1   0   12.80    3.60
 -27   1   0   10.90    3.30
 -27   1   0   16.50    4.00
 -27   1   0   14.80    3.50
  29  -1   0  974.20   59.19
 -29  -1   0  925.01   59.19
  29  -1   0  875.71   59.69
 -29  -1   0  920.51   58.49
  29  -1   0  920.21   57.69
 -29   1   0  946.11   58.19
  29   1   0  940.01   58.29
 -29   1   0  975.60   59.79
  29   1   0  981.80   59.29
  29   1   0  943.51   58.09
 -29   1   0 1108.59   59.59
  31  -1   0   20.80    4.60
 -31  -1   0   17.20    4.60
  31  -1   0   14.90    3.60
 -31  -1   0   14.60    4.60
  31  -1   0   15.10    4.30
 -31  -1   0   16.10    3.90
  31   1   0   17.20    4.00
 -31   1   0   19.80    4.90
  31   1   0   14.50    3.80
  31   1   0   22.30    4.80
 -31   1   0   20.40    4.80
 -31   1   0   21.90    4.30
 -33  -1   0  454.65   32.70
 -33  -1   0  509.75   32.80
  33  -1   0  444.86   30.90
  33  -1   0  462.55   32.40
 -33  -1   0  474.95   31.90
  33   1   0  464.35   32.20
 -33   1   0  525.15   32.90
 -33   1   0  479.75   33.30
 -33   1   0  462.55   32.80
   0  -2   0 5083.19  300.07
   0   2   0 5194.08  299.87
   2  -2   0  611.74   34.30
  -2  -2   0  567.94   34.20
  -2  -2   0  596.94   34.20
   2  -2   0  582.04   34.20
   2  -2   0  612.34   34.30
  -2  -2   0  522.55   34.60
  -2   2   0  575.14   34.20
   2   2   0  601.74   34.20
  -2   2   0  546.05   34.10
   2   2   0  650.43   34.30
  -2   2   0  556.24   34.20
  -4  -2   0  706.43   43.40
  -4  -2   0  717.33   42.80
   4  -2   0  661.03   42.80
   4  -2   0  770.62   42.90
  -4  -2   0  773.42   42.80
  -4   2   0  759.12   42.90
  -4   2   0  761.72   42.80
   4   2   0  699.63   42.60
   4   2   0  736.43   42.80
   4   2   0  748.43   42.70
  -4   2   0  740.73   42.90
  -6  -2   0    6.40    1.40
   6  -2   0   10.40    1.70
  -6  -2   0    5.90    1.30
   6  -2   0    6.40    1.40
  -6  -2   0    6.90    1.30
  -6   2   0    3.30    1.10
   6   2   0    4.40    1.10
   6   2   0   10.50    1.70
   6   2   0    6.50    1.40
  -6   2   0    4.10    1.20
  -8  -2   0    9.80    2.00
   8  -2   0   14.70    2.10
   8  -2   0   10.30    1.90
  -8  -2   0   10.70    1.90
   8  -2   0   17.00    2.50
  -8  -2   0   14.70    1.90
   8   2   0   13.70    1.80
  -8   2   0   13.60    2.30
  -8   2   0   11.50    2.10
   8   2   0    9.10    1.80
   8   2   0    9.50    1.70
 -10  -2   0 2376.16  143.89
  10  -2   0 2426.26  143.99
 -10  -2   0 2390.76  143.99
  10  -2   0 2496.15  143.99
  10  -2   0 2598.14  143.69
  10   2   0 2719.43  143.99
 -10   2   0 2569.04  145.09
 -10   2   0 2489.55  144.09
  12  -2   0  326.07   18.50
 -12  -2   0  279.47   18.60
  12  -2   0  311.17   19.00
 -12  -2   0  312.27   18.90
 -12  -2   0  298.17   18.70
  12  -2   0  247.28   18.50
  12   2   0  265.87   18.30
 -12   2   0  321.47   19.00
 -12   2   0  273.87   18.80
  12   2   0  313.07   18.80
  14  -2   0  920.01   56.39
 -14  -2   0  891.31   56.19
 -14  -2   0  920.91   56.39
  14  -2   0 1044.30   57.89
 -14  -2   0  801.22   56.09
 -14   2   0  890.01   56.49
 -14   2   0 1042.20   56.69
  14   2   0 1000.60   56.49
  14   2   0 1070.09   56.49
  14   2   0  956.20   55.99
 -16  -2   0  222.48   14.80
  16  -2   0  221.58   14.20
 -16  -2   0  215.48   14.90
  16  -2   0  201.38   14.70
  16  -2   0  235.38   15.10
 -16  -2   0  190.08   14.50
  16   2   0  201.58   14.30
 -16   2   0  226.78   14.90
  16   2   0  232.88   15.00
 -16   2   0  191.98   14.70
  16   2   0  217.68   14.70
 -18  -2   0  440.36   31.40
  18  -2   0  433.86   31.10
 -18  -2   0  499.55   31.40
  18  -2   0  491.45   30.60
  18  -2   0  565.54   32.00
 -18  -2   0  464.15   31.30
 -18   2   0  558.34   31.90
  18   2   0  504.85   31.20
 -18   2   0  491.65   30.90
 -18   2   0  501.55   31.80
  18   2   0  546.35   31.50
  18   2   0  518.15   31.40
 -20  -2   0  117.59   10.30
 -20  -2   0  150.08   11.00
 -20  -2   0  129.49   10.60
  20  -2   0  139.99   10.00
  20  -2   0  116.59   10.30
  20  -2   0  134.79   10.80
  20   2   0  115.89    9.90
 -20   2   0  127.59   10.00
 -20   2   0  122.49   10.70
  20   2   0  154.68   10.90
 -20   2   0  142.29   10.90
  20   2   0  144.59   10.70
 -22  -2   0   15.60    3.60
  22  -2   0   18.30    3.80
  22  -2   0   18.30    3.40
 -22  -2   0   18.70    3.90
 -22  -2   0   18.30    4.00
  22  -2   0   20.30    4.20
 -22   2   0   23.40    4.30
  22   2   0   20.10    3.90
 -22   2   0   21.40    4.30
  22   2   0   20.50    3.60
  22   2   0   24.60    4.20
  24  -2   0  305.37   21.40
 -24  -2   0  258.47   20.80
 -24  -2   0  325.67   21.60
 -24  -2   0  301.27   21.10
  24  -2   0  306.17   20.40
  24   2   0  303.77   21.20
  24   2   0  292.37   20.70
  24   2   0  301.47   20.60
 -24   2   0  296.87   20.50
 -24   2   0  340.77   21.70
 -24   2   0  312.17   21.70
 -26  -2   0  174.28   14.00
  26  -2   0  180.38   13.30
 -26  -2   0  166.28   14.10
  26  -2   0  183.78   14.40
 -26  -2   0  195.68   14.50
  26   2   0  178.48   14.10
  26   2   0  172.58   13.60
 -26   2   0  158.48   13.20
 -26   2   0  166.08   14.30
 -26   2   0  191.38   14.50
 -28  -2   0  866.91   49.90
  28  -2   0  783.22   48.20
 -28  -2   0  736.53   49.60
  28  -2   0  801.72   49.50
  28  -2   0  782.92   49.10
 -28  -2   0  795.12   49.20
  28   2   0  820.02   49.60
 -28   2   0  756.82   48.40
  28   2   0  807.82   50.29
 -28   2   0  752.92   49.70
  28   2   0  726.33   49.90
  30  -2   0   50.09    7.40
 -30  -2   0   42.10    6.90
 -30  -2   0   40.50    7.60
  30  -2   0   42.40    6.20
 -30  -2   0   48.50    7.40
  30  -2   0   44.70    6.90
 -30   2   0   49.00    6.00
  30   2   0   38.70    6.20
 -30   2   0   45.20    7.70
  30   2   0   38.30    5.90
 -30   2   0   49.50    6.50
  30   2   0   47.10    7.00
  32  -2   0  234.18   17.90
 -32  -2   0  256.47   19.20
  32  -2   0  231.08   19.30
 -32  -2   0  296.97   20.30
 -32  -2   0  226.38   19.30
  32   2   0  237.88   19.00
 -32   2   0  243.18   20.00
  32   2   0  230.98   19.40
 -32   2   0  263.77   18.70
 -32   2   0  275.57   19.80
  -1  -3   0  572.74   38.50
  -1  -3   0  638.24   38.60
  -1  -3   0  626.74   39.30
   1  -3   0  668.03   38.80
   1  -3   0  608.24   38.60
  -1  -3   0  690.83   38.70
   1  -3   0  669.53   38.70
   1   3   0  695.03   38.60
  -1   3   0  685.23   38.60
  -1   3   0  662.73   38.50
   1   3   0  662.93   38.40
   3  -3   0  377.76   22.80
  -3  -3   0  387.76   22.80
   3  -3   0  373.66   22.80
  -3  -3   0  354.26   22.70
  -3  -3   0  366.46   22.70
   3   3   0  370.26   22.60
  -3   3   0  378.96   22.80
  -3   3   0  380.76   22.70
   3   3   0  354.56   22.40
  -3   3   0  367.66   22.70
  -5  -3   0 1525.75   85.89
   5  -3   0 1417.36   85.69
   5  -3   0 1401.06   85.69
  -5  -3   0 1354.56   85.59
  -5  -3   0 1405.16   85.69
   5   3   0 1457.95   86.39
   5   3   0 1510.25   85.39
  -5   3   0 1605.54   85.89
   5   3   0 1663.23   85.89
  -5   3   0 1557.84   85.79
  -5   3   0 1399.96   85.59
  -7  -3   0  295.77   18.80
  -7  -3   0  313.77   19.10
  -7  -3   0  300.17   18.90
   7  -3   0  295.77   19.10
  -7   3   0  312.87   19.00
  -7   3   0  283.37   18.80
  -7   3   0  276.07   18.80
   7   3   0  303.47   18.60
   7   3   0  316.07   18.90
   7   3   0  305.77   18.80
   9  -3   0  862.11   50.79
   9  -3   0  771.12   50.59
  -9  -3   0  748.23   50.59
  -9  -3   0  838.12   50.59
  -9  -3   0  832.72   50.59
   9   3   0  961.90   50.69
  -9   3   0  846.02   50.89
  -9   3   0  935.61   50.89
   9   3   0  833.92   50.29
   9   3   0  950.10   50.89
 -11  -3   0   46.50    4.80
 -11  -3   0   47.10    4.70
  11  -3   0   42.50    4.80
 -11  -3   0   50.39    4.90
  11  -3   0   56.49    5.10
  11  -3   0   52.39    4.70
  11   3   0   51.79    4.80
  11   3   0   56.79    4.90
  11   3   0   52.89    4.60
 -11   3   0   51.49    5.00
 -11   3   0   53.09    5.10
 -13  -3   0    5.70    1.80
  13  -3   0    4.00    1.50
 -13  -3   0    3.40    1.50
  13  -3   0    4.00    1.80
  13  -3   0    5.20    1.70
 -13  -3   0    3.70    1.70
  13   3   0    7.60    2.00
  13   3   0   11.00    2.30
 -13   3   0    8.30    2.30
  13   3   0    8.30    1.90
 -13   3   0    5.40    1.90
 -15  -3   0  207.48   15.50
 -15  -3   0  214.68   15.70
  15  -3   0  229.88   15.90
  15  -3   0  249.97   15.50
 -15  -3   0  203.28   15.70
  15  -3   0  234.18   16.00
  15   3   0  267.67   16.00
 -15   3   0  225.88   16.00
  15   3   0  225.68   15.30
  15   3   0  240.78   15.80
 -15   3   0  246.28   16.00
  17  -3   0   74.29    6.40
  17  -3   0   72.09    6.80
 -17  -3   0   82.29    7.10
  17  -3   0   75.19    7.00
 -17  -3   0   73.79    6.90
 -17  -3   0   70.99    6.70
 -17   3   0   57.79    6.60
  17   3   0   64.89    6.40
  17   3   0   70.49    6.30
 -17   3   0   78.69    7.10
  19  -3   0  602.94   36.90
 -19  -3   0  572.44   36.70
  19  -3   0  639.44   36.30
  19  -3   0  547.85   36.70
 -19  -3   0  539.25   36.50
 -19  -3   0  560.54   36.80
  19   3   0  569.44   36.10
  19   3   0  657.23   36.90
 -19   3   0  602.94   36.90
 -21  -3   0   20.60    4.20
 -21  -3   0   18.40    3.90
  21  -3   0   18.90    3.30
  21  -3   0   18.40    3.90
  21  -3   0   27.70    4.70
 -21  -3   0   16.70    3.90
  21   3   0   20.90    3.80
 -21   3   0   16.00    3.70
 -21   3   0   18.40    4.10
  21   3   0   20.90    4.00
 -23  -3   0  194.68   15.10
 -23  -3   0  220.18   17.10
  23  -3   0  184.98   14.10
 -23  -3   0  199.28   15.30
  23  -3   0  205.48   15.50
 -23   3   0  197.78   15.60
  23   3   0  185.08   14.40
 -23   3   0  203.68   15.40
  23   3   0  207.08   15.10
 -25  -3   0   31.90    5.60
 -25  -3   0   36.80    6.00
  25  -3   0   42.80    6.50
  25  -3   0   32.40    5.10
  25  -3   0   31.30    6.20
 -25  -3   0   34.10    5.90
  25   3   0   33.30    5.70
 -25   3   0   26.80    5.40
 -25   3   0   29.10    5.40
 -27  -3   0   31.70    5.80
  27  -3   0   31.70    5.90
  27  -3   0   31.40    5.60
  27  -3   0   31.90    5.10
 -27   3   0   38.50    6.30
  27   3   0   27.80    5.40
  27   3   0   28.80    5.00
 -27   3   0   33.60    6.20
 -29  -3   0  112.59   10.60
  29  -3   0   89.79    9.00
 -29  -3   0  101.49   10.30
 -29  -3   0   93.09   10.00
  29  -3   0  100.89   10.40
 -29   3   0  113.99   10.70
 -29   3   0  102.09   10.90
  29   3   0   98.69    9.50
  29   3   0  106.29   10.40
 -31  -3   0   35.40    6.50
  31  -3   0   22.30    4.50
 -31  -3   0   26.50    5.50
  31  -3   0   24.70    5.50
  31   3   0   23.10    5.40
 -31   3   0   25.40    5.30
  31   3   0   14.80    4.50
   0  -4   0   28.00    3.40
   0  -4   0   24.20    3.70
   0  -4   0   23.90    3.20
   0  -4   0   28.30    3.40
   0   4   0   27.30    3.10
   0   4   0   28.20    3.30
   2  -4   0   35.70    4.00
   2  -4   0   42.80    4.10
  -2  -4   0   29.70    3.60
  -2  -4   0   32.20    3.80
   2  -4   0   33.20    3.90
  -2  -4   0   35.50    3.80
   2  -4   0   39.50    4.00
  -2  -4   0   37.30    4.00
  -2   4   0   36.70    3.90
   2   4   0   36.10    3.80
   2   4   0   31.20    3.40
  -2   4   0   29.80    3.50
  -4  -4   0  108.49    8.60
   4  -4   0  112.59    8.60
  -4  -4   0  105.89    8.60
   4  -4   0   99.39    8.40
  -4  -4   0  105.29    8.50
  -4  -4   0  123.29    8.80
   4   4   0  115.49    8.30
  -4   4   0  127.09    8.60
  -4   4   0  101.59    8.40
  -4   4   0  126.39    8.80
   4   4   0  137.29    8.80
   6  -4   0  395.76   24.40
  -6  -4   0  369.76   24.10
   6  -4   0  408.16   24.40
  -6  -4   0  389.96   24.30
   6   4   0  404.56   24.10
  -6   4   0  396.26   24.30
  -6   4   0  336.37   23.90
  -6   4   0  378.36   24.00
   6   4   0  389.56   23.80
   8  -4   0   99.09    7.90
   8  -4   0   78.59    7.60
  -8  -4   0   87.09    7.60
  -8  -4   0   88.39    7.70
  -8  -4   0   95.69    7.70
   8   4   0   88.39    7.10
  -8   4   0  100.49    7.80
  -8   4   0   86.99    7.50
   8   4   0  113.89    8.00
   8   4   0  109.69    7.80
  -8   4   0  108.49    7.80
 -10  -4   0   60.19    5.80
 -10  -4   0   56.79    5.60
  10  -4   0   63.79    5.90
 -10  -4   0   62.79    5.80
  10  -4   0   44.30    5.30
 -10   4   0   53.79    5.70
 -10   4   0   60.69    5.70
  10   4   0   67.29    5.50
  10   4   0   61.89    5.60
 -10   4   0   69.29    6.00
  10   4   0   70.59    5.90
  12  -4   0  360.26   21.80
 -12  -4   0  339.07   22.10
 -12  -4   0  354.06   22.40
  12  -4   0  357.66   22.40
 -12  -4   0  316.27   21.90
  12  -4   0  333.47   22.20
 -12   4   0  363.36   22.20
  12   4   0  353.06   21.80
 -12   4   0  306.77   22.10
  12   4   0  318.57   21.80
 -12   4   0  326.97   21.90
 -14  -4   0  757.52   45.50
  14  -4   0  725.83   45.40
  14  -4   0  741.53   44.80
 -14  -4   0  701.23   45.30
 -14  -4   0  819.52   45.60
  14  -4   0  779.82   45.60
  14   4   0  790.02   45.10
 -14   4   0  651.23   44.90
 -14   4   0  798.42   45.60
  14   4   0  733.53   44.60
  14   4   0  750.62   45.10
 -14   4   0  678.93   45.30
  16  -4   0  838.32   49.60
 -16  -4   0  851.61   50.19
 -16  -4   0  839.92   50.19
  16  -4   0  863.71   50.49
 -16  -4   0  753.72   50.09
 -16   4   0  807.32   50.09
  16   4   0  850.31   49.80
  16   4   0  812.92   49.50
  16   4   0  831.42   49.99
 -16   4   0  792.22   50.29
 -18  -4   0  240.48   16.70
  18  -4   0  233.68   16.00
 -18  -4   0  208.48   16.50
 -18  -4   0  214.48   16.40
  18  -4   0  226.28   16.60
 -18   4   0  248.08   16.90
  18   4   0  246.28   16.70
 -18   4   0  223.18   16.70
  18   4   0  234.78   16.20
  18   4   0  218.18   15.70
  20  -4   0   10.80    3.50
 -20  -4   0   19.70    3.90
  20  -4   0   19.00    3.60
 -20  -4   0   17.30    3.80
 -20  -4   0   18.30    4.60
 -20   4   0   14.80    3.70
  20   4   0   19.40    3.90
  20   4   0   17.20    3.60
 -20   4   0   18.90    4.00
  20   4   0   18.40    3.50
  22  -4   0  205.28   14.70
 -22  -4   0  230.18   16.30
 -22  -4   0  223.38   15.90
 -22  -4   0  182.98   15.10
  22  -4   0  194.18   15.30
  22   4   0  203.58   15.20
 -22   4   0  177.98   15.30
  22   4   0  195.08   14.90
  22   4   0  181.98   14.30
 -22   4   0  214.88   15.80
 -24  -4   0  629.44   39.00
 -24  -4   0  656.43   39.00
  24  -4   0  555.74   37.00
  24  -4   0  586.34   38.70
  24  -4   0  567.04   38.20
 -24  -4   0  583.14   38.40
  24   4   0  578.34   37.70
  24   4   0  613.54   38.30
 -24   4   0  603.04   38.50
 -24   4   0  570.44   38.80
 -26  -4   0  525.45   36.10
  26  -4   0  488.35   32.50
 -26  -4   0  559.64   34.50
 -26  -4   0  531.95   34.40
  26  -4   0  491.15   35.70
 -26   4   0  503.15   34.50
  26   4   0  493.85   33.40
  26   4   0  504.15   33.10
 -26   4   0  468.35   33.50
 -28  -4   0  124.09   12.40
  28  -4   0  130.59   12.60
  28  -4   0  133.19   11.50
 -28  -4   0  156.88   13.30
  28   4   0  127.89   11.60
  28   4   0  139.79   12.60
  28   4   0  133.29   12.00
 -28   4   0  161.58   13.40
 -28   4   0  147.39   15.40
   1  -5   0  110.39    9.50
   1  -5   0  128.49    9.70
  -1  -5   0  124.49    9.70
   1  -5   0  121.09    9.60
   1  -5   0  112.69    9.60
  -1  -5   0  121.49    9.60
  -1  -5   0  121.19    9.70
  -1  -5   0  115.99    9.50
   1   5   0  127.09    9.50
  -1   5   0  126.49    9.20
   1   5   0  128.49    9.20
  -1   5   0  125.89    9.50
   3  -5   0  848.82   56.39
  -3  -5   0  900.21   56.49
  -3  -5   0  866.81   56.29
   3  -5   0  965.10   56.49
  -3  -5   0  985.50   56.49
  -3  -5   0  995.40   56.69
   3  -5   0  982.70   56.59
  -3   5   0  970.10   56.09
   3   5   0  974.50   56.29
  -3   5   0  986.40   56.39
   3   5   0  907.01   55.69
  -5  -5   0 1137.59   72.79
  -5  -5   0 1336.57   73.09
  -5  -5   0 1298.47   73.09
  -5  -5   0 1216.28   72.89
   5  -5   0 1090.09   72.69
   5  -5   0 1250.87   72.89
  -5   5   0 1336.57   72.89
  -5   5   0 1257.67   72.49
  -5   5   0 1128.19   72.59
   5   5   0 1212.48   72.09
   5   5   0 1286.17   72.59
  -7  -5   0  803.12   46.20
   7  -5   0  814.72   46.30
  -7  -5   0  769.22   46.20
  -7  -5   0  806.22   46.20
   7  -5   0  713.03   46.00
  -7   5   0  771.92   45.80
  -7   5   0  772.62   45.90
   7   5   0  755.42   45.70
   7   5   0  729.43   45.20
  -7   5   0  638.14   45.60
  -9  -5   0   64.89    6.50
  -9  -5   0   68.99    6.70
   9  -5   0   71.59    6.80
   9  -5   0   52.29    6.10
   9   5   0   65.29    6.00
  -9   5   0   60.69    6.40
  -9   5   0   73.69    6.60
  -9   5   0   69.99    6.30
   9   5   0   74.59    6.50
 -11  -5   0   35.20    4.50
 -11  -5   0   26.70    4.40
  11  -5   0   25.90    4.50
  11   5   0   32.10    4.00
 -11   5   0   30.10    4.70
 -11   5   0   28.20    4.40
 -11   5   0   32.20    4.80
  11   5   0   39.90    4.50
  11   5   0   37.30    4.50
  13  -5   0  155.88   11.00
 -13  -5   0  143.39   11.20
 -13  -5   0  115.79   10.60
  13  -5   0  147.49   11.40
  13   5   0  153.88   11.00
 -13   5   0  138.79   10.70
 -13   5   0  111.79   10.50
  13   5   0  130.89   10.70
 -13   5   0  136.89   11.10
  13   5   0  131.39   10.20
  15  -5   0  137.29   10.60
  15  -5   0  138.19   11.20
 -15  -5   0  132.39   11.10
 -15  -5   0  118.69   10.80
  15   5   0  146.49   11.00
  15   5   0  133.59   10.30
 -15   5   0  140.19   11.20
 -15   5   0  130.39   11.10
 -17  -5   0   83.99    8.10
 -17  -5   0   85.99    8.30
  17  -5   0   85.79    8.30
 -17  -5   0   88.79    8.50
  17  -5   0   92.99    7.80
  17   5   0   70.39    7.10
  17   5   0   77.69    7.70
 -17   5   0   69.49    7.70
  17   5   0   73.79    7.40
 -19  -5   0   17.00    4.20
  19  -5   0    9.90    2.80
 -19  -5   0    7.20    3.00
 -19  -5   0    7.90    2.70
  19  -5   0    4.80    2.90
 -19   5   0   11.40    3.70
 -19   5   0    6.70    2.70
  19   5   0    4.00    2.40
  19   5   0    4.80    2.30
 -19   5   0    3.60    2.70
 -21  -5   0   11.00    3.70
 -21  -5   0   12.80    3.90
  21  -5   0   16.40    4.10
 -21  -5   0    9.20    3.00
  21  -5   0   11.70    4.10
  21  -5   0   14.80    3.40
  21   5   0    9.50    3.10
 -21   5   0   13.00    3.70
 -21   5   0    9.10    3.50
  21   5   0   15.40    3.80
 -21   5   0    8.10    3.00
  23  -5   0   84.49    8.80
 -23  -5   0   83.49   10.00
 -23  -5   0   78.89    8.90
 -23   5   0   77.19    9.00
  23   5   0   82.49    8.50
 -23   5   0   75.69    8.40
  23   5   0   70.69    7.90
  25  -5   0  112.99   11.30
 -25  -5   0  130.09   11.90
  25  -5   0  117.09   10.60
 -25  -5   0  142.29   12.40
  25   5   0  109.39   10.30
 -25   5   0  130.19   11.80
  25   5   0  110.99   11.00
 -25   5   0  123.19   12.20
   0  -6   0  148.99   11.60
   0  -6   0  142.49   11.30
   0  -6   0  146.59   11.40
   0  -6   0  116.59   10.70
   0   6   0  140.09   10.90
   0   6   0  133.89   10.50
   2  -6   0  111.19    9.70
   2  -6   0  107.49    9.40
  -2  -6   0  118.39    9.60
  -2  -6   0  114.59    9.80
   2  -6   0  118.99    9.70
  -2  -6   0  105.09    9.40
  -2  -6   0  101.99    9.40
   2   6   0  109.99    8.80
   2   6   0  103.79    9.10
  -2   6   0  110.39    9.00
  -2   6   0  116.19    9.40
  -4  -6   0  135.89   11.40
  -4  -6   0  139.29   11.60
   4  -6   0  142.59   11.60
   4  -6   0  129.09   11.00
   4  -6   0  137.09   11.30
  -4  -6   0  148.89   11.50
  -4  -6   0  127.49   11.00
   4   6   0  135.19   10.50
  -4   6   0  157.28   11.20
   4   6   0  147.89   11.10
  -4   6   0  140.89   11.10
   6  -6   0  112.29   10.70
   6  -6   0  160.68   11.80
  -6  -6   0  154.78   11.60
  -6  -6   0  135.49   11.10
   6   6   0  140.29   11.00
  -6   6   0  131.29   10.70
   6   6   0  142.69   10.60
  -6   6   0  137.29   11.00
  -8  -6   0   23.20    4.60
  -8  -6   0   37.60    5.40
  -8  -6   0   38.70    6.50
   8  -6   0   30.60    5.10
  -8  -6   0   29.70    5.00
  -8   6   0   28.10    4.60
   8   6   0   26.30    4.00
  -8   6   0   27.80    4.70
   8   6   0   28.50    4.40
  -8   6   0   16.00    3.60
 -10  -6   0   40.00    5.90
  10  -6   0   31.00    5.50
 -10  -6   0   46.20    5.90
 -10   6   0   44.30    5.40
  10   6   0   39.50    4.70
  10   6   0   44.30    5.20
 -10   6   0   35.00    5.50
 -12  -6   0  290.87   19.90
 -12  -6   0  272.27   19.40
 -12  -6   0  302.77   19.90
  12  -6   0  283.47   19.90
  12  -6   0  279.97   19.90
 -12   6   0  271.27   19.60
 -12   6   0  258.77   19.20
  12   6   0  260.07   18.80
  12   6   0  250.57   18.20
 -14  -6   0  665.13   41.20
 -14  -6   0  716.33   41.00
  14  -6   0  612.34   40.50
  14  -6   0  609.04   41.50
 -14  -6   0  661.53   40.60
 -14   6   0  581.74   39.50
  14   6   0  642.94   40.00
 -14   6   0  593.54   40.10
  16  -6   0  633.44   42.00
  16  -6   0  646.04   42.30
 -16  -6   0  752.92   42.90
 -16  -6   0  674.73   42.40
  16  -6   0  633.84   41.20
 -16  -6   0  680.83   42.90
 -16   6   0  658.03   41.70
 -16   6   0  676.83   42.20
  16   6   0  587.04   41.30
  16   6   0  690.13   41.60
  18  -6   0  170.58   13.20
  18  -6   0  147.99   13.50
 -18  -6   0  182.68   14.30
 -18  -6   0  167.68   13.80
 -18   6   0  156.98   13.60
  18   6   0  173.98   13.80
  18   6   0  160.18   13.10
 -18   6   0  179.68   13.90
  18   6   0  151.38   12.60
 -18   6   0  164.08   13.80
  20  -6   0    7.00    3.20
  20  -6   0   -0.30    2.00
 -20  -6   0    5.60    3.10
 -20  -6   0    2.10    2.70
  20   6   0    0.10    2.00
 -20   6   0    3.50    3.10
  20   6   0    3.60    2.40
 -20   6   0    2.60    2.50
  20   6   0    3.80    2.80
  -1  -7   0   14.40    3.90
   1  -7   0   13.20    3.60
  -1  -7   0   17.10    4.40
   1  -7   0   17.10    4.20
   1  -7   0   12.70    4.20
  -1  -7   0   10.90    3.60
   1   7   0   16.40    3.90
  -1   7   0   16.30    3.80
  -1   7   0   16.80    4.10
  -3  -7   0  391.26   26.60
  -3  -7   0  413.76   26.90
   3  -7   0  391.36   26.60
   3  -7   0  382.76   26.40
  -3  -7   0  399.16   26.80
  -3  -7   0  371.76   26.20
   3  -7   0  379.86   26.20
  -3   7   0  375.76   25.40
   3   7   0  382.16   25.80
  -3   7   0  388.66   25.90
   5  -7   0   87.79    8.90
   5  -7   0   76.89    9.70
  -5  -7   0   89.79    9.20
  -5  -7   0   88.09    9.10
   5  -7   0   98.69    9.60
  -5  -7   0   94.49    9.50
  -5   7   0   91.79    8.80
   5   7   0   91.69    8.60
  -5   7   0   95.59    8.60
   7  -7   0  675.33   42.20
  -7  -7   0  680.63   42.20
  -7  -7   0  676.13   42.10
  -7  -7   0  740.93   42.70
   7  -7   0  644.24   41.90
   7   7   0  622.84   40.60
   7   7   0  655.83   41.30
  -7   7   0  627.44   41.30
  -7   7   0  620.04   42.70
  -9  -7   0   32.20    5.70
  -9  -7   0   37.10    6.30
   9  -7   0   45.20    6.90
   9  -7   0   43.90    6.50
  -9  -7   0   45.80    6.90
   9   7   0   39.50    5.10
   9   7   0   34.40    5.40
  -9   7   0   39.80    5.80
  -9   7   0   39.70    6.10
  11  -7   0  221.68   15.70
 -11  -7   0  182.48   15.00
 -11  -7   0  179.18   14.80
 -11  -7   0  209.38   15.70
  11  -7   0  184.78   15.00
 -11   7   0  168.18   14.00
 -11   7   0  173.38   14.50
  11   7   0  166.98   14.10
 -13  -7   0   38.90    6.50
  13  -7   0   28.30    5.00
 -13  -7   0   36.90    6.10
  13  -7   0   46.70    7.10
  13   7   0   31.50    5.20
 -13   7   0   25.40    4.90
 -13   7   0   28.00    5.30
  13   7   0   27.60    4.50
 -15  -7   0   10.00    3.90
  15  -7   0    8.70    3.10
  15  -7   0    1.70    2.90
 -15  -7   0    1.10    2.40
 -15  -7   0    1.80    2.70
  15   7   0    6.20    2.60
  15   7   0    0.90    2.20
 -15   7   0    5.40    2.80
 -34   0   1    3.00    2.30
 -34   0   1    3.40    3.40
 -34   0   1    0.70    2.50
  34   0  -1    3.70    2.80
  34   0  -1    2.40    2.10
  32   0  -1    0.50    2.10
  32   0  -1    2.90    2.20
 -32   0   1    0.20    2.40
  32   0  -1    2.30    2.20
 -32   0   1    2.20    2.40
 -32   0   1    0.00    1.60
  30   0  -1    5.50    2.60
  30   0  -1    4.50    2.20
 -30   0   1    5.40    2.80
  30   0  -1    8.40    3.10
 -30   0   1    7.60    3.20
 -30   0   1    1.30    1.60
  28   0  -1   -0.20    2.00
 -28   0   1    2.20    1.90
 -28   0   1    1.40    1.50
 -28   0   1   -1.40    1.90
  28   0  -1    1.80    1.80
  26   0  -1   11.10    2.80
 -26   0   1    4.50    2.60
  26   0  -1    3.90    2.40
  26   0  -1    4.80    2.00
 -26   0   1    3.20    1.90
 -26   0   1    4.50    2.00
 -24   0   1    4.80    2.40
  24   0  -1    1.70    1.40
  24   0  -1    2.80    1.70
  24   0  -1    0.80    1.60
 -24   0   1    0.80    1.10
 -24   0   1    1.40    1.90
  22   0  -1    5.60    2.30
 -22   0   1    5.20    2.20
  22   0  -1    9.00    2.30
 -22   0   1    3.10    1.70
  22   0  -1    4.20    1.70
 -22   0   1    0.30    1.70
  20   0  -1    1.80    1.20
  20   0  -1    3.40    1.80
 -20   0   1    1.40    1.00
 -20   0   1    2.50    1.80
 -20   0   1    1.50    1.30
  20   0  -1    3.30    1.80
 -18   0   1    6.10    1.90
 -18   0   1    6.50    1.80
 -18   0   1    5.20    2.00
  18   0  -1    8.70    2.40
  18   0  -1    4.80    1.60
  16   0  -1    3.40    1.50
  16   0  -1    2.30    1.30
 -16   0   1    3.00    1.40
 -16   0   1    4.50    1.70
  16   0  -1    8.90    1.90
 -16   0   1    4.20    1.40
  14   0  -1    0.80    0.90
 -14   0   1    1.40    1.20
 -14   0   1    1.50    0.90
  14   0  -1    1.40    1.20
  14   0  -1    2.60    1.00
 -14   0   1    1.40    1.30
 -12   0   1    9.70    1.70
 -12   0   1    8.90    2.00
  12   0  -1    9.00    1.90
 -12   0   1    8.10    1.80
  12   0  -1   10.50    1.70
  12   0  -1   11.50    2.00
  10   0  -1    2.10    0.80
 -10   0   1    0.50    0.60
  10   0  -1    1.40    0.70
 -10   0   1    4.10    1.20
  10   0  -1    1.60    1.00
 -10   0   1    1.90    1.00
   8   0  -1   13.50    1.70
   8   0  -1   14.00    1.50
  -8   0   1   14.40    1.80
   8   0  -1   16.30    1.90
  -8   0   1   13.60    1.60
  -8   0   1   17.80    2.00
  -6   0   1    2.60    0.80
   6   0  -1    2.50    0.60
  -6   0   1    2.40    0.60
   6   0  -1    1.60    0.60
  -6   0   1    1.20    0.60
   4   0  -1    5.80    0.70
  -4   0   1    6.40    0.70
  -4   0   1    7.00    0.80
   2   0  -1    1.70    0.30
   0   0  -1    2.40    0.50
   2   0   1    4.80    0.80
   4   0   1    1.60    0.70
   4   0   1    1.90    0.70
  -4   0  -1    1.90    0.70
  -4   0  -1    0.60    0.60
   4   0   1    1.60    0.60
  -4   0  -1    1.10    0.50
  -6   0  -1   18.20    2.00
   6   0   1   16.50    2.00
  -6   0  -1   18.00    2.00
   6   0   1   16.00    1.90
  -6   0  -1   14.10    1.70
   6   0   1   17.10    2.00
  -8   0  -1    1.90    1.00
   8   0   1    3.70    1.10
   8   0   1    1.50    1.00
  -8   0  -1    2.70    0.90
  -8   0  -1    1.40    0.90
   8   0   1    2.50    1.00
  10   0   1    6.70    1.70
  10   0   1    9.60    1.90
 -10   0  -1    9.10    1.90
  10   0   1    8.30    1.80
 -10   0  -1    6.30    1.70
 -10   0  -1    9.20    1.80
  12   0   1    3.20    1.30
 -12   0  -1    3.00    1.40
  12   0   1    5.00    1.60
 -12   0  -1    3.50    1.30
  12   0   1    2.20    1.20
 -14   0  -1    1.80    1.20
 -14   0  -1    2.10    1.20
  14   0   1    3.00    1.50
  14   0   1    0.80    1.00
  14   0   1    2.30    1.20
 -14   0  -1    2.70    1.40
 -16   0  -1    9.20    2.20
 -16   0  -1    7.70    2.20
  16   0   1   12.80    2.80
  16   0   1    5.00    1.70
 -16   0  -1   12.50    2.70
  16   0   1    9.10    2.30
 -18   0  -1    0.40    1.00
  18   0   1    0.20    1.00
  18   0   1    1.60    1.50
 -18   0  -1    2.70    1.60
 -18   0  -1    3.20    1.70
 -20   0  -1    9.60    2.80
 -20   0  -1   12.70    3.00
  20   0   1   13.90    3.10
  20   0   1   12.50    3.10
  20   0   1   10.40    2.60
 -20   0  -1    7.90    2.80
 -22   0  -1    4.40    2.20
  22   0   1    1.10    1.30
  22   0   1    2.70    1.80
 -22   0  -1    2.80    1.80
  22   0   1    3.70    2.20
 -22   0  -1    0.40    1.40
  24   0   1    3.30    1.70
 -24   0  -1    5.70    2.40
 -24   0  -1    4.90    2.60
 -24   0  -1    2.70    2.00
  24   0   1    2.00    1.90
  24   0   1    6.20    2.70
  26   0   1    3.00    2.30
  26   0   1    3.20    1.90
 -26   0  -1    3.20    2.70
 -26   0  -1    0.60    1.70
 -26   0  -1    7.00    2.80
 -28   0  -1    0.30    1.70
  28   0   1    2.60    2.10
  28   0   1    5.40    2.80
 -28   0  -1    5.70    2.60
 -28   0  -1    4.00    2.60
  30   0   1    5.70    2.70
 -30   0  -1    3.00    2.50
 -30   0  -1   -1.10    2.00
  30   0   1    4.40    2.40
 -30   0  -1    7.10    3.20
  30   0   1    3.40    2.70
 -32   0  -1   -1.20    2.40
  32   0   1    3.10    2.70
  32   0   1    0.30    2.00
 -32   0  -1   -0.70    2.50
 -32   0  -1    5.80    3.10
 -33  -1   1    8.50    3.60
  33  -1  -1   10.70    3.20
  33  -1  -1    8.10    3.50
 -33  -1   1    6.50    3.60
  33  -1  -1    8.00    4.60
  33   1  -1    6.90    2.80
  33   1  -1    5.70    2.50
 -33   1   1    8.40    3.10
 -33   1   1   10.40    3.90
  33   1  -1    5.40    3.30
 -33   1   1    6.50    3.20
  31  -1  -1   55.09    7.00
 -31  -1   1   65.99    7.10
 -31  -1   1   52.99    7.20
 -31  -1   1   69.89    8.20
  31  -1  -1   58.39    7.50
  31  -1  -1   65.99    6.70
 -31   1   1   61.59    7.80
  31   1  -1   67.49    7.00
  31   1  -1   55.89    7.30
 -31   1   1   54.19    6.50
 -31   1   1   62.39    7.70
 -29  -1   1   44.20    6.10
  29  -1  -1   60.19    6.20
 -29  -1   1   73.29    7.70
  29  -1  -1   71.49    7.50
  29  -1  -1   59.29    9.20
 -29  -1   1   54.39    6.80
  29   1  -1   50.29    6.20
 -29   1   1   59.59    7.30
 -29   1   1   59.99    7.40
  29   1  -1   64.79    7.10
 -29   1   1   53.39    6.00
  27  -1  -1   75.89    7.70
  27  -1  -1   67.29    6.50
 -27  -1   1   64.39    7.30
 -27  -1   1   58.19    6.50
 -27   1   1   72.29    6.80
  27   1  -1   70.19    7.60
 -27   1   1   64.29    8.20
  27   1  -1   68.09    6.80
 -27   1   1   68.79    7.60
  27   1  -1   64.69    6.70
  25  -1  -1  320.47   21.50
 -25  -1   1  323.17   21.40
 -25  -1   1  328.37   22.20
  25  -1  -1  325.87   22.00
  25  -1  -1  329.37   20.90
 -25  -1   1  317.67   21.90
  25   1  -1  325.57   21.30
 -25   1   1  340.17   22.30
 -25   1   1  282.07   21.80
 -25   1   1  276.47   20.80
  25   1  -1  321.37   22.10
  25   1  -1  325.97   21.10
  23  -1  -1  103.89    9.10
 -23  -1   1   82.89    8.40
 -23  -1   1  104.59    9.00
  23  -1  -1   92.29    8.30
  23  -1  -1  105.29    8.00
  23   1  -1  102.79    8.40
  23   1  -1   99.69    8.20
 -23   1   1   97.99    8.90
 -23   1   1   93.69    8.00
  23   1  -1  105.79    8.80
 -23   1   1   82.29    8.50
  21  -1  -1   91.19    6.70
 -21  -1   1   75.59    6.70
 -21  -1   1   88.49    7.40
 -21  -1   1   77.59    7.20
  21  -1  -1   61.49    6.50
 -21   1   1   60.39    6.80
  21   1  -1   81.99    7.20
  21   1  -1   75.89    6.60
 -21   1   1   71.69    6.40
 -21   1   1   61.29    6.80
  19  -1  -1  190.38   13.90
  19  -1  -1  211.98   13.50
  19  -1  -1  217.18   14.50
 -19  -1   1  216.18   14.10
 -19  -1   1  191.78   14.10
 -19  -1   1  192.18   14.20
 -19   1   1  186.08   14.10
  19   1  -1  201.68   13.80
 -19   1   1  198.38   13.50
  19   1  -1  195.88   13.70
  19   1  -1  208.08   14.10
 -19   1   1  192.78   14.30
 -17  -1   1  195.98   13.40
  17  -1  -1  217.68   14.20
  17  -1  -1  168.78   13.30
 -17  -1   1  192.98   13.70
 -17  -1   1  198.78   13.80
  17  -1  -1  194.98   13.00
 -17   1   1  199.68   14.00
  17   1  -1  216.48   13.80
  17   1  -1  211.18   13.40
 -17   1   1  186.88   13.70
  17   1  -1  193.78   13.30
 -17   1   1  199.48   13.10
 -15  -1   1  285.07   18.20
 -15  -1   1  290.47   18.50
 -15  -1   1  263.67   18.30
  15  -1  -1  333.07   18.90
  15  -1  -1  283.57   17.70
  15  -1  -1  249.18   18.10
 -15   1   1  287.67   18.70
 -15   1   1  277.47   17.80
 -15   1   1  274.17   18.40
  15   1  -1  303.47   18.50
  15   1  -1  284.47   18.20
  15   1  -1  302.77   18.20
 -13  -1   1   36.10    3.70
  13  -1  -1   35.00    3.60
  13  -1  -1   41.50    4.00
 -13  -1   1   35.20    3.80
  13  -1  -1   36.20    3.30
 -13  -1   1   36.90    3.70
  13   1  -1   37.90    3.70
 -13   1   1   36.70    3.90
 -13   1   1   41.60    3.50
 -13   1   1   40.60    4.10
  13   1  -1   43.40    3.80
  13   1  -1   41.60    3.80
 -11  -1   1  120.69    7.80
  11  -1  -1  108.19    7.10
  11  -1  -1  112.09    7.70
  11  -1  -1  109.89    7.60
 -11  -1   1  100.19    7.30
 -11  -1   1   94.09    7.50
  11   1  -1  109.99    7.40
 -11   1   1  102.09    7.10
  11   1  -1  114.79    7.60
 -11   1   1  105.19    7.60
  11   1  -1  105.49    7.40
 -11   1   1   93.59    7.50
  -9  -1   1   68.49    5.00
   9  -1  -1   76.49    5.30
  -9  -1   1   56.09    4.80
  -9  -1   1   73.99    5.10
   9  -1  -1   71.69    4.60
   9  -1  -1   68.09    5.10
   9   1  -1   61.89    4.90
  -9   1   1   61.39    5.10
   9   1  -1   72.79    5.00
  -9   1   1   60.19    4.60
  -9   1   1   70.09    5.10
   7  -1  -1   48.50    3.90
  -7  -1   1   48.60    3.80
   7  -1  -1   53.79    4.10
  -7  -1   1   53.29    4.00
  -7  -1   1   59.79    4.10
   7  -1  -1   55.99    3.70
  -7   1   1   57.89    4.10
  -7   1   1   48.70    4.40
   7   1  -1   51.99    3.90
   5  -1  -1   38.30    2.90
  -5  -1   1   40.60    2.80
  -5  -1   1   34.00    2.70
   5  -1  -1   30.60    2.80
   5   1  -1   31.20    3.20
  -5   1   1   36.10    2.90
  -5   1   1   46.10    3.10
   5   1  -1   41.40    2.70
  -3  -1   1  124.39    7.50
  -3  -1   1  128.69    7.60
   3  -1  -1  116.69    7.70
   3  -1  -1  148.09    7.90
   3   1  -1  129.59    7.50
  -3   1   1  105.89    7.70
   3   1  -1  113.09    7.50
  -3   1   1  139.39    7.90
   1  -1  -1   33.10    2.50
   1  -1  -1   39.50    2.60
  -1  -1   1   36.30    2.40
  -1  -1   1   36.80    2.40
   1  -1  -1   35.90    2.60
  -1  -1   1   32.30    2.30
  -1   1   1   31.30    2.50
  -1   1   1   38.30    2.60
   1   1  -1   35.50    2.30
   1   1  -1   31.00    2.20
  -1   1   1   31.00    2.50
   1  -1   1  128.49    7.10
  -1  -1  -1  137.79    7.70
  -1  -1  -1  117.19    7.20
   1  -1   1  107.99    7.10
   1  -1   1  113.89    7.00
  -1  -1  -1  110.49    7.20
   1   1   1  106.19    7.10
   1   1   1  125.59    7.30
  -1   1  -1  117.69    7.10
   1   1   1  130.39    7.30
  -1   1  -1   96.89    6.90
  -1   1  -1  102.19    7.00
   3  -1   1   59.39    4.00
   3  -1   1   57.99    3.90
   3  -1   1   53.49    3.90
  -3  -1  -1   60.69    3.90
  -3  -1  -1   52.69    4.00
  -3  -1  -1   52.79    3.90
   3   1   1   51.89    3.80
   3   1   1   56.99    4.00
  -3   1  -1   55.59    3.90
  -3   1  -1   50.69    3.80
   3   1   1   60.29    4.10
  -5  -1  -1  404.16   27.60
   5  -1   1  473.75   27.80
  -5  -1  -1  460.15   27.60
   5  -1   1  485.25   27.80
   5  -1   1  458.85   27.80
  -5  -1  -1  460.65   27.90
   5   1   1  502.05   27.80
  -5   1  -1  482.15   27.80
   5   1   1  488.35   28.00
  -5   1  -1  471.25   27.70
  -5   1  -1  483.15   27.80
   5   1   1  484.65   27.70
  -7  -1  -1 1188.98   66.89
  -7  -1  -1 1100.69   67.19
   7  -1   1 1213.18   66.99
  -7  -1  -1 1030.50   66.89
   7  -1   1 1164.58   66.99
   7  -1   1 1154.78   67.09
   7   1   1 1183.88   67.19
   7   1   1 1225.28   66.99
  -7   1  -1 1126.19   66.89
   7   1   1 1168.08   66.79
  -7   1  -1 1207.98   67.09
  -7   1  -1 1139.79   67.09
   9  -1   1   86.59    6.40
  -9  -1  -1   79.39    6.50
  -9  -1  -1   84.79    6.40
   9  -1   1   87.79    6.60
  -9  -1  -1   86.89    6.70
   9  -1   1   83.99    6.60
   9   1   1   96.09    6.60
   9   1   1   84.99    6.40
  -9   1  -1  102.69    6.90
  -9   1  -1   94.09    6.70
  -9   1  -1   92.09    6.60
   9   1   1   89.69    6.70
  11  -1   1    8.90    1.80
 -11  -1  -1    6.80    1.70
  11  -1   1    6.30    1.70
 -11  -1  -1    7.20    2.60
 -11  -1  -1   10.60    2.20
  11  -1   1   10.80    2.20
 -11   1  -1   16.00    2.40
  11   1   1   10.80    2.10
 -11   1  -1    8.50    2.00
  11   1   1    6.80    1.60
  11   1   1   12.80    2.40
 -11   1  -1    7.90    1.90
  13  -1   1  191.38   15.20
 -13  -1  -1  258.87   16.00
  13  -1   1  271.17   16.10
 -13  -1  -1  212.78   15.40
 -13  -1  -1  235.18   15.40
 -13   1  -1  232.48   15.40
 -13   1  -1  256.27   15.80
  13   1   1  238.18   15.70
  13   1   1  252.27   15.70
  13   1   1  231.28   15.30
 -13   1  -1  224.98   15.70
  15  -1   1  197.48   13.20
  15  -1   1  154.68   12.50
  15  -1   1  197.88   12.70
 -15  -1  -1  149.29   12.50
 -15  -1  -1  173.38   12.80
 -15  -1  -1  184.58   12.80
 -15   1  -1  192.48   13.20
  15   1   1  202.88   13.10
 -15   1  -1  200.48   13.00
 -15   1  -1  177.68   12.60
  15   1   1  216.38   13.20
  15   1   1  158.28   12.30
 -17  -1  -1  347.67   22.20
  17  -1   1  366.16   22.10
  17  -1   1  373.46   22.60
 -17  -1  -1  334.57   22.20
  17  -1   1  340.27   22.20
 -17  -1  -1  326.27   22.30
  17   1   1  327.97   22.00
  17   1   1  358.76   22.30
 -17   1  -1  304.67   21.80
 -17   1  -1  311.67   22.30
 -17   1  -1  368.16   22.30
  19  -1   1    5.50    2.10
  19  -1   1    4.80    2.20
 -19  -1  -1    7.80    2.40
 -19  -1  -1    4.70    2.10
  19  -1   1    5.20    2.00
 -19   1  -1    5.60    2.20
  19   1   1    9.70    2.50
  19   1   1    7.00    2.40
 -19   1  -1    6.50    2.20
  19   1   1    5.50    2.00
 -19   1  -1    3.40    1.70
  21  -1   1    6.10    2.10
 -21  -1  -1    2.90    2.00
  21  -1   1    5.50    2.30
 -21  -1  -1    2.80    1.80
  21  -1   1    2.00    1.70
 -21  -1  -1    1.30    1.40
  21   1   1    5.10    2.10
  21   1   1    3.70    1.70
 -21   1  -1    3.00    2.10
 -21   1  -1    1.90    1.60
 -21   1  -1    0.50    1.70
  21   1   1   12.00    2.90
 -23  -1  -1   82.59    7.80
  23  -1   1   85.49    7.80
  23  -1   1   81.69    8.40
  23  -1   1   79.69    7.80
 -23  -1  -1   88.99    8.40
 -23  -1  -1   95.59    8.30
  23   1   1   84.99    7.70
  23   1   1   84.79    8.00
 -23   1  -1   72.19    7.50
 -23   1  -1   79.09    8.20
 -23   1  -1   81.49    8.00
  23   1   1   89.49    8.30
 -25  -1  -1   15.00    3.80
 -25  -1  -1   17.80    4.10
  25  -1   1   18.80    4.30
  25  -1   1   18.40    3.70
 -25  -1  -1   12.80    3.60
 -25   1  -1   23.30    4.60
  25   1   1   22.50    4.60
 -25   1  -1   17.90    4.10
  25   1   1   20.00    4.00
 -25   1  -1   18.60    4.00
 -27  -1  -1   52.79    6.60
  27  -1   1   49.80    6.00
 -27  -1  -1   60.39    7.00
  27  -1   1   57.09    7.00
  27  -1   1   49.70    6.60
 -27  -1  -1   55.09    6.90
 -27   1  -1   46.00    6.00
 -27   1  -1   51.59    6.40
  27   1   1   53.19    8.10
  27   1   1   57.09    6.50
  27   1   1   58.69    6.90
 -27   1  -1   35.80    6.60
 -29  -1  -1   63.89    7.20
  29  -1   1   60.59    7.30
  29  -1   1   46.70    7.00
 -29  -1  -1   45.70    7.60
 -29  -1  -1   56.79    7.30
 -29   1  -1   58.79    6.80
 -29   1  -1   52.99    6.70
  29   1   1   49.50    7.50
  29   1   1   55.09    6.70
 -29   1  -1   56.39    7.20
  29   1   1   47.70    7.00
 -31  -1  -1    8.10    3.50
  31  -1   1    5.60    2.50
 -31  -1  -1    5.80    2.90
 -31  -1  -1    8.60    3.30
  31  -1   1    4.10    2.90
  31   1   1    2.80    2.50
 -31   1  -1    7.20    3.60
  31   1   1    6.90    5.00
  31   1   1    5.20    2.70
 -31   1  -1    7.40    3.20
 -33  -1  -1   27.10    6.00
  33  -1   1   30.40    5.20
 -33  -1  -1   29.80    5.90
  33  -1   1   36.30    6.60
  33   1   1   20.40    5.50
 -33   1  -1   27.50    5.70
  33   1   1   20.00    4.70
 -33   1  -1   28.00    5.20
  32  -2  -1    4.40    2.80
 -32  -2   1    0.70    2.10
  32  -2  -1    0.80    1.60
 -32  -2   1    2.20    2.90
 -32  -2   1    2.80    2.00
 -32   2   1    2.40    2.70
  32   2  -1    4.40    2.30
  32   2  -1    0.00    2.10
 -32   2   1    6.20    3.40
  30  -2  -1    7.00    3.00
  30  -2  -1    5.10    2.30
 -30  -2   1    2.00    2.60
 -30  -2   1    2.80    2.80
  30  -2  -1   -1.60    2.10
 -30  -2   1    6.70    2.90
 -30   2   1    3.60    1.90
  30   2  -1    7.30    3.20
 -30   2   1    5.00    2.70
  30   2  -1   -0.30    2.00
 -30   2   1    2.50    2.80
  28  -2  -1  426.56   29.10
  28  -2  -1  444.06   29.60
  28  -2  -1  430.06   28.10
 -28  -2   1  423.76   29.00
 -28  -2   1  419.26   29.40
 -28  -2   1  488.35   30.10
 -28   2   1  417.56   29.80
  28   2  -1  425.26   29.20
 -28   2   1  497.65   30.30
 -28   2   1  413.06   28.20
  26  -2  -1   44.30    5.10
 -26  -2   1   41.80    5.60
 -26  -2   1   45.10    5.60
  26  -2  -1   46.10    5.90
 -26   2   1   35.90    6.20
  26   2  -1   41.30    6.30
  26   2  -1   43.60    5.30
 -26   2   1   43.40    5.00
 -26   2   1   51.29    6.50
  24  -2  -1   85.29    7.20
 -24  -2   1   78.19    7.70
  24  -2  -1   80.89    7.90
 -24  -2   1   85.29    8.10
 -24  -2   1   88.19    8.20
  24  -2  -1   83.89    8.10
 -24   2   1   88.79    8.50
 -24   2   1   72.59    7.00
 -24   2   1   68.49    7.80
  24   2  -1   73.59    7.20
  24   2  -1   85.19    8.10
  22  -2  -1  215.48   14.80
 -22  -2   1  201.28   14.50
  22  -2  -1  199.48   13.40
  22  -2  -1  186.78   14.10
 -22  -2   1  213.88   14.60
 -22  -2   1  167.78   13.80
 -22   2   1  184.58   14.50
 -22   2   1  166.98   13.20
  22   2  -1  197.18   14.20
 -22   2   1  203.88   14.70
  22   2  -1  188.88   13.70
 -20  -2   1   43.10    5.20
 -20  -2   1   45.20    5.30
  20  -2  -1   46.20    5.10
  20  -2  -1   55.29    5.80
  20  -2  -1   47.20    4.70
 -20   2   1   44.80    5.40
 -20   2   1   61.59    6.10
  20   2  -1   52.09    5.40
  20   2  -1   45.50    5.70
  18  -2  -1  124.49    8.80
  18  -2  -1  137.69   11.10
 -18  -2   1  113.19    9.40
 -18  -2   1  117.89    9.50
 -18  -2   1  115.29    9.40
  18  -2  -1  112.59    9.40
  18   2  -1  137.59    9.60
 -18   2   1  124.59    9.70
  18   2  -1  121.39    9.10
 -18   2   1  110.29    9.60
 -16  -2   1  469.75   29.30
  16  -2  -1  490.75   29.60
 -16  -2   1  446.46   29.30
 -16  -2   1  465.85   29.40
  16  -2  -1  499.55   28.70
  16  -2  -1  455.85   29.30
 -16   2   1  475.05   29.70
 -16   2   1  481.35   29.60
  16   2  -1  484.25   29.20
  16   2  -1  466.05   29.00
  14  -2  -1   57.89    5.50
 -14  -2   1   73.49    5.90
 -14  -2   1   63.29    5.60
  14  -2  -1   78.39    6.10
  14  -2  -1   64.29    5.10
 -14  -2   1   59.19    5.50
  14   2  -1   75.39    5.80
  14   2  -1   69.49    5.50
 -14   2   1   61.39    5.80
 -14   2   1   55.29    5.60
  12  -2  -1 1052.59   57.49
  12  -2  -1  994.50   57.99
  12  -2  -1 1098.29   58.39
 -12  -2   1  899.31   57.79
 -12  -2   1  979.20   57.99
 -12  -2   1 1015.00   57.99
  12   2  -1  964.20   57.59
 -12   2   1  921.71   57.99
  12   2  -1  987.20   57.79
 -12   2   1  978.10   58.29
  10  -2  -1  290.57   18.50
  10  -2  -1  291.67   18.00
 -10  -2   1  341.87   18.60
 -10  -2   1  271.57   18.30
  10  -2  -1  314.67   18.70
 -10  -2   1  258.37   18.30
 -10   2   1  260.07   18.50
  10   2  -1  308.47   18.20
 -10   2   1  306.27   19.60
  10   2  -1  322.47   18.40
  10   2  -1  298.07   18.20
  -8  -2   1   17.50    2.10
   8  -2  -1   20.20    2.30
  -8  -2   1   18.30    2.20
   8  -2  -1   19.50    2.20
  -8   2   1   12.30    2.20
   8   2  -1   14.90    1.90
   8   2  -1   17.00    2.00
   8   2  -1   14.20    1.90
  -8   2   1   16.80    2.40
   6  -2  -1 2384.36  136.59
  -4  -2   1  674.23   37.70
  -4  -2   1  625.44   37.70
   4  -2  -1  643.24   37.90
  -4  -2   1  634.14   37.70
   4  -2  -1  696.43   38.00
   4   2  -1  637.64   37.50
  -4   2   1  658.93   37.90
  -4   2   1  665.33   38.00
   4   2  -1  659.13   37.60
  -4   2   1  571.34   37.80
   2  -2  -1 2630.74  156.68
  -2  -2   1 2516.45  154.58
  -2   2   1 2633.64  156.38
   0  -2  -1  676.93   38.60
   0  -2   1  639.24   38.40
   0  -2   1  685.23   38.50
   0  -2  -1  675.93   38.60
   0  -2   1  658.33   38.40
   0  -2  -1  612.04   38.60
   0  -2  -1  722.13   38.80
   0   2   1  672.63   38.50
   0   2  -1  593.74   38.30
   0   2  -1  673.13   38.30
   0   2  -1  630.34   38.20
   0   2   1  692.03   38.70
  -2  -2  -1   31.20    2.90
   2  -2   1   29.30    2.70
  -2  -2  -1   32.20    2.90
   2  -2   1   33.40    2.90
  -2  -2  -1   32.40    2.90
   2  -2   1   28.30    2.70
   2   2   1   32.50    2.80
  -2   2  -1   28.20    2.70
  -2   2  -1   32.00    2.70
  -2   2  -1   32.70    2.80
   2   2   1   35.10    3.00
   2   2   1   32.40    2.90
  -4  -2  -1 2408.66  137.89
   6  -2   1   45.10    3.90
   6  -2   1   50.79    4.10
  -6  -2  -1   49.60    4.20
   6  -2   1   43.30    4.00
  -6  -2  -1   49.20    4.00
  -6  -2  -1   41.50    3.90
   6   2   1   44.90    3.80
  -6   2  -1   50.29    4.00
   6   2   1   51.29    4.10
  -6   2  -1   42.40    3.90
  -8  -2  -1  586.24   36.50
   8  -2   1  638.44   36.40
  -8  -2  -1  589.74   36.40
   8  -2   1  606.54   36.50
  -8  -2  -1  596.44   36.30
   8  -2   1  651.13   36.50
   8   2   1  642.84   36.50
   8   2   1  604.94   36.20
   8   2   1  555.34   36.50
  -8   2  -1  641.94   36.40
  -8   2  -1  619.34   36.50
  10  -2   1 1051.29   60.89
  10  -2   1 1101.29   60.79
 -10  -2  -1 1026.90   60.99
  10  -2   1 1013.50   60.89
 -10  -2  -1  960.60   60.69
 -10  -2  -1  978.40   60.59
  10   2   1 1067.49   60.59
  10   2   1 1047.30   61.09
 -10   2  -1 1050.39   60.99
  10   2   1 1059.79   60.79
 -10   2  -1 1071.19   60.99
 -12  -2  -1   17.80    2.90
 -12  -2  -1   11.20    2.40
  12  -2   1   22.00    2.70
  12  -2   1   17.50    2.90
 -12  -2  -1   15.30    2.80
  12  -2   1   16.50    2.80
  12   2   1   16.70    2.90
  12   2   1   14.90    2.50
 -12   2  -1   15.50    2.70
 -12   2  -1   14.90    2.80
  12   2   1   16.30    2.90
  14  -2   1  206.98   15.10
 -14  -2  -1  213.78   15.20
 -14  -2  -1  207.98   15.10
  14  -2   1  244.28   15.00
  14  -2   1  251.47   15.50
 -14  -2  -1  201.08   14.80
 -14   2  -1  238.28   15.30
 -14   2  -1  205.38   15.20
  14   2   1  234.08   15.50
  14   2   1  244.88   15.20
 -14   2  -1  227.08   15.00
  14   2   1  213.18   14.70
 -16  -2  -1  394.76   27.00
 -16  -2  -1  446.96   27.00
  16  -2   1  450.75   26.80
 -16  -2  -1  386.46   26.80
  16  -2   1  473.45   27.60
  16  -2   1  473.15   28.80
 -16   2  -1  406.46   27.10
  16   2   1  460.15   27.30
 -16   2  -1  408.36   26.70
  16   2   1  423.76   26.90
 -16   2  -1  445.26   27.20
  16   2   1  359.56   26.40
 -18  -2  -1   27.80    4.30
  18  -2   1   16.30    3.40
 -18  -2  -1   24.30    4.10
  18  -2   1   23.30    4.10
 -18  -2  -1   24.60    4.10
  18  -2   1   30.50    4.10
  18   2   1   19.20    3.60
  18   2   1   20.50    3.50
 -18   2  -1   21.20    3.80
 -18   2  -1   18.00    3.70
 -18   2  -1   22.90    3.80
  18   2   1   28.40    4.20
 -20  -2  -1  538.25   34.70
 -20  -2  -1  460.45   34.10
  20  -2   1  591.04   35.00
 -20  -2  -1  589.34   34.60
  20  -2   1  576.64   34.10
  20  -2   1  559.34   34.60
  20   2   1  582.94   34.60
  20   2   1  493.95   33.80
  20   2   1  536.15   34.30
 -20   2  -1  492.15   34.00
 -20   2  -1  552.34   36.80
 -20   2  -1  591.94   34.70
 -22  -2  -1   77.59    7.70
  22  -2   1   68.49    7.50
 -22  -2  -1   79.69    7.70
  22  -2   1   75.69    7.20
 -22  -2  -1   85.29    7.80
 -22   2  -1   73.09    7.80
 -22   2  -1   61.79    6.90
  22   2   1   77.09    7.50
  22   2   1   77.99    7.70
 -22   2  -1   83.59    7.80
  22   2   1   70.59    7.20
 -24  -2  -1    5.70    2.50
 -24  -2  -1    3.40    2.60
 -24  -2  -1    3.30    2.30
  24  -2   1    3.70    2.10
  24  -2   1    7.20    2.80
  24   2   1    3.30    2.30
 -24   2  -1    4.60    2.20
  24   2   1    5.50    2.60
  24   2   1   -0.50    1.10
 -24   2  -1    7.70    3.00
 -24   2  -1    7.20    2.80
 -26  -2  -1  721.93   43.10
  26  -2   1  652.33   42.00
 -26  -2  -1  650.03   43.10
 -26  -2  -1  695.53   43.00
  26  -2   1  673.43   43.10
  26  -2   1  760.42   45.00
 -26   2  -1  717.53   42.90
  26   2   1  649.24   42.70
 -26   2  -1  627.74   43.40
 -26   2  -1  612.74   42.10
  28  -2   1   11.40    3.30
 -28  -2  -1   10.00    3.30
  28  -2   1    9.20    3.80
 -28  -2  -1   12.60    4.00
  28  -2   1   11.40    3.30
  28   2   1    9.90    3.50
  28   2   1    9.80    3.20
 -28   2  -1    8.20    3.30
 -28   2  -1   11.10    3.90
 -28   2  -1   15.20    4.00
  28   2   1   20.00    4.20
 -30  -2  -1  217.98   16.80
 -30  -2  -1  201.68   16.40
 -30  -2  -1  211.98   17.10
  30  -2   1  199.98   15.80
  30   2   1  185.18   15.80
 -30   2  -1  207.98   17.10
  30   2   1  200.68   15.90
 -30   2  -1  213.38   16.40
 -30   2  -1  210.28   16.20
  30   2   1  209.68   16.70
  32  -2   1   97.09    9.40
 -32  -2  -1   94.39   10.80
  32  -2   1   87.79   10.10
 -32  -2  -1  107.49   10.50
  32   2   1   89.89   10.30
  32   2   1  104.49    9.90
 -32   2  -1  102.09   10.30
 -32   2  -1  103.49    9.90
 -32   2  -1   82.69   10.20
 -31  -3   1  100.89   10.40
 -31  -3   1   89.79    9.70
  31  -3  -1   83.09    9.50
 -31  -3   1   95.19    9.80
  31  -3  -1   93.69    8.60
 -31   3   1   96.49   10.20
 -31   3   1   96.49   10.60
  31   3  -1   77.69    8.40
  31   3  -1   79.59    9.30
 -29  -3   1  297.77   20.60
 -29  -3   1  294.77   20.70
 -29  -3   1  303.27   20.70
  29  -3  -1  263.17   18.50
  29  -3  -1  252.77   19.90
  29  -3  -1  239.78   19.40
 -29   3   1  270.87   20.30
  29   3  -1  241.48   18.80
  29   3  -1  259.27   19.70
 -29   3   1  255.57   20.50
  27  -3  -1   23.80    4.70
  27  -3  -1   34.30    4.90
  27  -3  -1   24.20    5.20
 -27  -3   1   47.20    6.70
 -27  -3   1   35.30    5.90
 -27  -3   1   24.10    5.00
 -27   3   1   25.70    5.40
  27   3  -1   24.50    5.20
 -27   3   1   19.90    4.90
  25  -3  -1  590.54   38.10
  25  -3  -1  574.64   36.50
 -25  -3   1  593.14   38.10
 -25  -3   1  575.24   37.80
 -25  -3   1  648.64   38.30
  25   3  -1  542.65   36.70
 -25   3   1  674.33   38.80
 -25   3   1  540.45   38.10
 -23  -3   1   28.60    5.00
 -23  -3   1   32.30    5.30
  23  -3  -1   28.30    5.20
  23  -3  -1   29.40    4.30
 -23  -3   1   25.40    4.70
  23   3  -1   25.20    4.20
  23   3  -1   30.60    5.00
 -23   3   1   37.30    6.20
 -23   3   1   39.60    6.00
  21  -3  -1  121.79   10.50
 -21  -3   1  141.49   11.00
  21  -3  -1  140.09   11.00
  21  -3  -1  133.89    9.80
 -21  -3   1  124.59   10.50
 -21  -3   1  133.89   10.70
 -21   3   1  101.69   10.40
 -21   3   1  141.19   11.10
  21   3  -1  135.79   10.50
  21   3  -1  123.99   10.10
 -19  -3   1  914.01   57.79
 -19  -3   1  871.21   57.69
 -19  -3   1 1020.80   58.19
  19  -3  -1  825.42   57.59
  19  -3  -1  981.40   56.99
  19  -3  -1 1011.70   58.39
  19   3  -1 1019.80   57.69
 -19   3   1 1080.29   58.49
 -19   3   1  937.71   58.39
  19   3  -1  945.51   57.39
  19   3  -1 1002.70   57.79
 -17  -3   1  201.28   15.50
  17  -3  -1  198.98   15.50
 -17  -3   1  218.88   15.60
  17  -3  -1  233.78   15.00
  17  -3  -1  229.58   15.90
 -17  -3   1  229.98   15.80
  17   3  -1  233.68   15.50
  17   3  -1  222.18   15.10
  17   3  -1  245.98   15.50
 -17   3   1  226.68   16.00
 -17   3   1  251.17   16.30
  15  -3  -1 1303.87   70.69
  15  -3  -1 1257.47   69.49
 -15  -3   1 1252.37   70.29
 -15  -3   1 1022.30   69.99
 -15  -3   1 1098.59   69.79
  15  -3  -1 1042.40   69.89
  15   3  -1 1172.98   69.49
  15   3  -1 1298.67   70.09
  15   3  -1 1320.17   69.89
 -15   3   1 1016.20   69.99
 -15   3   1 1305.27   70.69
  13  -3  -1    9.30    2.40
 -13  -3   1   13.10    2.60
  13  -3  -1   12.10    2.30
  13  -3  -1    6.40    2.00
 -13  -3   1   10.70    2.40
 -13  -3   1   11.10    2.50
  13   3  -1   13.30    2.50
 -13   3   1   12.60    2.60
  13   3  -1   14.60    2.50
  13   3  -1   14.70    2.40
 -13   3   1   12.10    2.60
 -11  -3   1  181.78   13.10
  11  -3  -1  214.08   12.80
  11  -3  -1  175.08   13.10
  11  -3  -1  206.28   13.60
 -11  -3   1  188.38   13.00
 -11  -3   1  191.68   13.10
  11   3  -1  205.38   12.90
  11   3  -1  212.98   13.20
  11   3  -1  194.18   12.70
 -11   3   1  176.28   13.20
 -11   3   1  196.98   13.30
   9  -3  -1 1230.98   72.29
  -9  -3   1 1296.37   72.09
   9  -3  -1 1072.69   71.99
  -9  -3   1 1155.38   71.89
   9   3  -1 1294.17   71.99
   9   3  -1 1235.58   71.59
  -9   3   1 1211.38   72.39
  -9   3   1 1333.47   72.49
   9   3  -1 1309.47   72.19
  -7  -3   1   29.80    3.60
   7  -3  -1   45.40    4.30
   7  -3  -1   35.50    3.80
  -7  -3   1   40.80    4.30
  -7   3   1   49.30    4.20
   7   3  -1   49.60    3.80
  -7   3   1   40.60    4.00
  -7   3   1   42.20    4.10
   7   3  -1   41.20    3.70
   7   3  -1   53.29    4.20
  -5  -3   1  613.54   35.30
   5  -3  -1  534.35   35.30
  -5  -3   1  490.35   35.60
  -5  -3   1  629.14   35.40
   5  -3  -1  609.04   35.50
  -5   3   1  597.74   35.60
   5   3  -1  634.14   35.30
   5   3  -1  608.34   34.90
   5   3  -1  616.04   35.10
  -5   3   1  626.84   35.50
  -5   3   1  560.84   35.40
  -3  -3   1  240.78   14.20
   3  -3  -1  213.38   14.20
   3  -3  -1  234.78   14.30
  -3  -3   1  234.48   14.10
  -3  -3   1  206.28   14.00
  -3  -3   1  231.88   14.10
  -3   3   1  213.18   14.10
   3   3  -1  210.48   13.60
  -3   3   1  209.58   14.10
  -3   3   1  201.18   14.00
   3   3  -1  219.68   13.80
  -1  -3   1  140.09    9.80
   1  -3  -1  144.39   10.00
   1  -3  -1  138.79    9.90
  -1  -3   1  155.98   10.00
   1  -3  -1  144.19   10.00
  -1  -3   1  138.19   10.40
   1  -3  -1  154.48   10.00
  -1   3   1  156.88   10.20
   1   3  -1  148.59    9.50
   1   3  -1  147.49    9.70
  -1   3   1  151.78    9.90
  -1  -3  -1  634.14   36.90
   1  -3   1  655.03   36.80
  -1  -3  -1  571.34   36.70
  -1  -3  -1  642.44   36.90
   1  -3   1  641.44   36.80
  -1  -3  -1  610.94   36.90
  -1   3  -1  605.34   36.40
   1   3   1  617.04   36.90
  -1   3  -1  610.54   36.50
  -1   3  -1  591.04   36.60
   1   3   1  632.54   36.70
  -3  -3  -1  331.37   21.10
   3  -3   1  352.46   21.10
  -3  -3  -1  323.07   21.00
  -3  -3  -1  302.87   20.90
   3  -3   1  340.67   21.00
   3   3   1  347.47   20.90
  -3   3  -1  354.96   20.80
  -3   3  -1  335.37   20.80
  -3   3  -1  308.27   20.80
   3   3   1  378.56   21.20
   3   3   1  366.96   21.10
  -5  -3  -1   28.70    3.30
   5  -3   1   31.10    3.30
   5  -3   1   28.50    3.20
  -5  -3  -1   21.00    2.90
  -5  -3  -1   23.40    3.00
  -5   3  -1   31.50    3.30
   5   3   1   29.60    3.10
  -5   3  -1   32.60    3.20
   5   3   1   35.70    3.50
  -5   3  -1   34.10    3.30
   5   3   1   33.50    3.40
   7  -3   1 1111.19   69.59
  -7  -3  -1 1120.29   69.69
   7  -3   1 1254.47   69.69
  -7  -3  -1 1149.39   69.49
  -7  -3  -1 1148.79   69.59
   7   3   1 1186.98   69.29
   7   3   1 1295.87   69.79
  -7   3  -1 1229.28   69.39
   7   3   1 1299.77   69.69
  -7   3  -1 1260.37   69.59
  -7   3  -1 1057.69   69.29
  -9  -3  -1  110.59    8.60
   9  -3   1  132.49    8.90
  -9  -3  -1  113.59    8.70
  -9  -3  -1  110.99    8.80
   9  -3   1  134.09    9.10
   9  -3   1  113.79    8.80
   9   3   1  106.19    8.40
  -9   3  -1  106.09    8.60
   9   3   1  131.99    9.00
  -9   3  -1  114.89    8.60
  -9   3  -1  129.59    8.90
   9   3   1  132.99    9.00
 -11  -3  -1   35.90    4.20
  11  -3   1   47.60    4.30
 -11  -3  -1   34.60    4.00
  11  -3   1   47.70    4.50
  11  -3   1   37.90    4.20
 -11  -3  -1   34.50    3.90
 -11   3  -1   30.40    3.80
  11   3   1   39.90    4.20
  11   3   1   32.30    3.70
  11   3   1   41.00    4.30
 -11   3  -1   41.00    4.20
  13  -3   1 1106.69   62.49
 -13  -3  -1  977.50   61.89
 -13  -3  -1  943.71   62.99
  13  -3   1 1106.99   61.99
 -13  -3  -1 1029.60   62.19
 -13   3  -1  984.30   62.19
  13   3   1 1112.69   62.29
 -13   3  -1 1109.89   62.29
  13   3   1 1065.29   61.79
  15  -3   1  268.17   17.40
  15  -3   1  283.37   17.10
 -15  -3  -1  240.08   17.20
 -15  -3  -1  212.78   16.70
 -15  -3  -1  236.78   17.10
  15  -3   1  251.77   17.30
 -15   3  -1  273.97   17.30
  15   3   1  228.98   16.50
  15   3   1  270.87   17.30
 -15   3  -1  255.07   17.40
 -17  -3  -1  930.21   57.69
 -17  -3  -1  891.61   57.79
  17  -3   1 1067.59   57.59
  17  -3   1  969.10   57.99
 -17  -3  -1  942.81   57.59
  17  -3   1  991.70   57.89
 -17   3  -1 1015.10   57.89
  17   3   1 1033.70   57.79
  17   3   1  834.82   56.89
 -17   3  -1  924.31   57.99
  19  -3   1  159.08   11.40
 -19  -3  -1  118.99   11.30
 -19  -3  -1  137.29   11.50
 -19  -3  -1  155.58   11.80
  19  -3   1  152.98   11.90
  19   3   1  151.78   11.70
 -19   3  -1  154.38   11.80
  19   3   1  147.29   11.10
 -19   3  -1  142.29   11.90
 -21  -3  -1    3.50    2.30
 -21  -3  -1    2.60    1.80
  21  -3   1    2.90    2.00
 -21  -3  -1    3.70    2.10
  21  -3   1    3.90    2.20
 -21   3  -1    5.60    2.60
  21   3   1    3.30    2.20
  21   3   1    5.60    2.00
 -21   3  -1    1.80    2.10
 -23  -3  -1  574.44   38.90
  23  -3   1  614.04   38.20
 -23  -3  -1  686.83   39.50
  23  -3   1  590.74   39.00
 -23  -3  -1  588.94   39.10
 -23   3  -1  618.04   40.60
 -23   3  -1  602.54   39.60
  23   3   1  609.64   38.80
  25  -3   1   56.39    6.60
  25  -3   1   61.99    7.50
  25  -3   1   71.19    8.00
 -25  -3  -1   50.59    6.90
 -25  -3  -1   62.59    7.50
 -25  -3  -1   77.49    8.00
 -25   3  -1   72.59    7.50
 -25   3  -1   63.09    7.70
  25   3   1   54.79    6.70
  25   3   1   52.29    6.80
 -27  -3  -1  316.17   22.90
  27  -3   1  276.97   22.20
 -27  -3  -1  369.66   23.50
 -27  -3  -1  328.77   23.00
  27  -3   1  318.47   23.10
 -27   3  -1  315.17   22.30
  27   3   1  270.07   21.50
  27   3   1  310.67   22.50
 -27   3  -1  325.87   23.40
 -29  -3  -1  147.69   13.20
  29  -3   1  148.69   12.50
 -29  -3  -1  131.19   12.90
  29  -3   1  164.18   13.60
 -29   3  -1  129.79   12.50
  29   3   1  148.59   13.10
 -29   3  -1  155.98   15.80
  29   3   1  131.89   13.20
 -28  -4   1  462.15   29.40
  28  -4  -1  375.16   26.70
  28  -4  -1  394.16   28.60
 -28  -4   1  405.46   28.60
 -28  -4   1  443.26   29.20
  28   4  -1  395.96   28.00
  28   4  -1  406.86   28.70
 -28   4   1  436.76   29.10
 -28   4   1  404.66   29.20
  28   4  -1  413.46   27.50
 -26  -4   1   27.40    5.60
  26  -4  -1   35.50    6.30
 -26  -4   1   27.80    5.40
 -26  -4   1   31.40    5.80
  26  -4  -1   36.60    6.10
  26  -4  -1   26.30    4.50
 -26   4   1   29.30    5.60
 -26   4   1   37.20    6.50
  26   4  -1   25.20    5.70
  26   4  -1   37.30    5.80
 -24  -4   1  323.67   22.60
  24  -4  -1  311.87   21.20
 -24  -4   1  358.36   23.30
 -24  -4   1  353.36   23.10
  24  -4  -1  297.17   22.50
  24  -4  -1  321.97   22.80
 -24   4   1  317.67   22.70
  24   4  -1  314.67   21.60
  24   4  -1  337.37   22.10
 -24   4   1  284.77   22.60
 -22  -4   1   58.29    6.80
 -22  -4   1   74.09    7.70
  22  -4  -1   62.29    8.20
 -22  -4   1   78.19    7.70
  22  -4  -1   65.99    7.60
  22  -4  -1   71.49    6.70
  22   4  -1   70.99    6.70
 -22   4   1   67.49    7.60
  22   4  -1   65.69    7.20
 -22   4   1   67.19    7.50
  22   4  -1   74.99    7.10
 -20  -4   1  139.39   11.70
  20  -4  -1  149.88   11.00
 -20  -4   1  139.59   11.90
 -20  -4   1  147.99   11.80
  20  -4  -1  149.29   12.10
  20   4  -1  135.09   10.90
 -20   4   1  159.08   12.30
  20   4  -1  147.09   11.30
  20   4  -1  145.49   11.50
 -20   4   1  157.78   12.40
 -18  -4   1  209.48   15.40
  18  -4  -1  222.08   15.70
  18  -4  -1  210.48   15.60
 -18  -4   1  204.98   15.40
  18  -4  -1  218.88   14.60
 -18  -4   1  213.38   15.60
 -18   4   1  219.38   15.80
  18   4  -1  207.58   14.70
  18   4  -1  210.58   14.80
 -18   4   1  200.48   15.60
  18   4  -1  225.28   15.30
 -16  -4   1   38.30    4.80
  16  -4  -1   25.10    4.50
  16  -4  -1   24.40    4.30
 -16  -4   1   33.30    4.80
  16  -4  -1   32.10    3.90
 -16  -4   1   28.50    4.80
  16   4  -1   27.80    4.30
  16   4  -1   38.60    4.40
 -16   4   1   35.80    5.20
  16   4  -1   28.60    3.70
 -14  -4   1  153.18   11.50
  14  -4  -1  136.19   11.30
 -14  -4   1  149.49   11.40
  14  -4  -1  167.78   11.20
 -14  -4   1  151.08   11.70
  14  -4  -1  160.78   11.90
 -14   4   1  141.49   11.60
 -14   4   1  153.18   11.70
 -14   4   1  153.28   11.70
  14   4  -1  162.78   11.00
  14   4  -1  156.48   11.30
  14   4  -1  161.28   11.20
 -12  -4   1  143.29   10.50
  12  -4  -1  151.08   10.90
 -12  -4   1  147.09   10.80
 -12  -4   1  148.79   10.60
  12  -4  -1  129.09   10.40
 -12   4   1  126.19   10.50
 -12   4   1  149.88   10.80
  12   4  -1  143.79   10.40
  12   4  -1  143.79   10.10
 -12   4   1  118.59   10.20
  12   4  -1  135.99    9.80
 -10  -4   1  582.04   37.40
  10  -4  -1  650.43   37.90
  10  -4  -1  561.84   37.50
 -10  -4   1  542.75   37.50
 -10  -4   1  643.34   37.70
  10   4  -1  688.93   37.40
 -10   4   1  580.04   37.70
  10   4  -1  621.04   36.90
 -10   4   1  602.54   37.70
  10   4  -1  677.83   37.50
 -10   4   1  642.54   37.80
  -8  -4   1   22.30    3.50
  -8  -4   1   18.90    3.20
   8  -4  -1   26.90    3.50
   8  -4  -1   25.80    3.90
  -8   4   1   31.40    3.70
  -8   4   1   27.30    3.40
   8   4  -1   26.90    3.20
   8   4  -1   29.80    3.40
   8   4  -1   26.80    3.00
  -8   4   1   29.70    5.80
   6  -4  -1  773.72   44.40
  -6  -4   1  750.02   44.10
  -6  -4   1  758.82   44.20
  -6  -4   1  762.42   44.20
  -6  -4   1  662.13   43.90
   6  -4  -1  725.73   44.40
   6   4  -1  757.72   43.50
   6   4  -1  751.92   43.80
  -6   4   1  678.33   44.10
  -6   4   1  725.13   44.10
  -6   4   1  764.02   44.30
  -4  -4   1    0.30    1.00
   4  -4  -1    2.40    1.40
  -4  -4   1    3.50    1.60
  -4  -4   1    2.00    1.20
  -4  -4   1    1.30    1.20
   4  -4  -1    2.90    1.30
  -4   4   1    3.50    1.40
   4   4  -1    1.90    1.10
   4   4  -1    3.90    1.30
  -4   4   1    4.60    1.70
  -4   4   1    0.30    0.90
   2  -4  -1  270.67   18.30
  -2  -4   1  303.27   18.20
  -2  -4   1  267.37   18.20
   2  -4  -1  299.97   18.50
  -2  -4   1  264.27   18.10
  -2  -4   1  255.77   18.00
   2  -4  -1  273.07   18.30
   2  -4  -1  282.97   18.40
   2   4  -1  285.87   17.70
   2   4  -1  292.17   18.00
  -2   4   1  295.97   18.40
  -2   4   1  306.77   18.30
   0  -4  -1  818.92   51.39
   0  -4  -1  774.92   51.39
   0  -4   1  907.51   51.39
   0  -4   1  852.01   51.49
   0  -4  -1  783.22   51.29
   0  -4  -1  950.80   51.59
   0  -4   1  850.01   51.39
   0  -4   1  812.02   51.19
   0   4   1  846.22   51.19
   0   4  -1  906.61   50.89
   0   4  -1  923.61   51.19
   0   4   1  981.60   51.69
   2  -4   1  198.38   12.90
  -2  -4  -1  166.08   12.70
  -2  -4  -1  173.08   12.80
   2  -4   1  176.58   12.80
   2  -4   1  172.98   12.80
  -2  -4  -1  176.48   12.80
  -2  -4  -1  205.78   13.10
   2   4   1  204.38   12.90
  -2   4  -1  197.48   12.60
  -2   4  -1  191.28   12.40
   2   4   1  202.58   12.90
  -4  -4  -1 1188.88   73.69
   4  -4   1 1329.17   73.79
   4  -4   1 1101.49   73.49
  -4  -4  -1 1406.46   74.09
  -4  -4  -1 1201.48   73.79
  -4   4  -1 1342.47   73.39
  -4   4  -1 1095.99   73.29
   4   4   1 1254.47   73.39
  -4   4  -1 1295.77   73.49
   4   4   1 1376.46   73.79
   6  -4   1   31.60    4.10
  -6  -4  -1   38.30    4.40
  -6  -4  -1   37.40    4.40
   6  -4   1   47.50    4.60
  -6   4  -1   47.40    4.50
   6   4   1   42.10    4.20
  -6   4  -1   37.20    4.10
   6   4   1   48.50    4.70
  -6   4  -1   44.70    4.20
   6   4   1   49.40    4.70
   8  -4   1  455.25   29.90
  -8  -4  -1  432.46   29.60
  -8  -4  -1  478.35   29.90
   8  -4   1  501.25   29.80
  -8  -4  -1  462.75   29.70
   8   4   1  532.55   30.00
  -8   4  -1  404.36   29.50
   8   4   1  531.75   29.80
  -8   4  -1  514.15   29.70
  -8   4  -1  518.85   29.60
   8   4   1  431.36   30.00
 -10  -4  -1  305.77   20.00
  10  -4   1  317.27   19.90
 -10  -4  -1  286.57   20.10
  10  -4   1  259.47   19.70
 -10  -4  -1  300.57   20.00
  10  -4   1  350.66   20.40
  10   4   1  326.17   20.10
  10   4   1  316.97   20.10
 -10   4  -1  293.47   20.00
 -10   4  -1  330.27   20.10
 -10   4  -1  299.27   19.80
  10   4   1  270.87   19.30
 -12  -4  -1   13.40    3.00
 -12  -4  -1   12.90    3.20
  12  -4   1   22.90    3.80
  12  -4   1   18.20    3.40
  12  -4   1   17.90    3.40
 -12  -4  -1   13.40    3.10
  12   4   1   16.30    3.00
  12   4   1   20.60    3.50
 -12   4  -1   21.30    3.60
  12   4   1   16.90    3.70
 -12   4  -1   17.40    3.10
 -12   4  -1   16.90    3.40
  14  -4   1  537.85   32.60
  14  -4   1  553.24   32.30
 -14  -4  -1  547.05   32.60
  14  -4   1  450.85   32.20
 -14  -4  -1  497.85   32.30
 -14  -4  -1  429.16   32.10
 -14   4  -1  425.16   32.00
 -14   4  -1  573.14   32.60
  14   4   1  515.95   31.80
  14   4   1  572.54   32.70
  14   4   1  538.45   32.40
 -14   4  -1  537.45   32.30
 -16  -4  -1    5.60    2.40
 -16  -4  -1    5.00    2.30
  16  -4   1    5.60    2.30
  16  -4   1    5.00    2.30
 -16   4  -1    2.60    1.70
  16   4   1    6.60    2.40
  16   4   1    1.60    1.40
  16   4   1    3.20    2.20
 -16   4  -1    9.10    2.80
  18  -4   1  312.87   20.90
 -18  -4  -1  324.97   21.50
  18  -4   1  310.37   21.50
 -18  -4  -1  312.77   21.50
 -18   4  -1  274.37   21.20
 -18   4  -1  337.67   21.60
  18   4   1  321.47   21.40
  18   4   1  298.57   20.70
  18   4   1  318.87   21.30
  20  -4   1   33.20    5.50
  20  -4   1   34.00    5.00
 -20  -4  -1   26.20    5.00
 -20  -4  -1   27.50    4.90
 -20  -4  -1   36.90    5.90
  20   4   1   27.00    4.90
 -20   4  -1   26.20    5.10
  20   4   1   26.00    4.90
 -20   4  -1   28.60    5.20
  22  -4   1  124.39   11.10
 -22  -4  -1  126.39   15.20
  22  -4   1  108.69   10.10
 -22  -4  -1  142.09   11.60
  22   4   1  123.79   10.80
 -22   4  -1  128.89   11.10
 -22   4  -1  103.39   10.70
  22   4   1  128.09   10.90
 -24  -4  -1    8.90    3.30
 -24  -4  -1    5.60    3.10
  24  -4   1    7.30    3.50
  24  -4   1    5.80    3.40
  24  -4   1    6.40    2.50
 -24  -4  -1   11.60    3.50
  24   4   1    8.00    3.00
  24   4   1    3.60    2.60
  24   4   1    7.10    3.20
 -24   4  -1    4.30    3.10
 -24   4  -1    3.00    2.90
  26  -4   1  191.38   15.70
  26  -4   1  196.08   14.80
 -26  -4  -1  192.18   15.60
  26   4   1  176.98   14.50
  26   4   1  195.58   15.30
  26   4   1  172.28   14.90
 -26   4  -1  192.88   15.40
 -26   4  -1  172.28   15.50
  28  -4   1  103.79   10.10
 -28  -4  -1  106.39   10.90
 -28  -4  -1  115.09   11.40
  28  -4   1  101.59   10.80
 -28   4  -1  100.89   10.40
 -28   4  -1  116.09   11.50
  28   4   1   99.39   10.70
  28   4   1  115.39   10.60
  25  -5  -1   22.30    4.30
 -25  -5   1   30.30    5.80
 -25  -5   1   23.40    4.90
  25  -5  -1   22.70    5.20
  25   5  -1   25.40    4.70
  25   5  -1   30.00    5.10
 -25   5   1   23.70    6.00
  25   5  -1   29.70    5.40
 -25   5   1   29.80    5.70
 -23  -5   1  231.28   17.30
 -23  -5   1  209.98   17.20
 -23  -5   1  260.07   18.10
  23  -5  -1  209.88   17.10
  23  -5  -1  213.38   15.90
  23   5  -1  208.98   16.40
 -23   5   1  223.18   17.50
 -23   5   1  220.28   17.30
  21  -5  -1    4.50    2.20
 -21  -5   1    1.40    2.10
 -21  -5   1    5.10    2.70
  21  -5  -1    5.50    2.80
  21  -5  -1    3.20    2.70
 -21  -5   1    1.80    2.70
  21   5  -1    3.00    2.10
  21   5  -1    5.20    2.20
 -21   5   1    1.40    2.70
  21   5  -1    4.90    2.30
 -21   5   1    6.90    3.30
 -21   5   1    7.70    3.10
  19  -5  -1  553.74   39.30
 -19  -5   1  621.14   41.30
  19  -5  -1  597.34   36.60
 -19  -5   1  562.14   37.20
 -19  -5   1  632.34   38.00
  19  -5  -1  580.74   37.80
  19   5  -1  570.94   37.00
  19   5  -1  566.54   36.30
 -19   5   1  614.64   38.00
  19   5  -1  611.44   36.90
 -19   5   1  640.74   38.10
 -19   5   1  516.75   37.40
 -17  -5   1   14.40    3.60
  17  -5  -1    8.20    2.40
  17  -5  -1    6.40    2.70
 -17  -5   1    5.50    2.40
 -17   5   1    7.20    2.70
  17   5  -1    2.50    1.90
  17   5  -1    5.90    2.50
  17   5  -1    3.90    1.90
 -17   5   1    9.90    3.10
 -15  -5   1  494.45   33.80
 -15  -5   1  502.45   33.50
  15  -5  -1  521.25   33.00
  15  -5  -1  545.35   34.10
 -15  -5   1  565.24   34.10
  15   5  -1  544.45   33.20
 -15   5   1  534.15   34.10
 -15   5   1  557.84   34.20
  15   5  -1  534.55   33.40
  15   5  -1  513.45   32.60
  13  -5  -1   37.50    5.50
  13  -5  -1   36.10    4.40
 -13  -5   1   37.10    5.40
 -13  -5   1   29.50    4.70
 -13   5   1   40.80    5.20
  13   5  -1   33.10    4.30
  13   5  -1   41.30    4.30
 -13   5   1   44.80    5.00
  13   5  -1   36.20    4.60
 -13   5   1   27.00    4.70
 -11  -5   1  217.28   16.20
  11  -5  -1  252.97   16.70
 -11  -5   1  232.88   16.30
  11   5  -1  232.38   16.00
  11   5  -1  230.38   15.70
 -11   5   1  252.07   16.50
  11   5  -1  224.68   15.40
 -11   5   1  215.68   16.30
 -11   5   1  236.38   16.50
  -9  -5   1  555.64   36.30
  -9  -5   1  584.74   36.40
   9  -5  -1  604.74   36.80
  -9  -5   1  628.34   36.60
  -9   5   1  583.84   36.50
   9   5  -1  577.34   35.80
  -9   5   1  556.54   36.50
  -9   5   1  606.44   36.40
   9   5  -1  590.74   36.30
   7  -5  -1   16.10    3.40
  -7  -5   1   17.50    3.50
  -7  -5   1   21.90    3.70
  -7  -5   1   17.50    3.30
  -7  -5   1   19.90    3.50
   7  -5  -1   16.70    3.30
   7   5  -1   19.60    3.30
   7   5  -1   20.70    3.50
  -7   5   1   15.60    3.40
  -7   5   1   14.20    3.10
  -7   5   1   18.80    3.40
  -5  -5   1 1010.00   57.99
   5  -5  -1 1005.00   58.09
  -5  -5   1  942.31   57.69
   5  -5  -1  978.00   58.09
   5  -5  -1  868.91   57.69
  -5  -5   1 1007.40   57.69
  -5  -5   1  905.71   57.69
  -5   5   1 1053.69   58.09
   5   5  -1  999.00   57.39
   5   5  -1 1003.60   56.99
  -5   5   1  874.11   57.39
   3  -5  -1    4.50    2.00
  -3  -5   1    4.30    1.90
   3  -5  -1    6.40    2.30
   3  -5  -1    4.30    1.80
  -3  -5   1    4.30    1.90
  -3  -5   1    4.40    1.80
  -3  -5   1    3.20    1.80
  -3   5   1    5.40    1.90
   3   5  -1    7.70    2.00
   3   5  -1    7.50    2.10
  -3   5   1    4.90    2.00
   1  -5  -1 1262.77   71.89
   1  -5  -1 1250.37   71.99
   1  -5  -1 1291.47   71.99
  -1  -5   1 1295.67   71.69
   1  -5  -1 1205.08   71.79
  -1  -5   1 1137.69   71.49
  -1  -5   1 1118.79   71.39
  -1  -5   1 1086.59   71.29
   1   5  -1 1244.08   71.19
  -1   5   1 1110.39   71.09
  -1   5   1 1313.97   71.79
   1   5  -1 1238.88   70.89
  -1  -5  -1   44.90    5.30
   1  -5   1   46.00    5.30
   1  -5   1   55.39    5.60
  -1  -5  -1   50.09    5.50
   1  -5   1   55.29    5.50
  -1  -5  -1   53.79    5.50
  -1  -5  -1   57.19    5.70
   1  -5   1   44.10    5.10
  -1   5  -1   47.10    4.80
   1   5   1   45.60    4.90
   1   5   1   46.90    5.20
  -1   5  -1   56.49    5.20
  -3  -5  -1  300.47   19.20
   3  -5   1  248.38   18.40
  -3  -5  -1  303.97   19.00
   3  -5   1  304.57   19.00
  -3  -5  -1  247.38   18.60
   3  -5   1  264.27   18.80
  -3  -5  -1  303.57   19.20
  -3   5  -1  298.97   18.60
   3   5   1  286.27   18.80
   3   5   1  259.87   18.20
  -5  -5  -1  529.95   37.40
  -5  -5  -1  628.94   37.90
  -5  -5  -1  680.83   38.10
   5  -5   1  585.04   37.70
   5  -5   1  620.84   37.70
  -5  -5  -1  547.25   37.50
   5   5   1  646.54   37.20
  -5   5  -1  641.04   37.40
  -5   5  -1  538.95   37.20
  -5   5  -1  633.44   37.10
   5   5   1  661.03   37.70
  -7  -5  -1    1.30    1.60
  -7  -5  -1    1.50    1.80
  -7  -5  -1    2.90    1.80
  -7  -5  -1    6.00    2.30
   7  -5   1    3.30    1.80
   7  -5   1    2.20    1.80
   7   5   1    3.90    1.70
  -7   5  -1    2.60    1.50
   7   5   1    0.90    1.50
  -7   5  -1    0.70    1.30
  -7   5  -1   -0.10    1.50
  -9  -5  -1 1367.86   78.89
   9  -5   1 1311.07   78.69
   9  -5   1 1196.58   78.49
  -9  -5  -1 1276.07   78.79
  -9  -5  -1 1432.86   78.99
  -9   5  -1 1167.48   78.29
   9   5   1 1465.75   78.99
  -9   5  -1 1389.76   78.29
  -9   5  -1 1375.16   78.49
   9   5   1 1401.86   78.59
   9   5   1 1243.18   77.79
  11  -5   1    2.70    1.70
  11  -5   1    1.60    1.60
  11  -5   1    2.00    2.10
 -11  -5  -1    1.60    1.40
 -11  -5  -1    2.20    1.80
  11   5   1    2.70    1.90
 -11   5  -1    4.70    2.10
 -11   5  -1    0.10    1.50
 -11   5  -1    3.80    2.20
  11   5   1    1.50    1.80
  11   5   1    2.20    1.50
  13  -5   1  569.94   38.70
 -13  -5  -1  640.14   39.00
 -13  -5  -1  621.14   38.90
  13  -5   1  616.84   38.40
  13  -5   1  614.44   38.70
 -13   5  -1  559.74   38.50
  13   5   1  624.14   38.10
  13   5   1  624.84   38.70
  13   5   1  640.84   38.70
 -13   5  -1  642.04   38.70
 -13   5  -1  651.13   38.40
 -15  -5  -1   29.30    5.00
 -15  -5  -1   27.80    4.80
  15  -5   1   27.50    4.60
  15  -5   1   25.30    4.80
  15   5   1   27.70    4.70
  15   5   1   24.70    4.50
 -15   5  -1   24.70    4.50
  15   5   1   21.40    3.80
 -15   5  -1   18.10    3.80
 -15   5  -1   20.90    4.40
  17  -5   1  225.88   16.30
  17  -5   1  233.58   17.10
 -17  -5  -1  223.28   16.70
 -17  -5  -1  258.47   17.50
 -17   5  -1  222.58   16.80
  17   5   1  222.48   16.50
 -17   5  -1  202.78   16.60
  17   5   1  218.38   20.20
 -19  -5  -1  456.55   26.90
  19  -5   1  327.57   26.70
  19  -5   1  400.66   26.40
  19  -5   1  382.16   25.60
 -19  -5  -1  372.96   26.20
  19   5   1  368.36   25.50
  19   5   1  362.86   25.90
 -19   5  -1  370.96   25.50
  19   5   1  385.46   25.60
 -19   5  -1  380.36   26.00
 -19   5  -1  356.86   25.40
  21  -5   1    0.60    2.00
 -21  -5  -1    3.50    2.60
  21  -5   1    1.00    2.70
 -21  -5  -1    2.40    2.80
 -21  -5  -1    4.40    2.70
  21  -5   1    5.30    2.60
  21   5   1    0.40    2.10
  21   5   1    3.90    2.40
 -21   5  -1    2.40    2.60
 -21   5  -1    1.90    2.50
  21   5   1    2.20    2.10
 -23  -5  -1  470.25   31.90
 -23  -5  -1  542.15   32.60
  23  -5   1  459.55   30.80
  23  -5   1  425.96   31.30
 -23   5  -1  481.05   31.40
 -23   5  -1  488.65   32.50
 -23   5  -1  457.35   31.40
  23   5   1  449.86   31.00
  23   5   1  465.55   31.50
  23   5   1  449.36   30.50
  25  -5   1   13.10    3.70
  25  -5   1    5.90    3.30
 -25  -5  -1   11.70    3.90
 -25  -5  -1   10.60    3.70
  25   5   1    6.80    3.40
 -25   5  -1   19.10    7.00
  25   5   1   12.60    3.80
 -25   5  -1   10.00    3.80
  22  -6  -1   61.69    6.90
 -22  -6   1   71.19    8.30
 -22  -6   1   64.79    7.80
  22  -6  -1   57.79    7.70
  22   6  -1   67.49    8.80
 -22   6   1   64.49    8.10
  22   6  -1   53.79    6.70
 -22   6   1   62.39    7.90
 -20  -6   1  457.05   31.20
  20  -6  -1  458.25   29.90
  20  -6  -1  453.95   31.20
  20   6  -1  475.55   30.10
  20   6  -1  460.55   30.50
 -20   6   1  451.05   31.10
 -18  -6   1   14.50    3.80
  18  -6  -1   19.90    4.60
 -18  -6   1   17.80    4.50
 -18   6   1   14.70    3.80
  18   6  -1   11.20    3.30
 -18   6   1   17.20    4.50
 -18   6   1   11.70    3.70
 -16  -6   1    7.10    2.80
 -16  -6   1    2.50    2.00
  16  -6  -1    2.80    2.20
 -16  -6   1    9.10    3.10
  16  -6  -1   -3.90    2.80
  16  -6  -1    1.10    2.10
 -16   6   1    0.20    2.20
  16   6  -1    3.10    2.00
  16   6  -1    4.80    2.00
  16   6  -1    4.70    2.30
 -16   6   1    3.90    2.60
 -16   6   1    4.60    2.60
 -14  -6   1  781.02   47.00
  14  -6  -1  752.02   46.50
 -14  -6   1  754.92   46.30
  14  -6  -1  756.72   46.50
 -14  -6   1  799.42   46.70
  14  -6  -1  723.83   45.50
 -14  -6   1  746.63   46.30
  14   6  -1  737.63   45.30
 -14   6   1  736.53   46.30
  14   6  -1  694.13   44.70
 -14   6   1  674.33   46.10
 -12  -6   1  170.08   12.90
 -12  -6   1  170.28   13.10
  12  -6  -1  154.58   13.00
 -12  -6   1  168.08   12.90
  12   6  -1  171.18   12.30
 -12   6   1  172.28   13.20
 -12   6   1  159.78   12.80
  12   6  -1  133.89   11.40
 -12   6   1  151.58   12.80
 -10  -6   1  950.90   57.19
 -10  -6   1 1043.30   57.29
 -10  -6   1  969.50   57.09
  10  -6  -1  957.30   57.29
 -10   6   1  810.42   56.59
  10   6  -1  919.41   56.09
  10   6  -1  850.51   55.49
 -10   6   1  992.90   57.49
   8  -6  -1    2.20    2.00
   8  -6  -1    1.90    2.00
  -8  -6   1    1.90    1.80
   8   6  -1    0.80    1.40
  -8   6   1    1.00    1.60
   8   6  -1    1.60    1.70
  -6  -6   1  113.69    9.70
  -6  -6   1  125.09    9.90
  -6  -6   1  109.59    9.20
   6  -6  -1  106.79    9.50
  -6  -6   1  100.99    9.10
   6  -6  -1   84.99    8.90
   6   6  -1  103.29    8.30
   6   6  -1  112.19    8.90
  -6   6   1  102.29    9.10
  -4  -6   1  301.17   21.40
   4  -6  -1  347.27   22.10
  -4  -6   1  310.77   21.70
  -4  -6   1  356.46   22.00
  -4  -6   1  331.17   21.90
   4  -6  -1  262.57   21.20
   4   6  -1  346.87   21.30
   4   6  -1  322.77   20.70
  -4   6   1  301.77   21.10
  -4   6   1  319.67   21.60
   2  -6  -1    1.80    2.10
  -2  -6   1    3.90    2.30
  -2  -6   1    3.10    2.00
  -2  -6   1    2.40    1.90
   2  -6  -1    3.80    2.00
  -2  -6   1    1.90    1.80
  -2   6   1    4.80    2.00
  -2   6   1    1.50    1.80
   2   6  -1    6.40    2.30
   2   6  -1    4.40    1.80
   0  -6  -1  396.96   28.00
   0  -6   1  385.56   27.70
   0  -6   1  450.25   28.40
   0  -6   1  456.75   28.30
   0  -6   1  419.36   28.20
   0  -6  -1  453.85   28.50
   0   6   1  430.66   28.00
   0   6  -1  438.16   27.50
   0   6  -1  438.96   27.20
   0   6   1  452.75   27.70
  -2  -6  -1   25.40    4.60
   2  -6   1   32.70    5.00
   2  -6   1   28.40    4.70
   2  -6   1   25.00    4.20
  -2  -6  -1   22.20    4.30
   2   6   1   21.10    4.30
  -2   6  -1   23.90    4.00
  -2   6  -1   27.10    4.00
   2   6   1   26.80    4.10
  -4  -6  -1  292.97   19.60
   4  -6   1  294.07   19.80
  -4  -6  -1  272.47   21.00
   4  -6   1  270.37   19.30
   4  -6   1  264.57   19.30
  -4  -6  -1  270.77   19.50
  -4   6  -1  282.77   18.70
  -4   6  -1  275.87   19.00
   4   6   1  299.27   19.00
   4   6   1  283.27   19.30
   6  -6   1    1.40    1.80
   6  -6   1   -1.60    1.30
  -6  -6  -1    1.80    1.70
  -6  -6  -1    2.80    2.40
  -6  -6  -1    1.20    1.90
   6  -6   1    0.70    1.70
  -6   6  -1    0.40    1.60
   6   6   1   -0.20    1.00
  -6   6  -1    0.00    1.40
   6   6   1    1.20    1.80
  -8  -6  -1  526.05   33.10
  -8  -6  -1  551.44   33.30
  -8  -6  -1  551.84   33.20
  -8  -6  -1  426.16   32.10
   8  -6   1  519.55   32.90
   8  -6   1  492.15   32.80
  -8   6  -1  506.45   32.50
  -8   6  -1  512.25   32.20
   8   6   1  487.35   32.30
  -8   6  -1  507.25   31.90
  10  -6   1    3.00    3.20
 -10  -6  -1    5.00    2.60
 -10  -6  -1    3.60    2.30
 -10  -6  -1    1.90    3.20
  10  -6   1    4.40    2.90
 -10  -6  -1    4.80    2.30
 -10   6  -1    0.40    1.70
 -10   6  -1    2.70    2.10
 -10   6  -1    4.80    1.80
 -12  -6  -1  186.68   14.90
  12  -6   1  202.88   15.40
 -12  -6  -1  202.28   15.50
  12  -6   1  180.88   14.90
 -12  -6  -1  210.38   15.70
  12  -6   1  181.58   14.60
 -12  -6  -1  212.18   15.60
  12   6   1  174.58   14.40
 -12   6  -1  195.98   16.10
 -12   6  -1  209.88   15.30
 -14  -6  -1  299.37   21.10
  14  -6   1  271.07   20.10
 -14  -6  -1  317.87   21.00
  14  -6   1  271.67   19.80
  14  -6   1  302.97   20.70
  14   6   1  278.17   20.10
  14   6   1  299.17   20.10
 -14   6  -1  235.18   21.20
 -14   6  -1  290.07   20.00
  14   6   1  258.27   19.10
  16  -6   1   55.19    6.80
  16  -6   1   59.39    7.20
  16  -6   1   74.99   13.80
 -16  -6  -1   66.09    7.60
 -16  -6  -1   86.49    8.50
  16   6   1   73.19    7.50
 -16   6  -1   49.70    6.70
 -16   6  -1   65.89    7.40
  16   6   1   52.29    6.30
  16   6   1   66.49    7.20
 -18  -6  -1  844.52   52.89
  18  -6   1  884.61   52.29
  18  -6   1  848.22   52.89
  18   6   1  854.11   52.59
 -18   6  -1  867.51   53.09
 -18   6  -1  829.92   52.29
  18   6   1  811.22   51.49
 -18   6  -1  803.72   51.89
 -20  -6  -1  109.49   11.20
 -20  -6  -1  149.69   12.70
  20  -6   1  128.39   12.00
  20  -6   1  127.59   11.30
 -20   6  -1  125.19   11.40
  20   6   1  126.69   11.40
 -20   6  -1  134.19   11.60
  20   6   1  112.69   10.50
  20   6   1  121.99   11.50
 -15  -7   1  111.89   10.70
 -15  -7   1  116.59   10.80
  15  -7  -1  122.99   10.40
 -15  -7   1  100.59   10.70
  15  -7  -1  112.09   11.30
 -15   7   1  131.79   12.60
  15   7  -1   98.39    9.40
  15   7  -1  117.79   10.00
 -15   7   1  110.79   10.70
 -13  -7   1    0.90    2.30
 -13  -7   1    6.90    2.70
  13  -7  -1    2.90    2.60
 -13  -7   1   -0.60    2.20
  13   7  -1    2.90    2.20
 -13   7   1   12.10    3.40
 -13   7   1    6.10    3.00
 -11  -7   1  260.67   20.20
 -11  -7   1  296.17   20.40
  11  -7  -1  274.47   20.40
 -11  -7   1  283.97   20.10
  11  -7  -1  263.67   20.30
 -11   7   1  277.57   20.20
 -11   7   1  269.97   19.70
  11   7  -1  289.67   21.00
   9  -7  -1   53.39    6.70
   9  -7  -1   51.79    7.30
  -9  -7   1   51.99    6.40
  -9  -7   1   47.20    6.00
  -9  -7   1   48.80    7.30
  -9   7   1   36.60    6.30
  -9   7   1   33.10    5.60
   9   7  -1   50.39    6.50
  -7  -7   1   87.99    8.70
  -7  -7   1   99.79    9.50
   7  -7  -1   86.89    9.10
  -7  -7   1   87.29    8.90
   7  -7  -1   87.99    9.00
   7   7  -1   82.79    8.10
  -7   7   1   83.59    8.40
  -7   7   1   86.79    8.80
  -5  -7   1  379.56   24.50
   5  -7  -1  368.36   26.20
  -5  -7   1  342.17   24.10
  -5  -7   1  382.86   24.90
  -5  -7   1  338.27   24.30
   5  -7  -1  354.86   24.40
   5  -7  -1  344.37   24.50
   5   7  -1  323.57   23.20
  -5   7   1  343.17   23.70
  -5   7   1  347.07   24.10
   3  -7  -1  201.28   16.60
  -3  -7   1  236.58   17.00
  -3  -7   1  214.78   16.70
  -3  -7   1  250.37   17.60
   3  -7  -1  226.98   17.10
  -3  -7   1  242.58   17.50
   3  -7  -1  224.58   17.10
  -3   7   1  224.08   16.70
   3   7  -1  227.78   16.20
  -3   7   1  202.38   16.20
   1  -7  -1 1042.80   62.09
  -1  -7   1 1071.39   62.09
  -1  -7   1  964.80   61.29
   1  -7  -1 1014.40   61.69
  -1  -7   1  994.40   61.39
   1   7  -1  972.70   60.59
  -1   7   1 1031.90   61.29
  -1   7   1  964.00   62.19
  -1  -7  -1  239.68   18.90
   1  -7   1  267.67   19.00
   1  -7   1  260.17   19.20
  -1  -7  -1  276.47   19.30
   1  -7   1  275.67   19.30
  -1  -7  -1  268.17   19.60
   1   7   1  252.37   19.60
  -1   7  -1  250.47   18.40
   1   7   1  271.67   19.00
  -3  -7  -1  189.18   14.70
   3  -7   1  178.18   14.30
  -3  -7  -1  174.58   14.40
   3  -7   1  185.48   14.80
  -3  -7  -1  182.68   14.80
  -3  -7  -1  182.48   14.50
   3  -7   1  175.78   14.20
   3   7   1  186.08   14.20
   3   7   1  176.18   14.80
  -5  -7  -1  280.47   20.60
   5  -7   1  295.67   21.30
   5  -7   1  289.57   20.70
  -5  -7  -1  301.37   20.90
  -5  -7  -1  306.27   21.20
   5  -7   1  280.37   20.40
  -5  -7  -1  281.87   20.70
   5   7   1  269.37   20.10
   5   7   1  280.37   19.70
  -5   7  -1  284.37   20.00
  -7  -7  -1  148.19   12.50
   7  -7   1  137.19   12.20
  -7  -7  -1  148.59   12.30
  -7  -7  -1  157.98   12.90
   7  -7   1  125.29   11.80
  -7   7  -1  150.18   11.90
  -7   7  -1  141.59   12.70
   7   7   1  134.29   11.30
   7   7   1  151.18   12.30
  -9  -7  -1  647.74   42.00
  -9  -7  -1  690.63   42.20
   9  -7   1  623.94   41.60
   9  -7   1  621.44   41.80
  -9  -7  -1  746.63   42.90
   9   7   1  616.14   40.70
  11  -7   1  104.59    9.90
 -11  -7  -1  112.99   10.50
 -11  -7  -1   90.79    9.60
  11  -7   1   80.49    9.10
 -11  -7  -1  101.59   10.10
 -11   7  -1   84.99    8.50
 -11   7  -1   92.69    9.10
  11   7   1   97.19    9.00
  11   7   1   99.39    9.60
 -13  -7  -1  142.69   12.50
 -13  -7  -1  160.58   13.10
 -13  -7  -1  145.59   12.90
  13  -7   1  128.99   12.10
 -13   7  -1  131.09   11.30
 -13   7  -1  140.29   12.10
  13   7   1  132.49   11.80
  13   7   1  123.19   11.20
 -34   0   2  763.82   43.10
 -34   0   2  605.44   42.20
  34   0  -2  603.44   40.80
  34   0  -2  641.34   40.20
 -34   0   2  611.24   40.40
  34   0  -2  654.73   41.70
  32   0  -2  266.07   19.90
  32   0  -2  234.98   18.80
  32   0  -2  259.67   18.40
 -32   0   2  317.47   21.00
 -32   0   2  263.57   18.60
  30   0  -2  920.41   55.59
  30   0  -2  941.91   56.99
 -30   0   2 1032.50   57.69
 -30   0   2  866.21   57.19
 -30   0   2  852.01   55.49
 -28   0   2    9.40    2.50
  28   0  -2   11.20    2.90
 -28   0   2    9.80    4.10
  28   0  -2   19.50    4.40
  28   0  -2   10.90    2.90
 -28   0   2   12.10    3.50
  26   0  -2   51.09    5.30
 -26   0   2   52.39    6.10
 -26   0   2   50.19    6.10
  26   0  -2   46.70    5.40
  26   0  -2   51.49    6.00
 -26   0   2   45.80    5.20
  24   0  -2  785.02   48.80
 -24   0   2  830.12   49.80
  24   0  -2  826.72   48.40
 -24   0   2  847.32   49.60
 -24   0   2  710.23   48.20
  24   0  -2  856.41   49.70
  22   0  -2   22.10    3.90
 -22   0   2   15.00    2.80
  22   0  -2   15.60    2.70
  22   0  -2   17.50    3.20
 -22   0   2   16.10    3.40
 -22   0   2   17.60    3.70
 -20   0   2  750.12   45.10
 -20   0   2  744.33   44.10
 -20   0   2  724.33   45.10
  20   0  -2  824.52   45.30
  20   0  -2  693.33   44.30
  20   0  -2  706.33   44.80
 -18   0   2   40.50    4.30
  18   0  -2   32.30    3.30
 -18   0   2   28.10    3.20
  18   0  -2   27.80    3.30
  18   0  -2   30.60    3.80
 -18   0   2   29.10    3.90
 -16   0   2  131.79    9.50
  16   0  -2  153.18    9.70
 -16   0   2  141.59   10.30
  16   0  -2  147.79   10.00
 -16   0   2  140.79   10.40
  14   0  -2    6.10    1.30
  14   0  -2    5.40    1.40
 -14   0   2    6.30    1.80
  14   0  -2   12.10    2.30
 -14   0   2   12.60    1.90
  12   0  -2 1683.63   91.59
 -12   0   2 1532.65   90.79
 -12   0   2 1430.86   91.29
  12   0  -2 1515.25   90.99
 -12   0   2 1740.83   91.49
  12   0  -2 1602.14   90.79
  10   0  -2  217.28   13.00
 -10   0   2  229.18   13.30
 -10   0   2  187.18   12.70
  10   0  -2  207.48   12.60
 -10   0   2  218.98   13.40
  -8   0   2  179.38   10.00
  -8   0   2  157.58    9.50
  -8   0   2  143.09    9.90
   8   0  -2  154.98    9.60
  -6   0   2 1453.35   88.29
   6   0  -2 1499.25   87.99
  -4   0   2  613.04   34.50
  -4   0   2  589.54   34.70
   4   0  -2  613.64   34.70
  -2   0   2 4692.93  284.07
   2   0  -2 5280.87  284.17
   0   0  -2   93.89    5.60
   0   0   2   89.89    5.90
   0   0   2   89.59    5.40
   0   0   2   92.29    5.50
  -2   0  -2  989.30   62.09
  -2   0  -2 1024.30   61.89
   2   0   2 1142.39   62.29
   2   0   2 1165.48   61.89
   4   0   2 2591.54  161.68
  -4   0  -2 2888.11  162.48
  -6   0  -2 1602.64   87.59
  -6   0  -2 1492.85   87.99
  -6   0  -2 1482.15   87.79
   6   0   2 1557.44   87.89
   6   0   2 1481.15   87.59
   6   0   2 1539.45   88.09
   8   0   2 7107.29  413.06
  -8   0  -2 7050.09  412.96
  10   0   2   82.39    6.60
 -10   0  -2   85.39    6.60
  10   0   2   84.29    6.30
 -10   0  -2   74.19    6.40
 -10   0  -2   77.69    6.10
 -12   0  -2  520.75   31.70
  12   0   2  525.25   31.60
 -12   0  -2  547.65   31.40
  12   0   2  463.15   31.20
  12   0   2  568.54   31.80
 -12   0  -2  474.65   31.50
  14   0   2 1018.50   57.89
 -14   0  -2 1037.10   57.69
  14   0   2 1100.99   58.19
 -14   0  -2  835.92   57.49
 -14   0  -2  963.60   57.89
  14   0   2  887.71   57.39
  16   0   2   33.70    4.20
  16   0   2   26.70    3.60
  16   0   2   34.50    4.10
 -16   0  -2   28.10    3.80
 -16   0  -2   27.60    4.30
 -16   0  -2   21.10    3.70
 -18   0  -2 1548.05   89.39
 -18   0  -2 1337.37   89.49
  18   0   2 1662.23   90.19
  18   0   2 1487.35   89.49
  18   0   2 1584.74   89.69
  20   0   2   35.10    5.30
 -20   0  -2   30.80    5.00
  20   0   2   33.20    4.90
  20   0   2   38.30    4.90
 -20   0  -2   34.10    4.40
 -20   0  -2   33.30    5.20
  22   0   2  413.56   25.30
  22   0   2  351.56   24.80
 -22   0  -2  413.76   25.30
 -22   0  -2  333.27   24.80
 -22   0  -2  353.16   25.30
  22   0   2  409.66   25.70
 -24   0  -2   13.30    3.60
 -24   0  -2   13.20    3.60
 -24   0  -2    9.50    2.90
  24   0   2   11.10    3.10
  24   0   2   14.40    3.80
 -26   0  -2  422.96   27.10
  26   0   2  382.66   26.50
  26   0   2  429.66   27.50
 -26   0  -2  376.36   26.70
 -26   0  -2  397.46   27.40
  26   0   2  383.06   26.70
 -28   0  -2   49.20    6.50
  28   0   2   42.50    6.60
  28   0   2   42.10    6.30
 -28   0  -2   55.79    7.00
 -28   0  -2   53.09    7.40
  28   0   2   44.10    7.00
 -30   0  -2  297.37   22.60
 -30   0  -2  307.27   22.30
  30   0   2  310.57   21.80
  30   0   2  297.77   22.10
 -30   0  -2  302.77   21.90
 -32   0  -2  101.39   11.00
  32   0   2   97.99    9.80
 -32   0  -2  101.09   10.30
  32   0   2   92.99   10.20
 -35  -1   2   79.59    9.40
 -35   1   2   76.79    9.10
 -33  -1   2    1.70    2.40
  33  -1  -2    5.40    2.30
  33  -1  -2    2.20    2.60
 -33  -1   2    7.10    3.50
  33  -1  -2    8.10    3.50
 -33   1   2   13.20    4.30
 -33   1   2    4.10    3.00
  33   1  -2    8.00    3.50
 -33   1   2    4.00    2.20
  33   1  -2    5.50    2.80
 -31  -1   2  290.17   19.60
  31  -1  -2  260.57   19.60
  31  -1  -2  275.87   20.20
 -31  -1   2  267.07   20.40
 -31  -1   2  307.87   21.00
  31  -1  -2  257.07   18.60
 -31   1   2  259.17   18.80
 -31   1   2  321.37   21.50
 -31   1   2  248.68   20.30
  31   1  -2  274.57   20.10
  29  -1  -2  156.28   11.30
 -29  -1   2  142.09   11.60
  29  -1  -2  144.39   12.30
 -29  -1   2  144.09   12.30
 -29  -1   2  151.28   12.60
  29   1  -2  145.39   11.60
 -29   1   2  140.89   12.50
  29   1  -2  141.79   12.10
  29   1  -2  136.19   11.30
 -29   1   2  140.89   11.10
 -29   1   2  164.18   13.20
  27  -1  -2   19.60    4.00
 -27  -1   2   15.90    3.30
  27  -1  -2   18.60    4.10
  27  -1  -2   22.00    3.60
 -27  -1   2   18.90    4.40
 -27  -1   2   11.70    3.50
  27   1  -2   19.50    3.70
  27   1  -2   19.00    4.20
 -27   1   2   16.00    3.90
 -27   1   2   19.70    5.10
  27   1  -2   20.90    3.80
 -27   1   2   15.30    3.10
 -25  -1   2  616.74   43.30
  25  -1  -2  641.84   42.90
  25  -1  -2  716.43   42.30
 -25  -1   2  750.32   44.00
  25  -1  -2  722.13   43.80
 -25   1   2  674.33   42.40
  25   1  -2  778.92   43.80
  25   1  -2  693.63   42.70
 -25   1   2  687.83   43.90
 -25   1   2  732.03   44.20
  25   1  -2  712.03   42.90
 -23  -1   2  347.67   25.20
 -23  -1   2  397.76   24.90
 -23  -1   2  415.66   25.70
  23  -1  -2  409.16   25.60
  23  -1  -2  386.46   25.00
  23  -1  -2  408.66   24.30
 -23   1   2  395.56   25.80
  23   1  -2  362.66   25.80
  23   1  -2  399.66   25.30
  23   1  -2  396.36   24.60
 -23   1   2  363.36   25.40
 -23   1   2  355.76   24.10
 -21  -1   2 2066.69  129.79
 -21  -1   2 2250.27  130.39
  21  -1  -2 2393.56  130.79
  21  -1  -2 2240.98  130.19
 -21  -1   2 2252.97  130.59
  21   1  -2 2249.18  129.79
  21   1  -2 2313.27  129.79
 -21   1   2 2064.29  130.59
 -21   1   2 2180.48  130.59
 -21   1   2 2178.38  129.29
  21   1  -2 2508.25  130.59
  19  -1  -2    7.00    2.10
  19  -1  -2    2.50    1.30
 -19  -1   2    4.30    1.80
 -19  -1   2    0.70    1.30
  19  -1  -2    0.50    0.80
 -19  -1   2    2.40    1.30
 -19   1   2    0.70    1.00
  19   1  -2    1.50    1.40
 -19   1   2    1.20    1.30
  19   1  -2    2.10    1.20
 -19   1   2   -0.10    1.40
  19   1  -2    5.00    1.80
  17  -1  -2   27.50    3.50
  17  -1  -2   36.90    4.00
 -17  -1   2   35.20    3.90
  17  -1  -2   31.40    3.10
 -17  -1   2   30.00    3.40
 -17  -1   2   36.90    4.00
 -17   1   2   31.80    3.20
  17   1  -2   31.70    3.70
  17   1  -2   34.30    3.60
 -17   1   2   32.70    4.00
 -17   1   2   29.00    3.70
 -15  -1   2 1691.83   97.89
 -15  -1   2 1520.65   97.49
  15  -1  -2 1678.83   97.39
  15  -1  -2 1909.01   98.09
 -15  -1   2 1519.35   97.09
  15  -1  -2 1684.63   96.69
  15   1  -2 1851.21   97.59
 -15   1   2 1592.54   97.79
 -15   1   2 1693.73   97.69
 -15   1   2 1637.04   96.69
  15   1  -2 1761.02   97.29
 -13  -1   2  890.81   47.80
  13  -1  -2  794.32   46.80
 -13  -1   2  774.52   47.60
  13  -1  -2  792.62   47.40
 -13  -1   2  773.92   47.20
  13  -1  -2  861.61   47.80
 -13   1   2  729.83   48.40
  13   1  -2  846.12   47.30
 -13   1   2  758.72   47.80
  13   1  -2  847.12   47.50
 -13   1   2  814.02   46.80
  11   1  -2   -0.40    0.20
   9  -1  -2  106.49    6.90
  -9  -1   2   90.49    6.60
  -9  -1   2  101.69    6.70
  -9  -1   2   86.99    6.40
   9  -1  -2  100.59    6.70
   9  -1  -2  103.29    6.10
  -9   1   2  107.69    6.90
   9   1  -2   98.49    6.40
  -9   1   2   87.49    6.70
  -7  -1   2    5.50    1.00
   7  -1  -2    6.80    1.20
   7  -1  -2    8.50    1.40
  -7  -1   2   11.70    1.30
   7   1  -2    9.80    1.00
   7   1  -2    8.40    1.00
  -7   1   2    7.30    1.40
  -7   1   2    8.60    1.40
   7   1  -2    8.80    1.10
  -5  -1   2  555.64   35.80
  -5  -1   2  611.54   35.90
   5  -1  -2  622.04   36.20
  -5  -1   2  652.83   36.00
   5   1  -2  673.03   35.90
  -5   1   2  592.24   36.30
  -5   1   2  667.33   36.30
  -3  -1   2    6.80    0.80
   3  -1  -2   11.00    1.00
  -3  -1   2    8.20    0.70
   3  -1  -2    8.40    1.10
  -3  -1   2   10.10    0.80
  -3   1   2    6.30    1.00
  -3   1   2    6.90    1.10
  -1  -1   2 3774.52  234.68
   1  -1  -2 4131.69  237.68
  -1   1   2 4086.59  237.68
   1   1  -2 4361.76  234.68
   1  -1   2   58.89    4.00
  -1  -1  -2   58.09    3.90
  -1  -1  -2   55.69    3.70
   1  -1   2   51.49    3.60
  -1  -1  -2   51.29    3.90
   1  -1   2   58.29    3.60
  -1   1  -2   53.69    3.30
   1   1   2   53.89    3.90
   1   1   2   53.29    3.80
  -1   1  -2   45.60    3.20
  -1   1  -2   47.80    3.50
   1   1   2   52.99    3.80
  -3  -1  -2   94.89    6.20
  -3  -1  -2   97.79    6.40
   3  -1   2  100.59    6.30
  -3  -1  -2   84.99    6.60
   3  -1   2  103.59    6.60
   3  -1   2   83.59    6.20
   3   1   2   99.19    6.30
   3   1   2   95.99    6.60
  -3   1  -2   97.59    6.30
  -3   1  -2  101.79    6.20
   3   1   2   98.49    6.40
  -3   1  -2   87.69    6.50
   5  -1   2   43.50    3.40
  -5  -1  -2   40.60    3.70
   5  -1   2   40.10    3.50
  -5  -1  -2   33.30    3.20
   5  -1   2   43.50    3.50
  -5  -1  -2   41.60    3.30
  -5   1  -2   34.20    3.20
   5   1   2   37.30    3.20
  -5   1  -2   42.80    3.30
  -5   1  -2   32.90    3.30
   5   1   2   40.20    3.30
   5   1   2   44.50    3.70
   7  -1   2 1757.92  100.99
  -7  -1  -2 1783.32  101.09
  -7  -1  -2 1726.93  101.39
   7  -1   2 1862.41  101.19
   7  -1   2 1710.63  100.99
  -7   1  -2 1732.33  100.79
  -7   1  -2 1726.03  101.09
  -7   1  -2 1860.51  101.19
   7   1   2 1891.41  101.09
   7   1   2 1654.93  100.69
   7   1   2 1602.14  101.19
  -9  -1  -2  249.58   15.60
  -9  -1  -2  232.98   16.10
   9  -1   2  235.28   15.80
   9  -1   2  260.47   16.00
   9  -1   2  269.57   16.10
  -9  -1  -2  249.88   15.90
  -9   1  -2  245.28   15.90
   9   1   2  260.27   15.90
   9   1   2  236.88   16.00
  -9   1  -2  260.97   15.80
  -9   1  -2  244.98   15.90
   9   1   2  229.18   15.50
 -11  -1  -2  180.18   12.50
 -11  -1  -2  184.88   12.30
 -11  -1  -2  181.58   11.80
  11  -1   2  166.98   12.10
  11  -1   2  199.98   12.30
  11   1   2  154.48   11.70
  11   1   2  190.88   12.20
 -11   1  -2  179.88   12.20
 -11   1  -2  163.38   12.10
  11   1   2  177.78   12.30
 -13  -1  -2  389.86   22.40
  13  -1   2  312.27   22.30
 -13  -1  -2  328.27   22.40
  13  -1   2  374.16   22.50
  13  -1   2  381.26   22.80
 -13  -1  -2  344.77   22.70
  13   1   2  365.06   23.50
 -13   1  -2  368.86   22.40
 -13   1  -2  349.96   22.60
  13   1   2  330.17   22.10
  13   1   2  386.56   22.80
 -13   1  -2  319.77   22.30
 -15  -1  -2  560.84   38.30
 -15  -1  -2  677.03   38.30
  15  -1   2  675.63   38.40
 -15  -1  -2  563.64   38.20
  15  -1   2  674.13   38.70
  15  -1   2  576.84   38.10
  15   1   2  662.33   38.50
  15   1   2  581.14   37.90
 -15   1  -2  615.44   38.50
 -15   1  -2  597.64   38.20
  15   1   2  646.24   38.50
 -15   1  -2  693.23   38.30
  17  -1   2 3273.57  186.78
  17  -1   2 3416.96  187.28
  17  -1   2 2908.91  186.58
 -17  -1  -2 3136.69  187.08
 -17  -1  -2 3271.77  191.48
 -17  -1  -2 3317.27  186.78
 -17   1  -2 3393.66  186.78
  17   1   2 3277.37  186.98
  17   1   2 3529.95  187.38
 -17   1  -2 3082.19  186.78
 -17   1  -2 3068.99  187.08
  19  -1   2  126.09   10.00
  19  -1   2  115.79    9.60
 -19  -1  -2  109.69    9.60
 -19  -1  -2  101.79    9.50
  19  -1   2  130.69    9.80
 -19  -1  -2  126.79    9.70
  19   1   2  103.49    9.30
  19   1   2  137.39   10.30
 -19   1  -2   97.09    9.20
 -19   1  -2  130.59    9.80
 -19   1  -2   82.39    9.80
  19   1   2  131.29    9.90
  21  -1   2  482.55   29.10
 -21  -1  -2  439.26   28.30
 -21  -1  -2  386.26   28.10
  21  -1   2  475.95   28.50
 -21  -1  -2  401.86   29.90
  21   1   2  458.15   28.50
 -21   1  -2  489.95   28.70
 -21   1  -2  427.76   28.80
  21   1   2  371.66   27.70
 -21   1  -2  407.16   28.20
  21   1   2  465.35   28.80
  23  -1   2  121.79   10.40
  23  -1   2  120.09   10.80
 -23  -1  -2  110.19   10.30
 -23  -1  -2  124.09   10.60
 -23  -1  -2  139.69   11.20
  23   1   2  132.29   11.00
 -23   1  -2  132.59   10.60
  23   1   2  128.79   10.60
 -23   1  -2  118.49   10.40
 -23   1  -2  102.89   10.50
 -25  -1  -2  213.08   16.70
  25  -1   2  225.38   16.50
 -25  -1  -2  184.78   16.40
  25  -1   2  248.58   17.40
 -25  -1  -2  237.08   16.90
 -25   1  -2  228.38   16.80
  25   1   2  217.88   16.70
  25   1   2  220.88   16.40
 -25   1  -2  216.48   17.00
 -27  -1  -2 1734.73   99.39
 -27  -1  -2 1693.03   98.99
 -27  -1  -2 1507.75   99.09
  27  -1   2 1720.33  104.19
  27  -1   2 1660.63   99.19
  27  -1   2 1651.53   98.89
 -27   1  -2 1748.23   99.09
  27   1   2 1721.63   99.19
 -27   1  -2 1577.04   99.39
 -27   1  -2 1723.33   98.79
  27   1   2 1590.34   98.49
  27   1   2 1606.24   98.49
  29  -1   2  141.19   13.60
  29  -1   2  116.59   10.80
  29  -1   2  117.29   12.40
 -29  -1  -2  125.89   11.40
 -29  -1  -2  115.89   11.60
 -29  -1  -2  132.99   11.70
 -29   1  -2  127.39   11.30
 -29   1  -2  119.29   11.80
  29   1   2  123.09   11.10
  29   1   2  122.19   11.00
  29   1   2  110.99   11.20
 -31  -1  -2  390.96   32.00
  31  -1   2  376.96   26.70
 -31  -1  -2  346.87   26.40
 -31  -1  -2  412.16   26.90
  31  -1   2  343.87   25.60
  31   1   2  374.86   26.00
 -31   1  -2  353.66   27.00
 -31   1  -2  376.36   26.30
 -31   1  -2  389.16   26.30
  34  -2  -2  672.33   45.40
 -34  -2   2  804.82   46.50
 -34  -2   2  695.23   45.90
 -34  -2   2  694.03   44.60
  34  -2  -2  673.43   43.20
  34   2  -2  638.94   43.70
 -34   2   2  752.42   46.10
  32  -2  -2   99.29   10.10
 -32  -2   2   92.59    9.90
 -32  -2   2  120.99   11.30
  32  -2  -2  109.29    9.00
  32  -2  -2   94.59   10.10
 -32  -2   2  100.19    9.70
 -32   2   2   97.39   10.80
  32   2  -2  101.89   10.00
  32   2  -2   95.19    9.10
 -32   2   2  114.79   11.20
 -30  -2   2  897.91   56.19
 -30  -2   2  898.01   57.09
 -30  -2   2  982.30   57.19
  30  -2  -2  933.51   57.09
  30  -2  -2  773.62   56.99
  30  -2  -2  913.71   54.99
  30   2  -2  952.20   56.79
 -30   2   2  970.70   57.89
  28  -2  -2   31.20    4.40
  28  -2  -2   27.80    5.50
 -28  -2   2   26.00    5.20
 -28  -2   2   26.10    5.00
 -28  -2   2   31.90    5.40
  28   2  -2   25.50    4.40
 -28   2   2   33.30    6.00
  28   2  -2   28.50    5.20
 -26  -2   2   43.80    5.40
 -26  -2   2   40.40    6.20
 -26  -2   2   47.60    6.10
  26  -2  -2   43.50    5.40
  26  -2  -2   42.00    6.30
  26  -2  -2   49.60    4.90
 -26   2   2   38.20    6.30
  26   2  -2   39.30    4.90
  26   2  -2   42.00    5.40
  24  -2  -2  412.06   25.90
  24  -2  -2  418.56   27.10
 -24  -2   2  376.96   26.70
  24  -2  -2  422.76   27.60
 -24  -2   2  400.66   27.20
 -24  -2   2  367.36   27.00
 -24   2   2  491.35   28.30
  24   2  -2  409.66   26.40
 -24   2   2  402.96   27.70
  24   2  -2  455.05   27.40
  22  -2  -2   13.70    3.10
 -22  -2   2   12.90    3.10
  22  -2  -2   13.80    2.60
  22  -2  -2   17.50    3.60
 -22  -2   2   20.80    3.80
 -22  -2   2    9.50    2.60
 -22   2   2    8.60    2.90
  22   2  -2   11.20    2.80
  22   2  -2   12.30    2.70
 -22   2   2   13.70    3.30
  20  -2  -2 1467.55   99.19
  20  -2  -2 1903.81  100.29
 -20  -2   2 1652.73   99.69
 -20  -2   2 1473.55   99.19
  20  -2  -2 1701.43   98.69
 -20  -2   2 1817.72  100.09
  20   2  -2 1707.63   99.09
  20   2  -2 1809.92   99.69
 -20   2   2 1667.93  100.19
 -20   2   2 1869.61  100.39
 -18  -2   2  316.47   19.80
  18  -2  -2  322.17   19.00
  18  -2  -2  325.17   20.20
 -18  -2   2  317.37   20.10
  18  -2  -2  281.27   19.60
 -18  -2   2  304.97   20.00
 -18   2   2  280.17   20.00
  18   2  -2  313.67   19.70
 -18   2   2  285.77   20.20
  18   2  -2  302.87   19.40
  16  -2  -2  966.00   60.39
 -16  -2   2 1001.60   60.59
  16  -2  -2 1047.00   59.59
 -16  -2   2 1018.60   60.59
 -16  -2   2 1055.59   60.49
  16  -2  -2 1084.89   60.99
  16   2  -2 1037.30   60.19
 -16   2   2  951.50   60.79
 -16   2   2  997.60   60.89
  16   2  -2 1105.19   60.49
 -14  -2   2   20.20    2.60
 -14  -2   2   17.00    2.70
  14  -2  -2   14.10    2.50
  14  -2  -2   21.80    3.30
 -14  -2   2   16.90    2.80
  14  -2  -2   21.70    2.20
  14   2  -2   16.70    2.50
 -14   2   2   13.40    2.70
 -14   2   2   15.30    2.90
  14   2  -2   19.20    2.80
 -12  -2   2  798.02   48.00
  12  -2  -2  873.31   47.40
  12  -2  -2  780.42   48.00
  12  -2  -2  844.52   48.40
 -12  -2   2  734.43   47.90
 -12  -2   2  879.21   48.20
 -12   2   2  786.02   48.30
 -12   2   2  744.73   48.10
  12   2  -2  867.71   47.60
  12   2  -2  853.51   47.80
  10  -2  -2  907.21   49.10
 -10  -2   2  888.21   49.60
  10  -2  -2  905.21   49.99
 -10  -2   2  772.22   49.50
  10  -2  -2  871.91   49.80
  10   2  -2  890.71   49.40
 -10   2   2  760.72   50.59
 -10   2   2  766.72   49.80
  10   2  -2  869.21   49.20
   8  -2  -2   95.69    6.50
  -8  -2   2   86.89    6.00
   8  -2  -2   84.19    6.20
  -8  -2   2   93.89    6.10
   8   2  -2   81.99    5.70
  -8   2   2   84.09    6.40
  -8   2   2   72.49    6.20
   8   2  -2   86.69    5.70
   6  -2  -2 2285.87  129.19
   6  -2  -2 2453.75  129.39
  -6  -2   2 2033.50  128.79
  -4  -2   2 1079.89   56.79
   4  -2  -2 1036.20   57.29
   4  -2  -2 1048.50   57.19
  -4  -2   2  971.80   56.89
  -4  -2   2  922.81   56.79
  -4   2   2  878.01   57.19
  -4   2   2 1023.50   57.29
   4   2  -2 1019.00   56.59
   4   2  -2  979.30   56.49
  -4   2   2  912.11   57.19
   2  -2  -2 3906.91  251.77
  -2  -2   2 4255.57  249.28
   2   2  -2 4636.34  249.38
   0  -2   2   22.70    2.10
   0  -2  -2   26.40    2.40
   0  -2  -2   22.40    2.50
   0  -2   2   24.50    2.30
   0  -2  -2   23.60    2.40
   0  -2   2   21.20    2.10
   0  -2  -2   23.60    2.40
   0  -2  -2   24.30    2.50
   0   2   2   20.80    2.30
   0   2   2   23.70    2.40
   0   2  -2   21.50    2.10
   0   2   2   24.80    2.60
   0   2  -2   22.60    1.90
   0   2  -2   21.80    2.00
   2  -2   2  335.67   19.70
  -2  -2  -2  318.77   19.90
  -2  -2  -2  332.37   20.10
  -2  -2  -2  329.67   19.90
   2  -2   2  321.27   19.70
   2   2   2  347.17   20.00
   2   2   2  325.17   20.00
  -2   2  -2  331.17   19.40
  -2   2  -2  330.97   19.50
   2   2   2  280.37   19.70
  -2   2  -2  351.86   19.70
  -4  -2  -2 1122.49   59.09
  -4  -2  -2 1015.60   59.19
   4  -2   2 1015.00   58.79
   4  -2   2  966.20   58.79
   4  -2   2 1051.79   59.19
  -4  -2  -2 1045.90   58.99
   4   2   2 1102.79   59.09
   4   2   2  861.61   58.89
  -4   2  -2 1029.90   58.69
   4   2   2  884.81   58.89
   4   2   2 1030.30   58.89
  -4   2  -2 1095.89   58.59
  -4   2  -2  970.00   58.69
   6  -2   2  421.16   25.20
   6  -2   2  429.46   25.30
  -6  -2  -2  382.66   25.40
  -6  -2  -2  422.76   25.20
  -6  -2  -2  418.96   25.30
   6  -2   2  431.96   25.40
   6   2   2  437.46   25.30
   6   2   2  408.16   25.10
  -6   2  -2  435.46   25.20
  -6   2  -2  401.06   25.10
   6   2   2  390.86   25.40
  -8  -2  -2 3639.64  231.68
   8   2   2 3997.70  230.28
  -8   2  -2 3828.02  229.28
 -10  -2  -2  333.57   24.20
  10  -2   2  428.16   24.30
 -10  -2  -2  348.47   23.90
  10  -2   2  409.26   24.20
 -10  -2  -2  420.86   24.00
  10  -2   2  399.26   24.30
 -10   2  -2  375.46   24.10
  10   2   2  387.56   24.00
  10   2   2  374.16   24.40
  10   2   2  385.56   23.90
 -10   2  -2  395.86   24.20
 -12  -2  -2 1223.78   79.39
  12  -2   2 1496.95   79.29
 -12  -2  -2 1289.17   79.19
  12  -2   2 1444.66   79.49
 -12  -2  -2 1383.56   78.99
  12  -2   2 1136.09   78.99
  12   2   2 1466.65   80.29
 -12   2  -2 1349.27   79.29
  12   2   2 1307.37   78.79
  12   2   2 1437.46   79.69
 -12   2  -2 1392.36   79.19
 -12   2  -2 1323.77   79.19
 -14  -2  -2    5.50    2.00
  14  -2   2    2.60    1.50
 -14  -2  -2    3.70    1.60
  14  -2   2    3.60    1.70
  14  -2   2    8.30    2.40
 -14  -2  -2    4.20    1.80
  14   2   2    6.80    2.10
 -14   2  -2    4.90    1.80
  14   2   2    6.40    2.10
 -14   2  -2    4.20    1.70
 -14   2  -2    3.40    1.60
  14   2   2    5.50    1.70
 -16  -2  -2   56.39    5.90
  16  -2   2   65.99    5.80
  16  -2   2   55.39    5.80
 -16  -2  -2   47.20    5.50
 -16  -2  -2   55.59    5.60
  16  -2   2   63.89    6.10
  16   2   2   50.09    5.20
  16   2   2   56.79    5.90
 -16   2  -2   62.89    5.80
 -16   2  -2   51.49    5.80
  16   2   2   54.69    5.70
 -16   2  -2   53.59    5.80
  18  -2   2  990.60   54.49
  18  -2   2  868.31   53.99
 -18  -2  -2  978.80   53.99
 -18  -2  -2  841.52   54.19
 -18  -2  -2  854.41   53.99
  18  -2   2  873.11   53.49
  18   2   2  911.81   53.89
 -18   2  -2  838.02   53.69
  18   2   2  913.31   54.09
  18   2   2  788.22   53.19
 -18   2  -2  902.41   54.39
 -18   2  -2  925.21   53.69
 -20  -2  -2   36.10    4.80
  20  -2   2   29.50    4.70
 -20  -2  -2   32.50    5.40
  20  -2   2   37.10    5.80
 -20  -2  -2   41.80    6.20
 -20   2  -2   32.70    5.20
  20   2   2   34.70    5.30
 -20   2  -2   32.00    5.30
  20   2   2   32.90    5.20
 -20   2  -2   37.00    4.90
  20   2   2   32.80    4.40
  22  -2   2  777.62   47.30
  22  -2   2  770.42   47.70
 -22  -2  -2  852.11   47.90
 -22  -2  -2  782.12   47.90
 -22  -2  -2  723.03   47.60
 -22   2  -2  806.02   47.50
 -22   2  -2  786.92   48.20
  22   2   2  633.94   46.60
  22   2   2  783.72   47.70
 -22   2  -2  767.12   47.60
  22   2   2  763.92   47.50
  24  -2   2  132.89   11.40
 -24  -2  -2  135.29   11.20
 -24  -2  -2  127.79   11.30
 -24  -2  -2  106.69   10.80
  24  -2   2  138.89   11.10
  24   2   2  122.39   11.00
 -24   2  -2  126.29   11.10
 -24   2  -2  124.89   10.90
 -24   2  -2  122.89   11.40
  26  -2   2  583.84   38.30
  26  -2   2  570.34   38.10
 -26  -2  -2  641.84   40.60
 -26  -2  -2  590.74   38.20
  26  -2   2  588.24   43.30
 -26  -2  -2  579.94   38.60
 -26   2  -2  623.44   38.30
  26   2   2  561.34   38.00
 -26   2  -2  571.94   38.80
 -26   2  -2  638.44   38.10
  26   2   2  572.84   37.80
  26   2   2  554.84   37.70
  28  -2   2    6.70    2.90
 -28  -2  -2   11.00    3.60
  28  -2   2    8.20    4.50
  28  -2   2    5.30    3.50
 -28  -2  -2    6.20    3.30
 -28  -2  -2   10.70    3.80
  28   2   2    7.00    3.40
 -28   2  -2   12.90    4.10
  28   2   2   10.60    3.40
 -28   2  -2   13.30    3.80
  28   2   2    1.10    2.40
 -28   2  -2    9.60    3.90
  30  -2   2  112.69   11.10
  30  -2   2  120.99   11.70
 -30  -2  -2  120.19   11.60
 -30  -2  -2  111.49   11.90
 -30   2  -2  128.89   11.50
  30   2   2  115.39   11.20
  30   2   2  130.29   11.90
 -30   2  -2  127.39   12.20
 -30   2  -2  124.49   11.40
 -31  -3   2   -2.90    2.30
  31  -3  -2    0.90    2.90
 -31  -3   2    5.70    3.00
  31  -3  -2    5.50    2.00
 -31  -3   2   -1.60    2.00
 -31   3   2   -1.50    3.00
  31   3  -2    7.20    3.00
 -31   3   2    8.40    3.70
  29  -3  -2  670.63   44.40
  29  -3  -2  677.53   44.80
 -29  -3   2  748.83   45.10
  29  -3  -2  674.13   42.70
 -29  -3   2  764.12   44.90
 -29  -3   2  688.73   44.80
  29   3  -2  643.04   45.70
 -29   3   2  761.72   45.70
 -29   3   2  670.33   45.30
  27  -3  -2  455.85   31.20
 -27  -3   2  463.65   30.40
  27  -3  -2  457.05   30.40
 -27  -3   2  411.06   29.70
 -27  -3   2  465.45   30.50
  27  -3  -2  451.15   28.60
 -27   3   2  497.45   31.10
  27   3  -2  417.06   28.70
  27   3  -2  441.56   29.70
 -27   3   2  473.25   31.20
  25  -3  -2  985.20   60.19
 -25  -3   2  999.50   61.79
  25  -3  -2 1034.80   62.29
 -25  -3   2 1006.40   67.39
 -25  -3   2 1011.60   62.09
  25   3  -2  949.60   60.59
  25   3  -2 1046.20   61.59
 -25   3   2 1141.79   62.89
 -25   3   2  990.00   62.59
 -23  -3   2   93.59    8.50
 -23  -3   2   90.59    8.40
  23  -3  -2   98.79    9.00
 -23  -3   2   84.59    8.50
  23  -3  -2   89.69    7.40
  23  -3  -2   99.69    8.60
 -23   3   2   79.99    8.50
 -23   3   2   90.39    8.80
  23   3  -2   92.69    8.20
  23   3  -2   96.49    8.10
  23   3  -2   85.59    7.70
  21  -3  -2  446.36   30.00
 -21  -3   2  495.55   30.40
 -21  -3   2  458.15   30.10
  21  -3  -2  466.15   29.00
  21  -3  -2  490.25   30.60
 -21  -3   2  462.85   30.20
 -21   3   2  402.26   30.30
 -21   3   2  527.45   31.00
  21   3  -2  473.35   29.50
  21   3  -2  514.25   30.20
  19  -3  -2   89.59    8.20
  19  -3  -2  103.49    8.90
 -19  -3   2   97.69    8.50
 -19  -3   2  104.99    8.60
 -19  -3   2  109.79    8.80
  19  -3  -2   96.19    7.50
  19   3  -2   92.79    7.80
  19   3  -2  116.29    8.20
  19   3  -2  108.79    8.40
 -19   3   2  110.89    9.10
 -19   3   2   88.69    8.60
  17  -3  -2    5.00    1.70
  17  -3  -2    5.80    2.20
 -17  -3   2    4.50    1.80
  17  -3  -2    4.40    1.70
 -17  -3   2    5.20    1.90
 -17  -3   2    4.50    1.90
  17   3  -2    3.10    1.50
  17   3  -2    5.20    1.60
  17   3  -2    4.90    1.70
 -17   3   2    4.30    1.90
 -17   3   2    5.50    2.10
  15  -3  -2  892.61   49.30
  15  -3  -2  841.32   51.69
 -15  -3   2  744.23   49.90
 -15  -3   2  887.41   50.19
 -15  -3   2  835.32   49.99
  15   3  -2  850.61   49.50
 -15   3   2  864.31   50.49
  15   3  -2  842.12   49.80
  15   3  -2  856.01   49.40
 -15   3   2  763.32   50.19
 -13  -3   2  162.78   11.80
 -13  -3   2  162.18   12.00
  13  -3  -2  192.78   11.50
  13  -3  -2  170.98   12.10
 -13  -3   2  166.78   11.90
  13  -3  -2  183.08   12.50
 -13   3   2  172.58   12.30
  13   3  -2  172.98   11.70
 -13   3   2  166.68   12.30
  13   3  -2  176.28   11.50
 -11  -3   2 2707.13  166.08
  11  -3  -2 3192.28  166.98
 -11  -3   2 2790.12  166.18
  11  -3  -2 2870.61  166.48
  11   3  -2 3007.10  165.78
 -11   3   2 2571.14  166.48
 -11   3   2 2741.13  166.68
  11   3  -2 3197.78  166.28
  11   3  -2 3018.80  165.78
   9  -3  -2  470.45   25.60
  -9  -3   2  416.56   25.30
  -9  -3   2  383.66   24.70
   9  -3  -2  414.26   25.10
  -9   3   2  406.46   25.30
   9   3  -2  439.06   24.50
  -9   3   2  347.47   25.00
   9   3  -2  393.56   24.30
  -9   3   2  395.66   25.20
   7  -3  -2 1750.22   93.69
   7  -3  -2 1576.94   93.29
  -7  -3   2 1570.54   93.09
  -7  -3   2 1597.74   93.09
  -7  -3   2 1772.22   93.19
  -7   3   2 1530.55   93.49
  -7   3   2 1551.94   93.49
  -7   3   2 1467.05   93.39
   7   3  -2 1670.93   92.59
   7   3  -2 1652.13   92.69
  -5  -3   2   13.90    2.20
   5  -3  -2   16.20    2.60
  -5  -3   2   15.70    2.30
  -5  -3   2   14.00    2.20
  -5  -3   2   14.10    2.20
   5  -3  -2   12.80    2.30
  -5   3   2   14.10    2.40
  -5   3   2   17.20    2.70
   5   3  -2   16.60    1.90
   5   3  -2   15.90    1.80
  -5   3   2   10.80    2.20
  -3  -3   2  138.39    9.50
   3  -3  -2  145.99    9.90
  -3  -3   2  135.79    9.40
  -3  -3   2  139.89    9.60
   3  -3  -2  141.29   10.00
  -3  -3   2  137.09    9.60
   3  -3  -2  158.68   10.20
   3   3  -2  144.99    9.20
  -3   3   2  147.19   10.00
   3   3  -2  159.38    9.40
  -3   3   2  137.79    9.90
   1  -3  -2 2938.31  164.78
  -1  -3   2 2824.22  164.28
  -1  -3   2 3085.79  164.58
   1  -3  -2 2906.41  164.68
  -1  -3   2 2833.12  164.28
  -1  -3   2 2738.93  164.28
   1  -3  -2 3110.59  164.78
  -1   3   2 2865.31  164.78
  -1   3   2 2496.85  164.38
   1   3  -2 2947.51  164.08
  -1  -3  -2  700.63   42.30
  -1  -3  -2  693.93   42.30
  -1  -3  -2  743.73   42.50
   1  -3   2  754.62   42.10
  -1  -3  -2  808.92   42.60
  -1  -3  -2  721.13   42.30
   1  -3   2  659.13   41.90
   1  -3   2  754.72   42.20
   1   3   2  704.33   42.20
   1   3   2  667.13   42.20
  -1   3  -2  729.33   41.80
  -1   3  -2  731.83   41.60
  -1   3  -2  621.74   41.80
  -3  -3  -2 4192.98  248.38
   3  -3   2 3668.53  243.38
   3   3   2 4371.66  245.98
   5  -3   2  729.73   41.10
  -5  -3  -2  737.23   41.30
  -5  -3  -2  658.43   41.20
   5  -3   2  635.44   41.00
  -5  -3  -2  710.43   41.50
  -5   3  -2  573.84   40.60
  -5   3  -2  716.43   40.90
  -5   3  -2  710.83   40.70
   5   3   2  732.43   41.40
   5   3   2  727.63   41.30
   5   3   2  672.23   41.00
   7  -3   2 1592.14   87.29
   7  -3   2 1583.44   87.39
  -7  -3  -2 1321.67   87.19
  -7  -3  -2 1438.86   87.09
   7  -3   2 1415.76   87.09
  -7  -3  -2 1464.25   87.19
   7   3   2 1460.05   86.89
   7   3   2 1562.84   87.29
   7   3   2 1600.24   87.39
  -7   3  -2 1610.44   86.79
  -7   3  -2 1478.45   86.99
  -7   3  -2 1472.15   87.09
  -9  -3  -2  664.73   43.10
  -9  -3  -2  749.33   43.10
   9  -3   2  717.33   43.10
   9  -3   2  780.32   43.30
   9  -3   2  650.43   43.00
  -9  -3  -2  698.83   43.40
   9   3   2  807.12   43.60
   9   3   2  628.04   42.70
  -9   3  -2  610.84   42.70
   9   3   2  772.02   43.40
  -9   3  -2  754.32   43.00
  -9   3  -2  810.92   43.00
 -11  -3  -2   15.30    3.00
  11  -3   2   21.90    3.30
  11  -3   2   18.00    3.10
 -11  -3  -2   15.50    3.00
  11  -3   2   12.30    2.80
  11   3   2   15.00    3.20
  11   3   2   16.20    3.00
 -11   3  -2   17.30    3.10
 -11   3  -2   16.60    3.10
  13  -3   2 1566.44   87.49
 -13  -3  -2 1348.97   87.39
  13  -3   2 1553.04   87.79
 -13  -3  -2 1468.75   87.39
 -13  -3  -2 1429.16   87.89
  13  -3   2 1460.85   87.79
 -13   3  -2 1554.04   87.59
  13   3   2 1438.46   87.09
  13   3   2 1633.04   87.79
  15  -3   2  273.67   18.00
  15  -3   2  257.97   18.00
 -15  -3  -2  264.37   17.80
  15  -3   2  273.57   17.80
 -15  -3  -2  250.87   17.80
 -15  -3  -2  257.87   18.20
 -15   3  -2  255.77   17.70
 -15   3  -2  219.88   17.60
  15   3   2  279.67   18.30
  15   3   2  286.87   18.10
  17  -3   2 1506.25   83.69
  17  -3   2 1437.36   83.99
 -17  -3  -2 1512.45   83.89
 -17  -3  -2 1303.87   83.79
  17  -3   2 1368.46   83.99
 -17  -3  -2 1357.06   84.19
  17   3   2 1471.95   83.89
  17   3   2 1472.75   84.29
 -17   3  -2 1477.35   83.89
 -17   3  -2 1385.76   84.09
  17   3   2 1295.37   83.19
 -19  -3  -2    2.40    1.90
  19  -3   2    2.60    2.00
 -19  -3  -2    2.60    1.90
  19  -3   2    0.00    1.10
  19  -3   2    3.60    2.10
 -19  -3  -2    7.10    2.70
  19   3   2    3.40    2.00
  19   3   2    4.20    2.00
 -19   3  -2    3.60    2.10
  19   3   2    2.90    2.10
 -19   3  -2   -0.20    1.60
 -21  -3  -2  451.85   33.10
  21  -3   2  545.15   33.10
  21  -3   2  517.05   33.40
 -21  -3  -2  480.45   33.10
 -21   3  -2  528.55   33.00
  21   3   2  539.65   33.40
 -21   3  -2  489.35   33.50
  21   3   2  545.45   33.60
  23  -3   2   33.00    5.90
 -23  -3  -2   37.90    6.60
 -23  -3  -2   33.00    5.70
  23  -3   2   34.10    5.50
 -23  -3  -2   45.60    5.90
  23   3   2   40.20    5.30
  23   3   2   39.30    6.30
 -23   3  -2   41.90    6.60
  23   3   2   32.60    5.70
  25  -3   2    6.70    3.10
 -25  -3  -2    1.30    2.20
  25  -3   2    6.10    2.70
 -25  -3  -2    7.00    3.10
 -25  -3  -2    3.60    2.60
 -25   3  -2    4.40    2.70
  25   3   2    4.80    2.60
  25   3   2    5.90    2.80
  25   3   2    3.90    2.80
 -25   3  -2    9.90    3.60
 -27  -3  -2  435.36   30.40
 -27  -3  -2  458.85   30.30
  27  -3   2  455.55   30.40
  27  -3   2  428.96   29.40
 -27  -3  -2  438.06   30.50
 -27   3  -2  462.25   29.80
  27   3   2  452.65   30.20
  27   3   2  414.36   29.40
  27   3   2  416.86   29.50
 -27   3  -2  426.76   30.50
 -29  -3  -2   18.40    4.80
 -29  -3  -2   13.60    5.10
  29  -3   2   13.50    4.10
  29  -3   2   21.70    4.80
 -29   3  -2   10.70    4.10
 -29   3  -2    6.60    3.20
  29   3   2   16.30    4.90
  30  -4  -2  275.57   18.80
  30  -4  -2  288.57   21.10
 -30  -4   2  252.57   20.40
 -30  -4   2  273.47   20.80
  30   4  -2  255.07   19.00
 -30   4   2  304.87   21.70
  30   4  -2  247.78   18.90
 -30   4   2  284.77   21.80
  28  -4  -2  223.28   17.40
 -28  -4   2  221.68   17.30
 -28  -4   2  225.08   17.20
 -28  -4   2  209.38   16.90
  28  -4  -2  194.88   15.00
 -28   4   2  207.58   17.40
 -28   4   2  241.88   18.00
  28   4  -2  223.18   16.70
  28   4  -2  197.38   15.60
  26  -4  -2  237.48   16.70
  26  -4  -2  255.77   18.80
 -26  -4   2  243.58   18.60
 -26  -4   2  244.48   18.40
  26  -4  -2  236.78   18.20
  26   4  -2  244.38   17.30
  26   4  -2  239.78   17.10
 -26   4   2  257.97   19.30
  26   4  -2  241.78   18.00
 -26   4   2  264.57   19.20
 -24  -4   2    5.90    2.60
 -24  -4   2    2.70    2.60
  24  -4  -2    5.90    2.90
 -24  -4   2   -2.40    1.90
  24  -4  -2    0.30    1.20
 -24   4   2    0.40    2.10
  24   4  -2    2.40    2.00
  24   4  -2    2.70    1.80
 -24   4   2    1.40    2.10
  24   4  -2    2.40    1.90
 -22  -4   2   38.10    6.00
 -22  -4   2   45.10    5.70
 -22  -4   2   42.70    5.50
  22  -4  -2   47.60    6.00
  22  -4  -2   48.40    4.80
 -22   4   2   33.30    5.80
  22   4  -2   44.40    5.40
  22   4  -2   37.70    4.80
 -22   4   2   46.70    6.90
  22   4  -2   40.00    4.80
  20  -4  -2 1285.47   75.89
 -20  -4   2 1310.97   77.19
 -20  -4   2 1230.88   77.19
 -20  -4   2 1297.97   77.19
  20  -4  -2 1341.17   77.59
  20   4  -2 1304.27   76.79
  20   4  -2 1322.67   76.39
 -20   4   2 1399.26   77.89
 -20   4   2 1184.58   77.49
  20   4  -2 1278.47   76.19
 -18  -4   2 1608.14   92.79
 -18  -4   2 1561.04   92.99
  18  -4  -2 1519.65   92.69
  18  -4  -2 1616.44   93.09
 -18  -4   2 1561.14   92.59
  18  -4  -2 1614.84   91.69
 -18   4   2 1410.76   92.99
  18   4  -2 1502.75   91.69
  18   4  -2 1624.94   92.39
 -18   4   2 1708.83   93.49
  18   4  -2 1594.74   91.89
  16  -4  -2 1547.85   89.29
 -16  -4   2 1486.95   88.79
  16  -4  -2 1367.26   88.79
 -16  -4   2 1502.55   88.89
  16  -4  -2 1617.74   88.19
 -16  -4   2 1455.85   89.19
 -16   4   2 1610.44   89.59
 -16   4   2 1526.75   89.59
  16   4  -2 1475.75   87.99
  16   4  -2 1528.25   88.59
  16   4  -2 1533.15   88.09
 -14  -4   2  229.18   15.50
 -14  -4   2  213.18   15.60
  14  -4  -2  244.98   16.00
 -14  -4   2  196.28   15.10
  14  -4  -2  245.98   15.00
  14  -4  -2  197.38   15.20
 -14   4   2  242.68   16.00
  14   4  -2  239.98   14.90
  14   4  -2  230.38   14.70
 -14   4   2  214.58   15.70
  14   4  -2  230.28   15.20
 -14   4   2  203.48   15.60
 -12  -4   2    9.70    2.40
 -12  -4   2    7.50    2.10
  12  -4  -2    8.20    2.40
  12  -4  -2    7.90    2.20
  12   4  -2    9.10    1.90
 -12   4   2   10.90    2.70
 -12   4   2   12.60    2.90
 -12   4   2    9.60    2.50
  12   4  -2   12.80    2.60
  12   4  -2   15.40    2.60
  10  -4  -2  908.11   52.69
 -10  -4   2  878.51   53.29
 -10  -4   2  982.20   52.39
  10  -4  -2  776.32   52.19
  10   4  -2  957.70   51.69
  10   4  -2  894.71   51.49
 -10   4   2  881.11   52.69
 -10   4   2  775.52   52.29
  10   4  -2  949.21   52.09
 -10   4   2  773.52   52.29
   8  -4  -2  974.70   63.29
  -8  -4   2 1080.89   63.29
  -8  -4   2 1041.30   63.19
   8  -4  -2 1146.09   63.79
  -8  -4   2 1129.49   63.29
   8   4  -2 1117.09   62.69
   8   4  -2 1041.60   62.39
  -8   4   2 1042.20   63.59
  -8   4   2 1173.68   63.89
  -8   4   2 1010.60   63.49
  -6  -4   2 1376.06   84.69
   6  -4  -2 1237.28   85.69
  -6  -4   2 1636.04   84.89
  -6  -4   2 1412.26   84.59
  -6  -4   2 1336.17   84.49
   6  -4  -2 1564.34   85.29
  -6   4   2 1503.65   85.19
  -6   4   2 1518.05   85.19
   6   4  -2 1518.25   84.09
  -4  -4   2  524.65   34.40
  -4  -4   2  552.44   34.40
   4  -4  -2  521.35   34.70
  -4  -4   2  635.84   34.70
  -4  -4   2  605.24   34.70
   4  -4  -2  599.24   35.00
   4  -4  -2  601.14   35.00
   4   4  -2  588.54   33.90
  -4   4   2  479.45   34.40
  -4   4   2  619.44   35.20
  -2  -4   2  386.16   22.80
   2  -4  -2  382.66   23.20
   2  -4  -2  362.66   23.10
   2  -4  -2  401.46   23.40
  -2  -4   2  348.67   22.80
  -2  -4   2  377.76   22.80
  -2  -4   2  334.37   22.60
   2  -4  -2  303.77   22.70
   2   4  -2  387.96   22.20
  -2   4   2  340.97   22.80
  -2   4   2  386.76   23.20
   0  -4   2   13.70    2.60
   0  -4  -2   11.20    2.50
   0  -4  -2   14.20    2.70
   0  -4  -2   14.20    2.80
   0  -4  -2   12.70    2.50
   0  -4   2    8.60    2.10
   0  -4   2   10.30    2.10
   0   4  -2   10.80    2.10
   0   4  -2   12.10    2.00
   0   4   2   12.00    2.50
   0   4   2    6.60    1.80
  -2  -4  -2    4.50    1.80
  -2  -4  -2    4.70    1.70
  -2  -4  -2    5.20    1.90
   2  -4   2    6.40    1.70
  -2  -4  -2    8.20    2.00
   2  -4   2    5.30    1.70
   2   4   2    5.30    1.80
  -2   4  -2    3.20    1.30
   2   4   2    6.60    1.80
  -2   4  -2    5.80    1.50
  -2   4  -2    8.10    1.80
  -4  -4  -2   29.60    3.90
   4  -4   2   33.40    3.80
   4  -4   2   35.10    3.90
  -4  -4  -2   39.00    4.20
  -4  -4  -2   32.20    3.90
  -4  -4  -2   37.10    4.20
  -4   4  -2   28.60    5.30
   4   4   2   36.50    4.00
  -4   4  -2   37.50    3.80
  -4   4  -2   38.50    3.60
  -6  -4  -2   21.60    3.70
   6  -4   2   31.90    3.80
   6  -4   2   30.00    3.50
  -6  -4  -2   32.90    3.90
  -6  -4  -2   34.80    3.90
  -6   4  -2   23.00    3.10
  -6   4  -2   23.70    3.10
   6   4   2   24.60    3.80
  -6   4  -2   23.30    3.50
   6   4   2   27.90    3.60
   6   4   2   25.60    3.30
   8  -4   2  397.66   23.50
  -8  -4  -2  309.57   23.00
  -8  -4  -2  361.26   23.30
  -8  -4  -2  357.36   23.10
   8  -4   2  388.06   23.20
   8  -4   2  330.37   23.00
  -8   4  -2  328.27   22.80
   8   4   2  354.56   22.80
  -8   4  -2  376.36   22.90
   8   4   2  366.56   23.20
  -8   4  -2  365.46   22.60
   8   4   2  394.16   23.50
  10  -4   2  536.35   31.20
 -10  -4  -2  548.85   31.40
 -10  -4  -2  469.95   31.20
 -10  -4  -2  484.05   31.00
  10  -4   2  542.45   31.20
  10  -4   2  501.95   31.30
 -10   4  -2  489.35   30.90
  10   4   2  489.85   31.00
 -10   4  -2  478.35   30.40
  10   4   2  522.65   31.10
 -10   4  -2  486.45   30.70
  10   4   2  411.76   30.30
 -12  -4  -2 1390.16   76.69
 -12  -4  -2 1217.08   76.69
 -12  -4  -2 1281.17   76.69
  12  -4   2 1162.28   76.39
  12  -4   2 1383.96   76.59
  12  -4   2 1307.07   76.49
 -12   4  -2 1329.27   76.19
 -12   4  -2 1213.48   76.39
  12   4   2 1297.57   76.09
  12   4   2 1307.57   76.49
 -12   4  -2 1282.37   75.89
  12   4   2 1344.37   76.59
  14  -4   2  570.34   41.90
  14  -4   2  717.53   42.20
 -14  -4  -2  752.62   42.50
  14  -4   2  710.83   42.40
 -14  -4  -2  677.33   42.40
  14   4   2  720.33   42.40
  14   4   2  667.83   41.70
 -14   4  -2  636.54   42.00
  14   4   2  752.12   42.60
 -14   4  -2  689.13   42.00
 -14   4  -2  652.03   41.60
 -16  -4  -2  214.68   14.40
  16  -4   2  208.88   14.20
 -16  -4  -2  155.68   13.50
  16  -4   2  175.48   14.10
  16  -4   2  173.28   14.00
 -16   4  -2  193.08   13.90
  16   4   2  184.18   13.50
  16   4   2  192.78   14.10
 -16   4  -2  160.68   13.60
  16   4   2  204.68   14.30
 -18  -4  -2  131.29   11.90
  18  -4   2  122.19   10.40
  18  -4   2  122.69   10.10
 -18  -4  -2  112.09   13.80
  18  -4   2  113.59   10.40
 -18   4  -2  115.09   10.40
  18   4   2  124.59   10.40
 -18   4  -2  118.39   10.20
  18   4   2  114.29   10.20
  20  -4   2  419.76   27.90
 -20  -4  -2  439.06   27.70
  20  -4   2  411.26   27.50
 -20  -4  -2  377.46   27.30
  20  -4   2  394.96   26.80
 -20  -4  -2  426.26   28.30
  20   4   2  411.06   27.20
 -20   4  -2  376.96   27.30
 -20   4  -2  392.36   27.00
  20   4   2  406.96   27.20
  22  -4   2 1076.19   67.19
  22  -4   2 1113.99   67.99
  22  -4   2 1085.99   67.79
 -22  -4  -2 1186.48   67.79
 -22  -4  -2 1095.79   67.79
 -22  -4  -2 1113.29   68.29
  22   4   2 1078.59   66.99
 -22   4  -2 1110.69   67.99
 -22   4  -2 1100.49   67.19
  22   4   2 1066.49   67.39
  22   4   2 1163.28   67.69
  24  -4   2  667.83   43.20
 -24  -4  -2  644.84   43.40
 -24  -4  -2  661.63   43.30
  24  -4   2  699.13   42.80
 -24   4  -2  653.23   42.50
  24   4   2  646.84   42.30
  24   4   2  703.63   43.40
 -24   4  -2  682.73   43.70
  26  -4   2  285.37   21.40
  26  -4   2  281.77   20.50
 -26  -4  -2  290.87   21.40
 -26  -4  -2  253.87   21.00
 -26   4  -2  289.97   21.80
  26   4   2  278.47   21.10
 -26   4  -2  287.07   20.50
  27  -5  -2  483.65   30.80
 -27  -5   2  500.05   33.10
 -27  -5   2  481.45   32.70
  27   5  -2  466.15   31.10
 -27   5   2  480.05   33.50
  25  -5  -2  177.88   13.20
 -25  -5   2  176.78   14.60
  25  -5  -2  178.38   14.90
 -25  -5   2  170.68   14.60
  25   5  -2  168.18   13.40
  25   5  -2  166.88   13.20
  25   5  -2  178.38   14.10
 -25   5   2  190.98   15.40
 -25   5   2  199.08   15.60
  23  -5  -2   60.09    7.00
 -23  -5   2   65.49    7.50
 -23  -5   2   44.20    7.00
  23  -5  -2   54.99    5.70
  23  -5  -2   51.49    7.60
 -23  -5   2   54.09    6.60
  23   5  -2   45.10    5.50
 -23   5   2   50.69    6.70
  23   5  -2   46.50    5.50
 -23   5   2   42.50    7.30
  23   5  -2   42.90    6.40
  21  -5  -2    7.90    3.20
 -21  -5   2   18.00    4.10
 -21  -5   2   16.00    3.70
  21  -5  -2   16.60    3.40
  21  -5  -2   15.40    3.70
 -21  -5   2   12.10    3.50
 -21   5   2   17.20    4.40
  21   5  -2   15.10    3.60
  21   5  -2   18.80    3.60
 -21   5   2    9.90    3.50
  21   5  -2   15.70    3.20
 -21   5   2   17.20    4.10
 -19  -5   2    7.70    2.80
  19  -5  -2   10.60    2.60
 -19  -5   2   12.20    3.50
 -19  -5   2    9.10    3.00
  19  -5  -2   11.70    3.40
  19   5  -2   12.80    3.10
 -19   5   2    9.90    3.30
 -19   5   2    6.50    2.80
  19   5  -2   10.90    2.70
  19   5  -2    9.40    2.50
 -17  -5   2   38.80    5.90
 -17  -5   2   56.09    6.00
 -17  -5   2   49.80    6.20
  17  -5  -2   53.69    5.30
  17  -5  -2   50.39    6.00
  17   5  -2   50.29    5.40
 -17   5   2   44.80    5.80
 -17   5   2   37.90    6.20
  17   5  -2   42.20    4.90
  17   5  -2   45.70    4.90
 -15  -5   2    7.60    2.60
 -15  -5   2   -0.30    1.70
 -15  -5   2    0.60    1.40
  15  -5  -2    0.80    1.70
  15  -5  -2    0.00    1.20
 -15   5   2    0.60    1.00
  15   5  -2    1.60    1.60
 -15   5   2    0.80    1.60
 -15   5   2    1.60    1.90
  15   5  -2    0.40    1.30
  15   5  -2    2.20    1.70
 -13  -5   2   53.59    5.60
  13  -5  -2   45.10    5.20
 -13  -5   2   56.39    6.00
 -13  -5   2   49.40    5.60
  13  -5  -2   59.79    6.10
  13   5  -2   47.70    5.10
 -13   5   2   39.60    5.20
  13   5  -2   47.60    4.80
 -13   5   2   46.00    5.80
 -13   5   2   53.49    5.50
  13   5  -2   39.30    4.40
 -11  -5   2  107.69    8.70
 -11  -5   2  103.99    8.70
 -11  -5   2  113.49    8.90
  11  -5  -2  106.29    8.90
  11  -5  -2  110.69    9.20
 -11   5   2   80.29    8.40
  11   5  -2  103.69    7.80
  11   5  -2  108.29    8.10
 -11   5   2   90.79    8.50
 -11   5   2  106.69    9.20
  -9  -5   2  573.54   36.00
   9  -5  -2  604.34   36.70
   9  -5  -2  528.55   36.10
  -9  -5   2  632.74   36.30
  -9  -5   2  602.94   36.20
  -9   5   2  531.35   37.00
   9   5  -2  583.54   35.10
  -9   5   2  604.74   36.60
   9   5  -2  612.44   35.50
  -9   5   2  565.14   36.20
  -7  -5   2  397.36   25.90
   7  -5  -2  443.06   26.70
  -7  -5   2  417.26   26.10
   7  -5  -2  389.56   26.30
  -7  -5   2  382.76   26.00
   7  -5  -2  397.96   26.30
  -7  -5   2  386.46   26.00
  -7   5   2  406.76   26.20
  -7   5   2  429.46   26.60
   7   5  -2  418.36   25.20
   7   5  -2  440.16   25.50
   5  -5  -2  494.35   31.10
  -5  -5   2  455.85   30.70
  -5  -5   2  518.95   30.70
  -5  -5   2  495.05   30.90
  -5  -5   2  468.05   30.70
   5  -5  -2  540.15   31.40
   5  -5  -2  466.65   31.00
   5   5  -2  497.55   29.90
  -5   5   2  525.55   31.30
  -5   5   2  458.35   30.70
   5   5  -2  513.35   30.20
   3  -5  -2    7.00    2.40
  -3  -5   2    3.60    1.80
  -3  -5   2    6.30    2.00
  -3  -5   2    7.80    2.30
  -3  -5   2    7.30    2.20
   3  -5  -2    9.20    2.50
   3  -5  -2    4.10    1.70
  -3   5   2    4.00    1.70
  -3   5   2    6.30    2.30
   3   5  -2    5.90    1.80
   3   5  -2    4.80    1.50
  -1  -5   2  281.07   20.10
  -1  -5   2  296.47   20.40
   1  -5  -2  266.37   20.40
  -1  -5   2  327.47   20.60
   1  -5  -2  356.16   21.20
   1  -5  -2  308.17   20.70
  -1  -5   2  299.67   20.50
   1  -5  -2  339.27   21.10
  -1   5   2  302.77   20.40
   1   5  -2  316.07   19.90
  -1   5   2  340.17   20.90
   1   5  -2  321.67   19.60
  -1  -5  -2 1560.44   89.59
   1  -5   2 1393.76   89.19
  -1  -5  -2 1527.05   89.89
  -1  -5  -2 1436.26   89.59
  -1  -5  -2 1689.43   90.19
  -1  -5  -2 1602.14   89.89
   1  -5   2 1612.84   89.59
   1  -5   2 1514.45   89.59
   1  -5   2 1453.85   89.49
   1   5   2 1486.05   89.39
  -1   5  -2 1473.25   88.79
  -1   5  -2 1557.74   88.69
   1   5   2 1561.34   89.69
  -3  -5  -2 1240.58   69.49
   3  -5   2 1021.90   68.79
  -3  -5  -2 1061.19   69.09
   3  -5   2 1185.18   68.99
  -3  -5  -2 1193.08   69.39
  -3  -5  -2 1174.78   69.29
  -3   5  -2 1195.78   68.29
   3   5   2 1209.28   68.99
  -3   5  -2 1126.49   68.39
   3   5   2 1256.47   69.39
   5  -5   2  971.80   62.99
  -5  -5  -2 1002.50   63.19
  -5  -5  -2 1046.30   63.19
  -5  -5  -2 1162.98   63.69
  -5  -5  -2 1149.08   63.59
   5  -5   2 1093.09   63.09
   5   5   2 1107.19   63.19
  -5   5  -2 1066.79   62.29
  -5   5  -2  911.71   62.49
  -5   5  -2 1083.09   62.69
   5   5   2 1050.69   62.69
  -7  -5  -2   10.20    2.90
  -7  -5  -2    8.10    2.60
   7  -5   2   11.60    3.10
   7  -5   2   14.00    3.00
  -7  -5  -2    8.90    2.80
  -7  -5  -2   13.30    3.00
  -7   5  -2   15.50    3.10
   7   5   2   10.90    2.70
  -7   5  -2   14.70    3.00
   7   5   2   15.70    3.40
  -7   5  -2   13.50    2.60
  -9  -5  -2  166.18   12.40
   9  -5   2  156.88   12.00
  -9  -5  -2  155.68   12.20
  -9  -5  -2  138.89   11.90
   9  -5   2  134.79   11.80
   9  -5   2  159.38   12.10
   9   5   2  177.18   12.40
   9   5   2  157.98   11.60
  -9   5  -2  154.38   11.70
  -9   5  -2  160.08   11.50
   9   5   2  166.78   12.30
  -9   5  -2  157.38   11.90
  11  -5   2  685.53   44.20
 -11  -5  -2  787.22   44.60
 -11  -5  -2  670.73   44.00
  11  -5   2  729.33   44.10
  11  -5   2  745.23   44.20
 -11   5  -2  639.34   43.50
 -11   5  -2  718.23   43.70
  11   5   2  743.53   44.20
  11   5   2  727.73   44.00
  11   5   2  704.63   43.50
 -11   5  -2  706.53   43.30
  13  -5   2  394.86   25.70
  13  -5   2  384.26   25.40
 -13  -5  -2  330.97   26.60
 -13  -5  -2  393.16   26.80
  13  -5   2  381.26   25.90
  13   5   2  408.86   25.70
 -13   5  -2  386.36   24.90
  13   5   2  410.06   25.90
 -13   5  -2  403.56   25.40
 -13   5  -2  356.66   25.30
 -15  -5  -2  474.25   28.70
  15  -5   2  437.36   28.00
  15  -5   2  426.56   29.60
 -15  -5  -2  426.86   28.20
  15  -5   2  457.45   28.70
 -15   5  -2  411.36   27.60
 -15   5  -2  378.86   27.00
 -15   5  -2  420.36   28.00
  15   5   2  407.36   28.10
  15   5   2  423.76   28.10
  17  -5   2    5.50    2.70
  17  -5   2    6.80    3.00
 -17  -5  -2    6.00    2.90
 -17  -5  -2    3.40    3.50
  17  -5   2   12.10    3.30
 -17  -5  -2    2.10    2.50
  17   5   2    6.80    2.60
  17   5   2    5.60    2.90
  17   5   2    7.20    2.80
 -17   5  -2    7.90    2.90
 -17   5  -2   14.00    3.80
  19  -5   2    8.00    2.80
  19  -5   2    7.60    3.00
 -19  -5  -2    6.00    2.90
 -19  -5  -2    8.70    3.50
 -19  -5  -2   12.80    3.60
  19  -5   2    9.50    3.40
  19   5   2    4.80    3.00
 -19   5  -2    4.90    2.80
 -19   5  -2    4.70    2.70
  19   5   2    5.00    2.80
  19   5   2    4.00    2.30
  21  -5   2    6.60    2.90
 -21  -5  -2    5.40    3.10
  21  -5   2    1.10    2.60
 -21  -5  -2    6.40    3.30
 -21   5  -2   11.60    3.30
  21   5   2    4.00    2.90
  21   5   2    3.50    2.60
  21   5   2   13.20    3.50
 -21   5  -2    3.70    2.70
 -21   5  -2    7.70    3.70
  23  -5   2   11.70    3.80
 -23  -5  -2   15.20    4.30
 -23  -5  -2   17.10    4.50
  23  -5   2   10.80    3.50
  23   5   2   12.50    4.20
  23   5   2   17.50    4.30
 -23   5  -2   15.90    4.10
 -23   5  -2   12.10    3.60
  22  -6  -2   56.09    8.20
 -22  -6   2   50.39    7.80
  22  -6  -2   63.19    8.30
 -22  -6   2   51.39    6.80
  22   6  -2   49.00    5.80
 -22   6   2   52.39    8.10
 -22   6   2   50.79    7.80
  20  -6  -2   25.50    6.00
  20  -6  -2   30.50    4.70
 -20  -6   2   16.80    4.50
 -20  -6   2   28.60    5.20
 -20   6   2   34.40    6.00
  20   6  -2   14.60    4.00
 -20   6   2   38.10    6.50
  20   6  -2   28.50    4.40
  18  -6  -2  603.74   40.00
 -18  -6   2  650.53   40.30
  18  -6  -2  622.44   38.70
 -18  -6   2  627.04   39.90
 -18  -6   2  714.33   42.70
 -18   6   2  614.24   40.40
  18   6  -2  596.44   38.30
 -18   6   2  613.54   40.20
  18   6  -2  595.44   39.20
  18   6  -2  615.44   38.50
 -16  -6   2  173.08   13.90
 -16  -6   2  168.28   13.70
  16  -6  -2  157.68   13.90
  16  -6  -2  180.88   13.20
 -16  -6   2  186.28   14.60
  16  -6  -2  164.28   14.20
  16   6  -2  165.38   12.40
 -16   6   2  177.48   14.30
 -16   6   2  176.28   14.20
  16   6  -2  174.08   12.80
 -16   6   2  193.48   14.40
 -14  -6   2  246.98   17.80
 -14  -6   2  221.88   16.80
 -14  -6   2  252.37   17.40
  14  -6  -2  228.08   17.20
 -14  -6   2  242.28   17.10
  14  -6  -2  253.77   17.80
 -14   6   2  229.68   17.30
 -14   6   2  225.78   17.40
  14   6  -2  208.98   15.60
 -14   6   2  224.88   17.10
  14   6  -2  232.28   16.00
 -12  -6   2   73.49    7.10
 -12  -6   2   73.79    7.60
 -12  -6   2   57.19    6.80
  12  -6  -2   63.09    7.20
  12  -6  -2   60.89    7.30
 -12  -6   2   72.79    7.10
 -12   6   2   67.89    7.40
 -12   6   2   54.29    6.70
  12   6  -2   56.49    5.70
 -12   6   2   67.19    7.90
  12   6  -2   62.89    6.10
  10  -6  -2   68.09    8.00
  10  -6  -2   68.39    7.20
 -10  -6   2   54.79    6.40
  10  -6  -2   55.59    6.80
 -10  -6   2   59.09    6.50
 -10   6   2   64.39    6.80
  10   6  -2   67.59    5.90
 -10   6   2   64.89    7.20
  10   6  -2   61.39    6.00
  -8  -6   2  646.84   38.50
  -8  -6   2  584.54   38.40
   8  -6  -2  666.23   39.20
  -8  -6   2  574.14   38.30
  -8  -6   2  617.04   38.30
   8  -6  -2  608.54   38.80
  -8   6   2  644.64   38.90
   8   6  -2  600.34   37.40
   8   6  -2  585.74   37.00
  -6  -6   2  111.09    9.70
   6  -6  -2   98.49    9.50
   6  -6  -2  123.79   10.20
  -6  -6   2  122.79    9.80
  -6  -6   2  101.29    9.50
  -6  -6   2  117.29   10.60
   6   6  -2  112.49    9.00
   6   6  -2  120.29    8.80
  -4  -6   2  155.38   12.00
  -4  -6   2  156.08   12.20
  -4  -6   2  141.59   11.90
   4  -6  -2  153.18   12.30
   4  -6  -2  168.88   12.60
   4   6  -2  157.78   11.30
   4   6  -2  146.59   10.80
  -4   6   2  156.58   12.50
   2  -6  -2   46.10    7.20
  -2  -6   2   46.70    5.50
  -2  -6   2   64.09    7.00
  -2  -6   2   46.00    5.60
   2  -6  -2   57.09    6.40
  -2  -6   2   44.00    5.50
   2   6  -2   44.60    4.70
   2   6  -2   53.49    5.20
  -2   6   2   49.50    5.90
   0  -6   2    6.70    2.70
   0  -6  -2    6.10    2.60
   0  -6  -2    7.40    2.80
   0  -6   2    7.70    2.50
   0  -6   2    5.10    2.20
   0   6  -2    4.60    1.80
   0   6   2    6.50    2.40
   0   6  -2    1.40    1.60
  -2  -6  -2   56.39    6.30
  -2  -6  -2   64.09    6.70
   2  -6   2   53.39    6.70
   2  -6   2   61.59    6.30
   2  -6   2   58.29    6.30
   2   6   2   51.59    6.10
  -2   6  -2   45.70    5.20
  -2   6  -2   56.89    5.70
   4  -6   2   10.10    2.80
  -4  -6  -2    2.80    2.10
   4  -6   2    8.60    2.80
  -4  -6  -2    7.50    2.80
  -4  -6  -2    4.30    2.70
  -4   6  -2    4.40    2.10
   4   6   2    6.70    3.10
  -4   6  -2    6.70    2.00
  -6  -6  -2   78.39    7.70
   6  -6   2   78.49    7.70
  -6  -6  -2   78.89    7.90
  -6  -6  -2   68.89    7.40
   6  -6   2   80.19    7.80
  -6   6  -2   61.29    6.30
  -6   6  -2   74.59    6.90
   6   6   2   70.09    8.40
  -8  -6  -2    6.00    2.70
   8  -6   2    0.40    1.80
   8  -6   2    0.50    1.80
  -8  -6  -2    6.40    2.80
  -8  -6  -2    1.80    1.90
  -8  -6  -2    3.50    2.40
  -8   6  -2   -0.40    1.40
  -8   6  -2    1.60    2.10
   8   6   2    4.50    2.40
  -8   6  -2    3.80    2.00
  10  -6   2  167.68   13.00
 -10  -6  -2  160.28   13.20
 -10  -6  -2  165.88   13.40
  10  -6   2  151.58   12.60
 -10  -6  -2  190.58   13.60
 -10  -6  -2  151.98   12.90
  10   6   2  156.78   12.80
 -10   6  -2  150.48   11.90
 -10   6  -2  154.88   12.40
  10   6   2  159.48   12.40
 -12  -6  -2   69.09    8.20
  12  -6   2   77.39    8.10
  12  -6   2   88.79    8.80
 -12  -6  -2   81.29    8.60
 -12  -6  -2   71.79    8.00
  12  -6   2   82.19    8.30
 -12   6  -2   83.29    8.00
 -12   6  -2   79.29    7.90
  12   6   2   95.09    8.60
  12   6   2   96.39    8.70
 -12   6  -2   81.79    7.50
  12   6   2   81.79    9.00
  14  -6   2  197.38   15.00
  14  -6   2  183.88   14.90
 -14  -6  -2  215.78   15.80
  14  -6   2  194.78   15.40
 -14  -6  -2  182.28   15.40
 -14  -6  -2  241.48   16.20
  14   6   2  176.38   14.30
 -14   6  -2  184.38   14.70
  14   6   2  183.18   15.00
 -14   6  -2  176.58   15.80
  14   6   2  180.18   14.90
  16  -6   2    7.60    2.90
 -16  -6  -2    5.20    2.90
  16  -6   2   10.30    3.90
 -16  -6  -2    8.50    3.30
  16   6   2    8.70    3.20
 -16   6  -2   12.70    3.30
  16   6   2    6.80    2.90
 -16   6  -2    2.40    2.20
 -16   6  -2    1.30    2.70
  16   6   2    8.40    3.20
  18  -6   2    3.80    2.60
 -18  -6  -2   -0.40    2.50
  18  -6   2    1.90    2.50
 -18  -6  -2    0.30    2.40
  18   6   2    4.20    2.60
 -18   6  -2    4.20    2.50
 -18   6  -2    2.50    2.40
  18   6   2    1.10    2.60
  15  -7  -2   21.40    4.10
 -15  -7   2   13.00    3.90
  15  -7  -2   12.50    4.20
 -15  -7   2   19.50    4.80
 -15  -7   2   13.00    3.90
 -15   7   2   15.20    4.30
 -15   7   2   13.70    3.80
  15   7  -2   15.90    3.00
  15   7  -2    6.30    2.50
  13  -7  -2  144.09   12.20
 -13  -7   2  130.59   11.30
 -13  -7   2  117.99   11.30
 -13  -7   2  134.09   11.50
  13  -7  -2  123.09   11.60
  13   7  -2  119.99   10.20
  13   7  -2  117.79    9.90
 -11  -7   2   15.00    3.90
  11  -7  -2   18.50    5.00
 -11  -7   2   13.70    3.80
  11  -7  -2   12.50    3.60
 -11  -7   2   22.10    4.60
  11   7  -2   14.70    3.10
  11   7  -2   18.00    3.60
 -11   7   2    9.10    3.50
  -9  -7   2  198.18   15.10
  -9  -7   2  173.28   14.90
  -9  -7   2  202.78   15.20
   9  -7  -2  207.98   15.70
   9  -7  -2  203.08   15.80
  -9   7   2  190.38   15.20
   9   7  -2  198.78   13.80
  -9   7   2  185.88   15.10
   9   7  -2  189.58   14.10
  -7  -7   2   17.40    4.10
  -7  -7   2   12.30    3.50
   7  -7  -2   18.10    4.20
   7  -7  -2   18.80    4.30
  -7  -7   2   18.60    4.20
  -7  -7   2   12.10    3.80
  -7   7   2   19.20    4.30
  -7   7   2   13.20    3.60
   7   7  -2   16.60    3.60
   7   7  -2    8.20    2.70
   5  -7  -2  127.79   11.70
  -5  -7   2  137.99   11.40
  -5  -7   2  127.89   11.10
   5  -7  -2  131.29   11.70
  -5  -7   2  131.29   11.50
  -5  -7   2  139.79   11.80
   5   7  -2  121.69   10.30
  -5   7   2  132.99   11.20
   5   7  -2  134.39   10.20
  -5   7   2  136.49   11.80
  -3  -7   2  154.68   12.70
   3  -7  -2  211.18   19.60
   3  -7  -2  154.78   13.00
  -3  -7   2  148.09   12.40
  -3  -7   2  164.38   13.10
   3  -7  -2  130.99   12.60
  -3  -7   2  169.48   13.10
  -3   7   2  142.49   12.30
   3   7  -2  147.99   11.60
   3   7  -2  141.79   11.20
  -3   7   2  149.59   12.70
  -1  -7   2    4.50    2.50
   1  -7  -2    4.30    2.70
   1  -7  -2    3.30    2.50
  -1  -7   2    7.60    2.90
   1  -7  -2   10.90    3.60
   1  -7  -2    6.90    2.70
  -1  -7   2    3.70    2.40
  -1   7   2    6.10    3.00
   1   7  -2    2.70    1.90
  -1   7   2    1.70    2.00
   1   7  -2    2.40    1.90
   1  -7   2  369.96   24.20
  -1  -7  -2  371.46   24.80
  -1  -7  -2  350.56   24.20
   1  -7   2  384.56   24.80
  -1  -7  -2  343.97   24.30
   1  -7   2  356.96   24.10
   1   7   2  334.37   23.40
   1   7   2  336.87   24.00
  -1   7  -2  334.17   22.60
  -1   7  -2  328.47   23.00
   3  -7   2    2.10    2.50
   3  -7   2    1.20    2.20
  -3  -7  -2    1.10    2.30
   3  -7   2    2.60    2.30
  -3  -7  -2    2.80    2.50
  -3  -7  -2    0.60    2.40
  -3  -7  -2    9.20    2.80
  -3   7  -2    1.00    2.00
   3   7   2    3.70    2.40
  -3   7  -2    2.90    1.80
   3   7   2    3.30    2.10
   5  -7   2  233.08   17.70
   5  -7   2  220.08   16.70
   5  -7   2  243.18   17.40
  -5  -7  -2  257.17   18.00
  -5  -7  -2  237.48   17.60
  -5  -7  -2  218.38   17.40
  -5  -7  -2  250.97   17.90
   5   7   2  222.18   16.50
  -5   7  -2  187.38   15.40
   5   7   2  238.48   17.30
  -5   7  -2  210.18   16.10
   7  -7   2  106.19   10.00
  -7  -7  -2  109.29   10.20
  -7  -7  -2  113.99   10.50
   7  -7   2  104.79    9.50
  -7  -7  -2   98.39    9.90
   7   7   2   92.59    9.20
   7   7   2   99.39    9.80
   9  -7   2   17.20    4.50
   9  -7   2   14.20    4.10
  -9  -7  -2   14.30    4.30
   9  -7   2   16.70    4.10
  -9  -7  -2   19.00    4.50
  -9  -7  -2   17.10    4.50
   9   7   2   17.00    3.70
   9   7   2   23.00    4.80
  -9   7  -2   15.40    3.80
  11  -7   2  254.37   18.90
  11  -7   2  250.57   19.00
 -11  -7  -2  226.48   18.80
 -11  -7  -2  256.27   19.30
 -11  -7  -2  271.37   19.70
  11   7   2  268.37   19.10
 -11   7  -2  252.07   18.20
 -11   7  -2  228.28   17.60
 -34   0   3   -0.10    1.70
  34   0  -3   -1.80    2.20
 -34   0   3    3.10    2.50
 -34   0   3    1.90    2.90
  32   0  -3    5.80    2.10
 -32   0   3    4.10    3.00
 -32   0   3    6.10    3.40
 -32   0   3    5.70    2.10
  32   0  -3    6.70    3.10
  30   0  -3    1.90    1.50
 -30   0   3    2.20    2.30
 -30   0   3    1.90    1.90
 -30   0   3   -0.30    1.40
  30   0  -3   -2.20    1.50
  30   0  -3    0.00    1.70
 -28   0   3    3.70    2.70
  28   0  -3    6.10    2.40
 -28   0   3    6.80    2.10
  28   0  -3   10.70    3.20
  28   0  -3    7.30    2.10
 -28   0   3   14.80    3.90
  26   0  -3    1.50    1.90
 -26   0   3    0.70    1.00
 -26   0   3   -0.60    1.60
  26   0  -3    2.50    1.40
  26   0  -3    3.20    1.80
 -26   0   3    1.60    2.10
 -24   0   3    1.10    2.00
 -24   0   3    3.30    1.40
  24   0  -3    7.20    2.30
 -24   0   3    7.30    2.50
  24   0  -3    1.10    1.20
  22   0  -3    1.60    1.10
  22   0  -3    3.10    1.70
  22   0  -3    3.90    1.60
 -22   0   3    0.90    1.70
 -22   0   3    2.90    1.40
 -22   0   3    1.90    1.80
  20   0  -3    2.90    1.10
  20   0  -3    4.90    1.60
 -20   0   3    1.80    1.60
 -20   0   3    3.00    1.20
 -20   0   3    3.60    1.80
  20   0  -3    2.50    1.60
 -18   0   3    5.70    1.40
  18   0  -3    9.90    2.00
 -18   0   3    6.70    2.10
  18   0  -3    8.90    2.10
  18   0  -3    7.60    1.50
 -18   0   3    4.80    1.80
 -16   0   3    2.00    0.80
  16   0  -3    4.80    1.10
 -16   0   3    0.40    0.90
 -16   0   3    1.90    1.20
  16   0  -3    2.40    1.20
  16   0  -3    2.30    1.00
 -14   0   3    8.30    1.40
 -14   0   3    8.90    2.00
 -14   0   3   13.90    2.20
  14   0  -3   10.90    1.70
 -12   0   3    2.20    0.90
  12   0  -3    1.00    0.60
 -12   0   3    1.70    0.90
 -12   0   3    0.80    0.50
  10   0  -3   13.00    1.30
 -10   0   3   12.10    1.60
 -10   0   3    9.30    1.60
 -10   0   3    9.40    1.00
  10   0  -3   10.50    2.00
   8   0  -3    3.00    0.50
  -8   0   3    4.10    0.90
  -8   0   3    5.10    0.90
   8   0  -3    3.10    0.80
  -6   0   3    3.40    0.70
  -6   0   3    3.90    0.60
  -6   0   3    3.10    0.60
   6   0  -3    4.40    0.70
  -4   0   3    9.60    0.90
   4   0  -3    9.00    0.80
  -4   0   3    9.30    1.10
   4   0  -3   10.00    0.90
   2   0  -3    1.00    0.50
   2   0  -3    1.60    0.40
  -2   0   3    2.00    0.40
   2   0  -3    1.20    0.40
  -2   0   3    2.60    0.80
   0   0  -3   14.50    1.60
   0   0  -3   13.90    1.30
   0   0   3   13.70    1.30
   0   0   3   14.70    1.70
   0   0   3   13.60    1.20
  -2   0  -3    1.00    0.60
  -2   0  -3    1.70    0.50
   2   0   3    0.00    0.60
   2   0   3    3.20    0.70
   2   0   3    1.50    0.60
  -2   0  -3    1.10    0.70
   4   0   3    9.40    1.90
  -4   0  -3   10.20    1.70
   4   0   3   12.40    1.50
  -4   0  -3   12.60    2.10
  -4   0  -3   14.80    1.40
   4   0   3   14.20    1.70
   6   0   3    1.80    0.80
   6   0   3    2.70    1.30
  -6   0  -3    2.90    0.90
   6   0   3    3.40    1.10
  -6   0  -3    2.60    1.20
  -6   0  -3    3.60    1.20
  -8   0  -3    4.20    1.40
  -8   0  -3    3.90    1.40
  -8   0  -3    6.50    1.40
   8   0   3    3.10    1.40
   8   0   3    6.10    1.60
   8   0   3    5.10    1.30
 -10   0  -3    6.40    1.50
  10   0   3    5.10    1.70
 -10   0  -3    4.40    1.50
  10   0   3    6.30    1.80
 -10   0  -3    5.40    1.70
  10   0   3    6.20    1.60
  12   0   3    0.40    1.20
 -12   0  -3    0.70    1.00
  12   0   3    0.70    1.10
  12   0   3    0.10    0.80
 -12   0  -3    0.40    0.90
 -12   0  -3    0.60    1.00
 -14   0  -3   10.60    2.50
  14   0   3   13.50    2.90
 -14   0  -3   11.10    2.80
  14   0   3   12.70    2.60
 -14   0  -3   14.30    2.80
  14   0   3   10.90    2.60
  16   0   3    1.50    1.40
  16   0   3   -0.10    1.30
 -16   0  -3    2.70    1.70
 -16   0  -3    3.70    1.70
  16   0   3    6.50    2.20
 -16   0  -3    0.80    1.30
  18   0   3    9.40    2.90
 -18   0  -3   10.60    2.70
  18   0   3    6.40    2.20
 -18   0  -3    5.50    2.40
 -18   0  -3    3.10    1.90
  18   0   3    5.40    2.30
 -20   0  -3    3.00    1.90
  20   0   3    0.80    1.60
  20   0   3    1.40    1.80
 -20   0  -3    2.20    1.70
  20   0   3   -0.50    0.70
 -20   0  -3    1.20    1.40
 -22   0  -3    0.80    1.70
  22   0   3    0.00    1.70
 -22   0  -3    3.20    2.10
  22   0   3    0.70    1.60
 -22   0  -3    3.60    2.20
 -24   0  -3    5.30    2.60
 -24   0  -3    7.00    2.60
 -24   0  -3    5.60    2.60
  24   0   3    3.40    2.50
  24   0   3    6.70    2.60
 -26   0  -3    2.60    2.40
  26   0   3    2.00    2.70
  26   0   3   -2.60    1.60
  26   0   3    2.40    2.10
 -26   0  -3    5.00    2.40
 -26   0  -3    2.80    2.50
 -28   0  -3    3.70    3.00
  28   0   3    4.70    2.70
  28   0   3    2.60    2.50
 -28   0  -3    2.30    2.90
  28   0   3    8.20    4.00
 -28   0  -3    8.20    3.10
 -30   0  -3    2.70    3.00
 -30   0  -3    5.10    2.80
  30   0   3    2.20    2.30
  30   0   3    0.80    2.40
  35  -1  -3    2.20    2.00
 -35  -1   3    2.40    2.50
  35  -1  -3    2.30    3.00
 -35  -1   3    0.90    2.00
 -35  -1   3    5.80    3.10
  35  -1  -3   -1.60    2.40
 -35   1   3   -1.80    2.70
  35   1  -3   -0.30    1.70
  35   1  -3    0.60    2.30
 -35   1   3    3.40    1.90
 -35   1   3    6.00    3.60
  33  -1  -3   75.09    7.10
 -33  -1   3   81.49    9.10
 -33  -1   3   81.49    8.70
 -33  -1   3   75.19    7.70
  33  -1  -3   65.79    9.90
  33  -1  -3   85.99    8.80
 -33   1   3   81.29    7.30
 -33   1   3   73.79    8.70
  33   1  -3   72.39    8.30
 -31  -1   3    5.30    2.90
  31  -1  -3    2.40    2.50
 -31  -1   3    2.50    2.90
 -31  -1   3    1.00    1.40
  31  -1  -3    1.20    1.30
 -31   1   3    5.60    2.60
  31   1  -3    0.60    1.80
 -31   1   3    1.90    2.60
 -31   1   3    3.30    1.80
  31   1  -3    0.40    1.70
  29  -1  -3   47.40    4.90
 -29  -1   3   50.59    6.30
 -29  -1   3   44.90    5.30
  29  -1  -3   52.39    6.20
 -29  -1   3   50.19    6.50
  29  -1  -3   48.40    5.60
  29   1  -3   46.60    5.90
 -29   1   3   36.90    4.50
 -29   1   3   45.90    7.00
 -29   1   3   39.80    6.70
  29   1  -3   37.90    5.10
 -27  -1   3   19.10    4.40
  27  -1  -3   32.60    5.20
  27  -1  -3   25.30    3.60
 -27  -1   3   28.20    5.00
  27  -1  -3   23.30    4.20
  27   1  -3   24.10    4.40
 -27   1   3   22.40    3.50
 -27   1   3   22.80    4.80
 -27   1   3   28.40    5.10
  27   1  -3   25.40    4.10
 -25  -1   3    2.90    1.50
  25  -1  -3   -0.20    1.20
 -25  -1   3   -0.50    1.60
  25  -1  -3    2.10    1.20
  25  -1  -3   -0.90    1.70
 -25  -1   3    1.40    1.70
 -25   1   3    1.60    1.90
  25   1  -3    0.60    1.40
  25   1  -3    1.60    2.30
 -25   1   3   -0.70    1.70
 -25   1   3    1.80    1.00
 -23  -1   3   23.40    4.30
  23  -1  -3   23.40    3.80
 -23  -1   3   19.80    3.30
  23  -1  -3   26.90    4.40
  23  -1  -3   29.00    3.10
 -23  -1   3   21.60    4.10
 -23   1   3   26.30    4.50
 -23   1   3   18.90    4.10
 -23   1   3   22.90    2.90
  23   1  -3   18.90    3.30
  23   1  -3   26.30    4.10
 -21  -1   3  172.58   12.00
 -21  -1   3  167.88   12.70
  21  -1  -3  194.48   13.10
  21  -1  -3  171.18   12.30
 -21  -1   3  183.18   12.90
  21  -1  -3  180.78   11.40
  21   1  -3  193.78   12.70
 -21   1   3  150.58   12.40
 -21   1   3  153.48   11.30
  21   1  -3  161.48   11.90
 -21   1   3  183.78   13.20
 -19  -1   3   80.09    8.20
  19  -1  -3   92.49    6.40
  19  -1  -3   95.89    7.80
  19  -1  -3   85.09    7.10
 -19  -1   3   97.49    7.70
 -19  -1   3   83.89    7.00
 -19   1   3   91.19    6.50
  19   1  -3   94.69    7.50
 -19   1   3   85.09    7.70
 -19   1   3  100.69    7.90
  19   1  -3   84.69    6.90
  17  -1  -3  185.58   12.60
 -17  -1   3  193.28   13.10
 -17  -1   3  209.18   13.30
  17  -1  -3  187.18   11.80
  17  -1  -3  182.38   13.00
 -17  -1   3  190.68   12.50
 -17   1   3  170.48   13.00
 -17   1   3  189.68   11.80
  17   1  -3  189.38   12.40
 -17   1   3  195.98   13.20
  17   1  -3  190.68   12.80
 -15  -1   3   14.00    2.40
 -15  -1   3   14.90    2.20
  15  -1  -3   17.30    2.20
  15  -1  -3   16.50    2.60
  15  -1  -3   11.90    1.50
 -15  -1   3   14.40    2.50
 -15   1   3   13.80    2.60
 -15   1   3   11.90    1.50
 -15   1   3    9.50    2.20
  15   1  -3    9.50    1.80
 -13  -1   3  174.78   10.70
  13  -1  -3  157.58   10.30
 -13  -1   3  132.19   10.40
  13  -1  -3  158.38    9.50
 -13  -1   3  133.99   10.00
  13  -1  -3  171.68   10.80
 -13   1   3  166.48   10.70
 -13   1   3  163.28   10.80
  13   1  -3  163.38   10.00
 -11  -1   3  972.50   58.09
  11  -1  -3 1034.10   58.19
 -11  -1   3 1037.10   58.39
  11  -1  -3 1089.99   58.69
 -11  -1   3  987.60   58.29
 -11   1   3  927.81   58.49
  11   1  -3  970.50   57.99
  11   1  -3 1043.90   57.59
  11   1  -3 1065.49   58.19
 -11   1   3  931.51   58.39
  -9  -1   3  398.66   25.40
  -9  -1   3  434.46   25.50
   9  -1  -3  424.26   25.40
  -9   1   3  369.66   25.60
   9   1  -3  490.55   25.40
  -9   1   3  477.75   25.90
   7  -1  -3  103.49    6.60
   7  -1  -3   96.29    6.00
  -7  -1   3  101.39    6.30
  -7  -1   3  106.79    6.50
   7   1  -3  101.29    6.30
  -7   1   3  110.09    6.90
  -7   1   3  101.49    6.90
  -5  -1   3   14.50    1.20
   5  -1  -3   15.90    1.40
   5  -1  -3   16.10    1.50
  -5   1   3   17.50    1.70
  -5   1   3   14.10    1.60
   3  -1  -3   89.39    5.90
  -3  -1   3   93.89    5.30
   3  -1  -3   86.69    5.90
  -3  -1   3   89.99    5.30
  -3   1   3   85.69    5.70
  -3   1   3   94.59    5.90
  -3   1   3   84.59    5.90
   1  -1  -3  639.24   33.20
  -1  -1   3  543.95   32.50
   1  -1  -3  578.74   33.20
   1  -1  -3  569.84   33.40
  -1  -1   3  521.95   32.50
  -1  -1   3  613.04   32.80
  -1  -1   3  597.64   33.50
  -1   1   3  584.04   33.30
   1   1  -3  508.35   32.60
  -1   1   3  614.44   33.40
  -1   1   3  521.55   33.10
   1  -1   3  264.57   18.20
   1  -1   3  316.77   18.30
  -1  -1  -3  314.77   18.30
  -1  -1  -3  312.77   18.90
  -1  -1  -3  275.27   18.40
   1  -1   3  310.07   18.80
   1   1   3  309.77   18.50
  -1   1  -3  313.77   18.10
   1   1   3  344.37   18.60
   1   1   3  336.37   19.00
  -3  -1  -3   37.90    3.00
   3  -1   3   36.80    3.10
   3  -1   3   36.20    3.00
  -3  -1  -3   37.40    3.50
  -3  -1  -3   31.80    3.00
   3  -1   3   41.10    3.50
  -3   1  -3   37.50    3.40
   3   1   3   37.60    3.50
  -3   1  -3   36.40    2.90
  -3   1  -3   32.90    2.50
   3   1   3   35.90    3.10
   3   1   3   35.40    3.00
   5  -1   3    9.80    1.80
  -5  -1  -3    9.70    1.60
  -5  -1  -3    6.70    1.80
  -5  -1  -3    7.50    1.60
   5  -1   3    8.20    1.60
   5  -1   3    6.80    1.60
  -5   1  -3   11.70    1.80
   5   1   3   10.00    2.00
  -5   1  -3   13.00    1.40
  -5   1  -3   13.60    2.20
   5   1   3   15.00    1.90
   5   1   3   14.80    1.80
  -7  -1  -3    6.20    1.60
   7  -1   3    8.50    1.80
   7  -1   3    4.80    1.60
  -7  -1  -3    7.80    1.60
  -7  -1  -3    6.70    1.80
   7  -1   3    7.80    1.70
  -7   1  -3   10.80    2.00
  -7   1  -3    6.90    1.70
  -7   1  -3   11.30    1.70
   7   1   3    6.30    1.50
   7   1   3    8.50    1.70
   7   1   3    7.80    2.00
   9  -1   3   20.60    3.20
   9  -1   3   22.40    3.10
  -9  -1  -3   16.50    2.80
  -9  -1  -3   14.90    2.60
   9  -1   3   19.70    3.10
  -9   1  -3   19.30    2.90
  -9   1  -3   14.60    2.70
   9   1   3   17.20    2.30
   9   1   3   10.50    2.40
  -9   1  -3   15.60    2.40
 -11  -1  -3   52.99    4.60
  11  -1   3   49.99    4.90
  11  -1   3   56.89    5.10
 -11  -1  -3   45.10    4.60
 -11  -1  -3   48.50    5.00
  11  -1   3   49.30    4.80
 -11   1  -3   45.80    4.80
  11   1   3   44.00    4.40
 -11   1  -3   45.50    4.80
  11   1   3   59.39    5.00
  11   1   3   51.19    5.20
 -11   1  -3   48.30    4.60
 -13  -1  -3  153.38   11.90
 -13  -1  -3  186.28   11.90
 -13  -1  -3  155.78   12.20
  13  -1   3  184.68   12.40
  13  -1   3  156.68   11.90
  13  -1   3  170.68   12.20
 -13   1  -3  156.68   12.10
 -13   1  -3  154.38   12.10
  13   1   3  152.78   11.60
  13   1   3  179.78   12.50
 -13   1  -3  182.18   11.90
  13   1   3  189.18   12.30
  15  -1   3   38.80    4.50
 -15  -1  -3   30.10    4.60
  15  -1   3   32.10    4.70
 -15  -1  -3   37.00    4.20
 -15  -1  -3   37.80    4.60
 -15   1  -3   35.50    4.30
  15   1   3   28.60    3.70
  15   1   3   35.40    4.40
 -15   1  -3   31.60    5.30
 -15   1  -3   31.40    3.90
  15   1   3   37.40    4.60
 -17  -1  -3   48.30    5.70
 -17  -1  -3   66.39    6.30
  17  -1   3   58.99    6.10
 -17  -1  -3   65.59    5.90
  17  -1   3   63.79    6.20
  17  -1   3   57.79    5.90
 -17   1  -3   46.10    5.80
 -17   1  -3   59.19    5.60
  17   1   3   55.69    6.00
 -17   1  -3   41.90    5.40
  17   1   3   47.60    5.30
  17   1   3   62.19    6.10
 -19  -1  -3  140.79   12.70
 -19  -1  -3  155.28   13.00
  19  -1   3  160.78   12.90
  19  -1   3  163.78   13.00
  19  -1   3  193.68   13.60
 -19  -1  -3  183.48   12.90
  19   1   3  167.28   12.70
  19   1   3  173.88   13.10
 -19   1  -3  168.98   13.10
  19   1   3  170.88   13.10
 -19   1  -3  197.68   13.10
 -19   1  -3  158.08   13.00
 -21  -1  -3  236.88   17.20
 -21  -1  -3  239.88   16.70
  21  -1   3  224.28   16.80
 -21  -1  -3  203.18   16.80
  21  -1   3  238.98   17.20
 -21   1  -3  211.38   16.70
  21   1   3  256.47   17.40
 -21   1  -3  227.78   17.00
  21   1   3  245.18   17.20
 -21   1  -3  240.88   16.70
 -23  -1  -3  169.68   13.10
 -23  -1  -3  140.19   13.10
  23  -1   3  177.58   13.60
 -23  -1  -3  158.68   13.40
  23  -1   3  169.88   13.60
 -23   1  -3  150.78   13.40
 -23   1  -3  183.98   13.40
  23   1   3  182.98   13.80
 -23   1  -3  165.18   13.50
  23   1   3  173.18   13.50
 -25  -1  -3   20.50    4.80
  25  -1   3   29.10    5.30
 -25  -1  -3   28.90    5.40
  25  -1   3   25.10    5.20
 -25  -1  -3   21.30    4.40
  25   1   3   29.30    5.10
 -25   1  -3   23.90    5.10
  25   1   3   14.30    4.10
 -25   1  -3   27.60    5.10
  25   1   3   18.20    6.40
 -25   1  -3   21.00    4.40
 -27  -1  -3   37.60    6.70
  27  -1   3   34.40    6.20
  27  -1   3   41.40    6.90
 -27  -1  -3   31.30    6.10
 -27  -1  -3   33.30    5.60
  27  -1   3   42.90    6.50
 -27   1  -3   36.60    6.50
 -27   1  -3   36.60    6.70
  27   1   3   35.70    6.10
  27   1   3   40.10    6.60
  27   1   3   28.90    5.50
 -27   1  -3   36.50    5.90
 -29  -1  -3   70.09   10.30
 -29  -1  -3   68.79    7.80
 -29  -1  -3   60.69    8.20
  29  -1   3   67.39    7.90
  29  -1   3   77.29    8.70
 -29   1  -3   70.59    8.50
 -29   1  -3   70.89    8.40
 -29   1  -3   77.69    8.40
  29   1   3   58.49    7.90
  29   1   3   70.79    8.20
  34  -2  -3   45.00    7.30
 -34  -2   3   38.20    6.50
 -34  -2   3   43.10    6.50
  34  -2  -3   39.20    6.90
  34  -2  -3   39.30    4.80
 -34  -2   3   34.50    6.40
  34   2  -3   24.40    6.10
 -34   2   3   37.20    7.20
 -34   2   3   31.90    6.60
  32  -2  -3   58.99    7.60
 -32  -2   3   78.09    8.50
  32  -2  -3   59.29    7.30
 -32  -2   3   70.39    8.30
  32  -2  -3   67.29    6.30
 -32  -2   3   61.89    7.30
 -32   2   3   85.79    9.10
  32   2  -3   72.99    7.90
 -32   2   3   55.59    8.50
 -30  -2   3  584.34   34.80
 -30  -2   3  515.05   34.30
  30  -2  -3  466.45   33.40
  30  -2  -3  491.15   34.00
 -30  -2   3  527.15   33.50
  30  -2  -3  526.05   32.10
  30   2  -3  529.95   33.90
 -30   2   3  585.54   35.50
 -30   2   3  495.65   34.80
  30   2  -3  481.45   32.60
 -28  -2   3  156.88   12.50
 -28  -2   3  170.08   13.30
  28  -2  -3  160.28   11.30
  28  -2  -3  130.49   12.50
 -28  -2   3  145.89   12.90
 -28   2   3  155.08   13.30
 -28   2   3  176.98   13.90
  28   2  -3  164.38   12.10
  28   2  -3  166.38   12.80
 -26  -2   3   34.00    5.40
  26  -2  -3   35.40    3.90
 -26  -2   3   46.00    5.20
  26  -2  -3   35.10    5.20
  26  -2  -3   34.50    5.60
 -26  -2   3   36.60    5.80
  26   2  -3   32.10    5.10
  26   2  -3   33.80    4.40
 -26   2   3   40.70    6.30
 -26   2   3   38.50    6.90
  24  -2  -3  225.98   17.30
 -24  -2   3  234.78   15.70
  24  -2  -3  215.98   15.50
 -24  -2   3  212.78   15.90
 -24  -2   3  217.48   15.90
  24   2  -3  211.48   15.40
 -24   2   3  239.58   16.60
 -24   2   3  210.68   16.10
  24   2  -3  195.68   14.80
 -22  -2   3  170.98   13.00
 -22  -2   3  142.59   12.60
 -22  -2   3  163.28   12.50
  22  -2  -3  190.08   13.40
  22  -2  -3  175.98   11.60
  22  -2  -3  180.08   12.80
 -22   2   3  183.38   13.60
  22   2  -3  172.58   12.10
 -22   2   3  178.68   13.40
  22   2  -3  186.78   12.80
  20  -2  -3 1029.60   58.09
  20  -2  -3  990.20   58.69
 -20  -2   3  948.31   57.79
 -20  -2   3  873.41   57.19
  20  -2  -3  979.10   56.39
  20   2  -3  982.20   57.39
 -20   2   3 1003.60   58.39
 -20   2   3  946.61   58.09
  20   2  -3  957.30   56.99
  18  -2  -3   38.90    4.30
 -18  -2   3   39.80    4.70
 -18  -2   3   45.70    4.80
 -18  -2   3   35.50    4.20
  18  -2  -3   46.70    5.00
  18  -2  -3   46.30    3.80
 -18   2   3   48.80    5.30
  18   2  -3   56.69    4.60
  18   2  -3   57.79    4.70
 -18   2   3   51.29    5.20
 -16  -2   3    4.60    1.60
 -16  -2   3    3.10    1.40
 -16  -2   3    4.20    1.50
  16  -2  -3    2.60    1.30
  16  -2  -3    5.20    1.20
  16  -2  -3    3.40    1.50
 -16   2   3    2.90    1.50
  16   2  -3    5.20    1.30
  16   2  -3    4.30    1.30
 -16   2   3    5.70    1.90
 -14  -2   3  351.36   24.10
  14  -2  -3  416.76   23.40
  14  -2  -3  458.45   25.00
 -14  -2   3  389.36   24.30
  14  -2  -3  398.96   24.40
 -14  -2   3  405.86   25.20
 -14   2   3  360.56   24.60
  14   2  -3  372.16   23.70
 -14   2   3  406.06   24.80
  14   2  -3  409.36   23.60
  12  -2  -3   44.00    4.10
 -12  -2   3   35.30    3.50
  12  -2  -3   39.30    3.70
 -12  -2   3   41.00    3.70
  12  -2  -3   39.70    3.00
  12   2  -3   43.60    3.60
 -12   2   3   43.80    4.10
  12   2  -3   39.60    3.10
 -12   2   3   37.40    3.90
  12   2  -3   39.10    3.20
  10  -2  -3   80.39    6.20
 -10  -2   3   92.59    6.20
 -10  -2   3   86.99    6.10
  10  -2  -3  106.79    6.90
 -10   2   3   77.19    6.50
 -10   2   3   80.29    6.50
  10   2  -3   90.29    6.00
  10   2  -3   86.89    5.50
  10   2  -3   75.99    6.30
  -8  -2   3  339.77   21.90
  -8  -2   3  350.66   21.90
  -8  -2   3  370.36   22.00
   8  -2  -3  401.26   22.70
   8  -2  -3  377.36   22.40
   8   2  -3  396.26   22.00
  -8   2   3  366.06   22.60
  -8   2   3  375.46   22.70
   8   2  -3  368.66   21.20
   8   2  -3  361.36   21.30
   6  -2  -3    4.70    1.20
   6  -2  -3    6.80    1.50
  -6  -2   3    7.30    1.20
  -6  -2   3    7.10    1.20
  -6  -2   3    5.50    1.00
  -6   2   3    2.90    1.10
  -6   2   3    6.10    1.50
  -4  -2   3  135.49    8.10
  -4  -2   3  120.99    8.00
   4  -2  -3  146.29    8.40
  -4  -2   3  115.69    7.90
   4  -2  -3  139.09    8.80
   4  -2  -3  142.29    8.80
   4  -2  -3  128.89    8.60
  -4  -2   3  127.19    8.10
  -4   2   3  127.19    8.70
  -4   2   3  136.29    8.80
  -4   2   3  106.29    8.40
   2  -2  -3 1264.27   67.69
  -2  -2   3 1097.19   66.99
   2  -2  -3 1300.17   67.69
   2  -2  -3 1195.78   67.49
   2  -2  -3 1113.79   67.49
  -2  -2   3 1149.08   66.99
  -2  -2   3 1073.29   66.89
  -2   2   3 1146.89   67.69
  -2   2   3 1182.68   67.59
   0  -2  -3  311.37   18.40
   0  -2   3  265.17   17.80
   0  -2  -3  318.07   18.60
   0  -2  -3  294.87   18.40
   0  -2   3  269.27   17.90
   0  -2   3  304.67   18.00
   0   2  -3  290.67   17.80
   0   2   3  326.67   18.60
   0   2   3  316.97   18.50
   0   2  -3  303.57   17.30
   0   2  -3  308.97   17.40
  -2  -2  -3 1804.12   96.99
  -2  -2  -3 1632.34   96.99
   2  -2   3 1545.75   96.59
  -2  -2  -3 1847.72   97.39
   2  -2   3 1545.05   97.09
   2  -2   3 1711.73   96.69
  -2   2  -3 1674.53   96.59
  -2   2  -3 1654.53   96.29
   2   2   3 1736.73   97.19
   2   2   3 1803.32   97.09
  -2   2  -3 1710.13   96.09
   2   2   3 1712.63   97.19
   2   2   3 1538.85   96.79
   4  -2   3   53.69    4.90
  -4  -2  -3   60.29    4.60
  -4  -2  -3   51.99    4.70
  -4  -2  -3   55.79    4.90
   4  -2   3   51.59    4.50
   4  -2   3   57.29    4.60
   4   2   3   52.69    4.80
  -4   2  -3   47.90    4.20
  -4   2  -3   59.79    4.10
  -4   2  -3   66.39    4.40
   4   2   3   56.79    4.60
   4   2   3   57.69    4.70
  -6  -2  -3  168.38   11.60
  -6  -2  -3  195.18   12.30
   6  -2   3  183.88   11.70
   6  -2   3  175.08   11.50
  -6  -2  -3  187.88   11.50
   6  -2   3  163.18   11.70
  -6   2  -3  151.48   11.20
   6   2   3  173.98   11.50
   6   2   3  152.28   11.70
   6   2   3  176.98   11.60
  -6   2  -3  176.08   11.20
  -8  -2  -3 1519.25   93.99
   8  -2   3 1748.23   94.39
  -8  -2  -3 1678.73   93.89
  -8  -2  -3 1635.84   94.69
   8  -2   3 1534.45   94.09
   8  -2   3 1752.72   94.09
  -8   2  -3 1626.34   93.69
   8   2   3 1617.84   93.89
   8   2   3 1522.45   94.39
   8   2   3 1692.73   94.19
  -8   2  -3 1526.15   93.79
  10  -2   3  641.84   36.10
 -10  -2  -3  543.85   35.70
 -10  -2  -3  640.24   35.70
 -10  -2  -3  582.54   36.40
  10  -2   3  631.94   36.10
  10  -2   3  505.95   35.70
  10   2   3  564.04   36.20
 -10   2  -3  583.34   36.50
  10   2   3  546.75   35.40
 -10   2  -3  602.74   35.90
  10   2   3  667.13   36.10
  12  -2   3 1228.58   76.19
  12  -2   3 1365.06   76.29
  12  -2   3 1379.86   76.49
 -12  -2  -3 1429.86   76.09
 -12  -2  -3 1204.88   76.49
 -12  -2  -3 1159.98   75.89
  12   2   3 1460.95   76.49
 -12   2  -3 1258.17   76.19
  12   2   3 1163.18   76.39
 -12   2  -3 1414.86   75.99
  12   2   3 1291.17   75.89
 -12   2  -3 1203.38   76.29
  14  -2   3   12.80    3.00
 -14  -2  -3   10.00    2.30
  14  -2   3   14.50    3.10
 -14  -2  -3    8.60    2.50
 -14  -2  -3   10.30    2.50
  14  -2   3    5.80    3.30
 -14   2  -3    9.10    2.90
  14   2   3    7.40    2.00
 -14   2  -3   12.20    2.90
 -14   2  -3    6.30    2.00
  14   2   3   10.10    2.60
  14   2   3    7.40    2.40
  16  -2   3   63.29    6.50
  16  -2   3   63.79    6.50
 -16  -2  -3   74.59    7.00
 -16  -2  -3   69.39    6.20
 -16  -2  -3   62.19    6.30
  16  -2   3   66.69    6.50
  16   2   3   71.39    6.60
  16   2   3   62.49    6.60
 -16   2  -3   55.49    6.30
 -16   2  -3   59.59    6.30
 -16   2  -3   61.29    5.90
  16   2   3   55.19    5.80
  18  -2   3  586.44   36.90
  18  -2   3  634.74   37.00
 -18  -2  -3  644.54   36.70
 -18  -2  -3  606.64   37.00
  18  -2   3  536.65   36.60
 -18  -2  -3  536.75   36.90
 -18   2  -3  537.85   36.80
  18   2   3  531.15   36.20
 -18   2  -3  570.14   36.90
  18   2   3  611.64   37.20
  18   2   3  592.54   36.80
 -18   2  -3  625.04   36.40
 -20  -2  -3    6.80    2.40
  20  -2   3    9.10    2.80
  20  -2   3    2.50    2.00
 -20  -2  -3    9.70    2.90
  20  -2   3    4.90    2.50
 -20  -2  -3    6.90    2.60
 -20   2  -3    9.70    2.80
  20   2   3    8.50    2.90
 -20   2  -3    8.20    2.80
 -20   2  -3    3.20    2.30
  20   2   3    5.40    2.40
 -22  -2  -3   99.49    9.30
  22  -2   3   99.59    9.40
  22  -2   3   95.79    8.90
 -22  -2  -3   91.99    9.00
 -22  -2  -3   95.69   12.10
  22   2   3   98.29    9.10
  22   2   3  109.19   13.40
 -22   2  -3   73.19    8.50
 -22   2  -3   96.09    8.70
 -22   2  -3   80.69    8.80
  24  -2   3  105.79   11.50
 -24  -2  -3  111.59   10.70
 -24  -2  -3   91.49   10.00
 -24  -2  -3  122.29   10.30
  24  -2   3  102.49   10.30
  24  -2   3  116.39   10.30
  24   2   3  108.59   11.50
 -24   2  -3  105.99   10.40
  24   2   3  101.09    9.80
  24   2   3  106.09   10.10
 -24   2  -3   99.99   10.10
 -26  -2  -3   63.19    8.00
 -26  -2  -3   73.69    7.90
  26  -2   3   62.79    7.70
 -26  -2  -3   60.49    7.90
  26  -2   3   67.59    7.90
  26  -2   3   64.79    7.70
 -26   2  -3   70.19    7.70
  26   2   3   58.39    7.50
 -26   2  -3   70.59    8.30
 -26   2  -3   55.69   12.20
  26   2   3   67.09    7.90
  26   2   3   65.59    7.60
 -28  -2  -3   46.50    7.70
  28  -2   3   41.50    6.90
  28  -2   3   32.50    5.80
 -28  -2  -3   34.00    6.10
  28   2   3   26.90    5.60
 -28   2  -3   30.90    6.40
 -28   2  -3   35.50    6.10
 -28   2  -3   34.40    6.00
  30  -2   3  157.78   13.40
 -30  -2  -3  141.89   13.10
  30   2   3  134.79   12.60
  30   2   3  141.69   13.20
 -30   2  -3  141.39   12.60
  31  -3  -3   42.60    4.70
  31  -3  -3   36.80    6.50
  31  -3  -3   40.30    6.40
 -31  -3   3   33.40    6.10
 -31  -3   3   31.50    5.80
 -31  -3   3   30.00    5.90
 -31   3   3   45.70    7.50
  31   3  -3   32.30    5.60
 -31   3   3   31.50    6.50
  31   3  -3   28.80    4.80
  31   3  -3   41.10    5.20
  29  -3  -3   35.50    4.60
  29  -3  -3   27.60    5.30
  29  -3  -3   22.80    5.10
 -29  -3   3   30.30    5.50
 -29  -3   3   35.40    5.60
 -29  -3   3   23.80    5.20
  29   3  -3   24.20    4.30
  29   3  -3   27.20    4.50
 -29   3   3   25.40    5.70
 -29   3   3   24.30    5.40
  29   3  -3   27.50    5.00
  27  -3  -3  142.59   10.40
  27  -3  -3  141.99   12.10
 -27  -3   3  129.49   11.70
 -27  -3   3  149.49   12.40
 -27  -3   3  140.69   11.80
 -27   3   3  177.78   13.30
  27   3  -3  134.19   10.70
  27   3  -3  127.29   11.30
  27   3  -3  136.89   10.80
 -25  -3   3    6.70    2.40
 -25  -3   3    5.70    2.50
 -25  -3   3    9.60    2.90
  25  -3  -3    8.60    2.10
  25  -3  -3    8.20    3.00
  25   3  -3    7.70    2.50
  25   3  -3    6.40    2.20
  25   3  -3    6.50    2.10
 -25   3   3    9.30    3.00
 -25   3   3    7.30    3.30
  23  -3  -3   65.39    7.00
 -23  -3   3   62.89    6.50
 -23  -3   3   69.39    6.90
  23  -3  -3   58.79    5.30
 -23  -3   3   58.09    6.30
  23  -3  -3   64.59    6.60
  23   3  -3   53.89    5.60
  23   3  -3   56.89    5.70
  23   3  -3   59.29    6.10
 -23   3   3   59.69    6.70
 -23   3   3   71.09    7.30
  21  -3  -3  737.03   45.20
 -21  -3   3  666.73   44.50
 -21  -3   3  756.22   45.00
 -21  -3   3  771.12   45.00
  21  -3  -3  690.83   44.60
  21   3  -3  762.92   43.80
 -21   3   3  755.02   45.40
  21   3  -3  733.73   44.30
  21   3  -3  717.93   43.80
 -21   3   3  721.33   45.30
  19  -3  -3  175.58   11.50
 -19  -3   3  146.09   13.10
 -19  -3   3  160.98   12.50
 -19  -3   3  164.48   12.50
  19  -3  -3  172.18   12.60
 -19   3   3  181.28   13.20
  19   3  -3  185.78   12.00
 -19   3   3  174.98   13.10
  19   3  -3  185.38   11.80
  19   3  -3  175.48   12.20
 -17  -3   3  720.83   46.10
  17  -3  -3  801.72   43.80
 -17  -3   3  735.13   44.90
  17  -3  -3  815.92   45.60
  17  -3  -3  651.03   44.60
 -17  -3   3  754.92   45.00
 -17   3   3  706.63   45.30
  17   3  -3  742.43   44.20
 -17   3   3  778.62   45.60
  15  -3  -3   35.30    3.20
  15  -3  -3   27.30    4.20
 -15  -3   3   35.40    3.90
 -15  -3   3   35.90    3.90
 -15  -3   3   35.10    4.00
  15  -3  -3   35.40    3.90
  15   3  -3   35.30    3.20
 -15   3   3   33.90    4.30
  15   3  -3   30.50    3.30
 -15   3   3   32.00    4.70
 -13  -3   3    8.60    2.10
  13  -3  -3   11.80    1.90
  13  -3  -3   10.90    2.30
 -13  -3   3    8.30    1.90
  13  -3  -3    8.30    2.20
  13   3  -3    6.90    1.60
 -13   3   3    7.50    2.10
 -13   3   3    6.80    2.10
  13   3  -3   10.40    1.70
 -11  -3   3 1845.12  110.79
  11  -3  -3 1786.12  111.09
  11  -3  -3 1989.40  111.59
 -11  -3   3 2099.09  111.19
 -11   3   3 1829.02  111.49
 -11   3   3 1944.81  111.69
  11   3  -3 1963.40  110.39
  11   3  -3 1944.91  110.19
   9  -3  -3  469.35   26.30
  -9  -3   3  385.96   25.20
   9  -3  -3  405.36   25.80
  -9  -3   3  411.76   25.40
  -9  -3   3  384.56   25.30
  -9   3   3  381.26   25.80
  -9   3   3  385.06   25.90
   9   3  -3  455.75   25.30
  -9   3   3  442.46   26.20
   9   3  -3  444.46   24.90
   9   3  -3  452.45   24.80
   7  -3  -3  882.21   55.09
   7  -3  -3 1051.19   55.59
  -7  -3   3  928.31   54.69
  -7  -3   3  855.51   54.49
  -7  -3   3  959.10   54.69
  -7   3   3  932.01   55.39
  -7   3   3  949.40   55.49
  -7   3   3  905.51   55.19
   7   3  -3  958.90   53.99
   7   3  -3  966.10   53.99
  -5  -3   3  136.39    9.10
  -5  -3   3  133.99    9.00
  -5  -3   3  139.29    9.10
   5  -3  -3  123.59    9.30
  -5  -3   3  147.29    9.10
   5  -3  -3  135.19    9.60
   5  -3  -3  147.99    9.70
  -5   3   3  120.49    9.40
   5   3  -3  147.59    8.60
  -5   3   3  133.29    9.60
  -5   3   3  123.39    9.50
   5   3  -3  137.79    8.40
  -3  -3   3   62.39    4.80
   3  -3  -3   59.19    5.10
  -3  -3   3   69.69    5.00
   3  -3  -3   63.19    5.40
   3  -3  -3   70.79    5.60
  -3  -3   3   64.79    4.90
   3  -3  -3   66.19    5.10
  -3  -3   3   57.59    4.80
  -3   3   3   56.59    5.30
  -3   3   3   65.29    5.40
   3   3  -3   63.59    4.30
   3   3  -3   60.69    4.40
  -1  -3   3 1325.37   72.49
   1  -3  -3 1356.76   73.09
  -1  -3   3 1224.18   72.49
   1  -3  -3 1311.87   72.79
  -1  -3   3 1169.48   72.29
   1  -3  -3 1326.17   72.99
   1  -3  -3 1282.87   72.99
   1   3  -3 1233.48   71.69
  -1   3   3 1117.49   72.69
  -1   3   3 1133.89   72.79
   1   3  -3 1304.47   71.99
  -1  -3  -3    9.60    2.10
   1  -3   3    9.00    1.80
  -1  -3  -3   12.50    2.30
  -1  -3  -3   12.00    2.30
   1  -3   3    9.40    1.90
   1  -3   3    8.00    1.60
  -1  -3  -3   14.10    2.40
  -1   3  -3    9.30    1.70
   1   3   3   13.90    2.50
  -1   3  -3   16.10    1.90
   1   3   3    9.50    2.40
   1   3   3   12.90    2.30
  -1   3  -3   10.50    1.40
  -3  -3  -3  225.48   14.00
   3  -3   3  218.48   13.80
   3  -3   3  197.58   13.50
  -3  -3  -3  206.88   14.00
  -3  -3  -3  215.08   14.20
  -3   3  -3  223.08   13.10
  -3   3  -3  232.68   13.50
   3   3   3  189.48   13.60
  -3   3  -3  193.48   13.40
   3   3   3  189.98   13.80
   3   3   3  229.48   14.10
   5  -3   3  375.46   22.30
  -5  -3  -3  403.46   22.50
   5  -3   3  391.36   22.70
  -5  -3  -3  314.17   22.30
  -5  -3  -3  343.37   22.40
   5  -3   3  339.77   22.10
  -5   3  -3  301.77   21.70
   5   3   3  399.96   22.60
  -5   3  -3  382.46   22.00
   5   3   3  351.56   22.40
  -5   3  -3  356.76   21.50
   5   3   3  322.37   22.00
  -7  -3  -3  197.08   14.20
  -7  -3  -3  234.48   14.80
   7  -3   3  216.88   14.50
  -7  -3  -3  233.88   14.40
   7  -3   3  195.68   14.10
   7  -3   3  225.98   14.30
  -7   3  -3  223.68   14.00
   7   3   3  222.98   14.40
   7   3   3  203.48   14.10
  -7   3  -3  196.98   13.80
  -7   3  -3  218.18   13.60
   7   3   3  184.08   14.10
  -9  -3  -3  125.99    8.60
   9  -3   3  110.09    8.40
  -9  -3  -3  110.09    8.60
   9  -3   3  102.69    8.50
   9  -3   3  102.59    8.50
  -9  -3  -3   91.59    9.40
  -9   3  -3  119.99    8.40
  -9   3  -3   84.09    8.20
  -9   3  -3  111.69    7.90
   9   3   3  114.89    8.60
  11  -3   3  615.84   36.00
 -11  -3  -3  533.75   36.10
 -11  -3  -3  545.95   35.70
  11  -3   3  610.64   36.00
 -11  -3  -3  595.74   35.60
  11  -3   3  555.24   36.80
  11   3   3  642.74   36.10
 -11   3  -3  612.64   35.60
  11   3   3  579.14   35.50
 -11   3  -3  519.95   35.40
  11   3   3  591.94   36.30
 -13  -3  -3   53.09    5.40
 -13  -3  -3   40.20    5.20
  13  -3   3   58.59    5.70
  13  -3   3   43.80    5.20
  13  -3   3   57.09    5.60
 -13  -3  -3   44.30    5.20
  13   3   3   51.79    5.10
  13   3   3   53.09    5.50
 -13   3  -3   48.10    5.20
  13   3   3   46.90    5.50
 -13   3  -3   49.40    5.20
  15  -3   3  515.05   33.20
 -15  -3  -3  550.84   33.00
  15  -3   3  557.24   33.20
 -15  -3  -3  507.15   33.50
 -15  -3  -3  498.25   33.10
  15  -3   3  576.54   33.50
 -15   3  -3  534.95   32.80
 -15   3  -3  501.75   33.00
  15   3   3  554.24   33.70
  15   3   3  461.35   32.40
  15   3   3  519.35   33.00
 -17  -3  -3  349.57   22.00
  17  -3   3  332.67   22.20
  17  -3   3  319.07   22.00
 -17  -3  -3  298.47   21.90
  17  -3   3  311.17   21.70
  17   3   3  333.47   22.40
 -17   3  -3  306.27   22.00
  17   3   3  325.67   21.60
  17   3   3  342.17   22.10
 -17   3  -3  317.97   21.40
 -19  -3  -3   50.99    6.00
 -19  -3  -3   48.10    5.90
  19  -3   3   52.99    6.10
  19  -3   3   41.30    6.40
  19  -3   3   48.40    6.10
 -19   3  -3   54.99    5.90
  19   3   3   42.60    6.30
 -19   3  -3   42.50    5.70
  19   3   3   45.00    6.60
  21  -3   3  943.31   55.59
 -21  -3  -3  937.81   56.39
  21  -3   3  925.11   55.79
 -21  -3  -3  781.02   55.29
  21  -3   3  927.91   55.99
 -21  -3  -3  970.40   55.69
  21   3   3  913.41   55.89
  21   3   3  869.51   56.19
  21   3   3  966.90   55.89
 -21   3  -3  915.71   55.09
 -21   3  -3  786.32   55.39
 -23  -3  -3  131.89   11.20
 -23  -3  -3  114.39   10.50
  23  -3   3  100.49   10.00
  23  -3   3  115.69   10.70
 -23  -3  -3   98.59   10.20
  23  -3   3  116.19   10.50
  23   3   3  113.29   10.60
 -23   3  -3  108.49   10.80
  23   3   3   99.19   10.10
 -23   3  -3  112.79   11.20
  23   3   3  110.69   10.10
 -25  -3  -3  335.97   24.10
  25  -3   3  348.87   24.60
 -25  -3  -3  371.36   25.20
  25  -3   3  350.26   26.00
  25  -3   3  327.37   24.00
 -25  -3  -3  335.57   24.70
  25   3   3  330.97   23.90
 -25   3  -3  338.77   24.70
  25   3   3  343.27   24.50
  25   3   3  345.37   24.40
 -25   3  -3  342.97   23.80
 -27  -3  -3  212.78   16.80
  27  -3   3  197.98   16.20
 -27  -3  -3  226.78   16.60
  27  -3   3  190.08   15.80
  27   3   3  173.88   17.50
 -27   3  -3  186.68   15.30
  27   3   3  178.98   15.70
 -27   3  -3  197.98   16.60
  30  -4  -3  583.54   39.00
 -30  -4   3  669.63   39.60
  30  -4  -3  555.04   36.10
 -30  -4   3  560.74   38.70
  30   4  -3  556.44   36.60
  30   4  -3  571.84   36.70
 -30   4   3  660.93   40.10
 -30   4   3  580.04   39.60
  28  -4  -3   21.40    4.40
 -28  -4   3   19.20    4.60
 -28  -4   3   25.30    5.30
 -28  -4   3   18.10    4.60
  28  -4  -3   25.20    3.80
  28  -4  -3   26.10    5.40
  28   4  -3   21.00    3.80
  28   4  -3   24.40    4.50
 -28   4   3   17.70    5.00
 -28   4   3   27.00    5.70
  28   4  -3   22.30    3.90
 -26  -4   3  284.67   20.00
  26  -4  -3  273.77   19.90
 -26  -4   3  306.37   20.20
 -26  -4   3  260.87   19.60
  26  -4  -3  232.78   19.00
  26  -4  -3  273.77   17.80
  26   4  -3  260.27   18.00
 -26   4   3  303.17   20.70
 -26   4   3  254.17   20.10
  26   4  -3  270.27   19.10
  26   4  -3  256.17   18.10
 -24  -4   3   27.40    4.90
  24  -4  -3   27.40    3.80
 -24  -4   3   33.20    5.60
  24  -4  -3   29.20    5.10
 -24  -4   3   27.90    4.90
  24  -4  -3   22.30    4.70
 -24   4   3   23.80    5.10
  24   4  -3   23.30    3.80
  24   4  -3   26.10    4.00
 -24   4   3   23.00    5.00
  24   4  -3   28.70    4.80
  22  -4  -3  126.59    9.30
  22  -4  -3  126.79   10.90
 -22  -4   3  117.39   10.50
 -22  -4   3  131.59   10.80
 -22  -4   3  128.69   10.80
 -22   4   3  139.29   13.00
  22   4  -3  126.29    9.50
 -22   4   3  138.49   11.60
  22   4  -3  119.59    9.50
  22   4  -3  114.09   10.00
  20  -4  -3  443.26   29.00
 -20  -4   3  455.45   28.60
  20  -4  -3  435.66   28.40
  20  -4  -3  439.66   27.10
 -20  -4   3  433.76   28.50
 -20  -4   3  461.35   29.00
 -20   4   3  413.56   28.80
  20   4  -3  434.56   27.90
  20   4  -3  428.76   27.20
 -20   4   3  467.65   29.60
  20   4  -3  447.56   27.50
  18  -4  -3   41.40    4.80
 -18  -4   3   41.80    5.00
  18  -4  -3   40.80    5.80
  18  -4  -3   39.80    4.00
 -18  -4   3   39.80    5.90
 -18  -4   3   39.70    4.80
  18   4  -3   32.80    4.00
 -18   4   3   39.60    5.10
  18   4  -3   31.40    4.20
 -18   4   3   28.40    5.10
  18   4  -3   39.00    4.00
 -16  -4   3  198.58   14.20
  16  -4  -3  210.88   14.50
 -16  -4   3  187.58   14.00
  16  -4  -3  197.78   13.30
 -16  -4   3  211.18   14.70
  16  -4  -3  227.98   15.10
 -16   4   3  190.78   14.60
  16   4  -3  200.58   13.80
 -16   4   3  210.18   14.90
  16   4  -3  193.08   13.40
  16   4  -3  202.28   13.30
 -14  -4   3   55.89    5.20
 -14  -4   3   57.09    5.40
  14  -4  -3   47.80    5.20
  14  -4  -3   57.99    5.70
  14   4  -3   49.60    4.60
 -14   4   3   59.19    5.90
 -14   4   3   51.29    5.60
 -14   4   3   44.10    5.30
  12  -4  -3  440.76   30.80
  12  -4  -3  541.05   31.60
 -12  -4   3  511.55   30.70
 -12  -4   3  544.55   31.00
 -12   4   3  445.06   31.00
  12   4  -3  531.35   30.10
 -12   4   3  496.85   31.40
 -12   4   3  479.45   31.30
  12   4  -3  510.25   29.90
 -10  -4   3   75.49    6.30
 -10  -4   3   78.99    6.40
  10  -4  -3   81.39    7.00
  10  -4  -3   70.29    6.50
 -10   4   3   73.79    6.80
 -10   4   3   76.59    6.80
  10   4  -3   78.29    5.70
 -10   4   3   70.59    6.70
  10   4  -3   76.09    5.70
  -8  -4   3  644.94   39.20
  -8  -4   3  664.23   39.10
   8  -4  -3  608.94   39.40
  -8  -4   3  661.83   39.10
  -8  -4   3  633.64   39.00
   8   4  -3  669.53   38.30
  -8   4   3  620.14   39.60
  -8   4   3  685.73   39.90
  -8   4   3  674.73   39.80
   8   4  -3  657.13   38.30
  -6  -4   3    2.40    1.30
  -6  -4   3    6.00    1.70
  -6  -4   3    6.00    1.60
   6  -4  -3    4.60    1.70
   6  -4  -3    2.40    1.70
  -6  -4   3    3.40    1.40
   6  -4  -3    2.70    1.60
  -6   4   3    2.60    1.40
   6   4  -3    7.00    1.40
   6   4  -3    3.60    1.10
  -6   4   3    4.20    1.80
   4  -4  -3  243.78   18.00
   4  -4  -3  247.38   16.90
  -4  -4   3  279.97   16.50
  -4  -4   3  260.77   16.40
  -4  -4   3  242.68   16.30
  -4  -4   3  251.77   16.40
  -4   4   3  260.07   17.00
   4   4  -3  268.97   15.90
   4   4  -3  253.07   15.60
  -4   4   3  236.08   16.70
   2  -4  -3  863.51   49.60
   2  -4  -3  885.71   49.99
   2  -4  -3  700.73   52.19
  -2  -4   3  787.72   49.20
  -2  -4   3  862.51   49.30
   2  -4  -3  817.02   49.90
  -2  -4   3  835.92   49.30
  -2  -4   3  920.51   49.70
   2   4  -3  842.52   48.40
  -2   4   3  868.91   49.99
  -2   4   3  762.52   49.60
   2   4  -3  839.02   48.70
   0  -4  -3   23.00    3.50
   0  -4  -3   14.50    2.80
   0  -4   3   18.20    2.90
   0  -4   3   17.50    2.80
   0  -4  -3   20.00    4.10
   0  -4  -3   23.40    3.50
   0  -4   3   15.60    2.70
   0   4  -3   20.70    2.50
   0   4  -3   17.10    2.10
   0   4   3   22.30    3.30
   0   4   3   20.30    3.40
  -2  -4  -3 1252.37   74.39
  -2  -4  -3 1383.86   74.89
  -2  -4  -3 1321.47   74.59
   2  -4   3 1246.98   74.19
  -2  -4  -3 1251.77   74.59
   2  -4   3 1272.37   74.09
   2   4   3 1125.59   74.09
  -2   4  -3 1214.48   73.79
  -2   4  -3 1268.67   73.19
   2   4   3 1292.77   74.59
  -2   4  -3 1321.77   73.69
  -4  -4  -3   18.50    3.30
  -4  -4  -3   22.60    3.70
   4  -4   3   19.50    3.10
   4  -4   3   16.80    3.00
  -4  -4  -3   19.40    3.50
  -4   4  -3   22.90    2.60
   4   4   3   19.00    3.10
  -4   4  -3   16.20    2.80
   4   4   3   26.80    3.90
  -4   4  -3   21.20    3.10
   4   4   3   24.10    3.80
  -6  -4  -3  361.46   24.80
  -6  -4  -3  414.66   25.00
   6  -4   3  375.56   24.70
   6  -4   3  421.86   25.20
   6  -4   3  416.56   24.70
  -6  -4  -3  334.07   24.60
  -6   4  -3  399.86   23.90
  -6   4  -3  364.56   24.20
   6   4   3  344.77   24.30
  -6   4  -3  415.46   24.40
   6   4   3  401.86   25.00
   6   4   3  428.06   25.20
  -8  -4  -3  497.15   35.50
   8  -4   3  594.14   35.50
   8  -4   3  596.24   35.90
   8  -4   3  550.04   35.50
  -8  -4  -3  564.24   35.70
  -8  -4  -3  574.24   35.60
  -8   4  -3  550.24   35.10
  -8   4  -3  616.84   35.20
   8   4   3  560.74   35.30
  -8   4  -3  597.94   34.70
   8   4   3  579.04   35.70
   8   4   3  636.54   36.00
 -10  -4  -3    2.20    1.50
  10  -4   3    3.10    1.80
  10  -4   3    2.20    1.70
 -10  -4  -3    2.30    1.70
 -10  -4  -3    5.30    2.00
  10  -4   3    5.50    2.20
 -10   4  -3    1.90    1.20
 -10   4  -3    2.10    1.50
  10   4   3    0.80    1.40
  10   4   3    1.60    1.80
 -10   4  -3    1.80    1.30
  10   4   3    3.40    1.60
 -12  -4  -3  564.64   33.80
  12  -4   3  550.84   33.70
 -12  -4  -3  506.25   34.00
  12  -4   3  504.05   33.70
  12  -4   3  557.24   33.80
 -12  -4  -3  519.25   34.00
 -12   4  -3  564.24   33.40
  12   4   3  561.54   33.90
 -12   4  -3  475.95   33.20
  12   4   3  518.45   33.20
  12   4   3  562.04   33.80
  14  -4   3    4.20    2.10
 -14  -4  -3    5.10    2.10
  14  -4   3    7.40    2.60
  14  -4   3    5.70    2.40
 -14  -4  -3    3.40    2.10
  14   4   3    0.60    1.60
  14   4   3    3.60    1.70
  14   4   3    4.90    2.40
 -14   4  -3    3.20    1.70
 -14   4  -3    4.80    2.10
 -14   4  -3    4.40    2.00
 -16  -4  -3  406.56   24.60
  16  -4   3  327.07   23.70
  16  -4   3  343.67   24.10
  16  -4   3  371.46   24.00
 -16  -4  -3  341.87   24.00
 -16   4  -3  349.07   23.20
 -16   4  -3  326.27   23.70
  16   4   3  370.26   24.20
  16   4   3  379.26   24.30
 -16   4  -3  351.46   23.60
  18  -4   3  187.38   15.00
 -18  -4  -3  211.98   15.40
  18  -4   3  197.68   15.30
 -18  -4  -3  217.78   15.30
 -18   4  -3  200.78   15.20
  18   4   3  183.88   14.90
  18   4   3  188.38   14.90
 -18   4  -3  195.98   14.70
  18   4   3  184.48   15.90
  20  -4   3   74.49    8.20
 -20  -4  -3   77.89    8.50
  20  -4   3   87.69    8.40
 -20  -4  -3   88.49    8.60
  20  -4   3   75.49    8.40
 -20  -4  -3   85.59    8.50
 -20   4  -3   75.09    8.20
  20   4   3   62.69    7.60
 -20   4  -3   65.09    7.50
  20   4   3   83.69    8.10
  22  -4   3   58.99    7.60
 -22  -4  -3   72.49    7.70
 -22  -4  -3   64.79    9.00
  22  -4   3   69.59    8.10
  22  -4   3   54.29    7.10
 -22  -4  -3   61.29    7.60
 -22   4  -3   62.19    7.20
  22   4   3   54.99    7.40
  22   4   3   62.99    7.20
 -22   4  -3   56.89    8.30
 -24  -4  -3   99.09   10.60
  24  -4   3  102.79   10.30
 -24  -4  -3  119.29   11.00
  24  -4   3  104.19   10.60
 -24   4  -3  107.99   10.60
  24   4   3  107.19   10.50
 -24   4  -3   97.79    9.90
 -26  -4  -3  141.99   13.20
  26  -4   3  136.89   12.80
 -26  -4  -3  150.48   13.10
  26  -4   3  119.79   12.00
  26   4   3  155.78   18.80
 -26   4  -3  131.89   11.90
  27  -5  -3   50.09    5.40
 -27  -5   3   49.50    7.70
 -27  -5   3   57.49    7.30
  27  -5  -3   51.49    7.80
  27   5  -3   47.10    5.40
 -27   5   3   48.60    8.20
  27   5  -3   43.20    5.50
 -27   5   3   50.79    7.90
 -25  -5   3  187.98   14.50
  25  -5  -3  175.68   12.60
  25  -5  -3  171.48   14.50
 -25  -5   3  152.18   14.00
 -25  -5   3  176.18   14.80
  25   5  -3  160.88   12.40
 -25   5   3  182.38   15.00
 -25   5   3  188.58   15.20
  25   5  -3  170.28   12.70
  23  -5  -3    0.20    2.10
  23  -5  -3    1.40    2.30
 -23  -5   3    0.90    2.30
 -23  -5   3    1.50    2.20
 -23  -5   3   -0.30    2.20
  23  -5  -3    0.10    1.40
 -23   5   3   -1.30    1.90
  23   5  -3   -0.90    1.50
  23   5  -3    2.50    1.80
  23   5  -3    1.10    1.80
 -23   5   3    1.60    2.30
 -21  -5   3  432.96   27.70
  21  -5  -3  389.66   27.80
  21  -5  -3  401.76   27.70
 -21  -5   3  423.56   27.50
 -21  -5   3  404.56   32.30
  21  -5  -3  385.06   25.90
 -21   5   3  425.26   28.40
 -21   5   3  462.25   28.70
  21   5  -3  440.86   27.60
  21   5  -3  407.66   26.90
  21   5  -3  406.96   26.00
 -21   5   3  385.56   28.10
 -19  -5   3    0.80    2.00
  19  -5  -3    4.10    1.70
 -19  -5   3    6.10    2.50
  19  -5  -3    2.70    2.20
 -19  -5   3    1.00    2.20
  19  -5  -3    1.50    2.00
 -19   5   3    3.30    2.20
  19   5  -3    2.10    1.50
 -19   5   3    2.70    2.10
  19   5  -3    5.50    2.20
 -19   5   3    3.70    2.40
  19   5  -3    0.40    1.60
  17  -5  -3  393.36   24.90
 -17  -5   3  405.26   25.90
 -17  -5   3  396.26   25.90
  17  -5  -3  390.06   26.40
 -17  -5   3  425.26   26.70
 -17   5   3  351.56   25.90
  17   5  -3  394.26   24.60
 -17   5   3  441.26   27.00
  17   5  -3  392.06   25.40
  17   5  -3  363.26   24.50
  15  -5  -3   18.20    3.20
 -15  -5   3   25.50    4.30
  15  -5  -3   23.60    4.50
 -15  -5   3   32.00    5.20
 -15  -5   3   28.10    4.40
 -15   5   3   16.90    3.80
  15   5  -3   26.30    4.00
  15   5  -3   24.60    3.10
  15   5  -3   24.80    3.30
  13  -5  -3  369.96   25.00
  13  -5  -3  431.56   25.80
 -13  -5   3  394.16   24.90
  13   5  -3  345.87   23.50
 -13   5   3  408.46   25.70
 -13   5   3  394.66   27.20
  13   5  -3  359.16   23.60
  11  -5  -3  244.48   17.00
 -11  -5   3  247.68   16.70
 -11  -5   3  254.57   16.90
 -11  -5   3  246.78   16.70
  11  -5  -3  237.08   17.30
 -11   5   3  256.47   17.50
  11   5  -3  258.67   15.80
 -11   5   3  208.48   17.00
  11   5  -3  240.18   15.60
   9  -5  -3   18.70    3.80
  -9  -5   3   17.80    3.40
  -9  -5   3   20.60    3.50
  -9  -5   3   14.60    3.00
   9  -5  -3   19.80    3.80
   9  -5  -3   14.40    3.10
  -9  -5   3   18.10    3.30
  -9   5   3   16.00    3.40
  -9   5   3   16.80    3.20
   9   5  -3   16.50    2.50
   9   5  -3   16.40    2.60
  -9   5   3   17.60    3.70
   7  -5  -3  718.63   48.00
  -7  -5   3  827.82   46.60
  -7  -5   3  791.12   46.70
   7  -5  -3  844.82   47.50
  -7  -5   3  708.83   46.30
   7  -5  -3  737.53   46.80
  -7  -5   3  768.12   46.60
  -7   5   3  758.52   47.00
   7   5  -3  758.82   45.40
   7   5  -3  768.02   45.60
  -7   5   3  818.92   47.40
  -5  -5   3    2.50    1.60
   5  -5  -3    2.50    2.00
  -5  -5   3    5.90    2.00
  -5  -5   3    4.40    1.80
   5  -5  -3    3.50    1.70
  -5  -5   3    1.60    1.40
  -5   5   3    2.50    2.00
   5   5  -3    4.20    1.30
   5   5  -3    3.50    1.40
  -5   5   3    0.40    1.50
  -3  -5   3  916.81   59.09
  -3  -5   3 1043.50   59.29
   3  -5  -3 1026.00   59.99
  -3  -5   3  990.30   59.19
   3  -5  -3  978.00   59.89
  -3  -5   3  983.50   59.49
  -3   5   3  979.80   59.69
   3   5  -3 1024.50   58.59
  -3   5   3 1068.69   60.09
   3   5  -3  981.60   58.19
   1  -5  -3   83.79    7.60
   1  -5  -3   69.89    7.00
   1  -5  -3   84.69    7.40
  -1  -5   3   70.49    6.70
  -1  -5   3   79.09    6.90
   1  -5  -3   74.99    6.90
   1  -5  -3   67.99    6.80
  -1  -5   3   72.29    6.80
  -1  -5   3   86.99    7.00
  -1   5   3   77.09    7.20
   1   5  -3   77.69    6.00
  -1   5   3   80.39    7.10
   1   5  -3   84.79    6.40
  -1  -5  -3  354.56   22.30
  -1  -5  -3  362.66   22.60
   1  -5   3  338.17   21.80
  -1  -5  -3  353.66   22.40
   1  -5   3  312.37   21.80
  -1  -5  -3  328.27   22.30
   1  -5   3  280.47   22.30
   1   5   3  318.37   21.90
  -1   5  -3  343.37   21.20
   1   5   3  355.56   22.40
  -1   5  -3  353.16   20.90
  -3  -5  -3  339.27   23.90
   3  -5   3  381.56   23.80
   3  -5   3  364.06   23.80
  -3  -5  -3  379.36   24.30
  -3  -5  -3  381.46   24.10
  -3  -5  -3  368.86   24.00
  -3   5  -3  362.06   22.60
   3   5   3  347.87   23.60
   3   5   3  358.66   24.00
  -3   5  -3  386.06   23.20
  -5  -5  -3   80.39    7.30
  -5  -5  -3   83.39    7.40
  -5  -5  -3   78.59    7.10
   5  -5   3   74.79    6.70
   5  -5   3   52.99    6.20
   5   5   3   71.99    6.60
  -5   5  -3   67.49    5.80
   5   5   3   71.29    6.90
  -5   5  -3   64.89    6.10
   7  -5   3  940.41   62.39
  -7  -5  -3 1065.59   63.09
  -7  -5  -3 1008.20   62.59
   7  -5   3 1084.69   62.99
   7  -5   3 1048.20   62.49
  -7  -5  -3 1143.39   63.29
  -7  -5  -3  975.50   62.89
   7   5   3 1108.49   62.49
  -7   5  -3 1031.50   61.89
   7   5   3 1084.79   62.89
  -7   5  -3 1018.90   61.39
   7   5   3 1087.69   62.99
  -7   5  -3  994.50   62.09
   9  -5   3   16.40    3.60
   9  -5   3   24.20    4.20
   9  -5   3   20.60    3.90
  -9  -5  -3   24.90    4.50
  -9  -5  -3   20.90    4.00
  -9   5  -3   21.10    3.80
  -9   5  -3   20.80    3.40
   9   5   3   18.60    4.00
  -9   5  -3   20.10    3.60
   9   5   3   21.40    4.00
  11  -5   3  558.64   35.70
  11  -5   3  543.65   35.80
  11  -5   3  612.54   36.00
 -11  -5  -3  522.95   35.80
  11   5   3  548.65   35.70
 -11   5  -3  566.74   35.50
 -11   5  -3  559.64   34.70
  11   5   3  590.64   37.60
 -11   5  -3  587.24   35.40
 -13  -5  -3  123.79   11.80
 -13  -5  -3  154.48   12.40
 -13  -5  -3  155.08   12.70
  13  -5   3  147.09   12.30
  13  -5   3  143.29   12.10
  13   5   3  148.59   12.30
 -13   5  -3  155.88   12.10
 -13   5  -3  155.38   11.90
  13   5   3  161.08   12.50
 -13   5  -3  157.68   11.40
 -15  -5  -3  255.17   18.80
  15  -5   3  267.57   18.90
  15  -5   3  257.77   18.30
  15  -5   3  254.87   18.20
 -15  -5  -3  272.77   18.50
 -15  -5  -3  216.08   17.90
 -15   5  -3  248.18   19.20
 -15   5  -3  239.88   17.60
  15   5   3  254.37   18.30
 -15   5  -3  230.88   17.00
  15   5   3  254.67   18.30
 -17  -5  -3  337.97   22.50
  17  -5   3  321.37   22.70
  17  -5   3  292.07   21.90
 -17  -5  -3  332.67   23.10
 -17  -5  -3  307.17   22.10
  17  -5   3  298.87   21.80
  17   5   3  296.57   21.40
 -17   5  -3  308.97   21.00
 -17   5  -3  297.87   21.50
  17   5   3  312.07   22.10
 -17   5  -3  312.47   21.90
  17   5   3  332.07   22.30
 -19  -5  -3   94.99    9.60
  19  -5   3   92.79    9.20
 -19  -5  -3   91.99    9.50
  19  -5   3   94.89    9.70
  19  -5   3   92.89    9.80
 -19   5  -3  101.19    9.70
  19   5   3   92.59    9.40
  19   5   3   87.49    8.70
 -19   5  -3   89.79    8.90
  19   5   3   84.09    9.00
  21  -5   3  338.97   24.10
  21  -5   3  329.47   24.70
 -21  -5  -3  361.36   25.30
 -21  -5  -3  355.46   24.80
  21   5   3  318.97   24.10
  21   5   3  364.06   24.80
 -21   5  -3  342.87   23.90
 -22  -6   3  401.36   28.80
 -22  -6   3  437.96   28.90
  22  -6  -3  414.96   27.00
  22   6  -3  376.36   26.50
  22   6  -3  409.36   26.60
 -22   6   3  448.36   30.00
 -22   6   3  474.95   30.00
 -20  -6   3    6.50    2.80
  20  -6  -3   12.20    2.90
  20  -6  -3   10.40    3.60
 -20  -6   3    8.60    3.20
 -20   6   3    6.10    3.20
  20   6  -3    5.50    2.50
 -20   6   3    5.00    3.20
  20   6  -3    7.30    2.30
 -18  -6   3    8.70    3.90
  18  -6  -3    7.30    2.90
  18  -6  -3    4.10    2.80
 -18  -6   3   12.10    3.60
 -18  -6   3   11.50    3.40
  18  -6  -3    3.00    2.10
 -18   6   3    9.10    3.20
  18   6  -3    4.20    2.00
 -18   6   3    3.10    2.40
  18   6  -3    8.50    2.40
  16  -6  -3  612.24   38.30
 -16  -6   3  638.44   39.40
  16  -6  -3  651.33   40.20
  16  -6  -3  581.14   39.50
 -16  -6   3  664.13   40.50
 -16  -6   3  643.44   39.70
 -16  -6   3  615.94   39.30
 -16   6   3  656.23   40.20
 -16   6   3  591.84   39.90
 -16   6   3  627.74   39.90
  16   6  -3  576.84   37.60
 -14  -6   3  217.98   15.60
 -14  -6   3  245.18   16.90
  14  -6  -3  204.98   16.10
 -14  -6   3  193.38   15.50
  14  -6  -3  212.68   15.90
 -14  -6   3  207.58   15.50
  14   6  -3  204.88   14.30
 -14   6   3  200.98   16.00
 -14   6   3  209.08   16.00
 -14   6   3  226.48   16.50
  14   6  -3  202.58   14.30
  12  -6  -3  849.91   50.19
 -12  -6   3  775.92   49.10
  12  -6  -3  757.22   49.80
 -12  -6   3  842.62   49.30
  12  -6  -3  764.62   49.40
  12   6  -3  784.62   47.80
 -12   6   3  731.33   49.50
 -12   6   3  855.01   49.99
 -12   6   3  868.81   50.29
  12   6  -3  802.02   47.80
  10  -6  -3    2.40    3.50
 -10  -6   3    1.90    2.00
  10  -6  -3    0.20    2.00
  10  -6  -3    1.90    2.30
 -10  -6   3    4.90    2.40
 -10  -6   3   -0.10    1.70
 -10   6   3    0.30    1.80
  10   6  -3    4.20    1.70
  10   6  -3    2.30    1.30
  -8  -6   3   96.69    8.40
   8  -6  -3   87.79    8.50
   8  -6  -3   83.79    8.60
  -8  -6   3   95.89    8.50
   8  -6  -3   85.79    8.50
  -8  -6   3  102.99    8.80
  -8  -6   3   85.19    8.10
   8   6  -3   84.99    7.00
  -8   6   3   90.49    8.60
   8   6  -3   92.49    7.40
  -8   6   3   97.09    8.60
   6  -6  -3  339.27   24.70
  -6  -6   3  360.26   23.40
   6  -6  -3  352.26   24.00
  -6  -6   3  387.26   23.50
  -6  -6   3  358.96   23.30
  -6  -6   3  365.46   23.50
   6  -6  -3  315.87   23.50
  -6   6   3  284.87   27.00
  -6   6   3  361.76   24.00
   6   6  -3  357.36   22.20
   6   6  -3  350.76   21.90
   4  -6  -3    4.30    2.10
   4  -6  -3   11.50    3.40
  -4  -6   3    7.00    2.50
  -4  -6   3    4.30    2.20
  -4  -6   3    3.20    2.00
  -4  -6   3    9.10    2.90
   4   6  -3    4.80    1.90
  -4   6   3    6.90    2.60
   4   6  -3    5.80    1.80
  -2  -6   3  401.86   24.80
   2  -6  -3  324.37   24.80
  -2  -6   3  315.07   24.30
  -2  -6   3  392.46   25.10
  -2  -6   3  405.16   24.80
   2  -6  -3  400.36   25.60
   2  -6  -3  371.16   24.80
   2   6  -3  383.76   23.50
   2   6  -3  362.46   23.70
  -2   6   3  416.66   25.70
   0  -6   3    8.90    2.70
   0  -6  -3   11.80    3.30
   0  -6  -3    5.50    2.40
   0  -6   3   10.60    2.90
   0  -6  -3   10.80    3.30
   0  -6   3    9.00    2.80
   0   6   3    8.00    2.70
   0   6  -3   12.20    2.70
   0   6  -3   12.40    2.40
   2  -6   3  185.58   14.30
   2  -6   3  215.78   14.90
  -2  -6  -3  195.48   15.10
  -2  -6  -3  221.48   15.60
  -2  -6  -3  171.78   14.80
   2  -6   3  189.18   14.70
   2   6   3  210.08   15.20
  -2   6  -3  208.68   14.20
  -4  -6  -3   58.79    6.60
   4  -6   3   51.89    6.00
   4  -6   3   43.10    5.80
  -4  -6  -3   59.89    6.60
  -4  -6  -3   49.70    6.10
   4  -6   3   53.69    5.90
  -4   6  -3   52.79    5.10
  -4   6  -3   49.40    5.50
   4   6   3   56.89    6.40
   4   6   3   49.70    6.00
   6  -6   3  266.97   19.00
  -6  -6  -3  265.47   19.30
  -6  -6  -3  250.97   19.00
   6  -6   3  276.77   19.00
  -6  -6  -3  285.67   19.40
  -6  -6  -3  249.28   18.90
   6   6   3  280.57   19.20
  -6   6  -3  265.37   18.10
   6   6   3  262.77   18.70
  -6   6  -3  266.37   17.60
   8  -6   3    2.90    2.20
  -8  -6  -3    7.40    3.00
   8  -6   3    5.10    2.60
  -8  -6  -3    7.00    3.20
   8  -6   3    5.30    2.50
  -8  -6  -3    1.80    2.20
  -8  -6  -3   -0.50    2.20
  -8   6  -3    7.70    2.20
  -8   6  -3    2.20    2.00
   8   6   3    6.30    2.90
  -8   6  -3    6.00    2.50
   8   6   3    5.40    2.50
 -10  -6  -3  184.58   14.50
 -10  -6  -3  157.68   13.80
  10  -6   3  205.48   14.60
  10  -6   3  177.98   13.90
 -10  -6  -3  184.88   14.60
 -10  -6  -3  193.48   14.60
  10  -6   3  176.08   14.10
  10   6   3  171.68   13.60
  10   6   3  186.48   14.20
 -10   6  -3  173.78   12.80
 -10   6  -3  162.98   13.50
 -10   6  -3  165.38   13.20
 -12  -6  -3  161.38   12.50
  12  -6   3  129.59   11.60
  12  -6   3  138.49   12.20
  12  -6   3  137.69   11.70
 -12  -6  -3  146.19   12.30
 -12  -6  -3  116.79   11.80
  12   6   3  137.39   11.30
 -12   6  -3  152.78   11.00
  12   6   3  125.19   11.60
  12   6   3  128.49   11.70
 -12   6  -3  135.79   11.30
 -12   6  -3  132.59   11.30
 -14  -6  -3    5.90    3.00
 -14  -6  -3    3.30    2.80
  14  -6   3    3.90    2.90
  14  -6   3   -0.20    2.10
  14  -6   3    3.20    2.60
 -14   6  -3    0.70    1.40
  14   6   3   -2.00    2.10
  14   6   3    0.00    1.90
 -14   6  -3   -2.80    3.00
  14   6   3   -0.40    2.40
 -14   6  -3    5.50    2.50
 -16  -6  -3  621.54   43.00
  16  -6   3  648.44   42.80
  16  -6   3  646.24   42.60
 -16  -6  -3  723.43   43.50
  16   6   3  680.93   43.10
 -16   6  -3  664.43   42.10
  16   6   3  688.13   42.90
 -18  -6  -3   39.90    7.10
  18  -6   3   59.39    7.20
  18  -6   3   41.30    6.60
 -18  -6  -3   44.70    7.20
  18   6   3   55.79    7.30
  18   6   3   51.19    7.60
 -18   6  -3   40.30    6.40
 -15  -7   3   54.39    7.10
 -15  -7   3   61.59    7.20
  15  -7  -3   50.89    7.90
 -15  -7   3   48.90    7.40
  15   7  -3   58.99    5.90
 -15   7   3   58.79    7.60
  15   7  -3   56.89    5.90
  13  -7  -3   21.60    4.70
 -13  -7   3   28.20    5.20
 -13  -7   3   26.80    5.00
  13  -7  -3   17.50    4.60
 -13  -7   3   24.60    4.90
  13   7  -3   19.10    3.50
 -13   7   3   26.50    5.30
  13   7  -3   25.90    3.90
 -11  -7   3   11.30    3.50
  11  -7  -3   13.10    4.10
 -11  -7   3   14.50    3.80
  11  -7  -3   12.40    3.60
 -11  -7   3   13.00    3.80
  11   7  -3   15.80    3.00
 -11   7   3   16.70    4.20
  11   7  -3   12.00    2.80
   9  -7  -3    4.30    3.60
   9  -7  -3    4.50    3.40
  -9  -7   3    9.60    3.30
  -9  -7   3    7.80    3.00
  -9  -7   3    6.00    2.70
   9   7  -3   11.30    2.60
   9   7  -3   13.00    2.70
  -9   7   3    3.30    2.60
  -7  -7   3  271.97   18.60
  -7  -7   3  251.67   18.70
  -7  -7   3  253.37   18.80
  -7  -7   3  264.37   18.50
   7  -7  -3  246.48   19.00
   7   7  -3  241.08   16.70
   7   7  -3  244.68   17.10
  -7   7   3  272.27   19.30
   5  -7  -3  159.58   13.10
  -5  -7   3  159.78   13.20
  -5  -7   3  151.38   12.50
  -5  -7   3  151.58   12.60
   5  -7  -3  151.38   13.50
  -5  -7   3  156.28   12.90
   5   7  -3  143.69   11.00
  -5   7   3  174.38   13.60
   5   7  -3  142.09   11.40
  -5   7   3  180.48   14.40
  -3  -7   3  599.54   38.60
   3  -7  -3  586.04   39.20
   3  -7  -3  590.54   38.70
  -3  -7   3  660.63   39.00
  -3  -7   3  577.64   38.90
  -3  -7   3  650.93   39.20
   3   7  -3  592.64   37.00
  -3   7   3  624.34   39.30
   3   7  -3  598.94   37.40
   1  -7  -3   69.29    7.80
   1  -7  -3   94.99   10.30
  -1  -7   3   81.29    8.10
  -1  -7   3   80.59    8.40
  -1  -7   3   70.99    7.80
   1  -7  -3   82.19    8.60
   1   7  -3   76.89    6.80
  -1   7   3   78.89    8.10
   1   7  -3   65.29    6.80
  -1   7   3   75.79    8.10
  -1  -7  -3   50.69    7.00
  -1  -7  -3   42.70    6.90
   1  -7   3   49.99    6.30
   1  -7   3   51.69    6.30
   1  -7   3   40.30    6.20
  -1  -7  -3   41.30    6.80
  -1   7  -3   46.00    5.40
   1   7   3   49.30    6.30
  -1   7  -3   44.90    4.90
   1   7   3   38.70    6.30
   3  -7   3  389.86   26.10
  -3  -7  -3  396.66   26.80
  -3  -7  -3  362.86   26.10
  -3  -7  -3  381.16   26.60
   3  -7   3  385.96   25.90
   3  -7   3  376.26   26.40
  -3  -7  -3  385.66   26.50
  -3   7  -3  382.16   25.00
  -3   7  -3  382.86   24.50
   3   7   3  388.26   26.40
  -5  -7  -3  419.96   28.30
   5  -7   3  371.76   26.90
  -5  -7  -3  432.46   28.30
   5  -7   3  393.56   27.40
   5  -7   3  500.85   33.60
  -5  -7  -3  414.76   28.10
  -5   7  -3  377.26   26.20
  -5   7  -3  393.96   25.80
   5   7   3  410.46   27.70
  -7  -7  -3  837.22   50.59
  -7  -7  -3  766.02   50.09
   7  -7   3  748.03   49.30
  -7  -7  -3  864.31   50.89
   7  -7   3  812.02   49.90
  -7   7  -3  776.72   48.70
   7   7   3  799.92   49.90
  -7   7  -3  771.22   48.10
   9  -7   3  104.79   10.70
  -9  -7  -3  119.19   11.20
   9  -7   3  118.39   11.10
  -9  -7  -3  128.99   11.60
  -9  -7  -3  122.59   11.40
  -9   7  -3  102.09    9.70
   9   7   3  118.39   10.80
 -34   0   4  423.36   29.00
 -34   0   4  412.26   28.90
 -34   0   4  407.86   26.50
 -32   0   4  943.61   57.59
 -32   0   4  964.60   57.39
  32   0  -4  848.02   55.39
  32   0  -4  914.81   56.39
 -30   0   4  150.38   12.30
 -30   0   4  122.89   10.10
 -30   0   4  148.29   12.30
  30   0  -4  143.49   11.90
  30   0  -4  137.39   11.00
 -28   0   4  353.76   23.90
  28   0  -4  368.66   23.50
 -28   0   4  324.77   21.70
  28   0  -4  330.57   22.40
 -28   0   4  346.27   23.80
 -26   0   4 1697.93  101.99
 -26   0   4 1655.13  100.09
 -26   0   4 1752.12  102.29
  26   0  -4 1814.92  101.79
 -24   0   4  808.72   48.30
  24   0  -4  736.63   46.80
 -24   0   4  792.92   48.20
 -24   0   4  786.32   46.40
  24   0  -4  794.42   47.70
 -22   0   4 2563.04  163.08
  22   0  -4 3088.69  163.28
 -22   0   4 2770.92  163.18
  22   0  -4 2844.52  162.28
 -22   0   4 2848.11  161.68
 -20   0   4    1.10    1.30
  20   0  -4    3.70    1.50
 -20   0   4    2.30    1.00
  20   0  -4    1.90    1.10
 -20   0   4    0.80    1.30
 -18   0   4   28.20    2.80
  18   0  -4   36.30    3.30
 -18   0   4   36.60    4.00
 -18   0   4   27.50    3.70
 -16   0   4  472.85   28.60
 -16   0   4  442.16   27.40
  16   0  -4  487.55   27.70
 -14   0   4  103.59    8.10
  14   0  -4  124.99    8.40
  14   0  -4  119.19    7.40
 -14   0   4  119.19    8.10
 -14   0   4  110.39    8.10
  12   0  -4 2204.98  117.59
 -12   0   4 1931.41  116.59
 -12   0   4 2045.40  117.39
 -12   0   4 2019.70  117.49
 -10   0   4    1.70    0.80
  10   0  -4    2.90    1.00
 -10   0   4    3.40    0.90
  -8   0   4 2643.94  161.98
  -8   0   4 2903.21  163.28
  -6   0   4 1188.58   66.69
  -6   0   4 1104.59   66.39
   6   0  -4 1197.28   66.39
  -4   0   4 5942.21  339.47
  -2   0   4  297.17   17.00
   2   0  -4  296.77   16.90
   2   0  -4  277.37   17.40
  -2   0   4  300.77   17.70
  -2   0   4  280.07   16.80
   0   0   4   72.39    5.00
   0   0  -4   84.69    5.30
   0   0   4   82.19    6.00
   0   0   4   85.09    5.20
   0   0  -4   75.49    5.70
   2   0   4 3027.80  183.58
  -2   0  -4 3197.98  183.48
  -4   0  -4 1704.93   92.99
  -4   0  -4 1578.84   92.39
   4   0   4 1677.33   93.09
   4   0   4 1419.36   92.09
  -4   0  -4 1613.24   91.69
   4   0   4 1647.04   92.09
   6   0   4 9999.00  553.04
  -6   0  -4 9097.89  552.14
  -8   0  -4  132.49    8.50
   8   0   4  137.39    9.20
   8   0   4  119.29    8.80
  -8   0  -4  113.89    9.30
  -8   0  -4  150.48    9.40
   8   0   4  102.49    9.20
 -10   0  -4  810.52   49.60
  10   0   4  821.72   48.90
  10   0   4  800.82   49.70
 -10   0  -4  811.22   49.30
  10   0   4  884.41   49.30
 -12   0  -4 1036.50   58.39
  12   0   4 1000.30   59.59
 -12   0  -4  989.20   59.49
  12   0   4 1075.79   59.29
 -12   0  -4  961.70   59.09
  12   0   4  903.71   58.59
 -14   0  -4  177.38   14.00
  14   0   4  201.88   14.00
 -14   0  -4  202.98   13.40
  14   0   4  200.68   14.40
 -16   0  -4 3649.23  222.78
  16   0   4 4069.19  222.88
 -16   0  -4 4043.70  222.18
  16   0   4 3681.23  222.38
  16   0   4 4174.98  223.38
 -16   0  -4 3595.74  222.58
 -18   0  -4    5.70    2.20
  18   0   4    5.60    2.30
  18   0   4   10.00    3.00
 -18   0  -4    7.80    2.80
 -18   0  -4    7.20    2.30
  18   0   4    5.20    2.20
 -20   0  -4  615.44   36.60
 -20   0  -4  583.64   37.20
  20   0   4  621.64   37.40
  20   0   4  602.54   37.10
 -20   0  -4  485.55   36.50
  22   0   4   29.40    6.00
 -22   0  -4   27.70    5.10
 -22   0  -4   29.90    5.30
 -22   0  -4   31.60    5.10
  22   0   4   34.70    5.60
  24   0   4  439.86   29.40
 -24   0  -4  413.56   29.40
 -24   0  -4  447.46   30.00
 -24   0  -4  455.25   29.30
  24   0   4  420.56   30.40
  24   0   4  442.76   29.50
  26   0   4  297.37   21.20
 -26   0  -4  289.17   21.60
 -26   0  -4  284.97   21.20
  26   0   4  292.27   21.10
  26   0   4  267.37   20.60
 -26   0  -4  279.67   20.50
 -28   0  -4  286.77   22.10
  28   0   4  287.87   21.80
  28   0   4  312.27   22.20
 -35  -1   4  305.77   22.70
  35  -1  -4  293.77   21.40
 -35  -1   4  281.07   22.20
 -35  -1   4  300.47   20.70
 -35   1   4  292.07   23.10
 -35   1   4  309.37   20.10
 -35   1   4  331.77   23.20
  33  -1  -4    4.70    2.80
 -33  -1   4    3.20    2.30
 -33  -1   4    4.90    2.30
  33  -1  -4    4.00    1.60
 -33  -1   4   -3.10    2.30
  33   1  -4    6.30    2.70
 -33   1   4    0.90    2.60
  33   1  -4    3.30    2.10
 -33   1   4    2.60    1.50
 -33   1   4    0.80    2.10
  31  -1  -4  674.53   43.70
 -31  -1   4  647.84   40.60
 -31  -1   4  721.33   42.60
  31  -1  -4  615.64   40.90
 -31  -1   4  635.94   42.10
  31  -1  -4  671.03   39.70
 -31   1   4  654.13   42.50
  31   1  -4  656.23   41.50
 -31   1   4  703.23   42.90
  31   1  -4  608.64   40.50
 -31   1   4  658.23   39.80
 -29  -1   4  103.99    9.90
  29  -1  -4  107.89    7.90
  29  -1  -4   91.79    8.80
  29  -1  -4  105.19    9.50
 -29   1   4  103.69   10.00
 -29   1   4   97.99    7.80
 -29   1   4   89.19    9.70
  29   1  -4  105.99    8.70
  29   1  -4  122.09    9.70
 -27  -1   4  670.23   43.00
  27  -1  -4  672.43   42.10
  27  -1  -4  697.03   40.80
 -27  -1   4  627.04   41.50
 -27  -1   4  764.82   43.40
  27  -1  -4  691.93   42.80
 -27   1   4  690.03   40.90
 -27   1   4  689.23   43.30
  27   1  -4  670.53   42.60
  27   1  -4  709.53   42.70
 -27   1   4  672.03   43.30
  25  -1  -4   33.80    3.40
 -25  -1   4   34.60    5.30
 -25  -1   4   43.50    5.20
  25  -1  -4   35.80    5.30
  25  -1  -4   32.50    4.40
 -25  -1   4   36.70    4.10
  25   1  -4   26.50    4.30
  25   1  -4   33.70    4.10
 -25   1   4   38.90    5.90
 -25   1   4   31.00    3.40
 -25   1   4   33.40    5.50
  23  -1  -4  888.71   55.09
 -23  -1   4  981.00   56.29
 -23  -1   4  960.40   57.19
  23  -1  -4  959.50   57.19
  23  -1  -4  960.10   56.49
 -23   1   4 1054.89   57.79
  23   1  -4  929.51   55.99
 -23   1   4  858.31   57.19
  23   1  -4  980.40   56.89
 -23   1   4  940.41   55.29
 -21  -1   4  300.67   21.60
 -21  -1   4  305.07   21.60
  21  -1  -4  324.77   21.10
 -21  -1   4  321.07   20.90
  21  -1  -4  328.57   20.00
  21  -1  -4  356.26   22.10
 -21   1   4  343.07   20.10
 -21   1   4  318.17   22.00
 -21   1   4  390.96   22.40
  21   1  -4  352.66   20.90
  19  -1  -4  224.58   14.40
  19  -1  -4  222.78   15.00
  19  -1  -4  219.28   13.30
 -19  -1   4  200.48   14.10
 -19  -1   4  233.78   15.20
 -19  -1   4  203.88   14.90
 -19   1   4  236.88   15.30
  19   1  -4  220.58   14.00
 -19   1   4  237.38   15.40
 -19   1   4  211.68   13.30
  17  -1  -4 3297.77  175.98
 -17  -1   4 3265.07  175.88
  17  -1  -4 3110.79  175.18
 -17  -1   4 3074.89  174.98
 -17  -1   4 2875.11  175.68
 -17   1   4 3091.69  176.08
  17   1  -4 3132.99  174.58
  17   1  -4 2573.54  176.38
 -17   1   4 3112.69  175.88
  15  -1  -4 1393.46   81.39
 -15  -1   4 1350.46   81.29
  15  -1  -4 1410.26   81.89
 -15  -1   4 1302.57   81.79
 -15  -1   4 1486.65   81.89
  15   1  -4 1428.36   80.69
  15   1  -4 1493.55   81.69
 -15   1   4 1383.56   82.09
 -15   1   4 1450.85   82.09
 -13  -1   4 4662.13  307.07
  13   1  -4 5451.25  308.17
 -13   1   4 5872.81  314.67
 -13   1   4 5103.19  309.87
  11  -1  -4    5.90    1.10
 -11  -1   4    3.30    0.90
 -11  -1   4    3.80    1.00
  11   1  -4    5.10    1.20
 -11   1   4    3.10    1.10
 -11   1   4    3.70    1.20
   9  -1  -4    9.90    1.20
  -9  -1   4    6.40    1.20
  -9  -1   4    9.40    1.10
  -9   1   4    6.30    1.40
  -9   1   4    5.60    1.30
   7  -1  -4 2710.63  165.98
  -7  -1   4 2628.14  159.38
   7   1  -4 2927.91  159.78
  -7   1   4 2817.02  165.88
   5  -1  -4  996.60   55.89
   5  -1  -4  938.31   55.59
   5  -1  -4  979.50   55.79
  -5   1   4  937.81   55.79
  -5   1   4 1012.90   55.89
  -5   1   4  946.51   55.59
   3  -1  -4 5568.94  328.87
  -3   1   4 5761.42  328.67
   1  -1  -4   74.49    4.70
  -1  -1   4   68.09    5.00
  -1  -1   4   66.89    4.20
   1  -1  -4   64.99    4.80
  -1  -1   4   62.69    3.70
  -1  -1   4   55.79    3.70
   1   1  -4   63.29    3.90
  -1   1   4   64.49    4.90
  -1   1   4   56.49    4.40
  -1   1   4   55.79    4.40
   1  -1   4 1046.30   57.89
  -1  -1  -4  960.50   57.69
   1  -1   4  925.31   56.69
   1  -1   4  960.20   56.99
  -1  -1  -4  999.70   57.29
  -1  -1  -4  986.50   56.99
   1   1   4 1024.10   57.19
   1   1   4  992.20   57.29
  -1   1  -4 1021.90   56.89
   1   1   4  988.00   57.89
  -3  -1  -4   80.89    6.30
   3  -1   4   72.99    6.10
  -3  -1  -4   86.99    5.90
   3  -1   4   68.69    5.60
   3  -1   4   75.89    5.50
  -3  -1  -4   82.99    5.60
  -3   1  -4   89.29    4.90
   3   1   4   83.39    5.90
  -3   1  -4   80.99    4.80
  -3   1  -4   79.09    5.60
   3   1   4   81.69    6.50
   3   1   4   76.49    5.70
  -3   1  -4   77.29    6.20
  -5  -1  -4  169.08   10.90
  -5  -1  -4  158.68   11.30
   5  -1   4  160.48   11.20
  -5  -1  -4  164.48   10.40
   5  -1   4  158.98   10.80
   5  -1   4  152.58   10.50
  -5   1  -4  148.19   10.60
   5   1   4  170.38   10.80
   5   1   4  167.88   10.70
  -5   1  -4  166.38    9.90
  -5   1  -4  166.78   11.20
   7  -1   4 1077.59   64.29
   7  -1   4 1051.59   63.69
  -7  -1  -4 1214.48   64.79
  -7  -1  -4 1117.69   63.39
  -7  -1  -4 1108.09   63.99
   7  -1   4 1122.99   63.99
   7   1   4 1084.69   63.79
   7   1   4 1087.69   63.59
  -7   1  -4 1104.99   63.09
  -7   1  -4 1135.49   63.89
   7   1   4 1078.19   64.59
  -7   1  -4  929.61   63.89
   9  -1   4   29.10    4.00
  -9  -1  -4   46.60    3.90
  -9  -1  -4   33.30    3.80
   9  -1   4   39.40    4.10
  -9  -1  -4   32.00    4.00
   9  -1   4   38.20    4.10
   9   1   4   39.30    4.50
  -9   1  -4   37.60    3.50
  -9   1  -4   36.70    4.10
   9   1   4   44.20    4.10
  -9   1  -4   36.70    4.00
   9   1   4   42.10    3.90
  11  -1   4 1308.77   72.49
  11  -1   4 1161.98   71.89
 -11  -1  -4 1119.79   72.39
 -11  -1  -4 1303.87   71.59
  11  -1   4 1313.57   72.29
 -11  -1  -4 1186.58   71.99
  11   1   4 1425.16   72.39
 -11   1  -4 1357.46   71.49
  11   1   4 1172.98   72.49
  11   1   4 1090.39   71.49
 -11   1  -4 1107.39   71.79
 -11   1  -4 1153.78   72.19
 -13  -1  -4  359.86   24.90
 -13  -1  -4  365.46   24.50
 -13  -1  -4  388.36   24.10
  13  -1   4  380.66   24.60
  13  -1   4  405.06   24.80
  13  -1   4  408.66   25.10
  13   1   4  382.16   25.10
 -13   1  -4  342.57   24.60
 -13   1  -4  394.86   24.00
  13   1   4  408.16   24.80
  15  -1   4 2184.68  121.99
  15  -1   4 2306.57  121.99
 -15  -1  -4 2003.50  121.49
 -15  -1  -4 2163.18  120.99
 -15  -1  -4 1942.21  121.89
  15  -1   4 1889.91  121.19
  15   1   4 2211.68  121.69
 -15   1  -4 1886.71  121.39
 -15   1  -4 2140.89  120.89
  15   1   4 2107.99  122.09
  15   1   4 2170.08  121.39
 -15   1  -4 2029.20  121.79
 -17  -1  -4   48.70    5.60
  17  -1   4   47.50    5.40
 -17  -1  -4   46.60    5.10
  17  -1   4   59.79    6.10
  17  -1   4   50.99    5.80
 -17  -1  -4   40.80    5.30
 -17   1  -4   40.20    4.90
 -17   1  -4   41.80    5.30
  17   1   4   55.29    5.80
  17   1   4   41.30    5.10
  17   1   4   56.59    6.10
 -17   1  -4   41.00    5.30
 -19  -1  -4  427.96   29.00
  19  -1   4  471.75   29.20
  19  -1   4  421.76   28.70
  19  -1   4  471.85   29.50
 -19  -1  -4  444.86   28.50
 -19   1  -4  392.36   28.60
  19   1   4  450.95   29.00
  19   1   4  444.46   29.20
 -19   1  -4  427.96   29.10
 -19   1  -4  463.65   28.40
  21  -1   4  585.14   35.60
  21  -1   4  487.55   34.90
  21  -1   4  582.44   35.70
 -21  -1  -4  500.25   35.40
 -21  -1  -4  600.54   35.10
 -21  -1  -4  506.35   35.30
 -21   1  -4  546.25   34.50
  21   1   4  568.14   35.50
 -21   1  -4  535.75   35.40
 -21   1  -4  514.25   35.30
  21   1   4  603.64   35.70
 -23  -1  -4  405.86   27.00
  23  -1   4  401.76   26.80
  23  -1   4  407.36   26.70
  23  -1   4  370.26   26.30
 -23  -1  -4  383.56   27.40
 -23  -1  -4  380.06   26.60
 -23   1  -4  389.66   26.60
  23   1   4  371.36   26.20
  23   1   4  410.76   26.70
 -23   1  -4  354.56   26.40
 -23   1  -4  373.26   25.60
 -25  -1  -4 1791.92  106.99
 -25  -1  -4 1776.02  105.89
 -25  -1  -4 1853.01  107.09
  25  -1   4 1753.62  106.39
  25  -1   4 1748.03  106.29
  25  -1   4 1794.12  106.59
  25   1   4 1810.42  106.59
 -25   1  -4 1773.82  106.59
  25   1   4 1713.53  106.19
  25   1   4 1765.62  108.79
 -25   1  -4 1852.41  107.09
 -25   1  -4 1828.12  105.99
 -27  -1  -4  156.98   16.10
  27  -1   4  136.29   12.50
 -27  -1  -4  145.89   12.50
 -27  -1  -4  133.99   14.60
  27  -1   4  148.59   13.00
  27   1   4  142.59   12.60
  27   1   4  129.99   12.60
 -27   1  -4  131.99   11.90
 -27   1  -4  135.59   12.80
 -27   1  -4  140.89   12.90
 -29  -1  -4  471.65   32.00
  29  -1   4  458.65   31.40
  29  -1   4  445.56   31.40
 -29  -1  -4  462.15   31.10
  29   1   4  464.35   31.60
 -29   1  -4  459.85   30.70
  29   1   4  426.16   31.00
 -34  -2   4   85.59   10.10
  34  -2  -4   86.49    9.70
 -34  -2   4  115.39    9.90
  34  -2  -4  103.29    8.20
 -34  -2   4   97.59   10.60
  34  -2  -4  113.99   10.60
 -34   2   4  119.49   11.70
  34   2  -4  108.99    9.30
 -34   2   4  104.59   11.20
 -32  -2   4  386.36   26.20
  32  -2  -4  378.66   27.10
 -32  -2   4  399.46   27.30
  32  -2  -4  369.46   26.50
 -32  -2   4  365.76   27.00
  32  -2  -4  392.56   24.60
  32   2  -4  397.56   26.60
 -32   2   4  398.56   28.20
  32   2  -4  394.96   25.70
 -32   2   4  470.35   29.00
 -30  -2   4   60.79    7.10
 -30  -2   4   62.99    7.30
  30  -2  -4   50.99    4.80
  30  -2  -4   53.59    6.70
 -30  -2   4   50.79    5.90
 -30   2   4   44.60    7.40
  30   2  -4   41.00    6.20
  30   2  -4   46.90    5.40
 -30   2   4   46.90    7.40
  28  -2  -4   77.59    6.20
  28  -2  -4   59.69    6.70
 -28  -2   4   68.99    7.40
  28  -2  -4   76.59    9.10
 -28  -2   4   62.29    6.60
 -28  -2   4   75.69   12.30
  28   2  -4   58.59    6.70
 -28   2   4   73.59    8.20
 -28   2   4   53.29    7.30
  26  -2  -4  564.94   37.00
  26  -2  -4  627.64   35.70
 -26  -2   4  628.74   38.10
  26  -2  -4  617.94   38.10
 -26  -2   4  543.95   36.90
 -26  -2   4  619.24   38.00
 -26   2   4  620.24   38.40
 -26   2   4  581.64   38.30
  26   2  -4  576.84   37.10
  26   2  -4  593.44   36.40
 -24  -2   4  230.08   17.60
  24  -2  -4  260.17   15.90
  24  -2  -4  272.47   18.30
 -24  -2   4  254.17   17.40
  24  -2  -4  265.97   17.60
  24   2  -4  252.77   16.70
 -24   2   4  258.67   18.40
  24   2  -4  258.67   17.30
 -24   2   4  237.18   18.00
 -22  -2   4 1199.08   75.79
  22  -2  -4 1319.77   76.79
  22  -2  -4 1237.08   76.09
 -22  -2   4 1230.18   76.49
 -22  -2   4 1386.76   76.69
  22  -2  -4 1325.67   74.69
  22   2  -4 1303.27   77.19
 -22   2   4 1466.45   77.49
  22   2  -4 1227.18   75.29
 -22   2   4 1256.77   77.09
 -20  -2   4   39.70    4.40
 -20  -2   4   30.90    4.10
  20  -2  -4   36.80    4.00
 -20  -2   4   34.30    3.90
  20  -2  -4   38.10    4.40
  20  -2  -4   33.50    2.90
 -20   2   4   24.30    4.20
 -20   2   4   34.50    4.50
  20   2  -4   36.30    3.50
  20   2  -4   30.70    3.20
  18  -2  -4  134.79    9.90
 -18  -2   4  112.39    9.10
 -18  -2   4  122.89    9.50
 -18  -2   4  115.29    9.40
  18  -2  -4  135.19    8.20
  18  -2  -4  125.69    9.30
 -18   2   4  129.89   10.00
  18   2  -4  132.69    8.60
  18   2  -4  131.79    8.40
 -18   2   4  138.09   10.20
  18   2  -4  137.59    9.80
 -16  -2   4   97.49    7.80
 -16  -2   4   95.39    7.90
  16  -2  -4  104.59    6.70
  16  -2  -4  103.59    7.80
 -16  -2   4   95.99    7.80
  16  -2  -4  121.19    8.60
  16   2  -4  113.49    6.90
  16   2  -4  110.49    7.00
 -16   2   4  109.99    8.40
  16   2  -4  105.79    7.60
 -16   2   4  112.99    8.50
 -14  -2   4    7.70    1.70
 -14  -2   4    6.70    1.60
  14  -2  -4    8.60    1.00
  14  -2  -4    8.70    2.00
  14  -2  -4    7.70    1.70
  14   2  -4    5.70    1.40
 -14   2   4    8.40    2.10
  14   2  -4    7.50    0.80
  14   2  -4    6.10    0.80
 -14   2   4    6.00    1.80
  12  -2  -4 1623.04   94.39
 -12  -2   4 1537.75   94.19
 -12  -2   4 1640.94   94.29
  12  -2  -4 1731.33   93.39
  12  -2  -4 1758.22   94.99
 -12   2   4 1592.44   94.89
 -12   2   4 1582.84   94.89
 -10  -2   4  245.68   16.10
  10  -2  -4  296.07   17.00
  10  -2  -4  265.57   16.50
 -10  -2   4  271.37   16.20
 -10   2   4  248.68   16.80
  10   2  -4  271.97   16.00
  -8  -2   4 1286.47   68.59
  -8  -2   4 1196.58   68.49
   8  -2  -4 1199.48   69.09
  -8  -2   4 1110.19   68.59
   8  -2  -4 1234.88   68.59
   8  -2  -4 1262.07   69.49
  -8   2   4 1105.59   69.29
  -8   2   4 1167.08   69.49
   6  -2  -4  284.47   16.90
   6  -2  -4  294.47   17.50
  -6  -2   4  254.27   16.80
   6  -2  -4  287.07   17.20
  -6  -2   4  301.77   16.50
   6  -2  -4  278.67   17.30
  -6  -2   4  277.47   16.50
  -6  -2   4  282.27   16.50
  -6   2   4  252.27   17.20
  -6   2   4  264.97   17.40
  -6   2   4  293.27   17.50
   4  -2  -4 1002.70   59.19
  -4  -2   4  985.70   58.29
   4  -2  -4 1052.89   59.19
  -4  -2   4  992.90   58.49
   4  -2  -4  999.90   58.99
  -4  -2   4 1041.60   58.19
  -4  -2   4  995.90   58.29
  -4   2   4 1054.99   59.29
  -4   2   4 1035.70   59.29
  -2  -2   4  284.17   19.40
   2  -2  -4  355.26   20.20
   2  -2  -4  338.47   20.20
  -2  -2   4  326.27   19.20
  -2  -2   4  306.67   19.30
   2  -2  -4  350.46   20.30
  -2   2   4  340.17   20.20
  -2   2   4  337.97   20.20
   0  -2   4   48.70    3.50
   0  -2   4   48.00    4.40
   0  -2  -4   43.90    3.80
   0  -2  -4   50.99    4.40
   0  -2   4   42.60    3.60
   0  -2   4   45.40    3.60
   0  -2  -4   49.50    4.10
   0   2   4   50.09    4.20
   0   2   4   46.30    4.10
   0   2   4   49.00    4.10
   0   2   4   44.50    4.00
   0   2  -4   44.80    3.40
   2  -2   4 1486.95   83.29
  -2  -2  -4 1455.75   83.39
   2  -2   4 1415.96   82.39
  -2  -2  -4 1450.45   82.59
  -2  -2  -4 1464.25   82.89
   2  -2   4 1320.17   82.39
   2   2   4 1511.45   82.99
   2   2   4 1241.48   82.49
   2   2   4 1471.75   83.09
  -2   2  -4 1504.95   82.19
   4  -2   4  967.60   54.99
  -4  -2  -4  923.01   54.99
   4  -2   4  843.12   54.69
   4  -2   4  938.21   55.49
  -4  -2  -4  938.81   55.69
   4   2   4  923.41   55.49
  -4   2  -4  953.90   53.99
  -4   2  -4  944.51   53.89
   4   2   4  984.90   55.19
  -4   2  -4  946.91   54.59
   4   2   4  966.60   54.99
   6  -2   4 2354.86  149.99
   6  -2   4 2306.67  149.88
  -6  -2  -4 2934.51  150.18
   6  -2   4 2597.14  150.68
  -6  -2  -4 2467.35  150.78
  -6  -2  -4 2432.66  150.18
  -6   2  -4 2775.12  149.39
   6   2   4 2946.71  150.48
   6   2   4 2644.14  150.78
   6   2   4 2581.94  150.08
  -6   2  -4 2435.46  149.79
  -6   2  -4 2901.81  149.39
  -8  -2  -4   19.40    3.10
  -8  -2  -4   25.70    3.00
   8  -2   4   23.80    3.50
   8  -2   4   24.50    3.00
  -8  -2  -4   22.70    3.70
   8   2   4   21.90    3.30
  -8   2  -4   19.60    2.60
   8   2   4   14.90    3.10
  -8   2  -4   20.20    2.50
   8   2   4   17.10    2.90
  10  -2   4  121.49    9.50
 -10  -2  -4  112.89    9.90
 -10  -2  -4  137.89    9.30
 -10  -2  -4  115.49    9.40
  10  -2   4  143.09    9.80
  10  -2   4  141.19   10.00
  10   2   4  124.79    9.40
 -10   2  -4  111.29    9.20
  10   2   4  131.69   10.10
  10   2   4  138.09    9.70
 -10   2  -4  121.59   10.70
 -10   2  -4  115.59    9.80
 -12  -2  -4  223.38   17.10
  12  -2   4  263.67   17.20
 -12  -2  -4  268.47   16.60
  12  -2   4  207.18   16.40
 -12  -2  -4  231.68   16.80
  12  -2   4  278.67   17.20
  12   2   4  233.98   17.20
  12   2   4  284.97   17.00
 -12   2  -4  251.47   16.20
 -12   2  -4  240.78   16.70
 -12   2  -4  243.78   17.10
  12   2   4  237.68   16.40
  14  -2   4  178.68   14.00
  14  -2   4  209.28   14.50
 -14  -2  -4  197.68   14.70
 -14  -2  -4  204.28   13.70
 -14  -2  -4  164.58   13.70
  14  -2   4  201.38   14.20
 -14   2  -4  200.98   14.50
 -14   2  -4  189.28   14.00
  14   2   4  207.38   14.10
 -14   2  -4  194.38   13.50
  14   2   4  189.68   13.70
  14   2   4  196.68   14.60
  16  -2   4 1424.56   91.69
  16  -2   4 1621.84   92.09
 -16  -2  -4 1513.15   91.89
  16  -2   4 1595.64   92.09
 -16  -2  -4 1577.44   91.39
  16   2   4 1674.83   92.09
  16   2   4 1640.34   92.59
 -16   2  -4 1623.04   91.29
 -16   2  -4 1402.56   91.89
 -16   2  -4 1505.75   91.89
  18  -2   4   92.29    8.50
  18  -2   4   89.29    8.50
 -18  -2  -4  110.19    8.50
 -18  -2  -4   83.29    8.30
  18  -2   4   90.99    8.60
 -18   2  -4   91.79    8.80
  18   2   4   90.29    8.80
 -18   2  -4   72.29    8.20
  18   2   4   90.99    8.50
 -18   2  -4   88.09    7.90
  20  -2   4  505.55   32.10
  20  -2   4  511.05   32.20
 -20  -2  -4  495.15   31.60
  20  -2   4  475.65   32.10
 -20  -2  -4  479.55   32.10
  20   2   4  499.15   32.00
 -20   2  -4  483.75   32.30
 -20   2  -4  465.75   32.00
 -20   2  -4  490.85   31.30
 -22  -2  -4   26.70    5.90
  22  -2   4   26.90    5.10
  22  -2   4   25.80    4.90
 -22  -2  -4   20.70    4.30
 -22  -2  -4   22.80    4.80
  22   2   4   20.30    4.50
 -22   2  -4   24.80    5.00
 -22   2  -4   21.30    5.00
  22   2   4   21.70    4.70
 -22   2  -4   19.40    3.90
  24  -2   4   55.69    7.80
  24  -2   4   50.79    6.60
  24  -2   4   46.60    7.20
 -24  -2  -4   45.60    7.20
 -24  -2  -4   57.79    7.20
 -24  -2  -4   34.00    6.00
  24   2   4   42.70    6.80
 -24   2  -4   43.60    5.80
  24   2   4   41.50    6.50
 -24   2  -4   59.99    7.20
  24   2   4   41.90    6.70
 -26  -2  -4  265.17   19.70
  26  -2   4  267.77   20.10
 -26  -2  -4  285.07   22.40
  26  -2   4  250.77   19.90
  26   2   4  276.07   20.20
 -26   2  -4  258.47   20.20
  26   2   4  261.87   20.00
 -26   2  -4  264.77   20.50
 -26   2  -4  264.07   19.30
 -28  -2  -4    2.10    2.70
  28  -2   4    0.00    2.30
 -28  -2  -4    4.70    3.00
  28  -2   4   -1.60    1.90
  28   2   4    2.00    2.50
  28   2   4   -1.60    2.60
 -28   2  -4    0.60    2.40
  31  -3  -4  254.07   19.30
 -31  -3   4  288.37   19.90
  31  -3  -4  278.87   17.40
  31  -3  -4  235.38   19.60
 -31  -3   4  279.57   20.20
 -31  -3   4  248.48   19.80
  31   3  -4  254.77   17.90
 -31   3   4  314.87   21.60
  31   3  -4  258.97   18.20
 -31   3   4  269.77   20.70
 -29  -3   4  379.26   25.40
  29  -3  -4  367.76   25.40
  29  -3  -4  377.16   22.70
 -29  -3   4  377.46   24.90
 -29  -3   4  345.17   25.00
  29  -3  -4  337.37   24.50
 -29   3   4  344.87   27.00
 -29   3   4  392.96   26.10
  29   3  -4  336.27   23.00
  29   3  -4  353.26   23.30
  29   3  -4  373.16   24.50
 -27  -3   4  115.69   10.60
 -27  -3   4  145.49   12.20
  27  -3  -4  119.59   10.70
 -27  -3   4  120.89   10.30
 -27   3   4  128.39   11.50
  27   3  -4  110.89    8.80
  27   3  -4  119.49   10.10
  27   3  -4  109.69    9.10
 -27   3   4  105.79   10.60
 -25  -3   4    9.40    2.90
 -25  -3   4    8.80    2.70
  25  -3  -4   11.80    3.00
  25  -3  -4   13.20    3.70
 -25  -3   4    5.10    2.60
  25  -3  -4    6.90    1.80
 -25   3   4    1.20    2.10
 -25   3   4   11.00    3.60
  25   3  -4    7.90    2.40
  25   3  -4    7.00    1.90
  25   3  -4    4.40    1.70
  23  -3  -4    3.00    1.20
 -23  -3   4    1.10    1.70
  23  -3  -4    2.70    1.90
 -23  -3   4    2.70    1.90
 -23  -3   4    2.70    1.80
  23   3  -4    0.50    1.10
 -23   3   4    4.00    2.40
 -23   3   4    1.00    1.50
  23   3  -4    0.10    1.20
  21  -3  -4  295.67   19.70
 -21  -3   4  258.87   18.90
 -21  -3   4  278.17   19.10
  21  -3  -4  271.87   17.50
 -21  -3   4  277.47   19.20
  21  -3  -4  292.67   19.10
  21   3  -4  284.57   17.90
 -21   3   4  316.27   20.20
  21   3  -4  266.67   17.90
 -21   3   4  327.47   20.30
  19  -3  -4  421.86   24.40
 -19  -3   4  395.96   25.80
  19  -3  -4  406.96   25.90
 -19  -3   4  398.56   25.90
  19  -3  -4  423.66   26.50
 -19  -3   4  415.46   26.00
  19   3  -4  397.76   24.70
  19   3  -4  398.26   24.40
 -19   3   4  425.96   26.60
 -19   3   4  387.46   26.30
  17  -3  -4  255.87   15.20
  17  -3  -4  253.17   17.00
  17  -3  -4  228.58   16.40
 -17  -3   4  262.07   16.60
 -17  -3   4  232.18   16.20
 -17  -3   4  230.38   16.50
 -17   3   4  264.37   17.40
  17   3  -4  260.37   15.10
  17   3  -4  243.08   15.30
 -17   3   4  224.28   16.90
  17   3  -4  259.07   16.10
 -15  -3   4   54.89    5.00
  15  -3  -4   58.89    5.50
  15  -3  -4   57.39    4.10
 -15  -3   4   51.19    4.80
  15  -3  -4   48.30    4.90
  15   3  -4   52.59    4.60
 -15   3   4   48.10    5.30
  15   3  -4   50.79    3.90
  15   3  -4   49.50    3.70
 -15   3   4   52.09    5.40
  13  -3  -4  360.46   21.60
 -13  -3   4  311.27   20.90
 -13  -3   4  328.57   21.10
  13  -3  -4  365.76   22.00
  13   3  -4  352.66   20.80
  13   3  -4  342.77   20.00
  13   3  -4  345.77   19.70
 -13   3   4  321.67   21.90
 -13   3   4  328.77   21.80
 -11  -3   4    3.10    1.20
  11  -3  -4    5.20    1.70
 -11  -3   4    2.60    1.10
  11  -3  -4    1.50    1.20
 -11   3   4    2.90    1.40
 -11   3   4    1.60    1.40
  11   3  -4    1.70    0.90
   9  -3  -4    7.30    1.40
  -9  -3   4    5.70    1.30
  -9  -3   4    4.30    1.30
   9  -3  -4    7.70    1.80
   9  -3  -4    7.00    1.90
  -9  -3   4    7.80    1.50
  -9   3   4    4.40    1.70
  -9   3   4    4.30    1.60
  -9   3   4    4.90    1.60
  -7  -3   4  102.39    7.10
   7  -3  -4  113.49    8.00
  -7  -3   4  105.99    7.20
  -7  -3   4   96.79    7.00
   7  -3  -4  110.59    7.30
   7  -3  -4  107.09    7.70
   7  -3  -4  106.99    7.90
  -7  -3   4  101.69    7.10
  -7   3   4   92.29    7.70
  -7   3   4   97.59    7.80
  -7   3   4  107.09    8.00
  -5  -3   4  153.98    9.50
  -5  -3   4  130.19    9.30
   5  -3  -4  155.28   10.30
   5  -3  -4  152.78    9.80
   5  -3  -4  161.78   10.40
  -5  -3   4  131.59    9.40
  -5  -3   4  140.89    9.40
   5  -3  -4  152.68   10.00
  -5   3   4  130.09   10.00
  -5   3   4  138.19   10.20
   3  -3  -4 1690.93   88.39
  -3  -3   4 1541.45   87.39
  -3  -3   4 1405.86   87.29
   3  -3  -4 1630.24   88.09
  -3  -3   4 1536.75   87.39
   3  -3  -4 1449.15   88.09
  -3  -3   4 1490.35   87.39
  -3   3   4 1500.85   88.29
  -3   3   4 1430.06   88.09
  -1  -3   4  340.97   19.30
   1  -3  -4  315.77   19.70
  -1  -3   4  305.47   19.00
   1  -3  -4  345.37   19.70
   1  -3  -4  284.97   19.60
  -1  -3   4  302.27   19.00
   1  -3  -4  348.97   20.00
  -1   3   4  279.37   19.40
  -1   3   4  280.27   19.60
   1  -3   4  543.25   35.30
  -1  -3  -4  637.54   36.30
  -1  -3  -4  683.43   36.40
  -1  -3  -4  646.54   36.00
   1  -3   4  545.35   35.30
  -1  -3  -4  579.04   35.90
  -1   3  -4  533.55   35.00
   1   3   4  573.74   36.00
  -1   3  -4  618.34   34.50
   1   3   4  540.05   35.70
   1   3   4  683.93   36.30
  -3  -3  -4   14.80    2.50
  -3  -3  -4    5.80    1.80
   3  -3   4    5.80    1.50
   3  -3   4    4.60    1.70
  -3  -3  -4    4.80    1.60
   3  -3   4    5.30    1.50
   3   3   4    5.10    1.70
  -3   3  -4    4.80    1.00
   3   3   4    5.20    1.50
   3   3   4    4.40    1.60
  -3   3  -4    7.90    1.30
  -3   3  -4    2.60    1.00
  -5  -3  -4    2.00    1.30
  -5  -3  -4    1.30    1.20
   5  -3   4    1.90    1.20
  -5  -3  -4    7.50    2.20
   5  -3   4    2.90    1.60
   5  -3   4    3.10    1.40
   5   3   4    2.00    1.40
   5   3   4    0.90    1.10
  -5   3  -4    2.00    0.90
  -5   3  -4    3.80    1.20
  -5   3  -4    2.40    1.00
   5   3   4    2.10    1.40
   7  -3   4 1259.87   70.39
   7  -3   4 1196.88   70.79
  -7  -3  -4 1182.78   71.19
   7  -3   4 1154.88   70.29
  -7  -3  -4 1088.89   70.29
  -7  -3  -4 1244.38   70.39
  -7   3  -4 1250.57   69.79
   7   3   4 1193.18   70.69
   7   3   4 1134.99   70.79
  -7   3  -4 1098.49   69.79
   7   3   4 1195.58   70.29
  -7   3  -4 1270.77   69.39
   7   3   4 1301.67   70.79
   9  -3   4  420.06   25.60
  -9  -3  -4  417.76   25.00
   9  -3   4  383.06   25.10
  -9  -3  -4  382.26   25.10
   9  -3   4  408.16   25.10
  -9  -3  -4  385.36   25.70
  -9   3  -4  370.56   24.60
  -9   3  -4  400.26   24.10
   9   3   4  364.16   25.30
   9   3   4  401.96   25.20
  -9   3  -4  406.66   25.10
  11  -3   4 1352.96   77.89
  11  -3   4 1199.88   77.39
 -11  -3  -4 1194.28   77.99
 -11  -3  -4 1372.86   77.29
  11  -3   4 1316.37   77.49
 -11   3  -4 1295.87   77.19
 -11   3  -4 1380.96   76.59
  11   3   4 1411.46   77.79
 -11   3  -4 1380.46   76.99
  11   3   4 1238.68   77.09
  11   3   4 1305.97   77.99
  13  -3   4  155.58   11.70
 -13  -3  -4  138.79   11.50
  13  -3   4  185.18   12.30
  13  -3   4  158.98   11.80
 -13  -3  -4  165.38   11.50
 -13  -3  -4  138.79   11.80
 -13   3  -4  154.38   11.10
  13   3   4  149.99   11.60
 -13   3  -4  127.99   11.00
  13   3   4  130.39   11.60
 -15  -3  -4  156.88   11.40
  15  -3   4  136.29   11.40
  15  -3   4  135.09   11.40
  15  -3   4  145.69   11.60
 -15  -3  -4  133.29   11.30
 -15   3  -4  143.19   11.40
 -15   3  -4  150.08   11.00
  15   3   4  141.39   11.40
  15   3   4  153.08   12.10
 -17  -3  -4  328.37   23.00
  17  -3   4  310.87   22.80
  17  -3   4  358.46   23.30
  17  -3   4  313.07   22.80
 -17  -3  -4  345.87   22.70
 -17   3  -4  330.57   22.30
  17   3   4  354.76   23.60
  17   3   4  381.16   23.30
 -17   3  -4  311.77   22.70
  19  -3   4   29.30    5.40
 -19  -3  -4   22.40    5.00
 -19  -3  -4   24.20    4.80
  19  -3   4   20.20    5.00
  19   3   4   18.00    4.40
 -19   3  -4   24.70    4.30
  19   3   4   27.80    4.90
 -19   3  -4   27.80    5.20
 -21  -3  -4  453.25   31.50
  21  -3   4  465.75   31.30
 -21  -3  -4  475.05   31.00
  21  -3   4  404.86   33.10
 -21  -3  -4  486.85   32.10
  21  -3   4  488.35   31.70
  21   3   4  465.35   31.00
 -21   3  -4  474.75   33.10
  21   3   4  504.35   32.00
  21   3   4  501.95   31.60
 -21   3  -4  479.55   30.60
 -23  -3  -4   56.29    8.40
  23  -3   4   81.09    8.30
  23  -3   4   59.49    7.60
  23  -3   4   59.99    8.60
 -23  -3  -4   57.19    8.40
 -23  -3  -4   65.19    7.40
  23   3   4   52.29    7.00
  23   3   4   60.59    7.40
  23   3   4   67.19    7.80
 -23   3  -4   65.99    7.10
 -23   3  -4   58.89    7.30
  25  -3   4  303.67   23.50
 -25  -3  -4  360.26   26.30
  25  -3   4  306.77   23.80
  25   3   4  332.57   24.10
  25   3   4  320.97   23.80
 -25   3  -4  374.56   26.50
 -27  -3  -4    5.70    3.50
  27  -3   4    0.00    2.20
  27   3   4    3.60    3.20
 -27   3  -4    3.90    2.80
  27   3   4    4.30    2.60
  30  -4  -4    0.60    2.60
 -30  -4   4   -0.80    2.20
  30  -4  -4    1.50    1.50
 -30  -4   4    2.30    2.30
 -30  -4   4    0.70    2.70
  30   4  -4    0.70    1.70
 -30   4   4    5.00    3.20
  30   4  -4    0.20    2.00
  30   4  -4   -2.30    1.70
 -30   4   4    7.50    3.60
  28  -4  -4   15.30    4.20
 -28  -4   4   18.20    4.10
 -28  -4   4   18.00    6.90
 -28  -4   4   19.90    4.60
  28  -4  -4   17.50    3.10
  28  -4  -4   10.70    3.70
 -28   4   4   26.20    5.20
 -28   4   4   12.70    3.90
  28   4  -4    9.50    2.60
  26  -4  -4    4.60    1.70
  26  -4  -4    8.40    3.20
  26  -4  -4    8.70    3.40
 -26  -4   4    8.60    3.10
 -26  -4   4    5.10    2.80
 -26  -4   4    4.50    2.40
  26   4  -4    5.40    1.90
 -26   4   4    2.00    2.80
  26   4  -4    3.60    2.20
 -26   4   4    6.70    3.30
  26   4  -4    7.40    2.10
  24  -4  -4   30.70    3.60
 -24  -4   4   39.80    7.00
 -24  -4   4   34.50    5.60
 -24  -4   4   30.50    6.20
  24  -4  -4   30.00    5.40
 -24   4   4   31.00    6.10
  24   4  -4   34.80    3.80
 -24   4   4   39.40    7.10
  24   4  -4   39.00    4.60
  24   4  -4   39.80    4.20
 -22  -4   4  359.76   24.90
 -22  -4   4  377.16   25.20
  22  -4  -4  397.06   25.60
 -22  -4   4  339.57   24.60
  22  -4  -4  381.66   23.20
  22   4  -4  375.66   23.20
 -22   4   4  324.17   25.00
  22   4  -4  388.46   23.60
 -22   4   4  456.65   26.60
  20  -4  -4  369.66   24.70
  20  -4  -4  388.46   24.40
  20  -4  -4  391.86   22.70
 -20  -4   4  344.37   23.90
 -20  -4   4  368.76   24.50
 -20  -4   4  359.66   24.10
  20   4  -4  376.36   23.80
  20   4  -4  369.46   22.70
 -20   4   4  325.67   24.40
  18  -4  -4  413.16   26.50
 -18  -4   4  403.26   25.90
 -18  -4   4  406.36   25.80
  18  -4  -4  382.56   25.80
 -18  -4   4  416.86   26.30
 -18   4   4  411.46   26.70
  18   4  -4  420.26   24.60
  18   4  -4  406.66   24.20
 -18   4   4  363.76   26.30
  16  -4  -4   22.80    4.20
  16  -4  -4   22.50    3.70
 -16  -4   4   21.50    3.60
 -16  -4   4   19.00    3.30
 -16   4   4   19.90    3.90
 -16   4   4   23.70    4.30
  16   4  -4   21.80    2.40
  16   4  -4   21.70    2.60
  16   4  -4   21.60    3.30
 -14  -4   4  171.68   11.70
  14  -4  -4  174.08   12.00
 -14  -4   4  153.38   11.40
  14   4  -4  162.78   11.20
 -14   4   4  165.78   12.30
 -14   4   4  152.88   12.10
  14   4  -4  166.78   10.30
 -14   4   4  138.69   12.00
  14   4  -4  167.38   10.40
 -12  -4   4 1072.09   65.69
  12  -4  -4 1229.48   67.09
  12  -4  -4 1174.48   66.39
 -12  -4   4 1036.90   65.79
 -12   4   4 1065.89   66.69
  12   4  -4 1160.78   64.69
 -12   4   4 1077.09   66.69
 -12   4   4 1136.49   66.79
  12   4  -4 1152.78   64.49
 -10  -4   4 1005.30   60.39
 -10  -4   4 1101.29   60.69
  10  -4  -4  911.71   60.79
 -10  -4   4 1102.69   60.79
  10  -4  -4 1123.79   61.69
 -10  -4   4  943.01   60.39
 -10   4   4 1013.60   61.49
 -10   4   4  992.30   61.29
 -10   4   4 1023.40   61.39
  10   4  -4 1104.69   59.99
  10   4  -4 1024.00   59.19
  -8  -4   4  594.64   36.80
   8  -4  -4  616.64   37.40
   8  -4  -4  650.73   37.90
  -8  -4   4  592.14   36.90
  -8  -4   4  601.94   36.90
  -8  -4   4  543.15   36.60
  -8   4   4  652.13   37.90
  -8   4   4  645.04   38.00
   8   4  -4  657.13   35.70
  -8   4   4  613.54   37.70
   6  -4  -4   42.50    4.60
  -6  -4   4   44.50    4.20
  -6  -4   4   52.19    4.40
  -6  -4   4   41.50    4.10
   6  -4  -4   52.19    5.10
   6  -4  -4   44.40    4.30
   6  -4  -4   39.30    4.40
  -6  -4   4   42.30    4.20
  -6   4   4   40.10    4.50
   6   4  -4   44.00    3.20
  -6   4   4   38.10    4.60
   4  -4  -4   87.59    7.40
  -4  -4   4   81.39    6.60
  -4  -4   4   75.69    6.60
  -4  -4   4   84.59    6.70
   4  -4  -4  101.49    7.60
   4  -4  -4   87.59    7.00
   4  -4  -4   92.49    7.50
  -4  -4   4   91.99    6.90
   4   4  -4   93.29    5.90
  -4   4   4   79.59    7.10
  -4   4   4   88.49    7.50
   4   4  -4   96.49    6.00
   2  -4  -4  521.15   35.10
  -2  -4   4  594.74   34.60
  -2  -4   4  532.05   34.50
   2  -4  -4  632.14   35.50
  -2  -4   4  528.95   34.40
   2  -4  -4  603.24   35.10
  -2  -4   4  568.64   34.50
  -2   4   4  517.05   35.00
  -2   4   4  622.04   35.60
   2   4  -4  587.14   33.40
   2   4  -4  620.74   33.70
   0  -4   4  427.36   26.20
   0  -4  -4  444.16   26.90
   0  -4   4  389.56   25.90
   0  -4  -4  428.36   26.80
   0  -4  -4  437.26   26.70
   0  -4  -4  455.75   26.70
   0  -4   4  419.96   26.10
   0   4   4  392.66   26.40
   0   4  -4  438.26   25.40
   0   4   4  412.96   26.80
   0   4  -4  416.26   24.90
  -2  -4  -4  267.57   17.70
  -2  -4  -4  252.37   17.40
   2  -4   4  236.18   15.40
   2  -4   4  213.08   15.40
  -2  -4  -4  248.68   16.00
  -2  -4  -4  235.58   16.00
  -2   4  -4  254.07   15.00
   2   4   4  199.28   15.70
  -2   4  -4  242.78   14.40
   2   4   4  220.38   15.80
  -2   4  -4  226.58   15.10
  -4  -4  -4  107.99    7.90
   4  -4   4   93.69    7.50
  -4  -4  -4  101.19    8.10
  -4  -4  -4   86.79    7.60
   4  -4   4   96.19    7.40
   4  -4   4  102.29    8.20
  -4   4  -4   91.79    6.40
   4   4   4   76.79    7.50
   4   4   4   82.79    7.30
  -4   4  -4   92.09    6.90
   4   4   4   93.89    7.80
  -4   4  -4   69.89    6.70
   6  -4   4   29.80    3.50
   6  -4   4   24.60    4.20
  -6  -4  -4   20.70    3.50
  -6  -4  -4   18.40    3.60
  -6   4  -4   25.50    3.10
  -6   4  -4   26.50    2.80
   6   4   4   21.10    3.50
   6   4   4   18.90    3.70
   6   4   4   18.70    3.50
   8  -4   4    5.40    2.10
  -8  -4  -4   10.90    2.70
   8  -4   4    9.20    2.50
  -8  -4  -4   17.20    3.70
   8  -4   4    9.20    2.60
  -8  -4  -4    4.70    2.10
  -8   4  -4    8.10    2.00
  -8   4  -4   12.20    2.10
   8   4   4    9.90    2.60
   8   4   4    9.90    2.30
   8   4   4   10.10    2.70
  -8   4  -4    8.30    2.20
 -10  -4  -4   22.70    4.10
  10  -4   4   22.60    3.90
 -10  -4  -4   28.60    4.90
  10  -4   4   27.10    4.50
 -10  -4  -4   23.40    4.00
  10  -4   4   21.20    3.90
 -10   4  -4   24.30    3.10
  10   4   4   25.40    4.30
 -10   4  -4   21.90    3.50
  10   4   4   20.40    3.90
  12  -4   4   32.60    4.90
 -12  -4  -4   35.00    5.30
  12  -4   4   23.60    4.20
 -12  -4  -4   28.00    4.40
 -12  -4  -4   24.60    4.40
  12  -4   4   30.70    4.90
 -12   4  -4   26.70    4.00
  12   4   4   24.90    4.40
 -12   4  -4   28.10    4.20
  12   4   4   23.20    4.40
 -12   4  -4   25.40    3.50
  14  -4   4   21.90    4.30
  14  -4   4   23.50    4.30
 -14  -4  -4   16.70    3.70
  14  -4   4   26.00    4.70
 -14  -4  -4   21.90    4.10
  14   4   4   20.70    6.30
 -14   4  -4   18.20    3.40
  14   4   4   25.10    4.50
 -14   4  -4   18.20    3.70
 -14   4  -4   17.40    3.20
 -16  -4  -4  204.98   15.00
  16  -4   4  198.58   15.30
  16  -4   4  190.78   15.00
 -16  -4  -4  179.78   14.80
  16  -4   4  201.88   15.20
 -16   4  -4  204.38   14.40
  16   4   4  194.08   14.60
 -16   4  -4  196.88   13.90
  16   4   4  198.78   15.20
 -16   4  -4  186.18   14.60
  16   4   4  185.28   14.90
 -18  -4  -4  347.27   22.50
  18  -4   4  342.17   22.60
 -18  -4  -4  316.87   24.00
 -18  -4  -4  304.07   22.50
  18  -4   4  322.67   22.50
  18  -4   4  345.17   24.50
  18   4   4  285.57   21.50
 -18   4  -4  321.07   21.60
 -18   4  -4  287.07   21.00
  18   4   4  320.07   22.40
 -20  -4  -4  591.14   36.60
  20  -4   4  559.74   36.90
  20  -4   4  584.94   36.80
 -20  -4  -4  522.85   36.60
 -20  -4  -4  543.95   37.30
  20  -4   4  585.94   37.00
 -20   4  -4  552.24   36.50
  20   4   4  545.95   36.50
 -20   4  -4  564.14   35.70
  20   4   4  557.44   36.20
  22  -4   4  266.77   19.60
 -22  -4  -4  243.88   19.00
  22  -4   4  244.98   19.50
 -22  -4  -4  283.47   20.30
 -22   4  -4  277.47   24.40
 -22   4  -4  244.48   18.50
 -24  -4  -4    5.40    3.10
 -24  -4  -4    9.10    3.40
  24  -4   4    2.90    2.60
  24  -4   4    2.30    2.50
 -24   4  -4    4.70    2.80
  24   4   4    5.10    3.60
 -27  -5   4  203.18   15.60
  27  -5  -4  188.78   16.00
 -27  -5   4  196.68   15.70
  27  -5  -4  187.78   13.20
  27   5  -4  173.18   12.90
  27   5  -4  195.98   16.40
 -27   5   4  224.08   16.90
 -27   5   4  173.18   15.80
 -25  -5   4    7.00    3.00
  25  -5  -4    3.30    1.70
  25  -5  -4    8.00    3.30
 -25  -5   4    9.70    3.60
  25  -5  -4    2.40    3.00
 -25  -5   4    4.30    2.80
 -25   5   4    6.90    2.90
  25   5  -4    2.60    1.70
  25   5  -4    2.10    1.30
 -25   5   4    4.90    3.30
  25   5  -4   -0.90    1.70
 -23  -5   4   92.29    8.70
 -23  -5   4   99.59    9.30
 -23  -5   4   79.09    8.50
  23  -5  -4   81.19    8.20
  23  -5  -4   75.39    8.70
  23  -5  -4   83.59    6.90
 -23   5   4   81.19    8.80
 -23   5   4   88.39    9.20
  23   5  -4   77.79    6.50
  23   5  -4   81.29    6.90
  21  -5  -4  219.18   18.10
  21  -5  -4  251.57   16.70
  21  -5  -4  264.17   18.90
 -21  -5   4  256.87   18.30
 -21  -5   4  254.07   18.40
  21   5  -4  248.68   16.20
 -21   5   4  249.28   19.00
 -21   5   4  301.67   19.80
  21   5  -4  258.47   16.60
  19  -5  -4  243.18   18.40
 -19  -5   4  286.97   19.10
  19  -5  -4  253.67   16.70
  19  -5  -4  245.88   18.10
 -19  -5   4  279.37   18.40
 -19  -5   4  247.78   17.90
 -19   5   4  210.78   18.00
 -19   5   4  279.97   19.20
  19   5  -4  255.77   16.40
 -17  -5   4   70.29    7.30
 -17  -5   4   80.69    7.80
 -17  -5   4   88.79    8.40
  17  -5  -4   79.69    8.30
  17  -5  -4   85.99    6.90
 -17   5   4   94.99    8.90
 -17   5   4   84.59    8.30
  17   5  -4   90.29    6.50
  17   5  -4   80.69    6.50
 -15  -5   4    5.90    2.30
  15  -5  -4   12.90    3.30
 -15  -5   4    8.10    2.40
  15   5  -4    7.40    1.50
 -15   5   4   10.80    3.20
 -15   5   4   11.70    3.10
  15   5  -4    5.70    1.60
 -13  -5   4    4.80    2.10
 -13  -5   4    7.60    2.30
  13  -5  -4    9.60    3.00
  13  -5  -4    3.60    1.80
 -13  -5   4    7.20    2.20
  13   5  -4    9.90    1.80
 -13   5   4    5.50    2.30
  13   5  -4    7.90    1.60
 -13   5   4    3.90    2.50
  11  -5  -4   28.50    4.70
  11  -5  -4   24.70    4.50
  11  -5  -4   26.60    4.20
 -11  -5   4   24.70    3.80
 -11  -5   4   25.00    3.90
 -11  -5   4   27.40    4.20
 -11  -5   4   26.20    4.00
 -11   5   4   29.30    4.70
  11   5  -4   28.70    2.90
  11   5  -4   23.40    2.70
 -11   5   4   27.40    4.60
   9  -5  -4   61.29    6.30
  -9  -5   4   51.89    5.30
  -9  -5   4   51.69    5.30
  -9  -5   4   58.89    5.70
   9  -5  -4   55.09    6.00
  -9  -5   4   48.40    5.30
   9  -5  -4   61.49    6.00
  -9   5   4   56.29    6.10
   9   5  -4   58.19    4.50
   9   5  -4   60.09    4.50
  -7  -5   4   28.80    4.20
   7  -5  -4   36.30    4.60
  -7  -5   4   27.10    4.20
   7  -5  -4   28.60    4.50
  -7  -5   4   28.70    3.80
   7  -5  -4   31.50    4.80
  -7  -5   4   33.60    4.00
   7   5  -4   29.30    2.90
   7   5  -4   31.70    3.00
  -7   5   4   31.60    4.90
  -5  -5   4   30.70    4.00
  -5  -5   4   34.80    4.20
  -5  -5   4   37.50    4.30
   5  -5  -4   48.20    5.30
   5  -5  -4   46.00    4.90
   5  -5  -4   41.20    4.50
   5  -5  -4   37.10    5.20
  -5  -5   4   31.50    4.00
   5   5  -4   41.40    3.60
   5   5  -4   34.30    3.20
  -5   5   4   34.80    5.30
   3  -5  -4  335.57   20.70
  -3  -5   4  271.97   20.00
  -3  -5   4  306.47   20.30
   3  -5  -4  343.97   21.20
   3  -5  -4  275.07   20.60
  -3  -5   4  279.57   19.90
  -3  -5   4  339.77   20.30
   3   5  -4  321.97   19.20
  -3   5   4  315.97   21.00
   3   5  -4  317.57   18.80
   1  -5  -4  762.72   46.00
   1  -5  -4  786.02   46.30
  -1  -5   4  712.93   45.30
  -1  -5   4  743.13   45.70
  -1  -5   4  798.42   45.60
   1  -5  -4  679.43   46.00
   1  -5  -4  811.32   46.60
  -1  -5   4  723.83   45.50
  -1   5   4  752.72   46.30
   1   5  -4  776.72   44.60
   1   5  -4  769.62   44.20
   1  -5   4  811.42   48.40
  -1  -5  -4  842.72   49.20
   1  -5   4  727.53   48.30
   1  -5   4  719.93   48.00
  -1  -5  -4  769.62   49.00
  -1  -5  -4  859.21   49.30
  -1  -5  -4  838.82   49.40
  -1   5  -4  838.72   47.70
   1   5   4  878.91   49.40
  -1   5  -4  777.52   47.00
  -3  -5  -4  284.87   20.80
   3  -5   4  328.77   20.60
  -3  -5  -4  338.07   21.30
  -3  -5  -4  302.17   21.00
  -3  -5  -4  323.67   21.20
   3  -5   4  284.27   20.40
   3   5   4  317.97   21.10
  -3   5  -4  307.97   19.20
  -3   5  -4  312.97   20.00
   5  -5   4   37.00    4.80
  -5  -5  -4   49.00    5.70
  -5  -5  -4   49.00    5.50
   5  -5   4   38.10    4.70
   5  -5   4   47.70    5.60
  -5  -5  -4   39.90    5.10
  -5  -5  -4   46.30    5.70
  -5   5  -4   44.10    4.60
  -5   5  -4   41.20    4.00
   5   5   4   39.60    5.80
   7  -5   4  443.36   28.50
   7  -5   4  387.56   28.40
  -7  -5  -4  457.15   29.20
   7  -5   4  446.46   29.20
  -7  -5  -4  418.16   29.10
  -7  -5  -4  450.45   29.00
  -7  -5  -4  461.85   29.30
   7   5   4  488.65   29.40
   7   5   4  460.85   29.10
  -7   5  -4  466.35   28.10
  -7   5  -4  438.66   27.30
   9  -5   4  958.50   57.89
   9  -5   4  927.31   56.59
  -9  -5  -4  894.61   56.59
  -9   5  -4  916.51   54.89
   9   5   4  935.31   56.79
   9   5   4  942.01   56.89
  -9   5  -4  943.41   55.79
  11  -5   4  812.22   50.59
  11  -5   4  818.52   50.39
 -11  -5  -4  890.31   50.89
  11  -5   4  691.83   49.99
 -11  -5  -4  784.42   53.29
 -11  -5  -4  776.32   50.59
 -11   5  -4  828.92   49.99
  11   5   4  871.51   50.99
  11   5   4  832.42   50.19
 -11   5  -4  845.32   49.70
 -11   5  -4  852.41   49.60
  11   5   4  833.32   50.59
  13  -5   4  289.87   20.20
 -13  -5  -4  286.67   21.00
  13  -5   4  315.17   20.70
 -13  -5  -4  288.47   20.20
 -13  -5  -4  304.27   20.30
  13  -5   4  279.47   19.90
  13   5   4  277.37   19.70
 -13   5  -4  258.47   20.10
  13   5   4  257.47   19.80
 -13   5  -4  280.97   19.30
 -13   5  -4  264.57   18.40
  13   5   4  286.27   20.20
 -15  -5  -4   20.50    4.20
 -15  -5  -4   21.80    4.30
  15  -5   4   22.30    4.60
  15  -5   4   14.10    3.80
  15  -5   4   22.60    4.70
 -15  -5  -4   19.90    4.50
 -15   5  -4   21.10    4.00
  15   5   4   21.80    4.20
 -15   5  -4   18.40    3.40
  15   5   4   21.80    4.40
  15   5   4   20.80    4.60
 -15   5  -4   18.90    4.00
 -17  -5  -4  102.39   10.20
  17  -5   4  102.89   10.40
 -17  -5  -4  118.09   10.30
  17  -5   4  106.69   10.30
  17  -5   4  105.89   10.10
 -17   5  -4   95.79    9.50
 -17   5  -4  101.39    9.00
  17   5   4  110.49    9.90
 -17   5  -4  108.09    9.50
  17   5   4  114.19   10.40
  17   5   4  104.49   10.20
 -19  -5  -4  182.38   14.70
  19  -5   4  159.18   14.30
  19  -5   4  163.18   14.30
 -19  -5  -4  186.28   15.00
  19   5   4  178.48   14.70
  21  -5   4  120.19   11.50
 -21  -5  -4  114.59   11.50
  21  -5   4  122.59   11.40
 -21   5  -4  126.79   10.90
 -21   5  -4  116.59   10.60
  21   5   4  103.59   11.30
  21   5   4  127.09   11.50
 -22  -6   4  217.08   15.90
 -22  -6   4  170.18   15.50
  22  -6  -4  188.58   13.90
  22  -6  -4  192.08   16.00
 -22   6   4  221.48   17.10
  22   6  -4  211.38   13.60
 -22   6   4  188.18   16.40
  20  -6  -4  495.75   31.10
  20  -6  -4  458.95   32.90
 -20  -6   4  498.35   32.80
 -20   6   4  546.65   33.90
  20   6  -4  490.45   30.10
 -20   6   4  482.05   33.50
  20   6  -4  512.25   30.40
 -18  -6   4  222.18   17.00
 -18  -6   4  177.48   13.90
 -18  -6   4  182.38   14.40
  18  -6  -4  168.38   12.90
  18  -6  -4  184.58   15.00
  18  -6  -4  167.98   14.20
 -18   6   4  174.18   14.80
 -18   6   4  199.98   15.30
  18   6  -4  177.48   12.30
  18   6  -4  185.48   12.20
 -16  -6   4   65.69    6.80
  16  -6  -4   58.39    7.10
 -16  -6   4   62.79    6.90
  16  -6  -4   63.79    7.20
 -16  -6   4   64.79    7.70
 -16  -6   4   64.39    6.90
 -16   6   4   62.49    8.20
 -16   6   4   69.49    7.80
  16   6  -4   57.29    5.20
 -16   6   4   50.19    6.90
 -14  -6   4  133.59   10.70
  14  -6  -4  135.19   11.50
 -14  -6   4  131.89   11.00
  14  -6  -4  121.29   10.90
 -14  -6   4  138.79   10.90
  14  -6  -4  134.89   11.60
  14   6  -4  129.69    9.10
 -14   6   4  127.59   11.30
 -14   6   4  126.09   11.50
 -14   6   4  114.89   10.90
  12  -6  -4  346.97   24.10
  12  -6  -4  332.97   23.40
 -12  -6   4  346.07   23.10
 -12  -6   4  344.57   23.60
 -12  -6   4  364.26   23.20
  12  -6  -4  297.97   23.40
 -12   6   4  354.66   24.10
  12   6  -4  362.06   21.50
 -12   6   4  376.26   24.50
 -10  -6   4  905.91   52.49
  10  -6  -4  762.52   52.69
 -10  -6   4  905.61   52.69
  10  -6  -4  882.21   53.39
 -10  -6   4  860.91   52.69
 -10  -6   4  827.12   52.09
 -10   6   4  936.71   53.59
  10   6  -4  832.12   50.49
 -10   6   4  858.31   53.09
   8  -6  -4  405.96   30.80
   8  -6  -4  477.65   31.20
  -8  -6   4  496.05   30.90
  -8  -6   4  456.05   30.40
   8  -6  -4  495.65   31.50
   8  -6  -4  468.55   30.50
  -8  -6   4  501.95   30.60
  -8  -6   4  502.25   30.80
   8   6  -4  488.55   28.80
  -8   6   4  508.05   31.80
  -8   6   4  473.35   31.20
   6  -6  -4  249.88   17.60
  -6  -6   4  246.48   17.20
   6  -6  -4  216.08   17.50
   6  -6  -4  234.58   17.00
   6  -6  -4  245.48   17.90
  -6  -6   4  236.08   16.90
  -6  -6   4  275.27   17.40
  -6  -6   4  238.08   17.00
   6   6  -4  234.68   15.40
  -6   6   4  276.07   18.30
   4  -6  -4    8.20    3.10
  -4  -6   4    9.00    2.60
  -4  -6   4    9.70    2.60
   4  -6  -4    6.30    2.80
  -4  -6   4    8.20    2.70
  -4  -6   4   11.80    3.00
   4  -6  -4   13.30    3.10
  -4   6   4   13.30    4.90
   4   6  -4   10.60    2.00
  -4   6   4   10.20    3.30
   2  -6  -4  100.19    8.80
  -2  -6   4   89.69    8.30
   2  -6  -4   87.49    8.90
   2  -6  -4  100.99    9.20
  -2  -6   4   90.59    8.60
  -2  -6   4   91.59    8.50
  -2  -6   4   95.59    8.50
  -2   6   4  113.29   10.30
   2   6  -4   91.99    7.40
  -2   6   4   96.39    9.10
   2   6  -4   97.79    7.00
   0  -6  -4  268.37   18.30
   0  -6   4  260.17   17.50
   0  -6  -4  240.98   18.00
   0  -6   4  237.18   17.20
   0  -6   4  244.98   17.40
   0   6  -4  241.68   15.60
   0   6  -4  244.88   16.20
   0   6   4  235.18   17.70
  -2  -6  -4  104.09    9.70
  -2  -6  -4  116.39   10.00
  -2  -6  -4   90.49    9.30
   2  -6   4  112.89    9.40
   2  -6   4  102.09    9.20
   2  -6   4  101.69    9.10
   2   6   4  118.29    9.90
  -2   6  -4  106.99    7.80
  -2   6  -4  103.79    8.30
   2   6   4   99.59   12.80
  -4  -6  -4   79.39   10.80
   4  -6   4  131.19   10.40
  -4  -6  -4  117.09   10.30
   4  -6   4  106.89    9.60
   4  -6   4  117.19    9.80
  -4  -6  -4  119.19   10.30
  -4  -6  -4  112.59   10.30
  -4   6  -4  110.39    8.30
  -4   6  -4  113.29    9.00
   4   6   4  114.49   10.20
   4   6   4  119.09    9.90
   6  -6   4   27.50    4.80
   6  -6   4   34.70    5.30
  -6  -6  -4   22.30    4.70
   6  -6   4   16.90    4.20
  -6  -6  -4   29.20    5.40
  -6  -6  -4   25.30    5.20
  -6   6  -4   33.60    4.20
   6   6   4   22.80    4.40
   6   6   4   31.20    5.20
  -6   6  -4   25.40    3.60
   8  -6   4   66.19    7.10
  -8  -6  -4   67.09    7.60
  -8  -6  -4   63.09    7.50
  -8  -6  -4   69.69    7.90
  -8  -6  -4   69.59    7.50
   8  -6   4   72.89    7.80
  -8   6  -4   64.49    5.90
  -8   6  -4   62.99    6.40
  -8   6  -4   69.19    6.90
   8   6   4   69.09    7.50
   8   6   4   52.79    6.50
 -10  -6  -4   76.59    8.10
  10  -6   4   69.39    7.90
  10  -6   4   75.39    8.00
 -10  -6  -4   69.39    7.80
 -10  -6  -4   75.79    8.30
  10  -6   4   70.69    7.70
 -10  -6  -4   59.19    7.60
  10   6   4   70.29    7.40
 -10   6  -4   64.39    6.90
 -10   6  -4   77.69    7.50
 -10   6  -4   74.29    6.70
  10   6   4   86.49    8.50
 -12  -6  -4   65.09    7.20
 -12  -6  -4   53.99    6.90
  12  -6   4   53.59    6.90
  12  -6   4   55.59    7.20
  12  -6   4   51.89    6.80
 -12   6  -4   48.30    6.00
  12   6   4   55.69    6.90
 -12   6  -4   48.90    5.50
  12   6   4   57.19    7.00
 -14  -6  -4   10.30    3.60
  14  -6   4   16.70    4.20
  14  -6   4    6.40    3.00
 -14  -6  -4   19.30    4.40
 -14   6  -4    8.80    2.60
  14   6   4    9.30    4.00
  14   6   4    8.10    3.20
 -14   6  -4   11.40    3.00
 -16  -6  -4   68.29    9.90
  16  -6   4   47.80    7.30
  16  -6   4   54.89    7.80
 -16  -6  -4   56.49    7.40
  16   6   4   43.00    7.10
  16   6   4   46.60    7.40
 -16   6  -4   62.29    6.90
 -13  -7   4   52.29    6.70
 -13  -7   4   63.09    6.80
 -13  -7   4   51.69    6.20
  13  -7  -4   56.69    7.20
 -13   7   4   56.79    7.20
  13   7  -4   49.10    4.90
 -11  -7   4  138.29   11.30
  11  -7  -4  114.29   11.20
 -11  -7   4  136.69   11.50
  11  -7  -4  149.09   14.00
 -11  -7   4  115.39   11.20
 -11   7   4  133.89   12.00
  11   7  -4  135.79    9.40
   9  -7  -4   24.70    4.60
  -9  -7   4   27.00    5.10
  -9  -7   4   31.30    5.40
   9  -7  -4   18.90    5.10
  -9  -7   4   33.70    5.70
  -9  -7   4   28.50    4.80
   9  -7  -4   27.40    5.50
   9   7  -4   31.10    3.60
  -9   7   4   33.50    6.20
   9   7  -4   23.90    3.30
  -7  -7   4    1.50    1.90
  -7  -7   4    3.30    2.30
   7  -7  -4    3.30    2.50
   7  -7  -4    5.20    2.70
  -7  -7   4    4.20    2.60
   7  -7  -4    2.40    2.60
  -7  -7   4    0.80    2.10
   7   7  -4    1.70    1.50
  -7   7   4    3.60    2.80
   7   7  -4    1.60    1.50
  -5  -7   4  216.28   16.80
  -5  -7   4  244.08   16.90
   5  -7  -4  244.18   17.80
  -5  -7   4  223.68   17.00
   5  -7  -4  219.48   17.90
   5  -7  -4  216.18   17.30
  -5  -7   4  225.88   16.60
   5   7  -4  226.58   14.70
  -5   7   4  227.28   17.50
   5   7  -4  215.28   15.00
  -3  -7   4   55.19    6.60
  -3  -7   4   54.89    6.50
  -3  -7   4   54.49    7.00
   3  -7  -4   58.99    7.00
   3  -7  -4   60.49    7.40
   3  -7  -4   65.29    7.60
   3   7  -4   57.29    5.10
   3   7  -4   55.19    5.50
  -3   7   4   52.19    6.80
   1  -7  -4  488.05   31.90
   1  -7  -4  470.25   32.00
   1  -7  -4  435.96   31.00
  -1  -7   4  443.26   30.50
  -1  -7   4  510.85   31.30
  -1  -7   4  504.75   31.50
   1   7  -4  452.15   29.20
   1   7  -4  466.35   28.80
  -1   7   4  494.75   31.90
  -1  -7  -4   56.99    7.30
   1  -7   4   74.09    7.90
   1  -7   4   69.29    7.30
  -1  -7  -4   76.99    8.10
   1  -7   4   55.19    6.70
  -1   7  -4   61.29    6.20
   1   7   4   60.79    7.50
  -1   7  -4   66.99    5.70
   3  -7   4  252.87   18.60
  -3  -7  -4  266.27   19.60
  -3  -7  -4  272.37   19.70
   3  -7   4  249.38   18.90
  -3  -7  -4  272.37   19.70
  -3  -7  -4  234.38   20.00
   3  -7   4  251.87   18.50
  -3   7  -4  253.27   17.30
   3   7   4  240.58   18.90
  -5  -7  -4   61.89    7.60
  -5  -7  -4   66.59    7.80
  -5  -7  -4   66.59    7.60
   5  -7   4   65.39    7.40
   5  -7   4   41.90    6.50
  -5   7  -4   58.39    6.30
  -5   7  -4   51.19    5.50
   5   7   4   64.99    7.50
   7  -7   4   -0.20    2.30
  -7  -7  -4   -4.40    2.60
  -7  -7  -4    4.10    3.10
  -7  -7  -4    1.40    2.30
   7  -7   4    5.50    2.90
   7  -7   4    0.50    2.30
   7   7   4    3.80    2.80
  -7   7  -4    2.60    2.40
  -7   7  -4    1.90    1.80
 -34   0   5    5.50    2.80
 -34   0   5    5.90    3.20
  34   0  -5    4.40    2.40
 -34   0   5    3.70    1.60
  32   0  -5    0.50    1.70
 -32   0   5    2.10    1.30
 -32   0   5    1.50    2.30
 -32   0   5    0.00    2.10
  32   0  -5    2.20    1.70
 -30   0   5    3.30    1.30
 -30   0   5    7.20    2.80
 -30   0   5   -0.60    2.10
  30   0  -5    6.80    2.20
  30   0  -5    4.40    2.60
 -28   0   5    2.00    1.20
 -28   0   5    6.20    2.80
  28   0  -5    3.00    1.70
 -28   0   5    2.50    2.00
  28   0  -5    4.90    2.30
 -26   0   5    0.50    1.70
  26   0  -5    2.80    1.90
 -26   0   5    1.60    1.00
 -26   0   5    1.20    1.90
  26   0  -5    1.80    1.40
  24   0  -5    3.00    1.40
 -24   0   5    0.00    1.40
 -24   0   5    4.80    2.20
 -24   0   5    1.90    1.00
  24   0  -5    3.80    1.60
 -22   0   5    1.40    0.90
 -22   0   5    3.00    1.60
  22   0  -5    0.20    0.80
 -22   0   5    2.40    1.60
  22   0  -5    2.40    1.20
 -20   0   5    3.40    1.70
 -20   0   5    7.10    2.20
  20   0  -5    7.90    1.50
 -20   0   5    5.70    1.20
 -18   0   5    2.60    1.30
 -18   0   5    3.00    0.80
  18   0  -5    2.20    0.80
 -18   0   5    3.40    1.50
  18   0  -5    2.40    1.30
 -16   0   5    2.80    1.30
  16   0  -5    5.70    1.10
 -16   0   5    3.50    1.00
  16   0  -5    4.10    1.40
 -16   0   5    3.20    1.30
 -14   0   5    0.60    0.80
 -14   0   5    1.20    0.50
 -14   0   5    1.20    0.90
  14   0  -5    2.10    1.00
 -12   0   5    3.30    1.00
 -12   0   5    3.40    0.70
 -12   0   5    3.20    1.00
  12   0  -5    4.10    1.10
 -10   0   5    4.80    1.00
 -10   0   5    5.00    1.00
  10   0  -5    4.90    1.00
 -10   0   5    4.20    0.80
  -8   0   5    1.70    0.50
  -8   0   5    1.60    0.60
  -8   0   5    1.80    0.60
   8   0  -5    0.60    0.50
   6   0  -5    8.10    0.90
   6   0  -5    7.00    0.80
  -6   0   5    8.40    1.40
   4   0  -5    0.00    0.50
  -4   0   5    0.20    0.60
   4   0  -5    0.70    0.40
   4   0  -5    0.90    0.40
  -2   0   5    8.50    1.10
   2   0  -5    7.00    1.00
   2   0  -5    7.40    1.40
  -2   0   5    6.60    1.60
   0   0  -5    1.80    0.90
   0   0  -5    1.10    0.60
   0   0   5    0.70    0.70
   0   0   5    1.90    1.10
   0   0   5    2.90    0.70
   2   0   5    4.10    1.60
  -2   0  -5    4.40    1.40
  -2   0  -5    3.70    1.10
   2   0   5    5.00    1.20
   2   0   5    5.50    1.10
  -4   0  -5    3.00    0.70
  -4   0  -5    3.30    1.30
   4   0   5    2.60    1.40
  -4   0  -5    2.40    1.00
   4   0   5    1.70    0.80
   4   0   5    2.90    1.00
  -6   0  -5    1.70    0.70
  -6   0  -5    0.30    0.70
  -6   0  -5    1.70    1.20
   6   0   5    1.80    1.00
   6   0   5    0.70    0.80
   6   0   5    0.00    1.00
  -8   0  -5    8.80    1.60
   8   0   5    7.60    2.30
   8   0   5   10.40    2.20
  -8   0  -5    4.00    1.70
  -8   0  -5    7.00    1.90
   8   0   5    6.60    1.70
 -10   0  -5   -0.80    0.70
 -10   0  -5    1.50    1.10
  10   0   5    1.00    1.10
  10   0   5   -0.20    1.30
 -10   0  -5    0.60    0.90
  10   0   5   -1.00    0.70
 -12   0  -5   10.90    2.20
  12   0   5    7.90    2.30
 -12   0  -5    9.10    2.30
  12   0   5    6.80    2.20
 -12   0  -5    9.90    2.70
  12   0   5   14.20    3.30
  14   0   5    0.50    1.50
 -14   0  -5    1.70    1.40
  14   0   5    0.90    1.30
  14   0   5    2.00    1.60
 -14   0  -5   -0.30    1.10
 -14   0  -5    1.80    1.50
 -16   0  -5    1.60    1.40
  16   0   5    2.80    2.10
  16   0   5    0.50    1.50
 -16   0  -5    1.70    1.80
  16   0   5    2.80    1.70
  18   0   5    2.00    2.00
 -18   0  -5   -0.20    1.10
  18   0   5    4.20    2.50
 -18   0  -5    2.10    1.80
  18   0   5    3.30    2.00
 -18   0  -5    0.80    1.50
  20   0   5    1.20    1.70
 -20   0  -5    0.90    1.80
  20   0   5    1.80    1.90
 -20   0  -5    2.80    1.50
 -20   0  -5   -1.20    1.50
 -22   0  -5    7.80    2.80
  22   0   5    8.70    3.10
 -22   0  -5    6.10    3.00
 -24   0  -5    0.30    2.30
  24   0   5    4.50    3.10
  24   0   5    2.00    2.00
 -24   0  -5    3.00    2.50
 -24   0  -5    3.30    2.30
  24   0   5    4.80    2.40
 -26   0  -5    0.40    2.80
  26   0   5    0.30    2.30
  26   0   5    1.70    2.10
 -26   0  -5   -1.40    2.20
  28   0   5    4.70    2.60
  28   0   5    0.80    2.90
 -28   0  -5   -1.60    2.50
 -35  -1   5   45.60    7.40
 -35  -1   5   54.49    5.80
 -35  -1   5   45.30    7.30
 -35   1   5   71.09    8.10
  35   1  -5   45.30    5.90
 -33  -1   5   44.80    7.00
  33  -1  -5   48.80    6.10
  33  -1  -5   34.10    5.20
 -33  -1   5   41.20    4.80
 -33  -1   5   37.00    6.30
 -33   1   5   45.30    7.00
  33   1  -5   31.40    4.80
  33   1  -5   23.10    4.80
 -33   1   5   46.30    7.20
  31  -1  -5    2.70    1.80
 -31  -1   5    7.50    3.00
 -31  -1   5   10.30    3.70
 -31  -1   5    5.00    2.20
  31  -1  -5    6.10    2.80
  31   1  -5    1.30    1.90
 -31   1   5    4.30    2.90
  31   1  -5   11.70    4.00
 -31   1   5    8.50    3.60
  29  -1  -5  149.69   12.10
 -29  -1   5  149.09   11.10
  29  -1  -5  162.38   11.80
 -29  -1   5  169.48   13.20
 -29  -1   5  141.49   12.40
  29   1  -5  138.79   10.90
  29   1  -5  143.39   11.80
 -29   1   5  154.28   13.00
 -29   1   5  155.58   13.00
 -27  -1   5    0.70    1.80
 -27  -1   5    1.30    1.10
  27  -1  -5    1.50    1.80
  27  -1  -5    3.00    1.80
  27   1  -5    3.70    1.60
 -27   1   5    2.70    2.20
 -27   1   5    2.20    2.10
  27   1  -5    3.60    1.80
 -25  -1   5   90.19    8.50
 -25  -1   5   97.59    7.60
  25  -1  -5   99.89    8.60
  25  -1  -5   99.19    7.90
 -25  -1   5   90.39    8.50
  25   1  -5   96.99    7.30
 -25   1   5   97.09    8.90
 -25   1   5   91.59    8.80
 -23  -1   5  173.08   13.20
 -23  -1   5  187.68   13.40
  23  -1  -5  177.88   12.40
  23  -1  -5  182.78   13.20
 -23  -1   5  190.38   12.40
 -23   1   5  168.58   13.40
  23   1  -5  175.48   11.70
 -23   1   5  186.18   13.50
  21  -1  -5   15.50    2.60
 -21  -1   5   20.00    2.80
 -21  -1   5   14.70    3.00
  21  -1  -5   15.80    3.10
 -21  -1   5   18.90    3.40
 -21   1   5   14.20    3.50
 -21   1   5   16.40    3.30
  21   1  -5   15.20    1.90
  21   1  -5   18.00    3.00
 -19  -1   5  466.15   27.70
 -19  -1   5  408.56   26.50
  19  -1  -5  445.46   26.70
 -19  -1   5  463.25   27.60
 -19   1   5  412.96   27.60
  19   1  -5  438.06   26.20
  19   1  -5  453.45   27.10
 -19   1   5  433.56   27.80
  19   1  -5  457.65   25.80
  17  -1  -5   25.70    2.70
 -17  -1   5   27.80    3.30
 -17  -1   5   31.00    3.50
 -17  -1   5   26.20    2.70
  17   1  -5   34.00    3.30
 -17   1   5   29.40    3.50
 -17   1   5   24.40    3.20
 -15  -1   5  183.38   11.00
 -15  -1   5  182.58   11.40
  15  -1  -5  173.28   10.80
 -15  -1   5  154.48   11.30
 -15   1   5  179.08   11.70
  15   1  -5  169.78   11.10
 -15   1   5  160.18   11.50
  13  -1  -5  378.96   23.40
 -13  -1   5  361.26   23.10
 -13  -1   5  389.16   23.00
  13  -1  -5  385.46   22.70
  13   1  -5  422.16   22.80
 -13   1   5  358.76   23.40
 -13   1   5  388.76   23.40
  11  -1  -5   61.99    4.80
 -11  -1   5   60.99    4.40
 -11  -1   5   53.99    4.20
  11  -1  -5   61.39    4.20
 -11   1   5   60.19    4.80
 -11   1   5   68.79    5.00
  11   1  -5   66.09    4.10
  -9  -1   5  433.46   23.40
   9  -1  -5  435.76   24.50
  -9  -1   5  401.16   23.80
   9   1  -5  421.16   23.30
  -9   1   5  401.26   24.40
  -9   1   5  358.96   24.30
   7  -1  -5   64.49    4.30
   7  -1  -5   77.09    4.80
   7  -1  -5   59.89    4.40
  -7   1   5   56.19    4.50
  -7   1   5   60.89    4.20
  -7   1   5   52.89    4.40
   5  -1  -5    8.20    1.30
  -5  -1   5   11.70    2.00
   5  -1  -5   10.30    1.50
   5  -1  -5    8.60    1.30
  -5   1   5    7.00    1.30
  -5   1   5    8.90    1.50
  -5   1   5    6.30    1.30
  -3  -1   5  379.66   22.10
   3  -1  -5  385.36   21.50
   3  -1  -5  372.66   21.70
  -3  -1   5  355.56   20.60
   3  -1  -5  353.66   21.40
  -3   1   5  335.67   21.40
  -3   1   5  338.97   21.70
  -1  -1   5   42.10    4.00
  -1  -1   5   47.30    2.90
   1  -1  -5   49.10    4.00
  -1  -1   5   47.70    3.20
   1  -1  -5   49.80    3.70
  -1   1   5   46.40    4.10
  -1   1   5   38.60    3.50
  -1   1   5   38.60    3.50
   1   1  -5   42.60    2.90
   1  -1   5    0.10    0.60
  -1  -1  -5    1.40    0.80
  -1  -1  -5    2.70    0.80
   1  -1   5    0.70    0.50
  -1  -1  -5    0.20    0.70
  -1   1  -5    0.90    0.80
   1   1   5    0.40    0.70
  -1   1  -5    1.20    0.60
   1   1   5    1.80    0.90
   1   1   5    1.50    1.10
   3  -1   5  375.16   21.40
   3  -1   5  350.66   22.40
  -3  -1  -5  384.76   21.30
  -3  -1  -5  358.06   22.40
   3  -1   5  352.56   21.60
  -3  -1  -5  372.16   21.70
  -3   1  -5  349.67   21.40
  -3   1  -5  329.97   22.10
   3   1   5  366.96   21.70
   3   1   5  337.97   21.50
   3   1   5  326.07   22.50
  -5  -1  -5    6.00    1.90
   5  -1   5    0.80    0.90
  -5  -1  -5    1.60    1.00
   5  -1   5    1.70    1.20
  -5  -1  -5    3.60    1.10
   5  -1   5    2.20    1.00
   5   1   5    0.20    1.00
  -5   1  -5    1.00    0.50
  -5   1  -5    0.80    0.90
  -5   1  -5    0.30    0.70
   5   1   5    0.80    0.90
   5   1   5    0.50    0.80
   7  -1   5  110.49    8.60
   7  -1   5  108.99    9.20
  -7  -1  -5  123.39    9.50
  -7  -1  -5  117.99    8.80
  -7  -1  -5  142.99    8.50
   7  -1   5  116.99    8.80
   7   1   5  142.39    9.10
   7   1   5  129.19    9.70
  -7   1  -5  123.59    7.80
  -7   1  -5  119.49    8.80
  -7   1  -5  107.39    9.00
   7   1   5  108.09    8.50
   9  -1   5   92.69    7.20
  -9  -1  -5  101.49    6.70
  -9  -1  -5   81.49    7.40
  -9  -1  -5   79.69    6.90
   9  -1   5   75.29    7.20
   9  -1   5   82.29    6.90
   9   1   5   84.39    6.80
  -9   1  -5   88.79    7.00
  -9   1  -5   83.39    6.10
  -9   1  -5   77.59    7.20
   9   1   5   87.19    7.00
   9   1   5   78.09    7.50
  11  -1   5   54.19    5.50
 -11  -1  -5   42.00    5.20
  11  -1   5   63.49    6.10
 -11  -1  -5   52.59    4.80
 -11  -1  -5   48.20    5.10
  11  -1   5   55.39    5.40
  11   1   5   42.10    5.40
 -11   1  -5   53.49    5.50
  11   1   5   60.29    5.40
 -11   1  -5   49.40    5.10
 -11   1  -5   56.59    4.70
  11   1   5   53.39    5.90
  13  -1   5  434.16   25.50
  13  -1   5  384.36   25.00
  13  -1   5  417.56   25.80
 -13  -1  -5  359.36   25.00
 -13  -1  -5  378.46   25.60
 -13  -1  -5  416.16   24.50
  13   1   5  353.36   25.40
 -13   1  -5  389.56   25.20
  13   1   5  374.76   24.70
 -13   1  -5  348.87   25.20
 -13   1  -5  384.86   24.00
  13   1   5  412.06   25.20
  15  -1   5    5.60    2.10
 -15  -1  -5    4.50    2.00
 -15  -1  -5    2.50    1.60
  15  -1   5    3.40    2.10
  15  -1   5    3.90    2.10
 -15  -1  -5    3.70    2.00
  15   1   5    6.00    2.20
 -15   1  -5    1.60    1.50
 -15   1  -5    4.00    1.90
  15   1   5    7.40    2.70
 -15   1  -5    5.20    2.00
  15   1   5    2.30    1.60
 -17  -1  -5   30.50    4.40
 -17  -1  -5   26.80    4.50
  17  -1   5   20.10    4.10
  17  -1   5   23.80    4.50
  17  -1   5   20.90    4.40
 -17   1  -5   21.00    4.00
  17   1   5   26.10    4.40
 -17   1  -5   17.70    3.40
  17   1   5   18.60    4.20
  17   1   5   18.30    3.80
 -19  -1  -5  132.79   11.60
  19  -1   5  162.68   12.60
 -19  -1  -5  149.39   11.10
  19  -1   5  135.29   11.40
  19  -1   5  156.38   12.10
  19   1   5  138.49   11.60
  19   1   5  150.38   12.40
 -19   1  -5  131.49   10.70
 -19   1  -5  118.19   11.40
  19   1   5  130.09   11.20
 -19   1  -5  113.59   11.00
 -21  -1  -5   47.00    7.00
  21  -1   5   49.40    7.00
 -21  -1  -5   47.30    5.80
  21  -1   5   47.30    7.00
 -21  -1  -5   41.50    6.60
 -21   1  -5   41.60    5.40
 -21   1  -5   47.90    7.00
  21   1   5   59.79    6.90
  21   1   5   43.80    6.70
 -21   1  -5   47.20    6.20
  21   1   5   47.20    6.10
 -23  -1  -5   98.19    9.90
  23  -1   5   98.69   10.00
  23  -1   5  101.69    9.90
 -23  -1  -5  114.69   10.40
  23  -1   5   93.99    9.70
 -23  -1  -5  101.89    9.30
 -23   1  -5   88.99    8.90
 -23   1  -5   80.29   10.60
  23   1   5   97.89    9.70
  23   1   5  102.79   10.10
  23   1   5   95.79    9.70
 -23   1  -5   91.59    9.70
 -25  -1  -5   27.30    5.90
  25  -1   5   35.30    6.30
  25  -1   5   37.90    7.00
 -25  -1  -5   41.50    6.40
 -25   1  -5   32.60    6.40
 -25   1  -5   37.70    6.60
 -25   1  -5   33.90    5.70
  25   1   5   38.00    6.60
  25   1   5   40.70    6.80
 -27  -1  -5    5.70    3.10
  27  -1   5    5.50    3.10
  27  -1   5   10.30    3.90
 -27  -1  -5    7.40    3.90
 -27   1  -5    6.50    3.10
  27   1   5    3.80    3.60
  27   1   5   -0.60    2.20
 -34  -2   5   18.10    4.80
 -34  -2   5   18.90    4.90
 -34  -2   5   28.60    4.90
 -34   2   5   22.70    5.40
  34   2  -5   22.80    3.70
  34   2  -5   29.20    4.40
 -34   2   5   27.10    6.10
 -32  -2   5  365.96   25.00
 -32  -2   5  371.46   23.80
 -32  -2   5  342.87   24.80
  32  -2  -5  359.46   25.00
 -32   2   5  367.26   25.80
 -32   2   5  345.27   25.30
  32   2  -5  320.47   22.20
  30  -2  -5  120.99   10.50
  30  -2  -5  127.29   11.30
 -30  -2   5  143.99   11.70
 -30  -2   5  118.49   10.30
 -30  -2   5  116.49   11.20
  30   2  -5  144.69    9.90
  30   2  -5  116.29   10.30
 -30   2   5  146.79   12.50
 -30   2   5  119.99   11.70
  30   2  -5  120.69    9.30
  28  -2  -5   98.79    8.90
 -28  -2   5  121.49   10.10
 -28  -2   5  108.69    9.00
 -28  -2   5  125.89   10.40
  28  -2  -5   89.29    9.20
  28   2  -5   98.69    8.00
  28   2  -5  105.89    7.80
 -28   2   5   98.29    9.90
 -28   2   5  109.29   10.20
  26  -2  -5   13.00    2.90
  26  -2  -5   11.40    3.20
 -26  -2   5   11.60    3.40
 -26  -2   5   14.30    3.50
 -26   2   5   15.00    3.70
 -26   2   5   18.90    4.30
  26   2  -5   12.70    2.30
 -24  -2   5    8.00    2.60
 -24  -2   5   11.10    2.50
  24  -2  -5    7.00    2.50
  24  -2  -5    8.60    2.40
 -24  -2   5    9.60    2.70
  24   2  -5    5.30    2.10
 -24   2   5    7.90    2.90
  24   2  -5    8.00    1.60
  24   2  -5    7.20    1.70
 -24   2   5    9.70    3.00
 -22  -2   5  398.96   24.10
  22  -2  -5  396.46   24.20
 -22  -2   5  332.37   23.00
  22  -2  -5  356.16   23.20
 -22  -2   5  334.57   23.60
  22   2  -5  368.16   21.80
 -22   2   5  388.66   24.40
  22   2  -5  373.46   23.20
 -22   2   5  366.76   24.30
  22   2  -5  358.36   21.70
 -20  -2   5    6.80    2.20
 -20  -2   5    5.60    1.70
  20  -2  -5    7.40    2.30
  20  -2  -5    9.90    2.30
 -20  -2   5    9.70    2.40
 -20   2   5    6.30    2.40
  20   2  -5    7.70    1.90
  20   2  -5   10.40    1.00
 -20   2   5    7.70    2.40
  18  -2  -5   12.30    2.20
  18  -2  -5    9.30    2.50
 -18  -2   5   12.60    2.60
 -18  -2   5   12.60    2.30
 -18  -2   5   12.00    2.50
 -18   2   5   13.90    2.80
 -18   2   5   13.10    2.80
 -16  -2   5  285.37   19.40
  16  -2  -5  334.27   20.10
 -16  -2   5  288.97   19.40
  16  -2  -5  321.27   19.40
 -16   2   5  323.87   20.10
  16   2  -5  299.87   18.90
 -16   2   5  322.97   20.20
 -14  -2   5    4.30    1.30
  14  -2  -5    5.30    1.40
 -14  -2   5    5.10    1.40
  14  -2  -5    7.10    1.80
 -14   2   5    4.70    1.60
 -14   2   5    4.00    1.50
  14   2  -5    3.30    1.00
  12  -2  -5  142.59    9.60
  12  -2  -5  131.69    9.00
 -12  -2   5  123.29    8.80
  12  -2  -5  138.19    7.90
 -12  -2   5  127.69    8.80
 -12   2   5  136.79    9.70
 -12   2   5  140.49    9.70
  12   2  -5  136.49    8.50
 -10  -2   5  552.64   33.40
  10  -2  -5  592.24   34.40
  10  -2  -5  593.04   33.40
 -10  -2   5  562.44   33.40
  10  -2  -5  595.64   33.90
 -10  -2   5  535.85   33.20
 -10   2   5  557.64   34.30
 -10   2   5  603.54   34.50
   8  -2  -5  208.48   13.90
  -8  -2   5  210.68   13.00
  -8  -2   5  228.88   13.10
   8  -2  -5  233.68   13.50
  -8  -2   5  213.48   13.10
  -8   2   5  209.88   14.00
  -8   2   5  227.48   14.30
   6  -2  -5  847.92   52.29
  -6  -2   5  902.21   51.19
  -6  -2   5  894.51   51.19
  -6  -2   5  939.01   51.39
  -6  -2   5  888.51   51.29
   6  -2  -5  940.01   52.19
  -6   2   5  854.01   52.39
  -4  -2   5  354.86   19.40
   4  -2  -5  316.57   20.30
   4  -2  -5  332.17   20.40
  -4  -2   5  311.57   19.40
  -4  -2   5  340.67   19.20
  -4  -2   5  323.17   19.30
  -4   2   5  314.57   22.40
  -4   2   5  333.37   20.10
  -4   2   5  352.76   20.60
   2  -2  -5   12.90    2.20
  -2  -2   5   16.70    1.50
  -2  -2   5   14.70    1.60
   2  -2  -5   13.70    2.40
  -2  -2   5   16.10    1.60
   2  -2  -5   13.70    2.20
  -2  -2   5   13.00    2.40
  -2   2   5   20.50    2.70
  -2   2   5   10.70    2.00
   0  -2  -5 1223.88   76.99
   0  -2  -5 1379.06   77.69
   0  -2   5 1353.36   77.69
   0  -2  -5 1443.16   76.89
   0  -2   5 1213.08   76.39
   0  -2   5 1411.76   76.59
   0   2   5 1284.47   76.99
   0   2   5 1357.56   77.29
   0   2   5 1418.96   77.19
   0   2  -5 1331.97   76.19
   0   2   5 1222.38   77.19
  -2  -2  -5   98.49    7.70
   2  -2   5   96.79    6.70
   2  -2   5   99.09    7.50
   2  -2   5   83.49    6.60
  -2  -2  -5   97.69    7.10
  -2  -2  -5   93.19    6.70
   2   2   5   94.49    7.40
   2   2   5   86.39    6.90
  -2   2  -5   87.49    6.30
   2   2   5  107.69    7.30
  -4  -2  -5  532.65   30.60
  -4  -2  -5  551.74   31.90
   4  -2   5  491.55   30.60
   4  -2   5  505.65   31.40
   4  -2   5  527.25   30.80
  -4  -2  -5  490.75   30.90
   4   2   5  541.15   31.00
   4   2   5  533.95   30.90
   4   2   5  507.05   31.50
  -4   2  -5  428.16   30.10
  -6  -2  -5  623.24   39.80
   6  -2   5  632.34   39.70
   6  -2   5  690.83   40.60
  -6  -2  -5  726.13   41.00
  -6  -2  -5  706.13   39.60
   6  -2   5  655.23   39.80
  -6   2  -5  712.63   38.50
   6   2   5  735.13   40.10
   6   2   5  614.34   40.40
  -6   2  -5  685.13   38.40
   6   2   5  633.34   39.70
  -6   2  -5  558.74   39.10
  -8  -2  -5    9.70    2.20
   8  -2   5   14.90    3.20
  -8  -2  -5   14.00    3.00
  -8  -2  -5   13.90    2.60
   8  -2   5   13.40    2.60
   8  -2   5    7.30    2.10
   8   2   5    8.50    2.10
  -8   2  -5   13.00    1.90
   8   2   5   11.40    2.80
   8   2   5   12.80    2.60
  -8   2  -5   10.50    2.10
 -10  -2  -5  708.53   45.80
  10  -2   5  713.93   45.90
  10  -2   5  802.12   46.20
 -10  -2  -5  719.23   46.60
  10  -2   5  805.42   46.70
 -10  -2  -5  823.52   45.70
 -10   2  -5  745.53   46.50
  10   2   5  716.73   45.70
  10   2   5  797.12   46.10
 -10   2  -5  706.93   45.50
  10   2   5  794.82   46.90
 -10   2  -5  811.92   45.00
 -12  -2  -5   31.50    4.00
 -12  -2  -5   20.70    4.00
  12  -2   5   34.10    4.10
  12  -2   5   29.40    4.70
  12  -2   5   27.30    4.20
 -12  -2  -5   30.20    3.70
  12   2   5   24.30    4.40
  12   2   5   21.60    3.70
 -12   2  -5   26.10    4.10
 -12   2  -5   28.40    3.40
  12   2   5   30.80    4.50
 -12   2  -5   33.40    5.10
 -14  -2  -5  105.49    8.00
  14  -2   5   97.19    8.40
 -14  -2  -5   86.89    8.10
  14  -2   5   78.29    7.90
  14  -2   5  100.89    8.80
 -14  -2  -5   95.59    8.90
  14   2   5   89.29    7.90
 -14   2  -5   86.79    7.30
 -14   2  -5   90.19    8.30
 -14   2  -5   89.69    8.00
  14   2   5  102.49    8.50
  14   2   5   84.49    8.50
  16  -2   5  810.72   48.80
  16  -2   5  805.32   48.60
  16  -2   5  887.71   48.90
 -16  -2  -5  712.03   48.20
 -16  -2  -5  860.51   48.00
  16   2   5  704.13   47.80
 -16   2  -5  757.12   48.30
 -16   2  -5  784.02   47.40
  16   2   5  822.72   48.60
  16   2   5  834.52   49.30
 -16   2  -5  686.23   48.40
  18  -2   5    3.30    2.40
 -18  -2  -5    4.80    2.30
  18  -2   5   12.30    3.40
 -18  -2  -5    6.70    2.50
  18  -2   5    7.10    2.80
 -18   2  -5    3.10    1.80
 -18   2  -5    6.80    2.70
  18   2   5    1.30    2.00
 -18   2  -5    2.60    2.00
 -20  -2  -5  107.89   10.50
  20  -2   5  128.69   11.10
  20  -2   5  104.79   10.40
  20  -2   5  135.39   11.30
 -20   2  -5  125.59   11.20
 -20   2  -5  123.29   11.00
  20   2   5  119.99   10.80
  20   2   5  128.79   11.40
 -20   2  -5  105.19    9.60
  22  -2   5  358.46   24.60
 -22  -2  -5  361.56   24.00
  22  -2   5  345.67   24.70
 -22  -2  -5  367.46   25.10
 -22  -2  -5  346.87   24.90
  22  -2   5  330.17   24.20
 -22   2  -5  334.47   23.50
 -22   2  -5  352.66   24.60
  22   2   5  334.47   24.10
  22   2   5  333.67   24.60
  22   2   5  377.96   25.20
 -22   2  -5  331.67   24.60
 -24  -2  -5   -3.90    1.80
 -24  -2  -5    4.40    3.10
  24  -2   5    2.10    2.60
  24  -2   5    2.30    2.90
 -24   2  -5    3.60    2.40
  24   2   5    0.20    2.20
 -24   2  -5    1.90    2.60
 -24   2  -5    4.80    2.70
  24   2   5   -0.90    2.30
 -26  -2  -5  376.36   26.40
 -26  -2  -5  342.67   24.80
  26  -2   5  334.47   25.20
  26  -2   5  364.06   25.80
  26   2   5  368.16   25.90
  26   2   5  354.66   25.70
 -26   2  -5  347.27   24.40
 -31  -3   5   56.09    7.30
 -31  -3   5   61.59    7.10
 -31  -3   5   65.59    7.60
  31  -3  -5   48.10    7.60
  31   3  -5   54.39    5.40
  31   3  -5   59.39    5.20
 -31   3   5   51.49    7.90
 -31   3   5   45.20    7.70
  29  -3  -5   62.19    4.80
 -29  -3   5   68.49    7.00
 -29  -3   5   63.19    7.50
  29  -3  -5   60.49    7.60
 -29  -3   5   69.39    8.40
  29   3  -5   54.39    5.10
 -29   3   5   76.79    8.40
 -29   3   5   69.39    8.50
  29   3  -5   65.39    5.70
 -27  -3   5    1.90    2.40
  27  -3  -5    2.30    0.90
 -27  -3   5    1.20    1.40
  27  -3  -5    2.50    2.00
  27  -3  -5    4.30    2.40
 -27  -3   5    1.70    2.20
  27   3  -5    0.20    1.40
  27   3  -5    2.20    1.40
 -27   3   5    0.40    1.80
 -27   3   5    4.00    2.80
  25  -3  -5   42.60    3.50
  25  -3  -5   46.20    5.70
 -25  -3   5   51.79    5.90
 -25  -3   5   51.49    6.00
  25  -3  -5   41.20    5.20
 -25  -3   5   45.70    5.30
  25   3  -5   46.30    5.20
  25   3  -5   44.10    4.00
 -25   3   5   39.80    6.40
  25   3  -5   45.60    3.80
 -25   3   5   53.29    6.40
  23  -3  -5  398.16   25.60
 -23  -3   5  380.76   25.10
  23  -3  -5  386.96   22.70
  23  -3  -5  371.46   24.80
 -23  -3   5  405.06   25.20
 -23  -3   5  409.16   25.50
 -23   3   5  383.26   25.90
 -23   3   5  344.37   25.40
  23   3  -5  385.66   22.70
  23   3  -5  375.36   22.80
  23   3  -5  383.66   24.40
  21  -3  -5   31.30    2.70
  21  -3  -5   38.10    4.80
 -21  -3   5   37.70    4.60
 -21  -3   5   35.30    4.30
 -21  -3   5   28.30    4.50
  21  -3  -5   32.70    4.10
  21   3  -5   41.80    4.20
 -21   3   5   30.10    5.10
  21   3  -5   37.30    2.40
 -21   3   5   23.90    4.40
 -19  -3   5  559.24   34.10
  19  -3  -5  547.65   34.10
  19  -3  -5  534.45   32.20
 -19  -3   5  540.45   34.40
 -19  -3   5  573.34   34.30
  19  -3  -5  574.44   34.90
 -19   3   5  536.15   34.70
 -19   3   5  587.54   35.20
  17  -3  -5    9.50    2.60
 -17  -3   5   11.10    2.30
  17  -3  -5    8.40    1.20
 -17  -3   5    8.30    2.10
  17  -3  -5    7.90    2.20
 -17   3   5    9.70    2.70
 -17   3   5    9.60    2.60
  17   3  -5   10.00    2.10
  15  -3  -5   22.00    3.60
 -15  -3   5   18.40    2.80
  15  -3  -5   20.50    2.00
  15  -3  -5   18.80    1.80
  15  -3  -5   16.40    2.90
 -15  -3   5   25.00    3.00
 -15   3   5   17.00    3.20
  15   3  -5   17.00    2.50
 -15   3   5   14.10    3.10
 -13  -3   5 1290.87   77.09
 -13  -3   5 1279.57   77.09
  13  -3  -5 1292.77   77.59
  13  -3  -5 1383.86   76.59
  13  -3  -5 1417.96   78.29
 -13   3   5 1325.57   78.09
  13   3  -5 1408.46   76.89
 -13   3   5 1256.67   78.19
 -11  -3   5  202.38   13.50
  11  -3  -5  222.88   13.40
 -11  -3   5  217.58   13.60
 -11  -3   5  204.18   13.40
  11  -3  -5  227.98   14.10
  11  -3  -5  245.28   14.80
 -11   3   5  187.38   14.50
 -11   3   5  200.68   14.50
 -11   3   5  218.58   14.50
  -9  -3   5  791.92   45.50
   9  -3  -5  789.22   46.10
   9  -3  -5  870.21   46.80
   9  -3  -5  823.52   45.80
  -9  -3   5  717.73   45.40
  -9  -3   5  832.72   45.70
   9  -3  -5  761.82   46.60
  -9  -3   5  740.83   45.40
  -9   3   5  732.83   46.50
  -9   3   5  753.22   46.50
  -9   3   5  774.32   46.70
  -7  -3   5   28.40    2.60
   7  -3  -5   29.70    3.50
  -7  -3   5   23.10    2.50
   7  -3  -5   26.20    2.90
  -7  -3   5   24.90    2.50
   7  -3  -5   22.90    3.10
  -7  -3   5   29.10    2.70
  -7   3   5   26.90    3.20
  -7   3   5   28.60    3.40
  -5  -3   5    6.20    1.20
  -5  -3   5    5.70    1.30
  -5  -3   5    4.30    1.10
   5  -3  -5    5.60    1.50
  -5  -3   5    8.40    1.50
   5  -3  -5    5.20    1.60
   5  -3  -5    8.40    1.90
  -5   3   5    5.90    1.90
  -5   3   5    6.50    1.70
  -3  -3   5 1276.87   71.89
  -3  -3   5 1198.88   71.89
  -3  -3   5 1193.98   71.79
   3  -3  -5 1330.87   72.89
  -3  -3   5 1191.48   71.89
   3  -3  -5 1271.97   72.89
   3  -3  -5 1342.37   72.99
  -3   3   5 1171.58   72.69
  -3   3   5 1251.37   73.09
  -1  -3   5   11.10    1.80
  -1  -3   5   11.10    1.90
  -1  -3   5   12.50    2.00
   1  -3  -5    9.70    2.10
   1  -3  -5   17.00    2.80
   1  -3  -5   12.70    2.40
   1  -3  -5   18.00    2.90
  -1   3   5    9.90    2.30
  -1   3   5   10.30    2.20
  -1  -3  -5  219.38   13.80
  -1  -3  -5  203.88   14.00
  -1  -3  -5  207.18   13.40
   1  -3   5  205.48   13.00
   1  -3   5  189.08   13.90
  -1  -3  -5  173.88   13.30
   1  -3   5  209.88   13.10
   1   3   5  185.58   13.40
  -1   3  -5  194.58   12.50
   1   3   5  240.18   14.00
   1   3   5  178.28   13.50
  -3  -3  -5  289.07   16.70
   3  -3   5  242.08   17.00
  -3  -3  -5  217.18   16.40
   3  -3   5  266.07   16.30
  -3  -3  -5  252.57   17.10
   3  -3   5  255.17   16.20
  -3   3  -5  234.98   15.80
   3   3   5  227.08   16.50
   3   3   5  273.97   16.90
   3   3   5  262.77   16.80
   5  -3   5   47.70    5.20
  -5  -3  -5   56.99    5.00
   5  -3   5   50.89    4.80
   5  -3   5   47.90    4.80
  -5  -3  -5   52.79    5.60
  -5   3  -5   47.70    3.50
   5   3   5   54.79    5.10
   5   3   5   49.99    4.90
   5   3   5   54.99    5.40
   5   3   5   56.79    5.50
  -5   3  -5   43.30    4.30
  -5   3  -5   50.29    3.60
   7  -3   5  367.56   22.70
  -7  -3  -5  379.76   22.00
   7  -3   5  355.26   21.90
  -7  -3  -5  301.37   22.40
  -7  -3  -5  328.37   22.00
   7  -3   5  299.97   21.60
   7   3   5  318.77   22.30
  -7   3  -5  325.27   21.30
   7   3   5  313.27   21.70
  -7   3  -5  371.36   20.70
  -7   3  -5  366.26   20.50
   7   3   5  356.56   22.10
   9  -3   5  224.88   15.80
   9  -3   5  243.58   15.90
  -9  -3  -5  230.78   16.50
  -9  -3  -5  254.37   15.70
   9  -3   5  234.08   16.30
  -9  -3  -5  188.78   15.40
   9   3   5  229.38   16.30
  -9   3  -5  219.38   15.10
  -9   3  -5  235.88   14.70
   9   3   5  245.98   16.00
  -9   3  -5  232.58   14.40
   9   3   5  203.18   15.30
 -11  -3  -5   10.70    2.60
  11  -3   5   12.30    3.20
 -11  -3  -5    7.90    2.40
  11  -3   5    8.50    2.60
 -11  -3  -5    6.80    2.50
  11  -3   5   17.30    3.40
 -11   3  -5   16.70    2.80
  11   3   5    9.90    2.70
  11   3   5   11.50    2.90
  11   3   5   18.90    4.00
 -11   3  -5   10.20    2.10
 -13  -3  -5  491.75   28.90
 -13  -3  -5  457.05   29.30
 -13  -3  -5  479.55   30.20
  13  -3   5  414.56   29.00
  13  -3   5  451.05   29.50
  13  -3   5  477.35   29.40
  13   3   5  449.26   29.10
  13   3   5  426.76   29.50
 -13   3  -5  439.36   28.00
 -13   3  -5  431.46   27.70
  15  -3   5  128.09   11.10
 -15  -3  -5  145.29   11.00
  15  -3   5  120.99   11.00
 -15  -3  -5  120.19   11.00
  15  -3   5  143.79   11.60
  15   3   5  147.09   11.40
 -15   3  -5  134.19   10.30
  15   3   5  138.69   11.70
  17  -3   5    9.10    3.10
  17  -3   5    7.10    3.00
  17  -3   5    6.70    2.90
 -17  -3  -5    8.60    3.10
 -17  -3  -5   12.20    3.20
  17   3   5    7.70    2.90
 -17   3  -5    6.30    2.60
 -17   3  -5    5.80    2.40
  17   3   5    9.20    3.30
 -19  -3  -5  584.34   37.00
  19  -3   5  591.44   37.60
  19  -3   5  607.14   37.90
 -19  -3  -5  550.34   37.50
  19  -3   5  579.94   37.70
 -19  -3  -5  524.55   43.10
  19   3   5  572.34   37.30
 -19   3  -5  570.84   36.30
 -19   3  -5  576.44   38.80
  19   3   5  627.54   38.30
  21  -3   5   70.39    8.10
 -21  -3  -5   80.69    8.60
 -21  -3  -5   87.69    9.00
  21  -3   5   67.29    7.80
  21  -3   5   73.19    8.30
 -21   3  -5   75.49    7.40
  21   3   5   62.09    8.20
 -21   3  -5   84.09    8.50
  21   3   5   66.99    7.80
  21   3   5   69.49    8.10
  23  -3   5  258.87   20.20
  23  -3   5  273.17   20.30
 -23  -3  -5  279.47   20.80
 -23  -3  -5  271.77   19.80
  23   3   5  277.57   20.70
 -23   3  -5  276.37   20.60
  23   3   5  240.08   19.80
  25  -3   5  219.78   17.80
 -25  -3  -5  228.58   18.20
  25  -3   5  212.78   17.40
 -25  -3  -5  221.48   17.30
 -25   3  -5  220.28   16.60
  25   3   5  210.18   17.50
  25   3   5  211.08   17.60
  30  -4  -5   31.50    5.80
  30  -4  -5   29.60    6.10
 -30  -4   5   26.20    5.50
 -30  -4   5   30.10    5.50
 -30  -4   5   34.90    7.10
 -30   4   5   35.90    6.80
 -30   4   5   45.90    7.60
  30   4  -5   35.70    3.80
 -28  -4   5  140.69   11.50
  28  -4  -5  121.09   11.20
 -28  -4   5  125.89   11.00
  28  -4  -5  110.69   10.40
  28  -4  -5   92.49    7.80
 -28  -4   5  141.79   11.30
 -28   4   5  145.89   12.30
 -28   4   5  124.89   11.40
  28   4  -5   93.29    7.70
  28   4  -5  120.69    8.10
 -26  -4   5  140.39   11.60
 -26  -4   5  143.39   11.80
  26  -4  -5  131.39   11.70
  26  -4  -5  136.19    9.10
 -26  -4   5  154.28   12.00
  26  -4  -5  120.79   11.00
  26   4  -5  129.59    8.80
 -26   4   5  124.29   11.60
  26   4  -5  131.79    8.70
 -26   4   5  133.39   12.20
  26   4  -5  125.09   10.50
 -24  -4   5   14.10    3.40
 -24  -4   5   15.10    3.80
  24  -4  -5   18.00    2.30
  24  -4  -5   14.20    3.90
 -24  -4   5   13.20    3.40
  24   4  -5   14.90    3.10
  24   4  -5   14.60    1.80
  24   4  -5   13.20    2.60
 -24   4   5   14.40    3.90
 -24   4   5   16.80    4.30
 -22  -4   5  699.83   42.00
  22  -4  -5  622.64   41.30
  22  -4  -5  676.73   42.30
  22  -4  -5  669.73   39.40
 -22  -4   5  664.43   41.40
 -22  -4   5  724.13   41.90
  22   4  -5  654.33   40.60
 -22   4   5  608.24   42.00
 -22   4   5  713.83   42.80
  20  -4  -5   65.29    6.70
 -20  -4   5   71.69    7.00
 -20  -4   5   63.09    6.50
 -20  -4   5   66.39    6.70
  20  -4  -5   76.29    7.30
  20  -4  -5   70.59    5.20
 -20   4   5   81.79    7.80
  20   4  -5   60.59    5.90
 -20   4   5   63.79    7.30
 -18  -4   5  301.97   19.80
  18  -4  -5  287.47   20.00
  18  -4  -5  276.27   19.20
 -18  -4   5  294.27   19.20
  18  -4  -5  297.87   17.70
 -18  -4   5  256.37   18.80
 -18   4   5  269.27   19.80
 -18   4   5  314.77   20.40
  16  -4  -5   75.59    5.60
 -16  -4   5   73.59    6.40
 -16  -4   5   77.29    6.60
  16  -4  -5   82.99    7.40
  16  -4  -5   77.29    6.80
 -16   4   5   55.89    6.60
  16   4  -5   70.69    5.90
 -16   4   5   74.39    7.40
 -16   4   5   74.99    7.40
  14  -4  -5   99.69    7.10
 -14  -4   5  105.19    7.60
  14  -4  -5   85.59    7.70
 -14  -4   5   90.69    7.50
  14  -4  -5   95.69    8.20
 -14   4   5   92.89    8.30
 -14   4   5   89.49    8.30
 -14   4   5   98.09    8.40
 -12  -4   5  186.68   12.80
  12  -4  -5  190.38   12.50
 -12  -4   5  170.58   12.50
  12  -4  -5  183.78   13.10
 -12  -4   5  174.78   12.50
  12  -4  -5  205.18   13.90
 -12   4   5  210.58   14.10
 -12   4   5  207.08   14.00
 -12   4   5  181.98   13.80
 -10  -4   5   14.80    2.50
  10  -4  -5   11.90    2.70
  10  -4  -5    9.20    2.10
 -10  -4   5   13.90    2.40
  10  -4  -5   10.90    2.50
  10  -4  -5   12.60    2.90
 -10  -4   5   12.10    2.20
 -10  -4   5   12.90    2.40
 -10   4   5   15.20    3.20
 -10   4   5    9.90    2.80
 -10   4   5   13.20    2.90
  -8  -4   5  242.48   15.10
   8  -4  -5  245.38   15.40
  -8  -4   5  238.28   15.20
  -8  -4   5  242.88   15.10
   8  -4  -5  206.38   15.70
  -8  -4   5  242.58   15.00
   8  -4  -5  239.58   15.70
   8  -4  -5  229.28   16.00
  -8   4   5  214.38   15.90
  -8   4   5  222.28   16.00
   6  -4  -5   25.80    3.20
  -6  -4   5   22.30    2.80
   6  -4  -5   24.00    3.90
  -6  -4   5   24.50    2.80
  -6  -4   5   17.30    2.80
  -6  -4   5   25.10    2.90
   6  -4  -5   18.00    3.40
  -6   4   5   17.40    3.40
  -6   4   5   23.80    3.80
  -4  -4   5  588.64   37.70
  -4  -4   5  657.53   37.80
  -4  -4   5  600.24   37.60
  -4  -4   5  614.34   37.60
   4  -4  -5  657.53   38.50
   4  -4  -5  581.74   38.50
   4  -4  -5  671.73   38.90
  -4   4   5  688.73   38.90
  -4   4   5  643.24   38.90
   2  -4  -5   38.80    4.50
  -2  -4   5   37.00    3.90
   2  -4  -5   35.20    4.40
   2  -4  -5   44.50    4.70
  -2  -4   5   36.80    3.80
  -2  -4   5   36.00    3.90
  -2  -4   5   38.70    4.00
  -2   4   5   48.90    5.00
  -2   4   5   47.30    4.80
   0  -4  -5  497.95   29.00
   0  -4   5  428.96   28.20
   0  -4   5  443.96   28.30
   0  -4  -5  431.46   28.90
   0  -4  -5  483.55   29.20
   0  -4  -5  499.85   29.30
   0   4   5  478.15   29.00
   0   4   5  442.46   29.20
  -2  -4  -5    5.70    2.10
   2  -4   5    5.20    1.90
   2  -4   5    5.10    1.70
   2  -4   5    6.40    2.50
  -2  -4  -5    5.80    2.20
  -2  -4  -5    6.70    2.30
  -2  -4  -5    8.40    2.20
  -2   4  -5    4.70    1.50
   2   4   5    7.10    2.10
   2   4   5    3.80    2.00
  -2   4  -5    6.70    0.80
  -4  -4  -5   62.69    5.70
   4  -4   5   42.10    5.00
   4  -4   5   57.19    6.00
  -4  -4  -5   64.69    6.20
  -4  -4  -5   51.29    5.40
  -4  -4  -5   57.69    6.70
   4  -4   5   61.89    5.40
  -4   4  -5   53.89    3.80
  -4   4  -5   55.09    4.10
   4   4   5   47.60    5.20
   4   4   5   48.00    5.60
  -4   4  -5   45.00    4.60
   4   4   5   65.49    6.00
   6  -4   5  907.21   50.79
   6  -4   5  855.41   51.29
  -6  -4  -5  903.21   50.89
   6  -4   5  785.32   50.39
  -6  -4  -5  874.31   51.69
  -6  -4  -5  770.82   50.69
   6   4   5  837.12   51.09
  -6   4  -5  847.02   49.20
  -6   4  -5  778.02   49.80
   6   4   5  847.92   50.89
  -6   4  -5  852.01   48.80
   8  -4   5  232.08   16.60
   8  -4   5  201.98   15.70
  -8  -4  -5  194.98   15.80
  -8  -4  -5  246.68   17.00
  -8  -4  -5  234.08   16.10
   8  -4   5  240.98   16.00
  -8   4  -5  229.58   14.40
   8   4   5  244.38   16.70
  -8   4  -5  227.78   14.90
   8   4   5  242.78   16.40
  10  -4   5  743.23   46.20
  10  -4   5  677.93   45.60
 -10  -4  -5  661.63   45.60
 -10  -4  -5  787.22   46.90
  10  -4   5  775.02   45.80
 -10  -4  -5  753.72   45.70
  10   4   5  803.02   46.30
 -10   4  -5  755.02   44.10
 -10   4  -5  757.72   44.70
  10   4   5  751.62   46.20
  12  -4   5   15.50    3.70
 -12  -4  -5   13.00    3.40
 -12  -4  -5   13.80    3.20
  12   4   5   19.40    3.90
 -12   4  -5   20.50    3.40
  12   4   5   11.40    3.80
 -12   4  -5   17.50    2.90
  14  -4   5  119.09   10.70
  14  -4   5  117.29   10.60
 -14  -4  -5  123.79   10.70
 -14  -4  -5  116.79   11.00
 -14  -4  -5  131.59   11.80
  14  -4   5  121.29   10.80
  14   4   5  130.09   10.90
 -14   4  -5  121.29    9.20
  14   4   5  124.99   10.90
 -14   4  -5  129.89    9.90
 -14   4  -5  111.79    9.80
 -16  -4  -5  254.87   19.00
 -16  -4  -5  263.57   18.60
  16  -4   5  270.07   19.10
  16  -4   5  258.97   19.10
  16  -4   5  245.68   18.90
 -16  -4  -5  254.97   19.60
  16   4   5  240.48   19.30
 -16   4  -5  260.47   17.80
 -16   4  -5  259.57   18.40
 -16   4  -5  251.87   17.20
  16   4   5  272.77   19.10
  18  -4   5   14.20    4.10
  18  -4   5   19.30    4.40
 -18  -4  -5   12.00    3.40
  18  -4   5    5.70    2.90
 -18  -4  -5   14.00    4.30
 -18  -4  -5   14.30    4.00
 -18   4  -5   13.60    3.20
 -18   4  -5   11.90    3.60
 -18   4  -5   13.10    2.90
  18   4   5   15.00    3.50
  20  -4   5  226.68   17.60
 -20  -4  -5  225.58   17.30
  20  -4   5  231.48   18.10
  20  -4   5  215.58   17.60
  20   4   5  221.28   17.60
 -20   4  -5  222.88   16.20
 -20   4  -5  242.28   16.70
 -22  -4  -5    5.70    2.60
  22  -4   5    1.50    2.30
  22  -4   5    1.30    2.50
 -22  -4  -5    1.30    2.90
  22   4   5    2.50    2.40
 -22   4  -5   -2.90    2.20
  25  -5  -5   52.09    6.90
 -25  -5   5   72.99    8.10
 -25  -5   5   64.59    7.30
  25  -5  -5   59.49    5.20
  25  -5  -5   67.99    7.80
 -25  -5   5   55.99    7.00
 -25   5   5   48.90    7.70
 -25   5   5   57.49    8.50
 -23  -5   5  218.48   16.00
  23  -5  -5  190.18   13.10
  23  -5  -5  205.18   15.90
  23  -5  -5  164.08   14.60
 -23  -5   5  189.88   15.00
 -23  -5   5  227.58   15.70
  23   5  -5  192.88   14.20
 -23   5   5  180.68   15.50
 -23   5   5  241.28   17.10
 -21  -5   5   18.10    3.90
  21  -5  -5   21.80    3.10
 -21  -5   5   22.00    6.40
  21  -5  -5   22.60    4.80
  21   5  -5   21.60    3.80
 -21   5   5   24.90    4.90
 -21   5   5   23.40    5.20
 -21   5   5   19.80    4.60
 -19  -5   5   -1.80    1.60
  19  -5  -5    1.00    2.30
  19  -5  -5    3.00    1.40
 -19  -5   5    0.50    1.90
 -19  -5   5    0.90    1.80
  19  -5  -5    7.00    2.70
 -19   5   5    4.60    3.00
 -19   5   5    7.00    2.80
  17  -5  -5  228.48   15.00
 -17  -5   5  223.48   15.90
 -17  -5   5  233.38   16.20
  17  -5  -5  238.58   17.10
 -17   5   5  243.28   17.50
 -17   5   5  238.48   17.50
 -17   5   5  198.58   16.50
 -15  -5   5   83.49    7.20
  15  -5  -5   90.89    8.20
 -15  -5   5   73.79    6.90
 -15  -5   5   73.69    7.10
 -15   5   5   90.29    8.60
 -15   5   5   74.59    7.80
 -13  -5   5  607.64   39.40
  13  -5  -5  668.63   39.30
  13  -5  -5  643.74   40.50
 -13  -5   5  663.23   39.50
 -13  -5   5  647.94   39.30
  13  -5  -5  659.03   40.60
  13  -5  -5  623.04   39.80
 -13   5   5  734.43   41.20
 -13   5   5  582.24   40.30
 -11  -5   5   20.70    3.40
  11  -5  -5   20.20    3.70
  11  -5  -5   18.50    3.90
  11  -5  -5   17.50    3.80
 -11  -5   5   20.60    3.80
 -11  -5   5   23.40    3.60
  11  -5  -5   26.80    3.90
 -11  -5   5   20.70    3.40
 -11   5   5   15.70    5.60
   9  -5  -5  306.17   20.90
  -9  -5   5  294.57   20.20
  -9  -5   5  356.06   20.80
  -9  -5   5  288.67   20.10
   9  -5  -5  304.37   20.40
   9  -5  -5  305.67   21.30
   9  -5  -5  343.87   21.60
  -9  -5   5  307.17   20.30
  -9   5   5  328.47   21.60
   7  -5  -5    0.50    1.50
  -7  -5   5   -0.60    1.00
   7  -5  -5    2.70    2.10
  -7  -5   5    3.60    1.70
   7  -5  -5   -0.10    1.40
  -7  -5   5    1.50    1.40
  -7  -5   5    1.00    1.20
  -7   5   5    1.30    1.80
   5  -5  -5   74.19    7.40
   5  -5  -5   86.99    7.50
   5  -5  -5   88.89    7.90
  -5  -5   5   80.59    6.80
  -5  -5   5   86.59    6.90
  -5  -5   5   68.89    6.60
  -5  -5   5   81.99    7.00
  -5   5   5   83.59    7.90
  -3  -5   5  461.85   29.20
  -3  -5   5  397.56   28.90
   3  -5  -5  538.35   30.70
   3  -5  -5  457.45   30.20
   3  -5  -5  504.45   30.20
  -3  -5   5  511.05   29.60
  -3  -5   5  439.36   29.00
  -3   5   5  482.85   30.40
   1  -5  -5   36.00    5.60
   1  -5  -5   54.29    5.80
  -1  -5   5   38.80    4.40
  -1  -5   5   41.20    4.80
  -1  -5   5   47.30    4.90
   1  -5  -5   49.90    5.50
  -1   5   5   47.80    5.60
   1  -5   5  876.01   54.39
   1  -5   5  837.92   54.09
   1  -5   5  946.71   54.59
  -1  -5  -5  909.51   55.29
  -1  -5  -5  867.61   55.09
  -1  -5  -5  970.60   55.49
  -1  -5  -5  942.91   55.19
  -1   5  -5  920.91   52.49
   1   5   5  928.81   55.49
  -3  -5  -5   98.39    8.90
   3  -5   5   94.29    9.20
  -3  -5  -5   95.79    8.80
  -3  -5  -5   98.09    8.80
   3  -5   5   96.99    8.30
  -3  -5  -5   98.49    8.50
   3  -5   5   93.49    8.30
   3   5   5   99.09    8.90
  -3   5  -5   91.49    6.80
  -3   5  -5   98.29    6.50
  -5  -5  -5  657.73   40.30
  -5  -5  -5  695.73   40.90
   5  -5   5  688.33   42.40
  -5  -5  -5  620.84   40.40
  -5  -5  -5  648.54   40.80
   5  -5   5  599.14   39.80
   5  -5   5  677.13   41.10
  -5   5  -5  624.74   38.50
  -5   5  -5  635.64   37.90
   5   5   5  646.64   41.90
   7  -5   5   45.60    5.50
   7  -5   5   43.70    5.30
   7  -5   5   43.30    6.60
  -7  -5  -5   46.40    5.80
  -7  -5  -5   36.30    5.90
  -7   5  -5   44.60    4.00
   7   5   5   36.50    5.80
   7   5   5   48.50    5.80
  -9  -5  -5   73.39    7.80
   9  -5   5   71.79    7.90
  -9  -5  -5   86.59    8.10
   9  -5   5   86.09    7.80
   9  -5   5   66.29    7.50
  -9   5  -5   80.19    6.80
   9   5   5   77.69    7.90
   9   5   5   79.19    8.00
  -9   5  -5   76.79    6.20
 -11  -5  -5  348.27   24.20
 -11  -5  -5  327.27   24.40
  11  -5   5  385.46   24.80
  11  -5   5  366.96   24.90
  11  -5   5  374.26   24.50
 -11  -5  -5  363.66   26.60
  11   5   5  344.47   24.00
  11   5   5  376.76   24.90
 -11   5  -5  351.36   23.10
 -11   5  -5  352.16   22.40
 -11   5  -5  354.66   23.60
  11   5   5  365.46   24.60
 -13  -5  -5   22.70    4.90
  13  -5   5   17.70    4.10
  13  -5   5   14.60    3.70
 -13  -5  -5   23.00    4.60
 -13  -5  -5   21.60    5.20
 -13   5  -5   15.20    3.20
  13   5   5   17.30    4.30
 -13   5  -5   23.10    4.20
  13   5   5   17.80    4.10
  13   5   5   24.70    4.90
  15  -5   5  831.92   51.59
  15  -5   5  865.71   51.69
  15  -5   5  807.42   51.49
 -15  -5  -5  848.22   51.39
 -15  -5  -5  838.62   51.79
 -15   5  -5  789.82   49.30
  15   5   5  825.72   51.69
  15   5   5  772.82   53.09
 -15   5  -5  827.72   49.90
 -17  -5  -5   17.70    5.60
  17  -5   5   11.90    3.90
  17  -5   5   14.00    3.90
 -17  -5  -5   16.30    4.10
 -17   5  -5    9.80    2.90
  17   5   5   15.20    4.20
  17   5   5   15.30    4.20
 -17   5  -5    9.70    3.20
 -19  -5  -5  332.77   24.00
 -19  -5  -5  327.07   23.20
  19  -5   5  316.87   23.30
  19  -5   5  337.27   23.70
  19   5   5  312.67   23.30
  19   5   5  320.87   23.70
 -19   5  -5  307.27   21.40
 -19   5  -5  319.17   21.90
  20  -6  -5   27.40    3.90
  20  -6  -5   32.50    6.00
 -20  -6   5   30.90    5.40
 -20  -6   5   25.10    4.90
 -20  -6   5   29.60    4.90
 -20   6   5   26.60    5.60
 -20   6   5   31.80    5.80
 -18  -6   5  664.83   40.00
 -18  -6   5  635.44   40.20
  18  -6  -5  619.74   38.60
  18  -6  -5  584.14   40.10
  18  -6  -5  657.13   41.10
 -18  -6   5  644.84   39.70
 -18   6   5  634.24   41.10
  16  -6  -5   88.99    9.10
  16  -6  -5   95.79    9.70
  16  -6  -5  103.99    8.70
  16  -6  -5  106.09   10.00
 -16  -6   5   93.89    9.10
 -16  -6   5   89.99    8.70
 -16  -6   5  116.69    9.30
 -16   6   5  112.09   10.20
 -16   6   5  118.89   10.80
  14  -6  -5  362.86   25.40
  14  -6  -5  380.26   26.10
  14  -6  -5  359.86   27.00
  14  -6  -5  356.56   24.60
 -14  -6   5  417.66   25.10
 -14  -6   5  378.86   24.90
 -14   6   5  371.86   27.00
 -14   6   5  401.06   26.50
  12  -6  -5   62.39    7.00
  12  -6  -5   66.59    6.50
 -12  -6   5   64.39    6.80
  12  -6  -5   69.59    7.60
 -12  -6   5   69.69    6.80
 -12  -6   5   68.89    6.70
  12  -6  -5   66.39    7.60
 -12   6   5   57.39    7.20
 -12   6   5   71.99    7.80
 -10  -6   5   50.79    5.60
 -10  -6   5   45.90    5.50
  10  -6  -5   52.59    6.30
 -10  -6   5   40.60    5.50
  10  -6  -5   60.79    6.70
  10  -6  -5   47.50    7.70
  10  -6  -5   52.79    5.70
 -10  -6   5   32.20    5.20
 -10   6   5   60.99    6.90
 -10   6   5   45.80    6.00
   8  -6  -5 1118.59   67.59
  -8  -6   5  980.30   66.19
  -8  -6   5 1011.80   66.09
   8  -6  -5 1051.69   67.39
  -8  -6   5 1080.89   66.59
   8  -6  -5 1107.29   66.79
  -8  -6   5 1273.37   66.99
  -8   6   5 1156.78   67.59
  -8   6   5 1270.07   68.39
  -6  -6   5  209.68   15.60
  -6  -6   5  240.38   16.00
   6  -6  -5  248.78   17.20
  -6  -6   5  226.08   16.10
   6  -6  -5  217.88   16.20
  -6  -6   5  195.68   15.70
   6  -6  -5  195.88   16.40
  -6   6   5  255.77   17.50
  -6   6   5  242.38   16.90
   4  -6  -5  668.83   44.40
   4  -6  -5  693.43   44.00
  -4  -6   5  653.03   43.10
  -4  -6   5  693.83   43.50
  -4  -6   5  702.93   43.60
  -4  -6   5  736.73   43.60
   4  -6  -5  706.33   44.60
  -4   6   5  750.02   44.80
  -4   6   5  784.82   45.00
  -2  -6   5    3.00    2.00
   2  -6  -5    6.90    3.00
  -2  -6   5    5.50    2.40
  -2  -6   5    7.70    2.60
   2  -6  -5    6.90    2.60
   2  -6  -5    5.40    2.70
   2   6  -5    6.40    1.10
  -2   6   5    2.50    2.20
  -2   6   5    2.80    2.10
   0  -6   5   31.50    4.80
   0  -6  -5   34.40    5.70
   0  -6   5   31.30    4.80
   0  -6   5   27.10    4.60
   0  -6  -5   23.40    4.70
   0   6   5   28.70    4.80
   0   6  -5   32.90    2.80
   0   6   5   44.80    5.70
   0   6  -5   31.80    3.00
   2  -6   5  315.87   21.70
   2  -6   5  300.37   21.20
   2  -6   5  352.96   21.80
  -2  -6  -5  310.97   22.10
  -2  -6  -5  302.27   22.10
  -2  -6  -5  323.97   22.20
  -2   6  -5  316.17   19.20
  -2   6  -5  310.67   19.60
   2   6   5  301.87   21.70
   2   6   5  343.47   22.70
   4  -6   5    0.70    2.00
   4  -6   5    1.70    2.00
  -4  -6  -5    1.70    2.20
  -4  -6  -5    2.10    2.00
  -4  -6  -5   -0.10    2.40
   4  -6   5    2.20    2.20
  -4  -6  -5   10.10    3.40
   4   6   5    3.60    2.20
  -4   6  -5    2.10    1.10
   4   6   5    4.70    2.60
  -4   6  -5    1.30    2.20
  -6  -6  -5  367.76   24.80
  -6  -6  -5  359.36   25.00
  -6  -6  -5  386.26   25.30
  -6  -6  -5  341.57   24.90
   6  -6   5  377.76   24.40
   6  -6   5  366.86   24.50
   6  -6   5  350.26   25.10
  -6   6  -5  353.66   22.60
   6   6   5  361.96   24.90
  -6   6  -5  346.27   22.00
   6   6   5  342.27   24.20
  -8  -6  -5    2.90    2.50
  -8  -6  -5    0.60    2.30
  -8  -6  -5    2.20    2.20
  -8  -6  -5   -1.20    1.70
   8  -6   5   -1.70    1.60
   8  -6   5    0.20    1.80
   8  -6   5    2.30    2.30
  -8   6  -5   -0.80    1.20
  -8   6  -5    0.70    1.50
   8   6   5    0.00    1.80
  10  -6   5  284.37   21.20
  10  -6   5  285.77   20.80
 -10  -6  -5  279.17   21.30
 -10  -6  -5  291.07   21.10
  10  -6   5  304.27   21.20
 -10  -6  -5  297.97   21.50
 -10   6  -5  296.37   18.80
  10   6   5  291.37   21.40
 -10   6  -5  289.97   19.40
  12  -6   5    5.50    2.70
  12  -6   5    3.00    2.40
 -12  -6  -5    5.00    3.10
 -12  -6  -5    7.00    3.20
 -12  -6  -5    3.00    2.70
 -12   6  -5    3.10    1.90
 -12   6  -5    3.40    2.00
  12   6   5    4.60    2.80
  12   6   5    1.40    2.50
  14  -6   5  333.37   24.50
 -14  -6  -5  353.66   25.20
 -14   6  -5  343.37   22.10
  14   6   5  323.57   24.30
  14   6   5  371.26   25.10
 -14   6  -5  331.87   22.70
 -11  -7   5   15.10    3.80
 -11  -7   5   21.10    4.00
  11  -7  -5   12.20    4.30
  11  -7  -5   29.50    5.90
 -11  -7   5   19.20    4.40
 -11   7   5   23.00    5.30
   9  -7  -5  151.68   13.70
  -9  -7   5  162.38   12.90
   9  -7  -5  148.89   13.20
  -9  -7   5  154.08   13.20
  -9  -7   5  153.58   12.80
   9  -7  -5  170.68   14.10
  -9  -7   5  175.38   13.50
  -9   7   5  194.68   14.80
  -7  -7   5    1.40    2.10
   7  -7  -5    6.00    3.70
   7  -7  -5    0.30    2.80
  -7  -7   5    0.40    2.00
  -7  -7   5    2.80    2.40
   7  -7  -5   -0.60    2.20
  -7  -7   5   -0.70    2.00
  -7   7   5   -0.80    2.30
   5  -7  -5  260.77   19.20
  -5  -7   5  249.97   17.80
  -5  -7   5  213.38   17.70
  -5  -7   5  274.27   18.50
   5  -7  -5  228.08   18.30
  -5  -7   5  255.67   18.00
   5  -7  -5  249.68   19.00
  -5   7   5  256.47   19.10
   3  -7  -5    0.10    2.40
   3  -7  -5    0.40    2.30
  -3  -7   5   -0.50    2.20
  -3  -7   5    2.20    2.10
  -3  -7   5    3.90    2.20
   3  -7  -5   -0.30    2.20
  -3   7   5   -0.30    2.40
   1  -7  -5   12.20    3.80
  -1  -7   5   13.80    3.80
  -1  -7   5   17.50    4.00
   1  -7  -5   16.80    4.30
   1  -7  -5   13.00    4.10
  -1  -7   5    9.30    3.30
  -1   7   5   12.30    3.70
  -1  -7  -5  559.84   35.40
   1  -7   5  522.45   33.80
   1  -7   5  570.04   34.60
  -1  -7  -5  529.25   35.20
   1  -7   5  554.94   34.60
  -1  -7  -5  504.85   34.80
  -1   7  -5  442.26   31.00
   1   7   5  584.84   35.50
   3  -7   5  194.88   15.70
  -3  -7  -5  176.38   15.20
   3  -7   5  181.28   14.40
  -3   7  -5  178.08   11.80
   3   7   5  188.48   15.30
  34   0  -6   58.79    6.50
 -34   0   6   66.19    8.10
 -34   0   6   69.69    8.30
 -34   0   6   68.49    5.50
 -32   0   6  195.28   15.30
 -32   0   6  188.18   12.20
  32   0  -6  169.88   13.90
 -32   0   6  179.18   15.10
 -30   0   6  605.74   36.80
 -30   0   6  665.53   40.20
  30   0  -6  599.94   38.90
 -30   0   6  623.24   40.10
  30   0  -6  619.74   37.70
 -28   0   6  895.51   55.39
 -28   0   6  923.61   55.69
 -28   0   6  898.21   52.49
  28   0  -6  890.41   53.19
 -26   0   6  439.26   27.80
 -26   0   6  421.46   24.90
  26   0  -6  418.86   25.40
 -26   0   6  392.46   27.20
  24   0  -6  347.07   22.20
 -24   0   6  315.57   21.50
  24   0  -6  322.97   19.60
 -24   0   6  325.27   19.20
 -24   0   6  295.37   21.20
 -22   0   6  185.88   12.90
  22   0  -6  188.18   12.60
 -22   0   6  155.68   10.70
 -22   0   6  182.08   12.80
  22   0  -6  178.58   10.90
 -20   0   6  529.45   30.20
  20   0  -6  539.15   30.10
 -20   0   6  423.66   28.20
 -20   0   6  467.45   30.00
 -18   0   6 1012.80   61.69
 -18   0   6 1175.48   63.59
 -18   0   6 1064.09   63.39
  16   0  -6  328.37   18.70
 -16   0   6  311.47   17.40
 -16   0   6  300.67   18.70
 -16   0   6  299.07   18.70
 -16   0   6  264.47   17.30
 -14   0   6  915.11   51.49
 -14   0   6  855.11   50.59
 -14   0   6  826.82   50.49
  14   0  -6  927.91   51.49
 -14   0   6  895.71   51.39
 -12   0   6   32.30    2.90
 -12   0   6   32.60    2.60
  12   0  -6   37.50    3.00
 -12   0   6   34.10    2.90
 -10   0   6    2.80    0.80
 -10   0   6    4.30    1.00
 -10   0   6    2.80    0.80
  10   0  -6    6.20    0.90
  -8   0   6   79.79    5.90
  -8   0   6   80.19    5.30
   8   0  -6   83.19    5.10
   8   0  -6   89.99    5.30
  -6   0   6  309.67   18.50
   6   0  -6  296.57   17.40
   6   0  -6  293.67   17.30
  -4   0   6  627.64   37.70
   4   0  -6  709.33   37.50
   4   0  -6  664.83   37.50
  -4   0   6  609.84   38.60
   4   0  -6  643.94   38.30
  -2   0   6   11.00    2.20
  -2   0   6   11.70    1.40
   2   0  -6   13.70    2.10
   2   0  -6   14.40    1.40
  -2   0   6   11.50    1.40
   2   0  -6   15.40    1.60
   0   0  -6 1767.22   96.19
   0   0   6 1557.54   95.09
   0   0   6 1698.23   95.09
   0   0  -6 1630.04   95.29
   2   0   6  840.92   51.99
   2   0   6 1003.20   53.79
  -2   0  -6  913.91   52.39
   2   0   6  842.02   52.09
  -2   0  -6  906.21   53.09
  -4   0  -6 1907.21  112.99
   4   0   6 2202.58  114.49
  -4   0  -6 1979.60  113.69
   4   0   6 1864.61  112.59
   4   0   6 1769.32  112.59
  -4   0  -6 2065.59  111.79
   6   0   6  206.28   16.40
  -6   0  -6  241.38   15.80
  -6   0  -6  234.58   16.30
  -6   0  -6  266.27   14.70
   6   0   6  250.57   15.70
   6   0   6  239.28   15.40
  -8   0  -6    8.60    2.10
  -8   0  -6    7.50    1.50
   8   0   6    4.20    1.60
  -8   0  -6    6.50    2.10
   8   0   6    6.30    2.30
   8   0   6    5.70    1.70
  10   0   6 2411.96  128.39
 -10   0  -6 2317.87  127.89
  10   0   6 2176.28  129.39
 -10   0  -6 2010.00  128.79
  10   0   6 2159.68  127.89
 -10   0  -6 2199.18  128.29
 -12   0  -6  993.10   60.59
  12   0   6 1010.70   60.29
  12   0   6  967.50   61.39
 -12   0  -6  904.51   60.89
  12   0   6 1071.69   60.59
 -12   0  -6 1111.39   59.59
 -14   0  -6 2257.17  141.59
  14   0   6 2257.77  140.59
 -14   0  -6 2344.37  140.99
 -14   0  -6 2465.35  139.79
  14   0   6 2739.83  141.49
  14   0   6 2492.85  142.09
  16   0   6    7.80    2.60
 -16   0  -6   11.10    2.60
  16   0   6   11.50    3.40
  16   0   6   16.50    3.60
 -16   0  -6    9.70    2.90
 -18   0  -6   92.39    9.00
  18   0   6  103.49    9.50
  18   0   6  103.79   10.10
  18   0   6   90.49    9.00
 -18   0  -6  100.69    8.50
  20   0   6  971.30   58.69
 -20   0  -6  924.01   58.79
 -20   0  -6  965.50   57.99
  20   0   6  896.41   57.59
 -20   0  -6  924.01   56.69
  20   0   6  958.10   58.09
 -22   0  -6  149.88   12.20
  22   0   6  148.49   12.90
 -22   0  -6  145.79   13.20
  22   0   6  147.19   12.70
 -22   0  -6  153.58   13.00
  22   0   6  152.18   13.40
 -24   0  -6  839.32   52.19
  24   0   6  878.11   53.39
  24   0   6  826.72   53.59
 -24   0  -6  835.02   53.69
  26   0   6   22.50    5.40
  26   0   6   24.00    5.30
 -26   0  -6   31.40    5.70
 -33  -1   6  290.47   21.20
 -33  -1   6  291.57   18.90
  33  -1  -6  287.97   19.70
 -33  -1   6  300.87   21.30
  33   1  -6  267.07   18.60
 -33   1   6  290.07   21.60
 -33   1   6  289.57   21.50
 -31  -1   6    5.80    3.50
  31  -1  -6    6.30    2.80
 -31  -1   6    9.00    2.20
 -31  -1   6    9.00    3.40
  31  -1  -6    7.50    2.50
  31   1  -6    8.10    2.00
 -31   1   6   10.40    3.60
 -31   1   6    8.10    3.10
  29  -1  -6    5.70    2.50
 -29  -1   6    9.10    2.20
 -29  -1   6   11.00    3.40
 -29  -1   6    6.70    2.80
 -29   1   6    7.50    3.30
  29   1  -6    9.30    2.00
 -29   1   6    5.40    2.80
 -27  -1   6   26.50    3.20
  27  -1  -6   28.60    3.50
  27  -1  -6   21.20    4.20
 -27  -1   6   30.50    4.90
 -27  -1   6   29.10    4.80
 -27   1   6   27.40    4.90
 -27   1   6   33.40    5.30
  27   1  -6   24.60    4.00
  27   1  -6   23.60    2.50
  27   1  -6   21.60    2.60
 -25  -1   6   64.49    5.60
 -25  -1   6   72.99    7.00
  25  -1  -6   69.79    6.60
 -25  -1   6   57.59    6.60
  25  -1  -6   67.39    5.80
  25   1  -6   64.49    6.20
  25   1  -6   66.09    4.80
 -25   1   6   77.79    7.20
  25   1  -6   66.19    4.60
 -23  -1   6  765.92   44.20
 -23  -1   6  711.13   44.00
  23  -1  -6  695.83   42.60
 -23  -1   6  694.33   42.70
 -23   1   6  706.33   44.30
  23   1  -6  747.53   43.50
 -23   1   6  733.13   44.30
 -21  -1   6  120.39    9.20
 -21  -1   6  125.79    9.30
 -21  -1   6  102.79    8.00
  21  -1  -6  122.09    8.10
  21   1  -6  127.49    8.70
 -21   1   6  113.19    9.20
 -21   1   6  101.79    9.10
 -19  -1   6  841.02   49.80
 -19  -1   6  873.31   50.79
  19  -1  -6  824.82   49.60
 -19  -1   6  925.51   50.89
 -19   1   6  821.22   50.89
  19   1  -6  894.61   50.29
 -19   1   6  800.22   50.89
 -17  -1   6  401.96   23.10
  17  -1  -6  391.66   23.40
 -17  -1   6  361.86   23.10
 -17  -1   6  356.36   22.50
  17  -1  -6  370.46   22.10
 -17   1   6  367.96   23.40
 -17   1   6  353.86   23.30
  17   1  -6  392.66   22.70
 -15  -1   6 1110.09   66.69
  15  -1  -6 1162.28   67.19
 -15  -1   6 1135.99   66.79
 -15   1   6 1201.28   67.39
  15   1  -6 1181.38   66.39
 -15   1   6 1124.79   67.19
  13  -1  -6  625.94   37.00
 -13  -1   6  624.54   36.40
 -13  -1   6  603.94   36.30
  13   1  -6  668.03   36.00
 -13   1   6  611.44   37.00
 -13   1   6  607.34   37.00
 -11  -1   6  270.77   15.80
  11  -1  -6  280.57   16.60
 -11  -1   6  280.17   15.80
 -11   1   6  272.27   16.70
 -11   1   6  237.08   16.40
  -9  -1   6 2845.92  148.29
   9  -1  -6 2418.76  147.59
  -9   1   6 2588.74  147.89
  -9   1   6 2616.84  147.89
  -9   1   6 2468.55  147.19
   7  -1  -6 1411.56   83.59
   7  -1  -6 1442.26   83.49
  -7  -1   6 1468.85   84.29
  -7   1   6 1474.25   83.79
  -7   1   6 1491.85   83.69
   5  -1  -6 2881.41  158.08
   5  -1  -6 2770.92  157.68
  -5  -1   6 2566.24  158.28
   5  -1  -6 2723.23  157.78
  -5   1   6 2878.51  158.08
  -5   1   6 2787.62  157.78
  -5   1   6 2735.13  157.78
   3  -1  -6  210.18   13.10
   3  -1  -6  212.78   12.80
  -3  -1   6  176.28   14.00
   3  -1  -6  226.68   12.90
  -3   1   6  194.58   12.80
  -3   1   6  202.28   13.40
   1  -1  -6   51.29    4.10
  -1  -1   6   37.60    2.70
  -1  -1   6   40.30    4.10
  -1  -1   6   38.30    2.90
   1  -1  -6   36.90    3.30
   1   1  -6   37.20    2.60
  -1   1   6   40.40    4.10
  -1   1   6   33.50    3.30
  -1   1   6   39.00    3.40
  -1  -1  -6 1339.87   74.49
   1  -1   6 1341.97   73.19
  -1  -1  -6 1160.78   73.59
   1  -1   6 1237.28   73.19
   1  -1   6 1255.07   74.59
   1   1   6 1270.57   73.69
   1   1   6 1136.39   73.39
   1   1   6 1298.57   74.79
  -1   1  -6 1325.87   74.39
  -1   1  -6 1370.86   73.09
   3  -1   6  270.77   16.50
  -3  -1  -6  245.38   16.90
   3  -1   6  240.88   17.60
  -3  -1  -6  287.07   16.30
   3  -1   6  260.67   16.70
  -3  -1  -6  285.87   17.80
  -3   1  -6  263.87   17.50
   3   1   6  269.47   18.00
   3   1   6  270.57   16.80
   3   1   6  272.97   16.90
  -3   1  -6  274.57   16.50
  -5  -1  -6 1839.92  107.09
   5  -1   6 1753.22  106.89
  -5  -1  -6 1954.60  106.39
   5  -1   6 1993.10  106.89
  -5  -1  -6 1826.92  107.99
   5  -1   6 1806.32  107.99
  -5   1  -6 1835.22  107.69
  -5   1  -6 1738.03  106.69
   5   1   6 1951.50  108.39
   5   1   6 1943.71  107.09
   5   1   6 1747.73  106.79
  -7  -1  -6    5.80    1.60
   7  -1   6    2.80    1.70
   7  -1   6    3.60    1.50
  -7  -1  -6    6.80    1.80
   7  -1   6    3.80    1.50
  -7   1  -6    4.00    1.70
   7   1   6    8.50    2.50
   7   1   6    2.40    1.20
  -7   1  -6    4.80    1.60
  -7   1  -6    5.30    1.00
   7   1   6    7.90    1.90
   9  -1   6  253.17   17.80
  -9  -1  -6  287.07   17.30
  -9  -1  -6  256.57   18.70
  -9  -1  -6  260.77   18.00
   9  -1   6  282.57   18.10
   9  -1   6  280.97   18.90
   9   1   6  301.77   18.20
  -9   1  -6  252.57   17.80
   9   1   6  265.17   17.80
  -9   1  -6  261.17   18.50
  -9   1  -6  293.87   16.70
   9   1   6  261.17   18.90
  11  -1   6    5.20    2.30
  11  -1   6    2.50    1.70
 -11  -1  -6    1.40    1.30
 -11  -1  -6    8.60    2.00
 -11  -1  -6    1.80    1.70
  11   1   6    4.90    1.90
 -11   1  -6   10.50    2.80
  11   1   6    4.40    1.70
 -11   1  -6    1.90    1.50
  11   1   6    2.30    1.90
 -13  -1  -6  196.08   15.90
  13  -1   6  199.68   15.90
 -13  -1  -6  246.28   15.50
  13  -1   6  256.87   16.60
 -13  -1  -6  224.38   16.90
  13  -1   6  235.38   17.10
  13   1   6  221.68   16.00
  13   1   6  239.58   16.20
  13   1   6  232.38   17.20
 -13   1  -6  248.98   15.20
 -15  -1  -6  409.76   24.90
  15  -1   6  407.96   26.60
  15  -1   6  418.66   26.00
  15  -1   6  340.37   25.30
 -15  -1  -6  383.46   25.80
 -15   1  -6  409.46   24.60
  15   1   6  416.56   26.90
  15   1   6  325.17   24.90
  15   1   6  408.96   25.80
 -17  -1  -6   15.10    3.20
  17  -1   6   12.50    3.50
 -17  -1  -6   14.90    3.60
  17  -1   6   16.00    3.90
  17   1   6   16.80    3.80
 -17   1  -6    8.80    2.90
  17   1   6   13.50    3.30
 -17   1  -6   15.00    3.10
 -19  -1  -6  588.44   37.70
  19  -1   6  590.54   37.50
 -19  -1  -6  557.84   36.30
  19  -1   6  606.64   38.30
  19  -1   6  571.04   37.20
  19   1   6  576.54   37.50
  19   1   6  674.73   38.80
 -19   1  -6  541.45   36.00
 -19   1  -6  564.14   37.40
 -19   1  -6  582.24   39.70
  19   1   6  566.64   37.10
  21  -1   6  359.76   24.40
  21  -1   6  352.86   24.40
 -21  -1  -6  338.27   24.90
 -21  -1  -6  332.77   23.60
 -21  -1  -6  377.36   27.00
  21  -1   6  344.67   24.80
  21   1   6  349.77   24.40
 -21   1  -6  339.17   24.40
 -21   1  -6  342.27   24.90
 -21   1  -6  318.37   23.10
  21   1   6  374.56   25.20
  21   1   6  361.96   24.50
  23  -1   6 1077.29   67.49
 -23  -1  -6 1067.39   66.19
 -23  -1  -6 1118.39   67.69
  23  -1   6 1111.69   67.89
  23  -1   6 1068.19   67.09
 -23   1  -6 1098.59   67.49
  23   1   6 1151.58   67.99
  23   1   6 1096.59   67.19
 -23   1  -6 1051.79   67.69
 -25  -1  -6    0.40    2.20
  25  -1   6    4.90    2.90
  25  -1   6    1.30    2.20
 -25   1  -6    1.10    2.30
  25   1   6    5.30    2.60
  25   1   6    0.60    3.00
 -32  -2   6  304.97   21.20
  32  -2  -6  261.17   19.60
 -32  -2   6  299.67   19.70
 -32  -2   6  280.77   20.70
 -32   2   6  274.57   21.50
  32   2  -6  289.87   17.70
 -32   2   6  283.17   21.50
 -30  -2   6  218.68   17.10
 -30  -2   6  243.98   16.30
 -30  -2   6  234.48   17.10
  30  -2  -6  226.28   16.10
  30  -2  -6  233.58   17.10
  30   2  -6  223.88   13.90
  30   2  -6  218.08   14.00
 -30   2   6  246.38   18.20
  30   2  -6  218.38   16.10
 -30   2   6  231.98   17.80
 -28  -2   6  968.10   57.29
  28  -2  -6  859.41   52.89
  28  -2  -6  931.21   54.29
 -28  -2   6  866.91   53.99
 -28  -2   6  873.31   53.89
 -28   2   6  908.11   54.79
  28   2  -6  835.62   50.29
 -28   2   6  870.01   54.59
  28   2  -6  843.22   52.89
 -26  -2   6  228.48   16.50
  26  -2  -6  243.38   16.70
  26  -2  -6  256.67   17.70
 -26  -2   6  276.77   17.90
 -26  -2   6  235.48   17.30
 -26   2   6  245.58   18.00
 -26   2   6  245.18   18.10
  26   2  -6  238.28   16.50
  24  -2  -6  945.71   54.49
 -24  -2   6  934.81   54.29
  24  -2  -6  901.81   53.19
 -24  -2   6  840.42   53.89
 -24  -2   6  819.32   53.09
 -24   2   6  900.51   54.69
 -24   2   6  879.51   54.59
  24   2  -6  944.41   53.39
 -22  -2   6   20.00    3.60
  22  -2  -6   19.90    3.60
  22  -2  -6   20.80    3.10
 -22  -2   6   16.70    3.30
 -22  -2   6   18.50    3.10
 -22   2   6   17.00    3.60
  22   2  -6   18.80    2.90
 -22   2   6   18.20    3.70
  20  -2  -6   17.10    3.20
 -20  -2   6   15.60    2.70
 -20  -2   6   14.50    2.80
  20  -2  -6   18.70    2.80
 -20  -2   6   17.90    3.10
 -20   2   6   11.20    2.80
 -20   2   6   15.60    3.20
  20   2  -6   18.50    2.60
  18  -2  -6  840.62   48.90
 -18  -2   6  784.92   48.20
 -18  -2   6  830.22   48.40
  18  -2  -6  798.32   47.90
 -18  -2   6  823.12   48.50
 -18   2   6  770.02   49.00
 -18   2   6  844.52   49.20
  18   2  -6  827.02   47.60
 -16  -2   6  156.98   11.10
 -16  -2   6  168.08   11.20
  16  -2  -6  172.98   11.00
  16   2  -6  177.08   10.60
 -16   2   6  174.88   12.00
 -16   2   6  148.29   11.60
 -14  -2   6 2010.50  112.79
 -14  -2   6 1942.51  112.79
  14  -2  -6 1936.01  112.69
 -14   2   6 1882.11  113.49
 -14   2   6 1987.70  113.69
  14   2  -6 2021.00  111.99
 -12  -2   6  161.18   10.40
 -12  -2   6  171.58   10.40
 -12   2   6  172.88   11.60
 -12   2   6  155.28   11.20
  10  -2  -6  498.95   32.30
 -10  -2   6  539.25   31.30
  10  -2  -6  570.24   31.40
 -10  -2   6  533.05   31.40
 -10  -2   6  629.24   32.20
 -10   2   6  470.05   32.30
 -10   2   6  537.35   32.60
   8  -2  -6    7.20    1.60
  -8  -2   6    5.90    0.80
  -8  -2   6    5.80    0.70
  -8  -2   6    6.20    0.70
   8  -2  -6    8.00    1.40
  -8   2   6    7.50    1.80
  -8   2   6    8.40    1.80
   6  -2  -6  140.69    9.30
  -6  -2   6  147.19    8.20
   6  -2  -6  123.89    9.40
  -6  -2   6  136.39    8.10
  -6  -2   6  140.59    8.20
  -6  -2   6  144.79    8.30
  -6  -2   6  146.89   10.10
  -6   2   6  135.39    9.60
  -6   2   6  135.89    9.60
   4  -2  -6 1285.17   72.79
  -4  -2   6 1219.68   71.49
  -4  -2   6 1221.48   71.29
  -4  -2   6 1304.57   71.49
  -4  -2   6 1215.58   73.19
   4  -2  -6 1176.98   72.49
  -4  -2   6 1375.96   71.39
  -4   2   6 1148.59   72.59
  -4   2   6 1313.37   72.59
  -4   2   6 1243.68   72.79
   2  -2  -6  180.18   12.20
  -2  -2   6  182.38   12.90
  -2  -2   6  188.08   11.50
   2  -2  -6  204.38   12.90
  -2  -2   6  184.28   11.50
  -2   2   6  182.98   12.40
  -2   2   6  188.08   12.30
  -2   2   6  189.88   12.50
   0  -2  -6 1493.35   84.89
   0  -2   6 1428.66   83.59
   0  -2   6 1359.46   84.79
   0  -2   6 1360.76   83.59
   0  -2  -6 1308.57   83.99
   0   2   6 1582.74   84.79
   0   2   6 1620.04   84.49
   0   2  -6 1534.25   83.09
   0   2   6 1394.36   84.09
   2  -2   6  478.85   27.80
  -2  -2  -6  521.95   28.20
  -2  -2  -6  432.46   28.70
  -2  -2  -6  472.25   28.90
   2  -2   6  428.26   28.60
   2  -2   6  428.76   27.60
   2   2   6  426.96   27.90
  -2   2  -6  490.55   27.20
   2   2   6  454.55   28.70
   4  -2   6 1239.58   77.19
  -4  -2  -6 1324.27   78.39
  -4  -2  -6 1253.17   77.39
   4  -2   6 1248.18   77.19
  -4  -2  -6 1460.15   77.09
   4  -2   6 1313.47   78.29
   4   2   6 1300.07   77.29
   4   2   6 1442.16   77.69
   4   2   6 1376.76   78.39
   6  -2   6   70.89    6.30
   6  -2   6   66.69    6.20
  -6  -2  -6   86.19    6.30
   6  -2   6   75.79    7.00
  -6  -2  -6   68.69    6.30
   6   2   6   91.09    7.50
   6   2   6   86.29    6.70
  -6   2  -6   74.79    5.90
   6   2   6   67.49    6.90
  -8  -2  -6   12.20    2.80
   8  -2   6   14.50    2.90
   8  -2   6   16.60    3.00
  -8  -2  -6   11.90    3.00
   8  -2   6   16.10    3.60
  -8  -2  -6   10.30    2.30
   8   2   6   12.70    2.80
  -8   2  -6   16.80    2.70
   8   2   6   14.40    3.30
  -8   2  -6   18.60    1.80
   8   2   6   12.80    2.60
  -8   2  -6   16.60    1.80
 -10  -2  -6  810.52   52.49
  10  -2   6  869.21   53.29
 -10  -2  -6  873.21   53.49
 -10  -2  -6  917.51   51.99
  10  -2   6  946.11   52.79
  10  -2   6  765.02   52.29
 -10   2  -6  861.41   52.09
  10   2   6  874.51   53.59
 -10   2  -6  911.21   50.89
  10   2   6  924.11   52.59
  10   2   6  856.11   52.39
 -12  -2  -6  480.35   28.80
 -12  -2  -6  457.05   29.50
  12  -2   6  481.85   30.20
 -12  -2  -6  455.95   30.30
  12  -2   6  479.65   29.60
  12  -2   6  415.66   29.20
  12   2   6  451.25   30.30
  12   2   6  476.85   29.50
  12   2   6  437.26   29.00
 -12   2  -6  475.15   30.20
 -14  -2  -6 1408.56   82.09
  14  -2   6 1268.47   82.59
  14  -2   6 1431.26   83.39
  14  -2   6 1485.45   82.99
 -14  -2  -6 1299.77   82.69
  14   2   6 1411.66   83.79
  14   2   6 1462.35   82.99
  14   2   6 1403.26   82.49
 -14   2  -6 1383.06   81.19
 -16  -2  -6   25.70    4.30
  16  -2   6   35.90    5.90
 -16  -2  -6   25.20    4.80
  16  -2   6   36.50    5.50
  16   2   6   32.60    5.10
  16   2   6   35.20    6.50
  16   2   6   29.50    5.10
 -16   2  -6   24.40    3.90
 -18  -2  -6  286.77   20.90
  18  -2   6  291.07   21.60
  18  -2   6  340.97   22.80
 -18  -2  -6  302.17   22.10
  18  -2   6  315.77   22.00
  18   2   6  320.77   22.70
  18   2   6  329.37   23.00
 -18   2  -6  314.07   20.70
  20  -2   6   83.69    8.90
  20  -2   6   83.99    9.10
  20  -2   6   87.79    9.10
 -20  -2  -6   92.79    9.60
 -20  -2  -6   87.69    8.40
 -20   2  -6   93.49    9.20
 -20   2  -6   76.59    7.80
  20   2   6   94.19    9.30
 -20   2  -6   80.09    9.30
  20   2   6   91.69    9.60
  20   2   6   80.29    8.70
  22  -2   6   14.70    3.90
 -22  -2  -6   11.80    3.40
 -22  -2  -6    8.40    3.60
  22  -2   6    5.40    2.90
  22  -2   6   12.10    3.80
  22   2   6    9.10    3.60
 -22   2  -6    8.10    2.80
  22   2   6    9.80    3.60
 -22   2  -6   14.90    4.40
  24  -2   6  445.36   30.40
  24  -2   6  444.86   30.80
 -24  -2  -6  442.36   29.50
  24   2   6  445.56   30.60
 -24   2  -6  427.16   28.70
  24   2   6  414.36   30.10
 -31  -3   6  306.77   21.60
 -31  -3   6  328.27   21.20
 -31  -3   6  282.67   21.50
 -31   3   6  276.87   22.20
 -31   3   6  288.17   22.10
 -29  -3   6   82.69    7.90
 -29  -3   6   76.59    8.10
 -29  -3   6   81.19    8.30
  29  -3  -6   59.89    7.90
  29   3  -6   78.69    7.20
 -29   3   6   85.29    9.20
 -29   3   6   66.09    8.30
 -27  -3   6   40.90    4.90
  27  -3  -6   37.10    4.80
 -27  -3   6   30.40    5.30
 -27  -3   6   41.10    5.30
  27  -3  -6   35.00    5.80
 -27   3   6   36.50    6.10
 -27   3   6   39.60    6.40
  27   3  -6   39.50    6.90
  25  -3  -6  157.88   12.90
 -25  -3   6  150.98   12.20
 -25  -3   6  170.38   12.80
  25  -3  -6  156.78   12.10
 -25  -3   6  185.68   13.00
 -25   3   6  148.79   13.20
 -25   3   6  172.78   13.60
  25   3  -6  163.68   11.80
 -23  -3   6  998.00   57.89
 -23  -3   6  986.90   57.99
 -23  -3   6  900.51   57.49
  23  -3  -6  965.70   58.29
  23  -3  -6  952.00   57.49
 -23   3   6  953.20   58.59
 -23   3   6  993.80   59.09
  23   3  -6  947.11   56.79
 -21  -3   6  611.34   35.50
 -21  -3   6  550.14   35.30
  21  -3  -6  576.74   35.20
  21  -3  -6  582.44   36.00
 -21  -3   6  533.85   35.20
 -21   3   6  582.64   36.40
 -21   3   6  590.34   36.40
  21   3  -6  562.54   34.50
 -19  -3   6  740.83   45.70
  19  -3  -6  761.92   46.50
 -19  -3   6  791.62   45.80
 -19  -3   6  736.93   46.00
  19   3  -6  772.32   44.90
 -19   3   6  753.02   46.80
 -19   3   6  776.22   46.70
 -17  -3   6  214.38   15.10
  17  -3  -6  235.28   15.50
 -17  -3   6  245.28   15.50
  17  -3  -6  232.48   16.00
 -17   3   6  245.78   16.50
  17   3  -6  225.98   14.60
 -17   3   6  239.38   16.40
  15  -3  -6  139.39    8.20
 -15  -3   6  117.09    9.20
  15  -3  -6  130.69    9.60
  15  -3  -6  140.79    8.60
  15  -3  -6  142.39   10.30
 -15   3   6  140.19   10.60
 -15   3   6  136.19   10.40
 -13  -3   6  216.28   14.70
  13  -3  -6  247.68   15.80
  13  -3  -6  237.68   15.20
 -13  -3   6  242.48   14.80
  13  -3  -6  235.98   14.30
 -13   3   6  234.38   16.10
 -13   3   6  224.68   15.90
 -13   3   6  227.98   15.80
  11  -3  -6   63.39    5.60
 -11  -3   6   49.10    4.20
  11  -3  -6   66.29    5.20
 -11  -3   6   57.49    4.50
  11  -3  -6   56.99    4.40
 -11  -3   6   53.99    4.40
 -11  -3   6   52.99    4.30
  11  -3  -6   51.99    5.10
 -11   3   6   58.39    5.50
 -11   3   6   59.89    5.70
 -11   3   6   59.59    5.50
   9  -3  -6  663.93   38.20
  -9  -3   6  566.54   36.70
  -9  -3   6  645.64   36.80
   9  -3  -6  618.64   37.40
   9  -3  -6  580.64   37.90
  -9  -3   6  638.54   36.80
  -9  -3   6  655.83   37.00
  -9   3   6  687.13   38.50
   7  -3  -6  531.25   29.00
  -7  -3   6  444.06   27.20
  -7  -3   6  462.15   27.20
   7  -3  -6  456.55   28.20
  -7  -3   6  463.75   27.40
  -7  -3   6  476.35   27.30
   7  -3  -6  416.36   28.30
  -7   3   6  496.35   29.00
  -7   3   6  434.56   28.60
  -5  -3   6 1435.36   79.59
  -5  -3   6 1377.86   79.59
   5  -3  -6 1390.56   80.79
   5  -3  -6 1496.25   80.89
  -5  -3   6 1278.87   79.49
  -5  -3   6 1426.96   79.69
   5  -3  -6 1274.87   80.59
  -5   3   6 1320.17   80.79
  -5   3   6 1469.95   81.19
  -3  -3   6  221.38   15.10
   3  -3  -6  232.88   14.60
   3  -3  -6  208.58   14.40
  -3  -3   6  214.08   13.50
  -3  -3   6  207.18   13.50
  -3  -3   6  213.78   13.40
   3  -3  -6  223.38   14.70
  -3  -3   6  220.88   13.40
  -3   3   6  194.38   14.40
  -3   3   6  236.08   15.00
  -1  -3   6  688.73   41.00
  -1  -3   6  684.03   40.90
   1  -3  -6  759.72   42.10
   1  -3  -6  656.43   41.70
   1  -3  -6  700.43   42.30
  -1  -3   6  700.63   42.60
  -1   3   6  686.33   42.00
   1  -3   6   29.90    3.20
  -1  -3  -6   28.00    4.40
   1  -3   6   29.20    4.50
  -1  -3  -6   28.20    3.60
  -1  -3  -6   25.80    3.20
   1  -3   6   25.40    3.00
  -1  -3  -6   23.80    3.70
   1   3   6   30.10    3.70
   1   3   6   21.30    3.60
   1   3   6   29.10    3.60
  -1   3  -6   28.80    2.70
   1   3   6   32.60    3.70
   3  -3   6   99.39    7.30
   3  -3   6   96.59    8.30
  -3  -3  -6  115.19    9.60
  -3  -3  -6   84.69    7.40
  -3  -3  -6   96.59    7.50
   3  -3   6   93.19    7.20
   3   3   6   87.29    7.50
   3   3   6   88.49    7.80
  -3   3  -6   89.29    6.70
   3   3   6  103.69    7.90
   3   3   6   95.39    8.00
  -5  -3  -6 1635.14   88.79
   5  -3   6 1427.26   88.59
  -5  -3  -6 1489.35   88.99
   5  -3   6 1514.75   88.79
   5  -3   6 1471.35   89.59
  -5  -3  -6 1662.23   90.29
   5   3   6 1484.95   89.29
   5   3   6 1437.56   88.79
   5   3   6 1458.05   89.29
  -5   3  -6 1454.35   87.99
   5   3   6 1715.53   89.39
   7  -3   6  396.36   25.80
  -7  -3  -6  458.75   27.50
  -7  -3  -6  382.56   25.90
   7  -3   6  415.96   26.80
   7  -3   6  381.56   25.80
  -7  -3  -6  440.26   25.80
  -7   3  -6  413.66   23.50
   7   3   6  405.46   26.00
   7   3   6  462.85   27.10
   7   3   6  402.56   26.10
  -7   3  -6  357.26   25.00
  -9  -3  -6 1327.17   77.59
   9  -3   6 1279.37   77.89
  -9  -3  -6 1411.76   79.39
   9  -3   6 1378.26   78.79
  -9  -3  -6 1196.48   77.89
   9  -3   6 1408.16   78.19
   9   3   6 1197.08   77.59
  -9   3  -6 1245.18   77.09
  -9   3  -6 1338.57   75.89
  -9   3  -6 1394.96   75.89
   9   3   6 1280.27   78.59
   9   3   6 1379.76   78.19
  11  -3   6  120.59   10.20
 -11  -3  -6  124.79   10.30
  11  -3   6  128.19   10.40
 -11  -3  -6  124.99    9.90
  11  -3   6  137.19   11.00
 -11  -3  -6  140.99   11.40
  11   3   6  115.69   10.70
 -11   3  -6  131.19    8.80
 -11   3  -6  116.49    8.50
  11   3   6  114.79    9.90
  11   3   6  138.39   10.60
 -13  -3  -6  125.49   10.20
  13  -3   6  132.59   10.90
 -13  -3  -6  119.29   10.70
  13   3   6  137.69   10.80
 -13   3  -6  128.79    9.30
  13   3   6  119.79   10.30
 -13   3  -6  124.09    9.00
  13   3   6  136.09   11.60
  15  -3   6  411.16   27.70
 -15  -3  -6  411.06   27.00
 -15  -3  -6  388.76   27.50
  15  -3   6  422.46   27.70
 -15  -3  -6  382.96   28.10
  15  -3   6  429.96   28.20
  15   3   6  429.96   27.40
 -15   3  -6  414.26   25.80
  15   3   6  440.36   28.70
  15   3   6  417.76   27.60
 -15   3  -6  414.76   26.00
  17  -3   6   40.40    6.30
 -17  -3  -6   33.90    6.10
  17  -3   6   38.80    6.30
  17  -3   6   34.40    6.10
 -17  -3  -6   30.70    5.60
 -17  -3  -6   32.20    5.20
  17   3   6   31.80    5.50
 -17   3  -6   34.50    5.70
 -17   3  -6   26.60    4.20
  17   3   6   32.10    6.10
  17   3   6   37.30    6.00
 -19  -3  -6  665.93   44.20
  19  -3   6  697.33   43.60
 -19  -3  -6  656.83   43.90
  19  -3   6  676.33   43.90
 -19  -3  -6  684.63   43.00
  19  -3   6  704.53   44.00
  19   3   6  657.73   43.30
  19   3   6  752.42   44.80
  19   3   6  671.83   43.30
 -19   3  -6  663.13   41.90
 -19   3  -6  688.43   43.60
  21  -3   6  106.19   10.80
  21  -3   6  108.59   10.40
 -21  -3  -6  101.99   10.00
 -21  -3  -6  113.99   10.80
  21   3   6  102.29   10.50
 -21   3  -6  104.29    9.30
  21   3   6  100.29   10.60
  23  -3   6  247.68   19.80
  23  -3   6  246.88   19.40
  23   3   6  255.27   20.00
  23   3   6  260.97   19.70
 -28  -4   6  233.48   16.90
 -28  -4   6  213.08   16.60
 -28  -4   6  203.68   16.50
 -28   4   6  224.38   17.80
 -28   4   6  216.48   17.40
  26  -4  -6  100.39    9.60
 -26  -4   6   86.99    9.60
 -26  -4   6  121.59    9.80
 -26  -4   6   87.99    8.90
 -26   4   6  102.49   10.00
  26   4  -6   87.09    8.00
 -26   4   6  109.09   10.50
 -24  -4   6  530.65   33.20
 -24  -4   6  503.05   33.00
 -24  -4   6  527.25   33.60
  24  -4  -6  508.75   33.90
 -24   4   6  526.15   34.30
 -24   4   6  541.75   34.40
  24   4  -6  492.05   31.80
  22  -4  -6  139.59   11.60
  22  -4  -6  158.88   12.70
 -22  -4   6  171.88   12.30
 -22  -4   6  162.38   12.40
 -22  -4   6  174.88   12.30
  22  -4  -6  156.78    9.60
 -22   4   6  144.09   12.70
 -22   4   6  153.78   13.10
  22   4  -6  147.59   11.10
  20  -4  -6  101.19    6.80
  20  -4  -6  103.69    9.30
  20  -4  -6   98.09    8.50
 -20  -4   6  112.49    8.70
  20  -4  -6  103.89    6.60
 -20  -4   6   95.89    8.90
 -20  -4   6   95.49    8.30
 -20   4   6  105.89    9.70
 -20   4   6   91.29    8.90
  20   4  -6  100.99    7.80
  18  -4  -6   82.59    5.70
  18  -4  -6   73.99    7.10
  18  -4  -6   80.99    5.90
  18  -4  -6   86.39    7.90
 -18  -4   6   75.99    6.90
 -18  -4   6   83.49    7.10
 -18   4   6   84.09    8.40
 -18   4   6   81.19    8.00
 -18   4   6   95.59    8.60
 -16  -4   6  241.18   15.80
  16  -4  -6  226.48   16.10
 -16  -4   6  247.58   16.00
  16  -4  -6  256.47   14.80
  16  -4  -6  235.88   15.00
  16  -4  -6  255.77   17.00
 -16   4   6  207.08   16.60
 -16   4   6  233.08   17.10
 -16   4   6  238.38   17.20
  14  -4  -6 1694.03   97.19
  14  -4  -6 1618.74   95.49
 -14  -4   6 1546.85   95.69
  14  -4  -6 1662.53   96.49
 -14  -4   6 1692.63   95.79
 -14  -4   6 1745.33   96.09
 -14   4   6 1537.15   97.09
 -14   4   6 1657.53   97.59
 -14   4   6 1743.53   97.59
 -12  -4   6 1226.48   71.29
  12  -4  -6 1300.97   72.69
 -12  -4   6 1194.98   70.99
 -12  -4   6 1240.78   71.09
  12  -4  -6 1237.58   71.19
 -12  -4   6 1232.08   71.19
  12  -4  -6 1228.08   71.89
  12  -4  -6 1222.08   72.39
 -12   4   6 1205.68   72.69
 -12   4   6 1156.28   72.39
 -12   4   6 1191.38   72.49
 -10  -4   6  999.40   58.29
  10  -4  -6  918.31   59.19
  10  -4  -6 1016.50   59.09
  10  -4  -6  995.10   58.59
 -10  -4   6 1087.99   58.49
 -10  -4   6 1020.80   58.19
 -10  -4   6  913.81   57.99
  10  -4  -6  985.90   59.49
 -10   4   6  968.50   59.59
 -10   4   6 1055.69   60.09
   8  -4  -6   31.70    4.00
  -8  -4   6   32.90    3.30
  -8  -4   6   33.70    3.50
   8  -4  -6   34.70    4.30
  -8  -4   6   32.90    3.40
   8  -4  -6   34.70    3.80
  -8  -4   6   37.80    3.60
  -8   4   6   30.30    4.10
  -8   4   6   26.20    4.50
  -6  -4   6   79.59    6.50
  -6  -4   6   91.69    6.80
  -6  -4   6   84.29    6.60
   6  -4  -6   83.99    7.40
   6  -4  -6  105.39    8.00
   6  -4  -6   90.39    7.40
  -6  -4   6   85.79    6.50
  -6   4   6   86.89    7.80
  -6   4   6   85.29    7.50
   4  -4  -6 1362.36   76.59
  -4  -4   6 1294.77   74.99
  -4  -4   6 1378.26   75.39
   4  -4  -6 1344.57   76.39
  -4  -4   6 1181.78   74.99
   4  -4  -6 1260.87   76.29
  -4  -4   6 1357.76   75.29
  -4   4   6 1217.18   76.19
  -4   4   6 1252.77   76.39
  -2  -4   6  728.93   44.40
   2  -4  -6  827.22   45.90
  -2  -4   6  691.33   44.30
  -2  -4   6  778.32   44.60
  -2  -4   6  776.62   44.30
   2  -4  -6  668.33   45.20
   2  -4  -6  826.52   45.70
  -2   4   6  786.42   45.80
  -2   4   6  680.03   45.20
   0  -4   6  649.83   41.80
   0  -4  -6  736.43   42.10
   0  -4  -6  759.32   41.80
   0  -4   6  676.93   40.50
   0  -4  -6  600.94   41.10
   0  -4   6  691.93   40.70
   0   4   6  617.84   41.10
   0   4   6  690.03   41.70
   2  -4   6  126.39   10.30
   2  -4   6  118.09    9.10
  -2  -4  -6  129.49    9.60
   2  -4   6  120.29    9.20
  -2  -4  -6  129.49   10.00
  -2  -4  -6  122.19    9.80
  -2  -4  -6  119.69   10.10
   2   4   6  102.89    9.30
   2   4   6  127.19   10.10
  -2   4  -6  122.39    8.60
  -4  -4  -6   44.20    5.30
   4  -4   6   44.40    5.00
  -4  -4  -6   55.59    6.00
   4  -4   6   57.39    5.40
  -4  -4  -6   59.49    6.30
  -4  -4  -6   52.59    5.50
   4  -4   6   64.89    6.50
  -4   4  -6   53.29    4.80
   4   4   6   47.60    5.60
   4   4   6   49.50    5.40
   4   4   6   48.50    5.50
  -6  -4  -6   37.50    4.80
   6  -4   6   47.10    5.00
   6  -4   6   48.20    5.70
   6  -4   6   44.60    4.90
  -6  -4  -6   33.30    5.20
  -6  -4  -6   39.20    5.90
   6   4   6   33.00    5.20
   6   4   6   42.00    5.00
   6   4   6   48.20    5.50
   8  -4   6    4.10    2.00
   8  -4   6    0.40    1.80
  -8  -4  -6    4.50    2.20
  -8  -4  -6    3.40    1.90
  -8  -4  -6    5.10    2.20
   8  -4   6    2.10    2.30
   8   4   6    4.60    2.30
  -8   4  -6    5.80    1.10
   8   4   6    9.30    2.90
  -8   4  -6    4.60    1.10
   8   4   6    5.10    1.90
 -10  -4  -6   39.80    5.20
  10  -4   6   37.60    6.00
  10  -4   6   40.90    5.20
 -10  -4  -6   35.50    5.60
  10  -4   6   48.20    5.60
 -10   4  -6   46.00    3.70
  10   4   6   38.50    5.80
  10   4   6   32.50    5.50
 -10   4  -6   40.90    3.80
 -12  -4  -6   54.79    6.90
 -12  -4  -6   58.29    6.40
 -12  -4  -6   58.09    7.00
  12  -4   6   53.99    6.60
  12  -4   6   45.00    6.20
  12  -4   6   57.19    6.30
  12   4   6   47.90    6.20
 -12   4  -6   48.10    4.50
 -12   4  -6   46.40    4.90
  12   4   6   59.79    6.40
  14  -4   6  167.58   14.00
  14  -4   6  179.48   13.90
  14  -4   6  169.68   13.90
 -14  -4  -6  170.18   13.80
 -14  -4  -6  165.18   13.20
 -14  -4  -6  165.48   14.20
  14   4   6  172.58   13.90
  14   4   6  168.98   14.00
  14   4   6  159.28   13.30
 -14   4  -6  178.58   12.20
 -14   4  -6  163.18   12.80
 -14   4  -6  168.88   11.70
 -16  -4  -6  192.48   15.50
  16  -4   6  184.28   14.90
  16  -4   6  202.18   15.00
  16  -4   6  202.18   16.50
 -16  -4  -6  182.68   14.10
  16   4   6  172.38   14.40
  16   4   6  199.28   15.50
 -16   4  -6  170.78   13.80
  16   4   6  147.79   13.70
 -16   4  -6  172.18   13.00
 -18  -4  -6  426.76   29.80
  18  -4   6  466.65   30.70
 -18  -4  -6  448.26   30.90
  18  -4   6  453.75   30.90
  18  -4   6  457.35   30.90
  18   4   6  488.85   31.50
 -18   4  -6  435.36   28.40
  18   4   6  446.96   30.60
 -18   4  -6  453.05   28.90
 -20  -4  -6  113.49   11.10
  20  -4   6  118.09   11.70
  20  -4   6  138.19   12.30
 -20  -4  -6  138.69   12.60
 -20   4  -6  112.59    9.70
 -20   4  -6  120.19   10.20
  20   4   6  122.39   12.00
  20   4   6  136.39   12.20
 -25  -5   6  321.67   21.70
  25  -5  -6  269.17   17.90
 -25  -5   6  305.07   20.90
 -25  -5   6  299.87   20.80
  25  -5  -6  249.58   20.20
  25  -5  -6  289.67   21.30
 -25   5   6  339.67   22.80
 -25   5   6  283.17   21.40
  23  -5  -6  455.25   31.80
  23  -5  -6  545.15   35.70
 -23  -5   6  581.14   34.80
 -23  -5   6  584.44   35.70
  23  -5  -6  534.75   32.30
 -23  -5   6  513.25   34.50
  23  -5  -6  509.75   34.50
 -23   5   6  539.05   36.30
 -23   5   6  658.33   37.10
  21  -5  -6  461.05   31.70
  21  -5  -6  457.55   29.00
  21  -5  -6  474.65   29.00
 -21  -5   6  501.45   31.00
 -21  -5   6  476.05   33.50
 -21  -5   6  496.65   30.90
  21  -5  -6  446.36   31.00
 -21   5   6  533.05   32.70
 -21   5   6  475.45   31.90
  19  -5  -6  134.59    9.50
 -19  -5   6  127.69   10.50
 -19  -5   6  122.79   10.40
  19  -5  -6  152.08   12.00
  19  -5  -6  126.59    9.50
 -19   5   6  137.09   12.00
 -19   5   6  118.79   11.30
 -19   5   6  142.29   12.00
 -17  -5   6    9.50    2.50
  17  -5  -6   13.50    2.50
  17  -5  -6   10.10    2.00
  17  -5  -6    8.40    3.00
 -17  -5   6   10.30    2.70
 -17  -5   6    7.10    2.40
 -17   5   6    6.50    3.00
 -17   5   6   12.50    3.40
 -17   5   6   14.00    3.80
 -15  -5   6   77.59    6.60
 -15  -5   6   71.19    6.60
  15  -5  -6   69.79    7.30
  15  -5  -6   79.19    7.70
 -15  -5   6   68.19    6.40
  15  -5  -6   69.69    6.20
 -15   5   6   66.09    7.30
 -15   5   6   77.69    8.00
 -15   5   6   46.20    8.30
  13  -5  -6   85.69    8.10
 -13  -5   6   85.69    7.20
 -13  -5   6   82.49    7.30
  13  -5  -6   74.29    7.40
 -13  -5   6   82.69    7.00
  13  -5  -6   88.09    7.30
  13  -5  -6   89.49    8.30
 -13   5   6  102.19    9.00
 -13   5   6   87.89    8.40
 -11  -5   6   52.19    4.90
  11  -5  -6   46.90    5.10
 -11  -5   6   44.90    4.90
 -11  -5   6   54.39    5.10
 -11  -5   6   48.30    5.00
  11  -5  -6   52.79    5.90
  11  -5  -6   52.59    5.60
  11  -5  -6   38.20    6.00
 -11   5   6   43.60    5.80
 -11   5   6   56.09    6.40
  -9  -5   6   13.30    3.20
   9  -5  -6   14.90    3.00
  -9  -5   6   12.40    2.70
   9  -5  -6   15.40    3.50
  -9  -5   6   12.60    2.70
  -9  -5   6   14.00    2.60
   9  -5  -6   13.80    3.20
  -9   5   6   16.20    3.60
  -9   5   6   14.40    3.60
   7  -5  -6  101.19    8.40
  -7  -5   6   98.79    7.70
   7  -5  -6   82.39    8.10
   7  -5  -6  106.59    9.00
  -7  -5   6   90.79    7.60
  -7  -5   6   98.79    7.60
  -7   5   6   87.89    8.40
  -5  -5   6  118.29    9.10
  -5  -5   6  113.29    8.80
  -5  -5   6  116.59    9.10
   5  -5  -6  122.69    9.80
   5  -5  -6  103.79    9.60
   5  -5  -6  120.19    9.90
  -5   5   6  131.49   10.10
  -3  -5   6  310.97   19.80
   3  -5  -6  329.47   21.30
   3  -5  -6  330.77   21.00
  -3  -5   6  283.17   19.90
   3  -5  -6  314.27   21.10
  -3  -5   6  300.77   20.00
  -3   5   6  292.27   20.70
   1  -5  -6  232.28   17.00
  -1  -5   6  245.08   17.20
  -1  -5   6  231.08   15.70
   1  -5  -6  260.67   17.30
  -1  -5   6  207.58   15.80
   1  -5  -6  262.07   17.20
  -1   5   6  231.48   18.20
   1  -5   6   78.29    6.90
   1  -5   6   62.49    6.50
  -1  -5  -6   72.89    7.20
  -1  -5  -6   78.49    7.50
   1  -5   6   69.29    7.60
  -1  -5  -6   76.09    7.70
  -1  -5  -6   77.59    7.50
   1   5   6   82.29    7.90
   3  -5   6  145.09   11.60
   3  -5   6  155.28   11.70
   3  -5   6  170.98   13.20
  -3  -5  -6  152.18   12.30
  -3  -5  -6  146.89   12.00
  -3  -5  -6  158.58   12.60
  -3  -5  -6  162.38   12.80
   3   5   6  156.18   12.60
   5  -5   6  455.65   30.90
  -5  -5  -6  481.25   30.80
  -5  -5  -6  447.76   30.40
   5  -5   6  410.66   29.60
   5  -5   6  490.75   30.10
  -5  -5  -6  498.75   32.00
   5   5   6  512.15   31.30
  -7  -5  -6  980.10   57.39
  -7  -5  -6  957.70   57.19
   7  -5   6 1013.50   56.79
   7  -5   6  978.00   57.69
   7  -5   6  868.91   56.39
  -7  -5  -6  903.21   56.49
  -7   5  -6  886.21   55.49
  -7   5  -6  927.91   53.39
   7   5   6  902.31   56.69
   7   5   6  910.31   57.29
   7   5   6  933.41   57.19
  -9  -5  -6  590.84   38.90
   9  -5   6  635.94   40.00
   9  -5   6  600.04   39.00
  -9  -5  -6  590.94   42.10
  -9  -5  -6  626.74   39.60
   9  -5   6  657.83   39.20
  -9   5  -6  606.24   36.40
   9   5   6  598.64   38.80
   9   5   6  658.23   41.30
  -9   5  -6  571.34   37.80
   9   5   6  659.03   39.90
  -9   5  -6  629.44   36.20
  11  -5   6  216.38   16.40
 -11  -5  -6  203.78   15.70
 -11  -5  -6  216.88   17.50
  11  -5   6  236.78   16.30
  11  -5   6  211.98   15.80
 -11  -5  -6  197.18   16.70
  11   5   6  196.28   15.50
 -11   5  -6  189.18   14.70
 -11   5  -6  202.78   13.30
  11   5   6  194.18   15.70
  11   5   6  223.18   16.40
  13  -5   6   71.69    8.20
 -13  -5  -6   80.69    8.50
  13  -5   6   81.39    8.70
  13  -5   6   72.09    8.00
 -13  -5  -6   95.89   14.60
 -13  -5  -6   71.79    7.80
 -13   5  -6   69.29    5.90
  13   5   6   78.79    8.60
 -13   5  -6   63.49    6.20
  13   5   6   77.39    8.30
 -15  -5  -6  244.68   18.20
 -15  -5  -6  269.97   19.40
  15  -5   6  244.18   18.80
  15  -5   6  243.88   18.80
  15  -5   6  233.38   18.40
  15   5   6  257.77   18.90
  15   5   6  243.48   18.50
 -15   5  -6  233.98   16.10
 -15   5  -6  224.68   16.30
  17  -5   6  436.76   28.80
 -17  -5  -6  404.46   28.00
 -17  -5  -6  487.55   37.70
  17  -5   6  391.76   28.50
 -17   5  -6  396.86   26.30
 -17   5  -6  408.16   25.90
  17   5   6  394.76   28.30
  18  -6  -6   12.40    3.90
  18  -6  -6    8.40    3.10
 -18  -6   6   12.30    3.20
 -18  -6   6   11.30    2.90
 -18  -6   6   12.90    3.30
  18  -6  -6    9.90    2.30
  18  -6  -6   10.80    2.90
 -18   6   6   11.90    3.80
 -18   6   6   14.00    4.30
  16  -6  -6  248.08   18.90
  16  -6  -6  267.77   18.20
  16  -6  -6  262.57   19.60
  16  -6  -6  243.78   19.30
 -16  -6   6  292.47   18.50
 -16  -6   6  266.97   18.70
 -16  -6   6  247.68   18.20
 -16   6   6  286.87   20.20
  14  -6  -6  149.49   12.50
 -14  -6   6  124.59   11.10
  14  -6  -6  153.18   12.40
  14  -6  -6  145.09   11.30
  14  -6  -6  125.49   11.40
 -14  -6   6  130.79   10.90
 -14  -6   6  149.39   11.10
 -14   6   6  151.98   12.90
  12  -6  -6  550.44   38.10
 -12  -6   6  536.65   37.50
 -12  -6   6  612.44   38.00
 -12  -6   6  594.14   37.40
  12  -6  -6  618.24   39.10
  12  -6  -6  599.84   38.00
  12  -6  -6  649.93   39.40
 -12  -6   6  642.24   37.80
 -12   6   6  674.23   39.90
  10  -6  -6   39.30    6.00
 -10  -6   6   27.50    4.50
 -10  -6   6   34.30    5.00
 -10  -6   6   29.10    4.50
  10  -6  -6   31.60    5.10
 -10  -6   6   31.90    4.90
  10  -6  -6   35.40    5.70
 -10   6   6   26.00    5.30
  -8  -6   6   29.20    4.50
   8  -6  -6   29.80    5.50
  -8  -6   6   28.30    4.40
  -8  -6   6   25.20    4.20
   8  -6  -6   27.90    4.60
  -8  -6   6   29.20    4.50
  -8   6   6   27.90    5.20
  -8   6   6   24.50    5.20
   6  -6  -6  357.16   24.70
   6  -6  -6  355.06   24.60
   6  -6  -6  346.07   24.10
  -6  -6   6  378.56   23.50
  -6  -6   6  338.67   23.10
  -6  -6   6  333.97   23.30
  -6  -6   6  364.66   23.60
  -6   6   6  348.57   24.40
  -6   6   6  399.86   25.30
   4  -6  -6  207.78   15.80
   4  -6  -6  215.78   16.30
   4  -6  -6  216.88   16.20
  -4  -6   6  234.88   15.40
  -4  -6   6  215.98   15.30
  -4  -6   6  171.88   14.80
  -4  -6   6  202.78   14.90
  -4   6   6  237.38   16.70
  -4   6   6  210.98   15.90
   2  -6  -6  656.03   40.20
  -2  -6   6  609.84   38.90
   2  -6  -6  657.13   40.10
  -2  -6   6  578.54   38.30
  -2  -6   6  638.74   38.80
  -2   6   6  632.24   40.10
  -2   6   6  609.94   39.60
   0  -6  -6   77.69    8.30
   0  -6   6   72.19    7.20
   0  -6   6   83.79    7.70
   0  -6   6   70.69    7.60
   0  -6  -6   80.99    8.50
   0   6   6   87.29    8.80
   0   6   6   80.69    8.10
   2  -6   6   84.79    7.90
  -2  -6  -6   79.39    8.50
   2  -6   6  106.69    9.80
   2  -6   6   90.69    8.50
  -2  -6  -6   76.39    8.80
   2  -6   6   96.49    8.50
   2   6   6   85.29    9.40
   2   6   6   82.69    8.80
   4  -6   6  132.19   11.60
   4  -6   6  156.58   13.20
  -4  -6  -6  139.49   12.70
  -4  -6  -6  157.78   12.50
  -4  -6  -6  154.48   12.50
   4  -6   6  136.69   11.80
  -4  -6  -6  148.79   14.20
   4   6   6  140.09   12.50
   6  -6   6   40.60    6.10
  -6  -6  -6   35.40    6.40
  -6  -6  -6   36.50    6.10
  -6  -6  -6   41.50    6.60
   6  -6   6   22.60    5.20
  -6  -6  -6   31.60    5.50
   6   6   6   42.60    6.60
  -8  -6  -6  124.09   11.10
  -8  -6  -6  137.09   11.90
  -8  -6  -6  137.19   11.80
   8  -6   6  114.89   10.70
   8  -6   6  134.99   11.80
   8  -6   6  130.79   11.20
  -8   6  -6  108.69    8.20
   8   6   6  111.29   11.20
 -10  -6  -6    6.70    3.20
  10  -6   6    8.30    3.30
 -10  -6  -6    6.40    3.00
 -10  -6  -6    7.70    3.50
  10  -6   6   13.20    3.60
  10  -6   6    6.30    3.10
 -10   6  -6    6.40    1.60
  10   6   6    3.40    2.70
  34   0  -7    0.40    1.30
 -34   0   7    1.90    2.40
 -34   0   7    0.50    2.20
  34   0  -7   -1.30    1.20
 -32   0   7    3.20    2.30
 -32   0   7    4.80    2.60
  32   0  -7    0.10    1.20
  30   0  -7    4.20    2.20
  30   0  -7    2.10    1.10
 -30   0   7   -0.90    2.00
 -30   0   7    2.70    2.20
 -28   0   7    1.60    2.10
  28   0  -7    2.70    1.80
  28   0  -7    0.20    1.00
 -28   0   7   -2.10    1.40
 -26   0   7    1.20    1.70
  26   0  -7    2.10    1.60
 -26   0   7    3.50    2.10
 -24   0   7    0.10    1.60
 -24   0   7    1.60    1.50
 -22   0   7    6.00    2.00
  22   0  -7    2.80    1.60
 -22   0   7    2.80    1.80
  20   0  -7    2.30    1.30
 -20   0   7   -0.90    1.10
 -20   0   7    0.80    1.20
 -18   0   7    1.40    1.10
  18   0  -7    0.30    0.90
 -18   0   7    0.70    1.10
 -16   0   7    1.10    0.90
 -16   0   7    0.80    0.40
  16   0  -7    0.50    0.80
 -16   0   7    1.40    0.90
 -16   0   7    2.10    0.50
 -14   0   7    2.00    0.70
  14   0  -7    2.00    0.90
 -14   0   7    2.30    1.00
 -14   0   7    1.40    0.80
  12   0  -7    4.40    0.80
 -12   0   7    6.40    1.20
 -12   0   7    5.80    1.20
  12   0  -7    3.70    0.90
 -12   0   7    5.50    1.10
 -10   0   7    0.80    0.60
  10   0  -7    1.30    0.40
  10   0  -7    0.80    0.50
 -10   0   7    1.00    0.70
   8   0  -7    6.80    0.70
  -8   0   7    4.60    1.30
   8   0  -7    6.20    0.80
  -6   0   7    0.40    0.80
   6   0  -7    0.80    0.40
   6   0  -7    0.90    0.40
  -4   0   7    3.70    1.40
   4   0  -7    4.50    0.90
  -4   0   7    4.00    0.90
   4   0  -7    5.00    0.80
   4   0  -7    7.60    1.60
  -2   0   7    1.80    0.80
   2   0  -7    1.20    0.90
   2   0  -7    0.20    0.60
  -2   0   7    1.50    0.70
   2   0  -7    3.90    0.80
  -2   0   7    2.70    1.40
   0   0  -7    0.80    1.00
   0   0   7    1.70    0.80
   0   0  -7    3.00    0.90
   0   0   7    2.80    0.90
   0   0   7    2.50    1.40
   2   0   7    4.70    1.30
   2   0   7    3.90    1.90
  -2   0  -7    4.70    1.40
  -2   0  -7    4.30    1.60
   2   0   7    4.60    1.30
  -4   0  -7   -0.10    1.00
   4   0   7   -0.30    0.70
   4   0   7    1.10    1.40
   4   0   7    1.50    1.00
  -4   0  -7    0.30    0.80
  -6   0  -7    4.10    1.60
   6   0   7    5.10    1.60
   6   0   7    6.10    1.60
   6   0   7    7.00    2.40
  -6   0  -7    7.80    1.10
  -6   0  -7    7.50    2.30
   8   0   7    1.30    1.30
  -8   0  -7    0.00    0.70
   8   0   7    0.90    1.20
  -8   0  -7    1.10    1.10
   8   0   7   -0.10    1.50
  -8   0  -7    0.60    1.10
  10   0   7    7.70    2.90
 -10   0  -7    2.40    1.70
  10   0   7    6.00    2.00
 -10   0  -7    6.50    1.60
  10   0   7    8.40    2.40
  12   0   7    4.30    2.00
  12   0   7    1.50    1.80
 -12   0  -7    2.00    1.40
  12   0   7    2.10    1.60
 -12   0  -7    1.50    1.30
  14   0   7    1.30    1.90
  14   0   7    2.70    2.10
 -14   0  -7    1.30    1.30
 -14   0  -7    1.10    1.30
 -14   0  -7   -1.80    1.00
  14   0   7   -1.40    1.20
  16   0   7    3.00    2.30
 -16   0  -7    4.50    1.90
 -16   0  -7    8.20    2.60
  16   0   7    3.00    2.10
  16   0   7    3.80    2.60
 -18   0  -7   -2.90    2.10
  18   0   7    0.90    1.90
 -18   0  -7   -0.90    1.40
  18   0   7   -2.80    1.50
  18   0   7   -0.30    1.80
 -18   0  -7    0.50    2.00
 -20   0  -7    5.70    2.50
 -20   0  -7    9.50    3.30
  20   0   7    8.20    3.40
  20   0   7    2.50    2.40
 -20   0  -7    5.10    2.80
  20   0   7    3.80    2.60
 -22   0  -7    0.30    2.10
  22   0   7   -0.90    2.40
  22   0   7   -1.80    2.00
  24   0   7    0.10    2.60
 -24   0  -7    2.40    2.60
  24   0   7   -0.60    2.10
 -33  -1   7  114.39   10.40
 -33  -1   7   97.49    7.40
 -33  -1   7   91.59    9.60
 -33   1   7   82.99    9.80
 -33   1   7   88.49    9.70
 -31  -1   7    6.80    1.80
  31  -1  -7    7.60    1.90
  31  -1  -7    7.50    2.30
 -31  -1   7    2.20    2.70
 -31  -1   7    4.10    2.60
  31   1  -7    3.80    2.00
 -31   1   7    5.90    2.80
 -31   1   7    5.60    3.10
 -29  -1   7    6.00    2.70
 -29  -1   7    9.20    2.00
  29  -1  -7   11.00    2.30
 -29  -1   7   14.20    3.70
 -29   1   7    8.20    3.10
  27  -1  -7   40.70    3.90
 -27  -1   7   32.00    5.20
 -27  -1   7   34.20    5.30
 -27  -1   7   43.40    3.90
  27   1  -7   36.40    4.40
 -27   1   7   33.50    5.60
 -27   1   7   43.80    6.20
 -25  -1   7    6.50    2.50
 -25  -1   7    3.30    2.00
  25  -1  -7    9.20    1.70
 -25  -1   7    8.00    1.80
  25   1  -7    5.50    1.90
 -25   1   7    6.30    2.40
 -25   1   7    9.80    2.80
  23  -1  -7    8.00    2.40
 -23  -1   7   11.10    2.60
 -23  -1   7    9.70    2.50
 -23  -1   7    9.00    1.80
  23  -1  -7   10.00    1.50
 -23   1   7    8.50    2.50
 -23   1   7    5.80    2.10
  23   1  -7    9.30    2.00
 -21  -1   7   21.30    2.40
  21  -1  -7   15.90    3.00
 -21  -1   7   16.70    3.00
 -21  -1   7   18.30    3.10
  21  -1  -7   16.20    1.90
  21   1  -7   16.30    2.60
 -21   1   7   18.90    3.30
 -21   1   7   19.00    3.50
 -19  -1   7   15.40    2.20
  19  -1  -7   13.30    2.60
 -19  -1   7   15.30    2.60
 -19  -1   7   16.30    2.70
 -19   1   7   13.90    2.80
 -19   1   7   12.50    2.70
  19   1  -7   21.20    2.30
 -17  -1   7   32.10    3.30
 -17  -1   7   27.90    3.10
  17   1  -7   33.10    2.80
 -17   1   7   35.90    3.80
 -17   1   7   32.80    3.70
 -15  -1   7  300.47   18.80
  15  -1  -7  326.77   19.40
 -15  -1   7  299.17   18.70
  15   1  -7  329.27   18.20
 -15   1   7  335.57   19.70
 -15   1   7  274.17   19.30
 -13  -1   7   83.79    5.30
  13  -1  -7   78.39    6.00
 -13  -1   7   76.69    5.20
 -13  -1   7   82.19    6.10
 -13   1   7   83.49    6.20
 -13   1   7   76.19    6.00
  11  -1  -7   89.29    6.50
 -11  -1   7   98.89    7.00
  11  -1  -7  104.49    6.80
 -11  -1   7   99.79    5.80
 -11   1   7   86.69    6.80
 -11   1   7   95.59    6.00
 -11   1   7   91.39    6.70
  -9  -1   7   18.50    2.70
   9  -1  -7   13.20    1.90
   9  -1  -7   18.00    2.10
  -9   1   7   16.80    1.80
  -9   1   7   17.00    2.20
   7  -1  -7  105.59    7.30
  -7  -1   7  105.99    8.20
   7  -1  -7  115.09    7.50
   7  -1  -7  118.29    7.50
  -7   1   7  104.49    7.60
  -7   1   7  104.59    7.60
  -7   1   7  122.29    7.70
  -5  -1   7  749.23   46.30
   5  -1  -7  754.62   45.30
   5  -1  -7  779.02   45.60
   5  -1  -7  804.42   45.40
  -5   1   7  841.82   46.30
  -5   1   7  750.92   45.50
  -3  -1   7  282.77   17.00
  -3  -1   7  283.27   17.00
  -3  -1   7  284.57   18.90
   3  -1  -7  299.97   18.40
   3  -1  -7  277.67   17.80
   3  -1  -7  310.97   17.80
  -3   1   7  319.07   19.00
  -3   1   7  292.87   18.00
   1  -1  -7   95.69    6.90
   1  -1  -7   84.29    6.30
  -1  -1   7   78.39    5.70
   1  -1  -7   91.59    7.00
  -1  -1   7   87.59    5.70
  -1  -1   7   93.49    7.40
  -1   1   7   87.99    7.30
  -1   1   7   90.49    6.40
   1   1  -7   92.29    5.40
  -1   1   7   80.89    6.30
  -1  -1  -7   24.60    2.90
  -1  -1  -7   27.60    3.40
   1  -1   7   24.20    3.90
   1  -1   7   27.80    2.60
   1  -1   7   28.90    2.60
   1   1   7   25.10    2.90
  -1   1  -7   24.90    2.30
   1   1   7   24.10    2.80
  -1   1  -7   22.70    3.50
   1   1   7   28.50    4.30
   3  -1   7   45.70    5.30
   3  -1   7   45.60    4.10
   3  -1   7   50.19    4.20
  -3  -1  -7   40.50    4.30
  -3  -1  -7   49.90    5.10
   3   1   7   54.09    4.50
   3   1   7   60.69    5.80
  -3   1  -7   50.29    5.30
   3   1   7   46.70    4.30
  -3   1  -7   49.70    4.50
   5  -1   7  181.08   12.00
  -5  -1  -7  190.48   11.30
   5  -1   7  169.28   11.80
   5  -1   7  172.88   13.20
  -5  -1  -7  185.38   12.30
  -5  -1  -7  196.38   14.30
  -5   1  -7  142.29   12.30
   5   1   7  192.48   13.60
   5   1   7  160.78   11.80
  -5   1  -7  172.08   11.70
   5   1   7  186.28   12.10
   7  -1   7   15.20    2.80
   7  -1   7   12.10    2.50
  -7  -1  -7   13.40    2.90
   7  -1   7   14.80    3.50
  -7  -1  -7   20.90    3.80
  -7  -1  -7   16.80    2.40
   7   1   7   17.40    3.70
   7   1   7   17.00    3.00
  -7   1  -7   14.20    2.60
   7   1   7   18.60    3.10
  -7   1  -7   10.80    2.80
  -9  -1  -7    0.00    1.00
  -9  -1  -7    1.20    1.10
   9  -1   7    0.70    1.10
   9  -1   7    1.20    1.70
   9  -1   7    0.20    1.10
  -9  -1  -7    2.10    1.70
   9   1   7    0.80    1.70
   9   1   7    1.20    1.10
  -9   1  -7    1.40    1.40
  -9   1  -7    2.10    0.80
   9   1   7    1.30    1.50
  -9   1  -7   -1.60    0.80
 -11  -1  -7    4.30    1.70
 -11  -1  -7    5.40    2.30
  11  -1   7    3.10    1.90
  11  -1   7    4.30    2.40
  11  -1   7    7.50    2.30
 -11   1  -7    9.60    2.70
 -11   1  -7    8.40    1.60
  11   1   7    7.20    2.10
  11   1   7    6.40    2.70
  11   1   7    6.60    2.20
 -13  -1  -7   19.80    3.20
  13  -1   7   14.40    3.50
  13  -1   7   10.90    3.00
 -13  -1  -7   12.40    3.00
  13  -1   7   19.50    4.20
 -13   1  -7   20.30    2.80
  13   1   7   15.40    3.40
  13   1   7   15.80    4.00
  13   1   7   11.60    2.90
 -15  -1  -7    9.10    2.90
  15  -1   7   10.40    3.10
  15  -1   7   13.70    3.80
 -15  -1  -7    7.80    2.40
  15  -1   7   10.40    3.00
  15   1   7   19.70    4.50
 -15   1  -7   13.10    2.60
  15   1   7   12.00    3.00
 -17  -1  -7   54.49    8.40
  17  -1   7   50.09    6.10
  17  -1   7   47.00    7.30
 -17  -1  -7   45.40    7.10
 -17  -1  -7   47.10    5.60
  17  -1   7   53.29    6.50
 -17   1  -7   43.70    7.90
  17   1   7   69.89    7.90
  17   1   7   46.90    6.00
  17   1   7   56.19    6.40
 -17   1  -7   54.79    5.40
 -19  -1  -7   58.69    7.10
 -19  -1  -7   48.40    7.90
  19  -1   7   58.59    7.10
  19  -1   7   67.69    7.30
 -19  -1  -7   62.39    6.60
  19  -1   7   64.49    8.10
 -19   1  -7   45.80    7.50
  19   1   7   62.89    7.20
 -19   1  -7   64.39    6.40
 -19   1  -7   65.09    7.60
  19   1   7   64.99    8.20
  19   1   7   72.69    7.60
  21  -1   7    7.80    3.60
 -21  -1  -7    2.10    3.50
  21  -1   7    4.60    3.10
  21  -1   7    9.00    2.90
 -21  -1  -7    5.20    3.10
  21   1   7   12.70    4.00
  21   1   7    6.30    3.00
 -21   1  -7    8.20    2.90
 -23  -1  -7   28.70    5.20
  23  -1   7   26.50    5.80
  23  -1   7   30.30    6.00
  23   1   7   32.70    6.00
  23   1   7   26.80    5.80
 -23   1  -7   34.60    7.70
 -32  -2   7   63.29    7.90
  32  -2  -7   65.59    6.70
 -32  -2   7   79.29    8.10
 -32  -2   7   70.39    6.80
 -32   2   7   76.49    8.90
 -32   2   7   69.99    8.40
 -30  -2   7    2.40    2.50
  30  -2  -7    7.10    2.50
  30  -2  -7    9.80    2.50
 -30  -2   7    3.20    2.50
  30   2  -7    2.90    2.10
 -30   2   7    5.90    3.00
 -30   2   7    9.70    3.40
 -28  -2   7   90.39    8.90
  28  -2  -7   88.19    8.80
 -28  -2   7  113.19    9.50
 -28  -2   7  104.59    8.30
  28   2  -7   95.19    8.10
 -28   2   7  104.39    9.90
 -28   2   7   96.19    9.60
  26  -2  -7  400.96   26.90
 -26  -2   7  401.86   26.00
  26  -2  -7  407.36   25.70
 -26  -2   7  435.66   26.90
 -26  -2   7  383.86   26.80
  26   2  -7  416.66   25.90
 -26   2   7  451.55   29.20
 -26   2   7  413.26   27.50
  24  -2  -7  533.45   34.50
 -24  -2   7  574.74   33.70
 -24  -2   7  520.15   34.10
 -24  -2   7  598.74   34.60
  24  -2  -7  526.75   33.10
  24   2  -7  556.54   33.30
 -24   2   7  544.05   35.00
 -22  -2   7  186.88   12.90
 -22  -2   7  210.28   13.70
  22  -2  -7  175.18   12.50
 -22  -2   7  181.48   13.30
 -22   2   7  190.78   14.10
 -22   2   7  186.38   14.10
  22   2  -7  205.08   12.60
 -20  -2   7    4.80    1.50
 -20  -2   7    6.00    2.00
 -20  -2   7    7.60    2.00
  20  -2  -7    5.30    1.50
 -20   2   7    4.90    2.00
 -20   2   7    6.50    2.40
  20   2  -7    6.30    1.50
 -18  -2   7  131.29    9.80
 -18  -2   7  128.19    9.30
  18  -2  -7  138.49    8.90
  18   2  -7  134.19    8.50
 -18   2   7  135.79   10.20
 -18   2   7  125.39   10.00
 -16  -2   7  247.48   15.70
 -16  -2   7  235.98   15.70
  16   2  -7  253.57   14.80
 -16   2   7  248.78   16.60
 -16   2   7  268.57   16.90
 -14  -2   7  417.16   26.70
  14  -2  -7  463.15   27.70
 -14  -2   7  471.15   26.60
 -14   2   7  474.25   28.00
 -14   2   7  426.96   27.70
 -12  -2   7   87.79    5.40
 -12  -2   7   91.69    5.80
  12  -2  -7   72.69    6.40
 -12  -2   7   77.79    5.30
  12  -2  -7   93.79    6.90
 -12   2   7   95.49    7.00
 -12   2   7   96.59    7.10
 -10  -2   7    1.10    0.40
  10  -2  -7    1.10    0.80
 -10  -2   7    1.10    0.40
  10  -2  -7    0.40    0.50
  10  -2  -7    0.70    1.00
 -10   2   7    0.40    1.00
 -10   2   7   -0.20    0.90
   8  -2  -7   43.40    3.50
  -8  -2   7   42.50    4.40
   8  -2  -7   42.90    3.90
   8  -2  -7   37.40    3.70
  -8   2   7   39.20    4.00
  -8   2   7   37.30    3.90
   6  -2  -7   11.40    2.10
   6  -2  -7   17.90    2.60
  -6  -2   7   14.80    2.90
   6  -2  -7   18.20    2.30
  -6   2   7   16.20    2.60
  -6   2   7   14.70    2.60
  -6   2   7   14.90    2.30
  -4  -2   7    3.90    1.60
  -4  -2   7    3.90    0.70
   4  -2  -7    2.30    1.20
  -4  -2   7    5.10    0.90
  -4  -2   7    4.00    0.60
   4  -2  -7    3.80    1.30
   4  -2  -7    3.80    1.40
  -4  -2   7    6.40    0.90
  -4   2   7    7.70    1.90
  -4   2   7    4.50    1.40
  -4   2   7    5.00    1.50
   2  -2  -7  197.78   13.50
  -2  -2   7  209.18   12.70
   2  -2  -7  214.78   14.10
  -2  -2   7  222.18   12.60
  -2  -2   7  212.08   14.50
  -2   2   7  192.38   13.70
  -2   2   7  205.38   13.90
  -2   2   7  197.58   13.50
   0  -2   7   37.40    3.40
   0  -2   7   32.10    4.70
   0  -2  -7   34.70    4.00
   0  -2  -7   30.10    3.50
   0  -2   7   30.00    3.10
   0   2   7   35.80    3.70
   0   2  -7   35.40    2.60
   0   2   7   36.30    4.20
   0   2   7   38.50    3.70
   2  -2   7    3.90    1.80
  -2  -2  -7    5.20    1.50
   2  -2   7    5.20    1.50
  -2  -2  -7    6.10    1.70
   2  -2   7    5.20    1.50
  -2  -2  -7    8.40    2.40
   2   2   7   10.60    2.60
   2   2   7    9.10    2.10
   2   2   7    6.40    1.80
   4  -2   7  738.43   46.30
  -4  -2  -7  762.22   45.50
   4  -2   7  822.22   45.30
  -4  -2  -7  741.33   46.40
   4  -2   7  725.33   45.00
  -4  -2  -7  803.52   44.80
  -4   2  -7  665.73   44.20
   4   2   7  830.12   45.70
   4   2   7  740.23   46.30
   6  -2   7  392.86   26.10
  -6  -2  -7  422.66   27.40
  -6  -2  -7  426.16   25.70
   6  -2   7  392.06   27.20
   6  -2   7  386.16   26.00
  -6  -2  -7  428.66   26.60
   6   2   7  481.35   26.80
  -6   2  -7  437.76   25.70
   6   2   7  403.26   27.30
   6   2   7  422.46   26.30
  -8  -2  -7  659.03   38.00
   8  -2   7  644.34   39.70
  -8  -2  -7  682.43   40.10
   8  -2   7  596.74   38.40
  -8  -2  -7  671.53   39.10
   8  -2   7  636.74   38.70
   8   2   7  581.84   38.30
  -8   2  -7  603.04   37.90
   8   2   7  583.84   39.50
   8   2   7  649.93   38.70
  10  -2   7   18.00    3.60
 -10  -2  -7   17.60    3.70
  10  -2   7   22.30    4.00
  10  -2   7   23.40    4.50
 -10  -2  -7   26.40    4.80
 -10  -2  -7   26.40    3.50
 -10   2  -7   28.50    2.30
 -10   2  -7   26.90    2.20
  10   2   7   22.60    4.00
 -10   2  -7   30.50    3.60
  10   2   7   23.40    4.60
  10   2   7   22.90    4.00
 -12  -2  -7    2.30    1.90
  12  -2   7    2.20    2.20
 -12  -2  -7    1.80    1.50
  12  -2   7    2.50    2.00
  12  -2   7    1.70    1.70
 -12  -2  -7   -0.40    1.00
  12   2   7    2.50    1.70
  12   2   7    3.00    2.30
 -12   2  -7    3.90    1.30
  12   2   7    3.20    1.90
  14  -2   7  659.23   42.00
 -14  -2  -7  656.53   41.10
  14  -2   7  681.23   43.00
  14  -2   7  652.13   42.10
 -14  -2  -7  680.53   42.30
  14   2   7  698.33   43.40
 -14   2  -7  679.73   40.10
  14   2   7  681.63   41.90
 -16  -2  -7  223.98   17.50
  16  -2   7  217.78   16.40
 -16  -2  -7  240.38   18.30
  16  -2   7  209.68   16.40
  16  -2   7  231.88   17.50
 -16  -2  -7  196.98   15.30
  16   2   7  232.58   17.70
  16   2   7  206.58   16.20
 -16   2  -7  231.38   17.00
 -16   2  -7  222.68   14.80
  18  -2   7  387.16   27.00
 -18  -2  -7  372.56   25.10
 -18  -2  -7  390.86   26.40
 -18  -2  -7  390.66   27.20
  18  -2   7  387.86   26.20
 -18   2  -7  361.96   26.60
  18   2   7  396.46   26.30
 -18   2  -7  374.06   26.00
 -18   2  -7  353.26   24.20
  18   2   7  386.66   27.10
  18   2   7  390.76   26.00
 -20  -2  -7    4.00    2.50
  20  -2   7    4.00    2.90
 -20  -2  -7    3.00    3.00
  20  -2   7    3.90    2.60
  20  -2   7    6.40    3.00
  20   2   7    5.80    3.40
 -20   2  -7    9.20    2.70
  20   2   7    7.40    2.90
  22  -2   7   20.20    4.50
 -22  -2  -7   15.30    4.00
  22  -2   7   10.90    3.80
 -22   2  -7   12.60    3.30
  22   2   7   13.90    4.10
  22   2   7   10.20    4.20
  31  -3  -7    6.60    2.40
  31  -3  -7    4.10    2.20
 -31  -3   7    2.00    2.40
 -31  -3   7   -1.00    1.90
 -31  -3   7   -0.90    2.20
 -31   3   7    5.00    3.00
 -31   3   7    4.10    2.80
  31   3  -7    2.80    1.50
  29  -3  -7    4.80    2.20
 -29  -3   7   -2.30    1.70
 -29  -3   7   -1.00    1.70
  29  -3  -7   -2.20    1.80
 -29  -3   7    1.40    1.80
  29   3  -7   -0.50    1.50
 -29   3   7    2.30    2.30
 -29   3   7    4.30    2.80
  27  -3  -7   56.99    7.00
 -27  -3   7   68.39    6.70
  27  -3  -7   70.29    6.50
 -27  -3   7   63.99    7.10
 -27  -3   7   70.99    7.20
  27   3  -7   65.69    6.00
 -27   3   7   66.69    7.60
 -27   3   7   66.99    7.90
 -25  -3   7   64.09    6.10
  25  -3  -7   51.59    6.10
 -25  -3   7   58.99    6.20
 -25  -3   7   56.39    6.20
  25  -3  -7   50.69    5.60
 -25   3   7   66.79    7.40
  25   3  -7   52.59    5.10
 -25   3   7   57.29    6.80
 -23  -3   7   13.30    2.90
  23  -3  -7   14.20    3.40
 -23  -3   7   13.20    3.10
 -23  -3   7   15.60    3.20
  23  -3  -7   16.50    3.10
  23   3  -7   14.80    2.50
 -23   3   7   12.10    3.30
 -21  -3   7   83.69    7.50
  21  -3  -7   89.09    7.30
  21  -3  -7   88.39    8.00
 -21  -3   7   90.09    7.50
 -21  -3   7   93.29    7.70
 -21   3   7   91.79    8.50
 -21   3   7   94.59    8.40
  21   3  -7   88.39    6.60
  19  -3  -7   37.90    4.20
  19  -3  -7   38.90    4.90
 -19  -3   7   44.30    4.50
 -19  -3   7   44.00    4.40
  19   3  -7   42.60    3.60
 -19   3   7   39.10    5.20
 -19   3   7   33.10    5.10
  17  -3  -7    4.10    1.50
 -17  -3   7    4.40    1.60
  17  -3  -7    5.20    1.90
 -17  -3   7    4.70    1.50
 -17   3   7    3.10    1.80
 -17   3   7    6.60    2.50
 -15  -3   7  761.82   48.60
  15  -3  -7  866.81   50.09
 -15  -3   7  834.22   48.80
 -15   3   7  900.31   50.59
 -15   3   7  804.52   50.09
 -13  -3   7  146.29    9.90
 -13  -3   7  150.38    9.90
  13  -3  -7  161.58    9.50
  13  -3  -7  152.08   11.10
 -13  -3   7  138.39    9.60
 -13   3   7  162.78   11.50
 -13   3   7  158.28   11.50
  11  -3  -7  456.25   27.30
  11  -3  -7  452.25   26.00
  11  -3  -7  394.76   26.80
 -11  -3   7  433.96   25.70
 -11  -3   7  427.06   25.50
 -11  -3   7  455.05   25.80
 -11   3   7  426.36   27.50
 -11   3   7  428.06   27.40
  -9  -3   7   85.39    6.00
   9  -3  -7   86.99    6.70
  -9  -3   7   94.29    6.20
   9  -3  -7   81.39    7.10
   9  -3  -7   94.99    7.40
  -9  -3   7   97.19    6.00
  -9   3   7   89.09    7.60
  -9   3   7   95.29    7.70
  -7  -3   7   38.90    3.30
   7  -3  -7   47.40    4.50
  -7  -3   7   41.00    3.20
   7  -3  -7   48.10    4.50
  -7  -3   7   39.20    3.20
   7  -3  -7   38.90    4.10
  -7   3   7   43.50    4.60
  -7   3   7   38.50    4.30
  -5  -3   7 1491.55   89.69
  -5  -3   7 1561.94   87.69
   5  -3  -7 1487.75   88.99
   5  -3  -7 1623.64   88.99
  -5  -3   7 1502.75   87.29
  -5  -3   7 1548.55   87.59
   5  -3  -7 1547.25   88.99
  -5  -3   7 1465.65   87.49
  -5   3   7 1526.65   89.09
  -5   3   7 1512.95   89.29
  -3  -3   7  264.17   15.80
  -3  -3   7  246.68   17.50
  -3  -3   7  245.58   15.70
   3  -3  -7  271.07   16.90
   3  -3  -7  260.77   16.80
   3  -3  -7  252.47   17.10
  -3  -3   7  240.18   15.40
  -3   3   7  251.97   17.10
  -3   3   7  262.97   16.90
  -1  -3   7  414.36   24.90
  -1  -3   7  421.76   24.90
   1  -3  -7  407.46   26.30
  -1  -3   7  444.26   26.80
   1  -3  -7  437.36   25.90
   1  -3  -7  377.06   25.60
  -1   3   7  388.26   25.60
  -1   3   7  402.26   25.90
  -1   3   7  403.06   25.70
   1  -3   7  140.79    9.60
   1  -3   7  136.09   10.90
  -1  -3  -7  154.38   10.50
   1  -3   7  138.79    9.60
  -1  -3  -7  107.19   12.00
  -1  -3  -7  137.99   10.10
   1   3   7  138.89   10.20
   1   3   7  122.99   10.10
  -1   3  -7  138.19    8.80
   1   3   7  141.29   10.50
   1   3   7  119.79    9.90
   3  -3   7    5.80    1.70
  -3  -3  -7   -0.30    1.40
   3  -3   7    2.70    2.00
  -3  -3  -7    0.70    1.40
  -3  -3  -7    1.50    1.40
   3  -3   7    3.00    1.50
   3   3   7    2.90    1.80
   3   3   7    1.40    1.30
  -3   3  -7    2.30    1.00
   3   3   7    1.30    1.60
   3   3   7    4.10    1.90
   5  -3   7  593.14   36.70
  -5  -3  -7  635.94   38.30
   5  -3   7  537.15   37.60
  -5  -3  -7  583.54   37.10
   5  -3   7  597.04   36.80
  -5  -3  -7  646.54   36.70
   5   3   7  600.74   37.00
  -5   3  -7  604.74   35.80
   5   3   7  635.14   37.40
   5   3   7  585.84   37.60
  -7  -3  -7    3.10    1.80
   7  -3   7    2.10    1.90
  -7  -3  -7    2.30    1.50
  -7  -3  -7    4.20    2.10
   7  -3   7    4.30    1.90
   7   3   7    1.70    1.60
   7   3   7    3.40    2.00
  -7   3  -7    3.70    1.30
   7   3   7    3.90    2.20
  -9  -3  -7   61.59    6.60
  -9  -3  -7   63.59    6.10
  -9  -3  -7   69.09    7.30
   9  -3   7   59.29    6.40
   9  -3   7   61.09    7.10
   9  -3   7   64.29    6.50
   9   3   7   67.89    6.50
   9   3   7   67.49    6.70
   9   3   7   59.59    7.00
 -11  -3  -7  135.19   10.30
  11  -3   7  138.29   11.50
  11  -3   7  127.09   10.70
 -11  -3  -7  133.39   10.90
  11  -3   7  119.79   10.60
 -11   3  -7  131.59    8.20
  11   3   7  133.09   11.00
 -11   3  -7  131.59    8.90
  11   3   7  115.59   13.50
  11   3   7  130.79   10.80
  13  -3   7  168.08   13.80
 -13  -3  -7  163.28   13.80
 -13  -3  -7  177.78   13.50
  13  -3   7  164.08   13.10
 -13  -3  -7  148.49   12.20
  13  -3   7  168.78   13.20
 -13   3  -7  155.28   10.70
  13   3   7  163.98   13.00
 -13   3  -7  170.78   10.80
  13   3   7  168.28   13.10
  13   3   7  166.38   13.90
  15  -3   7   15.10    3.90
  15  -3   7   19.20    4.30
 -15  -3  -7   24.00    5.00
 -15  -3  -7   26.00    4.90
 -15  -3  -7   20.30    3.90
  15  -3   7   30.00    5.60
 -15   3  -7   22.00    3.10
  15   3   7   16.40    3.90
 -15   3  -7   19.70    3.00
  15   3   7   15.60    4.60
  15   3   7   19.90    4.30
 -15   3  -7   20.90    4.10
  17  -3   7  331.47   23.00
 -17  -3  -7  317.37   21.70
 -17  -3  -7  314.67   22.70
  17  -3   7  302.57   22.80
  17  -3   7  314.37   22.30
 -17  -3  -7  317.07   23.50
  17   3   7  293.47   22.20
 -17   3  -7  327.47   20.40
  17   3   7  340.77   23.70
 -17   3  -7  282.37   19.90
  17   3   7  330.07   22.50
  19  -3   7   21.40    5.20
  19  -3   7    8.60    3.60
  19  -3   7   13.50    3.70
 -19  -3  -7   19.10    4.10
  19   3   7    8.90    3.90
 -19   3  -7   10.40    2.90
 -19   3  -7   17.60    3.10
  19   3   7   13.80    4.20
  21  -3   7  140.59   12.80
  21  -3   7  138.59   12.40
 -21  -3  -7  128.59   11.50
 -21   3  -7  116.39   10.40
  21   3   7  132.69   12.80
  21   3   7  131.19   12.40
 -28  -4   7   75.09    8.10
 -28  -4   7   82.79    8.30
 -28  -4   7   72.99    7.90
 -28   4   7   64.69    8.40
  28   4  -7   81.29    6.90
 -28   4   7   82.29    8.90
 -26  -4   7    3.30    2.50
 -26  -4   7    1.00    1.80
  26  -4  -7    1.40    1.60
  26  -4  -7    7.80    2.70
 -26   4   7    2.70    2.80
 -26   4   7   -0.70    2.40
  26   4  -7    5.50    1.80
 -24  -4   7  711.33   41.40
 -24  -4   7  624.74   40.60
 -24  -4   7  658.13   40.80
  24  -4  -7  627.54   40.50
  24   4  -7  617.44   39.20
 -24   4   7  649.83   41.80
 -24   4   7  716.83   42.60
 -22  -4   7    5.50    2.30
 -22  -4   7    8.50    2.60
  22  -4  -7    6.40    2.60
 -22  -4   7    7.20    2.30
  22  -4  -7    4.20    2.00
 -22   4   7    4.30    2.80
  22   4  -7    7.20    1.80
 -22   4   7   11.10    3.70
 -20  -4   7  205.48   14.60
 -20  -4   7  200.48   14.60
  20  -4  -7  205.28   14.80
  20  -4  -7  203.68   15.70
 -20   4   7  235.38   16.80
 -20   4   7  241.58   16.70
 -20   4   7  208.88   16.10
  18  -4  -7  103.69    8.60
 -18  -4   7  104.49    8.20
  18  -4  -7  106.59    6.40
 -18  -4   7  112.99    8.40
  18  -4  -7  104.69    9.20
 -18   4   7  111.39   10.00
 -18   4   7  100.39    9.30
 -18   4   7   96.59    9.50
  16  -4  -7   41.00    5.10
 -16  -4   7   44.30    4.40
  16  -4  -7   41.10    4.80
 -16  -4   7   44.70    4.50
 -16  -4   7   48.40    4.40
  16  -4  -7   49.00    3.80
  16  -4  -7   55.49    5.60
  16  -4  -7   43.00    3.40
 -16   4   7   40.50    5.50
 -16   4   7   43.30    5.70
 -16   4   7   61.79    6.10
 -14  -4   7  599.94   35.30
 -14  -4   7  526.25   34.80
  14  -4  -7  620.04   36.80
 -14  -4   7  618.54   35.30
  14  -4  -7  593.64   35.00
  14  -4  -7  568.54   36.40
 -14   4   7  609.04   36.90
 -14   4   7  596.74   37.00
 -14   4   7  555.44   36.80
 -12  -4   7   56.59    4.50
  12  -4  -7   52.79    5.60
 -12  -4   7   49.10    4.50
  12  -4  -7   43.10    5.30
  12  -4  -7   54.79    4.80
 -12  -4   7   45.50    4.30
 -12  -4   7   55.99    4.80
[truncated: 103,376 more chars]
